# Supplementary material for: Spatiotemporal identification of druggable binding sites using deep learning
Source: Commun Biol. 2020 Oct 27;3:618. doi: 10.1038/s42003-020-01350-0 (PMC7591901; doi:10.1038/s42003-020-01350-0)
Supplement: Supplementary file 7 — Supplementary Data 1 [file 42003_2020_1350_MOESM7_ESM.tar]

Archive with 80 entries (77 files):
- ./._raw_data
- ./raw_data
- ./raw_data/._tables
- ./raw_data/tables
- ./raw_data/._.DS_Store
- ./raw_data/.DS_Store
- ./raw_data/._predictions
- ./raw_data/predictions
- ./raw_data/predictions/._48-10498_trj_48.log
- ./raw_data/predictions/48-10498_trj_48.log
- ./raw_data/predictions/._holo4k_default.log
- ./raw_data/predictions/holo4k_default.log
- ./raw_data/predictions/._train_rotations.log
- ./raw_data/predictions/train_rotations.log
- ./raw_data/predictions/._47-10488_trj_47.log
- ./raw_data/predictions/47-10488_trj_47.log
- ./raw_data/predictions/._train_default.log
- ./raw_data/predictions/train_default.log
- ./raw_data/predictions/._holo4k_rotations.log
- ./raw_data/predictions/holo4k_rotations.log
- ./raw_data/predictions/._egfr_minimization_rotations_4a.log
- ./raw_data/predictions/egfr_minimization_rotations_4a.log
- ./raw_data/predictions/._coach420_rotations.log
- ./raw_data/predictions/coach420_rotations.log
- ./raw_data/predictions/._coach420_default.log
- ./raw_data/predictions/coach420_default.log
- ./raw_data/tables/._Figure_03_table.csv
- ./raw_data/tables/Figure_03_table.csv
- ./raw_data/tables/._Table_S07_1.csv
- ./raw_data/tables/Table_S07_1.csv
- ./raw_data/tables/._Table_S05_2.csv
- ./raw_data/tables/Table_S05_2.csv
- ./raw_data/tables/._Table_S07_2.csv
- ./raw_data/tables/Table_S07_2.csv
- ./raw_data/tables/._Table_S05_1.csv
- ./raw_data/tables/Table_S05_1.csv
- ./raw_data/tables/._Figure_S03_table.csv
- ./raw_data/tables/Figure_S03_table.csv
- ./raw_data/tables/._Table_S03_2.csv
- ./raw_data/tables/Table_S03_2.csv
- ./raw_data/tables/._Figure_05_1_table.csv
- ./raw_data/tables/Figure_05_1_table.csv
- ./raw_data/tables/._Table_S03_1.csv
- ./raw_data/tables/Table_S03_1.csv
- ./raw_data/tables/._Table_S06_2.csv
- ./raw_data/tables/Table_S06_2.csv
- ./raw_data/tables/._Figure_06_1_table.csv
- ./raw_data/tables/Figure_06_1_table.csv
- ./raw_data/tables/._Table_S04_1.csv
- ./raw_data/tables/Table_S04_1.csv
- ./raw_data/tables/._Table_S06_1.csv
- ./raw_data/tables/Table_S06_1.csv
- ./raw_data/tables/._Table_S04_2.csv
- ./raw_data/tables/Table_S04_2.csv
- ./raw_data/tables/._Figure_06_2_table.csv
- ./raw_data/tables/Figure_06_2_table.csv
- ./raw_data/tables/._Table_S08_2.csv
- ./raw_data/tables/Table_S08_2.csv
- ./raw_data/tables/._Table_S11_2.csv
- ./raw_data/tables/Table_S11_2.csv
- ./raw_data/tables/._Table_S08_1.csv
- ./raw_data/tables/Table_S08_1.csv
- ./raw_data/tables/._Table_S11_1.csv
- ./raw_data/tables/Table_S11_1.csv
- ./raw_data/tables/._Table_S12_2.csv
- ./raw_data/tables/Table_S12_2.csv
- ./raw_data/tables/._Table_S09_1.csv
- ./raw_data/tables/Table_S09_1.csv
- ./raw_data/tables/._Table_S10_1.csv
- ./raw_data/tables/Table_S10_1.csv
- ./raw_data/tables/._Table_S12_1.csv
- ./raw_data/tables/Table_S12_1.csv
- ./raw_data/tables/._Table_S09_2.csv
- ./raw_data/tables/Table_S09_2.csv
- ./raw_data/tables/._Figure_05_2_table.csv
- ./raw_data/tables/Figure_05_2_table.csv
- ./raw_data/tables/._Table_S10_2.csv
- ./raw_data/tables/Table_S10_2.csv
- ./raw_data/tables/._Table_S14.csv
- ./raw_data/tables/Table_S14.csv
