# Supplementary material for: Spatiotemporal identification of druggable binding sites using deep learning
Source: Commun Biol. 2020 Oct 27;3:618. doi: 10.1038/s42003-020-01350-0 (PMC7591901; doi:10.1038/s42003-020-01350-0)
Supplement: Supplementary file 7 — Supplementary Data 1 [file 42003_2020_1350_MOESM7_ESM.tar › ./raw_data/predictions/48-10498_trj_48.log]

>0
0.605   5.008   5.417   6.236
0.110  -5.742  -6.965 -14.420
0.061   6.062  13.117 -19.972
0.048  -3.592  -7.145  -6.371
0.036  -7.228   1.116 -13.812
0.029   9.076  11.846  13.851
0.024  -5.215  -8.798  10.105
0.020   4.684  -4.416   5.620
0.019  -6.016  12.961 -19.736
0.017   9.384  13.536 -27.941
0.013   3.511  20.471 -28.269
0.013   4.188 -19.902 -17.725
0.013  -5.946   8.081  -9.615
0.012  -5.037   9.385   2.867
0.010  -3.713  -7.674   1.919
0.010  -4.352   0.703 -25.612
>1
0.646   4.933   5.499   6.927
0.052   9.527  12.202 -23.140
0.045  -6.071  -7.904 -16.270
0.037  -7.791   3.205 -15.922
0.027   5.087  13.608 -16.437
0.027   8.655  11.688  13.308
0.026  -5.499  12.683 -16.666
0.025  -6.131  10.392   6.133
0.023   2.789  19.914 -22.932
0.018   4.487 -20.615 -18.573
0.017  -7.569   4.383  -7.998
0.017  11.250   5.707 -16.519
0.015   8.271  -1.895   6.165
0.013  -4.629  17.023 -25.857
0.011  -5.372   4.483  -0.274
>2
0.573   5.220   4.823   7.648
0.044  -5.932  -7.890 -14.536
0.031   9.343  12.724 -21.402
0.025  -4.284  -8.316   9.016
0.024   9.691  13.058  13.207
0.019   9.534  -8.166   8.618
0.017  -5.988  15.912 -19.974
0.014  -4.307  -7.571  -5.024
0.014   2.718  20.491 -22.271
0.013  10.721   6.401 -16.276
>3
0.649   5.274   4.355   7.947
0.099   8.237  13.096 -22.193
0.094  -6.292  -8.507 -15.668
0.040  -8.139   2.138 -14.939
0.025  -4.355  -8.130  -6.680
0.016   2.952  -6.703   8.039
0.015  -6.266  12.193 -17.947
0.014   3.465 -19.849 -15.815
0.014   2.149  19.993 -25.509
0.013   8.907  15.492  13.576
0.012  -6.890   7.942  -6.980
0.010  -5.848  12.208 -26.552
>4
0.585   4.865   4.362   6.590
0.148   6.029  12.788 -20.362
0.034  -5.687  10.882 -16.384
0.034  -9.175   3.325 -15.646
0.027   6.347  10.285  13.105
0.021   5.041 -20.903 -18.596
0.019  -4.648  -6.695  -6.843
0.019  -4.815  13.197 -25.321
0.016  -5.448  10.706   7.025
0.015  10.741  12.271 -29.454
0.015  -5.484  -7.125 -14.828
0.013  -6.547   3.886  -7.501
0.013  -4.304   2.990 -25.098
0.013  10.004  -3.417   6.888
0.012  10.349  -9.722  12.587
0.012  11.553  17.812  10.228
0.012   3.845  20.475 -29.937
>5
0.593   4.700   4.570   6.564
0.136   5.427  11.910 -18.897
0.049  -6.115  -9.092 -15.732
0.034   3.156  18.283 -23.253
0.019   9.239   9.657  11.286
0.017  -5.618  11.792 -17.259
0.015  17.324  12.339   9.774
0.012 -10.065   4.516  -1.525
0.012  -3.753   5.090   4.206
0.012   9.325  -2.930   5.745
0.011  -3.490  12.155 -28.284
0.010  10.072  11.608 -26.955
>6
0.648   5.006   4.253   6.869
0.179   5.680  11.261 -17.960
0.075  -6.033  -9.480 -16.117
0.024   4.137 -19.971 -16.959
0.023   3.046  19.418 -23.934
0.021  -4.931  12.597 -16.802
0.020  12.206  17.402  12.414
0.019  -5.316  -6.928  -7.810
0.019  11.065   4.953 -16.488
0.018  -8.955   3.710 -17.167
0.014  10.463  10.536 -25.878
0.013   5.814  11.380  12.822
0.012  10.194  -9.664  12.658
0.011   9.612  -2.894   6.568
0.010  -4.465  13.701 -25.536
>7
0.450   5.423   4.802   8.451
0.139   6.634  12.539 -20.297
0.072   4.012   7.239   0.527
0.056  -5.370  -8.261 -14.972
0.055  -8.995   4.932 -18.036
0.047  14.337  13.078   9.768
0.026  10.647  12.926 -28.306
0.022   5.049  -7.373   7.281
0.022  -3.724  16.610 -20.239
0.021  -4.165  -7.352  -5.696
0.021   6.520  11.577  13.833
0.020  -9.572   4.839   0.905
0.019  -2.804   9.543   6.577
0.018  -3.154  -9.062  10.067
0.016  11.340   7.796  -9.600
0.014   4.874  20.737 -29.084
0.013  11.149  -9.277  12.569
0.013  11.194   4.908 -20.602
0.013  12.060   7.931  -0.966
0.011   5.086 -20.077 -17.970
>8
0.573   4.830   4.824   6.730
0.103  -6.338  -8.756 -16.166
0.086   9.681  13.626 -23.623
0.031   4.925  14.211 -17.139
0.029  -8.749   5.597 -18.912
0.027   2.991  20.983 -23.438
0.026  11.040   8.706 -16.040
0.025   4.088  -7.864   7.708
0.021  -4.447  13.883 -16.456
0.020  -3.050  15.940 -26.687
0.020  10.999  -9.719  11.991
0.014  -4.614  -7.920  -8.258
0.013  -4.790   8.309   0.901
0.012  13.260  15.415   8.515
0.011   5.235   8.774  -9.265
0.011  11.241   8.994   1.000
>9
0.471   4.632   3.793   6.204
0.105   5.262  11.850 -17.505
0.096  -6.733  -8.464 -16.076
0.075  17.262  13.208   8.746
0.034  -5.003  -8.052  11.075
0.026  11.032   5.242 -15.647
0.025  -5.876  13.318 -17.529
0.024   9.151   9.408  10.933
0.023  10.831  11.354 -29.556
0.019   2.909  17.980 -22.382
0.017  -4.113  13.039 -27.678
0.016  -4.635  -7.944  -7.816
0.016   8.562  -3.787   6.369
0.015   3.675 -19.003 -15.470
0.013  17.348   5.561   6.058
0.012  -7.653   4.773 -14.785
0.011  -6.435   9.145  -2.512
0.011  10.956  10.010  -2.695
>10
0.650   4.388   4.065   7.080
0.182   6.521  12.445 -21.301
0.054  -5.447  -8.914 -15.746
0.035  -8.368   3.912 -16.976
0.028  13.056  10.269   8.565
0.022   4.603 -20.437 -17.606
0.021  -4.387  12.134 -16.155
0.017   3.885  19.261 -24.849
0.016   4.952  -4.151   6.335
0.016  -9.001   5.500   0.625
0.015  10.778  11.764 -29.246
0.013  -4.496  -8.041  -7.573
0.012  -3.677  -6.067 -23.616
0.011  12.484 -23.657 -25.267
0.011   4.569   9.300   0.821
>11
0.694   5.130   3.928   7.553
0.085   5.647  12.598 -18.173
0.074  -6.286  -7.169 -14.833
0.040  -9.627   4.865 -18.279
0.029  -4.785  -7.407  -6.568
0.025  -3.983  18.101 -25.293
0.018  -6.247  11.764 -15.235
0.016  -5.874   8.027   1.587
0.015   3.213   8.280   0.774
0.014   8.922  14.336 -25.927
0.014   4.371 -19.900 -15.209
0.014   9.499  10.776  12.471
0.013  10.805   9.389  -9.083
0.012  -6.385  -4.995 -25.235
0.012  16.575  14.985  10.022
0.011   3.135  20.248 -29.191
>12
0.495   4.797   3.652   5.956
0.122   5.721  13.852 -20.414
0.045  -5.804  -7.728 -17.151
0.036  -8.911   3.422 -13.976
0.032  -9.357   5.076   2.735
0.029   6.529   9.958  13.285
0.029  18.119  12.492   9.804
0.027  -2.788  20.311 -25.778
0.024   5.336 -21.665 -19.597
0.021  11.915  -9.794  12.430
0.021   5.872  -7.056   6.833
0.021  -3.907  15.333 -17.114
0.017  -4.576  -7.341  -9.039
0.015  -5.072  12.652  11.148
0.014  11.481   7.498  -9.646
0.014  12.468 -22.407 -24.960
0.012  11.127  -0.170  10.275
0.011  -3.985  -9.164   9.558
0.011  11.697   7.889  -1.483
0.010  11.872   3.171 -19.607
>13
0.542   5.112   4.452   7.134
0.086   4.984  13.288 -20.101
0.037   9.147  10.838  12.709
0.035  -6.631  -7.068 -18.801
0.034  -9.537   5.474 -17.521
0.025  -4.884  14.815 -19.465
0.025  10.579   7.587 -16.406
0.023  -4.640  -9.400  10.138
0.019  -6.923   7.537  -4.385
0.016   2.947  20.359 -27.940
0.016   4.836  -7.251   6.406
0.015   4.925 -20.849 -19.700
0.013  17.224  14.132  10.212
0.011  10.182  11.864 -27.668
0.010  12.028  -9.308  12.638
>14
0.590   4.709   3.111   6.450
0.095   3.541   8.394   0.549
0.078  -5.705  -7.517 -16.333
0.048   5.582  12.670 -17.792
0.026  -9.394   4.136 -16.088
0.022   9.470  12.138 -25.064
0.019  11.598   8.632   9.121
0.019  -4.777   8.814   0.940
0.016  -4.767  -7.774  -7.934
0.015  10.028  -5.125   7.602
0.013   4.263  19.171 -30.615
0.013  10.984   8.784  -8.720
0.012 -10.593   3.501  -0.878
0.011  -4.285  15.586 -16.227
0.011  11.377  10.680  -0.218
0.010  13.140  16.337  13.422
>15
0.562   4.818   3.512   7.022
0.156   5.593  12.485 -20.473
0.053  -5.927  -7.488 -15.797
0.034  -9.239   4.776 -17.806
0.033  -3.857  -7.934  -5.882
0.025   9.249   9.246  13.381
0.022   4.679  -5.756   6.173
0.021  -3.772  -8.737   9.321
0.020  -3.652  16.279 -21.310
0.017 -11.308  -3.440 -24.223
0.015   4.739  16.310 -29.634
0.013  -4.857  10.250   7.835
0.013   4.735 -20.655 -23.217
0.011  13.519  15.759  10.029
0.011 -10.067   3.689   1.041
0.010  11.305   9.319  -8.541
>16
0.651   4.485   4.831   7.840
0.105   5.846  12.908 -17.829
0.070  -5.339  -8.251 -15.042
0.043  -9.195   5.494 -19.300
0.039   9.095   8.966  13.018
0.022  -3.989  -7.599  -5.021
0.019   4.694  -7.888   7.393
0.016  -4.302  16.141 -20.535
0.016  17.096  13.553  10.136
0.016  -4.319   9.583   7.084
0.015   5.025 -20.084 -17.519
0.013  -3.836  -8.874   9.258
0.013  10.615   8.402 -25.621
0.012   3.778  20.826 -28.984
>17
0.412   3.563   3.435   6.635
0.121  -5.773  -7.016 -18.324
0.101   6.397  12.869 -20.212
0.028   5.335  -7.148   6.889
0.024  -4.438  -1.627 -25.822
0.024  11.651  11.457  13.006
0.022  -9.041   3.555 -15.719
0.022  -5.319  11.407 -15.939
0.021   5.034 -20.817 -18.086
0.020  11.097  -0.072   6.806
0.018  -3.509  -7.559  -9.162
0.017  -4.703   8.780   0.521
0.016  11.163  -9.362  12.349
0.016  11.224   8.671  -9.960
0.014  -9.639   3.196  -6.516
0.014  19.342 -21.929 -25.153
0.013   3.990  -0.855 -21.545
0.013  10.860   8.677 -25.695
0.011   2.862  21.584 -24.225
0.010  -4.361  16.185 -25.067
>18
0.560   4.287   3.907   6.072
0.121   8.866  12.852 -20.982
0.059  -6.251  -7.071 -18.290
0.035   8.386 -21.374 -18.859
0.025  -6.123   8.671   1.504
0.023  -7.809   1.403 -15.296
0.022   2.713  18.554 -22.304
0.021  -3.818  -7.286  -5.633
0.019   4.302  -5.297   5.941
0.018  -4.967  -8.726   8.463
0.017  -4.627  13.353  12.397
0.017  -6.517  12.288 -20.288
0.016  11.395   9.289  -9.819
0.015  10.564  16.346  13.918
0.013  16.290  13.064   7.294
0.013   9.242   8.033  12.868
0.011  10.313   8.999   1.947
>19
0.648   4.089   4.302   6.709
0.307   5.621  12.716 -19.906
0.049  -5.167  -8.176 -15.209
0.047  10.335  -8.983  11.767
0.041   3.682   8.491  -0.781
0.040  -4.536  13.037  12.043
0.032  -3.797  16.250 -21.097
0.029   5.985 -20.660 -20.384
0.028  10.464   8.441 -14.825
0.028  -4.093   8.510   1.959
0.024  -8.648   5.244 -18.525
0.023  -3.399  -7.913  -5.568
0.016   3.724  20.404 -29.068
0.016  11.500   8.170   5.783
0.014  11.055  -2.102   5.961
0.012  11.550   8.185  -6.298
0.011   4.281  14.549 -11.532
0.010 -10.660   2.455  -1.722
>20
0.616   3.868   4.365   5.864
0.071  -9.279   4.065 -17.238
0.052   5.455  14.209 -20.746
0.024  -5.132  -7.726 -14.420
0.022  14.442  12.447   6.062
0.020   5.081  18.509 -29.206
0.017  10.655  -8.205  10.397
0.017   5.170  10.017  12.820
0.016  -3.767  16.640 -19.998
0.016   6.279 -20.894 -20.630
0.015  -4.110  13.227  12.552
0.014  10.954   7.885 -16.422
0.014   3.721   7.169  -2.465
0.012  12.134   8.059  -1.364
0.012  -3.819  -7.523  -5.071
0.011  11.639  -0.400   6.734
0.011 -10.396   3.072  -5.565
0.010  14.047  17.651  12.904
>21
0.452   4.030   4.833   6.673
0.141   8.308  13.252 -20.725
0.107  -6.149  -8.303 -17.020
0.053  -7.063   8.018   2.393
0.048   8.737  -8.627   9.178
0.025   2.871  18.892 -22.454
0.024  -3.969  -7.448  -8.738
0.021  -6.023  11.738  10.300
0.018  16.602  13.275   7.915
0.017   4.283 -20.263 -22.808
0.017   9.575  -0.669   8.510
0.016  17.010   3.641   9.282
0.016  -4.837  19.128 -25.212
0.016  -2.323  -9.137   8.435
0.013  -7.439   5.436 -19.854
0.012  11.826   7.838  -8.919
0.011  10.142  13.391 -28.515
0.010  -5.256  12.237 -14.360
>22
0.498   4.686   4.908   6.913
0.169   5.469  13.363 -20.087
0.075  -6.362  -7.775 -17.752
0.043  -6.292   8.867   1.384
0.042   5.114 -20.579 -21.045
0.026   2.187  19.394 -24.745
0.023  -3.220  -9.893   8.974
0.021   3.433   9.826  -0.320
0.019  -4.649  16.308 -21.225
0.019  -5.772  12.587  10.160
0.018   9.508  -7.650   8.262
0.018  -4.179  -7.378  -8.771
0.015   9.543  12.058  14.326
0.013  17.298   8.428   7.584
0.012  -4.755  12.429  -7.292
0.012  11.114   8.205  -7.056
0.010  -4.178 -19.945 -25.559
>23
0.621   4.395   4.070   7.603
0.092  -5.767  -7.656 -17.394
0.071   5.291  14.901 -22.217
0.048   9.400  10.415 -16.901
0.035  -4.919  -4.393 -25.374
0.032  -5.320   9.647   6.231
0.027  -6.777   0.213 -16.033
0.022   3.513   7.917   0.286
0.021  -9.839   3.405  -0.207
0.020  -5.904   9.893 -16.774
0.020  -3.803  18.002 -25.600
0.018  12.387  16.613  14.080
0.016  -5.458   9.843  -7.028
0.015  11.517   8.764  -8.359
0.013  11.593  10.033   7.461
0.013  10.032  -8.287   8.633
0.011  -3.966  -7.830  -8.255
>24
0.638   5.107   4.556   7.631
0.083   8.832  12.394 -22.299
0.051  -5.613  -7.711 -15.974
0.035  -7.795   1.632 -15.760
0.033  -6.398  -1.665 -25.670
0.026  -6.156   9.618   6.736
0.024  -6.202  11.401 -16.750
0.024  11.626   9.693  -9.188
0.016   3.602  18.191 -24.395
0.016   2.923   8.792   0.823
0.015  -5.668  16.402 -24.925
0.014   9.110 -21.460 -23.825
0.013  -4.573  11.947  -6.705
0.013  10.976  10.514   8.087
0.013   3.832  -6.698   6.650
0.012 -10.468   2.745  -0.205
0.011  11.865  18.235  13.543
>25
0.716   3.580   3.937   5.948
0.070   6.652  13.168 -17.201
0.056  -9.066   2.706 -15.728
0.042   5.649 -20.878 -20.511
0.031  -5.629  -8.572 -15.556
0.031  10.064  12.510 -25.892
0.026  -3.195   8.748   1.856
0.022 -10.280   3.797   1.485
0.019  13.789  11.464   6.434
0.019  -5.351  11.168 -15.583
0.017   4.907  18.462 -29.571
0.016  12.480  10.705  -1.605
0.016  -5.026  12.014  10.707
0.016  11.925   2.877   6.566
0.015   4.682  10.121  -4.413
0.015  13.627  17.601  13.269
0.014  11.268   9.242  -9.419
0.014   4.532  -6.824   6.493
0.014  -4.242  -8.243  -6.264
0.013  -3.402  16.745 -21.216
>26
0.402   3.643   4.332   5.651
0.115   6.112  13.620 -20.699
0.033  -8.623   5.588 -18.173
0.029  10.277   8.175 -15.203
0.025  17.862  13.574   6.801
0.021  -5.422  -7.761 -15.171
0.020  -3.684  -8.577  -5.918
0.020  -4.616  14.291 -15.005
0.020  -3.109   4.220  21.178
0.018  -9.459   2.587 -10.464
0.017   4.815  -6.706   5.874
0.017  -3.088   9.803   9.405
0.016  -2.535   8.101   1.489
0.016  12.188  -0.392   5.753
0.015  -3.904  13.043 -28.412
0.014   4.146   8.658  -3.998
0.014 -10.545   2.632  -2.443
0.014   4.471  21.018 -29.622
0.014  12.357   9.440   1.766
0.012   4.516  14.437 -11.748
>27
0.412   4.150   2.421   7.177
0.049   6.235  11.618 -17.634
0.047  -2.846  -8.235  -1.195
0.041   5.257 -21.533 -23.135
0.039   5.775  15.669 -24.675
0.030  17.530  15.857   9.292
0.027   3.645   8.418   1.197
0.026  11.221   9.847   8.545
0.025  -4.305  16.013 -17.225
0.023  -2.975  10.074   6.327
0.022   5.235  -6.273   6.888
0.020  -5.787  -7.982 -16.454
0.019  -9.737   3.660 -16.349
0.010  11.782   8.933  -6.896
>28
0.650   3.861   4.116   6.565
0.125   6.513  11.975 -16.099
0.073  -8.714   4.161 -17.296
0.051  -3.517   9.610   2.741
0.050   7.503  13.874 -24.491
0.038  -9.912   3.649   0.686
0.038  15.297  12.808   6.848
0.025   5.464 -20.568 -23.628
0.023  12.522   0.997   7.521
0.021  -4.872  -8.147 -14.979
0.021  -3.824  -7.968  -5.831
0.020   5.587  -6.547   6.560
0.018 -10.077   2.677  -8.345
0.017   5.125   9.510  -5.506
0.016  -3.968  12.088 -14.937
0.012  -3.651  -0.610 -25.968
0.012  13.081   4.133  -0.479
>29
0.599   4.102   4.594   6.374
0.189   5.394  11.684 -17.263
0.078  -9.418   3.563 -16.694
0.048  -5.159  -9.826 -16.989
0.027  12.365  10.756   7.483
0.025  -4.634   9.458   6.623
0.023 -10.171   1.985  -7.997
0.022  -5.115  10.744 -15.513
0.018   3.954  17.708 -23.837
0.017   9.938  12.337 -26.103
0.016   4.849 -11.101   7.831
0.014  10.726   9.098  -9.854
0.013   4.918 -21.028 -23.874
>30
0.530   4.454   6.159   6.596
0.071  -5.619  -7.970 -16.304
0.056   5.307  12.138 -17.031
0.043  -6.446   8.581   4.609
0.026  -9.829   3.505 -18.087
0.026   8.568  -4.852   5.746
0.019  -4.040  11.854 -28.630
0.019 -10.114   2.942  -1.045
0.017  -3.601  -7.520  -7.403
0.015   2.732  15.284 -26.023
0.014  12.015  17.381  12.918
0.013  10.074  11.928 -26.579
0.013  10.743   9.150 -10.827
0.012  -4.402  15.409 -18.043
0.011  10.651   9.223   1.231
0.011  16.950   2.364   6.248
>31
0.523   4.592   3.349   6.769
0.128   3.649   7.580  -0.394
0.104  -2.200   5.415  22.278
0.104 -10.398   4.163 -19.682
0.080   5.411  13.913 -19.823
0.071  -5.210  -7.000 -15.073
0.021   9.409  -3.896   5.726
0.021  -3.888   7.674   3.217
0.018  11.163  10.038   9.982
0.016   3.453  -9.881   8.774
0.016  11.211   8.023 -14.344
0.014  -4.167   8.339  14.726
0.014  -3.042  14.387 -27.589
0.013  -9.978   3.106  -1.162
0.011   5.165  11.934  -9.620
0.011  -9.865   2.614 -10.039
0.011  13.615  17.128  12.776
0.011   4.510 -20.949 -21.637
0.010  -3.921  14.323 -16.912
>32
0.442   4.543   3.408   6.891
0.130  -9.352   3.779 -17.793
0.059   5.675  13.006 -18.339
0.057  -5.214  -6.688 -14.910
0.031  16.568  12.863   8.000
0.030  -5.140   5.145   1.734
0.030  -5.701  11.094   7.701
0.025   4.689  -6.173   6.554
0.024  -2.878  -9.313   9.430
0.022  -6.560   0.159  -7.517
0.017  -5.609  11.165 -15.696
0.013  12.312   9.512   1.750
0.013  11.046   8.818  -8.803
0.012   4.315 -20.803 -23.525
0.011  -4.176   0.746 -25.064
0.010   3.981  18.423 -24.412
>33
0.725   4.893   4.297   6.921
0.205   5.200  12.976 -19.739
0.028  -9.648   4.777 -16.594
0.021   3.706  19.977 -28.160
0.020  16.803  13.207   7.092
0.019  -4.377  -7.454 -13.930
0.017  -4.764   8.869   2.542
0.016  -3.400  16.554 -20.154
0.016   4.738 -20.193 -21.350
0.015   3.868   9.795  -0.359
0.013   9.056  -2.809   6.125
0.013  -4.356  12.640  12.858
0.013  -3.077  -7.395  -5.451
0.011  11.237 -23.658 -25.024
0.011   4.557  13.046 -10.018
>34
0.737   4.148   2.968   6.099
0.311   4.853  13.583 -19.947
0.060  -9.560   5.102 -18.837
0.035  -5.533  -8.801 -16.387
0.035  -4.460  -8.198   9.269
0.025   5.387 -20.266 -20.489
0.023   4.193  20.201 -27.502
0.020  -4.495  12.757  11.274
0.016  11.331  -2.261   6.505
0.012 -10.138   2.637 -10.673
0.010  12.829 -23.775 -25.032
0.010  13.301   9.862   6.014
>35
0.471   3.191   4.531   3.918
0.296   5.852  12.970 -20.046
0.064  -4.313  -7.477  10.359
0.055  -8.776   5.170 -19.645
0.039  14.421  11.599   8.697
0.035  -9.589   5.331   2.492
0.031   5.188  -3.144   6.497
0.029  -5.707  -8.302 -16.592
0.024 -11.778  -3.054 -24.363
0.023  -4.694  13.120 -19.750
0.019   4.333  20.437 -28.385
0.016  11.254   2.996   8.682
0.014   6.700  10.697  15.154
0.014  -3.132  19.968 -24.280
0.013  -4.972  12.974   9.212
0.012  -3.379   1.630 -24.544
0.012  12.834 -22.871 -23.295
0.011  -4.167  11.214   1.156
>36
0.608   4.466   4.520   6.600
0.150   5.443  12.448 -18.213
0.058  -5.876  -8.639 -16.928
0.042  -7.832   6.147 -17.772
0.031  16.117  13.345   8.220
0.031   3.727  19.483 -24.169
0.029  -6.769  10.627   7.364
0.021  -6.311  13.105 -23.916
0.019   8.601  -4.279   7.139
0.017  10.751   6.558 -15.686
0.016  -4.911  -7.606  -8.411
0.014 -10.120   5.026   0.861
0.014  -4.440  -4.445 -25.175
0.013  -7.276   4.376  -8.765
0.012  11.518  10.757  -0.295
0.010  10.082  12.493  13.643
0.010   3.294  11.175  -8.161
0.010  17.153   5.114   7.575
>37
0.572   4.938   4.483   6.902
0.078  -5.844  -8.585 -16.253
0.077   8.603  13.652 -22.503
0.040   3.001  19.538 -23.081
0.021  -7.726   0.298 -14.935
0.021  -5.763  11.942 -16.465
0.020   8.435  11.124  12.232
0.019  -3.490  -8.379  -7.695
0.018  10.066   8.884 -15.578
0.017  -7.007   5.716   0.266
0.016  -2.724  -8.269   9.270
0.015  16.497  14.095   8.717
0.014   2.705  -2.618 -22.250
0.013  -6.570   6.795  -8.998
0.013   3.643 -19.869 -15.955
0.011  -5.649  16.225 -25.270
>38
0.746   4.741   4.194   5.335
0.261   5.257  13.749 -20.646
0.052  -5.796  -8.239 -14.911
0.030  -4.674  15.814 -20.795
0.025  -9.177   5.723 -19.991
0.020  -4.922   7.530   2.265
0.016  -3.348  -7.808  -5.585
0.016   4.242 -20.004 -18.735
0.016   2.910  21.216 -23.468
0.013   9.702  -2.427   5.620
0.012   4.037  -8.982   6.903
0.010  14.092  12.550   5.637
>39
0.636   4.769   4.243   6.763
0.062  -6.537  -7.865 -15.770
0.032   3.777  18.039 -23.107
0.026  -4.938  -7.224  -7.128
0.021  -7.369   4.154 -15.538
0.021  -4.339  17.864 -25.482
0.018  11.091  10.154   8.642
0.017   9.970  12.075 -22.151
0.015   4.467 -20.716 -23.123
0.012  -7.017  11.060 -21.185
0.011  -4.237  -3.942 -26.053
0.010   9.249  -4.604   6.702
>40
0.742   4.636   5.020   6.417
0.074  -5.713  -7.336 -15.861
0.068  -9.059   4.568 -18.484
0.026   2.780  18.884 -23.095
0.021  -4.105  -7.021  -6.592
0.017   9.642   8.442  11.922
0.017   4.975 -20.474 -19.262
0.016  -4.067   9.121   1.146
0.015   4.462  -0.318 -21.595
0.013  -3.799  15.679 -19.272
0.013  10.326  11.713 -21.716
0.012   4.861  -6.593   7.264
0.011  12.723  15.843  13.285
0.010  -4.074  -5.894 -26.431
>41
0.781   4.977   4.732   7.490
0.046  -3.800  18.594 -25.451
0.037   4.777  16.951 -22.346
0.026   9.561  11.066 -15.896
0.025  -6.165  -7.701 -15.066
0.022  -5.046  -7.264  -6.793
0.021  -4.863  12.396 -16.348
0.014  12.014  10.168   8.476
0.013  -6.404   3.638 -14.929
0.012  10.595  -3.081   7.344
0.012  11.899  16.508  14.166
0.010  -9.756  12.426 -25.185
0.010   3.422  20.646 -29.397
>42
0.652   5.323   4.825   7.041
0.107   8.890  12.843 -21.125
0.054  -6.336  -7.805 -15.308
0.032   2.781  18.698 -21.944
0.024  11.091   8.413 -11.035
0.023   9.024  10.469  11.784
0.021   2.418  -8.931   9.081
0.020  -7.297   5.758 -20.309
0.015   8.921  -2.470   5.817
0.014  -4.784  -7.542  -6.168
0.012  -4.538  11.756 -14.676
0.012   4.270 -20.695 -18.977
0.012  -4.845  17.179 -26.353
0.011   4.063  -2.653 -21.102
0.011  11.315   8.618  -2.385
0.011  16.537  12.897   7.251
>43
0.815   4.372   4.069   7.443
0.077   9.212  13.180 -21.689
0.055  -5.916  -7.298 -15.518
0.050  -9.193   5.778 -20.229
0.018   3.718  19.222 -22.543
0.017  11.051  -1.591   6.459
0.016  -4.341  -6.847  -5.604
0.016  -5.217  12.971 -17.368
0.015  12.066  16.275  13.843
0.015  12.358   9.299   7.151
0.014   4.698 -19.844 -17.714
0.011  17.217   0.300  12.068
0.011  11.875   5.990 -16.510
0.011  -3.645   0.501 -26.547
0.010 -11.351  -2.062 -20.011
>44
0.670   3.946   3.161   6.860
0.063  -6.106  -8.533 -16.431
0.055   6.445  12.401 -17.148
0.037   4.384   8.681   0.493
0.035  -4.990  12.561 -16.370
0.026  -6.884   4.424 -15.804
0.023  -4.919  -7.568  -7.031
0.023   3.901  19.522 -22.896
0.019  10.755  -2.276   5.929
0.016  11.056   5.400 -15.636
0.015  13.497  11.236   5.147
0.014  12.115  17.439  12.923
0.014  17.229   0.588  11.703
0.013  -9.360   5.663   0.807
0.013   5.320  12.536  12.177
0.012  10.125  13.317 -25.742
0.012  -6.240   4.192  -7.728
0.010  -5.083  13.420  11.130
>45
0.755   3.932   3.440   6.589
0.070   7.286  11.836 -17.249
0.052  -8.620   4.974 -17.979
0.034  -5.680  -7.984 -14.581
0.027  -4.523  -7.587  -5.650
0.018 -10.334   4.113   2.342
0.018   6.774   9.535  12.138
0.017  -4.152  17.571 -21.420
0.014  12.900  17.477  13.151
0.013  13.660  11.114   5.716
0.012  11.101   4.601 -15.090
0.012  11.302   3.002  10.229
0.010 -10.760   4.190  -5.706
0.010   5.788  19.036 -30.077
>46
0.603   4.387   3.433   6.232
0.075   4.180   7.688  -0.637
0.061  -8.592   4.036 -18.275
0.047   5.801  14.804 -20.294
0.044  -6.084  -7.233 -16.824
0.025  12.547   9.614   6.355
0.023  -4.267  16.314 -19.892
0.021 -10.218   4.512   3.329
0.015  -4.426  -4.842 -26.644
0.015  12.150  16.278  13.208
0.015   4.711  -5.345   5.639
0.015   5.665 -22.058 -19.146
0.014  -5.066   9.731  -9.842
0.014  -2.715  -8.538   9.706
0.013   4.975 -13.513   6.882
0.013  11.156   8.733  -9.894
0.012  -2.324   8.039   6.374
0.012  11.863   2.460  10.504
0.011  -9.857   3.295  -9.951
0.011   5.669  17.680 -28.192
>47
0.469   4.234   3.147   6.854
0.072  -5.680  -7.967 -15.820
0.069   6.243  14.154 -21.196
0.041 -10.333   3.762   6.070
0.040   3.385   7.867  -0.063
0.031  10.004   9.174 -15.959
0.030  11.065   8.645   8.154
0.028  -5.316  17.834 -25.966
0.024  -4.391  -8.155  -6.778
0.022   3.732 -13.653   8.140
0.020  11.445   0.300   9.123
0.019   2.809  22.610 -24.372
0.017  -4.445   7.720   1.692
0.016  -3.362  -5.146 -25.461
0.015  12.425   8.655  -1.233
0.013  11.795  15.225  13.371
0.012   4.660 -20.234 -18.119
0.012   2.625   0.419 -25.817
0.012  -5.895   2.807 -14.551
0.012  -5.539   7.975  -6.518
>48
0.704   4.348   4.692   7.684
0.080   8.589  10.685 -17.225
0.044  -5.670  -8.072 -16.759
0.040  -4.779  13.271 -17.433
0.040   3.446   8.229   0.291
0.024   2.850  20.453 -24.158
0.021  10.636   9.870   7.908
0.021  -3.843  -7.343  -7.759
0.019  -4.701  17.478 -25.169
0.015  11.352  16.939  13.287
0.014  12.136   3.450 -15.860
0.014  -5.266   6.379   6.936
0.013  -5.071  10.447  -9.770
0.013   3.969  -4.201   6.046
0.013 -10.304   3.547   0.815
0.013  -6.977   4.660 -15.854
0.011  -2.881  -8.741  10.070
0.011  10.977   9.728  -9.594
0.011  -5.232  -4.742 -25.450
>49
0.668   4.313   4.969   7.085
0.172  -5.914  -7.677 -16.296
0.098   9.413  13.219 -22.349
0.060  -4.206  -7.326  -8.041
0.046  -6.787   0.521 -15.894
0.036   3.616  20.622 -23.322
0.023   6.066  13.289  13.577
0.023  -5.218  13.087 -16.979
0.023  -4.872  17.106 -24.917
0.022  -9.971   2.999   1.070
0.017   3.361  10.600  -0.241
0.016  -4.680  -2.476 -26.235
0.016  -3.224   7.910   6.421
0.016  11.496   6.771 -16.172
0.013  12.497  12.359   8.510
0.012  -5.879   7.533  -7.938
0.012   3.955  -6.895   6.650
>50
0.495   4.574   5.091   5.999
0.237  -5.758  -7.771 -15.554
0.093   8.899  13.238 -21.168
0.038   3.147  20.125 -21.747
0.037  -5.711  15.164 -18.782
0.036  -4.511  -7.327  -6.512
0.033   3.807   8.350  -1.269
0.027  -3.686  12.173 -29.096
0.025   9.543  11.294  11.736
0.025  -9.695   3.935   4.571
0.020  10.836   8.034 -12.428
0.020  -9.180   5.380 -18.631
0.015   9.200  -1.951   5.095
0.015  -6.521   7.153  -6.406
0.014  -3.629  -8.962 -27.621
0.013   4.326  14.560 -12.461
0.013   4.106  -2.443 -21.215
0.012  -4.102  -1.449 -20.955
0.011   3.411 -18.354 -13.350
0.011  17.310  13.520   8.590
>51
0.545   4.036   4.907   5.753
0.078   6.449  13.174 -19.249
0.042  -3.176  -8.208  10.361
0.041  -5.893  -7.924 -14.528
0.039  -5.730  14.492 -19.704
0.031  -8.832   6.522 -19.426
0.028   2.776  20.885 -21.692
0.026  12.422  13.906  11.990
0.019  -4.018  13.168 -28.930
0.017  -9.443   4.640   4.139
0.015   3.370   7.106  -2.611
0.015  10.823   7.479 -14.442
0.012   4.984  -2.145 -19.323
0.011  10.277  -1.011   4.260
0.011  -4.248  -7.518  -4.937
0.010  10.339  13.916 -27.442
>52
0.593   4.808   5.538   5.817
0.087   3.852   8.250  -3.077
0.064  -5.961  -8.215 -14.961
0.061  -3.885  -8.725  11.026
0.043   5.770  15.748 -21.136
0.040  -5.178  16.760 -20.853
0.038  -9.008   6.008 -18.498
0.026  11.009   8.739 -11.264
0.020  17.911  14.050   8.621
0.020  -6.240   8.163 -11.281
0.017   4.850  -6.636   5.866
0.016  11.481   9.477   2.589
0.016  -4.403  -7.390  -5.645
0.015   5.390 -17.806 -19.611
0.013  -3.687   7.865   1.793
0.013   4.539  14.861 -11.531
0.011  10.302  -0.713   5.120
0.010 -10.704   3.211   3.445
>53
0.682   4.248   4.899   6.346
0.118   6.801  13.911 -19.927
0.038  -8.515   5.103 -18.064
0.034  -9.469   4.308   2.272
0.030  -3.942  -7.714  11.376
0.025  12.671  12.449  11.796
0.025  -5.187  -8.191 -14.416
0.024  -5.271  13.285 -19.641
0.024   3.503  10.628  -0.660
0.019  11.895  -1.980   6.336
0.017   6.119  13.028 -10.589
0.013  -3.886  -7.691  -5.503
0.012  -4.575   6.395  -5.662
>54
0.662   4.321   5.715   6.208
0.199  -5.564  -6.582 -17.701
0.083   8.864  13.017 -21.520
0.029   2.476  21.379 -22.227
0.028  -5.510  15.359 -20.975
0.026  -3.913  -7.826  -5.930
0.026   8.925   8.606  12.334
0.016  -9.103   6.698 -20.149
0.016  -5.138   8.745   5.604
0.015   4.634  -2.274 -20.705
0.014  10.353   8.533 -14.867
0.011  -4.426  -1.719 -26.457
0.011  -3.967 -18.315 -27.031
>55
0.598   4.150   5.804   6.142
0.070  -5.907  -8.532 -15.653
0.050   9.589  13.373 -22.621
0.033   2.701  21.457 -22.920
0.030  10.225   8.321 -14.934
0.027   4.461  -1.440 -20.568
0.022  -3.532  -8.111  11.270
0.020  -4.438   8.928   7.664
0.016  -5.768  15.577 -21.187
0.016   9.837   7.593  11.808
0.015  -8.814   7.579 -20.513
0.013   3.200   7.671  -3.935
0.013  -4.310  -8.508  -6.529
0.012  -3.337  -1.597 -26.411
0.011   4.319  -8.059   6.545
>56
0.695   4.246   5.090   6.211
0.073   6.737  14.041 -21.511
0.067  -5.700  -6.793 -15.883
0.049  -8.401   7.270   5.594
0.026  10.333   8.111 -15.379
0.023  -3.566  -7.668  -6.748
0.022  -4.745  16.565 -21.000
0.020  -8.733   5.649 -17.834
0.017   2.848  21.804 -23.364
0.015  12.679  -7.958  11.991
0.014   4.081   7.076  -4.193
0.013  11.569   8.396   6.640
0.012  13.422  13.694  12.792
0.011  -2.833  -1.551 -21.736
0.011   4.768  14.808 -10.886
0.010  -5.149  12.820  11.843
>57
0.780   4.674   4.756   6.399
0.092   9.235  13.467 -21.266
0.035   3.843  20.277 -22.281
0.034  -4.640  -7.851 -10.010
0.033  -5.163  15.437 -18.129
0.030  -9.164   4.565   2.722
0.023  -5.410   9.251   8.294
0.021   9.793  11.842 -11.426
0.017  -1.592  -9.006  11.270
0.015   3.833 -18.454 -14.133
0.012  -6.880   7.977 -15.107
0.012  17.043  13.050   6.545
0.010  -4.778  16.021 -26.861
>58
0.692   4.627   5.737   7.223
0.050  -5.424  -8.544 -13.412
0.043   9.595  13.653 -20.732
0.038  -9.467   6.057   6.328
0.035  -8.618   5.721 -19.376
0.031  -5.326  15.669 -19.147
0.030  13.908  13.380   7.761
0.026   3.868  19.860 -21.161
0.023  10.268  -8.966   7.922
0.018   3.419 -17.520 -12.844
0.016  -4.198  -7.847  -5.006
0.015  11.176   7.713  -9.283
0.015 -10.692  -2.713 -19.700
0.013  -1.923  -9.003   8.070
0.011  -5.533  12.582  11.096
0.011   2.979   8.115  -2.059
0.011  -3.267  -0.518 -26.130
0.010  12.140   8.135  -1.224
0.010  11.812  -0.641   7.338
>59
0.627   4.751   5.150   6.621
0.070   7.043  13.126 -19.394
0.040  -5.868  -9.246 -17.054
0.035  -9.169   5.853   4.140
0.026  -3.928  -8.471   8.979
0.025   3.592  20.631 -21.532
0.022  -8.416   5.879 -19.214
0.022  -5.470  14.714 -19.451
0.022  -5.571  12.194  10.811
0.021  11.029  11.868  10.486
0.021   3.049   7.366  -2.512
0.019  -3.952  -7.993  -8.910
0.012   3.809 -11.154   7.308
0.011   4.902  -2.619 -21.053
0.011  10.255   6.073 -16.295
0.010   5.326  12.661  -9.861
0.010  -2.644  -1.796 -25.606
>60
0.717   4.686   5.060   7.352
0.087   6.897  13.844 -18.360
0.087  -5.739  -9.361 -17.716
0.034  -8.852   6.009 -18.178
0.032  -3.880  -8.788  -9.573
0.031  10.814   6.042  12.554
0.030  -5.283  14.793 -18.204
0.029   4.935  20.930 -25.581
0.024  -9.625   4.686   5.161
0.019  -3.472 -17.571 -18.991
0.019   4.542 -17.558 -17.688
0.017  -2.447  -9.172   8.482
0.014   6.853  13.179  13.034
0.013  12.485  -1.349   6.807
0.013  -8.813   4.313  -8.664
0.013  -3.545  20.900 -25.220
0.012  -4.834  12.729   7.855
>61
0.774   4.118   4.714   6.015
0.121   6.653  14.291 -19.352
0.087  -4.904 -10.921 -18.130
0.025  -3.261  -8.962  -9.994
0.023   5.345  20.272 -27.013
0.022  14.001  13.441  10.575
0.022  -5.588  14.489 -18.195
0.019   4.200  -1.273 -20.214
0.019  -9.070   4.404   3.939
0.018  -9.180   6.138 -18.516
0.011   4.052 -17.519 -18.347
0.011  -3.121  -3.312 -26.382
0.011   3.582   9.812  -0.817
0.010  -1.734  -9.112   9.915
>62
0.763   4.064   4.258   5.946
0.200   6.124  12.770 -19.109
0.090  -4.927 -10.223 -17.084
0.043  15.514  14.091   7.167
0.029  13.477  -1.109   7.058
0.027  -3.570  -8.349  -9.311
0.024   5.731  20.472 -26.434
0.022  -3.788  14.313 -17.213
0.020   5.361 -19.651 -18.940
0.019  -3.090 -17.899 -19.168
0.018 -10.066   3.702  -0.222
0.017  -8.823   5.883 -18.542
0.016  -2.571  -1.834 -26.273
0.014  -0.948  -9.003  10.368
0.012  -2.695  19.728 -25.786
0.011   6.125  12.790  -9.788
0.010  13.216   5.003  -0.830
0.010   3.856  10.602  -0.239
>63
0.700   4.540   4.830   6.411
0.180   6.189  12.447 -19.121
0.054  -8.860   5.149   3.785
0.031  -5.404  14.352 -18.083
0.030  -4.649  -9.105 -12.293
0.024   4.453 -17.511 -18.354
0.023  -8.980   6.556 -18.471
0.022   3.213  20.294 -20.629
0.020  -2.251  -8.591   8.747
0.019  17.401  14.304   7.785
0.014  -3.610  -2.304 -25.653
0.012  -3.779 -19.388 -24.852
>64
0.571   3.626   4.893   3.912
0.360   5.643  12.305 -20.025
0.047  -9.539   4.815   3.845
0.038  -4.158  -8.991 -13.547
0.034   3.356 -10.944   7.389
0.025  13.362  12.859   8.294
0.025  -2.434  -3.607 -26.194
0.023  -4.683  13.901 -18.870
0.015  -8.931   6.289 -19.138
0.015   5.047 -18.952 -18.422
0.013  -2.970  19.645 -24.535
0.012  11.413  -2.854   7.540
0.012  -3.067  -8.142  -5.372
0.012   4.238  12.034  -6.502
0.011  -9.376   3.833  -4.379
0.011   4.903 -10.039 -17.348
0.010  -3.122 -18.688 -19.894
>65
0.527   5.276   4.865   6.464
0.202   5.743  12.095 -19.828
0.059  -5.354  -8.005 -15.395
0.040  -7.567   0.700 -14.492
0.032   3.939  10.339  -0.713
0.026  -5.347  16.123 -21.021
0.025   5.001 -20.442 -17.570
0.023  12.517  12.063   7.478
0.022   2.993  19.302 -22.286
0.022  16.751   0.342  13.021
0.021  -7.356   8.155 -19.837
0.020  -9.602   4.351   2.012
0.017   9.227  -2.394   7.766
0.016   3.451  -8.208   7.837
0.015  -6.868   7.184  -7.776
0.012  -4.007  -0.580 -25.945
0.010  11.314   8.681  -8.396
0.010   4.265  -1.202 -21.784
>66
0.605   4.237   4.366   6.761
0.268   5.900  12.331 -20.112
0.049  -5.020  -8.485 -14.814
0.032  10.622  -2.588   6.924
0.028   3.201  20.641 -22.474
0.024  -5.008  14.606 -20.514
0.024  13.213  13.594   7.855
0.023   4.356 -10.697   7.696
0.022 -10.149   4.687   2.264
0.014  10.771   6.027  13.219
0.013  -3.683  -7.732  -6.570
0.012  -3.185  -1.540 -26.280
0.011  10.431   7.303 -15.023
0.010   4.399 -19.766 -24.883
>67
0.663   4.636   4.250   6.492
0.144   5.849  13.002 -20.434
0.128  -5.438  -7.952 -15.204
0.050  -5.181  16.547 -25.354
0.035   5.142 -20.215 -18.258
0.034  -3.732  -7.369  -7.170
0.030  16.434  14.521   8.305
0.029   2.339  20.720 -22.141
0.027  -4.940  14.083 -15.793
0.027  -5.977   5.121   1.960
0.023  -7.337   5.236 -15.046
0.023  -2.812  -8.913  10.064
0.022   8.651  -2.780   6.220
0.015  10.475   7.830 -15.530
0.014  -6.853   6.328  -7.029
>68
0.712   4.370   4.239   5.677
0.170   6.336  12.786 -20.106
0.051  14.035  15.660   9.455
0.045  -8.912   4.570 -17.827
0.043   5.121 -21.025 -18.519
0.038  -5.267  -8.787 -14.620
0.025  -5.204  15.755 -20.090
0.021   2.783  21.794 -21.536
0.021  -3.899  -7.580  -5.375
0.019   3.964   7.401  -3.085
0.018  -9.668   4.545   2.985
0.013  -6.105   7.895  -9.850
0.013  10.521   8.729 -14.475
0.012  -1.575  -9.404  10.533
0.012  10.213  -2.973   5.936
0.011  18.169   8.312   6.746
>69
0.721   4.415   4.209   6.150
0.209   6.266  12.951 -19.816
0.064   5.576 -20.648 -18.499
0.042  -4.964  -8.077 -14.343
0.026  -9.246   5.872   5.328
0.023   2.479  21.112 -22.260
0.019  -4.974  16.003 -19.795
0.017  -9.253   5.089 -19.208
0.017   4.263   8.054  -2.078
0.015  10.354   8.350 -13.787
0.015   5.852  15.936 -27.619
0.015  -3.835  -0.680 -21.020
0.014  -4.450   4.095  22.207
0.013  14.186  13.472   6.531
0.010   4.204  -1.612 -21.116
>70
0.654   4.555   4.664   5.447
0.043   3.028  20.271 -21.799
0.038  16.529  12.772   7.025
0.029  -5.881  13.630 -16.311
0.022  -9.817   4.295   1.740
0.022  10.016   8.504 -15.300
0.021  -3.766 -20.438 -26.597
0.021   9.025  13.088 -21.905
0.020   3.947  10.213  -1.752
0.019  -3.975  13.337 -28.156
0.018  -9.350   4.635 -18.291
0.017  -5.730  -9.263 -15.008
0.016   4.734 -20.520 -19.035
0.016  -3.637  -7.618  -1.982
0.014   9.915  -2.830   6.017
0.013  11.136   6.195  -2.365
0.013  -5.965   6.665  -6.682
0.013   2.943  -7.523   6.050
0.012  18.499   5.207   9.275
0.011   4.484  12.748  -9.325
>71
0.766   4.001   4.665   5.871
0.053   5.827  12.190 -17.917
0.040  -4.805  -7.234  -5.820
0.040  -5.554  -9.193 -14.248
0.033  16.989  13.396   7.210
0.031  -9.500   6.277 -20.168
0.024  -2.793  -8.606  10.864
0.023   3.785   7.739  -3.362
0.021   3.082  20.515 -22.593
0.020   5.115 -19.938 -18.430
0.018  -6.027  13.675 -20.314
0.018 -10.126   5.399   5.063
0.011  10.745   9.829  10.908
0.011  -4.478   2.561  -6.501
0.010  -4.267  -5.365 -27.495
>72
0.725   4.320   4.664   5.938
0.058  14.526  15.664   8.370
0.047  -9.149   5.678 -18.747
0.029  -9.594   5.359   4.688
0.029  -5.520  12.761 -15.192
0.027  -4.656  -8.955 -13.582
0.026  -2.542  -8.860  11.364
0.025   3.192  20.161 -21.886
0.016   4.431   7.576  -3.106
0.015  10.354   8.713 -11.112
0.015  -9.746   2.852 -11.193
0.015  -4.187  13.766 -28.879
0.014   9.236  12.392 -21.451
0.012  -4.127  -7.957  -3.610
0.011   3.577 -18.437 -13.335
0.010  18.616   5.307  10.470
>73
0.713   4.317   4.899   6.035
0.055  -5.656  -7.577 -15.413
0.055   5.789  13.078 -20.303
0.052  16.543  14.068   7.106
0.052  -9.453   4.261 -18.593
0.031   4.514 -20.762 -18.922
0.021  -6.425  12.866 -20.494
0.018 -10.026   4.517   1.935
0.018   1.767  22.933 -22.317
0.016  -4.081  -6.902  -6.231
0.015  -6.764   6.466  -6.224
0.015   3.911   7.426  -3.450
0.014  10.170   8.736 -10.348
0.013  17.054   4.590   6.616
0.013  17.778 -21.784 -22.580
0.013  -1.866  -9.223   9.672
>74
0.638   4.363   5.267   4.561
0.131  -9.321   5.179 -19.605
0.039  16.734  14.503   7.874
0.028   5.035  14.842 -18.888
0.028  -5.035  -7.527 -12.541
0.028  -4.903   7.978   4.163
0.025   5.295 -16.742 -20.359
0.022  -6.095  13.316 -18.495
0.015   5.087  -7.431 -18.721
0.014  -3.558  -2.737 -26.118
0.013 -10.577   2.183   5.746
0.012   3.788  21.072 -27.473
0.012  -4.180  -6.916  -4.577
0.012  -1.817  -8.074  10.850
0.011  10.500   8.390   0.006
0.010  -6.207   8.024  -8.324
>75
0.685   4.054   4.867   5.800
0.071  -8.860   6.203 -19.820
0.058  -5.224  -8.184 -14.978
0.056   6.419  14.749 -20.377
0.041  14.949  14.626   7.611
0.020  -9.571   6.342   5.366
0.017  -5.135  14.583 -19.736
0.015   4.246 -17.852 -13.645
0.015  -4.233  -7.300  -6.390
0.013  -9.124  -0.611 -14.537
0.012  -3.144  -1.825 -26.053
0.011   4.355   7.189  -3.293
0.011   5.168  21.197 -28.762
0.010  -3.317  20.527 -25.063
>76
0.477   4.888   4.560   6.369
0.053  -5.704  -8.000 -14.593
0.049   4.205   7.306  -2.847
0.040   2.373  19.972 -21.182
0.036  17.490  14.868   7.228
0.032  -8.989   6.089 -19.736
0.026  10.397  -1.867   6.233
0.026  -4.052  -3.013 -25.705
0.022  -9.405   4.721   3.146
0.020   9.618  12.622 -21.430
0.017  -1.523  -8.580   9.985
0.015  -4.045  -7.499  -6.217
0.014 -10.811  -3.213 -19.716
0.013  17.985   4.985   7.882
0.012   4.207 -19.532 -16.999
0.011  10.580   5.987 -14.676
>77
0.608   4.563   5.502   5.309
0.214  -6.276  -7.974 -16.053
0.063   9.497  12.432 -23.299
0.048  -4.567  -6.828  -8.114
0.044   1.668  19.986 -22.992
0.041  -6.100  12.417 -17.011
0.035  -2.412  -7.852  11.121
0.034   4.141 -19.696 -16.817
0.032  -6.838   8.890   4.978
0.028  10.367   8.830 -16.034
0.027  17.763  13.425   5.551
0.019  -4.017  15.840 -27.028
0.017  -7.537  -0.197 -18.212
0.017   8.441  -2.129   5.154
0.014  17.329   4.276   5.574
0.014   2.414 -20.268 -26.106
0.013  -7.113   5.760  -7.163
0.013   9.890   8.118  -2.525
0.010  17.871 -21.662 -23.416
>78
0.606   4.526   4.719   5.586
0.097  -6.368  -8.131 -17.872
0.059   8.933  13.283 -22.683
0.047  16.480  14.975   6.591
0.039  -8.219   5.563 -18.037
0.038  -6.766   5.350   1.786
0.031  -5.809  12.895 -15.633
0.027  -7.465   6.169  -6.714
0.027  10.556   7.931 -15.034
0.026   1.823  20.817 -22.154
0.021  -4.289  -7.224 -10.073
0.019  10.987   8.021  -7.019
0.016   9.168  -1.787   7.768
0.015  18.066   6.895   6.368
0.011  -4.569  14.722 -27.011
0.010   3.220  14.667  -9.865
0.010  -5.713  -2.972   5.825
>79
0.631   4.843   5.494   5.854
0.180  -6.141  -8.091 -17.313
0.041  -7.519   0.763 -16.088
0.039  10.106   9.099 -16.266
0.033 -10.257   2.786   5.335
0.030   2.294  20.483 -23.121
0.028  -6.617   8.067  -9.711
0.027   5.207 -20.409 -18.550
0.026  -5.686  13.194 -16.807
0.024   9.110  -2.070   6.221
0.024  16.944  16.602   6.766
0.020   9.962   8.884  -1.986
0.020  -4.472  -7.277  -8.169
0.016  -5.554   7.059  -0.065
0.014   4.356  14.683 -17.588
0.014   8.984  14.467 -24.173
0.013  -3.747  16.585 -26.667
0.013   2.403  -0.421 -22.057
0.012  -5.046  -3.052 -25.638
0.011  17.873   5.315   6.166
>80
0.346   4.726   5.560   6.297
0.104  16.934  15.331   7.795
0.072  -5.684  -7.540 -13.721
0.037  -1.904   0.463 -25.913
0.034   4.362  16.594 -19.877
0.034 -10.486   2.610   3.457
0.030  -4.198  18.071 -26.079
0.028  10.237  -6.939   8.001
0.024  -4.190  -7.484  -5.755
0.022  10.288   9.364 -20.174
0.021  -3.597   7.576   5.979
0.020  11.454   7.578  -9.761
0.017  -9.069   6.532 -20.184
0.016  10.531   1.104  10.060
0.016   4.815   6.842  -2.286
0.015  -9.419   0.193 -13.529
0.014   5.373  15.784 -28.804
0.012  -5.948   8.063  -8.740
0.010  18.611   7.660   9.895
0.010  11.436  -1.550  -0.192
>81
0.678   4.681   4.710   5.823
0.218  -6.250  -7.243 -20.592
0.050   2.011  19.156 -21.644
0.035  16.166  15.300   7.197
0.033   9.439  12.443 -21.341
0.030   0.060  -9.257  12.048
0.027 -10.275   5.011 -20.397
0.026  -4.461  16.748 -26.094
0.026  -5.073  -6.983  -9.175
0.024  11.164   7.616 -14.669
0.021   9.411  -7.054   7.212
0.020   3.668 -20.412 -15.714
0.019  -6.795   5.206   2.522
0.017  -7.956  -0.874 -14.848
0.017   9.324   8.196  -1.201
0.013  -6.090  11.560 -15.387
0.013   1.251   0.488 -26.290
0.013  17.346   4.101   6.580
>82
0.454   4.212   5.706   5.809
0.060  16.561  16.029   7.073
0.035  -5.080   7.687   5.520
0.034  10.596   7.782 -11.142
0.029  -6.527  -8.754 -16.401
0.028  -9.614   1.928 -15.821
0.028   3.759  15.002 -17.548
0.025   2.072  21.174 -22.856
0.020   3.404  -6.523   6.046
0.019   9.814  -0.571   5.710
0.019  -6.678   7.800 -10.468
0.019  11.304   8.327  -2.659
0.019 -11.475   2.357   5.586
0.018  18.331   7.508   6.137
0.017   9.256  13.413 -23.382
0.016  -4.829  14.251 -16.618
0.013  -3.746  16.102 -27.869
0.013  11.374  -0.272 -10.420
0.012  -4.668  -7.501  -6.863
0.011  11.495  -0.076  -2.103
>83
0.626   4.042   5.146   5.313
0.063  -6.269  -8.712 -15.791
0.038   4.670  16.639 -21.871
0.037  -1.780  -9.148  11.414
0.036  -2.811  13.511 -29.234
0.035  -9.184   2.748 -15.664
0.032 -10.446   3.047   1.888
0.026  17.518  14.435   6.324
0.025  10.672   8.685 -11.182
0.025  -4.697  -8.153  -6.855
0.019 -10.171   2.564  -6.571
0.018  11.201   9.043   1.142
0.016  10.204   9.752 -22.463
0.015   4.918   7.289  -4.348
0.015  -4.434  14.109 -15.954
0.014   4.492  -5.765   4.932
0.013  -2.927   0.119 -22.610
>84
0.573   4.391   4.525   5.391
0.102  -6.474  -8.539 -16.874
0.044  -7.588   2.279 -15.659
0.038  -6.542   3.261   1.257
0.034  18.128  13.669   5.791
0.030  -1.928  -8.995  10.792
0.028  -4.788  -6.634  -7.439
0.027  -6.983   6.230  -7.898
0.026  11.168   7.149 -14.971
0.024   2.230  20.766 -22.871
0.020  10.502   8.655  -3.167
0.018  -5.901  13.340 -17.836
0.015   9.668  13.044 -23.612
0.012  16.707  -0.503  11.036
0.010  -3.417  13.457 -28.600
>85
0.555   4.453   4.921   5.234
0.316  -6.310  -7.914 -17.743
0.098  -8.180   5.964 -17.508
0.076  17.200  11.980   5.881
0.055  -3.285  -8.461  10.631
0.030  -7.650   3.416  -9.240
0.029  -5.603   3.776   3.945
0.028  10.413   8.758  -2.444
0.026  -5.490  -7.022  -8.580
0.023   1.590  19.392 -23.714
0.020   2.828  -3.977   5.633
0.019   9.746  13.112 -24.594
0.019  16.950   1.807   5.839
0.018  11.494   6.620 -11.338
0.013  -6.813   5.751 -27.104
0.011   3.007 -18.892 -15.828
0.010  -5.204  -2.968 -26.009
0.010   3.364   2.975  13.820
>86
0.329   5.647   5.978   6.003
0.195  -5.245  -7.576 -15.750
0.085  -2.849  -7.930   9.396
0.050  -8.972   3.917 -17.272
0.042   3.559  18.779 -23.846
0.035   4.908  -2.585   5.723
0.034  -6.006  11.739 -16.734
0.033  17.823  13.141   7.720
0.032   9.546  12.380 -23.832
0.025 -10.706   3.895   5.550
0.023  -4.479  17.155 -25.721
0.021 -10.837  -1.433 -24.389
0.020  -6.799   4.314  -9.330
0.015  17.916   3.406   7.500
0.013  -3.455  -7.075  -1.718
0.012  11.471   7.943  -9.381
0.011  11.207  10.756  -0.955
0.011   4.248 -20.403 -17.488
0.010   3.762  -0.278  13.725
>87
0.462   4.718   6.030   5.000
0.148  -5.598  -7.635 -16.797
0.088  -7.269   7.091 -16.510
0.050   2.624  18.359 -22.772
0.038   9.708  11.796 -23.877
0.037 -10.044   3.404   6.788
0.030  -4.443  -7.123  -8.084
0.027  -6.874   4.147  -8.657
0.024  10.909   8.872 -15.753
0.023  -2.852  -8.915  11.099
0.022  17.753  12.343   6.564
0.022   9.685   0.278   7.500
0.019   3.710  -7.127   6.241
0.017  10.223   9.521  -2.121
0.017  -3.778  14.474 -17.183
0.016  -4.933   6.547   0.206
0.015  17.074   0.084  11.161
0.013   4.131 -20.809 -16.492
0.012  -4.961  -7.219 -25.808
0.011  18.425 -22.610 -26.238
>88
0.467   4.707   5.355   4.399
0.146  -8.414   5.501 -18.710
0.052  -9.251   3.934   3.600
0.037  -5.005  -9.030 -15.537
0.035  -3.351  13.004 -30.005
0.034  18.409  15.052   9.574
0.033   3.550  20.001 -23.257
0.027  -4.891  12.829 -16.183
0.022   9.818  12.339 -23.125
0.022  -3.330  -7.278  -3.741
0.017  10.541  -2.210   5.338
0.017   4.452  11.955  -1.644
0.016  -5.744   7.310  -7.723
0.016   6.288 -17.616 -21.102
0.013  11.837   7.117  -3.624
0.011  11.169   5.514  10.251
0.011   3.753  28.465 -22.948
0.011  19.200   5.979   9.103
0.010  11.570   6.742 -12.051
>89
0.417   4.685   4.941   5.325
0.060   8.946  13.252 -22.889
0.054  -9.622   3.302   1.162
0.053  -5.800  -8.035 -15.268
0.052  -7.720   6.489 -16.338
0.033  -7.304   6.477  -6.649
0.033   2.326  20.158 -22.342
0.026  17.735  13.575   6.146
0.025  -5.816  -6.992 -23.221
0.019  -3.725  -7.555  -7.543
0.017  11.715   7.482 -15.345
0.016  -5.054  14.166 -18.037
0.016   3.921  12.357   0.829
0.014  10.416   7.703  -2.185
0.013   9.895  -1.009   1.747
0.010  -4.565  15.214 -27.265
>90
0.555   5.175   5.575   6.167
0.169  -8.873   4.437 -16.597
0.094  -5.286  -8.133 -15.913
0.052   5.326  15.854 -22.650
0.045  -9.569   3.199   5.140
0.043  -3.332  16.572 -27.086
0.028  -4.196  14.223 -16.750
0.024  -9.532   3.868  -7.592
0.021  17.809  13.122   6.805
0.019   2.038  -8.966   7.627
0.018   4.605 -20.440 -15.706
0.015  10.968   8.240  -1.163
0.015  10.657   9.371 -23.198
0.014  11.043   0.162   8.266
0.013  10.692  -8.009   7.262
0.013  11.193   7.594 -10.218
0.013   4.267   0.759  12.496
0.011  18.158   3.665   7.121
0.011  -4.989  10.655  -8.040
0.011   4.217  13.238  -0.878
>91
0.542   4.963   5.622   5.001
0.163   5.921  12.708 -20.008
0.086  -5.542  -8.236 -14.594
0.043  -9.172   3.711   1.997
0.033  -4.461  15.353 -19.780
0.031  -3.075  -7.134  -5.808
0.031   1.852  21.349 -21.892
0.026  -9.333   5.895 -17.829
0.018  -1.795  -8.193   7.485
0.018  -6.749   7.227  -9.342
0.017  18.055  12.519   6.121
0.015   4.497 -19.390 -13.784
0.014   3.817  13.670   1.346
0.014  10.145  11.344   7.653
0.014   3.853  -1.691   8.312
0.013   4.471  13.147 -10.451
0.012  10.102   8.161 -14.462
0.012  10.213  -8.715   6.975
0.010   9.950   7.764  -1.241
>92
0.468   5.102   4.677   5.336
0.184  -6.286  -6.929 -16.281
0.073   8.713  12.084 -22.949
0.042   2.188  18.612 -22.075
0.038  -8.100   5.016 -15.578
0.037  -7.667   3.258   2.021
0.028  16.609   0.525   9.159
0.027  -7.926   1.801  -7.787
0.023   8.979  -2.887   5.422
0.021   9.439   9.016  -1.676
0.021  17.724  13.167   6.200
0.018  -2.710  -9.040   9.375
0.018  -3.313  15.545 -27.502
0.017   3.783 -20.328 -15.761
0.015  -7.253  11.318 -20.596
0.014   9.832  15.695   6.223
0.014  11.004   8.787 -11.036
0.011  12.002  -7.552  11.682
0.011  -4.678  -3.962 -25.753
0.010  17.981 -22.501 -23.809
>93
0.325   5.343   6.816   6.026
0.104  17.381  15.423   8.226
0.072  -5.823  -7.293 -16.102
0.071 -10.376   3.351   6.370
0.067  -7.573   3.332 -15.739
0.051  -4.692  -6.312  -7.907
0.046   4.662  15.731 -22.225
0.033  -4.443  17.221 -25.146
0.024  10.142  10.115   0.109
0.022  -4.459  -0.368 -24.544
0.021  -6.886   7.320  -7.542
0.020  -6.128  -1.318  -0.577
0.019  10.759   8.722 -15.057
0.015  10.493  -8.628   8.855
0.014  -5.180   8.915   1.350
0.013  17.730 -23.103 -25.350
0.013  17.271   1.948   8.699
0.012   2.180  24.956 -23.253
0.011   3.070  -4.614   6.568
0.011   4.444 -20.822 -15.591
>94
0.323   4.469   3.698   5.579
0.078  -3.432  -8.145  11.492
0.074  -9.174   4.187 -15.694
0.071   4.496  16.275 -21.955
0.048  -5.902  -7.106 -15.687
0.044  -4.611  -7.056  -6.322
0.041  18.054  12.590   7.219
0.034 -10.257   3.518   4.862
0.022  12.196   0.888   9.489
0.020  -2.733  16.325 -26.604
0.020  -9.758   3.204  -7.119
0.019   4.170  -5.760   5.479
0.018  -4.324  -6.161 -26.111
0.018  10.961   9.343  -1.840
0.018  18.637 -23.211 -26.442
0.017  10.745   8.984   8.535
0.016  10.996   8.692 -10.310
0.014   3.664  15.836  -0.816
0.013  -4.391   7.968  -2.379
0.012  -5.477   9.812 -10.090
>95
0.348   4.767   5.050   5.455
0.090  -6.477  -7.440 -15.639
0.059  -3.777  -8.354  11.625
0.046   9.625  11.853 -23.351
0.039  16.900  12.049   6.245
0.033  -7.580   4.253   4.893
0.032   2.928  17.762 -22.345
0.029  -8.059   4.065 -16.535
0.024   8.741   8.742  -1.519
0.021  -4.005  -7.023  -3.512
0.019  -7.319   3.939  -7.712
0.019  17.212 -22.391 -26.461
0.016   2.090  -5.911   6.218
0.016   8.617   9.822  10.999
0.016  10.770  10.227 -11.072
0.013   2.720 -20.942 -16.237
0.012  -5.000  -5.660 -25.151
0.011   2.930 -14.056 -11.234
>96
0.471   4.300   3.787   5.707
0.076   9.013  11.829 -24.781
0.071  -3.540  18.184 -26.211
0.056  -6.306  -7.728 -15.740
0.038  -7.807   3.615 -16.007
0.023  -5.085   3.741   5.582
0.020  17.652  11.990   6.877
0.018   3.391  16.197 -18.783
0.018  11.247   9.450  -9.588
0.018   9.935   9.480  -1.508
0.014   8.278  -3.907   6.327
0.014  -4.594  -7.108  -2.491
0.013   2.598  24.497 -24.369
0.012  -5.963   9.560  -8.997
0.012  -5.456  -4.532 -25.311
0.010   3.453   2.367  13.577
0.010  17.586 -22.637 -26.410
>97
0.385   4.850   3.988   5.363
0.060  -6.783  -8.009 -15.579
0.049   9.558  11.002 -22.633
0.048  -9.979   2.555   4.688
0.041  -3.586  -7.951  11.700
0.034   3.383  17.414 -22.187
0.023  -4.957  -7.743  -7.523
0.021  18.301  12.064   6.443
0.015  10.526   9.934   1.485
0.014 -10.187   2.693  -6.059
0.014  -9.526   3.495 -15.427
0.013  11.469  16.398   7.025
0.011  -5.633  10.074 -10.209
0.011  10.949   9.380 -10.330
0.010   9.787  -5.283   6.538
>98
0.333   4.821   4.550   5.544
0.184  -3.534  -8.544  12.001
0.049  -4.833  -6.893  -8.751
0.041   4.201  17.013 -22.800
0.038  -9.581   3.705 -16.123
0.034   9.856   9.835 -15.978
0.032 -10.085   2.912   0.945
0.031  18.215  12.137   6.634
0.020   3.113  -5.055   6.313
0.018  -6.690   3.805  -7.756
0.018  10.626   9.391  -1.099
0.018   2.129  24.685 -23.786
0.017  -3.758  18.068 -25.959
0.015 -10.238  -6.854 -16.524
0.014  11.808 -22.889 -25.171
0.013   4.151   9.360  -5.878
0.012  11.213  16.671   7.001
0.012   4.234  16.100  -0.104
0.012  -4.836  -4.754 -22.443
0.011  17.541   2.243   7.675
>99
0.343   5.237   6.567   5.795
0.109   4.429  14.706 -20.814
0.067  -6.054  -7.704 -15.186
0.066  -9.659   3.034   2.764
0.057  -3.206  -8.758  12.672
0.048  -4.136  -6.711  -5.686
0.039  17.920  15.083   8.173
0.037  10.496   8.276 -16.217
0.029  -3.994  17.837 -24.575
0.028  -6.796   3.527 -14.480
0.026  -5.101   8.502   7.208
0.021   3.475  -5.868   6.887
0.020  10.799  10.078  -0.082
0.019  -6.270   2.845  -6.060
0.018  -6.389   9.762 -20.061
0.016  18.450 -23.088 -25.710
0.015  10.152   9.501 -24.482
0.015  -5.114  -5.111 -24.643
0.012   4.265   8.992  -7.127
0.012  17.619   1.916   8.157
>100
0.392   5.453   5.331   6.916
0.202   6.479  12.487 -20.132
0.122  -3.433  -7.946  10.094
0.066  -9.581   2.739   2.770
0.053  -3.169  18.638 -25.459
0.042  -5.826  -7.772 -15.170
0.040  -5.050  -4.720 -24.355
0.031  -9.002   3.775 -15.291
0.026  -3.768  -7.285  -5.651
0.019  -4.689  12.824 -14.800
0.017  11.679   6.676 -14.733
0.016  12.727  17.546   8.733
0.016   3.100  -4.691   6.752
0.015 -10.111   2.834  -5.229
0.013  12.073  10.748  -0.644
0.013  13.182 -23.281 -24.585
0.012   4.131  11.372   0.234
0.012  11.685  -1.726   7.540
0.012  18.388  11.855   7.903
0.012   2.769  24.788 -22.305
>101
0.478   4.999   6.224   5.842
0.150   5.794  13.141 -20.710
0.115  -3.969  -7.969  12.359
0.099  -9.083   3.711   2.498
0.088  -6.654  -8.160 -17.359
0.048  -2.945  19.251 -26.330
0.027  17.672  13.999   7.644
0.025  11.112   7.225 -16.421
0.024  -4.181  -1.165 -25.269
0.023  12.956 -23.138 -24.843
0.020  -9.216   3.879 -15.617
0.016  11.047  -1.166   7.108
0.015  -3.867  -8.063  -9.095
0.014  -9.508   3.230  -5.775
0.014   5.093  11.655  -8.777
0.014   2.585  24.609 -22.704
0.013  11.675  10.495  -1.082
0.013  -4.116  13.930 -15.695
>102
0.508   5.988  12.721 -20.205
0.363   4.696   4.812   7.279
0.113  -9.850   3.014   8.397
0.082  17.615  13.797   8.153
0.070  -5.870  -8.799 -15.654
0.061  -3.332  -4.128 -25.187
0.042  -2.528  -9.151  10.658
0.035  -4.696  12.989 -20.567
0.035   3.153  21.120 -22.295
0.030  -4.247  -7.121  -5.946
0.026  18.270   4.411   9.015
0.024   4.126  10.024   0.361
0.022  11.882  -0.541   7.899
0.015  11.768   7.339   0.952
0.013   3.858 -18.673 -13.710
0.012  11.949   7.536  -7.652
0.011  -9.726   6.465 -22.423
>103
0.480   4.923   5.729   5.940
0.113   6.417  13.631 -20.747
0.071  -9.273   2.997   7.862
0.065  -5.900  -8.141 -14.781
0.050  -8.884   6.300 -19.996
0.048  -3.216  -9.273  11.547
0.047  17.692  14.153   8.169
0.041  -3.712  -7.192  -6.367
0.028   2.669  -0.275 -23.488
0.027  -3.487  15.638 -20.840
0.021   2.907  20.675 -22.212
0.017  11.262  -0.608   6.827
0.015  11.558   7.177  -0.751
0.013  18.038   4.597   7.875
0.013  11.303   7.342 -14.716
0.012   4.419 -19.555 -14.200
0.012  -4.536   5.627   0.792
0.012  -4.445  -6.837 -24.389
>104
0.414   5.370   5.794   6.405
0.182  -9.373   6.202 -18.856
0.127  -9.530   2.571   7.376
0.047  17.602  14.639   8.293
0.030  -2.338  -9.797  11.501
0.028  -3.124  -0.540 -27.195
0.022  -5.179  -7.387 -12.984
0.021   4.675   7.228  -1.830
0.018  -5.116  14.142 -19.294
0.015  12.061  12.078  -0.700
0.014  18.617   6.216   7.801
0.014  -3.239  18.733 -26.188
0.013  10.759  -1.454   7.113
0.011  -4.899   5.683  -0.580
0.011 -11.461  -2.359 -19.044
0.010   5.519  14.316 -19.531
>105
0.420   4.861   6.412   3.734
0.114  -9.760   1.595   7.117
0.081  -2.027  -9.790  12.633
0.058   5.425  13.569 -18.675
0.052  -4.859   5.210  22.413
0.042  -4.865  -7.334 -12.447
0.042  18.059  13.938   7.599
0.031  -9.218   6.127 -18.575
0.030  -4.283  16.244 -19.638
0.019  10.558   0.149   7.290
0.019   4.060   7.088  13.160
0.019  18.628   4.729   7.392
0.019  11.584   7.685  -8.912
0.018  -2.871  -0.444 -26.409
0.016  12.228  11.900  -0.189
0.015  11.106  -8.572   8.380
0.014   4.473 -19.926 -24.538
0.012   4.126  20.319 -27.266
0.012  10.908   6.805 -18.680
0.011   4.697  12.437  -7.105
>106
0.303   5.702   5.475   6.968
0.248  -9.502   2.087   7.040
0.063  17.488  14.119   7.886
0.059  -6.268  -7.938 -15.326
0.042  -3.740  -7.968  12.807
0.026   3.169  19.618 -22.140
0.026  -8.836   4.231 -16.521
0.019  -5.733  12.384 -15.555
0.018  11.841   7.775  -9.036
0.017  11.126   7.878  -0.459
0.015  18.102   5.360   7.161
0.015  -5.656   5.198   0.289
0.014   9.361  12.721 -21.054
0.014  -5.898   4.450  22.941
0.014  -4.122  -2.857 -26.148
0.014  10.366  -8.851   7.733
0.013   3.570 -18.494 -14.141
0.012  -3.820  -7.921  -7.017
0.012  -6.116   7.451  -8.673
0.010  11.278  -0.250   2.135
>107
0.402   5.111   4.688   6.486
0.089  -9.568   2.487   7.750
0.089  17.215  15.953   8.484
0.071  -5.674  -7.419 -15.019
0.038  -9.989   5.132 -19.353
0.035   2.615  18.309 -21.235
0.029   9.667  11.823 -20.557
0.027  -4.685  -3.192 -25.439
0.025  -3.185  -8.984  10.524
0.020  11.103  10.555   7.339
0.018  11.644   8.813  -8.389
0.018  -3.927  -7.117  -6.720
0.014   2.901  -0.162 -24.662
0.014  17.639   2.858   8.266
0.013   4.216 -20.580 -22.872
0.013  -6.819   4.603  -6.308
0.012  -5.177   6.684   2.410
>108
0.361   5.000   5.990   6.964
0.072   8.785  -3.675   5.358
0.050  -9.712   2.374   7.996
0.049  -9.505   5.171 -18.925
0.046  -6.108  -7.212 -13.816
0.033   9.243  12.006 -20.280
0.033  17.197  13.621   6.931
0.031  -4.673  -2.952 -26.086
0.027  11.261   8.687  -9.164
0.025  -3.336  -8.198  11.382
0.023   3.814  -0.323 -19.212
0.022   2.341  19.221 -22.323
0.020  10.184   8.939  -0.081
0.017  -5.850  12.459 -14.300
0.016  -4.729  -7.195  -5.568
0.014  17.972   5.066   7.383
0.011  -7.084   5.827  -8.611
0.011  -4.799   6.401   3.044
0.010   3.948 -17.492 -19.785
>109
0.421   5.490   5.391   6.161
0.157  -5.616  -8.426 -16.091
0.077  17.201  13.210   7.519
0.043  -9.919   1.811   6.390
0.040  -2.902  -7.821  13.535
0.037  -7.768   6.252 -16.123
0.036   1.750  19.811 -22.549
0.024  -7.362   5.268  -7.884
0.023  11.503   7.774 -15.656
0.022  -3.380  -7.833  -7.763
0.019   8.989  12.333 -22.461
0.018  10.960   8.067  -7.447
0.016   2.240  -2.522 -25.497
0.015  -4.727  13.773 -16.390
0.012  -6.323  -3.420  -0.084
>110
0.595   4.936   5.439   6.726
0.122  -7.892   3.472 -15.798
0.107 -10.346   2.900   8.021
0.066  17.256  13.240   8.178
0.047  -6.042  -7.587 -15.662
0.042  -4.518  -7.224  13.315
0.037   1.441  18.914 -23.643
0.032  -4.895   1.433 -25.366
0.032   9.698  12.349 -23.862
0.030  -5.980  11.334 -16.798
0.021  -7.438   5.017   0.478
0.016   3.314  13.503 -17.554
0.016  -4.608  -7.959  -7.770
0.015  -5.915   8.592  -8.295
0.015   8.923   8.969   0.128
0.014  17.447   4.366   7.889
0.011  11.837   5.724 -16.336
>111
0.560   5.265   5.649   6.277
0.058  -3.600  -7.994  13.262
0.051  -7.905   6.416 -16.493
0.048  -5.690  -7.650 -15.508
0.045   2.043  17.777 -22.160
0.038 -10.101   3.081   8.450
0.022   9.382  10.858 -22.718
0.021  -6.648   5.292   1.373
0.019  -7.183   4.363  -6.835
0.019  -3.517  -6.613  -7.051
0.018  17.138  14.137   7.346
0.018   3.952 -20.080 -23.260
0.018  -5.911   1.403 -25.248
0.014   2.640  -1.442 -25.542
0.013   2.942  -4.759   7.180
0.012  11.640   7.631 -15.269
0.011  11.697  10.343  -6.720
0.010  17.023   1.734   8.768
>112
0.293   4.610   4.519   5.781
0.121  -8.645   4.315 -16.575
0.116  -5.776  -7.736 -16.611
0.085  -4.908  -5.239 -25.780
0.070  -4.153  -8.022  13.712
0.055  16.935  15.073   8.223
0.053  -8.803   3.868   8.010
0.039  -7.854   4.461  -8.149
0.025   8.969  14.619 -24.554
0.023   1.306  18.825 -22.962
0.021  -7.316   6.643   0.597
0.019  16.013   0.486   8.826
0.016  -4.292  -7.240  -8.704
0.013  11.080   9.326 -16.380
0.013   3.393  -3.345   6.734
0.013  10.537   9.027  -7.804
0.013  -7.991  -0.397  14.782
0.010   1.703   8.280  -5.957
0.010   2.391 -20.354 -16.162
>113
0.531   4.649   5.498   5.590
0.171  -5.790  -8.611 -16.548
0.077  -5.158  -5.194 -24.176
0.052 -10.007   3.044   7.913
0.051  17.388  14.202   8.043
0.038  -6.843   1.649 -16.950
0.026   2.669  -2.720 -23.579
0.026   9.855  12.870 -25.068
0.024  -2.738  -8.535  13.768
0.021   2.720  19.659 -24.424
0.021   9.837   9.379   0.820
0.018  11.039   6.346 -17.239
0.017  -4.338  -7.689  -7.984
0.016   3.457   6.087  14.205
0.016  17.820   4.793   7.888
0.015  -6.125   4.884  22.825
0.015   3.451  -6.415   7.950
0.015  -6.837   2.968  -0.635
0.015  -5.632   8.301  -9.530
0.014  11.151   8.735  -7.494
>114
0.620   4.016   5.483   6.693
0.117  -5.961  -8.211 -15.282
0.110  -4.455  -7.822  13.256
0.108   1.525  -0.580 -23.981
0.067 -10.261   3.091   8.027
0.067  -7.416   2.550 -16.831
0.049  17.802  14.238   8.524
0.037  10.143   9.312 -16.626
0.031  -5.120  -5.600 -26.330
0.028   9.613  13.699 -24.258
0.023  10.119   9.287  -0.671
0.023   3.924  15.195 -18.142
0.022  11.246   8.915  -8.661
0.021   2.079  21.012 -23.923
0.021  -6.369   6.658  -8.685
0.012  -5.879   6.005  -0.141
0.011  16.995   1.162   8.541
0.011  -4.410  16.197 -24.648
0.011  -3.986  13.895 -16.790
>115
0.421   5.103   4.911   5.586
0.137  -8.055   5.762 -17.146
0.109   1.659  -2.495 -23.806
0.072 -10.249   2.754   7.849
0.045  -5.345  -6.291 -25.080
0.043  17.482  13.631   8.227
0.040   8.840  13.981 -26.063
0.034  16.341  -0.088   9.705
0.029   9.206  -2.280   6.536
0.026   3.440 -19.254 -16.871
0.026  -5.482  -5.265 -17.122
0.023   2.438  19.449 -24.766
0.023  -7.299   5.041  -0.819
0.017   3.135  -0.829  13.830
0.017  -2.642  -7.438  13.722
0.016  17.743 -21.526 -24.863
0.016  10.102  11.966 -17.814
0.016  -7.729  -0.489 -10.089
0.016  -5.319  15.777 -23.807
0.014   8.669   9.922  -1.188
>116
0.360   4.962   5.448   6.366
0.131  -6.299  -8.354 -16.209
0.110 -10.052   2.705   7.047
0.052   1.924  19.466 -23.234
0.051   8.658  11.808 -16.633
0.048  -7.326   7.851 -16.704
0.031  -5.239  -6.166 -24.877
0.030  -4.284  -7.651  13.647
0.028  -6.060   7.438  -8.254
0.025   8.495   9.732  -0.764
0.021   8.985  14.469 -24.872
0.021  -6.385  13.116 -24.431
0.020   3.418 -15.243 -14.697
0.019   2.663  -2.561 -23.604
0.018  17.319  13.302   7.721
0.014  16.997   0.562   7.918
0.014   9.370  -2.545   6.217
0.011  -5.385  -6.448  -8.362
>117
0.203   4.428   3.660   7.715
0.119  -3.695  -7.703  14.615
0.104  -6.015  -7.601 -16.876
0.099  -7.866   4.002 -17.735
0.091 -10.363   2.759   7.417
0.067   4.740   8.247   0.719
0.067  -3.770  -5.493 -25.044
0.061  17.926  12.820   7.199
0.028  -5.365   9.414 -11.815
0.028  10.843   9.839 -18.458
0.026   2.928  -2.987 -20.538
0.024  -4.138  -7.694  -8.465
0.023  -7.850   4.038  -2.467
0.022   2.613  16.494 -19.766
0.019   8.652  -3.789   6.468
0.018  11.030   9.665  -8.018
0.016  -6.547  12.172 -24.132
0.015  17.069   2.776   7.982
0.014  12.192  11.685 -26.620
0.011   2.393  24.129 -26.254
>118
0.453   4.964   5.312   6.491
0.097  -7.958   4.786 -16.259
0.096  -9.787   2.311   7.069
0.062  -5.466  -4.916 -25.715
0.046  16.546  -0.204   9.439
0.035   1.509  18.993 -23.189
0.032  17.570  14.606   7.577
0.030  10.140  10.884 -15.710
0.028  -7.218   4.850  -7.197
0.027  -5.729  -7.737 -15.536
0.021   8.759  10.214   0.895
0.021   2.049  -2.393 -24.087
0.015  11.696   8.399  -7.557
0.015  -4.870  -5.785  -6.686
0.014   9.232  -0.248   2.631
0.013  10.990  -7.782   7.985
0.013  -6.480  12.397 -21.486
0.012   3.219 -19.151 -14.871
0.012  -3.139  -8.724  13.075
0.011   3.560   0.425  13.913
>119
0.354   5.157   5.392   6.382
0.055  -5.618  -7.640 -15.752
0.051   9.182  12.250 -23.037
0.046  -7.824   7.317 -16.779
0.040  -5.692  -3.198 -25.757
0.039  17.639  13.601   7.816
0.036  -7.788   4.636   1.924
0.032   1.784  18.682 -22.234
0.028  -3.481  -8.556  13.198
0.026  11.325   8.684 -15.359
0.026   8.373   9.964  -0.199
0.021   1.902  -1.962 -23.264
0.019  -7.036   6.552  -6.442
0.018  16.552   0.353   8.577
0.017   9.013  -2.563   6.754
0.017  -4.226  -6.438  -6.389
0.012  -7.359   6.958  23.980
0.012  10.607 -20.191 -15.871
>120
0.578   4.646   5.550   6.493
0.101  -6.001  -8.505 -16.096
0.055  -5.284  -5.812 -25.139
0.054  -8.053   4.447 -15.588
0.052   8.343  13.729 -23.174
0.049 -10.144   2.559   6.024
0.029  17.770  14.160   7.985
0.029  -7.134   5.873  -7.230
0.029   1.984  20.333 -24.408
0.027  10.252  10.058 -15.659
0.025  -5.224  13.586 -16.421
0.024   8.754   9.284  -0.519
0.021  -4.864  15.502 -24.193
0.015  -5.017  -6.961  13.311
0.013   3.043  -2.277 -21.263
0.013   4.104 -15.362 -14.802
0.012   2.912  16.090 -17.281
0.011  -5.977   9.721   8.006
>121
0.551   4.417   4.501   6.986
0.125  -8.247   5.083 -16.366
0.085  -5.726  -5.840 -25.647
0.068   8.322  13.863 -23.050
0.046  -3.977  -8.178  13.904
0.042  17.405  14.674   8.812
0.039  -8.157   3.828   2.081
0.036  -7.660   4.671  -6.767
0.031  -5.285  -7.741 -15.160
0.031   1.394  -1.137 -23.989
0.025  -7.614  10.732 -22.925
0.023   8.659  10.296  -5.631
0.016   1.177  18.492 -24.058
0.016  10.636  11.089 -15.794
0.015  16.018  -0.171   9.453
0.013   2.320  -3.483   8.452
0.011   9.248  14.119   8.097
0.011  -4.216  -6.450  -7.307
0.010  -8.175  -1.121  14.917
>122
0.399   5.648   5.880   6.664
0.112  -8.957   5.036 -19.678
0.109  -9.490   2.644   8.272
0.080   1.774  -0.779 -23.428
0.052   9.847  12.274 -22.399
0.041  -5.844  -7.529 -14.869
0.037  -2.219  -8.954  10.847
0.034  -6.314   6.464  24.322
0.031  -3.942  15.319 -21.724
0.022  -6.034  -5.613 -24.561
0.022  11.929  11.143   2.236
0.018  11.735   7.692 -14.473
0.018  18.766   8.328   7.884
0.017  -5.480   6.077   2.205
0.014   2.800  21.140 -23.553
0.012  -6.365   5.059  -6.481
0.010  -3.692  -6.988  -6.435
0.010  17.313   0.356  10.024
>123
0.264   5.112   4.900   5.852
0.079  -9.196   3.646 -16.903
0.073 -10.107   2.099   6.756
0.073   6.039  11.514 -18.615
0.051  -5.506  -7.652 -15.423
0.020  12.832  15.479   8.601
0.020  12.174 -24.469 -23.912
0.020  -4.050  -0.749 -25.153
0.017  -4.804   7.095   0.236
0.015  10.773   9.447   0.575
0.014   3.366  18.016 -23.529
0.013  -9.658   2.812  -7.043
0.013   4.435   9.081  -5.477
0.012  17.356   2.462   8.830
0.011   3.712  -7.634   7.213
0.011   4.180  -0.338 -21.732
0.010  10.934  -4.116   7.178
>124
0.484   5.728   4.979   6.547
0.055   9.084  12.179 -22.770
0.051  -7.577   7.612 -16.731
0.032  -6.512  -8.357 -15.804
0.031   3.015  18.187 -23.288
0.028  -6.006   7.063  -7.751
0.027  -3.614  -2.890 -26.199
0.022   8.643  -2.679   6.126
0.018   9.501   9.832   0.059
0.018  -6.908   2.843  -0.331
0.017  -5.490   8.790   8.372
0.014  11.439   9.259  -7.980
0.013  10.840  15.722   8.813
0.013   4.352 -23.477 -23.899
0.012  17.835   9.193   7.948
0.012   3.179   0.947  14.243
0.012 -10.254   2.429   7.200
0.011   4.343  10.121  13.652
>125
0.300   5.250   5.898   7.034
0.123   9.420  12.907 -22.715
0.080  -5.927  -7.859 -15.763
0.063  -9.348   2.642   2.310
0.043  12.667  13.219   8.484
0.037  -6.377   6.384 -16.434
0.032   2.530   0.527 -22.250
0.026   3.824  20.064 -24.583
0.024  -5.830   7.814  -8.029
0.023  10.692  -1.641   8.369
0.021   3.706  11.316   0.241
0.019  17.693   4.773   8.960
0.018  -4.046  16.713 -22.548
0.018  12.038   7.400 -15.961
0.017  11.616   9.147   1.474
0.016  -4.228   7.419   6.429
0.014   3.614   0.733  15.281
0.012  -3.797  -7.936  -7.585
0.012   3.410  -8.888   7.860
0.011  12.220   8.863  -7.511
>126
0.352   5.443   4.951   5.776
0.113  -9.210   3.088   6.124
0.098   6.299  12.131 -18.143
0.050   3.389  18.494 -23.769
0.040  -4.350  -4.189 -26.130
0.026  -5.545  -9.645 -15.401
0.020  17.866  12.718   8.252
0.017  -8.865   4.716 -16.567
0.016   5.383  -5.722   6.441
0.014  10.994   9.649   0.185
0.014   4.978  10.131  -6.484
0.012  -5.810   4.823  23.828
0.012  -3.708   7.257   0.302
0.011   4.143   4.486  13.816
>127
0.434   5.159   5.080   6.592
0.174   6.189  13.486 -20.022
0.065  -2.448  -2.134 -25.718
0.064  -5.111  -8.478 -14.718
0.059  -9.426   3.370   3.746
0.032   2.624  20.401 -22.160
0.027   3.855  -1.754 -20.092
0.025  12.666  13.530   8.374
0.024  11.867  -1.873   8.269
0.022   4.082  11.385  -0.072
0.017  11.066   7.039 -14.344
0.017  -5.989   6.174  23.694
0.017  -4.152  14.450 -20.575
0.017  -8.990   5.663 -19.218
0.015  18.072   5.826   8.841
0.014  11.370   7.171   0.429
0.012  -5.869   6.848  -5.906
0.012  -9.484  -0.962 -14.176
0.012 -11.018  -3.048 -24.201
0.011  -3.323  -7.898  -5.578
>128
0.736   4.679   5.299   6.190
0.178   1.760  -1.145 -23.273
0.083   8.931  12.724 -23.922
0.074  -9.224   2.545   6.792
0.072  -5.973  -8.769 -15.744
0.037   2.794  19.492 -24.072
0.030  16.775  14.376   9.060
0.025  10.970   7.708 -16.204
0.018   3.805 -11.789   7.666
0.018  -5.104  13.600 -16.708
0.017  -6.371   5.192 -16.501
0.015   4.140  -9.111 -17.685
0.013  18.130   6.329   8.817
0.011  -6.761   5.594  -8.046
0.010  -5.956  -6.982 -23.882
>129
0.405   4.736   5.991   5.981
0.216  -9.484   3.035   7.550
0.088   5.834  13.308 -19.370
0.057  -3.694  -3.154 -26.032
0.045  -6.655   5.111 -17.398
0.039  -5.865  -8.317 -15.463
0.032  17.410  12.872   8.005
0.027   2.637  21.959 -24.507
0.023   3.141  -1.252 -18.868
0.021  -4.171  16.637 -23.878
0.018  10.325   8.205   0.610
0.015  11.084   0.119   7.497
0.013  11.817   8.650  -9.567
0.013  -5.314   6.563   0.833
0.012  -6.424   4.823  -8.479
0.010   4.390  11.046  -6.530
>130
0.682   4.453   5.598   6.148
0.140   5.642  12.797 -20.767
0.099  -5.952  -8.937 -14.692
0.065  -7.659   4.137 -16.022
0.045  -9.473   2.280   8.132
0.023  -3.411  15.950 -26.418
0.018  17.127  12.230   7.405
0.018  -6.832   4.410  -7.330
0.017  -5.988   4.920   1.234
0.014  -3.213  -7.286  -2.891
0.013   3.717   2.440  14.080
0.011  10.537  10.544   0.714
0.011  -4.904  -2.304 -25.712
0.011  17.293   2.712   7.325
0.010  -4.533  13.483 -16.961
0.010  17.958 -22.777 -26.215
>131
0.675   4.437   4.806   5.806
0.118  -6.090  -8.343 -15.624
0.109  -8.637   3.540 -17.185
0.031  -9.350   2.999   7.602
0.031  -4.229  -4.319 -26.226
0.028   3.705  18.768 -23.188
0.026  -3.895  16.950 -25.373
0.022  10.201  12.243 -23.079
0.017  14.228  12.789   7.861
0.015  -5.540  11.103 -16.497
0.011  11.484  10.214  -8.384
0.011  12.037  -0.477   7.515
>132
0.641   5.009   5.316   6.269
0.088  -4.183  -4.778 -26.334
0.069   6.999  11.820 -18.774
0.054  -9.621   3.326   7.558
0.036  -5.408 -10.151 -15.892
0.034  -8.497   4.516 -17.644
0.028   4.039  19.012 -23.621
0.014  14.014  11.897   7.147
0.012  -5.449   5.644  23.433
0.011  11.186  -5.087   7.288
0.011   5.187   9.833  -6.751
>133
0.566   5.044   5.439   6.300
0.094  -7.029   5.029 -17.749
0.069  -9.821   2.419   6.895
0.064   6.010  12.358 -19.059
0.038  -3.900  -4.222 -26.174
0.032  17.183  13.022   7.719
0.027  -4.627  12.425 -25.530
0.027  -5.805  -9.962 -16.234
0.022   2.586   0.513 -24.051
0.020   3.356  17.814 -24.527
0.017  -6.467   4.994  -8.546
0.014  10.760   9.434  -0.418
0.014  12.240   4.889 -16.211
0.012  11.551   8.576  -9.045
0.012  -5.795   3.544  -0.051
0.011   3.997   2.210  13.691
>134
0.551   4.433   4.380   4.846
0.082  -9.622   3.157   6.449
0.081   6.794  14.106 -21.772
0.055  -8.958   5.059 -17.699
0.044  -4.864  -8.142 -14.989
0.022  15.023  11.966   5.930
0.021   3.869  21.481 -23.866
0.020  -9.795   3.911  -6.471
0.019  12.628   3.685   6.134
0.017  14.693  -3.307  11.863
0.012  11.952   7.559 -10.909
0.012  -4.428  12.238 -15.408
0.012  12.289   7.631  -2.026
0.012  -2.645  -4.192 -26.491
0.010  -3.224  15.588 -28.121
>135
0.633   4.916   4.990   5.457
0.102  -8.155   6.850 -17.585
0.068  -4.995  -8.000 -15.192
0.058  -9.095   2.534   6.158
0.037  -3.183  15.251 -28.564
0.035   6.543  15.352 -22.806
0.026   3.485  -0.815 -20.073
0.017  14.179  12.062   5.582
0.014  -9.300   3.663  -7.814
0.012  -2.408  -7.885  -3.644
0.012  -3.585  14.992 -18.025
0.012  11.754  -3.568   5.463
0.011   3.746  15.438  -1.539
0.011  11.724   8.223  -2.567
0.010  -2.910  -3.342 -26.143
>136
0.563   4.369   5.793   3.035
0.123   6.034  13.723 -19.861
0.097  -3.131  19.520 -26.077
0.075  -4.933  -8.944 -14.664
0.074  -9.302   3.468   8.286
0.019  -4.626  -7.720   6.741
0.016  -5.610  12.381 -20.769
0.013  17.253  13.527   7.985
0.013  -3.331  -2.919 -26.381
0.012  -4.094   5.958   2.054
0.011  -6.997   4.959 -14.858
0.011  10.071  -2.157   6.027
>137
0.633   5.386   4.217   6.178
0.165   5.550  13.721 -20.395
0.079  -6.590  -7.345 -13.997
0.062  -3.442  20.023 -25.605
0.052  -4.332  -3.899 -26.699
0.037  17.403  13.844   8.339
0.028  -5.987   5.113   3.005
0.027  -4.806  -7.652   7.148
0.021   4.357   7.206  -2.340
0.018  -5.788  13.437 -19.344
0.018 -11.634  -4.695 -19.723
0.017  11.792   6.634 -13.875
0.017  -7.019   3.829 -18.952
0.016   3.667 -14.332 -13.111
0.016   8.839  -3.106   6.039
0.015  18.508   5.652   7.767
0.012   3.447  -2.017 -20.750
0.012  18.494 -22.677 -24.786
0.011  -4.018  -7.611  -5.643
0.010  18.579 -11.810 -19.327
>138
0.697   4.766   5.577   5.579
0.192   5.520  12.655 -20.020
0.077  -5.845  -6.783 -13.900
0.035  -2.243  -4.085 -27.158
0.026  -9.517   2.284   6.077
0.021  16.824  14.159   8.536
0.018  -7.048   3.315 -13.720
0.015  -6.205  10.720 -19.629
0.015   3.660  20.131 -28.021
0.014  -3.174  18.374 -21.373
0.014  11.327 -23.083 -25.079
0.013  -4.544  -8.329   7.608
0.013   4.201  11.033  -7.266
0.012   4.360  -2.410 -20.786
0.011  11.173  10.780  -0.755
>139
0.508   5.709   5.617   6.921
0.177   5.229  12.676 -19.636
0.084  -6.269  -6.833 -13.919
0.037   3.124  -2.548 -23.340
0.032   2.107  19.806 -23.053
0.027  -6.950   6.006  24.552
0.020  17.764  12.929   7.499
0.019  18.073 -22.301 -24.295
0.019   4.825  -2.324   3.773
0.019  -9.719   3.754   1.069
0.016  -4.884  13.637 -20.592
0.016  -7.177   3.514 -14.409
0.015  17.450   2.519   8.475
0.012   3.922  11.058   0.255
0.011  -4.966   2.395 -23.175
0.011  -5.090  -7.806   8.733
0.010   4.175 -21.010 -22.529
>140
0.602   4.506   3.198   5.113
0.093  -6.208  -7.369 -14.317
0.070   5.536  13.536 -20.692
0.030  -7.057   2.161 -14.505
0.028  -9.655   3.897   2.571
0.026  -4.596  -8.044   7.735
0.021   2.432  21.292 -23.712
0.021  -3.766  14.997 -27.434
0.018  16.792  12.945   6.812
0.017  10.897   9.789   1.632
0.015   9.791   9.708 -15.082
0.015   3.522  -1.037 -20.844
0.013   4.190 -14.746 -14.133
0.011  11.256   9.628  -7.053
0.011  -6.595   7.273  -6.745
0.011  -5.127  14.439 -17.136
0.010   9.728  -8.324   7.013
>141
0.491   4.868   5.793   5.151
0.043  -6.141  -7.655 -15.778
0.032 -10.421   3.230   5.456
0.030   2.349  21.663 -23.910
0.028  -8.007   3.345 -16.676
0.024  10.911   8.340 -16.305
0.022   8.827   9.056  -1.940
0.020  16.723  13.987   7.269
0.016   8.691  14.670 -24.712
0.015  -4.342  14.838 -17.924
0.013  -6.465   8.079  -9.032
0.013   4.170  -4.635   4.686
0.012  -3.618   0.709 -27.626
0.012  -5.879   6.254  -1.156
0.011  18.237 -22.893 -26.997
0.011   4.265   2.180  13.523
>142
0.705   4.760   4.044   4.731
0.033  17.396  14.640   9.012
0.033  -5.316  -7.571  -9.935
0.028  -9.365   3.786 -17.909
0.019   2.288  18.599 -21.239
0.018  -9.821   3.335   2.271
0.017  -3.462  15.439 -28.029
0.014  11.415  10.333   5.531
0.013  -5.169  15.322 -17.685
0.012   9.350  11.044 -20.492
0.012   8.934  -3.827   5.761
0.012  -6.677   4.756  -4.990
0.010   3.865  -1.836 -21.515
>143
0.774   4.893   5.091   5.539
0.047   4.350  15.706 -20.993
0.031   9.875   8.180 -17.606
0.023  -6.116  -8.512 -14.422
0.022  -4.011  -7.854   6.131
0.021  -6.195   5.145   1.365
0.018  -6.101  11.755 -15.809
0.017   3.744  -1.744 -21.647
0.015  -6.939   5.377  -6.700
0.015   9.328  -3.772   5.644
0.014  -3.671  15.831 -27.585
0.014  17.151  12.342   6.139
0.013  -3.774  -6.803  -6.742
0.013  -7.450   0.865 -15.294
0.013  11.447   8.022  -7.799
0.012  17.290   3.111   5.894
0.011   9.465  12.845 -26.529
0.011   1.643  25.682 -24.032
>144
0.410   4.303   5.983   2.026
0.055   8.697  -0.861   5.412
0.050   2.033  21.026 -21.809
0.046 -10.087   2.511   2.661
0.034  -7.976   6.151 -15.057
0.026  -6.063   8.243  -6.718
0.025  -5.297  14.197 -15.279
0.024  10.122   9.593  -6.585
0.024   3.055  -1.437 -21.411
0.023  -5.454  -7.112  -9.600
0.023  -4.315  -6.072 -27.352
0.022  16.607  -0.963   8.075
0.019  16.932  13.730   7.642
0.017   8.509  14.235 -22.630
0.017  10.197   9.621 -14.708
0.015  -5.898  10.053   7.066
0.013  17.799 -23.779 -26.021
0.010   4.402  10.262  12.750
>145
0.709   4.795   5.030   4.437
0.147  -6.319  -7.753 -13.650
0.039  -4.508  -3.676 -25.850
0.035   3.175  -1.741 -20.615
0.027  -3.966  -7.062  -5.346
0.027   2.056  18.872 -20.540
0.022  -6.019   4.504   4.445
0.016  18.060 -22.330 -23.961
0.012   9.312  11.785 -19.649
>146
0.405   4.783   4.418   5.478
0.032   3.354  22.759 -23.978
0.031  -5.953  -7.912 -15.672
0.030 -10.205   3.204   5.486
0.028  11.731  10.847   7.092
0.018  -3.146  -5.571 -26.766
0.017   4.396  -1.257 -19.127
0.017   4.574  16.313 -18.461
0.015  -3.743   3.519   0.585
0.014  -5.379   0.370 -16.616
0.014  -2.988  -6.771  -0.317
0.014  16.701  17.577   9.083
0.012  17.341   0.455   8.510
0.011  -5.577   9.096  -9.362
0.011   9.967   9.171 -16.565
0.011  10.911   8.750  -1.027
0.011  11.039  -7.002   6.705
0.010  -4.092  15.713 -16.730
>147
0.613   4.811   5.159   5.446
0.060  -5.902  -8.895 -15.239
0.042   2.915  18.919 -20.744
0.034  -9.916   2.530   2.285
0.032   4.072  -1.851 -21.220
0.025  -4.868  -7.715   7.721
0.022   4.613   8.602  -3.476
0.014  -4.845  14.149 -15.395
0.013  -3.919  -7.276  -6.559
0.011  13.186  17.537   9.816
0.011  -4.017   8.916   1.730
0.010  -5.790   3.702  -6.259
0.010  10.458  -0.265   8.789
>148
0.593   4.952   5.031   5.346
0.065  -6.284  -7.967 -15.517
0.037  -9.845   3.012   5.574
0.025   3.016  23.142 -23.392
0.024   9.706  10.557 -16.951
0.018  -7.286   1.398 -15.832
0.018  16.951  12.225   6.711
0.018  -3.158  -4.803 -26.882
0.017   4.188  -3.171 -22.295
0.014   3.217  16.959 -18.089
0.014   8.984  15.354 -24.411
0.014  -6.691  11.331 -16.106
0.013   9.883   9.183  -0.151
0.012  10.992   8.681  -8.196
0.012  18.101 -22.633 -26.386
0.012   9.213  10.132  11.887
0.011  -3.351  17.496 -25.989
0.011  -5.021   7.561   0.148
>149
0.443   4.803   6.462   5.726
0.037  -5.621  -7.886 -16.330
0.026  -6.961   3.752   5.250
0.026   2.819  17.410 -19.154
0.021  -7.422   1.487 -17.120
0.020  10.447   9.055 -17.832
0.017   9.421   9.295  -2.287
0.017   8.979  15.906 -26.202
0.015  -3.536  17.462 -27.063
0.015   3.157  23.407 -24.749
0.015  -6.071   7.896 -10.209
0.012   8.620  -5.395   5.615
0.012  16.467  15.658  11.084
0.011  -5.972   7.221  -1.994
0.010   3.167  -5.483 -19.211
>150
0.772   5.072   5.117   5.469
0.026  -9.648   3.504   4.251
0.024  17.588  15.752  10.779
0.021   2.867  19.756 -23.419
0.019  -5.493  -7.495 -10.795
0.015   9.642  11.633 -24.187
0.013   3.671 -20.415 -17.252
0.013   9.919   9.447 -16.167
0.012  -6.594   2.658 -16.295
0.011  -6.160  12.032 -16.764
0.011  -3.708 -21.162 -27.356
0.011  10.226  10.068  10.844
0.011   3.833  -2.107 -19.998
0.010   9.348  -3.408   5.873
0.010  -6.470   5.370  -8.106
>151
0.708   4.932   5.936   6.015
0.034  -6.254  -8.529 -15.249
0.034   2.151  21.183 -23.123
0.022  10.119   8.028 -16.024
0.019  -6.854   6.376   6.847
0.018  -3.903  -5.388 -26.985
0.018  -5.183   6.544  24.077
0.016   9.530  10.472 -23.711
0.016  17.082  11.701   8.416
0.014   3.198  -1.406 -22.794
0.012   9.741 -23.285 -25.150
0.011  -4.804  14.540 -17.133
0.010  -7.295   0.071 -16.036
0.010  -6.970   7.446  -8.090
>152
0.660   4.489   5.693   5.632
0.063  -5.960  -8.310 -16.313
0.035   2.339  22.155 -23.810
0.034   3.556  16.212 -18.176
0.026   9.618  10.510 -16.978
0.023  -7.407   0.709 -16.495
0.016  -3.785  -7.397 -26.392
0.016   2.004  -0.365 -24.550
0.016   8.971  14.385 -24.576
0.015  -3.616 -21.656 -26.266
0.014  -6.318   4.734  -0.585
0.013   9.514  10.741  12.041
0.012  16.922  11.484   7.510
0.012  -7.156   4.441  -8.886
0.012  -7.012  10.295 -17.203
>153
0.380   5.280   4.647   6.052
0.035  10.313   9.333 -26.017
0.027 -10.512   2.571   4.748
0.027   9.934   9.506 -17.551
0.025   8.694   8.613  -0.914
0.024  10.484   8.828  -8.978
0.019  17.102  12.141   8.194
0.019   2.997  16.403 -18.348
0.017  -3.652  -5.044 -26.864
0.014  -6.625  -8.809 -16.211
0.013  -5.685   7.871  -1.059
0.013   3.068  23.612 -24.782
0.012   8.297  -3.664   6.031
0.012  -7.042   3.774  -8.251
0.011  -6.134   9.335   6.986
0.010  17.182   1.951   7.559
>154
0.649   4.936   3.896   5.167
0.032   9.659  10.773 -18.599
0.028 -10.043   2.110   5.783
0.026   3.636 -22.004 -24.699
0.026   2.675  16.909 -19.619
0.020   8.023  -3.636   6.088
0.017   8.362  16.417 -26.121
0.016  -6.604  -7.964 -16.658
0.015  17.042  11.653   8.019
0.014  -6.988   4.521  -2.110
0.014   2.876  -4.057 -24.316
0.014   9.747   9.420  -2.210
0.013  -7.479   4.317 -10.605
0.011   2.401  24.490 -24.994
>155
0.594   4.819   5.130   5.707
0.333  -3.734  -5.480 -27.023
0.053   8.858  12.737 -23.503
0.044  -5.441  -9.242 -15.423
0.029   2.758  20.464 -23.394
0.020  11.422  10.940   7.510
0.018  -5.524   4.929   0.647
0.017   2.721  -2.547 -22.080
0.012  -6.449   4.895  -8.503
0.012  11.919   7.367 -15.368
0.012   3.212 -21.362 -24.271
0.011  17.976 -22.105 -24.393
>156
0.482   5.106   4.329   5.511
0.048  10.039  11.882 -24.982
0.043  -3.116  -4.748 -26.839
0.031   2.546  22.605 -24.140
0.028  -4.396  -8.115 -10.383
0.021  -6.477   4.375   0.029
0.019  -3.725   7.415  24.198
0.018  16.861  11.804   7.335
0.016  11.023   9.504 -10.523
0.016  10.383   9.698  -0.317
0.015  -7.260   3.906 -17.468
0.014  -4.849   8.817   6.918
0.014  -5.991   8.055  -9.396
0.013   3.693  -7.205   6.321
0.012   3.935  -1.116 -20.175
0.012   3.807   1.024  13.163
0.012  -4.398  17.701 -25.403
0.011   3.784  16.718 -18.389
0.010   2.877 -22.502 -24.819
>157
0.524   4.465   5.437   5.405
0.062  -6.152  -8.125 -15.612
0.047  -3.722  -6.046 -26.523
0.041   2.365  21.926 -23.230
0.037   4.041  15.535 -18.514
0.027  16.736  15.161   8.709
0.021   2.510  -0.691 -23.463
0.017  -5.403   4.584   0.431
0.016   4.551  -6.654 -17.734
0.015  -6.879   3.653 -16.461
0.014   3.484 -22.203 -24.362
0.014  -4.612  16.814 -24.092
0.013  10.045  -8.386   8.778
0.013   9.615  11.203 -23.859
0.012  11.587 -22.947 -25.278
0.011  10.108   8.712 -16.028
0.011   4.385   8.785  -6.494
>158
0.662   5.579   5.075   5.775
0.081  -9.460   3.032 -16.645
0.027   2.528  -0.653 -21.365
0.024  -5.616  -8.244 -15.388
0.024   3.679  18.200 -22.183
0.016  -4.507  -6.808 -27.225
0.015  -3.686  16.048 -16.623
0.013  -4.760  -7.368  -7.435
0.012  10.688  10.126 -10.415
0.011  11.603  10.445  -1.822
0.010 -10.210   2.581   5.097
>159
0.589   5.108   5.841   6.131
0.171  -2.396  -0.896 -25.718
0.039  -5.618  -8.083 -14.986
0.027  17.908  13.560   7.854
0.022  -9.508   4.432 -16.803
0.017   2.747  20.053 -22.368
0.014  -5.580  13.036 -16.102
0.013   9.978   8.176 -15.179
0.012   5.081   8.432  -4.440
0.011   5.531 -22.755 -24.646
>160
0.678   4.928   4.231   5.972
0.149  -4.217  -4.120 -26.422
0.036  -6.676  -7.768 -15.524
0.025   2.644  18.925 -22.826
0.023  17.463  12.165   7.587
0.021   4.735 -20.931 -24.478
0.020  -9.528   3.693 -16.445
0.018  -9.905   3.568   1.107
0.012  -6.410   3.929  -7.959
0.012   2.382 -14.253 -14.344
0.012  -4.790  -7.302  -7.648
0.011   9.768   9.842 -15.866
0.011  -5.904  12.047 -16.293
0.011  17.999   3.770   8.249
0.010   3.519  -2.858 -21.876
>161
0.766   4.206   4.809   5.872
0.054  -4.116  -6.691 -26.189
0.043   5.016  16.634 -22.022
0.034  -5.113  -7.944 -14.771
0.024  14.965  11.641   6.646
0.018 -10.189   2.758 -15.434
0.017  13.337   1.830   9.611
0.015 -10.416   3.505   0.178
0.014   4.625  -3.845 -21.008
0.012   6.157   8.804  -4.432
0.011  11.178   5.185 -14.983
0.011  12.783   4.311   1.422
0.011  20.173 -21.805 -22.722
0.010   3.511  24.790 -23.257
>162
0.631   5.035   5.338   5.646
0.082   2.489  -0.430 -20.383
0.037  -5.365  -7.877 -15.465
0.032  -9.693   4.080 -18.202
0.019  11.553  10.636   8.974
0.019  -4.310  -7.259  -6.716
0.019   3.736  18.632 -22.227
0.018  -3.190   8.325   6.150
0.014  10.041  11.685 -22.507
0.012   4.871   8.649  -3.850
0.012  10.884   7.735 -14.778
0.011  13.017  -0.318   9.506
>163
0.706   4.949   5.174   6.018
0.110  -5.678  -8.152 -14.622
0.076  -9.794   5.116 -20.112
0.075  -3.568  -4.473 -26.758
0.060   3.154  -0.479 -20.741
0.044   9.293  12.535 -20.691
0.042  16.372  14.087   8.883
0.030  -6.754   4.392   2.976
0.023  -5.439  15.194 -20.306
0.021   1.219  21.806 -21.697
0.018  -3.975  -7.886  -6.441
0.013   9.298   8.130  -0.241
0.011  -7.199   5.821  -5.445
0.011  17.610   4.562   7.173
0.010  11.653   8.212 -10.136
>164
0.409   5.045   4.478   5.549
0.108  -9.084   3.357 -18.351
0.054  -9.854   3.045   6.013
0.029  10.157  10.502 -17.755
0.024  -4.892  -7.688  -9.390
0.023  -3.240  -4.471 -26.285
0.022   2.261  22.859 -24.356
0.022  11.253  10.415   7.786
0.016  10.134   8.722  -0.178
0.015   3.853  -0.953 -19.789
0.014   4.890   1.201  13.565
0.014  11.462   8.206  -9.577
0.014  18.001 -21.798 -25.537
0.014  -4.506   7.289  -0.304
0.013  -4.832  17.388 -24.909
0.012  -6.354   4.965 -10.255
0.012  17.074   0.941   8.890
0.010  -2.848  -7.463  -1.404
>165
0.752   3.955   4.627   5.060
0.051  -1.403  -1.902 -25.284
0.037  -8.685   5.226 -18.840
0.035  -4.424  -8.609 -12.199
0.020  -3.748  15.885 -19.738
0.019  -9.434   3.848   3.442
0.018  14.182  11.942   7.964
0.016   5.303  19.546 -27.727
0.016   5.336 -20.492 -24.303
0.016  13.700  -2.319   8.541
0.014  19.617 -20.858 -24.703
0.012   5.133  16.136 -19.478
0.011  -9.302  -0.517 -13.299
>166
0.674   5.250   5.337   6.832
0.155  -2.084  -2.350 -25.679
0.084  -6.035  -8.225 -15.085
0.026   9.633  13.428 -21.871
0.024  -8.802   6.151 -19.953
0.021   3.160  19.961 -21.923
0.020   4.956   7.280  -3.047
0.017  17.427  14.229   9.514
0.017  -4.975  14.443 -20.639
0.015  20.091 -20.684 -22.540
0.015  -3.632  -7.681  -6.620
0.013 -10.328   0.533   6.645
0.012  11.870   6.567 -14.175
0.011   3.185   3.399 -21.071
>167
0.595   4.382   5.617   4.448
0.065  -9.068   5.361 -19.196
0.056  -2.200  -1.907 -25.540
0.034  -5.924  -9.081 -18.291
0.020  17.484  12.805   8.489
0.020   3.413 -12.030   7.144
0.018  -5.914  13.480 -18.595
0.018   9.748  12.590 -20.372
0.017  20.399 -20.632 -22.127
0.012  -9.571   3.057   4.109
0.012  -9.473  -1.798 -13.902
0.012  11.227   6.301 -13.281
0.011   3.070  18.874 -21.189
>168
0.553   5.141   5.162   5.768
0.064  -4.995  -8.182 -14.432
0.062  -9.042   6.150 -19.792
0.040   3.759  -0.862 -20.894
0.031  -2.977  -3.028 -25.537
0.029  17.309  14.451   8.599
0.023  -9.061   3.568   3.322
0.019   3.384  17.995 -20.979
0.016  -4.560  15.339 -19.804
0.014  -3.395  -7.302  -6.312
0.014   3.841 -16.911 -14.112
0.014  -9.660  -0.016 -14.242
>169
0.508   4.259   5.882   5.727
0.043  -9.094   5.724   5.955
0.040  -3.891  -7.054  -6.188
0.037  -5.546  -8.912 -15.082
0.031   3.199  19.524 -21.656
0.020  -4.950  16.558 -25.543
0.019   3.752  -2.174 -20.832
0.018  19.211 -21.178 -25.698
0.018  13.802  12.599   7.144
0.018  10.320  12.724 -22.767
0.017  -2.312  -3.244 -26.265
0.014  -5.010  12.275 -15.274
0.014  -8.604   5.219 -20.202
0.012   4.871   7.498  -3.819
>170
0.615   5.009   5.345   6.334
0.061  -2.008  -2.546 -25.089
0.058  -5.288  -8.060 -14.369
0.026  -9.068   5.896 -19.484
0.023   6.558  13.838 -20.603
0.016  14.211  12.616   7.583
0.016  -4.290  14.717 -20.319
0.016   4.771 -11.696   7.183
0.013  -9.231   4.699   2.131
0.012  20.592 -20.517 -22.652
0.012   5.162  20.499 -28.322
0.011   5.849  -9.488 -21.079
>171
0.645   4.598   4.889   5.338
0.053  -6.523  -8.100 -15.955
0.048   2.282  -0.672 -21.619
0.046   8.821  12.820 -22.710
0.037  -7.640   6.183 -16.566
0.027   2.414  20.479 -22.928
0.023  17.696   4.078   6.573
0.020  -4.152  -2.388 -26.101
0.019  10.812   8.325 -15.680
0.019  17.439  13.415   7.693
0.015  -4.174  -6.968  -8.025
0.014   9.142  -1.913   5.817
0.014 -10.539   2.570  -0.755
0.013  10.116   8.215  -1.736
0.012  -4.519   9.044   5.989
>172
0.591   4.089   5.545   2.799
0.055  -8.758   6.930 -19.529
0.038  17.994  14.465   8.790
0.037  -2.478  -1.560 -25.419
0.034  -3.442  -7.461  -5.294
0.029  -4.779  -8.264 -13.809
0.024   5.647  16.835 -21.370
0.024   4.083  -1.204 -20.558
0.023   4.920   6.642  12.696
0.020 -10.199   2.198   3.417
0.013  12.678  11.146   3.227
0.013  11.587   3.017   8.052
0.011   5.050  -4.373   5.934
0.011  -9.290  -6.666 -25.425
0.010   6.253  21.618 -28.807
0.010  -4.477  14.976 -19.692
>173
0.631   4.990   4.459   5.758
0.042  17.591  13.098   8.694
0.039  -2.806  -2.757 -25.702
0.030  -9.252   3.970   1.941
0.025   3.847  -1.656 -20.519
0.024   3.888  18.907 -22.430
0.021  -4.792  -8.822 -14.460
0.020  -8.798   3.831 -14.755
0.016  -5.028  12.761 -14.864
0.016   9.946  12.397 -21.694
0.015  19.296 -21.457 -22.517
0.013  11.619  -3.003   7.411
0.012   3.635 -10.679   7.566
0.012  -9.335   3.989  -6.139
0.011  18.914   4.780   9.565
>174
0.539   4.480   4.935   5.859
0.035  14.800  12.729   8.356
0.034   6.009  12.131 -17.472
0.029   4.992  19.987 -24.822
0.028  -2.756  -2.265 -25.858
0.024  -9.506   4.159 -17.170
0.018 -10.269   4.154  -0.127
0.015   4.197   9.995  -0.421
0.014   5.162  12.090  14.295
0.011   4.796 -10.990   6.471
0.011  -3.990 -10.147 -15.228
0.011  12.650   5.093  -0.568
0.010  13.457  -2.683   6.894
>175
0.850   4.488   4.792   5.582
0.038  -9.373   5.207 -17.512
0.026   4.386  19.769 -25.594
0.023   5.855  14.129 -18.539
0.023  20.884 -21.243 -24.241
0.018 -10.135   3.803  -0.827
0.016  17.613  13.081   8.529
0.016  -5.465  12.833 -16.409
0.015  -3.259  -2.401 -25.616
0.014  -6.231  -8.808 -16.368
0.013   9.812  11.630 -25.182
0.012  10.314   9.384 -11.274
>176
0.574   4.475   5.356   5.456
0.043  -4.297  -3.277 -25.869
0.035  10.096  12.296 -23.869
0.026   3.804  19.463 -24.013
0.025  16.959  13.628   8.113
0.017   9.961   8.427 -16.823
0.016  -6.082  -7.409 -16.300
0.014  -9.071   4.679 -18.005
0.011  -4.629  -6.914  -7.712
0.010  -4.616  16.838 -24.719
>177
0.669   3.857   4.496   5.888
0.079   5.225  16.177 -21.953
0.032  -9.153   4.473 -15.842
0.027 -10.719   4.744   2.257
0.022  10.313   9.755 -15.527
0.021  10.540   9.902 -25.901
0.021  -2.100  19.571 -22.369
0.018  12.678   9.888   7.074
0.016  19.485 -21.858 -23.574
0.014   4.645   3.834 -21.600
0.014  -4.749  12.642 -15.819
0.014   5.206  -5.459   5.519
0.013  -9.852  -4.183 -14.217
0.011  12.751   9.629  -1.169
0.010  -9.263  13.073 -25.935
0.010 -10.637   4.511  -6.722
>178
0.545   4.600   4.466   6.198
0.083  -9.907   3.260 -16.759
0.071   8.817  12.658 -21.932
0.054  16.915  12.867   8.492
0.026  -5.299  -6.847  -6.663
0.022  -6.353  11.462 -15.622
0.021  -7.115  -7.614 -14.899
0.020  11.362   6.705 -15.127
0.018  -5.152  16.078 -24.219
0.015   3.948   7.196  -4.261
0.015   2.827  19.569 -22.850
0.013   9.841   8.114   1.337
0.013  -7.123   6.671  -7.135
0.013 -10.488   4.502   1.729
0.012 -11.781  -2.920 -23.073
0.010   3.629 -18.666 -15.373
>179
0.700   4.162   4.147   5.958
0.098  -9.400   4.120 -18.618
0.081  16.675  13.746   9.087
0.049  10.094  13.261 -24.067
0.029  -5.996  11.678 -17.856
0.022  -6.398  -4.646 -25.575
0.020   2.982  19.775 -24.623
0.020  11.545   5.168 -17.017
0.018  10.579   9.654 -10.299
0.017  -4.420  -7.425   6.355
0.016  -6.195  -3.657 -16.893
0.015  17.686   5.165   8.870
0.014   2.259  -0.982 -23.526
0.012  11.600   9.514  -1.444
0.010  -5.517  -7.428  -9.097
0.010 -10.307   4.600   4.841
0.010  10.407 -22.988 -24.405
0.010  18.584 -21.208 -24.558
0.010   3.838  -4.819   5.453
>180
0.505   4.031   4.238   5.586
0.060  17.281  13.361   8.259
0.029   3.297  20.050 -23.969
0.028  -9.289   4.062 -18.026
0.026   9.681  12.844 -23.454
0.023   9.514   9.338 -16.264
0.014  10.565   8.510   7.345
0.011  -5.758  12.720 -16.975
0.010   4.878   8.525  -5.911
>181
0.643   3.891   3.454   4.598
0.085  17.609  12.859   7.739
0.047  -9.638   2.110 -18.281
0.030   3.722  19.712 -25.132
0.020  11.641  -3.216   7.221
0.020   9.998  11.966 -24.779
0.019  12.852   9.928  -0.461
0.016   4.429   9.975  -0.695
0.015   4.314 -11.124   7.426
0.014  -5.420  12.730 -17.632
0.014  11.512   5.554  -9.857
0.014  -3.565  -3.328 -25.848
0.013  17.876   3.188   7.748
0.011 -10.548   2.765   0.161
0.010  19.966 -21.152 -26.063
>182
0.680   4.130   4.699   5.357
0.051   6.940  12.435 -21.485
0.033  14.612  12.695   7.037
0.029  -4.975  -5.912 -26.013
0.021  -8.930   3.606 -15.879
0.021   5.711  -4.473   4.811
0.018  -4.856  11.978 -15.739
0.016  -4.173  -7.592  -6.599
0.016  11.301   5.329 -26.951
0.015  -5.185  -7.962 -15.325
0.014  10.951   4.886 -15.770
0.013  13.662  -4.886  12.303
0.013   2.734  24.270 -23.489
0.013   4.384  -5.407 -17.528
0.012   5.790  10.527  -8.472
0.011  12.537   9.731  -0.992
>183
0.694   4.631   5.447   5.718
0.285   6.334  12.094 -20.444
0.047  17.929  13.654   7.938
0.031  -3.604  -3.291 -26.334
0.031  -5.846  -8.430 -18.837
0.022  -3.967  16.382 -19.198
0.019   2.583  21.233 -21.369
0.018  -9.331   4.553   3.012
0.018  -3.889  -6.679  -4.987
0.014  -9.981   5.384 -18.763
0.011  13.157  -0.762   7.702
0.011  10.266   5.203 -19.080
>184
0.675   3.646   5.132   3.612
0.136   6.060  12.674 -20.196
0.096  -9.064   5.130 -19.230
0.031 -10.574   3.949   3.891
0.029  18.016  12.858   7.464
0.027  -2.775   1.189 -26.740
0.026  -3.484  17.394 -20.676
0.023  -3.756  -7.359   5.615
0.014   5.366   9.079  -7.558
0.014   4.547  -5.960   5.438
0.014  11.152   1.615   7.108
0.013  12.186   8.989  -0.897
0.013  10.375   5.164 -19.354
0.012  -4.989  -5.794 -21.292
0.011   5.261  20.606 -27.929
>185
0.657   4.393   4.257   5.893
0.129   6.769  12.683 -21.060
0.085  -9.990   4.999 -18.633
0.062  17.891  13.600   9.092
0.036   3.813   6.935  -1.849
0.025  -1.472   0.283 -25.478
0.021 -10.921   3.481   3.976
0.020  -3.133  16.605 -19.593
0.020   4.254  -1.669 -19.283
0.019  10.540   6.559 -16.612
0.017  12.345   7.923   7.231
0.013   3.580  20.724 -21.783
0.013   6.490  12.205  -9.389
0.013  12.677  -2.353   7.315
0.012   5.091   5.548 -24.538
0.012  12.551   5.437  -1.112
0.011  -4.957  -8.632 -13.016
>186
0.757   4.611   5.286   6.409
0.058  -6.466  -7.851 -14.904
0.053   5.723  13.603 -21.131
0.050  17.013  13.963   9.062
0.034  -9.591   5.679 -20.038
0.029  10.824   6.983 -20.935
0.025   2.950  -2.100 -20.063
0.022  -5.160  14.931 -20.579
0.018   2.260  20.750 -22.498
0.016  -3.599  -2.458 -25.411
0.012   4.420   7.184  -3.817
0.012  -4.202   7.015   6.208
0.010  -5.262  -7.413  -6.874
>187
0.759   4.394   5.108   6.438
0.115   5.787  12.933 -20.706
0.038  -9.801   5.273 -18.990
0.036   3.878   6.933  -3.002
0.032  -4.450  15.012 -19.898
0.024  17.280  13.512   9.248
0.019   3.766  -1.919 -19.879
0.019  -2.980  -2.054 -25.484
0.018  -5.885  -7.433 -13.914
0.017   2.366  20.929 -21.782
0.015  11.450   3.380 -19.470
0.012 -10.373   5.167   3.263
>188
0.731   3.850   4.283   4.154
0.198   6.210  11.359 -19.818
0.031  -3.335  18.528 -19.543
0.025  17.604  11.751   7.711
0.020   4.457  21.384 -27.860
0.020  -5.707  -7.752 -12.249
0.014  -2.733  -7.525  -0.189
0.013  -9.023   8.306 -18.193
0.011  10.447   4.076 -18.859
0.011  11.443   3.611   8.043
0.011 -10.276   4.544   3.358
>189
0.690   4.292   4.452   4.544
0.127  -8.955   4.943 -17.812
0.082   6.403  12.779 -18.456
0.027  -4.846  13.656 -17.127
0.026  10.710   4.814 -18.481
0.024 -10.260   3.420   6.003
0.018   4.739  20.910 -26.352
0.018  17.814  12.191   7.547
0.015  -5.386  -9.692 -15.649
0.011  19.311 -13.009 -18.610
0.011  -3.063  -2.257 -25.377
>190
0.875   4.116   4.745   4.785
0.110  -8.815   5.333 -17.978
0.085   6.610  13.255 -18.717
0.035 -10.913  -3.073 -25.005
0.024  -5.247  12.750 -18.096
0.024  -2.930  21.127 -24.701
0.018   4.709  20.278 -27.384
0.017  14.872  12.437   7.354
0.016   5.352 -20.345 -24.637
0.013  11.914   5.923 -18.270
0.012  -3.937  -8.532   3.886
0.011 -10.230   3.955   5.009
>191
0.831   4.527   4.248   4.422
0.050   5.010  13.900 -20.395
0.046  -9.456   5.062 -17.642
0.035   2.905  -1.138 -20.890
0.034  10.436   7.025 -18.470
0.030  -4.594  14.993 -18.775
0.027  17.082  13.921   9.012
0.025  -6.246  -7.088 -12.962
0.022   4.289  19.729 -27.720
0.012   4.464 -19.913 -24.353
0.011  -3.006   2.714 -25.213
>192
0.710   4.872   4.134   3.826
0.061   5.589  13.295 -19.335
0.031  -5.166  14.300 -18.110
0.024  10.638   6.508 -18.085
0.021  17.251  12.356   7.284
0.021  -9.404   5.460 -18.393
0.016  -3.073  -7.750   7.689
0.015   4.450  19.812 -27.477
0.015 -10.264   4.031   4.522
0.014   3.393  -1.237 -19.994
0.014  26.951 -19.300 -37.634
0.014   9.435  -2.598   4.576
0.012 -11.965  -3.134 -25.083
0.011  -4.251  20.305 -25.176
0.011  -6.004  -9.625 -16.999
0.011  11.607   7.605  -9.454
0.010  -4.319  -7.317  -3.584
>193
0.630   3.982   4.904   4.456
0.202   6.059  12.128 -19.863
0.078  -8.986   5.053 -18.281
0.044  -5.820  -7.831 -12.579
0.035  -4.286  15.883 -19.005
0.023  17.259  12.722   7.908
0.020 -10.260   4.758   3.375
0.020   5.427  19.624 -28.033
0.015  11.050   4.654 -18.891
0.014  11.386   8.209   4.671
0.013  11.184   7.899  -9.831
0.013   5.208  -8.716   5.584
0.012   4.348  -1.018 -19.746
0.012  10.799  -2.364   4.265
0.010   6.302   7.041  11.874
>194
0.773   4.002   3.940   4.379
0.120   6.905  12.116 -19.520
0.041  -9.821   6.149 -18.502
0.024  15.640  11.933   7.027
0.021   3.777  -1.774 -19.816
0.019  -2.693  -2.916 -24.647
0.019   6.122  19.243 -27.888
0.017   6.049   5.874  12.324
0.017  12.662   4.048   7.282
0.016  -3.627  15.384 -17.879
0.014  11.550   4.303 -18.397
0.014  -4.727  -7.493 -11.195
0.013  12.472   6.904  -0.586
0.011  -2.732  19.356 -25.288
>195
0.711   4.925   4.144   6.029
0.036  -9.372   4.873 -16.753
0.034   7.015  11.729 -21.205
0.023  -3.779  16.991 -21.130
0.021  17.370  13.064   9.195
0.019  -3.303  -3.419 -25.060
0.017  -5.358  -7.761 -13.881
0.015   4.444   7.448  -3.471
0.015   5.754 -22.928 -24.785
0.015  12.613   0.755   9.929
0.012   4.340  -0.865 -20.824
0.012   2.783  23.387 -23.384
0.010   5.576  -5.206   5.500
>196
0.681   4.516   4.556   5.383
0.190   6.583  11.013 -20.201
0.033  -9.885   4.836 -17.373
0.022   5.862 -21.791 -25.702
0.020  13.780 -22.654 -24.628
0.017  -5.014  -6.485  -5.953
0.017  14.569  11.531   7.714
0.016  -2.164  17.194 -21.269
0.013   6.282  10.131  -8.874
0.013   5.171   0.998 -20.471
0.012   6.527  18.519 -29.479
0.012  12.328   3.370   7.056
0.012  -8.674  -6.374 -13.374
0.012   5.438  -6.156   5.689
0.011  -4.648  10.392 -14.584
0.010 -10.072   1.974  -9.099
>197
0.796   3.876   5.321   3.900
0.141  -8.797   5.569 -18.700
0.070   6.473  11.834 -20.291
0.035  15.730  13.390   7.826
0.029  -3.010  16.088 -20.122
0.026  -4.510  -6.619  -7.736
0.015  12.478 -24.430 -25.278
0.013   6.061  19.756 -28.816
0.013  -9.585   4.512  -7.851
0.012   4.293  -3.589 -18.540
0.012  13.765  -2.463   8.447
0.012  20.961 -19.372 -21.512
0.011  12.058   8.984   1.137
>198
0.750   4.460   4.410   5.527
0.085  -9.661   4.461 -17.219
0.041   8.732  11.810 -22.300
0.023   3.239  18.648 -23.729
0.023  -5.324  15.999 -25.513
0.021  -7.168   5.821  -8.483
0.018  -4.936  14.050 -17.063
0.016  16.805  12.615   7.953
0.016   2.728  -1.248 -21.720
0.016  -6.125  -8.081 -14.767
0.015  11.527   4.807 -16.774
0.013   9.533  -3.125   6.705
0.011  -4.575  -6.489  -2.041
>199
0.624   3.895   5.090   3.746
0.149   6.164  12.305 -20.026
0.048  -9.159   6.106 -19.247
0.016  -9.566   5.441   3.410
0.016  -5.623  -7.697 -13.349
0.016  11.107   8.505   7.708
0.015   3.602  -0.016 -20.451
0.015  -3.331  16.923 -20.794
0.014  -4.153  -7.260  -5.365
0.014  11.269   5.824 -19.922
0.013  11.799 -24.482 -25.489
0.012  -4.720  12.756 -13.887
0.012   5.369  14.524 -28.570
0.012  11.569   0.864  10.287
0.011  17.280  13.637   8.156
0.011   5.347  -6.502   5.988
0.010  -3.717  -7.425   3.294
>200
0.711   3.799   4.908   3.990
0.118  -9.234   5.608 -18.521
0.032  -9.725   5.491   5.060
0.031  14.179  14.657   8.157
0.025   5.672  13.198 -19.053
0.022  -5.568  12.866 -18.394
0.019   5.041  -1.473 -19.446
0.018  -3.987  -7.854   4.798
0.017  -4.387  -7.528  -3.829
0.014   4.332  20.850 -27.319
0.013  10.678  -1.884   4.237
0.010 -10.307   4.283  -4.102
0.010  -5.461  -8.009 -12.005
>201
0.606   4.932   4.588   4.888
0.052  -4.857  -6.729  -9.323
0.045  -8.976   5.781 -19.737
0.037   5.963  13.973 -20.436
0.020  11.234   7.653 -20.638
0.017   4.553   6.761  -2.871
0.017  -5.652  13.022 -20.531
0.014   3.523  -1.484 -19.885
0.013  -2.853  -7.950   1.058
0.011  12.574  14.316  12.814
0.011  11.163  -2.335   8.755
0.010   3.577 -10.328   5.911
>202
0.566   3.914   5.701   2.707
0.082   6.373  12.814 -20.484
0.050  17.688  13.561   8.505
0.035  -5.024  -7.400  -8.344
0.025   5.376   6.227  12.014
0.022  -8.623   5.362 -18.178
0.021  -3.933  -7.317   6.330
0.021   3.240  20.098 -23.094
0.020  11.374   6.478 -16.400
0.018  -4.482  14.036 -20.612
0.012  11.194   6.896  -1.060
0.010  13.519  -2.177  13.153
>203
0.641   3.802   4.801   3.239
0.073  -8.965   5.967 -18.848
0.057   6.278  13.047 -20.248
0.034  17.602  13.452   8.884
0.032  -4.878  -7.031  -8.449
0.021  -3.584  15.429 -19.286
0.020   4.976   5.865  12.151
0.017  -9.408   0.527 -12.483
0.014   4.197  -1.368 -19.965
0.013  11.503   7.996  -0.757
0.013  11.038   7.690 -13.935
0.012  -2.855  -2.009 -25.301
0.012  -5.516   8.261  -9.691
0.011   4.864  20.399 -28.205
>204
0.689   4.157   5.377   2.543
0.082   6.086  12.528 -20.326
0.056  -9.274   6.560 -19.958
0.029  -4.896  13.716 -20.375
0.028  -5.847  -7.757 -13.141
0.026  17.859  13.660   9.516
0.020   2.847  20.126 -22.685
0.017  10.702   6.286 -17.206
0.012  -3.219  -7.433  -2.073
0.011   5.065   5.367  11.040
>205
0.718   4.072   5.108   4.168
0.074   5.888  14.414 -19.898
0.045  -8.756   5.438 -18.350
0.029  -3.953  -7.159  -4.062
0.021  17.740  12.564   7.590
0.021  -4.631  13.981 -18.057
0.021   4.845  20.942 -26.817
0.015  11.420   5.989 -18.147
0.013  -9.434   5.356   2.806
0.012   3.179  -2.170 -18.947
0.012  -5.879  -8.501 -15.689
0.012   4.598  10.988  -1.505
0.010  -9.562  -1.748 -11.958
>206
0.736   4.416   5.081   3.676
0.073   5.910  12.373 -19.659
0.061  17.533  12.827   8.729
0.028  -9.135   6.274 -19.486
0.026  -3.917  -6.978  -4.888
0.017  -4.460  14.354 -19.544
0.016   2.510  19.833 -21.736
0.014  10.525   5.607 -16.988
0.013   9.997   7.029   9.187
0.012  11.096   7.672  -0.819
0.012   4.924  14.742 -29.576
0.010   4.233  -1.266 -19.904
>207
0.684   4.112   4.156   4.954
0.069   5.636  13.098 -18.923
0.060  -8.838   6.269 -18.673
0.029  -3.993  13.875 -18.341
0.025  -5.204  -7.494  -9.919
0.023  11.148   5.582 -17.369
0.023   4.683  19.745 -25.791
0.018  -3.642  -7.032   7.393
0.013  -2.244  -1.921 -25.317
0.012  -9.594  12.439 -25.389
0.011   4.039  -2.919 -19.118
0.011  17.446  12.876   9.208
>208
0.663   4.662   3.954   4.880
0.093   5.815  12.339 -18.922
0.064  16.579  13.332   8.677
0.063  -9.487   5.124 -19.094
0.037  -4.549  14.924 -18.993
0.025  -6.091  -7.288 -11.492
0.023  10.817   5.732 -18.178
0.019   4.256  19.755 -27.447
0.019  -4.017  -3.268 -25.571
0.016  -4.437  -6.397   7.276
0.012   9.256  12.152 -26.323
0.011   4.370  10.198  -0.713
0.010  -4.438  -6.812  -1.758
0.010   3.859  -2.110 -20.121
>209
0.744   4.739   3.713   4.876
0.305   6.371  11.213 -19.172
0.139  -9.093   5.056 -19.065
0.039  17.369  13.606   9.083
0.031  -3.252  15.990 -19.374
0.019   5.485  19.543 -27.635
0.013  -4.736  -6.533  -4.183
0.012   5.706   8.791  -7.351
0.012  -1.857   0.454 -25.023
0.011  12.190 -24.598 -25.365
0.011  11.870   8.885  -0.516
>210
0.666   4.367   4.931   3.721
0.100  -9.148   6.921 -19.528
0.083   7.204  12.316 -20.187
0.042  15.659  11.947   7.591
0.023  -2.492  17.420 -20.895
0.022  13.261   3.226   6.945
0.021  -9.499   6.438   0.875
0.020  -1.651  -0.107 -25.245
0.014   6.215  18.085 -28.902
0.014  12.606   8.639  -0.101
0.014  13.502 -25.020 -25.445
0.013   5.580  -8.399   6.580
0.012 -10.343   4.513  -8.345
0.011  11.949   3.935 -19.562
0.010   5.463   8.276  -6.339
>211
0.733   4.006   3.745   3.996
0.094  -9.545   4.939 -18.772
0.091  18.093  12.426   7.193
0.027   6.466  13.129 -19.663
0.026   5.039  15.922 -28.633
0.021  -3.829  16.953 -18.852
0.019  12.079   1.059   5.529
0.016  -2.135   2.392 -27.844
0.016   4.550  10.030  -1.741
0.015  -5.271  -6.869  -9.758
0.014  -4.929  11.684 -12.588
0.014   5.534  -5.936   5.253
0.013  13.245  10.797  -1.740
0.011  11.244   8.084 -10.035
0.010 -10.054   4.241  -3.191
>212
0.728   4.501   4.060   4.258
0.062   5.869  13.231 -18.426
0.034  18.177  13.858   7.205
0.034  -9.147   5.237 -17.970
0.032  -4.567  -6.320  -3.722
0.023  -3.208  17.078 -18.795
0.018  11.443   8.709  -0.815
0.017   6.188  16.889 -26.399
0.015  11.161   5.580 -17.204
0.015   4.862  -7.197   6.163
0.014  11.346   0.378   7.541
0.013  12.080   7.634  -9.193
0.011  -3.846  -7.061  10.451
0.011   4.166  14.830  -0.891
0.011  -5.609   8.793 -11.193
0.011  -9.335  -2.615 -10.318
>213
0.740   4.144   4.876   3.955
0.120   6.443  12.204 -18.824
0.049  -8.827   5.168 -18.144
0.041  18.760  13.658   7.611
0.025  10.428   8.883   7.112
0.023  -5.311  -7.608 -12.371
0.022   5.637  20.137 -28.803
0.021  -3.464  16.720 -20.283
0.020   5.599   9.049  -8.933
0.019  11.358   8.663  -1.661
0.017  -3.723  -7.995  10.506
0.017   4.466  -7.558   6.258
0.014   4.202  -0.336 -19.915
0.014   4.005  14.999  -0.897
0.013  11.068   5.645 -15.926
0.012   3.977   2.290  12.328
0.012  -5.218   8.568  -9.909
0.011  11.743   0.327   6.016
0.010  -9.831   1.729  -9.604
>214
0.558   4.023   5.160   3.467
0.116   6.542  12.411 -19.404
0.111  -8.233   5.604 -17.567
0.036  -3.921  -6.718  -4.891
0.031  18.439  12.976   8.477
0.027  13.179  -6.301  12.264
0.024  -3.724  13.966 -19.060
0.023   5.619  -6.860   6.157
0.020  -9.349   4.706  -4.570
0.020   6.225   9.250  -8.623
0.019   5.237   6.099  12.449
0.017  12.853   8.664  -1.274
0.017   3.677  19.551 -21.917
0.016  -2.685  -8.227  10.129
0.014  11.515   6.124   7.412
0.014  -4.360  -9.413 -12.628
0.014  -9.175  -1.776 -12.489
0.014  11.210   6.573 -16.228
0.013  -4.442   9.266  -9.850
0.013  20.642 -18.375 -22.210
>215
0.689   4.321   4.771   4.315
0.050  18.255  12.672   8.205
0.044  -9.422   5.615 -18.325
0.023   3.964  16.185 -19.943
0.019   9.932   8.365 -18.976
0.017  -5.455  13.142 -18.020
0.016   4.283  -6.868   5.891
0.016   4.964  19.793 -28.332
0.015  -5.683  -7.697 -11.728
0.014   4.332  11.102  -2.231
0.014  11.113   0.570   7.026
0.012   4.165 -18.187 -13.433
0.012   4.308  -0.463 -20.155
0.011  11.210   8.430  -9.282
0.011  -2.898  -8.523  11.301
0.011  12.007 -23.814 -25.759
>216
0.581   5.243   5.434   6.121
0.076  18.410  12.987   7.830
0.038   4.842   7.316  -1.806
0.029  -4.260  -6.678  -5.123
0.027  -5.940  12.779 -18.278
0.024  -9.043   5.451 -17.219
0.020   5.311 -23.314 -24.316
0.019  -9.651   5.832   2.868
0.016  10.020   9.147 -19.345
0.014   4.177  16.070 -19.961
0.014   4.136  -8.163   6.581
0.014   3.918 -18.135 -13.646
0.014   4.298  -3.376 -18.931
0.011   4.418  20.214 -28.708
0.011  -5.376   9.366  -9.211
0.011  11.537   8.244  -8.682
0.011  -4.701  -9.456 -15.171
>217
0.675   4.408   4.615   5.893
0.073  -8.950   6.933 -18.760
0.060  18.764  13.157   8.573
0.058   6.502  12.887 -18.628
0.025  -2.088  16.939 -19.603
0.019   5.010  -8.392   6.437
0.019  -4.366  -7.652 -12.330
0.017  13.514   6.855   6.167
0.016   6.852  15.996 -28.866
0.014  -9.799   0.789 -13.004
0.012  -0.841  -0.497 -25.634
0.012   0.091  -2.229   4.895
0.012  13.535  -1.652   6.745
0.011  -3.706  -7.491  -2.522
0.011   4.365  11.832  -0.336
0.010 -10.685   4.723  -1.772
>218
0.602   4.026   4.374   3.168
0.089  18.363  13.564   7.826
0.065  -9.457   4.651 -17.441
0.040   6.178  13.069 -19.931
0.024  13.416  -1.863   6.810
0.022  -4.858  -5.097  -6.334
0.019  -1.870  19.356 -21.523
0.019  -9.460   1.571  -9.810
0.018   5.578  -6.204   5.616
0.018  13.100   9.215  -0.920
0.018   5.210   5.545  11.724
0.018  -4.507  12.789 -14.201
0.014   6.383   9.328  -8.036
0.012   6.820  16.899 -28.904
0.012   4.117  15.877  -0.838
0.010  -3.041   5.440  -4.934
>219
0.573   4.225   5.095   3.626
0.049   5.159   6.932  11.937
0.045  18.414  13.227   8.856
0.033  -8.201   5.830 -17.201
0.029   6.786  14.404 -20.548
0.024  -3.834  -8.013  -9.218
0.023  -2.073  17.764 -20.640
0.021  -8.617  -1.716 -12.873
0.020   5.811  -6.727   6.423
0.019  13.199   7.160   6.690
0.018  -2.970  -8.364   9.578
0.017 -10.014   3.052  -4.923
0.015   6.482  16.961 -29.609
0.013  14.600  -1.917  10.933
0.012   6.175 -23.028 -24.804
0.011  -4.107   9.678 -10.331
0.011  11.360   6.327 -16.802
>220
0.431   3.833   4.574   3.527
0.089   7.421  11.977 -19.668
0.071  18.499  13.093   8.657
0.062 -11.000   4.167   3.123
0.030  -8.964   5.037 -17.616
0.024  -9.569   2.598  -8.721
0.022   5.885  -6.320   6.105
0.021  13.654   9.007  -1.206
0.020  -3.681  -8.367   9.063
0.019  -4.401  -7.010  -9.114
0.019   6.409  19.155 -29.079
0.018  12.404   4.993   7.226
0.016  -2.053  18.987 -22.089
0.014   6.380   8.961  -7.390
0.013  -4.344  12.276 -13.745
0.012  -1.001   5.818  -3.762
0.011   5.713   5.029  11.965
0.010  12.948  -3.125  10.447
0.010  11.777   5.581 -14.288
0.010  -1.675  -2.044 -25.789
>221
0.776   4.437   4.146   6.038
0.141  -9.034   5.596 -19.311
0.061   6.307  13.053 -20.116
0.021  -8.516   4.443 -10.442
0.020   4.615   6.229  -2.495
0.019  14.472  10.192   5.490
0.018  -3.856  12.533 -13.961
0.016   4.856  -3.008 -18.894
0.016  -2.174  17.334 -20.843
0.014  12.582   1.513  10.297
0.013 -10.216   4.213  -2.079
0.013  -2.123   0.887 -21.457
0.012   6.904  19.664 -28.699
0.012   5.460  -6.971   5.566
0.012  15.853  16.087  11.320
0.012  -3.040   6.397  -4.922
0.011  -3.431  -8.135 -10.153
0.010  12.023   5.746 -19.804
>222
0.308   5.527   5.624   6.075
0.111   9.030  10.482 -15.616
0.068  -4.266  -7.583  -7.696
0.047  17.704  12.968   7.456
0.041   1.771  20.161 -22.814
0.039   9.773  10.590 -24.619
0.039  -7.643   3.430 -15.580
0.028  10.934   9.514  -7.539
0.028 -10.896   3.003   0.923
0.027  11.317 -23.691 -24.660
0.026  -6.996   3.141  -7.363
0.023  -4.777  13.110 -16.398
0.018   4.340  -6.259   6.198
0.017  17.376   1.333   7.595
0.015   1.969  -0.349 -24.692
0.013   9.433  -1.460   1.651
0.012  -5.908  14.543 -24.368
0.012   3.369 -18.313 -14.622
>223
0.547   4.367   5.134   3.447
0.094  -9.251   5.167 -19.545
0.068  17.671  13.869   7.248
0.051   9.398  12.624 -21.122
0.031  -5.825  -7.889 -13.712
0.020  -4.920  14.939 -20.068
0.019   2.615  20.525 -21.674
0.015   2.176  -0.410 -24.471
0.013  10.701   7.338  -9.507
0.013  -6.722   6.956  -5.769
0.012   9.581  -0.475   6.706
0.011   4.559   6.547  12.406
>224
0.673   3.630   4.496   4.724
0.169  -9.267   5.510 -18.863
0.107   6.191  13.294 -17.662
0.056  18.327  14.052   6.951
0.029  -3.717  15.080 -18.325
0.027   3.054  20.283 -20.496
0.022  -4.991  -7.256  -9.555
0.020  10.575   7.656 -10.899
0.017   4.290 -10.162   6.232
0.015  12.403   7.195  -1.646
0.014  10.388  13.570 -26.340
0.013  11.733  -1.511   6.609
0.011 -11.303   4.529   5.755
>225
0.443   4.917   5.629   3.260
0.202   6.140  12.405 -19.210
0.114  -9.373   5.591 -19.492
0.056  -4.901  -7.385  -8.901
0.044  18.816  13.455   6.772
0.026  -4.057  14.384 -19.242
0.022  11.078   7.488 -10.661
0.022  -2.762  -8.202   2.151
0.018  -9.584   4.913   2.925
0.018   9.830  -0.552   6.195
0.018  11.224   7.955  -1.432
0.017   3.046  19.859 -21.399
0.017   5.024   5.308  11.533
0.015  11.322   7.942 -26.560
0.014   3.802  -1.032 -19.969
0.012 -10.207  -0.186 -13.645
0.011   6.195  15.633 -27.541
0.011   4.620  14.176 -10.567
0.010  -5.776   8.078  -9.491
>226
0.723   4.108   3.052   4.917
0.171  -9.964   4.317 -18.868
0.065   6.777  12.666 -19.158
0.051  18.398  11.350   5.694
0.031  -5.677  -6.784  -8.496
0.021   3.715 -10.879   5.731
0.019   6.078  19.339 -27.592
0.018  -4.970  12.518 -18.095
0.016  11.725  -3.663   7.042
0.016  10.331   8.984 -12.875
0.014  13.473   9.541  -0.415
0.013  -3.587  17.822 -26.303
0.013  18.614   3.131   7.209
0.012  19.501 -22.946 -26.411
0.011  -1.915   1.158 -26.221
0.011  -3.697  -7.167   4.612
0.011 -10.241   2.335  -9.861
>227
0.760   4.151   4.047   4.535
0.190   6.154  11.818 -19.396
0.041  18.736  11.775   7.360
0.040  -9.861   5.272 -18.074
0.019  -2.475  17.746 -19.948
0.018  -9.053  -3.363  -8.305
0.017  -2.988  -8.031   6.385
0.014   7.058  17.165 -27.251
0.014   7.058  10.550 -11.194
0.013   5.159  -4.681   5.377
0.013 -10.735   3.931   5.110
0.012  12.693 -22.798 -20.247
0.012  13.805   9.663  -0.562
0.012  12.308   2.674   6.476
0.011  -0.713  -2.356  17.812
0.010  -4.074  -6.806  -1.764
>228
0.621   4.683   3.906   4.237
0.115   6.229  11.751 -18.045
0.038 -10.693   4.889 -18.619
0.025   7.107  15.247 -25.441
0.020  -2.135  16.602 -18.567
0.013   6.976   7.540 -11.270
0.013  18.597  13.507   6.424
0.012  -3.886  -7.805   5.189
0.012  12.275   8.346   5.621
0.010   4.792  -6.255   4.435
>229
0.717   4.423   4.647   4.774
0.129  -9.477   5.348 -18.925
0.066   5.691  13.008 -18.834
0.032  -3.297  16.817 -19.345
0.031 -10.299  -3.179 -25.361
0.026  17.870  13.967   7.781
0.024  -5.667  -7.504 -11.189
0.018   5.519  -6.209   5.413
0.017  -3.631  -8.187   6.621
0.016   5.096  20.065 -26.795
0.015  -9.367   4.014   5.222
0.013  10.002   8.813 -13.205
0.012  11.909   8.413   6.721
0.012  11.578   0.203   6.983
0.011 -10.202  -7.115 -18.137
>230
0.774   4.436   4.535   4.996
0.075   9.096  10.183 -18.507
0.055  -9.803   5.026 -19.480
0.024  17.467  13.952   7.928
0.024   2.343  19.316 -21.282
0.023  -5.338  13.603 -19.124
0.020  -3.384  -2.783 -25.713
0.018   3.518  -2.947 -19.355
0.018  -6.635  -7.369 -13.039
0.017  10.901   8.901  -9.034
0.014   4.900 -22.958 -24.856
0.012   4.348  -6.970   6.340
0.011  -4.268  -7.708   7.013
0.011  -5.121   5.598   0.389
>231
0.622   5.025   5.062   6.101
0.070  -9.955   4.536 -19.315
0.062   9.004  10.232 -16.878
0.030  -6.172   5.556   2.979
0.027  -6.272  11.164 -14.669
0.022   9.298  12.770 -24.810
0.020  17.025  12.801   6.729
0.019   2.775  18.559 -21.892
0.019  -7.110   6.291  -5.960
0.015   4.202   8.334  -2.987
0.014  -5.216  -7.347   7.274
0.013  -6.682  -7.939 -13.203
0.013   4.434  -4.571   5.272
0.012  11.282 -23.336 -25.161
0.012   1.569  -2.042 -24.175
0.010  -6.456  12.816 -25.455
>232
0.782   4.017   4.450   4.351
0.081   6.112  12.067 -18.185
0.053  -8.878   8.038 -19.247
0.032  18.165  13.223   7.593
0.030  -2.902  16.553 -19.258
0.024   6.516   9.221  -9.680
0.023   5.703   8.322  12.282
0.022   5.742  19.802 -27.433
0.021   3.713  -2.897 -19.340
0.020  -5.305  -7.530 -11.963
0.015  10.366   5.173 -16.114
0.015 -10.295  -2.549 -25.033
0.013  -3.150  -7.334   4.855
0.013  -9.697   1.677 -12.650
0.011  12.070   8.237  -0.783
>233
0.734   3.877   4.311   4.831
0.120  -8.817   7.034 -19.753
0.070  -5.163  -7.700 -11.998
0.054  10.026  10.181 -18.556
0.026  -4.030  16.386 -19.691
0.016  -9.988   2.957   4.895
0.015   3.307  20.329 -21.770
0.015  26.959 -17.167 -39.284
0.014  12.135   7.944  -4.973
0.014  11.780   8.830   3.713
0.012   9.886  14.427 -27.082
0.012  18.345  14.607  10.195
0.011  -3.230  -7.943   4.374
0.011  -3.724  12.800 -29.646
0.010  -9.477   1.769 -12.089
>234
0.771   4.147   4.270   5.275
0.091  -9.363   5.278 -19.733
0.037   9.574  10.325 -17.311
0.026  18.248  11.139   5.994
0.024  -4.265  -6.901  -6.095
0.015   4.354  20.225 -28.787
0.014   5.419   6.580  -2.674
0.014  -5.550  12.969 -19.748
0.013   4.857  16.268 -21.462
0.012  -3.855  -8.108   5.873
0.012   4.461  -4.132   5.095
0.012   4.636 -18.459 -14.407
0.011   4.124  -2.938 -19.791
0.011  -3.707  -0.033  19.502
0.011  -4.769  -5.861 -20.862
0.011  -9.537  -3.079 -13.263
0.010  -9.683   4.465   3.970
>235
0.790   4.442   3.786   4.825
0.047  -5.882  -8.179 -13.952
0.044   9.417  10.053 -17.328
0.026  -9.385   4.389   4.119
0.025  -9.071   4.703 -18.175
0.019   3.084  19.444 -21.540
0.018   5.363   6.536  -2.722
0.017  17.688  12.818   6.123
0.014  -5.761  12.483 -19.371
0.010  -5.676   6.194  -5.487
>236
0.533   4.365   4.366   5.452
0.051   7.439  10.345 -16.376
0.040  18.199  12.123   6.888
0.035 -10.582   4.465   4.579
0.035  -9.242   5.127 -17.728
0.029   5.935  15.870 -22.455
0.025   4.850   7.455  -4.149
0.024  -4.562  -7.222  -9.073
0.021   5.532  -6.021   5.103
0.015  12.609   8.744  -1.651
0.015   2.873  11.706  20.137
0.014  -2.921  17.683 -21.585
0.014  -9.585   2.233  -9.744
0.014  12.525   0.866   9.262
0.013  -2.721  -7.157   1.255
0.011  12.053   4.819 -11.470
0.011  -4.719   9.653 -10.472
>237
0.710   5.039   4.512   4.733
0.041   3.829  18.955 -23.946
0.035   6.426  12.336 -17.590
0.032  -3.909  -6.673   5.241
0.031  -9.052   5.195 -17.725
0.030  10.326  10.507 -24.608
0.027  17.934  12.683   6.250
0.020  -3.737  11.689 -29.905
0.019   4.759  -4.480   5.145
0.019  -9.570   3.176   3.335
0.013   5.866   9.373  -8.588
0.011  -6.017   5.608  -9.154
0.011  11.016   5.782 -15.858
0.010  -3.592  -6.642  -3.106
>238
0.648   4.308   4.033   5.037
0.094  17.893  12.907   7.133
0.075  -5.732  -7.653 -15.613
0.057   9.312   9.208 -15.744
0.032   2.588  19.697 -22.179
0.024   3.074  -2.025 -21.247
0.016  -9.695   5.972 -20.232
0.016 -10.212   2.838   2.088
0.015  -4.055  -8.428   7.107
0.015  -3.810  -2.823 -25.962
0.015   9.436  13.129 -25.958
0.013  -6.212  13.256 -21.399
0.012   4.635   7.720  -4.377
0.010  -6.477   6.179  -6.980
>239
0.606   4.678   4.736   3.454
0.070   5.422  14.101 -19.630
0.044   5.007 -19.490 -25.070
0.037  18.516  13.556   7.384
0.037  -4.936  -8.200 -13.432
0.031  -3.039  17.068 -19.572
0.030  -9.894   5.914 -18.917
0.027   9.975   8.823 -13.943
0.027   5.243  -7.618   5.899
0.023   5.728   8.678  -6.640
0.022  -2.380  -2.487 -24.900
0.017   4.659 -19.355 -16.202
0.016   7.041  15.832 -28.036
0.016   9.993   7.935   8.986
0.014  -2.667  -7.955   4.429
0.013  11.211   8.532   0.594
0.012  -9.926   2.131   4.159
0.012  -2.965  -7.498  -5.520
0.011  20.470 -19.879 -22.491
>240
0.519   4.014   3.564   5.478
0.057   6.297  11.180 -16.522
0.038  -3.831  -7.908   6.284
0.035  -5.286  -8.581 -14.783
0.030  18.008  13.476   7.182
0.029   2.640  19.642 -22.624
0.023   5.341   7.336  -4.467
0.021   4.461  -6.298   5.944
0.018   4.735 -18.824 -16.198
0.016  -4.351  12.806 -15.930
0.014  -9.038   5.941 -17.413
0.010 -10.364   2.652   2.552
0.010   5.106 -20.007 -24.798
0.010   4.141  -1.877 -21.129
0.010  11.219   6.351 -10.397
>241
0.482   4.708   4.569   6.255
0.107   8.802   9.550 -15.819
0.056  -4.492  -7.302   4.817
0.041  -9.717   3.482 -17.250
0.031  17.459  12.650   7.427
0.029   2.420  18.901 -23.066
0.023   5.336   9.150  13.296
0.021  -6.188  10.947 -16.841
0.017  -4.532   3.204   0.736
0.015   9.991  11.244 -25.353
0.015  -6.028  -7.792  -8.889
0.012   2.557  -2.950   2.546
0.011  -6.779   4.115  -8.033
0.011  10.605   9.585  -1.079
0.010  18.104 -22.116 -26.007
>242
0.541   3.898   4.569   3.742
0.089 -10.096   5.261 -19.649
0.050   9.854   9.008 -14.335
0.046   6.007   8.308  13.032
0.026   4.966  15.055 -20.661
0.023   4.073  -2.767 -19.495
0.022  -5.456  -7.882 -12.991
0.020  11.815 -22.389 -25.348
0.017  -3.912  16.090 -20.420
0.017  -3.462  -6.897  -1.078
0.016  17.532  11.932   6.616
0.012  -9.886   3.239  -9.634
0.011   4.284  -6.308   5.336
0.010  10.461   9.047 -25.403
>243
0.759   4.506   4.088   5.732
0.056  -9.566   4.829 -16.909
0.053   6.847  11.451 -16.717
0.018   3.750  18.228 -23.696
0.014  12.373 -22.642 -24.944
0.013  12.639   9.743  -0.632
0.012  10.754  10.830 -25.267
0.012  17.947  12.280   7.087
0.012  -3.416  -6.868   0.168
0.011 -10.676   9.280 -23.542
0.010   5.791  10.321  -7.477
>244
0.699   4.661   4.052   5.797
0.068  17.199  13.337   8.392
0.045   9.247  10.086 -14.649
0.036   3.956  15.985 -20.748
0.019  -3.300  -4.045 -25.197
0.019  12.223 -22.338 -24.462
0.018   3.910  -2.611 -19.994
0.016  -4.091  -7.950   6.295
0.015  -5.650  -7.914 -14.356
0.014   5.534   8.630  -7.479
0.012  10.140  11.776 -24.291
0.012  -6.672  11.474 -19.492
0.011   4.204 -21.493 -23.604
0.011  11.024   8.779  -0.011
0.011   4.087  -7.909   6.740
>245
0.716   4.844   3.957   5.331
0.148   6.683  11.112 -16.574
0.044  17.716  13.526   9.107
0.036   6.058  15.516 -23.473
0.034  -5.727  -9.261 -15.682
0.020  -8.705   5.152 -17.685
0.020  -3.325  14.340 -17.238
0.019  11.251   8.416 -23.686
0.018   6.467   7.363  -8.387
0.018   3.548  -1.853 -21.583
0.016   4.938 -20.147 -15.894
0.012  -4.011  17.335 -25.111
0.012  -4.234  -7.558 -25.653
0.011   5.068  -8.322   6.736
>246
0.589   4.976   4.334   6.111
0.078  -4.251  -3.493 -25.533
0.072  -6.274  -8.600 -15.445
0.061   6.239  11.898 -16.573
0.049  17.255  13.973   8.382
0.029  -3.282  -8.012   7.736
0.028  -9.170   3.700   2.275
0.025  -5.384  11.976 -15.398
0.020   3.351  18.979 -22.228
0.020  -9.004   4.331 -15.787
0.018  10.048  12.916 -23.900
0.014  -6.455   7.280  -6.305
0.013  18.040   4.301   8.469
0.013   4.310 -20.374 -15.153
0.011   3.622  -1.582 -21.162
0.011  -4.744  15.327 -23.057
0.010   5.069   7.233  -4.630
0.010   4.399 -20.200 -24.121
>247
0.658   4.815   4.509   5.725
0.169  -6.268  -8.517 -14.690
0.065   9.127  13.086 -21.794
0.044  -8.175   6.284 -17.073
0.034  17.390  14.241   8.737
0.024  -6.630   3.985   2.417
0.018   2.923  -8.986   7.284
0.017  10.458   7.589 -14.008
0.015  -7.527   0.541  -9.525
0.014  -4.042  -7.436  -6.899
0.014  -5.382  15.504 -20.651
0.014  -4.450   0.362 -25.742
0.013  17.410   5.930   6.949
0.012   9.516   8.104  -0.453
0.012   3.243  -0.924 -20.824
0.010   2.510  19.861 -22.583
>248
0.740   5.045   4.820   5.803
0.090  -8.977   5.539 -18.064
0.054   5.938  13.040 -17.638
0.040  18.200  13.509   9.352
0.038  -5.023  -7.703 -14.316
0.029  -9.607   2.723   2.012
0.028   9.344  14.866 -25.747
0.017  -4.833  12.875 -15.391
0.014  -4.553  15.859 -27.114
0.013   4.307  20.881 -29.766
0.012  10.551   8.853 -11.082
0.012  -6.438  -0.660 -10.176
0.010  -4.760  -8.547 -26.771
>249
0.471   4.951   5.449   6.072
0.166  18.352  13.259   8.019
0.068   9.116  13.762 -23.051
0.052  -5.538  -8.606 -15.217
0.034  -9.578   6.125 -20.336
0.032  -4.365  -3.249 -25.854
0.019   3.078  20.458 -23.415
0.018  -6.031   4.935   1.516
0.018  10.452   7.817 -14.188
0.014  -3.422  -7.098  -7.039
0.012  -5.539  13.487 -15.758
0.011   9.483  -0.186  -9.286
0.010   3.913 -11.211   7.487
>250
0.708   4.043   4.817   5.713
0.133   6.692  13.507 -20.133
0.049  19.490  13.608   7.062
0.046  -4.876  -8.682 -14.502
0.036  -8.351   6.122 -19.721
0.023  -9.318   4.098   1.943
0.019  -3.653  14.513 -19.643
0.017  -2.555  -7.649  -5.534
0.016   5.730  20.922 -28.867
0.015  10.826   7.439 -13.963
0.014  12.796  -1.272   6.301
0.012  -2.422  -0.190 -26.786
0.011   6.240   5.036  -4.426
0.011   4.846 -10.058   7.144
0.011  12.594   6.405   2.130
>251
0.642   4.545   4.694   5.887
0.194  19.432  12.529   6.001
0.050   6.702  12.280 -16.319
0.025  -5.143  -8.521 -13.701
0.025  -8.814   6.903 -18.796
0.020   6.918  -0.781 -12.446
0.013  -4.650  12.709 -13.705
0.013   5.790   5.625  -3.091
0.012   3.702  18.966 -21.477
0.012  -9.448   3.695   2.213
0.012  11.201  -1.727   6.833
0.011  11.447   7.114 -20.340
0.011  -3.033 -10.203 -26.993
0.011   4.418 -10.193   6.706
>252
0.797   4.163   4.734   5.357
0.223   6.103  12.876 -18.949
0.099  19.563  12.127   6.136
0.068  -9.111   5.972 -18.133
0.026 -10.250   4.037   4.516
0.022   7.015  15.213 -26.634
0.022  -3.206  14.805 -18.173
0.021  -3.015  -1.485  17.690
0.014  -4.787  -8.781 -17.962
0.013   5.726  -9.934   6.992
0.012  -3.061  -3.008 -25.185
0.012  12.931  -1.794   6.024
0.010  -8.332   4.546 -10.255
0.010   7.166   7.787 -11.829
>253
0.527   4.805   4.880   5.621
0.186   6.034  12.763 -20.302
0.145  19.756  12.282   5.325
0.038  -9.375   4.341   2.880
0.033  -8.902   6.268 -17.822
0.032   9.963   8.333 -14.193
0.029  -5.428  -8.235 -14.956
0.019  -4.206  14.004 -15.822
0.014   3.179  20.182 -22.954
0.014   6.104   6.552  -4.735
0.013   4.193 -10.287   7.161
0.012  10.829  -0.729   7.344
0.011  -3.637  -1.878 -24.541
>254
0.672   4.287   4.643   4.500
0.131  19.171  12.784   4.666
0.095   7.054  11.490 -18.974
0.061  -9.256   5.166 -16.907
0.033   4.543  18.041 -24.188
0.021  -5.332  -8.070 -15.473
0.020  -2.997  12.301 -29.284
0.019  -4.985  12.216 -16.110
0.018  11.335   4.603 -15.357
0.018  -9.548   4.006   4.509
0.017  -9.191   3.475  -7.316
0.016  12.139   9.844   0.287
0.014   5.991   8.939  -6.206
0.013   9.961  12.153 -26.467
0.011  11.018   1.737   8.817
0.011   4.637  -5.633   4.814
0.011   4.527  -3.248 -19.173
>255
0.725   4.426   4.702   5.577
0.158   5.837  11.184 -16.495
0.149  18.963  13.181   5.122
0.074 -10.101   4.277 -17.567
0.047  -4.772  -6.970  -9.270
0.024   4.002  18.876 -23.898
0.018  -3.662  15.218 -16.559
0.017   6.267   8.618  -8.160
0.015 -10.400   3.705   1.795
0.015  11.736   8.695   7.098
0.015   5.676  -6.754   5.262
0.013  -9.845   4.248  -7.756
0.013  -3.576  17.608 -26.554
0.012  11.095   0.917   8.932
0.011  -9.751  -4.003 -16.341
0.011  10.399  11.064 -23.115
>256
0.470   4.734   5.118   5.686
0.274  18.678  11.818   5.793
0.136   6.083  12.409 -18.603
0.086  -9.301   4.922 -18.083
0.032   4.457  19.207 -26.287
0.022  -4.997  12.876 -17.315
0.021 -10.521   3.748   0.142
0.020   5.331  -5.309   5.202
0.017   6.516  10.363 -10.265
0.017  12.444   9.407  -0.999
0.016  10.023  10.862 -25.449
0.015   6.958   0.266  -8.592
0.014 -10.345   3.527  -9.013
0.014  19.596 -20.388 -24.733
0.014  11.951 -23.503 -25.178
0.013  -6.029  -9.519 -16.723
0.013   3.920   0.111 -19.097
0.011  -2.368   2.610   0.853
0.011  11.172   5.620 -15.738
>257
0.666   4.225   4.714   5.653
0.101   5.873  12.222 -16.807
0.073  20.063  12.907   5.465
0.052   3.981  20.059 -23.766
0.024  -5.595  -9.459 -15.133
0.019 -10.492   2.914   1.885
0.018  -4.480  13.424 -15.767
0.018   5.785   9.027  -8.863
0.015  -4.918  18.306 -24.934
0.015  -9.057   5.264 -16.698
0.014  12.027   9.050  -0.598
0.013   3.080  28.183 -23.593
0.013   3.045  -2.736 -21.060
0.012  -4.952  -6.606 -23.481
0.012   4.375  -7.283   6.384
0.012  11.232   1.240   7.728
0.011  -5.913   8.137  -8.016
>258
0.635   4.014   4.575   5.841
0.122  19.439  14.071   6.106
0.118   6.210  11.478 -15.772
0.041  -9.002   5.159 -17.407
0.031  -5.589  -8.743 -14.962
0.029   4.004  18.806 -22.373
0.020  -5.001  11.863 -15.093
0.017   4.768 -20.447 -24.376
0.014  18.115 -11.497 -21.847
0.014   4.491 -18.367 -14.799
0.013  13.165  11.692  -0.110
0.013 -10.681   3.423   2.532
0.013   9.935  13.171 -25.123
0.010   3.291 -11.182   6.411
>259
0.700   4.795   4.937   5.901
0.071   8.870  10.260 -15.828
0.050  20.048  12.975   5.565
0.035  -3.417  -3.817 -25.662
0.034   4.941  15.832 -22.512
0.029  11.098 -21.361 -24.348
0.022  -9.857   3.617   0.619
0.018   5.117  -3.475 -17.333
0.017  -6.452  -9.542 -15.792
0.016  -9.873   3.305 -16.282
0.015  -5.643  12.475 -15.228
0.014  -4.459   8.063   6.080
0.012   4.174 -19.865 -17.549
0.012   4.310  -8.652   6.805
0.011  -4.965  17.414 -24.867
0.011  -6.441   8.313  -7.572
0.010  10.486   8.536  -0.388
0.010  10.176   8.934 -24.546
>260
0.707   4.455   4.888   5.405
0.194  18.889  12.496   4.924
0.147   6.787  11.212 -16.207
0.052  -9.233   4.570 -16.685
0.029  -9.573   5.525   5.090
0.028   5.186  19.109 -24.321
0.023  -4.653  -9.576 -16.087
0.019   6.439   7.902  -7.186
0.019  -3.193  15.009 -16.151
0.017  -0.939  -1.418 -22.038
0.015  12.308   8.148   6.668
0.014  10.777  11.560 -23.465
0.013   4.841 -18.932 -15.754
0.013  -9.018   4.141  -7.392
0.010  -3.606  -8.333 -27.045
>261
0.571   4.023   5.483   4.501
0.147  -9.091   5.426 -19.082
0.099  19.960  13.422   6.490
0.055   5.302  13.088 -19.223
0.031  -9.008   3.461   3.291
0.031  -5.316  -8.560 -13.095
0.024   4.974 -19.657 -24.322
0.023  10.049   8.648 -14.046
0.022   3.997  -2.769 -19.952
0.019  -3.796  15.258 -18.977
0.019   5.262  20.718 -28.341
0.013   4.944 -18.799 -15.634
0.012  11.587   7.758   0.029
0.012  -9.830   0.504  10.921
0.012  -9.681  -0.926 -13.732
0.012   4.493   6.622  13.512
0.011   5.336   7.644  -6.819
0.011  -2.430  -0.871 -25.011
0.010   4.624 -11.345   7.295
>262
0.695   5.048   4.954   5.991
0.097  20.260  12.785   6.518
0.038  -9.344   5.750 -18.243
0.032   2.947  -1.592 -21.109
0.029  -9.553   3.481   2.756
0.027   6.148  11.788 -15.981
0.019  -5.597  -8.040 -14.237
0.019   2.883  19.896 -22.096
0.016  -4.477  15.947 -20.183
0.013  10.599   7.225 -21.277
0.012  10.651   8.193  -9.979
0.012   4.865  -8.575   5.928
0.012  11.481  11.132   7.784
0.011  19.297 -19.647 -22.081
0.010   4.453 -20.233 -25.060
>263
0.822   4.031   4.675   5.726
0.154  19.017  12.941   6.153
0.095  -9.610   5.358 -19.364
0.094   6.786  10.888 -15.071
0.042  -3.110  -3.439 -25.961
0.035   4.796 -20.285 -25.807
0.026   3.525  -1.465 -20.758
0.025  -3.748  15.223 -19.374
0.016   3.810  18.327 -20.788
0.015  12.811 -20.945 -20.092
0.011   4.550 -19.216 -17.588
>264
0.738   3.859   4.811   4.540
0.106  18.829  13.442   6.247
0.072   6.588  11.901 -18.467
0.031  -9.861   5.360 -18.691
0.022  -4.650  -9.532 -15.515
0.014   3.907  19.146 -21.549
0.014  -2.939  -3.001 -24.777
0.014  -2.966  -8.962   5.775
0.012   6.837   7.832 -10.158
0.011   4.611 -18.036 -15.887
0.011  -3.887  13.142 -13.582
0.010   3.973  -1.855 -20.887
>265
0.631   3.921   4.306   5.247
0.261  18.731  12.430   5.655
0.081  -9.208   5.294 -19.178
0.039   5.289  14.750 -20.369
0.034  -2.146  -6.562  -1.892
0.032  -5.271  -8.275 -14.370
0.018  -9.653   3.750   3.107
0.017  10.103   9.292 -14.431
0.016  -3.800  16.235 -19.947
0.016  12.500   8.339  -1.404
0.014  -5.951  -0.111 -13.350
0.012   3.944  -0.917 -20.371
0.011   6.334  15.944 -28.771
0.010  -5.534   8.173 -10.334
>266
0.756   4.727   4.496   5.829
0.143  18.185  12.908   6.461
0.129   8.108  10.605 -16.528
0.045 -10.179   5.138 -19.578
0.038  -6.305  -8.067 -13.736
0.024   3.793  -2.679 -18.256
0.023  -6.399   5.917   2.292
0.022  -6.535  12.321 -17.542
0.016   2.017  19.067 -21.953
0.016  -7.320   7.282  -9.720
0.015   9.689  12.588 -25.151
0.015  -5.137  15.927 -25.964
0.013   9.536   8.382  -1.425
0.011   8.008  -6.569   6.459
>267
0.697   4.353   5.688   5.184
0.159  18.596  13.198   5.912
0.052  -8.899   5.257 -18.173
0.047   9.436   9.343 -16.106
0.043  -3.461  -6.810  -2.330
0.016   5.764   6.348  -3.197
0.015  -5.434  -8.452 -13.568
0.015  -4.607  15.697 -19.755
0.014   3.923  -1.924 -20.126
0.014   3.778  19.203 -22.088
0.013  -6.223   6.881  -9.893
0.012  19.429 -20.299 -22.260
0.011  -9.778   4.875   1.977
0.010  12.172  11.365  -1.528
>268
0.682   4.196   4.728   4.219
0.162 -10.040   5.036 -18.894
0.124  20.052  13.818   6.546
0.072   8.409  11.866 -19.570
0.047  -4.602  -4.163 -26.629
0.025   2.607  18.353 -20.887
0.025  -4.534   3.585  21.876
0.023  -5.605  14.906 -19.383
0.022   9.832   8.344 -10.190
0.021  -5.986   5.059   2.892
0.019  -6.183  -7.221 -13.793
0.016   2.692  -1.433 -21.405
0.015  17.914   5.156   6.689
0.012  -7.179   7.152  -8.696
0.012   8.541  -2.722   5.918
0.011  10.198  10.102   7.371
0.010  18.774 -20.815 -21.468
>269
0.554   3.761   4.567   3.553
0.322  18.264  12.986   7.445
0.052   5.558  14.248 -21.175
0.047  -9.018   6.168 -19.703
0.040   9.317   9.662 -14.973
0.021  -4.285  15.787 -20.774
0.020  -2.762   4.901  22.382
0.019   5.486   7.768  -8.007
0.018   3.297  -1.603 -20.681
0.016   2.169  21.555 -23.010
0.013   5.703 -23.356 -25.411
0.011   4.812  -8.056   6.224
0.011  11.628   8.572  -0.366
0.011 -14.100  28.934 -14.414
0.011 -10.134   4.112   0.973
>270
0.687   4.622   4.386   5.872
0.136   8.622   9.405 -15.368
0.132  17.869  13.550   7.888
0.087   4.984  14.470 -20.777
0.037   2.150  -1.015 -21.017
0.029   9.878 -21.211 -24.794
0.023  -4.080  16.420 -21.429
0.017  19.021 -20.327 -22.560
0.017  -3.188   6.417  22.562
0.016   1.843  21.974 -22.888
0.016  -7.050   7.719 -14.657
0.013  10.836   8.350  -6.856
0.012   3.784  -8.540   6.509
0.011  -6.155  -7.876 -14.595
0.011  -4.579   6.481   2.207
0.010  17.344   4.656   7.862
>271
0.823   4.491   5.529   5.762
0.226   6.067  11.629 -18.783
0.206  17.934  14.112   5.496
0.135 -10.003   4.885 -18.321
0.036  -4.747 -10.053 -17.201
0.027  -4.905  12.961 -17.203
0.022 -10.290  -3.272 -17.114
0.019   5.471  19.360 -25.962
0.015  -2.867  19.930 -24.295
0.014   4.573 -20.910 -23.844
0.014 -10.285   3.940  -2.185
0.014  -1.890  -2.625 -25.150
0.013  11.448   5.102 -17.660
0.012   5.551  12.279  -7.916
0.012  -3.716   5.065  23.155
0.011  20.403 -20.543 -21.002
0.011   4.208 -18.617 -15.900
0.011  17.996   6.013   5.612
>272
0.702   4.147   4.414   6.327
0.246  18.287  13.098   6.828
0.170   5.997  12.049 -20.501
0.078  -4.226  -8.105   6.991
0.060 -10.618   5.419 -19.160
0.055  -4.048   6.652  23.148
0.025   7.017 -18.110 -25.260
0.022   3.401  21.249 -22.532
0.019   4.160  -1.858 -20.902
0.017  12.477   8.104   0.937
0.014   4.061  -9.344   6.653
0.013   5.618   7.573  -7.578
0.012   6.620  15.607 -28.225
0.012  10.932   5.568 -20.795
0.011  12.570  -2.712   7.927
0.011  -2.903  16.110 -20.310
>273
0.805   4.103   4.423   4.963
0.137  18.226  13.121   7.246
0.096   5.952  13.332 -19.402
0.025   4.715 -19.951 -25.140
0.022   3.338  -1.100 -21.122
0.022   5.463  19.356 -27.829
0.017  -5.394  -7.818 -14.003
0.017 -10.190   8.026 -19.332
0.014  -4.483  15.709 -18.571
0.012   9.841  12.514 -26.940
0.011  -3.871 -20.530 -25.116
0.011   4.220 -19.039 -16.766
0.010  -9.325   3.884   3.380
>274
0.611   4.090   5.252   4.307
0.476  18.713  12.684   8.115
0.097   5.307  12.408 -19.475
0.075  -9.467   5.653 -18.772
0.049  -9.797   3.970   3.440
0.046   3.613  -1.337 -20.287
0.044  -5.729  -9.556 -18.242
0.036  -4.291   6.707  22.664
0.031   6.215 -18.272 -26.008
0.020  11.902   7.173   0.439
0.020  -4.563  14.362 -18.582
0.016  10.500   7.067 -15.503
0.014 -13.331  -2.273 -24.578
0.014   5.309  20.610 -27.964
0.014   3.666 -10.860   7.272
0.012   5.298   6.817  -6.747
0.012   4.416  -9.214 -25.116
0.012   4.246   6.440  13.910
0.012  -9.642  -0.965 -13.962
0.011  11.670  -1.648   7.620
>275
0.746   4.069   4.969   5.414
0.120   5.942  13.463 -18.819
0.119  18.575  13.216   6.244
0.043  -9.041   4.419 -18.212
0.028   5.382  18.913 -26.802
0.026  -4.664 -10.910 -18.798
0.025   4.420  -3.201 -18.430
0.022  -5.155  12.148 -17.535
0.014 -10.245   3.184  -1.694
0.013  12.953  10.889  -0.443
0.013   6.105   2.106  -8.224
0.011  10.062  10.952 -11.501
0.011  11.322   4.106 -17.572
>276
0.835   4.661   5.268   5.477
0.150  17.694  13.527   7.078
0.086   5.960  13.052 -18.641
0.067  -9.318   4.785 -18.636
0.031  -4.289  -7.239  -8.460
0.024   4.104  19.708 -26.762
0.022  -6.101  12.289 -18.481
0.017  -5.334  -9.600 -17.163
0.014  -3.750  -1.844 -19.603
0.014  -4.332  19.049 -26.424
0.011   9.354   7.748 -12.822
0.010 -14.638  28.308 -18.878
>277
0.708   4.957   5.751   6.571
0.232  18.931  11.992   7.738
0.076   8.948  12.686 -21.461
0.054  -4.024  -6.838  -5.831
0.040   3.188  19.464 -21.764
0.037  -6.463  -7.872 -14.933
0.024 -10.166   4.392   1.503
0.019  -5.527  15.399 -20.848
0.016  10.416   6.877 -14.987
0.015  -9.462   6.425 -20.390
0.011  -3.542  -2.483 -23.356
>278
0.727   4.852   4.527   6.125
0.090   5.074  14.563 -20.624
0.077 -10.238   4.624 -19.050
0.075  19.246  12.604   7.105
0.023 -10.252  -7.869 -18.368
0.020   9.334   8.230 -16.489
0.017  -3.766   5.895  22.210
0.016   3.330  -1.301 -20.112
0.015  -3.882  16.099 -19.818
0.013   5.575   8.319  -9.061
0.013   3.741  22.459 -27.305
0.012  10.502   8.633 -25.545
0.012  -3.262  -0.567 -24.967
0.010  11.128   8.182  -1.227
>279
0.526   4.637   4.607   5.583
0.176  -7.436  -7.244 -18.669
0.147  19.373  12.787   6.079
0.079   8.561  11.119 -16.087
0.038   3.508  19.180 -23.080
0.023  -5.638   0.746 -26.435
0.022   4.301  -7.204   5.394
0.021  -9.563   2.259 -17.135
0.020   5.062   9.103  -7.957
0.019  10.318   9.075  -1.733
0.019   9.977  13.194 -24.456
0.017  -5.506  12.417 -17.131
0.010  11.248  10.323   6.659
0.010  -4.389   3.779  21.978
0.010  -6.274   8.065  -8.584
>280
0.469   4.323   4.036   3.960
0.070  21.094  10.924   5.550
0.052  -9.843   4.190 -18.796
0.050   5.551  14.917 -20.920
0.026   9.658   7.939 -15.207
0.025 -10.066   4.068  -3.725
0.018  -5.128  15.493 -19.701
0.018  -5.030   6.788   2.110
0.017  -4.035  -6.879  -5.079
0.015   9.103   0.492   9.571
0.015   3.310  21.830 -27.870
0.015  10.165   8.171  -0.512
0.015  -4.998   5.452  22.849
0.015  -5.759  -5.226 -19.871
0.015   2.578  -7.389   3.770
0.014   4.359   6.404  12.882
0.011   2.683  -1.720 -20.773
0.011  -3.973   2.455 -25.189
0.010  -5.933   9.623  -8.310
>281
0.514   4.077   5.324   5.666
0.260  20.645  12.487   5.537
0.086  -8.564  -2.918 -19.292
0.065   6.943  13.778 -21.906
0.041 -10.307   6.145 -19.790
0.030 -10.623   4.376  -1.037
0.027   4.977  -8.854   6.452
0.024   7.760   8.904 -14.819
0.023  13.795   7.396  -0.887
0.020   5.674   6.704  -4.582
0.019  12.649  -1.858   6.587
0.016  -3.566  14.420 -15.166
0.013  -1.202  20.625 -22.394
0.013  -3.332 -19.412 -26.064
0.012  -3.783  -7.947  -9.497
0.010  -9.880  -0.896  -9.428
>282
0.718   4.486   4.757   5.925
0.098   9.426   9.223 -14.646
0.076  20.704  11.319   5.320
0.073   5.401  15.636 -21.533
0.049 -11.668   1.350 -19.872
0.022  11.477   8.097  -6.617
0.016  -3.168  17.433 -20.617
0.016  -3.737  -0.731 -20.399
0.013 -10.312  -7.502 -17.892
0.012  -9.645   8.199   5.349
0.012   4.146  -6.874   5.289
0.011  10.123   8.868 -25.773
0.011  -4.556 -19.977 -26.286
>283
0.480   3.988   4.683   5.750
0.170  19.902  11.878   6.398
0.107   9.088   9.749 -14.610
0.062  -6.881  -8.349 -17.517
0.038   5.473  15.529 -21.072
0.029   3.330 -11.046   6.165
0.025  11.698   8.806  -1.589
0.025 -10.479   1.396 -19.590
0.015  -4.772  -7.778  -8.333
0.014  -3.702  -2.190 -24.466
0.013  -4.264 -20.099 -25.576
0.013  -4.570  16.926 -20.919
0.011   3.619   1.759  13.996
0.011  10.282   9.207 -25.552
0.011   9.780  -2.227   6.683
0.010   4.544  20.355 -28.820
>284
0.530   4.001   4.267   5.811
0.160  19.340  11.291   5.262
0.049   9.725   9.769 -15.104
0.046   5.803  16.334 -22.671
0.038  -9.212   4.504 -16.637
0.034  -5.864  -7.513 -16.409
0.025  12.706   9.307  -0.578
0.022  -5.582  12.842 -16.320
0.020  10.894   8.018   8.116
0.017 -10.405   4.188   0.000
0.016   4.769  -6.539   5.912
0.016  -3.980  18.413 -23.670
0.015   5.960   9.233  -7.684
0.015  10.419   9.990 -24.756
0.013  -2.466  -2.398 -23.541
0.012  -3.970 -20.757 -25.524
0.011  10.927  -2.193   1.601
0.010  -6.019   8.536  -7.420
>285
0.643   3.809   4.655   5.432
0.213  19.410  12.923   5.612
0.100   6.598  11.162 -17.176
0.072  -8.930   4.146 -16.967
0.045   3.933  19.537 -23.054
0.039  -6.144  -7.053 -17.529
0.025  -2.320   0.023 -24.392
0.022  10.849   7.884  -9.495
0.017  12.691   8.791  -0.283
0.016 -10.222   4.114  -7.325
0.015  -4.561  12.811 -16.354
0.011   4.064  -7.807   5.842
0.010  10.960   8.462 -25.135
>286
0.555   4.008   5.338   5.744
0.142  19.606  12.450   5.358
0.045  -8.960   5.306 -18.099
0.044   3.570  20.778 -24.284
0.043   9.378  13.117 -23.798
0.031   9.456  10.594 -16.078
0.028  11.809   9.693  -0.872
0.026   4.183  -6.839   5.764
0.025  11.058   8.990   7.066
0.021  -4.888  13.802 -16.809
0.018   5.642  10.030  -8.059
0.017  -3.230  -6.475  -1.462
0.014  -5.791   8.993  -9.075
0.013  -6.221  -8.599 -16.500
0.012  10.833  -1.318   6.978
0.011  -2.338   1.325   0.178
0.011   3.597  29.397 -24.258
0.011   4.016  -2.617 -18.284
0.011  -9.701   5.227  -0.606
>287
0.637   3.272   5.771   3.573
0.105  20.094  10.286   6.070
0.071   6.260  14.028 -20.608
0.044  -8.828   6.805 -19.560
0.033  -5.696  -8.429 -14.308
0.023  -4.039  16.189 -20.156
0.023   9.954   9.360 -13.956
0.019   4.399  -7.164   5.174
0.017   4.520  21.992 -28.146
0.015  11.885   8.483  -1.368
0.015   5.093   7.651  11.687
0.013   5.365  -6.455 -12.544
0.013  -4.072   0.437 -20.486
0.011   5.117   0.746  -4.644
>288
0.542   4.434   5.420   5.824
0.118  19.582  12.530   5.141
0.066   8.588   9.782 -15.075
0.037   4.387   7.397  -3.256
0.030   5.047  14.991 -21.327
0.026 -10.368   2.393 -16.887
0.026   4.280  -5.375   5.001
0.018  -4.845  17.432 -26.103
0.014 -10.370   0.893 -25.195
0.013  -6.779  -8.460 -15.069
0.010   1.909  -0.953 -20.375
0.010  -5.499  14.474 -17.852
>289
0.664   4.270   4.930   5.486
0.141  20.241  11.531   4.493
0.091   6.081  11.549 -17.529
0.054  -9.540   4.745 -16.677
0.039  -6.727  -8.291 -16.195
0.038  -5.174  -6.988  -6.812
0.032   3.284  19.703 -23.273
0.020   4.183  -3.900   4.367
0.019  -5.333  13.114 -15.240
0.014   5.072   8.545  -5.303
0.014 -10.113   4.617  -7.255
0.014  11.226   8.935   6.646
0.013  10.047  10.479 -25.579
>290
0.618   3.440   4.914   4.892
0.242  18.943  12.185   5.083
0.094   6.370  12.796 -20.417
0.051   3.482  20.178 -21.881
0.047  -9.044   4.667 -17.796
0.019  11.270   9.016   6.396
0.018   5.337   9.677  -8.994
0.017  -6.093  -7.571 -17.219
0.015 -10.157   5.463   1.526
0.015   4.007  -6.999   5.198
0.014  -3.957   0.120 -25.259
0.014  -4.870  13.097 -16.458
0.012  10.132   6.874 -16.261
>291
0.473   4.470   5.973   5.737
0.125  19.903  13.131   6.385
0.120   6.415  10.654 -16.460
0.050   5.974  16.134 -23.128
0.043  -8.691   5.604 -17.876
0.032  -9.094  -7.644 -18.366
0.030   4.856   8.565  -6.148
0.030  -2.530   1.463 -25.836
0.023  -3.520  15.164 -16.696
0.021  -4.213  -7.118  -6.126
0.020  12.099   8.668   6.582
0.019   5.185  -5.907   5.092
0.014  11.887   0.572   6.910
0.012   4.234  30.001 -23.193
0.011 -11.467   0.515 -23.437
>292
0.482   3.882   3.088   5.589
0.111   6.636  11.565 -16.730
0.097  18.877  11.246   5.180
0.072  -9.334   4.106 -17.488
0.040   4.546  21.966 -25.203
0.033  -3.545  -7.094  -2.279
0.026  10.987   8.795   7.080
0.022  10.348  11.050 -24.733
0.022  -3.870  15.322 -17.181
0.019  11.572   8.324  -1.525
0.018   5.624  10.487  -8.045
0.016  -6.209  -8.324 -17.090
0.013  -5.900   8.630 -10.285
0.012  -4.256  18.391 -25.525
0.011   4.171  30.769 -24.767
>293
0.597   3.386   5.331   3.506
0.185  19.320  10.562   5.142
0.055  -9.526   6.362 -19.320
0.052   6.892  11.494 -15.774
0.021  -3.065  -1.799 -19.749
0.018   5.095   7.861  -7.072
0.017   4.702  -4.101   4.522
0.016   2.928  21.204 -22.304
0.015  12.719   7.992   0.153
0.013  -3.678  16.038 -19.368
0.013 -10.063  -6.797 -18.718
0.010 -11.652  -1.508 -25.237
>294
0.624   4.384   4.582   5.208
0.052   6.102  11.436 -17.218
0.036  20.046  12.317   5.617
0.036   3.611  18.721 -24.238
0.030  -9.651   4.107 -16.918
0.020  -6.195  11.716 -16.287
0.013  -4.381 -21.311 -25.421
0.011  -6.703 -10.156 -17.080
0.011  -3.668  -3.460 -25.661
0.011  11.716   9.449   0.380
0.011  -5.160  -7.665  -7.092
0.010   3.502  -3.507   2.749
0.010 -10.322   3.982   0.603
>295
0.479   5.170   5.246   5.688
0.154  20.598  11.032   5.651
0.079   6.372  11.356 -17.386
0.035   3.954  17.559 -24.098
0.034  -3.590  -4.624 -24.502
0.026  -5.339  -7.213  -7.268
0.026  -6.415  -7.289 -16.461
0.023  -9.907   4.661 -16.657
0.022 -10.615   4.492   5.676
0.018   3.492  -2.541   2.883
0.017  18.238 -21.648 -24.741
0.017  11.569   9.724   0.177
0.015  11.165   4.130 -16.255
0.013  -3.727   4.186   0.537
0.012   5.538  10.672  -9.254
>296
0.635   3.955   5.076   5.763
0.182  19.520  11.311   5.015
0.082  -9.576   5.783 -15.868
0.074   6.258  11.266 -16.577
0.037  -9.317  -5.102 -16.361
0.030   5.145  15.561 -23.384
0.026  -4.662  13.073 -15.296
0.024   5.300   8.969  -5.686
0.022  13.109   9.840  -0.570
0.019   4.093  -4.632   4.721
0.013  -2.611  -3.145 -22.443
0.011  -2.129  18.975 -23.167
>297
0.588   4.564   4.893   5.057
0.135  19.057  12.112   4.908
0.072   6.040  14.168 -22.282
0.070  -9.389   4.629 -16.500
0.054  -6.249  -8.019 -15.793
0.034   9.507   9.171 -15.389
0.029  -4.389  -7.069  -7.024
0.019 -10.442   5.315   4.781
0.018   2.937  22.264 -24.221
0.018  -3.324   3.249  21.016
0.017  -5.615  12.478 -15.601
0.016  10.882   8.265  -1.031
0.013 -10.425   4.203  -7.804
0.012  -4.757  17.294 -26.258
0.010   3.635  -8.284   5.711
0.010  -3.081   6.760   1.151
>298
0.718   4.697   5.320   5.641
0.123  19.268  11.832   5.826
0.080  -9.287   5.164 -17.734
0.048   8.991  10.523 -16.509
0.040   3.828  19.080 -23.936
0.015   9.240  12.702 -25.395
0.012   3.327  27.489 -24.251
0.012  -6.984   6.176  -9.209
0.011  18.119 -23.040 -26.246
0.011  -6.220  -7.374 -15.647
0.011  -4.263  -6.785  -1.215
0.011  11.609   9.469  -1.234
>299
0.718   4.204   4.525   6.216
0.313  19.577  12.141   6.397
0.124   9.179  10.035 -15.532
0.056  -9.120   5.771 -19.877
0.033   5.814  14.458 -21.303
0.030  -6.163  -8.121 -15.598
0.016   4.639   8.429  -4.218
0.015  -4.125  16.159 -21.277
0.013  -3.851  -3.149 -24.972
0.010  -4.243   4.530  21.995
0.010   4.399  23.412 -29.441
>300
0.637   3.679   4.361   3.984
0.247  18.977  12.206   6.220
0.093  -9.694   5.633 -19.067
0.072  -9.254  -8.215 -19.009
0.043   5.793  13.966 -20.420
0.022  -3.609  -6.911  -1.473
0.021  10.195   7.478 -15.957
0.020   5.952  20.006 -28.545
0.016  -9.557  -2.290 -13.612
0.014  -3.618  16.013 -19.488
0.012  12.433   7.866  -1.726
0.012  11.299   7.608   9.740
0.010  -3.221  -2.037 -20.960
>301
0.820   4.049   5.162   5.996
0.144  18.099  12.948   7.446
0.080   9.138  10.893 -16.767
0.044   4.037  19.472 -25.218
0.031  -6.675  -9.303 -16.408
0.030  10.232  12.646 -24.523
0.028  -9.070   5.529 -18.411
0.012   9.495   6.469  12.285
0.012  18.358 -22.223 -27.146
0.010   4.251   9.593  -1.093
>302
0.731   4.589   5.266   6.594
0.149  17.699  12.210   6.817
0.119   9.053  10.797 -16.148
0.085  -8.429   4.786 -17.577
0.037  -7.213  -9.858 -17.256
0.031   2.111  18.994 -24.298
0.021  -5.318  11.918 -27.237
0.016  -6.022  -6.893  -9.326
0.011  10.517  12.443 -25.708
>303
0.769   4.509   4.278   5.662
0.318  18.447  12.721   6.820
0.160  -8.744   6.409 -19.569
0.042   6.027  14.748 -19.328
0.035  -9.388   3.573 -11.919
0.024  -3.875  15.593 -19.342
0.016  10.847   9.012 -11.075
0.016  -5.309  -8.120 -18.173
0.015  -3.879  -0.279 -19.649
0.014   4.699  20.028 -26.860
0.010  12.260   8.131  -2.590
0.010  -4.735  13.734 -27.296
>304
0.558   5.028   5.001   5.645
0.163  19.641  12.222   5.879
0.098   9.311  10.545 -14.876
0.041  -9.785   4.800 -19.690
0.037  -5.224  -7.234  -5.506
0.032   5.309  16.189 -21.839
0.018   1.554  -3.006 -22.971
0.015  -6.478   2.462  -6.316
0.014  11.366   9.222   2.024
0.014  -3.812   3.030   1.263
0.012  -5.882  11.336 -14.864
0.011   2.747  24.630 -23.616
0.011 -11.032  -6.893 -19.493
>305
0.651   5.151   4.510   5.999
0.169  19.097  12.278   7.590
0.150  -9.612   4.316 -17.451
0.072   9.172  10.672 -16.149
0.038  -6.950  -7.170 -17.203
0.036  -4.707  -4.672 -25.805
0.031   3.592  18.297 -23.851
0.025  10.033  11.761 -24.982
0.016  -6.883   4.277  -8.617
0.012  -5.207  -7.360  -7.749
0.012  -5.234   3.055  -0.880
0.011  17.974 -23.217 -25.854
>306
0.688   4.917   4.368   5.537
0.269  17.263  12.238   5.736
0.105   8.764  12.705 -21.449
0.076  -9.860   3.491 -17.853
0.034  -6.663  -7.564 -15.714
0.024  -5.154  16.051 -25.805
0.022  -6.563  11.036 -15.505
0.017  -4.967  -6.786  -6.339
0.016   2.121  -0.952 -20.307
0.014  -7.540   5.178  -6.883
0.014  10.146   8.600  -0.639
0.014   2.692  17.926 -24.406
0.011   4.031  -6.313   5.658
0.011  10.668   9.619  -9.700
>307
0.705   4.425   4.877   6.042
0.280  17.687  12.954   6.733
0.124  -6.582  -8.064 -16.424
0.084   9.250  13.659 -22.278
0.046  -7.625   0.487 -16.621
0.026  10.060   9.433 -15.015
0.022   3.239  19.549 -24.003
0.019 -10.009   7.767 -23.271
0.018  -5.493  12.780 -16.679
0.016  -5.128  -7.163  -8.404
0.014  -5.467  15.795 -25.151
0.012  10.180   8.158  -0.242
0.012  -6.217  -7.044 -25.165
0.011   3.072  -9.124   6.622
0.011  -5.010   7.069   5.939
>308
0.529   4.839   4.101   6.026
0.314  18.135  12.737   7.592
0.135   8.182  10.840 -16.049
0.064  -7.686  -7.922 -16.925
0.038  -8.097   4.256 -16.459
0.021   8.853  11.771 -24.085
0.020   1.801  20.000 -24.090
0.014   8.629   8.962  -0.274
0.014  -5.882  12.359 -17.013
0.014   1.740 -19.789 -25.185
0.013   1.662  -0.951 -24.076
0.012  -7.443   3.993   0.440
0.012  -5.796  -7.927  -8.320
0.011  16.582 -22.705 -24.466
0.011  -7.738   6.104  -8.487
>309
0.784   4.271   4.238   6.139
0.222  18.194  11.827   6.205
0.157   7.011  11.764 -17.246
0.094  -3.435   5.995  23.544
0.038  -8.724   3.212 -16.890
0.033   4.143  19.809 -24.054
0.031  -4.824  -5.908 -25.589
0.020  -4.147  12.795 -17.135
0.014   6.165  10.712  -8.662
>310
0.708   4.335   4.904   5.714
0.176  18.260  13.022   5.943
0.078   9.569  10.634 -15.526
0.039   3.452  20.334 -24.035
0.036   9.973  13.252 -23.104
0.029  -5.028   0.473 -18.591
0.024  -5.224  12.926 -17.162
0.020   3.777 -11.932   6.473
0.015  12.099   9.503  -0.810
0.012  -3.797  -7.198  -0.573
0.012 -10.403   4.773   5.269
0.012   5.423   8.722  13.485
0.011   2.102   2.103 -25.369
0.010 -10.149   3.416  -8.258
>311
0.788   4.198   4.639   4.395
0.266  18.958  10.967   7.107
0.225   6.587  12.441 -17.714
0.154  -9.135   6.229 -18.504
0.022  -4.276  15.908 -17.825
0.016 -10.077   2.610 -11.251
0.015  -4.155  -8.009  -2.505
0.015  12.637   8.476   0.543
0.015  -2.025   1.098 -23.875
0.013  -2.820   7.220  23.035
0.013   5.431   8.670  -6.531
0.013   6.765  16.660 -25.891
0.012 -10.515   3.186   4.916
0.012  12.395   0.357   8.285
0.010  -9.957  -8.935 -16.827
>312
0.695   4.152   4.963   3.687
0.188  19.380  12.875   6.632
0.051  -7.113  -7.406 -16.951
0.044   6.046  14.581 -20.712
0.016   9.576   9.321 -15.067
0.016  -4.634  -7.488  -7.963
0.012  -3.680  -2.743 -24.985
0.011   4.518  20.865 -28.717
0.010 -14.401  29.256 -14.052
>313
0.803   3.842   5.089   4.712
0.235   6.487  12.546 -18.408
0.164  18.682  12.935   6.592
0.042  -8.814   7.114 -19.159
0.026   5.283  21.452 -27.447
0.023  -4.571  14.829 -18.024
0.017  -9.577  -8.154 -17.696
0.013  -2.279  -0.397 -25.504
0.012  10.447  13.948 -25.264
0.012  -4.027 -18.976 -25.414
0.011  12.062   7.966   4.377
0.011  -3.028  22.374 -25.360
0.010  -3.587  -7.507  -0.953
0.010 -10.462   4.854   5.823
>314
0.867   4.658   4.827   5.746
0.415  18.364  12.638   6.089
0.300   6.470  12.120 -18.768
0.073  -8.618  -7.883 -17.428
0.039  -8.827   5.941 -18.671
0.022  -3.716  14.590 -17.726
0.017 -10.234   4.159   5.442
0.016   5.363  21.006 -26.444
0.015  -4.534  -8.059  -8.372
0.012  -2.597  21.884 -26.028
0.012  -2.306  -0.836 -25.507
>315
0.823   3.768   4.915   4.785
0.220  19.339  12.321   6.448
0.108   6.684  12.520 -18.076
0.039  -9.377   6.063 -18.760
0.019  -4.246  15.253 -18.065
0.019   5.450  21.445 -26.960
0.016  -1.636   0.055 -25.467
0.012   5.780   8.550  -8.436
0.011 -11.313   5.108   5.882
>316
0.806   4.105   4.866   4.625
0.150  18.875  12.329   6.571
0.111   7.053  12.353 -18.465
0.033  -8.710  -9.337 -17.704
0.022  -4.141  15.845 -18.383
0.020   5.392  20.811 -27.906
0.018  -3.653  -7.158  -5.110
0.016  -9.200   7.517 -19.492
0.015   6.498   9.025  -9.942
0.011  12.551   6.567   6.153
>317
0.701   4.592   5.157   5.799
0.118  18.631  13.074   7.378
0.100   6.555  13.521 -20.096
0.064  -8.714   6.454 -19.496
0.038  -3.755  -8.333   5.806
0.031  -2.876  17.272 -20.079
0.022   6.326   9.962  -9.190
0.021   3.864   7.475  -1.983
0.021  12.720   7.745   6.266
0.019 -11.196   4.997   5.872
0.018  -4.137  -7.589  -4.915
0.015  10.792   8.195 -15.727
0.013   5.317  23.803 -27.950
0.011  -1.816  -0.462 -20.387
0.011   5.393  -6.957   5.808
0.010   4.371 -15.902  -9.788
>318
0.676   4.160   5.402   5.750
0.151  18.413  13.214   6.979
0.056   6.713  13.892 -20.242
0.037  -5.100  16.161 -20.384
0.036  -8.707   7.102 -20.680
0.016   3.560  21.815 -22.816
0.012  -2.798  -0.189 -20.758
0.011 -10.713   5.274   5.094
0.011  12.229   8.695   2.591
0.010  10.983   8.286 -10.264
>319
0.805   4.312   5.201   5.980
0.166  18.776  13.509   7.499
0.050   6.659  13.185 -19.067
0.035  -8.739   6.375 -19.992
0.034  -4.087  -7.019  -5.116
0.026  -5.644  14.463 -19.130
0.019  -3.348  -7.717   3.329
0.017   3.425  20.324 -21.659
0.014  11.020  14.058 -27.464
>320
0.842   4.519   4.803   6.507
0.147   7.061  12.174 -17.666
0.091  18.194  12.172   6.938
0.026  -4.450  16.360 -20.281
0.025  -9.100   5.811 -20.918
0.022  10.397  12.863 -24.961
0.021   2.949  22.828 -22.716
0.018  -3.418  -8.432   5.819
0.014   3.772  -0.666 -20.693
0.013  10.555   9.238 -10.658
0.011  11.662  -3.040   6.458
>321
0.830   4.453   4.684   6.214
0.239  18.467  12.698   6.440
0.096   6.549  12.884 -17.016
0.039  -9.180   6.062 -19.407
0.028  -5.708  14.881 -18.619
0.017   3.643  20.427 -21.383
0.016  -5.284  -8.574 -11.738
0.013  -2.776  -7.295  -1.001
0.011  -9.819   3.916  -9.644
0.011  10.419  14.560 -25.338
>322
0.605   4.809   4.500   4.927
0.350   5.921  12.490 -17.635
0.104  20.376  13.366   6.554
0.028 -10.333   4.717 -17.532
0.027   4.581   8.743  -6.812
0.025  -3.412  15.349 -17.219
0.018   6.191  16.436 -25.314
0.015 -10.850   4.171   4.950
0.013  12.723   8.739  -0.035
0.012  11.126   8.562 -11.420
0.010  -3.011  12.707 -28.835
>323
0.831   4.196   4.727   4.803
0.166  18.883  13.106   5.819
0.124   6.747  12.657 -17.393
0.033   4.641  21.145 -25.425
0.027  -9.572   6.876 -17.814
0.018  -5.312  14.599 -17.606
0.015  -3.238  -8.275   5.416
0.015   9.608  14.435 -24.946
0.014  -3.719  18.984 -27.720
0.011  -5.037  -7.237  -9.134
>324
0.755   4.887   5.364   5.957
0.274   5.599  12.810 -17.168
0.105  19.194  12.355   5.242
0.039 -10.804   5.259 -16.679
0.027  -2.651  -8.342  -1.412
0.021   7.067  15.374 -25.623
0.013 -10.907   4.436  -1.448
0.012  13.638   4.588   6.600
0.012  -2.070  22.757 -26.053
0.011   0.819  -0.553   1.099
0.011 -11.002   0.951  -9.438
>325
0.777   4.325   5.654   4.839
0.202  18.127  12.716   3.831
0.181   7.081  13.318 -17.833
0.048   3.021  -1.486 -17.438
0.043 -10.251   6.395 -18.455
0.023  -2.486  -7.288  -2.386
0.020   5.445  20.875 -26.257
0.016  -3.365  21.212 -24.690
0.015   4.389 -11.315   5.491
0.015  -3.326  -9.365 -10.761
0.014  -4.508  15.382 -17.980
0.013  12.546   7.439  -0.104
0.012 -10.905   4.592   0.107
0.011  -3.040  -3.988 -25.560
0.010 -10.734   4.687  -8.573
>326
0.816   4.586   4.985   5.522
0.110   6.684  12.546 -16.977
0.087 -10.697   4.471 -17.503
0.081  19.279  12.512   6.141
0.022 -10.480   5.302  -8.762
0.017  -9.517  -9.058 -15.382
0.016  -2.525  15.369 -16.697
0.016   5.267  20.758 -25.482
0.013  -2.642  22.040 -24.698
0.012   6.112   8.104  -8.451
0.012  -3.045  -8.235  -9.356
0.012  -0.948  -0.939 -23.989
0.010  13.354   7.113   0.535
>327
0.738   4.149   5.110   5.367
0.178  19.219  11.464   4.119
0.148   7.042  12.831 -18.309
0.068  -9.866   6.257 -18.035
0.019  -2.567  20.577 -20.419
0.019 -10.483   5.636  -2.579
0.017  -2.192  -2.140 -25.519
0.016  13.192   7.304  -0.094
0.013   6.876  10.843  -9.305
0.012   5.315  20.290 -26.455
0.010  19.730 -12.741 -18.994
>328
0.808   4.069   4.871   4.924
0.123   7.067  13.684 -19.629
0.096  19.393  13.249   5.614
0.031  -9.414   6.338 -18.604
0.016  -3.766 -19.747 -25.961
0.016   5.280  21.015 -27.561
0.016  -4.240  -7.278  -8.632
0.015  -3.225  21.693 -25.439
0.014  -4.747  14.947 -18.331
0.011  -1.793  -1.607 -25.354
>329
0.760   4.209   4.796   4.145
0.199  19.251  12.350   6.800
0.180   6.060  12.817 -19.186
0.029  -9.426   5.431 -16.940
0.026   6.596  15.300 -27.367
0.026  -5.103  14.396 -18.413
0.019  -5.858  -7.628 -12.412
0.018  10.269   7.570 -13.990
0.016  -3.714  21.168 -26.263
0.015   2.684  19.819 -21.396
0.014 -10.148   5.901  -0.200
0.010   4.833  10.300  -2.550
>330
0.883   3.846   4.433   5.006
0.118   6.475  12.927 -18.741
0.083  19.232  12.158   6.940
0.043  -9.189   5.822 -18.403
0.022   5.820  20.251 -27.446
0.019  -3.228  21.720 -25.007
0.019  -4.321  -7.227   4.175
0.017  -4.466  14.562 -18.055
0.014  -2.865  -3.052 -25.426
>331
0.837   4.050   4.361   4.416
0.193   6.593  12.480 -18.424
0.183  18.790  11.966   6.737
0.028  -1.714  -3.239 -24.725
0.018  -2.965  20.606 -25.245
0.014   6.982  15.178 -27.801
0.014  -2.518 -19.993 -25.912
0.012   4.536   9.899  -2.543
0.011  -4.006  15.581 -16.594
0.011   5.035   4.445 -19.509
0.011  12.608   6.965  -0.052
>332
0.838   4.405   4.777   4.740
0.269  18.497  12.144   7.319
0.167   6.565  11.451 -18.137
0.030  -3.018  -3.414 -25.723
0.024  -9.777   5.764 -18.738
0.016  -4.143  14.677 -18.408
0.014   3.869  19.545 -21.421
0.011   4.460  -2.925 -19.630
0.011   5.073 -17.793 -12.490
>333
0.895   4.488   4.746   5.804
0.135  18.370  11.743   5.460
0.117   6.909  12.849 -18.911
0.094  -9.041   6.053 -18.714
0.018  -4.466  14.920 -18.689
0.014  -4.929  -7.573 -10.252
0.012   3.877  19.777 -21.738
0.010  -9.585   4.707 -10.798
>334
0.681   4.915   4.880   6.307
0.283  17.983  12.871   6.964
0.047   7.183  13.590 -19.644
0.035  -9.928   6.087 -19.656
0.022  -5.328  -9.095 -13.520
0.015  -3.404  20.289 -25.118
0.011   4.621  10.325  -0.705
0.010  19.677 -12.297 -20.308
0.010   5.842  19.743 -27.819
>335
0.685   3.710   4.882   4.495
0.145  18.236  12.461   6.113
0.109  -9.908   4.652 -19.378
0.080   6.394  11.722 -18.760
0.024   3.538  -1.043 -19.916
0.021   5.730   7.949  12.672
0.018  -2.869  -1.113 -25.271
0.015  -3.515  16.388 -20.309
0.012  12.098   8.895   0.198
0.012   5.089   8.776  -7.688
0.012  18.799 -21.970 -25.040
0.010   2.787  21.751 -22.338
>336
0.683   4.408   5.352   5.852
0.108  17.920  12.137   7.139
0.053   6.460  12.127 -17.107
0.045  -5.009  -7.847  -8.861
0.018   4.576   7.917  -2.533
0.018   3.491  -2.145 -19.855
0.017  -9.907   4.509 -17.385
0.012   2.885  20.570 -21.597
0.012  -3.028  -3.232 -25.506
0.011   6.349  14.183 -25.251
0.011  -4.997  15.002 -19.314
>337
0.802   3.934   4.641   5.348
0.276  18.172  11.892   5.112
0.084   6.548  11.187 -16.441
0.076  -8.816   4.914 -16.185
0.038   4.003  19.261 -23.296
0.027  -2.749  16.038 -27.806
0.023  -4.620  12.783 -15.648
0.015   3.523  -2.803 -20.573
0.015  -3.201  -6.650   1.615
0.015  -4.895  -8.023  -9.257
0.013  -9.490   4.328  -8.192
0.011   5.096   7.939  -5.341
>338
0.775   4.426   4.837   5.688
0.268  18.240  12.264   7.859
0.071   6.607  11.837 -17.246
0.039  -9.263   5.079 -20.125
0.030   4.294  18.664 -22.383
0.015   4.044   7.732  -3.588
0.015  -5.827  -9.346 -14.871
0.012  13.745 -21.401 -24.623
0.012  -2.466   0.587 -21.638
0.012  -5.153  13.117 -20.708
0.011  12.239   9.716  -0.721
0.011  10.721   9.537 -25.535
>339
0.760   4.258   4.455   6.538
0.116  19.477  12.386   6.939
0.078  -4.460   4.851  22.386
0.055  -8.524   5.037 -17.056
0.053   6.433  15.032 -21.643
0.020  -3.600 -19.974 -25.010
0.016  11.797   7.955 -22.285
0.015  -2.268  -3.121 -25.230
0.013  -3.790  13.632 -15.753
0.012  -2.912  -7.541   2.310
0.012  -4.335  16.414 -23.881
0.012   5.333  21.292 -28.774
0.011   4.107   7.542  -3.900
>340
0.597   4.749   4.231   6.353
0.135  18.582  12.676   6.046
0.103   6.646  11.596 -16.194
0.046 -10.560   6.993 -22.286
0.029   6.382  -7.382   6.050
0.021   4.911  19.652 -23.453
0.018   4.581   8.187  -4.446
0.018  -2.463  -3.276 -24.740
0.017  -3.501  14.093 -15.605
0.015  -9.348  -8.294 -14.374
0.012  13.038   8.081   0.940
0.012  -2.504   5.291  23.729
0.011 -10.291   0.198 -14.519
>341
0.829   4.086   4.286   5.104
0.095  19.440  12.772   5.948
0.078  -9.877   6.579 -19.109
0.047   6.483  13.989 -18.908
0.039  -1.765   3.847 -25.630
0.022  -2.824 -19.858 -25.752
0.020   3.323  -0.612 -20.236
0.019   5.492  20.916 -27.690
0.014  -4.419  16.087 -18.358
0.012  -5.205  -8.228 -11.981
0.012  -5.085  -8.417 -25.850
0.011 -10.312   1.056 -12.654
>342
0.862   4.112   4.801   4.726
0.198   6.058  12.239 -17.675
0.134  18.734  11.783   4.803
0.061  -8.974   5.133 -18.522
0.031  -3.354  15.722 -17.826
0.017  -9.448   4.124 -10.504
0.016   5.201  19.230 -26.555
0.014   4.545  -1.399 -19.278
0.014  11.675   3.507 -17.291
>343
0.848   4.086   5.262   4.967
0.279  -9.447   4.703 -18.681
0.190  18.271  12.307   6.345
0.087   6.452  13.069 -17.903
0.019   5.717  21.048 -27.275
0.017  -2.263  -1.268 -25.221
0.015  -3.821  -6.815  -3.848
0.015 -10.039   0.044 -12.080
0.014  -3.727  15.010 -17.791
0.011   6.351  11.377  -8.884
0.010  12.360   4.214 -17.355
0.010  12.532   7.374   0.302
>344
0.829   3.881   4.842   4.729
0.178  18.290  12.831   5.256
0.155   6.001  12.808 -18.773
0.086  -9.393   5.075 -19.086
0.020 -10.398   4.795  -3.800
0.015  -3.402 -19.364 -26.429
0.014   5.578  21.279 -26.956
0.014   4.481   9.773  -1.691
0.014  -3.005  15.854 -18.902
>345
0.700   3.715   4.217   4.589
0.170  -9.230   4.535 -19.301
0.151   5.965  13.854 -19.009
0.144  19.773  11.752   6.839
0.064  -3.378  -4.162 -26.123
0.028   3.750  -3.261 -18.359
0.019  -3.897  16.110 -18.732
0.017   5.805   8.766  15.022
0.016   5.345  21.909 -27.341
0.014   5.321   8.594  -7.142
0.014  11.735   7.535   8.247
0.013  10.661   8.841 -14.802
0.013  12.375   8.393   0.011
0.012  11.866  -3.000   7.661
0.011   3.295   3.308 -24.084
>346
0.764   3.751   4.679   4.570
0.128  19.786  11.884   6.433
0.089  -9.153   4.567 -19.549
0.080   6.643  13.963 -19.165
0.019  -2.918  -3.669 -25.389
0.018   5.189  20.866 -27.633
0.016  11.438  -1.458   7.711
0.013  -4.743  14.227 -18.813
0.012  -2.893  -7.270  -0.480
0.012  12.296   6.555   0.348
0.012  11.437   7.383 -13.115
0.010 -10.893  13.188 -24.780
>347
0.822   4.041   4.363   4.871
0.099  19.783  13.473   5.681
0.094   7.360  13.407 -18.974
0.092  -9.286   5.477 -19.759
0.034  -2.631  -2.328 -25.629
0.021 -10.549  14.684 -25.732
0.015  -4.816  -9.355 -12.545
0.014 -10.493  -0.614 -12.855
0.013   5.375  20.581 -26.940
0.013  -1.923  19.730 -21.669
0.012   6.298   7.847  -8.231
0.012   4.614  -1.704 -19.783
0.011  10.865   7.006 -15.403
>348
0.713   4.156   4.374   5.333
0.183   6.150  12.004 -16.581
0.165  18.892  12.489   6.019
0.106  -2.933  -2.423 -25.685
0.030 -10.646   4.062 -17.888
0.026   6.229  20.284 -26.029
0.020   5.896 -19.805 -24.185
0.017  -3.178  14.462 -16.906
0.014 -10.863   4.251  -9.841
0.014   6.741  10.651  -8.605
0.011   5.127  29.089 -25.801
0.011   6.633   6.534  13.212
0.010 -11.126   4.798   4.784
0.010  -3.714 -12.333 -16.165
0.010  -0.942  -2.872   0.548
>349
0.766   4.126   4.088   5.509
0.125  18.659  12.185   6.197
0.088   6.043  13.860 -20.406
0.032  -5.270  -9.408 -13.347
0.016  -3.714  -3.291 -25.429
0.015   5.456  20.525 -28.047
0.014  -9.641   6.360 -19.610
0.013   4.983 -17.258 -13.466
0.012  -4.269  15.729 -19.562
0.011  -2.543  -8.829   7.625
0.010  11.248   6.997 -20.472
>350
0.801   4.694   5.215   6.695
0.157  19.266  12.453   5.284
0.123  -9.254   6.052 -19.019
0.105   6.621  12.789 -18.683
0.025  -5.452  -8.322 -13.150
0.019   4.246   7.666  -1.855
0.015  -3.113  16.172 -19.321
0.015  -9.957  -1.267 -13.585
0.015   4.100  -1.974 -19.517
0.015  13.368   8.552   0.157
0.014  -9.389  -0.602 -23.870
0.012   7.140  15.662 -27.489
0.011 -10.051  -8.549 -25.433
0.010  -3.059 -19.124 -25.443
>351
0.505   4.502   5.063   6.159
0.151  19.043  12.378   5.903
0.074   6.384  12.195 -16.035
0.036  -8.475   5.075 -16.030
0.027   4.918  19.792 -23.894
0.023  -4.966  -9.259 -14.664
0.021  -4.088  -6.910  -5.899
0.017  -3.668  13.684 -15.400
0.014  -2.474  -3.778 -25.376
0.014   5.139   8.099  -4.881
0.013  12.763   8.261   0.793
0.012   4.065  -1.745 -20.778
0.012   5.215 -18.931 -15.036
0.012   5.676 -19.145 -23.641
0.011  12.245  -1.257   7.957
>352
0.810   3.719   4.657   4.237
0.164   6.227  14.022 -18.247
0.089  -9.811   5.155 -18.681
0.048  19.568  11.453   6.824
0.031 -10.567   4.794   5.012
0.030  -9.933   4.770  -9.757
0.030   7.379  16.342 -25.820
0.011  -2.556  -8.516   7.536
0.011  -1.512  23.281 -26.777
0.011  -2.252  14.673 -17.848
0.011  13.181   8.406  -0.921
0.011  -3.036  14.328 -28.967
>353
0.846   4.533   4.664   6.067
0.156   5.839  13.201 -19.533
0.149  19.109  12.342   6.158
0.033 -10.306   5.414 -19.647
0.031  -5.495  -8.559 -15.822
0.027  -3.175  -8.159   8.361
0.023   5.376  20.948 -28.718
0.020  -2.613  -3.298 -25.712
0.014   7.036  -1.649 -12.513
0.011 -10.595  -9.124 -25.539
0.011  -2.996  15.110 -19.327
0.010 -10.746  -3.032 -19.623
>354
0.788   4.463   3.650   5.623
0.228  18.775  12.072   5.865
0.096   6.142  13.229 -18.746
0.078  -9.325   6.339 -18.906
0.036  -4.948  -7.348 -12.618
0.032   5.687  19.414 -27.453
0.025  -9.359  -0.104 -12.720
0.015   6.007 -19.985 -18.871
0.014  -4.292  13.764 -17.928
0.014  -3.003  -1.174 -19.591
0.012  -3.126  -6.966  -3.618
>355
0.753   4.345   4.033   5.693
0.114   6.302  12.259 -18.409
0.105  18.873  11.980   4.502
0.032  -8.816  -8.068 -17.130
0.029  -3.055  -1.697 -25.903
0.028  -9.000   7.843 -18.734
0.021   7.093  15.878 -26.280
0.018   7.013   7.760 -10.843
0.017  -3.270  16.286 -18.341
0.014  -3.965  -7.576  -9.251
0.014   5.159   1.011  -2.609
0.014  -9.899   1.302 -11.198
0.012  12.247   6.413   5.896
0.012  -9.772  -6.938 -25.653
0.011   4.536  -1.073 -19.255
0.010   5.847  -6.298   5.500
>356
0.730   3.817   3.496   5.002
0.207   4.871  12.864 -18.483
0.160  19.707  12.863   5.296
0.045  -4.474  -9.358 -16.815
0.038 -10.279   6.457 -18.439
0.021   5.888  20.217 -27.370
0.013  -2.483  -2.631 -25.847
0.012  -9.879   4.253 -10.533
0.012  12.021  -2.655   7.312
0.011   6.162 -10.469   8.209
0.010   4.553  28.501 -26.521
>357
0.867   4.120   3.457   5.494
0.104  19.236  13.445   6.013
0.071  -4.194  -3.015 -26.633
0.044   6.663  13.166 -16.862
0.040  -4.693  -9.683 -17.097
0.037 -10.404   5.858 -18.277
0.024   5.958  20.430 -26.547
0.012 -10.494   4.364 -10.356
0.012   4.187  -1.748 -19.037
0.012  -4.489  14.390 -17.153
0.010 -10.707   4.013  -1.783
>358
0.754   4.414   3.796   5.363
0.180  18.632  13.580   6.623
0.151  -2.392  -1.258 -25.658
0.063   6.928  13.267 -17.783
0.054  -9.251   5.586 -18.319
0.022   5.604  20.476 -26.695
0.014  -4.354  14.518 -17.606
0.013  -9.339   4.467  -2.353
0.010   5.523  28.877 -26.719
>359
0.487   4.903   4.267   5.456
0.356  18.460  11.532   5.074
0.064  -5.438  -8.084 -14.217
0.064  -9.754   4.736 -19.457
0.053   5.688  14.807 -21.647
0.041  -3.769  -6.705  -5.514
0.023  11.476   8.226  -0.308
0.020  -3.764  -3.709 -26.737
0.018  -9.827   3.509  -5.153
0.016   9.382  10.600 -14.263
0.016   3.469  -1.231 -20.616
0.015  10.245  -3.813   3.266
0.015   4.338  22.234 -28.456
0.015  -3.765   7.681   2.614
0.013  -4.065  16.712 -20.314
0.010  -5.990  11.014 -13.990
0.010   4.528 -19.734 -14.580
>360
0.680   4.514   6.229   5.185
0.170   5.974  12.735 -19.714
0.130  19.357  11.882   5.137
0.086  -9.208   4.634 -18.951
0.025  -3.927  16.049 -19.849
0.025  -5.185  -7.917 -13.217
0.022  -4.022  14.945 -28.029
0.022   3.540  -0.600 -20.162
0.018   6.380  16.401 -27.384
0.018   5.899   9.700 -11.721
0.017  11.753   9.030   3.160
0.015  -3.701  -6.411   7.012
0.014  -3.523  -6.754  -5.220
0.014  -6.031   8.759 -10.911
0.013  11.519 -22.055 -20.765
0.011   4.574 -19.207 -13.912
0.011   3.959  -1.683   3.717
0.011  -3.762  -0.334 -25.871
0.011  -9.775   3.857  -4.671
>361
0.649   3.486   5.627   3.653
0.178  20.304  11.538   6.100
0.167   6.207  12.642 -19.658
0.041  -8.790   5.076 -18.957
0.030  -3.675  14.871 -19.409
0.021   4.900   6.679  11.847
0.021  12.378   7.845  -0.514
0.020   4.491  -2.120 -19.931
0.018   3.088  20.549 -21.942
0.017   5.607   7.991  -8.826
0.016  -2.976  -4.567 -26.733
0.015  -9.685   3.498  -4.546
0.015  -4.775  -8.084 -13.272
0.011  12.771  -1.199   6.720
0.011   6.536  15.327 -27.194
0.010  -5.363   7.655  -9.950
>362
0.680   4.297   5.473   4.292
0.288   5.895  12.553 -19.330
0.256  19.554  11.677   5.733
0.048  -9.800   4.715 -17.356
0.024  -8.626   4.635  -9.380
0.019  -3.033  -7.615  -4.617
0.016  12.486  -2.410   6.741
0.016   6.117  19.648 -27.327
0.015  -2.116  -1.508 -25.059
0.015  -3.300  14.445 -27.987
0.015  13.236   6.105   5.702
0.014  -2.989  13.859 -16.371
0.014   5.014  -2.761 -17.828
0.012  13.721  11.228  -0.465
0.011   6.982   6.927  -9.902
0.010   5.222  -9.671   6.470
>363
0.752   4.077   4.341   5.270
0.261  20.323  11.450   6.292
0.117   5.549  13.633 -18.689
0.044  -8.826   5.399 -18.616
0.037  -3.866   4.327  20.522
0.034  -4.148  14.644 -17.940
0.023  -3.955  19.657 -26.470
0.020  -4.891  -7.970 -11.222
0.020   5.080  19.495 -26.394
0.016   4.824 -19.571 -18.547
0.016  -9.359   4.506  -3.023
0.015   4.430  -1.718 -19.981
0.014  11.556  -2.657   6.659
0.014   5.913   8.081  -9.170
0.013  -4.016  -4.135 -25.857
0.013  11.730   7.706  -1.264
0.010  -3.124 -18.647 -19.874
0.010  -9.351   0.542 -10.962
>364
0.566   3.667   4.130   4.428
0.289  20.419  11.230   5.671
0.171   5.738  12.409 -18.566
0.050  -9.312   4.257 -18.126
0.029  -5.549 -10.631 -17.345
0.028  -4.823  13.914 -17.792
0.022  12.058   7.011  -1.188
0.022  10.457  -2.009   6.074
0.021   3.881  -2.907 -19.637
0.019   5.170  18.934 -27.275
0.016  10.826   6.927 -10.734
0.015  12.487 -22.295 -25.052
0.014   4.838  10.058  12.518
0.014 -11.104   6.362   5.552
0.014  -3.371  -4.434 -26.573
0.013  -3.729  14.123 -27.609
0.013   4.410  -8.267   6.423
0.010  -4.324  -7.891  -9.296
>365
0.619   3.985   4.808   4.417
0.177   6.429  12.539 -18.718
0.132  20.333  12.273   5.122
0.109  -9.280   4.178 -19.170
0.038  -3.162  16.800 -19.946
0.031   5.986   9.795  -8.724
0.025  11.057   8.615   7.652
0.025   3.539  -0.282 -19.799
0.025  12.296   8.947  -0.777
0.022   4.329  -6.594   6.268
0.021  -4.206  -4.443 -25.755
0.020  12.614 -22.284 -24.726
0.019  -9.868   3.647  -4.178
0.016   4.901  17.732 -25.018
0.016  -2.945  -9.686  10.180
0.014   5.420 -20.245 -20.139
0.013  -5.211 -11.897 -18.491
0.013  -5.325   8.461  -9.109
0.012  12.331   0.866   3.658
0.011   4.852   4.133  12.694
>366
0.666   4.764   4.631   5.823
0.219   6.479  11.847 -18.653
0.189  19.341  11.422   5.106
0.176  -9.102   4.844 -19.016
0.039  -1.941   0.192 -25.352
0.034  -3.371  15.474 -19.441
0.028   4.231  -1.598 -20.217
0.018   6.304   8.598  -9.299
0.018   6.471  15.430 -27.122
0.018  12.954   8.194   0.123
0.018   4.947 -20.682 -23.758
0.017   2.915  21.204 -21.801
0.015  -3.548   4.659  22.323
0.014  -3.022  -8.981  10.139
0.013   4.957  -7.659   6.975
0.012  -4.032  -7.388  -5.019
0.012  11.939  -0.499   7.348
0.010 -10.082   0.586  -8.794
>367
0.520   5.087   4.939   5.864
0.221  19.089  11.399   5.452
0.139   6.661  13.290 -19.583
0.035  -8.807   5.817 -19.040
0.027  -3.063  17.817 -20.771
0.025   5.771 -20.898 -20.930
0.024  12.146   9.673   0.333
0.023  -4.840  12.014 -14.302
0.022  -9.620   4.441   1.524
0.019  -3.573  -8.077  -4.725
0.019   6.298  10.234  -8.431
0.015  -4.104  -3.550 -25.681
0.015   4.619  -3.808   3.841
0.014   6.382  17.359 -27.512
0.013  -4.036  -9.883 -12.736
0.012 -10.011   3.208  -8.012
0.012   5.044   9.012  13.165
0.011  10.832   5.247 -15.488
0.010  -2.584   9.778   7.145
0.010   3.001  23.327 -23.007
>368
0.585   4.233   5.494   3.766
0.128   5.993  12.828 -18.375
0.123  18.593  11.810   4.341
0.038  -8.764   6.994 -18.697
0.026  -4.787  14.097 -18.471
0.023  12.313   7.596  -1.091
0.021   6.143   7.974 -10.349
0.021   3.812  -2.014 -19.635
0.020   4.749  -8.171   6.546
0.017  11.306  -1.511   6.487
0.016   2.968  19.980 -21.469
0.014  11.618  -8.619  12.478
0.013  -3.355  -2.003 -25.748
0.011  -5.924   7.374 -10.073
0.011  10.314   6.751   9.413
0.010  -4.623  -8.766 -12.146
0.010  -3.534  21.613 -26.151
>369
0.570   4.092   5.626   4.470
0.116  -9.059   5.404 -18.887
0.090  19.897  11.656   4.537
0.080   5.558  13.847 -19.160
0.039  -4.210  15.652 -18.780
0.032  12.472 -21.342 -24.693
0.029  -9.490   3.932  -0.677
0.027   6.474   8.678  -9.947
0.020  12.160   8.243  -1.295
0.020   4.380  -1.570 -20.239
0.018  -9.465   3.762  -9.305
0.018  -3.635  -7.200  -4.785
0.013  12.448  -2.757   6.473
0.012  10.870   4.550  10.913
0.011   4.816 -19.526 -18.010
0.011   4.651  19.571 -27.291
>370
0.649   4.399   6.119   5.772
0.421  19.145  11.362   5.361
0.162   6.256  12.949 -19.109
0.110  -9.125   5.292 -18.489
0.037  -4.637  -8.461 -12.403
0.025  -4.060  14.899 -18.433
0.020  -8.859   3.811 -10.301
0.020  10.903   8.044 -11.674
0.019  -9.120   4.302  -2.136
0.014  12.541   7.345  -2.506
0.013   5.141  21.614 -26.950
0.013   4.503  -2.088 -20.568
0.012   4.818  10.412  -2.053
0.012  12.258  -1.093   5.805
0.012  -4.114  -4.875 -26.020
0.011  -4.125  13.823 -28.001
0.011  -9.685  -3.131 -19.292
>371
0.731   4.280   4.300   5.024
0.070  20.315  12.717   4.309
0.064   6.333  14.942 -21.176
0.039  -8.225   5.011 -18.037
0.029  -4.842  -9.252 -27.036
0.018  -9.891   3.831   4.616
0.018  -4.386  12.477 -14.708
0.017  12.834  -1.868   6.644
0.015   6.910   9.500 -12.116
0.015  -2.068  19.921 -21.584
0.014   3.954  -1.141 -20.655
0.014  12.128   7.790   6.356
0.013  -2.988  -8.808  -9.858
0.012   5.306   6.961  -3.823
0.011  13.335  11.543  -1.372
0.011  -9.053   2.181 -10.287
>372
0.645   4.405   6.039   5.642
0.167  19.184  11.625   4.602
0.082   6.970  11.371 -16.747
0.045  -8.373   7.141 -19.618
0.035  -3.423  -8.441   9.603
0.024  -8.633   4.230  -8.693
0.024  -3.991  16.159 -19.712
0.023   4.362   6.591  -2.741
0.021   4.396  19.091 -21.748
0.018  13.260   8.820  -0.800
0.014  -3.505  -6.959  -4.934
0.014   4.151  -1.000 -20.873
0.013  -2.571  -3.130 -26.215
>373
0.699   4.126   4.804   3.871
0.206  19.062  11.408   4.889
0.144   6.050  12.927 -19.548
0.134  -8.773   4.197 -18.143
0.019  -4.861  -8.576 -13.201
0.019  -8.624   4.387 -10.126
0.013   5.072  20.768 -28.160
0.013  12.714   6.723  -0.976
0.013  -3.205  -7.279  -4.864
0.011  -2.164  20.044 -21.257
>374
0.617   4.038   4.923   4.257
0.271  19.116  12.095   6.112
0.162  -8.930   5.667 -19.123
0.103   6.855  12.752 -19.045
0.055  -2.432  -2.222 -26.416
0.030   5.695   6.175  13.094
0.020  -4.289  14.011 -18.418
0.018   5.826 -20.988 -19.874
0.018   6.046  20.789 -27.566
0.018  12.475   6.760   4.331
0.015  12.001  -1.582   7.360
0.012  -2.677  21.292 -24.386
0.012  10.719   7.328 -13.519
0.010   4.329  -9.627   8.045
>375
0.652   3.820   4.874   4.173
0.288  20.042  10.552   6.316
0.060  -9.391   5.139 -19.362
0.051   7.041  11.488 -16.654
0.039   5.032   7.048  12.548
0.022  12.094  -2.150   6.496
0.020  12.638 -22.262 -24.045
0.020   4.354  -1.524 -20.431
0.019   5.566 -21.362 -19.784
0.019   4.229  18.137 -21.052
0.019   6.001   7.761  -8.710
0.018  -4.186  15.877 -19.318
0.017  12.460   7.705  -0.933
0.016  -4.953  -8.234 -12.859
0.014  -2.819  -2.174 -25.357
0.012  10.450  12.290 -25.066
0.011   5.036  -7.619   7.200
0.011  -5.244   7.983  -9.503
>376
0.693   4.000   4.132   4.544
0.500  19.224  11.596   6.489
0.079   5.731  13.937 -20.648
0.073  -8.663   7.257 -19.246
0.031  11.806 -21.737 -20.963
0.028  -9.311   1.451 -13.549
0.025  -5.308  -7.951 -13.984
0.022  -3.519  15.987 -19.370
0.018  -2.938  -3.432 -25.694
0.017   4.038  -1.298 -20.519
0.016  10.181   8.393 -16.541
0.016   6.541   8.751  -9.211
0.013  12.945   7.845  -1.141
0.012  20.039 -21.085 -25.669
0.012   4.477  22.933 -28.158
0.012  -3.221  -7.227  -5.065
0.010   5.254   5.293  12.375
>377
0.559   4.690   4.743   5.362
0.155  19.911  11.986   6.237
0.074  -5.771  -8.592 -15.230
0.061   9.399  11.743 -22.546
0.040   3.754  18.025 -22.759
0.035  -9.427   2.918 -15.732
0.032 -10.753   5.005   4.799
0.020   4.726  -4.000   4.813
0.020  11.547   9.126  -1.333
0.017  -4.249   1.400 -21.838
0.015   4.162 -19.932 -15.014
0.013  10.748   8.921 -10.090
0.013  -6.160  10.969 -15.799
0.013  12.090 -22.467 -25.208
0.012   3.498  -3.222 -21.336
0.012 -10.548   2.417  -7.816
0.011  -3.017   2.718   2.399
0.010  -3.690  -5.225 -26.568
>378
0.431   5.121   4.940   6.799
0.281  19.986  11.806   6.874
0.094  -5.532  -8.316 -15.726
0.048 -10.041   4.901   1.647
0.038  -4.140  -6.757  -7.866
0.033  -5.122   6.366  22.098
0.030  -9.448   3.356 -16.418
0.027  -5.793  12.304 -15.854
0.026   9.555  11.725 -22.130
0.025  10.529   7.734  -0.104
0.024  -3.008  -2.684 -25.886
0.021   4.534 -19.015 -15.141
0.021   3.395  -1.840   2.735
0.020   2.310  21.885 -23.677
0.014  11.115   6.109 -14.963
0.013  -6.563   7.778  -6.499
0.012   4.861   7.766  -5.868
0.012  10.924 -21.362 -22.563
0.012   3.942  -8.838   7.483
0.012  18.679 -21.902 -24.481
>379
0.413   4.026   4.133   3.079
0.208  19.041  12.678   6.922
0.068  -9.451   4.390   2.340
0.060  -3.112  -1.668 -25.314
0.039  -5.536  -8.972 -13.855
0.038   5.213  14.594 -20.687
0.027   9.368   9.974 -14.517
0.021   9.130   7.087   9.211
0.021  10.501   7.591  -0.359
0.021   9.466  -1.146   7.072
0.020  11.814 -22.239 -23.325
0.016  -4.910  15.244 -19.854
0.015   3.059  21.784 -27.709
0.014  -9.437   2.811 -14.083
0.013   3.746  -7.656   6.640
0.012   4.590 -19.423 -14.300
0.012   5.142   7.286  -6.633
0.012  -6.561   7.215  -4.886
0.011   3.286   0.933 -20.705
0.010  11.187   3.849 -19.784
>380
0.634   4.084   5.019   5.104
0.214   6.313  11.434 -18.007
0.142  19.954  12.089   6.280
0.033  -3.448  -7.857 -10.062
0.033  -3.188  14.661 -17.345
0.030  -8.342   6.251 -17.849
0.023   4.915 -20.520 -24.933
0.022   5.532  19.533 -26.132
0.020  13.240 -22.039 -24.122
0.019  -2.015  -2.411 -25.667
0.018  12.118  -2.885   7.462
0.016  -3.348   5.101  21.839
0.014   6.379  11.657  -8.779
0.013   4.746 -19.856 -16.286
0.013  12.759   7.233  -0.409
0.011  -3.760  -5.321 -17.657
0.011   5.450  -8.235   7.123
0.011  -9.659   3.588  -8.628
>381
0.616   4.558   5.056   6.118
0.138  20.334  12.461   5.808
0.079   6.011  13.474 -19.784
0.053  -4.276  -8.842 -12.348
0.031   4.984   9.965  -0.763
0.024  -8.851   4.215 -17.499
0.022  -5.307  13.089 -13.281
0.018   3.031  -1.588   1.557
0.017  -2.604  -8.102  -4.390
0.017   5.287 -20.836 -18.847
0.017   6.096  19.362 -27.478
0.016   6.133  12.208 -10.183
0.013   4.149  -2.560 -20.229
0.012  -9.427   3.524  -4.110
0.012  -2.299  18.980 -20.691
0.011  -3.966  -2.615 -26.019
0.010  10.456  -0.618   6.694
>382
0.619   4.146   4.549   3.803
0.261  20.462  11.620   6.374
0.163   6.490  12.263 -19.685
0.046  -2.751  -6.595  -5.275
0.042  -4.377  -8.653 -13.055
0.036  13.228 -22.106 -23.867
0.028   4.613   6.909  12.306
0.028   7.242  15.272 -27.276
0.025  12.674   8.300  -0.501
0.018   3.905  -1.667 -20.710
0.018   6.011   8.739  -8.877
0.016  -9.143   3.360  -5.091
0.015   4.602 -19.562 -16.753
0.015  11.284   5.170   7.856
0.013   3.164  21.150 -22.290
0.013   4.036  13.853   0.016
0.013  -9.150   3.518 -16.605
0.012  -3.299  15.757 -15.667
0.011  -3.282  -8.388   9.903
0.011   4.835  -7.095   6.221
>383
0.767   4.199   5.034   4.810
0.198  18.824  11.459   6.546
0.157   5.981  12.223 -19.167
0.031  -4.094  15.106 -17.840
0.027   2.616  20.286 -20.664
0.024   4.066  -1.909 -20.630
0.022  -8.670   5.800 -18.420
0.022  -2.900 -19.506 -26.413
0.019  -4.801  -8.676 -12.130
0.013  11.909  -2.071   6.380
0.013  -2.721 -17.906 -18.135
0.012  -3.876  15.428 -27.486
0.012   6.199   7.287 -10.142
0.011   4.572 -17.177 -12.583
0.011  11.886   7.503   4.301
0.011  19.346 -12.389 -18.813
>384
0.721   4.144   4.776   4.909
0.207  19.601  11.911   7.006
0.107   6.350  12.985 -18.973
0.046  -8.788   5.331 -18.456
0.020  -5.055  -8.586 -13.636
0.017  -4.348  13.582 -17.958
0.014  -9.506   3.918  -8.880
0.013  10.289   6.651   9.693
0.012   5.806  20.547 -27.064
0.011  -2.397  -3.406 -19.704
0.011  11.749   6.777 -19.094
0.011  12.063   6.104  -1.500
0.010   6.556   6.665  -9.368
>385
0.646   3.940   4.735   4.341
0.163  19.484  12.614   5.390
0.079  -9.116   4.732 -18.662
0.045   6.236  13.826 -18.855
0.023  12.540 -21.474 -20.920
0.020  -5.317  13.577 -18.216
0.019  -2.694  20.487 -25.643
0.016  -4.839  -8.577 -12.788
0.013  10.185  -2.400   6.156
0.013   9.888   5.718  10.042
0.013   4.158 -20.549 -19.355
0.013  11.799   5.947  -1.367
0.012  -9.492   3.477  -8.754
0.011   3.610  -1.944 -20.734
0.010  11.654   6.267 -18.839
>386
0.595   4.609   4.418   5.407
0.184  19.343  11.699   6.136
0.073   5.980  11.462 -16.119
0.040  -8.716   3.958 -18.022
0.032   3.228  19.084 -22.887
0.028  -4.098  15.555 -27.087
0.027  -5.006  -8.847 -14.070
0.021   4.296   6.133  -3.726
0.020  -5.043  12.296 -15.471
0.019   3.355  -1.736 -21.252
0.016  -4.049  -6.685  -5.798
0.015   3.940 -18.561 -14.816
0.013  19.431 -21.370 -25.992
0.011  11.583   8.487   1.631
0.010  10.211  13.600 -25.868
>387
0.490   4.390   3.922   5.191
0.162  18.940  11.473   6.244
0.091  -5.315  -7.831 -14.264
0.061   9.365  12.113 -21.091
0.034  -4.602  -7.381   8.939
0.033   2.978  18.136 -21.963
0.032  17.867 -22.429 -25.983
0.028  10.756   8.589  -1.033
0.024   4.268  -6.377   6.236
0.022   5.749   9.757  -9.470
0.021  -4.632  17.155 -25.479
0.018   2.530  -1.001 -21.322
0.018   4.968   8.451  12.168
0.017  10.812 -22.322 -21.270
0.013  -3.844   7.250   2.036
0.012  -6.546  11.778 -17.309
0.011  -6.161   8.489  -8.966
0.011  -6.312  -0.221  -9.309
0.010   3.813 -16.286 -15.786
0.010  -3.705  -7.018  -1.564
>388
0.417   5.359   5.245   5.688
0.153  18.367  13.749   5.075
0.080   9.350  12.645 -22.053
0.049   8.410  -2.433   5.334
0.041   1.641  21.399 -23.000
0.035  -7.503   0.604 -16.061
0.027  -3.884  15.495 -27.105
0.026  -5.311  12.689 -16.200
0.023   2.915  -1.472 -21.302
0.022  -3.904  -7.101  -7.249
0.020  10.156   7.839  -0.915
0.019  10.479   9.097 -10.945
0.018  -3.789  -7.178   9.293
0.016  -5.490  -9.629 -14.727
0.015  -4.055  -2.264 -25.798
0.014  -6.634   6.778  -9.682
0.014   4.550 -20.578 -18.496
0.014  -5.593   6.555  -1.360
0.010  18.143   5.845   7.934
>389
0.765   5.064   5.183   5.125
0.115  18.400  12.516   5.108
0.085  -5.553  -8.997 -16.169
0.057   8.922  12.290 -21.929
0.032  -4.879   0.584 -26.277
0.028  -7.417   2.377 -15.414
0.026  18.264 -21.883 -25.660
0.021  -6.047  11.604 -15.958
0.021  -6.138 -10.589 -27.150
0.021   3.152  18.774 -22.868
0.018   2.926  -1.904 -21.056
0.015  -6.922   2.230  -7.358
0.015  -4.344  -7.206  -7.746
0.012   3.576 -19.645 -15.182
0.011  10.574   8.930  -0.938
>390
0.569   5.248   4.715   5.294
0.181  18.547  13.239   5.313
0.136   6.204  10.488 -19.894
0.043  -6.041  -7.881 -14.915
0.027   3.095  -0.016 -20.380
0.027  -3.923  -6.664  -6.102
0.027   3.204  18.334 -22.062
0.024  -3.162   1.122 -26.380
0.018  12.204 -22.514 -25.327
0.018  -6.314   1.305 -14.834
0.015   4.414   8.020  -3.950
0.013  -3.967  -7.144   8.531
0.012  -6.562   4.548  -6.454
0.012  -5.879  11.323 -14.501
0.011   3.697  -4.961   5.513
0.011  -3.438   9.113 -27.996
>391
0.393   5.318   6.937   6.159
0.363  18.378  11.343   6.797
0.059   9.225  10.704 -20.833
0.028  -2.396   0.032 -25.325
0.027   3.026  17.772 -21.758
0.024  -3.914  -7.170  -5.590
0.024  -2.578  -7.929   9.649
0.020   4.442   7.422  -3.564
0.018  -7.168   8.924 -20.226
0.016  -6.462   4.244  -6.459
0.015  -4.161  18.831 -25.656
0.015  11.552  10.170  -0.270
0.013  10.747 -22.113 -23.886
0.012  -6.829   1.780 -14.561
0.012  -5.716  -8.082 -14.009
0.011  17.860   3.306   8.986
0.011   3.185  -3.600   5.717
0.011  -4.043   8.360   1.347
>392
0.635   5.116   4.731   6.448
0.152  17.957  12.732   6.838
0.107   5.937  10.931 -19.358
0.022  -3.558  -7.552   8.110
0.022  -4.130  -7.039  -5.842
0.022  -5.482  -6.464 -25.605
0.019  -6.192  -8.617 -14.423
0.018   2.678  18.454 -24.203
0.016  -6.456   9.114 -20.252
0.015   4.784  10.070  -7.464
0.014  11.479 -22.080 -24.100
0.014  10.585   8.966   2.336
>393
0.534   4.694   5.307   6.023
0.145  -5.970  -7.862 -15.746
0.097  19.385  12.011   6.705
0.057   5.944  11.657 -17.105
0.037  -7.204   2.156 -15.362
0.033   3.096  18.213 -22.639
0.032  -3.894  -6.392  -7.635
0.028  -4.819  -5.276 -26.224
0.027  -5.874  11.188 -16.011
0.018  10.408 -22.442 -24.018
0.015   3.906  -2.118   2.904
0.014   4.716  10.224  -7.993
0.014  -6.647   4.797  -7.820
0.012  10.953   9.173  -0.318
0.010  -4.104   2.283  -0.339
0.010   3.851 -20.241 -15.963
>394
0.497   4.409   4.621   5.790
0.198  18.622  12.256   7.618
0.104   6.488  11.076 -17.281
0.098  -6.245  -8.007 -15.673
0.040   4.821   8.060  -3.708
0.033   3.578  17.967 -22.272
0.020  11.586   9.536   1.214
0.018  -5.556  11.917 -15.634
0.017  11.169   8.612  -9.246
0.015  -2.817   0.820 -26.118
0.015   4.243  -5.279   6.150
0.015  -6.101   1.467 -14.950
0.014   4.923 -19.744 -17.734
0.014  -4.328  -7.470  -7.155
0.014  12.102 -22.208 -24.397
0.013   3.798   2.033  13.514
0.013  -3.491  -7.875   9.162
>395
0.580   4.621   5.038   5.415
0.444  18.680  12.015   6.123
0.188   6.604  11.702 -20.274
0.068  -5.555  -9.034 -15.263
0.044   3.958  18.976 -22.871
0.024  -2.678  17.363 -27.043
0.024   6.939  10.188 -10.419
0.021  -8.292   4.549 -17.833
0.020   5.994  -4.245   5.014
0.018  12.878   9.399  -0.623
0.015  -3.913  12.994 -15.410
0.014   4.091   6.181  -3.665
0.013  13.756 -23.701 -25.797
0.012  12.172   1.763   6.215
0.012  -2.454  -2.954 -26.426
0.011  -3.415 -19.882 -26.337
0.010   5.045 -20.160 -14.472
>396
0.564   4.040   4.696   2.826
0.253  18.375  11.306   6.390
0.121   7.015  11.615 -20.403
0.040  -4.846  -9.569 -13.971
0.035  -8.777   5.457 -17.459
0.033   6.232 -20.194 -17.956
0.030  -3.725  -6.829  -5.517
0.030  -4.690  12.705 -14.774
0.026   3.923  18.867 -22.247
0.024  13.233   9.448  -0.133
0.022   5.360   5.848  12.160
0.022  12.520 -21.624 -23.417
0.019   6.629   9.945  -9.497
0.016  12.894   1.970   6.669
0.016  -9.245   3.899  -9.137
0.013   4.965  -5.176   5.707
0.012  -1.452 -18.898 -15.070
0.011  -3.147  -7.754   9.974
0.010  20.418 -21.312 -25.466
>397
0.621   4.467   5.584   5.604
0.229  18.368  12.218   6.444
0.101   6.542  11.014 -17.036
0.066  -5.937  -9.675 -15.469
0.049  -4.338  -7.395  -6.026
0.034  -8.925   3.732 -15.797
0.030   3.605  18.820 -22.180
0.028  -5.078  11.927 -15.565
0.022  12.748 -22.132 -23.412
0.022  -4.316  -6.717   7.571
0.021   5.240 -20.367 -17.305
0.020  12.471   9.856  -0.004
0.017   4.697  -4.301   5.597
0.014  -3.181  -3.626 -26.207
0.013   6.065  10.991  -8.881
0.013  10.752  11.377 -25.277
0.011  -4.688  13.296 -26.036
>398
0.628   4.443   5.417   4.963
0.161   7.116  11.565 -19.783
0.146  18.480  11.943   5.768
0.054  -9.189   5.071 -19.915
0.035   4.176  19.270 -22.539
0.024  -5.328  -9.207 -14.973
0.019   5.306  -4.021   4.920
0.018  -3.691  13.558 -21.188
0.015   6.760  10.439 -11.723
0.014   6.239 -21.070 -18.744
0.014  -3.576  -7.356   7.602
0.012   4.757   7.978  -3.376
0.012  12.716   9.440  -1.197
0.010  -2.157  18.928 -27.688
>399
0.612   4.463   5.418   5.764
0.205  18.885  11.147   5.699
0.132   6.803  12.091 -19.705
0.031  13.396   9.246  -0.126
0.031  -5.106  -9.322 -14.499
0.029  -3.900  -8.161   9.398
0.029   3.978  19.169 -22.539
0.023  -3.559  -7.431  -5.242
0.022   4.480   7.690  -3.510
0.019   4.896  -6.080   5.994
0.018   4.439 -18.872 -13.742
0.017  12.800   0.724   6.694
0.016  -3.458  17.309 -26.865
0.015  11.064   8.577  -9.915
0.015  -3.202 -19.658 -26.176
0.012  -1.927   0.968 -26.994
0.012 -10.573   4.295  -2.410
0.012  -3.802  13.965 -15.145
0.010  -9.213   4.848 -18.036
>400
0.549   5.351   5.634   6.406
0.152  18.590  12.063   5.280
0.096  -5.098  -9.343 -13.540
0.077   6.414  13.135 -19.840
0.051  -8.894   6.085 -19.422
0.030  -5.381  13.649 -19.046
0.025  -3.542  19.383 -26.560
0.024  -3.342  -7.695  -5.650
0.020  10.211  -2.796   6.625
0.016   3.583  -1.334   2.038
0.016  -2.885  -1.663 -25.956
0.016   5.086   6.509  -2.207
0.016  10.716   6.373 -13.375
0.014  -9.214   3.830  -4.317
0.014   3.868  -9.345   7.562
0.013   4.839  21.285 -27.630
0.012   3.970 -18.582 -13.299
0.011  13.095  11.315  -0.711
0.010  -5.213  11.835  -9.515
>401
0.584   4.097   4.790   5.580
0.219  19.791  11.739   5.890
0.081  -8.751   5.162 -19.707
0.078   6.944  11.761 -17.408
0.036  -3.763  16.443 -20.687
0.030  -3.706  -7.119  -5.781
0.029   4.044  18.311 -21.450
0.025  -4.588  -9.897 -13.392
0.022  10.990   8.799 -10.912
0.020   5.055  -5.844   5.399
0.017  12.657   8.519  -1.703
0.016  11.868   8.657   6.282
0.013  -9.536   3.502  -9.788
0.011   3.938   7.552  -2.551
0.010  11.277   0.195   5.832
0.010  10.903  12.323 -24.707
0.010   3.882 -19.098 -13.894
>402
0.609   4.051   4.777   3.971
0.229   6.925  12.089 -18.962
0.119  19.566  12.597   6.311
0.046  -8.428   7.970 -19.789
0.042  -3.580  18.171 -26.565
0.035  -5.496 -10.528 -16.026
0.028   6.101  -4.608   4.907
0.019   6.131   9.761  -9.310
0.019  12.717   9.232  -0.951
0.015   4.666   8.043  11.818
0.012  11.531   3.888   6.737
0.012  -3.659  15.525 -18.021
0.011 -10.433   3.160  -4.686
0.011  11.847 -22.602 -20.687
>403
0.564   5.315   5.316   6.385
0.103   8.510  11.267 -19.774
0.066  19.564  14.039   7.682
0.056  -6.309  -8.101 -15.031
0.042  -4.121  16.285 -26.319
0.034   2.436  19.062 -21.551
0.028  -9.876   5.432 -19.799
0.018   1.562   0.268 -26.294
0.017  -6.194  12.055 -14.547
0.016   4.619   6.428  -2.769
0.015  -6.240  -6.162 -25.317
0.015  10.257   8.121 -10.047
0.013  -7.408   6.411  -6.041
0.011  -3.551  -7.047  -5.474
0.010   4.343 -14.359 -13.410
0.010  17.035   4.344   7.241
0.010   9.215  -7.848   7.576
>404
0.698   4.681   4.961   5.558
0.072  18.846  13.878   7.378
0.066   8.883  11.874 -20.093
0.044  -5.583  -9.003 -13.683
0.038  -9.186   5.460 -19.666
0.022  -5.760  13.572 -19.943
0.022   3.232  18.881 -21.348
0.021   4.792 -20.444 -18.212
0.020   4.643   6.813  -2.460
0.019  -4.283  -7.225  -5.958
0.012   4.266  -2.894 -21.023
0.010  17.692   5.250   6.547
>405
0.622   4.530   5.475   5.673
0.250  18.672  11.961   6.608
0.038   8.775  10.066 -15.463
0.033  -5.292  15.374 -20.735
0.033  -5.659  -8.819 -13.498
0.023  -9.409   5.948 -19.950
0.019   3.367  18.618 -21.816
0.016   4.000  -2.495 -21.357
0.013  -3.622  -7.133  -1.879
0.012  -4.421   7.256   2.359
0.012  11.174   7.675  -1.561
0.011  10.678  11.787 -25.856
0.011  18.873 -22.195 -22.611
0.011  -5.373  -8.675 -27.086
0.010   3.133  -8.089   6.344
0.010  -6.322   7.785  -9.692
>406
0.539   4.787   5.372   6.545
0.121  19.595  13.123   6.465
0.080   6.451  11.719 -19.345
0.033  -9.558   4.728 -17.145
0.028  -5.704  13.582 -20.205
0.020   2.866  19.788 -21.866
0.018  -3.474  -2.517 -26.167
0.017  12.306 -21.945 -23.327
0.013  -3.617   5.508  22.274
0.012   9.625  -2.059   7.089
0.011   4.199   6.575  -3.266
0.011  12.234  11.082  -0.188
0.011 -10.458   3.587  -5.413
0.011  11.427  11.248   7.821
0.010   5.123  10.208  13.426
>407
0.586   4.603   5.213   6.374
0.118   6.963  10.974 -16.858
0.090  18.864  12.913   6.352
0.043  -9.209   3.717 -16.176
0.037   4.205  18.413 -22.938
0.034  -5.147  -8.303 -16.350
0.025  13.197   9.764   0.719
0.022   5.246   8.057  -5.485
0.018  -4.243  12.442 -15.879
0.016  -2.472  -0.453 -26.354
0.015   5.379 -21.562 -23.117
0.015  12.960   0.584   7.907
0.014   4.536  -7.580   7.268
0.013  -3.755  -7.204  -6.188
0.013 -10.348   2.703  -7.594
0.013   5.059  10.138  13.126
>408
0.673   4.593   5.452   6.572
0.104   6.205  11.281 -18.265
0.033  -9.291   3.216 -16.297
0.033  18.180  12.329   7.213
0.033  -4.010  18.100 -26.002
0.025  -5.617  11.221 -16.972
0.021  18.167 -22.546 -25.950
0.016   2.143  23.577 -23.582
0.015  -5.125  -9.868 -15.226
0.012  -4.326   0.495 -25.910
0.010  -9.731   3.223  -8.087
0.010  10.851 -22.269 -18.228
0.010  -3.110  -7.447  -1.585
>409
0.761   4.416   5.103   5.698
0.055  18.553  12.654   7.895
0.041   9.916  11.082 -20.288
0.031  -8.879   3.950 -17.493
0.028   3.776  18.409 -21.751
0.024  -3.451  17.763 -26.259
0.021  -3.628  -7.331  -5.341
0.014  -5.119  11.240 -15.124
0.014  19.629 -22.410 -25.615
0.012  -9.663   3.014  -9.151
0.011  11.883   1.398   6.236
0.010  -4.764 -10.144 -14.101
>410
0.526   4.896   5.198   5.764
0.115   9.121   9.898 -16.676
0.098  19.615  12.583   7.176
0.048  -9.402   2.894 -16.536
0.045   2.613  18.689 -23.115
0.025  -5.231  11.636 -16.772
0.019   9.842   8.769  -0.803
0.017  -5.792   7.454  23.711
0.016  -5.485  -8.353 -14.627
0.015  17.339   4.630   6.750
0.013   5.044   9.536  -7.433
0.013  10.836   9.536 -24.583
0.013  -6.863   5.205  -7.816
0.012  -4.059   0.257 -26.272
0.012  18.299 -22.291 -25.629
0.011   4.343  -6.590   6.404
0.010  -2.878  -7.338  -1.972
0.010  12.250  15.717   6.716
>411
0.573   4.964   4.567   5.947
0.058   9.077   9.898 -16.251
0.048  19.038  11.893   7.563
0.045 -10.223   3.344  -0.623
0.034   2.980  18.570 -22.222
0.032  -9.669   2.384 -15.986
0.025  -4.186  -8.073  -7.008
0.023  -5.250 -10.132 -14.710
0.017  -5.652  11.288 -15.898
0.016   5.834   9.657  12.210
0.014  10.424  10.918 -25.431
0.011  18.768 -22.593 -26.603
0.010  -3.225   0.982 -26.679
0.010  11.499   9.932   0.366
>412
0.603   4.823   5.135   5.657
0.083   5.881  11.846 -17.056
0.082  18.789  12.675   6.752
0.042  -9.478   4.138 -18.088
0.039   2.896  19.172 -22.125
0.035  -6.507  -8.355 -15.575
0.026  -4.207  17.114 -25.553
0.024  -9.972   4.099   0.011
0.023  -5.769  11.706 -16.458
0.017   4.935   9.479  -9.156
0.016   9.764  12.450 -24.586
0.016  -4.410   3.683 -25.719
0.014  -4.312   8.329   5.779
0.014  -6.493   7.519  -8.877
0.013  10.591   8.730  -0.931
>413
0.705   3.798   4.314   4.428
0.162  19.192  12.086   6.446
0.144   6.702  11.903 -20.009
0.097  -9.350   5.073 -19.422
0.029  -3.143  17.374 -20.308
0.024  -3.769  -8.580  -9.729
0.023   6.205  16.409 -27.739
0.019   5.290  -5.000   4.775
0.016   6.677  10.142 -11.078
0.016   4.093 -18.213 -13.306
0.016  12.866   9.076  -1.298
0.014  -9.914   2.390 -10.725
0.013  12.103   4.788   5.833
0.011   3.447  22.682 -22.123
0.011   5.767  10.556  12.411
>414
0.691   5.035   5.464   5.799
0.082  18.367  11.181   9.143
0.056   9.455  11.847 -21.228
0.029  -9.460   4.275 -18.203
0.023   3.363  18.388 -22.029
0.022 -10.341   3.308   1.151
0.021   4.043 -15.528 -13.021
0.020  10.159   9.747 -11.737
0.018  -3.571   8.901   6.344
0.017  -5.243  -9.305 -14.766
0.015   4.842   7.913  -3.137
0.014 -10.316   2.515 -10.123
0.013  -5.692  11.634 -14.961
0.011  -3.824  -8.262  -5.872
0.010  10.828 -21.674 -18.866
>415
0.685   5.012   5.387   6.497
0.148   6.704  12.088 -19.521
0.089  18.349  12.331   7.819
0.083  -9.426   5.063 -19.135
0.024  -3.812  16.880 -19.704
0.020  13.371 -21.814 -24.005
0.016  -2.808  -0.329 -25.795
0.016  -5.431  -8.125 -12.748
0.014   4.963  19.283 -27.590
0.014  11.911   8.737  -0.159
0.012   5.298   8.990  -7.465
0.011   4.646  -7.294   6.504
0.011 -10.810  -4.148 -24.635
0.011   3.951 -20.834 -24.446
0.010   4.689  -0.739 -20.873
0.010 -10.071   2.526  -8.838
0.010  -3.227  -7.479  -4.492
0.010  -5.351  12.164 -13.187
>416
0.778   4.624   5.729   6.081
0.096   7.192  12.953 -19.819
0.086  18.162  12.051   8.554
0.061  -4.092  -8.689 -12.475
0.038   5.373 -19.597 -16.802
0.037 -10.721   4.507 -19.489
0.014 -10.429   1.304 -10.060
0.014  -3.841  16.502 -18.838
0.014  -2.294  -0.494 -26.308
0.014   5.201  18.645 -25.746
0.013  12.357   8.210   4.097
0.012  -3.593 -19.678 -26.698
0.011  -3.077  19.349 -26.514
>417
0.772   4.076   4.701   4.465
0.294  18.425  12.947   6.325
0.116   6.154  12.632 -19.775
0.044  -9.945   5.196 -19.001
0.022  -4.950  -8.577 -13.125
0.018  12.548   9.290  -0.403
0.018  -3.179  19.473 -25.974
0.016  -9.651   3.835   0.093
0.015  -3.635  -6.779  -4.829
0.014   6.208  10.104  -8.765
0.014   6.195  16.524 -27.585
0.012  20.107 -20.434 -21.054
0.011  -4.558  13.457 -18.770
0.010   3.530  22.514 -22.239
>418
0.742   4.234   4.605   5.805
0.100  18.390  12.356   7.580
0.094   5.577  14.001 -20.512
0.045  -5.473  -8.190 -14.376
0.027   2.510  22.041 -21.555
0.027 -10.822   4.786 -19.316
0.016  -3.026  -0.798 -26.649
0.014   9.982   8.683 -14.081
0.014   4.573   6.696  -2.614
0.013  10.098  -7.394   7.414
0.012  11.939   8.426   2.769
0.012  -3.397  -6.986  -6.043
0.012  20.133 -22.638 -25.958
0.012  -3.425  16.168 -17.113
0.011 -10.282   1.790  -9.930
>419
0.794   4.265   4.183   5.291
0.106   6.618  12.306 -19.727
0.083  18.313  12.204   8.046
0.052  -8.867   5.268 -19.196
0.023  -4.399  -8.173  -9.902
0.020  -3.050  17.777 -20.502
0.014  12.643   8.939  -1.173
0.012  11.173  -3.248   6.440
0.012   5.574  19.088 -26.234
0.011   6.563  10.396 -11.223
0.011  -4.730  12.155 -13.600
0.010  -3.395 -20.247 -26.701
>420
0.706   4.479   5.022   6.017
0.067  -8.931   5.176 -19.338
0.062   5.869  13.385 -20.131
0.057  17.872  13.588   6.671
0.049  -5.105  -8.836 -14.075
0.021  -4.044  15.432 -19.890
0.020   3.834 -17.945 -13.629
0.016   6.269  10.282  12.800
0.014   2.911  20.753 -22.384
0.013  -3.428  -7.228  -5.067
0.012  -2.721  -0.932 -26.053
0.012  -9.525  -1.720 -13.950
>421
0.740   4.722   5.500   6.574
0.172  18.098  13.501   7.717
0.136   6.121  12.981 -20.281
0.043  -3.543  19.768 -26.001
0.023  -4.692  -9.500 -13.969
0.022  -9.185   5.290 -20.060
0.020  -4.366  -8.212   7.365
0.016  -4.149  -7.145  -5.914
0.012   3.981 -15.459 -14.112
0.011  -3.359  -2.230 -26.040
0.010   6.052  11.843  14.644
>422
0.755   4.339   5.999   6.150
0.089  19.238  12.787   7.648
0.084  -5.900  -8.787 -15.591
0.070  -9.068   3.760 -16.742
0.060   5.660  14.271 -22.498
0.027  -3.053  18.974 -26.558
0.023   9.274  10.222 -15.585
0.020  -5.369  12.178 -16.057
0.017  -4.088  -7.486  -7.212
0.016   3.990 -19.179 -15.365
0.014  -3.542  -0.409 -26.447
0.011  -9.861   3.504  -7.391
0.010   4.728   8.321  -5.842
0.010  -3.944  -8.211   7.048
>423
0.691   4.777   4.803   4.156
0.179   5.748  12.443 -20.277
0.139  19.544  12.157   6.987
0.074 -10.338   6.537 -19.617
0.029  -3.508  -7.074  -7.661
0.023  -3.549  -2.157 -26.012
0.019  -2.321  19.447 -21.158
0.017  -5.353  -8.260 -16.063
0.015   5.709   6.689  12.558
0.011 -10.189  -1.995 -19.862
>424
0.758   4.074   3.655   4.339
0.148  20.058  12.920   6.191
0.099  -9.914   7.284 -18.889
0.077   5.911  11.054 -18.433
0.021   6.973  16.322 -27.038
0.021 -11.009   0.478 -23.420
0.020  -2.673  16.876 -18.590
0.020  -2.689  -0.486 -25.916
0.020  11.586   8.543   7.664
0.020 -10.631   2.517 -12.214
0.018  -8.926  -5.589 -17.781
0.018   5.810   9.019  -7.277
0.016   5.883 -20.510 -18.674
0.010   5.954  -5.761   5.944
>425
0.797   4.025   4.519   4.808
0.070   5.933  12.725 -19.644
0.059 -10.479   6.182 -19.631
0.054  18.501  13.458   5.491
0.027  -2.958  -1.407 -26.753
0.025  -4.910  -9.804 -18.206
0.020  -2.332  18.962 -20.558
0.019   6.494   7.205  12.548
0.016   5.465 -19.820 -19.863
0.015 -10.176  -1.388 -13.142
0.013 -11.634  -3.001 -25.493
0.012   7.256  14.973 -27.631
>426
0.646   4.447   4.512   4.194
0.126  18.440  13.937   5.667
0.061 -10.896   5.550 -18.945
0.049  -5.846  -8.314 -16.418
0.049   5.670  12.118 -18.634
0.028  -3.252  -2.044 -25.643
0.025  -3.453  19.910 -25.066
0.020   6.303   6.888  13.003
0.019   4.869  20.427 -27.123
0.018   4.439  10.400  -1.293
0.016 -11.321  -3.313 -24.862
0.014  -4.323  14.389 -17.780
0.013   5.474 -19.433 -19.096
0.011  -3.746 -19.320 -23.877
0.010  -9.898  -1.648 -12.727
>427
0.714   4.737   5.128   5.642
0.160   5.646  11.045 -19.940
0.103  19.481  14.259   6.155
0.058 -10.255   5.370 -19.669
0.029  -3.163  19.558 -26.191
0.019 -11.063  -8.323 -24.566
0.018  -3.627  -2.457 -26.264
0.017  -9.683   4.237  -8.163
0.014  -6.017  -8.179 -16.992
0.013   6.381  14.918 -28.558
0.013  -3.689  13.577 -20.025
0.011  -4.109  -7.170  -8.616
>428
0.706   3.753   5.399   4.705
0.136   5.644  12.325 -19.508
0.105  18.389  13.940   7.366
0.069 -10.402   6.220 -19.354
0.051  -7.984  -8.536 -18.099
0.039   6.415   6.778  12.853
0.034  -3.002  20.058 -25.551
0.028  -3.041  -2.917 -25.314
0.021   7.705  14.823 -26.997
0.019  -3.004  14.543 -18.857
0.017  -3.740  -7.592  -8.439
0.014  12.898   5.947   7.804
>429
0.774   4.074   4.922   5.627
0.188  18.454  12.793   5.548
0.091   6.685  12.946 -20.260
0.033 -10.686   5.961 -20.183
0.026  -5.817  -8.359 -17.155
0.024  -2.995  19.791 -26.337
0.022   4.131 -17.422 -13.739
0.022  -3.000  -6.792  -5.194
0.016   5.942  14.892 -28.202
0.014  -3.089  -1.868 -26.214
>430
0.798   4.342   3.848   4.909
0.392  17.843  13.508   5.088
0.165   6.236  10.865 -18.293
0.067  -6.617  -7.770 -18.053
0.041 -10.875   4.051 -18.447
0.020  -4.005  15.947 -18.813
0.017   4.623  21.817 -27.468
0.017  -3.734  -1.764 -26.503
0.013   5.755   8.459  -9.434
0.011  11.360   8.249   3.975
>431
0.720   4.492   4.826   4.852
0.264  17.969  13.602   4.006
0.090   5.602  12.478 -18.672
0.064  -9.480   5.903 -19.083
0.045  -4.630  -7.466 -11.493
0.025   4.729  20.927 -26.863
0.021  -5.017  14.204 -17.703
0.020  11.442   9.404   6.604
0.019   9.164  13.998 -26.761
0.014 -10.211   2.849 -11.692
0.011  -3.151  -2.192 -26.322
0.011   4.483   7.091  12.778
>432
0.601   4.468   5.157   3.683
0.297  17.699  14.500   6.524
0.102   6.154  12.490 -18.966
0.037   2.905  19.592 -21.968
0.036  -9.865   5.655 -19.341
0.034  -6.221  -7.322 -18.781
0.031   9.312  -1.522   5.438
0.030  28.413 -20.498 -30.673
0.024 -11.394  -4.048 -25.310
0.020  -5.645  14.083 -18.867
0.020   5.731  10.356  -9.708
0.016  12.404  12.038   0.339
0.013  -3.227   0.568 -26.650
0.013  17.727   5.988   7.247
0.012   4.710   6.172  12.200
0.011   4.427 -17.897 -13.533
>433
0.549   3.903   4.641   2.787
0.190  18.824  14.186   6.408
0.063   6.383  12.053 -16.805
0.043  -6.297  -8.482 -16.649
0.036  -4.280  -3.607 -24.715
0.031  -9.708   5.512 -20.307
0.026   3.690  19.199 -23.290
0.019  -5.267  13.079 -16.201
0.013   4.192 -19.138 -14.951
0.012  13.459  11.768   0.644
0.012  10.271  12.513 -24.491
0.011  17.836   5.540   7.640
>434
0.673   4.260   5.382   5.461
0.214  18.503  13.994   6.292
0.041   7.265  13.417 -20.866
0.039  -9.532   4.745 -17.671
0.039  -4.753  -9.094 -14.711
0.027  -2.845  20.770 -26.031
0.016  -4.783  13.363 -14.584
0.014   5.646  20.435 -28.637
0.014  -9.843   3.982   2.254
0.013  -3.056  -2.721 -25.970
0.013  -9.174   3.796  -8.948
0.012  -3.538  -3.295  15.238
0.011  -3.724  -7.327  -6.469
0.010  12.808   5.120  -0.099
>435
0.646   4.560   5.111   6.345
0.187  17.957  14.380   6.653
0.069   6.592  12.895 -20.568
0.040   2.979  20.495 -22.092
0.027  -3.411  -2.999 -26.578
0.023  -4.845  14.304 -20.341
0.022  -2.077  -7.624   9.609
0.019  -9.051   6.815 -19.893
0.017  -3.449   4.066  22.558
0.016  -9.498  -8.419 -19.302
0.015  -9.672  -1.462 -14.952
0.011  -3.899  -7.608  -7.937
0.010   5.985  14.279 -29.290
>436
0.583   4.565   5.203   6.435
0.164   6.197  11.836 -20.479
0.062  18.081  14.940   7.981
0.042   3.156  19.740 -22.599
0.025  -9.928   5.420 -19.811
0.018  -2.763  -2.163 -26.032
0.013  -4.072  13.898 -20.647
0.013 -11.830  -3.759 -25.331
0.013  11.029   5.330 -20.933
0.012   6.618  10.576  13.362
0.011   4.204  10.269  -0.331
0.011  -4.941  -8.780 -14.175
0.011   6.862  14.349 -29.248
0.011   5.721  11.833  -8.625
>437
0.702   3.953   4.189   5.311
0.098  18.826  14.824   7.386
0.088   7.119  11.678 -20.271
0.025  -2.259   0.734 -26.438
0.021 -10.371   5.358 -19.448
0.013   6.556   9.237  -9.760
0.013  12.913   8.240   6.478
0.012  -9.700   4.400   2.512
0.011  -4.613  -8.935 -14.407
0.011  -3.592  19.917 -25.711
>438
0.673   3.721   4.895   5.819
0.177  19.441  13.632   7.060
0.064  -9.272  -8.051 -19.311
0.062   6.308  13.133 -21.029
0.031  -3.489  -2.804 -25.122
0.022   3.221  20.795 -22.928
0.019  -5.082  -3.289  15.542
0.016   5.836  13.990 -29.404
0.014   9.692   8.222 -15.695
0.014 -10.246   3.837   6.362
0.013 -10.129  -0.587 -16.000
0.012  12.416   6.838  -0.110
0.011  -5.238  13.532 -20.442
0.011  17.690   5.142   8.474
0.011   5.344   7.608  -7.577
0.011 -11.604  -2.846 -24.960
0.010 -11.703 -17.692 -24.830
>439
0.716   4.127   5.367   5.523
0.266  18.507  13.493   6.368
0.083  -6.433  -7.843 -17.089
0.073   6.022  13.073 -20.359
0.065  -9.448   4.270 -18.955
0.036  -3.335  -7.405  -8.176
0.024   2.648  21.337 -22.141
0.022  -3.369  -4.724 -24.857
0.016  -3.869  15.820 -20.074
0.015   3.983   7.660  -2.709
0.014  -4.704   3.281  21.267
0.011  12.874  -0.516   7.303
0.011   3.750 -17.027 -13.009
0.010  11.706   7.870   2.803
>440
0.834   4.216   3.880   6.228
0.110  18.591  12.490   6.474
0.080   7.529  10.805 -15.892
0.040  -6.028  -7.029 -16.539
0.039 -10.053   4.656 -19.275
0.024   4.671  17.879 -20.917
0.018  -3.616  17.697 -19.846
0.017  -1.731   0.815 -26.355
0.015  13.173   9.342   0.522
0.014   4.301   7.917  -2.887
0.013   6.837   9.721 -24.149
0.012 -10.240  -6.723 -23.857
0.011  -4.511  -7.333  -8.542
>441
0.713   3.702   4.192   4.463
0.158  17.931  13.344   6.405
0.114  -9.738   3.924 -19.145
0.052   9.609  11.390 -19.191
0.022   3.988  17.141 -20.349
0.022  -3.160  20.344 -25.407
0.017  12.150   8.840   0.113
0.015  -6.182  11.504 -18.582
0.015   6.505 -17.725 -21.428
0.014   5.601   9.278  -7.732
0.013 -10.537   4.195   6.383
0.013   2.869   1.014 -25.395
0.011  11.196   1.002   7.185
0.010  -3.550  -6.787  -5.054
>442
0.748   3.702   4.009   5.556
0.094  19.111  14.508   6.892
0.066   7.074  11.269 -16.962
0.045  -9.574   4.023 -20.062
0.031   5.188  17.465 -22.272
0.029  -1.530   2.729 -28.154
0.028  -4.763  -8.384 -15.331
0.014  -3.292  16.491 -21.300
0.014   5.033 -18.173 -17.971
0.013  12.756   8.037   1.553
0.013   4.398   7.571  -4.132
0.013  -3.125 -18.674 -26.794
0.011   4.185  29.794 -21.764
0.011  12.556  -0.606   6.282
0.011  -9.315  -1.862 -25.934
0.010  -3.455  -6.945  -6.618
0.010 -10.857   3.837   5.956
>443
0.458   3.661   4.856   5.733
0.234  18.855  13.187   6.027
0.107   5.787  11.716 -16.593
0.039   2.866  20.846 -23.022
0.031  -5.602  -9.068 -15.087
0.024  -4.520  13.696 -16.092
0.022  -9.293   6.564 -20.456
0.020   4.963 -19.426 -17.817
0.018  -3.830  -8.222   9.288
0.016  -4.503  -7.266  -7.231
0.015   3.229  11.777  -0.367
0.012 -10.146   4.282   5.981
0.011  10.279  13.445 -25.800
0.011  -2.517  -0.894 -26.281
0.011  -4.211  15.818 -25.953
0.011  11.724   6.511  -0.304
>444
0.490   4.461   4.717   6.133
0.196  20.469  13.479   7.388
0.080  -8.903   5.727 -20.287
0.047   6.553  12.224 -16.636
0.023  -9.314  -1.504 -16.041
0.023  13.298   8.068   0.181
0.022  -1.951  -1.589 -25.635
0.020  -2.936  15.024 -16.356
0.018   6.176   8.184  -7.030
0.018 -10.041  -2.402 -24.185
0.016   4.834  19.745 -23.880
0.016  -8.969  14.505 -24.941
0.014  12.743  -0.879   7.740
0.013  -9.520   5.467  -6.704
0.013  12.977   7.201   8.556
0.013  -5.096  -8.736 -16.209
0.011 -10.612   5.432   1.648
>445
0.576   3.669   5.539   1.914
0.174  19.406  12.468   6.900
0.067   6.489  14.544 -21.657
0.036  -4.987  -8.589 -15.257
0.034  -9.133   6.870 -20.841
0.026  13.235   7.855  -0.103
0.023   3.508  22.244 -23.368
0.022  -2.191  -1.101 -26.348
0.020  -9.889   0.497 -14.772
0.020   6.115   8.835  -7.695
0.017  13.476  -0.931   6.994
0.016  -9.673  15.393 -26.389
0.016  -2.556  17.210 -21.631
0.014   5.376   6.639  12.178
0.013  11.926   8.410 -21.981
0.011   6.275  -7.408   6.289
0.011 -12.263  30.599 -14.579
>446
0.583   4.009   4.971   6.263
0.226  19.091  13.468   6.180
0.103  -5.619  -8.234 -15.178
0.073   6.512  14.185 -21.563
0.033  -8.916   6.324 -19.837
0.025  -3.007  17.172 -21.633
0.024  -3.897  -7.401  -6.626
0.018  12.822   8.453  -0.034
0.017  -2.812  -1.217 -26.413
0.014  10.159   9.195 -15.072
0.013   5.840  -7.411   7.257
0.012  -3.953  -8.503   9.572
0.011  11.085   0.196   7.115
0.011 -10.464  -7.974 -24.242
0.010   5.458   8.503  -7.184
>447
0.499   3.651   5.389   2.920
0.321  18.226  13.189   5.411
0.090   6.066  13.669 -20.539
0.034  -8.615   5.011 -17.158
0.030   2.724  21.711 -22.358
0.021  -2.958  15.737 -20.579
0.020  11.480   8.044   7.449
0.018  10.242   8.500 -14.882
0.016   5.582   8.106  -7.301
0.014  11.520  -0.494   7.625
0.014  -3.287  -2.396 -26.072
0.013  -4.979  -8.468 -14.470
0.013   5.455  -7.956   7.331
0.011   5.421   7.398  12.687
0.011 -10.220   3.809   3.078
>448
0.787   3.735   4.520   5.918
0.124  18.272  12.917   4.816
0.098   6.452  12.388 -18.241
0.047  -5.644  -8.565 -17.131
0.041  -8.473   5.648 -18.194
0.037   4.376  20.126 -25.444
0.022  -4.284  13.628 -17.160
0.018  -3.408  18.285 -26.167
0.015  12.696   9.305  -0.625
0.014   6.345  10.023  -8.996
0.014  -3.261  -2.501 -26.104
0.010  11.985   0.616   7.014
>449
0.493   4.567   4.644   5.940
0.429  17.782  12.334   5.092
0.082  -5.501  -8.286 -16.822
0.050   9.727  12.945 -24.431
0.046  -9.105   4.083 -18.369
0.041   3.611  20.217 -24.416
0.029   8.979  11.025 -16.398
0.022  11.348   8.883   0.691
0.022  -5.586  12.841 -17.171
0.018  -9.530   3.739   4.849
0.017   9.445  -2.489   6.761
0.016  10.934   8.479  -9.010
0.015  -4.831  17.712 -25.233
0.015  -5.617  -6.375 -24.695
0.012  -6.063   7.264  -9.059
0.011  -4.333  -7.266  -8.543
0.011   2.244   0.828 -25.699
0.010  -3.866   6.475  -0.232
0.010   4.309 -19.705 -16.605
>450
0.715   4.837   4.319   6.268
0.300  17.682  12.868   5.388
0.099   5.802  13.377 -18.554
0.055  -5.712  -8.579 -16.710
0.043   9.797  13.121 -25.829
0.040  -9.171   4.884 -18.511
0.035   3.100  21.882 -25.602
0.023  -4.196  15.059 -18.004
0.020   9.712   9.476 -12.385
0.017  -4.906  16.222 -26.311
0.013  11.316   7.956  -0.861
>451
0.565   3.877   4.507   6.146
0.090  17.781  13.599   5.329
0.057  -5.739  -8.515 -15.792
0.039   6.348  12.752 -17.026
0.038  -8.651   4.569 -17.574
0.025   3.440  20.171 -24.105
0.024  -4.274  14.152 -17.135
0.017  -2.757  -3.202 -25.679
0.016  12.476   7.972   1.206
0.015  -9.914  13.487 -24.294
0.015  11.498   7.829  -8.887
0.012 -10.941  -6.862 -24.443
0.011   5.642 -17.801 -16.591
0.010   4.434  -9.100   7.374
0.010   4.453  -2.139 -21.976
>452
0.779   4.212   4.846   6.654
0.110  18.773  13.724   6.037
0.047   7.311  11.883 -15.847
0.047  -9.723   6.652 -20.495
0.029  -1.678  20.629 -25.036
0.027  -4.886  -8.376 -14.368
0.019  -3.352  -8.154  10.432
0.016  -9.961  -1.292 -14.764
0.014  -4.124  13.028 -16.100
0.014  21.397 -21.568 -24.680
0.014   5.222 -10.616   7.261
0.011  12.778   5.225   7.984
0.011 -12.735  -1.900 -24.935
0.010  -1.888   4.992  23.294
0.010 -10.847   3.394   2.222
>453
0.679   3.935   5.389   6.183
0.189  18.486  12.806   5.596
0.091  -8.565   5.577 -19.357
0.042   7.198  13.799 -19.642
0.035  -4.430  -8.164  11.128
0.028 -10.897   4.250   3.531
0.022  -1.976  19.369 -20.847
0.018  -4.549  -8.778 -12.980
0.016  12.064  -2.088   7.161
0.015   7.140  11.795 -10.579
0.015  -9.113   3.871  -8.942
0.012   4.913  19.848 -27.556
0.012   3.681   6.512  -2.112
0.012   4.769 -10.947   6.876
0.012  13.088   5.232  -0.437
0.012  13.397 -11.332 -15.089
0.011   5.746 -20.476 -17.778
>454
0.623   3.373   4.527   4.074
0.283  18.818  12.993   5.895
0.081   6.743  12.254 -19.321
0.037  -6.021  -8.797 -16.340
0.031  -3.930  -8.192  10.463
0.031   2.980  19.888 -21.895
0.024   4.731   6.020  12.398
0.015 -10.256   4.027   2.871
0.015  -5.417  13.386 -19.047
0.013  -3.424  -2.823 -26.361
0.011  13.062  11.511  -0.630
>455
0.709   3.813   5.107   5.960
0.085  17.933  13.833   6.032
0.080   6.494  12.848 -20.218
0.049  -5.845  -8.344 -15.773
0.042  -3.052  19.434 -26.045
0.034  -8.782   5.618 -19.951
0.022  18.965 -21.731 -25.617
0.017  -4.641  -4.620 -25.395
0.015  -4.789  12.288 -15.724
0.013  12.915  10.659   0.498
0.013  -3.779  -7.905  -6.183
0.011  20.892 -11.664 -21.250
>456
0.643   4.276   5.130   6.594
0.176  17.988  13.032   6.605
0.078   9.203  12.925 -22.812
0.075  -5.688  -8.690 -15.891
0.037  -9.321   3.790 -16.761
0.034   3.276  21.235 -23.371
0.029  -3.845  -7.329  -7.620
0.021  -4.935  13.172 -16.568
0.020 -10.323   2.977   1.031
0.016   9.554   8.876 -15.605
0.013   4.114 -10.223   7.194
0.011  -5.308  14.631 -25.815
0.011  12.107  10.150  -0.213
0.010  -6.163   3.404  -7.787
0.010   3.505  15.932 -17.239
>457
0.699   3.991   4.844   6.199
0.283  18.136  13.019   5.420
0.041   9.884  12.688 -22.341
0.036  -9.082   7.213 -20.138
0.034  -5.532  -8.590 -14.992
0.025   9.871   9.050 -14.620
0.022  -3.960  15.701 -21.402
0.021   3.708  20.109 -22.846
0.016  -3.561  -8.283   9.253
0.015 -10.532   4.046  -0.778
0.014  11.329   8.256   6.313
0.012   4.969  -1.231 -20.866
0.011   4.450   7.723  -3.922
0.010  -5.492   7.996  -9.885
>458
0.579   4.786   4.712   5.778
0.350  18.389  12.942   5.535
0.062  -5.910  -8.442 -15.599
0.053   9.344  12.385 -22.672
0.038   2.696  20.374 -22.991
0.025  -9.434   3.803 -16.084
0.022  -5.873  13.906 -20.842
0.021   3.043  -1.406 -20.817
0.017   4.657 -19.919 -17.436
0.016   9.841   8.620 -14.444
0.014  -6.288   6.281  -6.574
0.013  20.192 -19.609 -25.729
0.012  -4.111  -7.337  -6.313
0.011   4.256   6.888  -4.226
>459
0.727   3.380   4.076   4.013
0.178  19.410  12.904   6.376
0.059  -9.062   5.832 -20.044
0.056  -5.535  -8.171 -13.701
0.039   6.699  11.830 -19.113
0.034  -1.843  -2.984 -26.271
0.026  -4.336  15.398 -19.958
0.022   3.720  -1.659 -20.612
0.019  11.109   8.133 -10.170
0.015   3.097  19.155 -21.347
0.014  11.833   8.228  -0.903
>460
0.567   4.433   3.524   5.295
0.230  -5.921  -8.230 -15.064
0.174  20.665  12.044   6.485
0.084   9.072  12.544 -21.256
0.036   1.958  20.883 -22.636
0.030   1.991  -1.432 -23.850
0.023  -5.374  -7.696 -26.016
0.019   3.540 -15.425 -14.713
0.017  -5.488  15.904 -25.752
0.017  -7.029   4.805 -20.703
0.014  -5.417  -4.586  -7.607
0.013  10.048   7.216  -0.825
0.013  11.478   8.259 -10.321
0.012  18.679 -21.738 -24.620
>461
0.557   4.388   4.347   5.688
0.185  19.779  11.699   6.835
0.157  -6.050  -8.434 -15.322
0.078  -4.095  17.148 -26.006
0.067   9.284  10.108 -15.230
0.038  -4.380  -4.838 -25.581
0.033  -9.411   4.742 -20.224
0.029   2.896  -1.143 -20.574
0.025  10.545  12.577 -23.930
0.024   1.938  22.306 -23.383
0.022  -9.813   5.058   1.658
0.022  -4.585  -7.184  -7.555
0.018   4.315   6.584  -3.621
0.015   3.651 -14.989 -13.784
0.012  10.912   8.113   1.024
0.011  -6.315   5.171  -6.216
>462
0.535   3.560   4.041   5.571
0.321  20.215  11.373   6.395
0.190  -6.349  -8.454 -15.967
0.057   8.973  10.672 -15.968
0.047  -7.339   0.405 -16.004
0.039   9.035  13.730 -23.632
0.029   2.759  19.952 -22.956
0.027  10.532   8.170  -0.894
0.026   2.748  -0.727 -21.775
0.024  -5.603  16.292 -25.734
0.017  -5.393  11.566 -16.731
0.015  -5.324  -7.754 -25.076
0.015   9.345  -7.829   8.016
0.015  -4.806   6.131   0.867
0.014  -6.186   6.973  -8.028
0.012   4.347   8.521  -7.522
0.011  -4.763 -20.643 -25.604
0.011  -3.828 -18.678 -16.496
>463
0.529   4.435   4.859   6.057
0.176  18.528  13.275   6.222
0.071   9.958  12.246 -22.284
0.060  -4.682  -5.741 -26.519
0.054  -9.147   4.190 -20.477
0.034  -6.351  -8.543 -14.803
0.034  -3.271  18.513 -25.458
0.020   2.164  24.284 -23.859
0.018  11.539   9.457   0.485
0.014   2.618  -3.013 -23.698
0.013   4.269 -20.450 -16.091
0.012   4.433   7.829  -3.920
0.012   4.738  15.105 -16.506
0.011  17.673   4.234   7.768
0.011  -6.503   5.729  -6.460
0.011  11.122   9.081  -8.930
>464
0.667   3.077   4.198   3.519
0.169  18.975  12.634   6.853
0.059  10.245  11.855 -20.988
0.048  -8.698   5.161 -19.713
0.037  -5.821  -7.927 -14.987
0.023   3.590  19.625 -22.138
0.022  -2.677  -1.221 -25.778
0.021  10.854   7.775 -13.886
0.020  -4.615  15.493 -20.200
0.017   5.366   7.547  12.224
0.015   3.665  -1.485 -20.550
0.015  11.908   8.021  -0.469
0.013   5.701   8.488  -7.752
0.011 -10.433  -3.109 -24.499
0.011   5.481 -19.862 -16.767
0.010  18.930  -8.244 -21.866
>465
0.823   4.686   4.975   6.269
0.067   5.314  14.367 -19.277
0.063  -5.269  -7.887 -12.652
0.061  -3.809  17.524 -26.776
0.050  18.245  12.654   7.775
0.045  -8.877   4.869 -19.215
0.031  -3.133  -4.017 -27.498
0.022  10.450  12.508 -25.140
0.019   4.245  18.830 -26.602
0.014   4.176  -1.228 -21.022
0.014  -3.381  15.135 -18.553
0.013   4.732 -20.055 -19.051
0.012  10.534   8.827 -13.008
0.010  19.574 -22.263 -26.509
>466
0.790   3.372   5.338   5.899
0.113  18.551  12.869   6.645
0.083  -5.499  -8.815 -14.053
0.046  10.326  11.411 -20.084
0.035  -3.057  19.511 -26.140
0.029  -8.416   5.630 -20.099
0.025   3.331  19.765 -21.301
0.025  -5.572  13.248 -19.832
0.023  -2.285  -2.735 -26.108
0.018  -3.495  -7.817  -5.367
0.018   3.808  -1.608 -20.405
0.012   3.472  31.107 -26.891
0.012  10.911   9.521 -10.113
>467
0.767   3.699   4.607   4.641
0.115  19.038  14.037   5.959
0.088  -8.754   4.679 -19.276
0.080  -6.039  -9.078 -17.426
0.057  -4.757  -3.638 -26.265
0.028   9.740  11.462 -18.663
0.021  19.318 -13.119 -20.001
0.020  -3.014  19.918 -26.024
0.016   3.218  18.627 -20.468
0.015   4.966   6.316  12.473
0.014  -9.814   4.109  -2.254
0.014  20.006 -21.361 -24.725
0.010   4.399  -2.904 -20.180
0.010  17.517   5.276   7.759
>468
0.733   3.779   4.725   5.439
0.076  -8.500   5.313 -20.480
0.066  18.478  14.348   7.799
0.061  -6.096 -10.212 -17.179
0.046   6.775  11.776 -16.712
0.038   3.965  19.577 -22.459
0.023  -5.217  12.792 -21.307
0.017   5.205  10.733  12.366
0.015   4.135 -18.774 -14.248
0.012  10.649  12.389 -25.612
0.011  -3.380  -8.299  -6.634
0.011  -2.998  -4.438 -26.615
0.010   4.393  28.906 -26.976
0.010  20.061 -13.663 -21.490
>469
0.622   4.467   5.016   5.764
0.186  -5.864  -8.751 -15.640
0.074  -9.104   5.654 -20.339
0.072   9.706  12.531 -21.571
0.054  -3.779  14.728 -26.669
0.039  19.327  13.210   6.744
0.028   2.269  20.722 -22.756
0.025  -4.880  13.173 -16.328
0.024   9.946  -8.534  12.268
0.019  -2.870  -2.375 -26.490
0.017  -3.939  -7.485  -7.964
0.015  19.230 -21.938 -24.842
0.015  11.120  11.130   7.181
>470
0.731   3.929   4.342   3.814
0.123  18.205  13.918   7.341
0.095   8.961  11.658 -19.689
0.038  -5.490  -7.923 -13.855
0.030  -9.159   4.820 -19.984
0.026   2.780  19.984 -21.043
0.025  -3.837  15.714 -27.621
0.021  -5.450  13.612 -19.705
0.011  -4.881  -1.972 -19.943
0.011   8.846   6.467  10.522
>471
0.569   3.584   4.222   4.203
0.112  18.015  13.895   7.198
0.095   8.887  11.623 -18.352
0.040  -8.978   5.146 -19.723
0.033  -6.296  -8.817 -13.481
0.027   5.560   6.276  11.783
0.021  -4.516  15.110 -26.159
0.019   2.511  -0.174 -25.125
0.018  -4.651 -19.695 -25.032
0.013  10.927   8.222 -10.921
0.012   2.776  20.474 -20.817
0.012  -3.597  -7.856   7.858
0.012  -4.570  13.530 -17.397
0.010  18.472 -11.153 -20.528
>472
0.839   4.418   4.958   5.361
0.107  19.092  12.954   8.375
0.107  -5.718  -8.712 -15.113
0.067   9.310  12.168 -20.422
0.038  -9.154   6.001 -20.458
0.020  -3.868  -7.334  -6.283
0.018   2.585  20.901 -22.770
0.017   4.279  -1.617 -21.256
0.015  -5.530  13.393 -20.670
0.010  18.349 -10.428 -21.506
>473
0.606   4.453   4.764   6.217
0.093  -8.789   5.331 -19.617
0.090  20.362  12.559   7.412
0.035   9.976  11.688 -20.228
0.033  -4.402  -4.651 -25.946
0.024  -5.925  -8.611 -14.665
0.022  -4.850  15.594 -24.144
0.021   4.674   6.572  -2.207
0.017  -3.111  -7.881   7.737
0.014   4.022  -1.589 -20.239
0.011  11.935   7.212 -13.267
0.011   3.438  19.527 -21.899
>474
0.758   4.185   4.151   5.458
0.146  -5.423  -8.818 -16.644
0.108  -8.261   4.867 -18.426
0.083  18.508  12.059   7.189
0.053   7.002  12.232 -18.377
0.024  -3.781  14.611 -18.133
0.017  -1.905  -1.254 -26.867
0.014  -3.267 -16.658 -17.655
0.013   4.330  21.638 -25.262
0.011  -4.527  16.074 -26.869
0.010  12.756 -11.008 -16.949
0.010  11.430   7.450 -11.210
>475
0.739   4.658   3.951   5.707
0.118  18.696  11.886   5.812
0.079   8.896  11.889 -18.271
0.034  -7.889   5.201 -18.776
0.022  -5.190  14.304 -19.143
0.020  -5.753 -10.180 -17.566
0.018  -3.137  19.511 -26.910
0.013   2.460  18.848 -20.607
0.012   4.092  -1.117 -20.302
>476
0.850   4.517   4.709   6.723
0.120   9.191  11.792 -21.011
0.049  -9.162   4.466 -19.974
0.027  20.729  12.810   8.918
0.026  10.539   8.866 -11.615
0.021  -5.025  13.900 -26.990
0.019   3.841  -2.232 -21.099
0.018   3.263  19.305 -22.809
0.014  -5.243  12.078 -17.874
0.013   3.384 -14.863 -12.758
0.013  19.265 -20.983 -26.741
0.013  -3.849  -5.967 -27.454
0.011  -5.240  -7.465  -5.005
0.010  -4.601 -10.158 -13.691
>477
0.685   4.812   3.887   6.532
0.084  20.257  11.922   6.759
0.062   8.871  11.966 -20.527
0.052  -5.699  -8.483 -13.654
0.029  -7.665   4.922 -19.337
0.023   1.155  -2.129 -24.866
0.022  18.127 -20.826 -25.793
0.020   2.426  19.721 -22.513
0.016  11.018   8.895 -10.191
0.014  10.252   8.639  -1.424
0.013  -5.346  14.243 -25.620
0.013  -7.792   2.031  -5.765
0.011  -3.941  -7.708  -5.646
0.011   4.300  -5.987   6.345
0.011  10.202 -21.235 -24.404
0.011  10.460  11.069   7.859
0.011   3.646 -19.924 -17.743
>478
0.722   4.122   3.933   5.750
0.102  -8.843   4.079 -19.936
0.058   9.741  11.650 -20.374
0.031  -3.553  -7.875  -4.832
0.029  20.144  11.561   5.932
0.022   3.747  18.352 -21.207
0.022  -5.332  -8.923 -14.093
0.022  10.831   8.777 -11.259
0.017  -3.734  16.816 -26.461
0.015   4.602  -5.933   5.857
0.014  -3.874  -8.297 -27.857
0.013   3.757  -0.910 -20.996
0.011  18.568 -21.678 -26.969
0.011  10.971   8.853   2.764
0.011  -3.146   0.761 -26.086
0.011  -3.700  -8.532  10.159
0.010   4.394   7.528  -2.765
>479
0.570   3.667   5.323   3.967
0.124   6.657  12.929 -19.568
0.114  19.259  12.997   5.635
0.054  -2.781   5.306  21.351
0.040  -8.722   6.236 -20.071
0.039  -5.015  -8.690 -14.445
0.028  -4.140  -7.274 -27.435
0.022   5.160   6.887  12.084
0.022   3.254  21.455 -21.733
0.021  -3.468  15.731 -19.798
0.018   4.436  -1.745 -20.653
0.018  11.481   8.199 -10.621
0.014  11.469   7.666   6.848
0.013  -3.083  -7.388  -4.854
0.013  12.222   7.644  -1.296
0.013  -9.270   0.799 -14.048
0.012   5.064  -8.011   6.848
0.012  11.665  -0.659   6.415
0.010   5.274  13.920 -10.435
>480
0.656   4.166   4.380   6.110
0.074  -8.464   6.256 -20.051
0.068  19.456  13.455   5.513
0.041  -5.538  -8.603 -17.117
0.039   6.994  12.102 -19.315
0.029  -4.647  14.610 -19.778
0.022  -2.809  13.451 -28.458
0.021  -3.293  -7.457  -2.997
0.016  10.952  -1.633   5.375
0.015  11.140   7.622 -11.973
0.014  10.603   6.747  11.537
0.014   4.627  -2.313 -20.666
0.014   3.409  20.040 -21.464
0.014  -3.729  -7.736   6.035
0.011  -4.463 -19.510 -27.866
0.010   4.739  -8.287   6.534
0.010   4.135  11.819   3.156
0.010  -9.186   0.264 -12.428
>481
0.556   4.434   4.521   5.959
0.138  19.543  12.585   5.433
0.124   9.027   9.821 -15.270
0.036  -5.944  -8.735 -15.710
0.032  -8.282   1.757 -15.437
0.030   8.357  13.975 -22.920
0.029   1.583  20.898 -23.665
0.021  -5.312  15.296 -26.219
0.018  -7.126   7.104  -7.230
0.016  -4.768  -6.841 -27.060
0.016   9.556   8.454  -0.899
0.015   3.234  -7.585   6.846
0.014   9.358  12.502   7.689
0.012   3.478  -1.666 -21.495
0.010   2.755   8.825  -5.772
>482
0.540   4.202   4.636   4.381
0.143  18.740  12.047   3.589
0.113  -5.253  -8.161 -13.457
0.074  -9.317   4.989 -19.726
0.059   9.807   9.456 -18.841
0.045   2.237  -1.777 -23.957
0.026  -3.390  -7.167  -5.004
0.024  -4.614  15.136 -19.549
0.022  10.090  11.206   7.895
0.016  -4.879   5.593  23.002
0.015   2.844  19.262 -21.380
0.013   9.104  -2.175   4.870
0.013  10.921 -20.948 -22.788
0.012  11.754   8.516  -8.566
0.012   4.587 -19.688 -16.434
0.012   4.441   7.102  13.904
>483
0.576   4.634   3.755   5.993
0.233  18.718  12.007   5.153
0.093  -5.569  -8.300 -15.212
0.069   9.328   9.406 -16.324
0.061  -7.923   2.046 -16.399
0.027   2.451  19.997 -23.434
0.027  -6.195  11.361 -16.363
0.021  10.553   8.866   0.867
0.018   9.578  11.835 -25.662
0.016   3.587  -5.970   5.846
0.016  11.903   9.163  -7.910
0.013   3.306  15.379  -0.888
0.012  17.752 -20.881 -25.877
0.012   3.744 -19.411 -15.546
0.011   9.002   7.514  12.094
0.011   3.714  -3.271 -22.127
0.011  -6.714   5.139 -24.439
>484
0.627   4.609   6.102   7.434
0.093  -8.987   5.801 -20.106
0.085  19.362  12.339   6.299
0.058   9.640  10.025 -15.785
0.058  -5.317  -8.748 -13.695
0.031  -4.865  -8.871 -26.428
0.022   4.093  -1.967 -20.554
0.022  10.610  12.368 -24.991
0.021  18.773 -21.208 -24.921
0.019  -4.031  16.348 -24.139
0.018  -3.427  -7.459  -5.308
0.017   3.912 -15.349 -12.939
0.017   3.829  18.973 -21.849
0.014  -9.602   1.074 -13.492
0.014  12.751   7.523  -5.861
0.013   3.627   0.756  14.304
0.012  -5.418  11.322 -14.489
0.012  11.185  -0.182   7.015
0.011  12.295  -8.672 -21.193
0.011   4.546  -8.040   7.446
>485
0.359   4.089   5.838   6.205
0.133  18.921  12.464   4.973
0.060   9.663   9.090 -14.075
0.049  -9.217   5.976 -20.334
0.041  -5.481  -8.076 -12.710
0.036   4.083  -1.890 -20.676
0.035   5.189  14.148 -19.594
0.032   4.844  31.984 -27.819
0.023   9.202  -0.631   6.100
0.019 -10.116   6.984   5.453
0.019  -4.126  16.096 -25.411
0.018  10.982   8.517  -1.092
0.018   3.396   1.110  13.164
0.017  -2.549  -7.381  -2.470
0.014   2.949  21.729 -22.591
0.013   3.665  -8.025   6.775
0.012  10.492   6.494  12.851
0.012   3.754  13.163  -0.450
0.012  -6.596   7.338  -9.323
0.010  17.830  -9.461 -20.370
>486
0.611   3.745   4.508   5.912
0.267  18.478  13.249   6.070
0.057  -8.580   5.376 -18.534
0.051  -5.234  -8.156 -13.875
0.047  -3.226  -7.722  -5.865
0.043   6.388  12.612 -19.957
0.021  11.233   8.586 -11.110
0.018   5.357  11.543  11.493
0.018  -4.557  13.756 -19.916
0.018   4.087  19.837 -22.927
0.016   4.870  -2.619 -20.734
0.015   6.088 -19.996 -19.051
0.014  10.930   1.235   9.406
0.014  -9.423   2.271 -10.253
0.014  12.723   8.959  -1.793
0.014  -3.221  -0.107  19.166
0.013  -2.351  -7.526  13.138
0.013   4.521   8.475  -3.526
0.011  19.603 -20.335 -26.332
0.010   4.295  14.475   2.713
>487
0.521   4.926   5.644   6.342
0.121  20.013  13.574   6.161
0.107   8.070  12.487 -20.787
0.036  -9.971   6.053 -20.521
0.033  -5.371  -8.211 -14.245
0.027   3.047  21.215 -22.461
0.024  -5.599  14.439 -20.621
0.021  -3.194  -7.001  -6.637
0.019   2.751  -1.783 -21.522
0.017  10.401   8.005  -6.818
0.017  -4.793  -3.203  16.539
0.015  -4.539  -2.328 -25.999
0.013  -7.162   6.117  -6.801
0.012  11.095  12.844   1.450
0.011   8.395  -1.138   3.351
>488
0.455   4.709   4.595   6.322
0.164  19.256  12.602   5.508
0.079   6.252  11.946 -18.847
0.078  -9.214   5.126 -19.110
0.030  -5.309  -7.784 -12.632
0.022  -4.436  -3.686 -26.074
0.021  -2.692  -7.646  -4.983
0.020  -4.441  16.343 -19.489
0.019  10.881  10.764   6.917
0.017  -4.816  10.388  10.063
0.014  -9.781   2.452  -8.674
0.012   4.329  -7.625   6.998
0.012   5.003   9.227  -8.591
0.011   4.549  -0.918 -21.209
0.011   4.249  10.010  13.439
0.010  18.289 -12.486 -19.264
0.010  12.364   8.812  -4.660
>489
0.447   4.572   4.837   6.750
0.173  19.473  12.606   6.379
0.082   9.185   9.347 -15.513
0.081  -9.468   5.403 -20.145
0.054  -5.659  -8.599 -14.005
0.034  -5.172  15.719 -24.442
0.029   3.488  -1.597 -20.946
0.022   3.228  12.353  15.365
0.019   9.458  12.722 -24.015
0.017   9.246   7.586   0.756
0.016  -5.557  -1.276 -24.002
0.016   8.559  -1.614   4.023
0.015   3.264  12.976   0.252
0.015  10.485  12.702   7.565
0.013   4.128  -7.995   7.082
0.012   2.377   0.301  14.518
0.011  -3.351  -7.470  -6.073
0.011   2.363  21.521 -24.830
0.011   3.995 -19.667 -23.137
>490
0.414   4.841   5.766   6.281
0.141  19.152  13.322   5.922
0.079  -5.109  -8.460 -13.668
0.074   6.090  13.022 -19.547
0.038  -9.030   5.420 -20.082
0.031   3.132  -0.860   1.750
0.025  -3.108  -7.262  -5.957
0.023  -4.687  15.187 -19.930
0.017  11.993   8.028 -10.673
0.017  -4.275   6.816   5.797
0.017   4.161   0.938  12.994
0.016  10.775   7.975  -1.056
0.014   4.046  -1.579 -20.821
0.014   4.762 -17.882 -17.871
0.012  -6.425   6.857  -9.323
0.012   2.842  21.426 -22.538
0.012   4.946  -7.855   6.145
0.011  -3.841 -16.965 -17.393
0.010  -4.025  -0.999 -25.683
0.010   3.415  13.479  -0.459
>491
0.489   4.250   4.873   6.861
0.193   6.268  11.743 -19.803
0.183  19.180  13.560   5.121
0.062  -8.264   5.868 -19.960
0.042  -4.766  -7.902 -13.947
0.028  -3.677  15.783 -20.520
0.024  -4.361  14.114  13.173
0.023   4.507  12.641   1.900
0.020   3.383  20.392 -22.585
0.020   4.641  -0.658 -21.066
0.019  10.899  12.070   8.417
0.019  10.553  -1.588   6.764
0.019  -2.836  -0.796 -25.966
0.013  10.723   6.746 -14.521
0.013   5.384   8.268  -8.136
0.013  12.459   8.557  -0.555
0.012   4.754  -9.512   6.745
0.011  20.178 -20.033 -25.260
0.011  -8.811  -0.585 -14.834
0.010  -9.476   8.804   6.598
>492
0.498   4.843   6.115   6.586
0.145  19.250  13.868   7.308
0.064  -5.099  -8.435 -14.545
0.048  -7.356   6.604 -17.345
0.029   5.069  15.388 -22.714
0.027  10.627   8.835 -15.528
0.023  -3.956  15.473 -22.343
0.021   3.657  -1.502 -21.684
0.016  -3.403   9.120   8.379
0.015  -6.389   7.011  -8.377
0.014   9.976  -0.064   6.967
0.013  10.954   7.910  -0.631
0.013   4.117  -9.204   6.856
0.013  -3.859  -0.794 -25.630
0.012  -4.008  -1.231  17.332
0.010   3.841  23.497 -29.341
0.010   4.090   8.047  -5.501
>493
0.382   3.813   2.183   5.911
0.086  19.023  13.545   5.657
0.052  -4.660  -5.339 -25.989
0.048  -5.098  -7.723 -14.335
0.045  -3.743  -6.854  -6.483
0.043  -8.697   2.923 -17.091
0.021  10.708   8.388   7.762
0.018   3.018  -5.049   1.673
0.018   2.541  -0.223 -23.628
0.015   5.619  16.265 -22.647
0.015  10.781   8.943 -15.401
0.012  -3.047 -15.739 -15.808
0.011  -1.944   8.447   7.811
0.011   3.729  23.827 -29.642
>494
0.491   4.033   2.147   5.898
0.149  18.563  14.121   5.815
0.104  -6.105  -8.326 -15.056
0.058   4.988  14.210 -21.051
0.038   3.174  -1.306 -20.853
0.035  -6.958   1.065 -15.209
0.034   9.611   9.475 -15.649
0.032  -4.152  16.931 -25.677
0.020  -3.638 -17.509 -26.312
0.017   2.305  22.184 -24.277
0.014  11.136   8.966  -0.928
0.012   9.576   7.945   7.908
0.012  -4.692  -6.422 -26.240
0.011  -7.045   7.560 -20.588
0.011  10.946   9.481 -23.573
>495
0.578   4.370   4.651   6.000
0.206  18.361  14.008   6.601
0.111  -9.223   5.102 -18.891
0.098   5.714  12.142 -19.051
0.082  -4.822  -7.468 -12.405
0.037  -5.358  13.670 -18.175
0.033   3.713  -1.335 -20.266
0.023  -4.144  14.548 -27.298
0.017  -4.955  -1.767 -18.174
0.017   3.211 -10.047   6.613
0.015  -3.059  -7.208  -4.213
0.015  17.978 -11.972 -18.856
0.013   4.709  13.200   3.822
0.013   3.030  22.320 -27.347
0.011  -4.020 -16.582 -19.150
0.011   3.860 -16.886 -11.993
0.010  11.371  13.419  -0.996
>496
0.671   4.332   5.120   6.453
0.176   6.601  13.223 -20.364
0.169  18.149  13.874   6.111
0.108  -8.671   5.411 -20.117
0.071  -4.752  -9.156 -13.960
0.068  -2.189  -1.995 -25.919
0.020  -4.503  13.939 -21.153
0.019   3.341 -15.797 -13.993
0.013   4.135 -11.010   6.875
0.013   3.744  20.663 -24.852
0.011   3.734  28.606 -22.784
0.010   4.043   4.589 -24.902
>497
0.659   4.409   3.394   5.890
0.210  17.778  13.321   6.567
0.107  -6.175  -8.507 -15.616
0.061  -7.301   5.070 -20.386
0.035   5.150  13.896 -21.636
0.032  -4.163  15.157 -26.168
0.028   3.182  -1.167 -21.537
0.023  -4.762  13.303 -16.101
0.022  -3.654  -7.070  -7.454
0.021  11.268   8.404 -15.108
0.020   2.337  21.536 -23.754
0.017  -6.744   7.415  -7.503
0.013  -3.895  -7.499 -26.360
0.012  12.509  11.464  -1.045
0.011   4.462 -15.899 -14.597
0.011   3.655  -8.777   6.480
0.011  17.384   4.198   7.656
>498
0.719   4.499   4.786   6.604
0.205  -5.243  -8.701 -15.417
0.176  17.667  13.820   5.984
0.050   5.902  12.584 -18.552
0.038  -3.425  -7.541  -7.217
0.018   3.067  20.724 -22.605
0.017   3.136 -17.947 -13.984
0.014  -7.368   6.297 -15.757
0.013  -5.719  13.356 -21.366
0.013   3.557  11.696  -0.642
>499
0.437   4.123   5.354   5.116
0.262  17.464  13.250   5.722
0.098  -7.855   5.372 -18.207
0.082   8.478  12.062 -19.467
0.027  -5.635  14.559 -25.704
0.025  -4.606  -7.760 -11.876
0.022  -3.708  -4.775 -27.252
0.021  -7.164   5.959  -8.972
0.017   4.489  -2.756 -20.450
0.017   2.269  19.101 -20.663
0.016   2.682 -10.458   7.252
0.016   3.521  11.678  -0.071
0.015  11.236  12.066  -3.794
0.013  -5.932  -2.810 -18.288
0.012  -6.248  12.081  12.551
0.010   8.101  -1.736   4.967
0.010  -6.174  -3.212  -5.249
>500
0.541   3.651   4.319   5.437
0.245  17.808  13.000   5.616
0.091  -9.210   5.105 -20.136
0.070   5.423  13.441 -19.829
0.051  -5.311  -8.087 -14.415
0.033  -5.069  13.826 -20.135
0.030  -4.368  -3.134 -27.061
0.025   2.278  20.833 -22.021
0.024  11.000   7.861 -16.955
0.023  -3.456  -7.055  -5.760
0.018   4.136  11.024  -0.757
0.013  -2.843  -7.850   2.609
0.011  -6.686   6.656  -9.686
0.011   9.708  -0.928   6.069
0.010   4.023  -1.929 -20.758
>501
0.386   4.563   4.713   6.708
0.131  17.773  13.583   5.537
0.114  -7.805   4.819 -17.785
0.096  -6.608  -8.135 -16.572
0.065   1.446  -0.324 -24.609
0.059  -5.252  -6.287 -26.443
0.050   8.203  11.563 -17.976
0.036  -4.417  -6.901  -8.244
0.029   2.128  21.008 -23.921
0.025  -5.160  13.764 -17.484
0.022   2.841  -8.701   6.827
0.022  -4.960  15.284 -26.164
0.014  10.159  12.239   8.586
0.013  -7.316   7.180  -8.715
0.011   9.367   7.580   0.123
>502
0.555   4.449   4.995   5.532
0.208  17.173  13.845   6.746
0.059  -8.182   3.140 -18.127
0.057   8.231  11.183 -23.142
0.039   1.781  -2.240 -25.120
0.036  -6.224  -7.757 -16.922
0.028   2.439  19.166 -24.694
0.028  -6.108  11.269 -18.362
0.019   3.343  -5.984   5.541
0.018   9.350   8.966  -0.943
0.016  -7.515   2.409  -9.520
0.014  10.608   5.824 -17.542
0.011   2.341 -13.235 -10.483
0.011  -4.048  -7.157  -9.245
>503
0.530   4.424   5.044   6.277
0.233  17.635  13.228   6.347
0.113  -3.947  -3.927 -25.474
0.095  -9.031   5.156 -20.047
0.085  -6.400  -7.869 -15.568
0.063   5.688  14.195 -21.007
0.041   2.758  -1.292 -20.422
0.027  11.094   7.935 -17.030
0.022  -3.995  -6.957  -6.276
0.020  -4.340  15.202 -20.821
0.019   3.197  -9.869   6.866
0.017   2.743  22.060 -23.381
0.016  19.602 -21.188 -25.016
0.013  11.401   8.860   2.501
0.012   3.545 -19.232 -14.468
0.012  -2.559   5.142   2.085
0.011  11.774   8.205  -8.921
0.010  -5.563   8.061  -8.162
>504
0.667   3.635   4.092   5.329
0.195  18.142  13.263   6.112
0.077  -7.369   5.110 -18.199
0.054  -6.059  -8.059 -16.060
0.052   8.992  10.557 -18.420
0.032   2.827  19.380 -24.873
0.029   2.291  -2.512 -24.500
0.024  -6.102  12.524 -24.424
0.018   4.053  -8.316   7.135
0.018  18.413 -21.183 -26.017
0.017  -6.409   7.843  -9.228
0.013  10.794   8.338  -0.118
0.011   3.593   2.166  14.111
0.011   3.510 -20.372 -16.881
>505
0.730   4.320   3.800   5.691
0.122  -6.735  -7.836 -17.138
0.098   8.514  10.235 -18.315
0.065  18.562  13.502   7.219
0.063  -7.759   2.714 -17.012
0.027   2.010  20.078 -24.674
0.020   3.871  -5.114   5.515
0.019  -6.676   3.870   5.401
0.016  -4.887  -6.055 -25.303
0.015  16.901 -21.571 -25.833
0.013   9.449 -21.298 -17.445
0.012   9.722   8.929  -1.290
0.011  -5.455  11.127 -18.323
>506
0.727   4.337   3.505   5.660
0.120  -9.258   3.812 -19.020
0.069   9.274   9.844 -19.423
0.056  18.666  11.317   7.688
0.020   5.302   8.173  12.106
0.019   2.772  19.751 -26.439
0.018  -5.984  11.845 -25.630
0.017  -4.734 -10.781 -15.858
0.017   2.451  -2.959 -25.521
0.016  -4.296   1.429 -25.913
0.015 -10.137   2.459   3.636
0.014  -6.235   8.187 -11.352
0.014   2.197 -15.134 -13.415
0.013  11.397   9.172  -1.731
0.012   5.288  -4.524   5.405
0.011   4.292   2.822 -19.637
0.011  10.078 -21.658 -17.736
>507
0.619   4.516   4.947   6.266
0.146  18.428  13.140   5.447
0.083  -8.536   4.168 -19.135
0.046   9.648  11.320 -22.185
0.037  -4.034  -7.604  -8.000
0.033  10.697   9.711   8.137
0.031   3.447  19.367 -22.708
0.024  -6.013  11.782 -22.115
0.021 -10.010   3.686   4.644
0.016  -2.652   8.397   7.132
0.015   3.625  -0.639 -21.352
0.012   5.214  -5.202   5.696
0.012  -9.132   3.026  -8.838
0.011  12.789  11.737  -1.662
0.011  -3.159  -8.666   6.724
0.011   4.511  10.253  -0.097
>508
0.673   4.055   5.964   4.940
0.178  18.498  12.165   5.742
0.130  -8.460   4.676 -19.236
0.093   6.859  11.560 -19.244
0.051  -4.383  15.042 -19.094
0.030  -3.311  19.950 -26.442
0.027  -4.726  -7.531 -11.566
0.024  -2.114  -2.090 -25.900
0.020  -3.686  -8.908   6.041
0.014   4.990  -1.544 -20.665
0.013   4.455  14.805 -27.018
0.012  11.552   8.228   7.107
0.011  12.910  11.594  -0.187
0.011  11.850  -2.174   4.604
0.011   3.166  22.169 -21.094
>509
0.423   4.138   3.826   5.755
0.202   9.142  11.014 -18.278
0.099  -6.881   4.625 -18.157
0.051  -3.402  16.953 -26.881
0.049  19.905  14.879   6.147
0.040  -5.116  -8.515 -15.908
0.031   1.951  22.834 -24.535
0.024   9.563  11.179   7.414
0.024   2.720  -6.984   6.182
0.024 -10.637   2.514   5.999
0.022  -6.799   5.240  -9.796
0.019  12.269   8.628 -10.899
0.015  -2.723  -6.974  -1.655
0.015   9.433   3.895  11.898
0.014  -4.661   0.708 -25.634
0.014  10.569   8.925  -1.177
0.014  -3.001  14.744 -19.135
0.013 -10.043   7.259  12.476
>510
0.502   3.680   3.640   5.324
0.106  18.730  13.822   6.083
0.078   7.128  11.666 -20.684
0.042  -3.729  17.494 -26.290
0.027  -6.188   7.880 -16.437
0.024   2.275  22.849 -23.841
0.022   5.446   8.424  11.813
0.018   3.899  -0.823 -21.136
0.018   5.101  -5.614   5.487
0.017  -2.465  -6.868   1.200
0.016  -5.274  -7.520 -14.239
0.013  11.829   9.117   1.329
0.013  11.885   0.619   8.276
0.013   4.914   9.412  -8.644
0.012 -10.517   3.675   2.180
0.012  -5.456   7.946  -7.727
>511
0.564   4.919   4.712   5.086
0.076  -5.442  -8.119 -15.694
0.072  19.042  12.472   5.779
0.044  -4.030  17.146 -26.592
0.042  -7.091   1.810 -16.274
0.040   5.288  15.506 -21.361
0.029   2.033  23.260 -22.365
0.022  -6.105  10.086 -16.617
0.021   9.303  10.501 -16.332
0.019  -4.158  -7.497   6.677
0.016  18.036 -22.566 -26.585
0.016   5.148   8.815  12.205
0.013  -5.762   8.761 -25.669
0.012  -3.933   0.553 -25.843
0.012   2.985  -0.470 -21.413
0.012  11.216  10.113   1.503
0.010   4.272  -3.521   4.948
>512
0.503   4.710   5.374   5.301
0.109  20.259  12.488   6.168
0.061  -5.534  -8.888 -14.824
0.043   6.074  -3.870   4.704
0.036   2.722  21.477 -22.321
0.029   6.620  13.515 -20.975
0.024   3.842  -1.343 -20.935
0.022  -3.421  14.371 -27.649
0.018  -3.477  -7.441  -6.883
0.018  -4.549  13.668 -15.724
0.018  -9.549   3.444  -6.146
0.017  12.575  10.490   1.296
0.016  -5.944   3.615 -14.226
0.013  10.711   8.168 -14.772
0.012   3.470  12.607  -0.359
0.011  -2.588   3.901  -1.183
>513
0.706   4.783   5.009   5.532
0.053   7.307  11.227 -17.412
0.035   4.537  19.128 -22.307
0.034  20.585  12.672   7.994
0.031  -3.531  16.923 -26.253
0.031  -5.171  -9.720 -15.527
0.021  -8.782   3.577 -17.942
0.018  -5.010  11.848 -15.787
0.017   6.194  -4.707   5.152
0.016   5.555 -21.022 -17.652
0.015  11.542   8.730 -24.975
0.014  -2.800  -4.149 -26.186
0.014   4.045  -0.410 -21.256
0.013   5.813   9.896  -8.514
0.012  19.659 -22.100 -25.860
>514
0.497   5.213   3.189   5.247
0.083   9.206   9.818 -17.699
0.083  19.995  12.029   6.704
0.027  -9.223   3.545 -17.508
0.015   2.780  24.128 -23.597
0.014   5.095   9.744  -7.759
0.013   3.706  15.910 -18.253
0.011  11.029   9.278  -0.995
0.010  -6.335   2.646  -9.410
>515
0.357   3.917   2.810   4.702
0.152   6.979  10.575 -18.310
0.058  -8.733   3.617 -17.895
0.052  19.736  11.740   7.685
0.025   5.112   8.186  11.897
0.022   5.053  16.898 -24.142
0.018   6.299  10.273  -9.435
0.014  11.848   9.993   6.845
0.013  11.527   9.537  -1.139
0.013  -4.466  10.898 -25.994
0.011  -4.371 -12.241 -16.714
>516
0.404   4.254   6.750   5.572
0.045  19.847  11.283   6.913
0.043   8.947  10.465 -18.716
0.039  -4.906  -7.523 -10.953
0.034  -7.011   8.835 -18.585
0.023   3.473  16.904 -19.695
0.019  -9.990   2.940   4.123
0.014  -3.488  17.113 -27.143
0.012   2.297  23.332 -24.779
0.012  -6.944   1.751 -11.231
0.011   3.284 -15.502 -12.332
>517
0.478   4.220   3.329   5.378
0.088   9.341   9.854 -17.365
0.049  -4.424  -5.718 -25.924
0.040  19.471  11.533   6.815
0.029  -6.033  -8.390 -16.307
0.028  -6.101   9.473 -17.859
0.025  -3.540  18.568 -24.850
0.021   2.601  23.802 -23.775
0.016   5.040  10.086  14.862
0.012  -4.512  -7.500  -7.519
0.012   9.507   8.861   7.836
0.011   5.180  -4.766   5.796
0.010  -4.571   1.941 -22.959
0.010  18.352 -22.905 -25.781
>518
0.622   3.929   3.516   5.055
0.190   7.325  10.711 -18.776
0.176  19.080  11.463   6.885
0.138  -7.979   3.751 -18.426
0.027  -2.864  17.250 -18.804
0.022   5.837  16.596 -26.155
0.015  13.441  10.163   0.579
0.013  13.894 -23.586 -25.171
0.011  -4.240  10.077 -11.804
0.011  13.616   1.648   6.953
0.011   6.644  10.482  -8.342
0.011 -10.815   2.589   0.649
0.010  -4.047   9.789 -24.711
>519
0.455   4.053   3.527   6.256
0.239  18.720  11.629   6.019
0.104   9.518  10.306 -18.042
0.101  -8.703   3.499 -18.181
0.035  -1.933  -6.381  -1.345
0.034  -3.696  18.572 -24.974
0.026  -3.704  -5.549 -26.330
0.024  -5.349  -7.608 -16.850
0.023  -5.369   8.962 -11.059
0.020   2.771  23.793 -24.675
0.020   4.879   8.535  -0.199
0.018   5.047   9.134  13.702
0.017 -10.487   2.514   5.799
0.016  -5.835   8.732 -23.743
0.013   4.460  -5.051   6.084
0.013  12.850  10.540  -0.265
0.013  -9.911   2.500  -8.373
0.012   4.117   0.542 -19.476
0.011  18.761 -22.911 -25.388
0.010   5.916  11.982 -25.264
>520
0.637   3.833   3.828   5.563
0.312   6.603  10.332 -20.110
0.094  19.518  12.278   6.416
0.041  -2.410  19.016 -25.376
0.026   4.517  10.161  15.114
0.019  -9.175   3.887 -20.001
0.018  -1.665  -3.523 -26.402
0.017 -10.072   1.798   3.233
0.015  -4.049  11.098 -20.750
0.014   4.367   0.893 -21.019
0.014   3.254  24.371 -22.308
0.012   6.698  10.205  -9.076
>521
0.623   4.083   2.420   5.185
0.147   7.892  11.150 -20.515
0.077  -7.664   6.079 -19.050
0.056  19.179  13.016   6.300
0.038  -1.916  14.424 -28.973
0.030  -0.375  21.630 -21.081
0.025  -8.041  10.729  11.419
0.024  -9.368   1.191 -11.968
0.018   7.496  10.697 -12.532
0.017   5.245   9.340  -4.413
0.014   6.328  16.401 -26.952
0.013  -4.141  -9.090 -14.739
0.013  -3.251  14.824 -16.259
0.012   5.497  15.646   1.239
0.011   5.094  -1.476 -21.059
0.010   4.480 -16.199 -14.413
0.010  13.435  -0.263   9.030
>522
0.684   4.574   5.902   5.496
0.121  20.780  13.861   6.044
0.062   7.637  10.594 -17.684
0.042  -7.553   5.381 -17.308
0.036   5.931  17.030 -22.916
0.027  -4.870  -8.798 -15.706
0.026   4.680   9.490  12.976
0.022  -3.637  14.650 -16.837
0.022  -0.637  21.683 -21.624
0.019 -10.746   1.849   4.866
0.016  -9.775   2.707  -9.434
0.016   4.172 -10.659  12.236
0.016   5.647   9.300  -5.770
0.015  14.248  10.029  -0.917
0.014  -2.214  15.295 -27.586
0.014  12.933   0.181   6.349
0.014  -1.964  -1.117 -26.222
0.013  13.028   9.597   8.466
0.013  -9.370  -9.126 -26.692
0.013   4.645  -1.942 -21.302
>523
0.626   4.630   4.164   6.186
0.202  20.432  12.298   6.228
0.102   7.335  10.826 -17.632
0.036  -8.432   3.850 -17.078
0.034   4.996  17.256 -22.342
0.033 -10.049   2.611   2.584
0.023  -2.941  17.100 -21.319
0.022   3.565  -1.204 -21.210
0.018  11.193   8.502 -24.259
0.017  11.557   8.413  -9.369
0.014  13.234  10.199   0.313
0.013  -4.872  -8.605 -14.679
0.011  12.290   9.013   8.833
0.011  -3.014  -9.001   7.167
0.010  13.132 -23.656 -24.652
>524
0.643   3.861   3.469   5.095
0.095   9.399   9.801 -17.401
0.078  -8.839   3.873 -17.890
0.061  19.559  11.606   7.158
0.038 -10.411   2.189   5.168
0.025   5.996  15.418 -23.201
0.024  -5.232  -8.082 -15.606
0.023  11.330   9.578   6.989
0.021  -5.713   7.392  -9.936
0.020  10.398   9.038 -25.365
0.016  11.220   0.824   7.260
0.016   4.703   9.489  -8.082
0.014  11.587   8.328  -1.590
0.014  -3.824  15.404 -17.677
0.013   3.365  -1.051 -22.436
0.012   2.971  24.817 -23.428
0.011   4.730   2.570  13.818
0.011   4.926  -5.919   5.610
0.011  18.735 -23.145 -26.845
>525
0.573   4.612   5.854   5.896
0.283   6.754  10.726 -20.053
0.091  -8.378   5.892 -20.407
0.069  20.067  11.260   7.186
0.033  -3.307  15.826 -20.626
0.025   3.451  22.550 -21.985
0.023   5.292  -8.552   7.417
0.016   6.119   8.695  -9.186
0.016  12.679   0.162   6.661
0.015  11.740   8.698   9.160
0.014 -10.803   1.861   3.710
0.013   5.290  -1.237 -20.874
0.012  12.633   9.522  -1.036
0.011  -3.352  -7.433  -6.359
0.011  -9.239   3.312  -8.850
>526
0.427   3.685   3.173   5.458
0.154   7.413  11.638 -21.350
0.085  20.056  11.944   7.126
0.039  -8.423   3.402 -16.449
0.026  -4.341  10.914 -15.822
0.020 -10.587   2.299   2.222
0.019  -2.177  18.390 -21.991
0.019   5.382  -5.371   6.043
0.017  -0.851   0.027 -25.949
0.017   6.596  10.224  -7.813
0.016   3.677  24.395 -22.691
0.016  14.535  10.090   0.970
0.015  -9.319   3.127  -8.412
0.014  -3.202  -7.834  -6.252
0.012  13.286   2.311   7.285
0.011   5.734   8.947  12.945
0.010  14.377 -24.066 -24.709
>527
0.689   3.700   3.679   5.973
0.086  18.372  12.126   6.679
0.084  -9.082   4.293 -17.866
0.076   9.471   9.870 -17.715
0.034   6.213   9.051  12.386
0.021   4.655  18.237 -24.348
0.018 -10.601   3.354  -0.079
0.017 -10.059   3.084  -9.110
0.012  12.853  10.213  -1.254
0.012  18.667 -22.485 -26.249
0.012  -3.424  18.436 -25.576
0.011  -5.521   9.799 -10.389
>528
0.745   4.247   3.936   6.047
0.176   7.254  11.173 -20.692
0.039  19.591  12.841   8.015
0.028  -1.889  18.426 -21.719
0.023  -7.563  -7.866 -14.889
0.020  -1.762  -4.122 -26.485
0.017   6.364   9.082  -5.479
0.015  -2.875  12.377 -15.749
0.014  -9.900   1.736 -23.613
0.013  -0.501 -12.611 -14.406
0.013   5.767  -5.214   5.704
0.012   6.460   8.504  12.527
0.012  14.122   3.286   9.399
0.012  -9.239   3.968 -15.276
0.011   8.454  11.640 -29.053
0.011 -10.307   4.319  -6.667
0.010  21.566 -20.875 -26.335
0.010  14.850  10.283   1.995
>529
0.528   4.197   3.767   4.967
0.101   6.436  11.561 -19.691
0.070  18.885  12.417   6.375
0.058  -5.442  -8.119 -15.431
0.051  -9.415   3.475 -19.637
0.029  -4.740  16.261 -20.819
0.025   2.153  23.963 -21.631
0.023   9.492   7.810   9.471
0.021   4.166  -6.997   5.344
0.020  11.645  10.899   2.341
0.019  10.769   8.929 -11.690
0.018  -2.890  -7.468  -6.025
0.016  -3.439   8.013 -28.175
0.014  -6.121   7.286 -10.112
0.012   3.896  -0.354 -21.008
0.010   4.046  17.055 -25.965
0.010   4.620   9.612  -3.426
>530
0.377   4.103   3.102   5.200
0.067  19.779  12.317   6.626
0.061   7.948  10.987 -17.372
0.050  -8.543   3.973 -16.641
0.043   6.004  -4.814   5.542
0.039   7.029  16.321 -23.860
0.031  14.300  10.308   0.327
0.026  -9.412   3.773  -7.782
0.022   6.565   9.165  -6.141
0.021  -2.220  16.960 -16.896
0.017   5.632  16.444  -0.065
0.015  15.142   1.578   7.385
0.015   5.925  16.817  -8.627
0.013  -2.621  10.164  -8.393
0.012  -0.027  24.373 -22.135
0.011   5.358   8.653  12.292
0.010  -2.174  -5.139 -26.957
>531
0.567   4.125   4.477   4.823
0.140  18.496  12.567   6.212
0.100   7.117  11.279 -18.575
0.044  -7.915   3.989 -17.388
0.040  -4.801  11.382 -17.372
0.038   6.417  16.865 -24.619
0.028   5.593  -4.447   5.422
0.026   3.310  24.443 -23.666
0.019  13.272   9.794  -0.336
0.017  -4.093 -11.451 -15.971
0.015  -2.268  18.701 -23.289
0.014   6.604  10.549  -9.782
0.013  12.845   3.303   5.531
0.013  13.950  -4.161  12.175
0.013  -1.407   3.147 -28.326
0.013   5.104   1.852  13.439
0.011  11.472  11.827 -31.322
0.010  -2.617  11.112 -28.433
>532
0.637   4.056   2.834   5.568
0.110   7.980  11.320 -19.822
0.058  19.683  12.195   7.851
0.034   5.172   8.574  11.567
0.031  -2.198  17.935 -21.177
0.029  -8.950   3.464 -14.319
0.025  -8.179   9.182 -20.577
0.022  -3.230  -7.649  -5.839
0.021  -4.191  -8.027 -14.300
0.018   3.820  24.190 -22.698
0.017  -2.268  -6.935   6.213
0.016   5.056  -0.345 -20.352
0.015   7.975  10.424 -11.611
0.014  13.679   9.688  -1.054
0.013  13.895   2.480   5.897
0.013   6.101   8.788  -3.500
0.012   7.529  16.381 -28.956
>533
0.434   4.079   4.206   5.327
0.173  19.977  13.018   6.436
0.084   6.694  11.520 -18.166
0.055  -8.433   4.352 -17.988
0.039   5.872  -6.472   5.874
0.039  -3.328  16.468 -17.957
0.034   4.438  18.628 -24.713
0.025   6.181   9.926  -9.948
0.025  -3.096   9.664   7.053
0.020  12.897   9.524  -0.136
0.017  -5.191   8.747 -10.087
0.016 -10.127   3.682   5.034
0.013  11.351  -0.123   7.779
0.013  -4.226 -10.478 -16.180
0.012  -3.132  -7.460  -7.398
0.011   4.204   1.456  13.218
>534
0.648   3.982   3.367   5.669
0.083   7.868  10.786 -18.384
0.070  -8.985   4.207 -18.628
0.049  19.840  12.882   7.085
0.026   6.419  16.587 -25.654
0.020  -1.141  16.090 -18.502
0.020  -7.571  -4.960 -16.379
0.016  -2.271  18.510 -27.029
0.015   0.036   0.312 -27.382
0.013  -8.448  12.485 -25.578
0.013   6.840  10.236  11.414
0.013  -8.945   4.013  -9.881
0.011   4.871  -4.621   5.219
0.011  14.462   9.820  -0.716
>535
0.632   4.229   3.845   5.724
0.166  18.622  12.632   6.802
0.128   7.115  10.633 -18.103
0.057  -8.132   3.221 -17.375
0.042  -2.927  -7.234  -3.735
0.039   4.355  19.560 -24.518
0.034  -9.993   3.577   3.649
0.031  -4.240 -10.438 -16.053
0.030   4.859  10.026  -0.107
0.027  -3.853  12.607 -16.429
0.023   5.768  -4.732   5.840
0.017  -2.143   9.273   7.053
0.017  -8.833   2.749  -9.123
0.017   6.346  10.025  -8.596
0.016  13.501   9.692   0.276
0.015  12.601   1.331   5.167
0.014  13.776  -2.767  11.987
0.012   4.933   1.357  14.306
0.011   5.393 -20.245 -17.161
0.010   5.136   0.411 -18.256
>536
0.741   4.218   4.094   6.921
0.100   7.070  11.324 -18.731
0.071  19.027  12.368   7.255
0.047   5.405 -21.199 -19.882
0.043  -7.914   4.439 -18.796
0.037  -4.632  12.209 -17.676
0.032  -3.775 -10.522 -16.374
0.029   4.765  -2.718 -19.794
0.028   4.777  19.041 -25.583
0.021  -9.455   3.553  -1.492
0.019  11.188   9.367 -10.915
0.018  -1.709  -3.507 -26.787
0.016  11.211   9.199 -26.128
0.014  13.139   8.565  -2.204
0.014   5.391  -5.365   6.342
0.014   3.826   2.506 -26.620
0.012   5.251  15.347 -10.400
0.012  12.271   1.073   5.914
0.011  -9.266   2.534  -9.810
0.010  -2.561  -8.339  -2.992
>537
0.735   3.970   4.621   6.062
0.099  18.765  12.516   6.470
0.065   9.550  10.518 -17.491
0.039  -3.143  18.028 -26.983
0.037  -4.865  12.598 -18.229
0.031  -6.650   4.725 -17.417
0.024   2.611  24.414 -24.597
0.024  -5.121 -10.718 -17.331
0.022  -4.061  -5.905 -27.029
0.022   5.738  -4.396   6.247
0.018   4.863  10.051  -0.055
0.016   2.708   1.526 -26.137
0.016  11.455   8.962 -25.674
0.013  -9.357   1.748 -10.116
0.012   3.329  17.853 -18.054
0.012 -10.031   2.431   0.801
0.011   5.588  10.743  -8.819
0.011  -4.616   9.603 -26.796
0.010   4.708 -20.555 -16.464
>538
0.680   4.006   5.208   6.141
0.270  19.434  12.693   6.696
0.081   7.317  12.382 -20.336
0.032  -7.994   6.052 -19.949
0.029  -4.403  -9.258 -14.484
0.028  -9.686   3.718   2.812
0.025  -2.543  17.595 -21.624
0.024  13.505   9.025   2.398
0.021  -3.362  12.864 -14.598
0.016   5.538  -6.662   5.894
0.016   7.172  10.070 -10.763
0.016  -1.389   0.708 -26.192
0.015   5.321  -2.673 -20.971
0.014  12.047  -1.664   5.895
0.014   4.235  14.877   1.462
0.014  -2.298  -8.396  -6.167
0.014   3.505  23.159 -23.188
0.011  -1.608  -8.381   2.026
0.010  -9.686   2.541  -6.515
0.010  -8.714  -0.955 -14.063
>539
0.627   3.855   4.290   5.511
0.152  19.296  12.471   5.766
0.054   6.666  11.013 -16.695
0.048  -8.251   3.087 -15.861
0.045  -2.549  19.718 -26.391
0.027  -2.085  -3.491 -25.663
0.022  -3.423  12.312 -15.387
0.021   3.569  24.106 -23.010
0.019  -8.849   3.366  -7.708
0.017   4.818  -0.777 -20.689
0.016   5.957  16.115 -24.765
0.016   5.596  -5.598   5.899
0.014   5.827   9.009  -4.891
0.014   4.630  15.992  -0.402
0.014  -3.387  -8.256  -6.444
0.013  -4.014  -9.437 -14.857
0.013 -10.502   2.145   2.717
0.013  13.009 -21.939 -22.855
0.012  11.676   8.959 -25.307
0.011  13.109   1.388   6.455
>540
0.471   3.711   4.457   5.875
0.182  20.284  13.294   5.770
0.064  -8.273   4.296 -18.529
0.061   5.085   9.909  -1.154
0.035  10.092  11.237 -21.974
0.027   3.964  19.420 -22.550
0.024  11.949   8.892   6.641
0.024  11.870 -22.028 -22.597
0.024  -2.023  -7.158  -2.318
0.021   4.516  -5.942   5.302
0.021  -4.941  12.260 -16.040
0.019  -6.072   5.604  -9.606
0.019  11.492   8.903 -10.372
0.018   3.682  -1.158 -21.499
0.017  11.577   0.772   6.240
0.015   3.230  27.590 -23.303
0.013   4.041  10.544  11.850
0.012  -4.124  -9.151 -14.518
0.012  18.783 -20.967 -26.664
0.011   4.692  15.619  -9.923
>541
0.496   3.888   4.326   5.907
0.245  20.833  12.914   5.953
0.160   6.734  11.355 -17.718
0.090  -8.011   4.320 -17.742
0.038   4.573  19.690 -24.517
0.033  12.772   8.567   7.294
0.031  -3.704  12.949 -16.605
0.027   4.562  10.567   0.786
0.025   5.380  -7.331   6.823
0.024   6.731   9.702  -8.832
0.015   5.898   1.231  14.866
0.014  -8.862   3.711  -8.365
0.013  13.456   5.211  -0.250
0.013  -4.932  -9.592 -16.823
0.012  12.723  -3.138  14.437
0.011   4.377  10.345  13.189
0.010  12.991 -23.336 -24.325
>542
0.674   3.987   4.295   6.199
0.129  19.362  13.583   7.038
0.100   6.542  11.703 -17.211
0.044  -8.353   5.047 -18.640
0.040   4.129  20.024 -24.161
0.030  -3.684  12.799 -16.137
0.023   5.631  -5.873   5.977
0.021  13.171   9.434   0.312
0.019  -3.936   3.272  21.356
0.018   4.452  11.512   0.613
0.018   6.043  10.057  -7.795
0.017  -3.515  -8.651  -9.126
0.014  11.777   1.296   8.285
0.013  -4.646   9.557  -8.699
0.013   4.890  10.736  11.521
0.012  -9.467   2.510 -10.250
0.012 -13.027  28.367 -16.161
0.011  -1.905  -8.374  -0.270
0.011  11.657   7.475 -24.092
0.010   5.173 -19.812 -16.005
>543
0.686   3.927   3.431   5.458
0.177  -8.409   3.473 -18.781
0.080  19.210  12.433   6.281
0.064  10.196  10.107 -17.829
0.028  11.286  10.735 -25.933
0.026   4.479  18.426 -26.276
0.024   5.489  -4.913   5.429
0.021  13.593   9.736  -1.777
0.017   4.527   8.901  11.383
0.013  -2.107  -8.652  14.636
0.012  -3.063   1.268 -26.446
0.012  -4.717   9.951 -27.012
>544
0.598   3.767   3.695   5.489
0.110  19.900  12.630   5.951
0.098   7.519  10.846 -17.481
0.053  -7.747   4.404 -18.188
0.030  11.888   9.883 -25.348
0.027   6.158  18.054 -25.780
0.023  -2.911  15.450 -18.545
0.022   5.962  -6.080   6.055
0.015  -9.902  -4.003 -25.600
0.015  13.771   0.561   8.093
0.015  -8.149  10.761 -24.042
0.015  -2.455  -7.680  -2.239
0.015  14.541   9.622   0.014
0.013   4.343   7.879  12.543
0.012  -1.773   0.078 -25.932
0.011  -0.883  23.877 -25.518
>545
0.459   4.113   4.773   5.563
0.211   7.804  10.708 -17.956
0.145  20.865  12.611   4.921
0.138  -8.889   4.573 -18.285
0.032   7.210  16.420 -25.330
0.027  -0.708  16.599 -18.013
0.026  15.031  10.025  -0.281
0.023  -9.150   4.314  -9.300
0.023   5.899  -5.827   6.098
0.023  -7.821  -4.828 -16.131
0.016   5.633  16.196  -0.749
0.016  -0.417  23.909 -23.835
0.016   6.877  15.993  -9.591
0.015 -10.197   3.234   5.189
0.013  15.410   1.713   6.131
0.013  -8.395  -6.290 -26.039
0.013  14.315  -3.844  12.240
0.010  12.542   8.877  -9.383
>546
0.575   4.204   4.274   5.476
0.108  19.553  12.182   5.534
0.091   6.460  11.582 -18.273
0.082  -8.519   4.573 -17.691
0.032  -9.508   4.662   3.813
0.030   4.502  18.766 -24.510
0.026  11.681   9.574   7.041
0.023  11.883   9.142  -1.639
0.021   4.882   9.830  11.718
0.021  -5.709   7.829  -9.841
0.018   5.353  -5.172   5.913
0.017  11.467   0.605   6.246
0.016   4.089   1.656  13.996
0.016  11.234   8.737 -10.691
0.014  -3.885  15.258 -17.750
0.012  10.571  11.415 -25.769
0.012  -3.032  -7.695  -2.225
0.011  -3.563  10.864  -1.938
0.010   3.913  15.526  -0.296
>547
0.628   4.305   4.146   5.902
0.149  19.690  12.054   5.844
0.044  10.085  11.044 -22.865
0.042  -5.036  11.548 -16.910
0.041  -8.391   4.274 -17.116
0.033   3.437  19.220 -23.612
0.025   4.763  10.012   0.281
0.021  11.123  -2.580   6.304
0.020  -4.410  13.426 -26.490
0.019  -5.125  -9.413 -14.780
0.015  -6.327   5.653  -9.408
0.014   5.408   9.969  11.749
0.014  -3.356  -6.822  -2.943
0.013  17.541   4.392   7.202
0.013  12.788  10.433   0.432
0.012  11.512   9.852 -11.351
0.012   3.839  -3.373 -21.963
0.011   4.924 -20.178 -15.926
>548
0.632   4.308   4.410   6.821
0.139   9.237  10.513 -17.412
0.060  18.832  11.974   6.695
0.057  -7.766   4.577 -17.911
0.054   4.794   9.137  -0.905
0.042   2.116  19.150 -26.046
0.020   3.684  -3.512   5.074
0.018  -4.997  -8.063 -11.097
0.018  -3.712  12.187 -28.509
0.016  -5.683   9.372 -11.085
0.015  10.278  10.041   5.552
0.015 -10.328   4.264   3.389
0.011   4.776  10.960  -9.592
0.010  16.536   4.353   5.879
>549
0.578   4.297   2.198   4.832
0.130  20.135  12.431   5.799
0.096  -8.649   5.815 -19.670
0.093   7.535  11.833 -20.260
0.054  -2.537  17.875 -27.507
0.027   4.121  19.120 -21.817
0.026   5.536   8.392  11.522
0.024  -4.577  13.159 -20.355
0.024  -4.128  -9.559 -14.058
0.020   7.504  10.718 -11.068
0.019   5.105  10.334  -1.100
0.018  -4.144  -7.226  -5.609
0.017  -1.144  -8.965  12.969
0.017  -8.813   3.892  -9.013
0.017  12.320  -1.804   6.140
0.016  13.475   9.927  -1.080
0.014  22.074 -20.911 -25.709
0.013  -9.225  -3.317 -17.344
0.013  -2.517  -2.176 -26.817
0.012   5.065  -5.586   8.007
>550
0.555   4.640   3.954   5.755
0.168  20.436  11.500   6.348
0.098  -5.638  -9.613 -15.873
0.073  -8.844   3.675 -18.157
0.071   9.566  10.949 -21.996
0.051  -4.354  -7.496  -7.150
0.050   3.271  19.058 -22.299
0.029   5.108  -4.227   5.022
0.022  -4.920  11.101 -16.551
0.020  10.853   9.285   6.627
0.017  -3.444  -9.049   6.056
0.014  10.950   9.266 -10.600
0.012  -3.718   1.240 -25.630
0.011 -10.178   2.981  -6.815
0.011   3.647 -19.643 -15.149
0.010  -5.152  12.012 -25.956
>551
0.391   4.991   3.180   5.472
0.165  20.083  11.883   6.286
0.090   9.494   9.838 -15.756
0.041  -6.385  -7.939 -15.570
0.030  11.199   9.657  -1.765
0.030  24.444 -12.605 -33.299
0.027  -6.206  10.013 -16.996
0.023   3.060  18.665 -23.067
0.018  17.231   3.356   7.179
0.016  11.040  11.004 -25.077
0.015  19.233 -22.852 -26.584
0.014   2.594 -14.158 -11.526
0.014 -10.123   3.583  -1.501
0.011  -6.084  11.000 -25.680
0.011   9.139  -4.077   6.210
0.011  -5.571   8.893  -7.447
>552
0.450   4.889   5.905   5.837
0.129   8.984  10.299 -17.436
0.105  -7.676   4.228 -17.313
0.049  19.335  13.100  11.270
0.037  -4.441  16.629 -26.851
0.035   1.331  22.183 -24.086
0.032  -4.095  -7.132  -8.788
0.028  -7.343   4.101  -8.732
0.023   8.579   8.912  -0.964
0.023   4.657  -3.708   5.210
0.018  10.952   8.861  -9.499
0.015   3.053  16.498 -18.157
0.015  19.293 -22.893 -25.955
0.012  17.144   2.729   6.933
0.012  -6.144   2.546 -25.103
0.011  -5.779   0.122  -1.346
0.011  10.687  14.229   6.399
>553
0.508   4.747   3.260   6.049
0.112   9.062  10.079 -17.485
0.102  19.401  12.311   6.789
0.046  -9.771   3.044   0.837
0.027  -4.913  -7.052  -9.877
0.023  -3.601  17.996 -26.409
0.022  10.433   9.721  -0.641
0.021  -7.383   4.151 -17.328
0.018   1.989  24.563 -24.681
0.015  -6.829   3.205  -8.421
0.013   3.612  16.153 -18.185
0.011  19.293 -22.613 -26.017
>554
0.542   3.548   2.659   5.331
0.198  20.608  12.087   7.007
0.056  -9.921  -4.269 -26.476
0.052  10.130   9.507 -17.455
0.030   5.097  17.097 -24.898
0.023  12.346  10.254   0.229
0.023  -8.420   3.808 -17.954
0.016 -10.267   3.468  -0.040
0.015  12.025   1.712   7.622
0.014  -3.531  18.855 -24.675
0.013  -4.779  -8.034  -9.094
0.012  19.421 -23.025 -25.510
0.010  -4.751   9.152  -9.779
0.010   5.886   9.766  -6.607
>555
0.360   4.951   3.323   6.119
0.189  18.633  12.542   6.704
0.122   9.450   9.896 -18.223
0.082  -5.256  -7.165 -11.128
0.054  -9.107   3.724 -18.791
0.046  10.738   9.556   6.777
0.037  -2.861  16.718 -27.446
0.036  10.881   9.587 -26.273
0.028  -3.472  -7.577  -3.162
0.028  -6.649   2.051 -10.598
0.024  -3.158  -8.451  15.533
0.022   2.800  23.909 -26.047
0.020   5.010   8.215  -0.460
0.017   4.094  16.180 -19.385
0.017   4.732  -4.750   5.407
0.012  -9.491   3.807  -3.144
0.011  -4.345   1.894 -26.505
0.011  -4.389   9.634   6.297
>556
0.556   4.725   4.741   6.438
0.126  18.961  12.299   6.258
0.089   9.612   9.790 -17.206
0.049   2.329  19.763 -24.385
0.045  -4.847  -9.292 -15.502
0.035   5.052  -3.653   5.450
0.028  -7.356   3.910 -16.844
0.026  -5.229  11.857 -17.765
0.025  11.587  10.540  -0.800
0.021  -7.203   3.725  -8.470
0.019  -4.403  -7.382  -2.252
0.015  11.755   9.624  -9.391
0.014   2.768 -11.547   7.459
0.013   4.221 -19.986 -16.358
0.011  19.516 -21.630 -24.100
0.011  17.259   3.393   7.648
>557
0.501   4.870   4.884   6.705
0.284  18.022  13.204   5.315
0.123   8.623   9.929 -17.384
0.056  -7.590   5.556 -16.754
0.050  -5.914  -7.308 -14.532
0.034  -7.160   3.482  -8.909
0.025   2.580  19.704 -24.139
0.022   4.686  -4.276   5.800
0.021  -6.621   5.118   0.300
0.018   9.266   9.317   0.069
0.013  -6.167   2.241 -24.120
0.012   1.992  -2.350 -25.444
0.012  10.287 -22.671 -23.367
0.010  11.460  10.248  -8.997
0.010  -6.563  12.250 -23.615
>558
0.522   4.352   3.582   5.853
0.115  -7.855   4.580 -17.825
0.115   8.844  10.077 -17.066
0.103  19.514  12.985   4.595
0.049  -5.918  -6.969 -16.939
0.030  -7.394   3.121  -9.281
0.027  -4.314  -6.403  -8.829
0.027 -10.815   2.525   5.215
0.024   8.528   9.590  -0.465
0.020   1.973  19.263 -24.972
0.015  -7.280  10.625 -23.888
0.011  -5.820  -4.808 -25.738
0.011  -6.888   9.860   7.394
>559
0.511   4.001   2.935   5.276
0.127   9.008   8.969 -17.379
0.076  17.737  13.149   5.576
0.041  -6.361   9.569 -17.562
0.040  -4.894  -6.841 -10.183
0.026   2.787  18.976 -24.014
0.025   9.942   9.254   7.546
0.019 -10.608   3.842  -0.419
0.018  -6.774   3.719  -8.747
0.016  11.246   9.831  -1.306
0.014  -6.015  11.700 -25.626
0.012  11.529   9.611  -9.385
0.011  -4.670 -11.683 -16.949
0.011   3.748 -20.345 -16.047
0.011   3.208   1.750  14.353
>560
0.542   4.797   4.925   5.766
0.117   9.046   9.070 -16.739
0.104  19.182  13.509   4.602
0.069  -3.313  18.818 -26.618
0.034  -5.071  -6.715  -7.917
0.034  -5.688  -9.763 -15.944
0.033  -4.862  11.403 -16.783
0.031   2.438  24.754 -24.228
0.028   4.751  -3.771   4.801
0.019   5.376  13.465 -22.715
0.018  -6.775   5.715  -7.770
0.017  -5.587   3.088 -21.894
0.016  11.639  10.391   0.079
0.015   2.442  -1.957 -25.867
0.012  -3.403   3.261   0.243
0.012  17.401   4.360   6.674
0.011   4.317  10.106  -6.778
>561
0.694   4.978   4.127   6.136
0.152  -7.498   4.715 -18.227
0.088   9.349  10.155 -17.542
0.070  19.164  12.664   5.398
0.042   1.430  18.293 -25.441
0.041  -5.802  12.012 -25.472
0.027  -7.002   4.011  -9.338
0.024  -5.572 -10.440 -16.701
0.021  17.252 -22.237 -25.750
0.020  -5.057  -6.863  -8.910
0.016   7.426  -3.708   5.723
0.015   8.880   9.299  -1.014
0.011  16.711   3.455   6.827
0.011   3.217 -21.052 -17.099
>562
0.689   3.798   4.608   6.294
0.206  19.703  12.801   5.684
0.076   6.447  12.060 -17.797
0.039   3.680  20.710 -24.582
0.036  -8.464   4.220 -17.568
0.034  -4.015  -7.658  -8.239
0.033  -3.113  -8.904   6.879
0.022  13.668  10.375   0.262
0.020  -3.387  13.009 -17.365
0.019   4.368  11.789  -0.266
0.019  -5.274 -10.779 -16.480
0.018  11.482  10.251 -24.884
0.018  11.690  -1.744   7.031
0.014  11.789   7.033 -10.054
0.013  -3.853  14.761 -26.115
0.012  11.850  -6.007  14.112
0.012   4.796  13.324  -9.507
0.011   3.405  -1.200 -25.909
0.011  13.192 -22.703 -25.367
0.010  -4.400   6.520  21.669
>563
0.559   3.787   4.435   6.093
0.269  19.044  12.030   5.133
0.078  -8.172   3.993 -18.721
0.054   6.851  10.559 -17.569
0.040  -2.608  -6.830  -1.666
0.037   4.172  17.444 -23.498
0.027   4.128  -3.706   4.643
0.027  -4.183  12.331 -17.198
0.024  -5.723  -9.588 -16.138
0.022  11.909  -1.697   6.864
0.021  -3.713  13.853 -26.737
0.019  18.454 -20.864 -25.705
0.017   5.045  10.615  -1.071
0.015  -4.264   6.724  22.066
0.014  11.440   7.133 -23.795
0.014  -5.846   5.611 -10.335
0.013 -10.568   3.857   0.262
0.012   3.975  11.555  12.238
0.012  11.763   6.285 -10.748
0.012  12.033   5.856  -1.222
>564
0.573   4.644   5.990   7.447
0.282  18.791  12.516   5.212
0.097  -7.183   5.143 -18.438
0.092   9.114  10.176 -17.291
0.046  -5.804  -8.548 -15.679
0.043   2.526  21.712 -24.777
0.023 -10.102   3.227   1.069
0.022  -5.074  15.770 -25.511
0.019  -5.108  -0.582 -24.874
0.017   4.353  -6.225   6.328
0.016   9.772  -7.723  13.248
0.014  11.735   7.774  -9.538
0.014  -6.653   1.153  -8.967
0.013  11.568   9.377  -0.357
0.013   3.101  -0.635 -25.988
0.013   8.929  14.441 -24.355
0.011  -3.914  13.846 -17.189
0.011  -3.885   8.622   7.534
>565
0.494   4.371   6.392   5.794
0.144  20.373  10.823   6.246
0.069  -8.866   7.186 -20.787
0.054  -3.757  17.953 -26.248
0.048   5.779  14.459 -21.201
0.040   9.714  10.051 -15.758
0.033  -6.151  -8.009 -15.545
0.031   2.724  22.465 -23.469
0.026  -4.424  -6.776  -6.495
0.024  12.176  14.832   5.887
0.022  -6.689   1.661 -15.099
0.018   5.012  -7.375   5.991
0.018  11.630   9.199  -0.688
0.016  11.966   1.041   6.631
0.015  11.014  -7.763  12.857
0.013   5.425   9.556  -8.063
0.013  -3.690  15.098 -18.027
0.012  -5.512   8.351  -9.305
0.011   4.679  13.765  -0.289
0.011  -5.040 -18.404 -25.051
>566
0.575   4.191   5.832   5.782
0.183  18.578  11.969   6.270
0.080   9.681   9.389 -17.543
0.056  -8.824   3.991 -17.460
0.033  -4.726  -7.120  -9.503
0.024   3.491  22.571 -24.834
0.022   6.276  13.883 -23.438
0.019  12.644  10.362   0.064
0.019   4.296  -3.452   4.708
0.017   4.002   2.744  13.344
0.016  11.619   2.628   6.398
0.016  11.677   7.545  -9.938
0.013 -10.161   3.354  -0.024
0.013  -3.978  15.533 -27.047
0.012  -9.322   2.827  -8.944
0.010  -3.936  14.120 -18.075
>567
0.526   4.216   6.039   6.745
0.100   9.680   9.904 -16.899
0.064  19.716  13.883   4.568
0.052  -8.887   3.824 -20.572
0.046  -4.087  -6.763  -7.312
0.034   5.231  14.699 -22.011
0.028  -3.803  16.194 -26.110
0.020   5.342  -4.077   6.054
0.017  -5.502  -8.273 -15.550
0.017  11.629  10.239 -24.975
0.016  11.975  10.431   5.956
0.015   4.470  13.675   1.301
0.014  -5.173 -18.635 -26.681
0.013  -3.468   9.666   7.149
0.013  -6.048   2.189  -7.850
0.013   2.763  24.662 -24.831
0.012   3.878   2.888  14.837
0.010   5.653   8.719 -10.066
>568
0.521   3.556   3.340   5.316
0.196  18.905  11.948   5.293
0.034  -8.482   3.888 -18.216
0.033  10.123   9.831 -15.980
0.031  -2.736  18.522 -27.106
0.030   6.443  14.106 -21.825
0.018   3.191  25.765 -24.388
0.017  -5.437  -8.123 -14.927
0.017   4.815   7.374  -4.562
0.016  12.597  10.661  -0.614
0.012   5.718  13.276   6.218
0.011   4.648  -8.582   7.206
0.011  -3.326  14.702 -18.208
0.011  19.673 -22.861 -25.985
0.011 -13.055  30.117 -15.289
0.010  11.884   7.467   8.571
>569
0.596   4.451   5.002   6.178
0.229  18.378  12.217   4.750
0.086   9.296   9.436 -16.408
0.043   2.168  20.552 -23.485
0.032  -7.465   3.732 -16.399
0.031  -5.470  -8.496 -15.385
0.023 -10.497   2.574   0.822
0.022  -5.530  15.241 -26.740
0.016   3.899  -3.633   4.638
0.016   1.953  -1.615 -21.938
0.015  10.841  10.118  -1.607
0.014  -7.029   2.952  -7.471
0.012  -4.590  12.467 -16.796
0.012  -5.685 -18.698 -27.001
0.012  -5.231   1.517 -25.799
0.011  -3.828   3.756  21.339
0.010  10.268  10.688 -24.408
>570
0.728   4.625   3.136   6.213
0.160  18.024  12.425   4.624
0.137   9.198  10.287 -17.040
0.064  -7.173   5.729 -18.202
0.029   1.505  21.704 -23.993
0.018   7.324  -4.528   6.671
0.015  -4.863  -6.791  -8.727
0.014  -5.534  15.112 -26.374
0.014  -7.524   3.842  -9.323
0.014   8.922  12.944   7.046
0.011  -6.320  -1.842 -25.794
0.010   4.380   8.942   0.485
>571
0.614   4.590   5.263   6.032
0.153   9.176   9.612 -17.095
0.133  19.046  12.400   5.345
0.043  -7.375   5.805 -19.052
0.030   4.251  -3.130   3.973
0.024  -5.769  -9.269 -15.160
0.020   2.435  21.580 -23.874
0.017   9.799   9.193  -2.321
0.017  -7.112   4.418  -8.338
0.017  -6.405  10.601 -26.891
0.013   3.385   1.981  14.946
0.012  -6.101 -18.527 -27.200
0.011  10.560  14.063 -26.808
>572
0.487   4.335   2.864   5.621
0.167   8.524   8.890 -16.692
0.089  19.615  12.147   5.046
0.062  -6.077  -8.662 -15.962
0.038  -7.457   6.085 -17.080
0.034   1.959  21.572 -23.369
0.031   8.953   9.264   7.426
0.025  -5.248  15.456 -25.683
0.024  -4.214  -6.995  -8.182
0.018  -5.182   3.689   0.425
0.017  10.710   9.751  -0.380
0.015  -6.681   2.426  -7.812
0.015  -3.300  -2.272 -26.823
0.014  10.626   6.962 -24.465
0.014  11.572   7.080  -8.920
0.012   3.700  15.926 -16.883
0.012   2.534 -10.398   7.717
0.011  -5.207 -19.537 -25.865
>573
0.650   4.132   4.922   5.267
0.159  19.535  11.671   5.158
0.078   9.314   9.864 -17.273
0.042   2.624  19.889 -24.142
0.037  -6.585   7.761 -17.811
0.035  -4.407  -7.117 -10.657
0.019   4.368  10.594  -0.398
0.018  10.501  -6.754  12.996
0.015  -3.908   8.482 -26.930
0.015  -3.333  15.268 -18.237
0.014  -6.528   0.640 -10.149
0.014   4.271  -6.013   5.386
0.013  -3.234   8.918   6.270
0.013  -9.936   3.677  -1.249
0.011   4.730   9.670  -8.690
>574
0.595   4.870   4.769   5.113
0.162   5.415  10.631 -19.010
0.138  20.169  12.746   5.575
0.110  -7.309   4.644 -18.562
0.029  -4.047  18.246 -26.026
0.025 -10.221   2.364   0.707
0.020   4.826  -4.740   5.469
0.018   9.028   9.632  -1.887
0.018  -5.078  -7.428 -11.052
0.016   2.329  19.071 -19.821
0.012   4.330  10.734 -11.041
0.012  -6.989   2.901  -8.473
0.010  11.401  16.291   4.816
>575
0.654   4.561   4.999   5.644
0.333   7.351   9.458 -18.876
0.169  -7.750   4.183 -18.152
0.091  19.355  11.610   4.521
0.032   1.484  21.915 -24.402
0.030  -6.215  15.034 -25.552
0.029  -5.812  -9.112 -15.952
0.027   1.791  -0.501 -25.150
0.024   3.979  -3.299   5.484
0.022  -7.563   4.128  -9.411
0.020   8.789   9.610  -0.261
0.020  -8.271   4.588   0.699
0.018  17.232 -22.763 -25.498
0.017   8.511  12.484   7.277
0.013  -5.315  -5.359 -25.556
0.012  10.766  10.231  -9.872
0.011  10.029  -8.239  12.863
0.011   9.579 -22.561 -18.434
0.010   2.816   4.200  13.491
0.010  -4.630   5.573  21.899
>576
0.729   4.683   4.877   6.326
0.217   7.611   9.112 -18.321
0.104  18.854  11.511   4.641
0.038   1.423  21.497 -24.291
0.036  -7.180   5.151 -17.842
0.025  -6.022  14.393 -25.529
0.020  -5.609  -3.130 -26.193
0.016 -10.512   3.345   5.111
0.015   4.227  -4.248   5.491
0.014   9.100   9.538  -0.843
0.014  -6.114  -8.970 -16.209
0.014  17.837 -22.724 -26.104
0.011  11.067   9.928 -10.144
>577
0.575   4.374   5.216   5.509
0.318   5.294   9.919 -18.932
0.138  18.823  11.475   4.138
0.035  -7.564   3.623 -17.159
0.032 -10.699   2.731   4.584
0.031   1.520  19.556 -24.623
0.025  -4.930  11.274 -17.903
0.018   3.339  -5.810   6.201
0.017  -4.966  -4.435 -26.572
0.017  17.687 -23.430 -26.209
0.016  10.454  10.055  -1.194
0.016  10.590   9.517 -11.756
0.014  -5.986  11.042   8.099
0.012   2.972  11.237  -9.184
0.012   2.804   3.721  13.237
0.012  -5.704   9.120  -9.762
0.012  -5.617  -7.254 -16.284
0.012  -4.439  -7.943   6.820
>578
0.645   4.294   4.350   5.682
0.205  19.028  11.841   4.557
0.146   9.113  10.331 -17.099
0.140  -7.374   4.339 -18.624
0.040  -3.747  17.529 -26.598
0.039 -10.411   2.033   4.278
0.027   1.656  23.534 -24.561
0.025  -7.222   5.250  -9.592
0.018   4.276  -6.842   6.411
0.018  11.040  12.721 -24.767
0.014  -6.622   9.449 -24.964
0.013  -4.692   9.264   7.016
0.013   4.964  10.463  12.184
0.012  -5.789  -6.914 -16.653
0.011  10.768   9.117  -1.640
0.011   3.004   4.038 -19.345
>579
0.641   4.258   5.121   4.949
0.119  -7.014   3.760 -18.145
0.116  18.929  13.146   5.289
0.044   9.746   9.955 -17.526
0.035   0.810  21.165 -25.338
0.028 -10.265   2.661   1.410
0.022  -5.514  14.669 -24.779
0.021  -5.808  -6.542 -16.384
0.020  -5.531  -1.759 -25.605
0.019   3.337  -3.560   4.270
0.019  10.027  10.281  -0.058
0.018  -6.784   3.727  -8.331
0.017  11.370  13.653 -25.229
0.016   2.627  16.779 -18.851
0.013  -4.233   5.051  22.553
0.013   3.827 -21.042 -18.417
0.012   2.041 -10.648   7.941
0.012  -3.888  -7.294  -8.126
0.011  -6.669  10.869   8.438
0.010  11.198   9.990  -8.529
>580
0.622   4.942   4.955   6.428
0.164  -7.750   4.301 -18.604
0.141  18.308  12.348   4.898
0.094   9.001  10.109 -17.347
0.025   1.512  20.102 -25.403
0.023   3.960  -5.193   5.355
0.022  -5.252  13.505 -26.854
0.022  -7.131   3.446  -9.728
0.021   9.263   9.617  -2.105
0.019  17.082 -23.575 -26.634
0.017  -4.557  -7.319 -10.253
0.016  11.630  11.514 -25.499
0.015  -7.577   4.258  -1.357
0.011   2.551  -2.076 -26.720
0.010  -4.686   8.057  22.799
>581
0.604   4.279   3.896   6.136
0.188  18.160  12.307   4.222
0.069   9.264  10.223 -16.755
0.052  -7.492   4.934 -18.091
0.044 -10.432   3.199   0.467
0.031   2.116  20.104 -24.104
0.028   9.681  10.356   7.045
0.028  -4.808  -7.405  -9.463
0.016  -7.337   3.753  -8.477
0.014  -6.216  12.499 -24.818
0.014   3.493 -20.888 -16.887
0.013  11.911  10.663 -24.933
0.010   2.570  -2.670 -22.671
0.010  18.214 -23.480 -25.726
>582
0.480   4.149   3.455   5.683
0.191  19.501  11.570   6.593
0.103   8.699  10.012 -16.509
0.034  -7.184   8.643 -18.635
0.029   8.308   9.307  -0.945
0.025  -3.804  18.372 -26.352
0.023   3.936  -5.495   5.513
0.022   4.783   8.746  12.159
0.018 -10.937   2.907   4.688
0.016  16.764   3.877   6.658
0.015  -6.566   9.644   6.578
0.013  10.951  11.023 -25.251
0.013   1.201  24.519 -23.747
0.012  18.051 -23.444 -25.732
0.012  -7.441   3.136  -9.322
0.012  -6.836   2.919 -24.942
0.012   3.448  10.140  -7.827
0.011   2.352  16.675 -18.420
0.011  -5.042  -7.358  -9.835
>583
0.478   4.898   0.876   4.759
0.333  20.157  10.985   5.221
0.289   5.733  10.790 -18.927
0.035  -9.760   2.571   0.929
0.028  -5.981   8.138 -17.199
0.027   1.459  13.579  15.380
0.026   5.065  10.716   5.815
0.025   2.545  21.371 -23.507
0.024  10.418   9.336  -1.223
0.022   3.991   4.626  12.271
0.019  -4.671  17.374 -26.420
0.017  -4.737   8.675   6.457
0.017  -5.677   8.190  -7.550
0.016  11.396   9.253 -10.102
0.014   3.036 -10.062   6.629
0.013   3.402   9.896  -7.908
0.012  18.120 -24.343 -26.874
0.011  -3.875  -2.747   5.459
0.010  17.857   1.883   6.786
>584
0.490   5.146   3.409   5.502
0.325   5.929  10.120 -18.494
0.087  19.583  11.864   7.381
0.042  -5.470  -7.725 -15.583
0.023  10.593  10.571 -25.128
0.020  -7.269   4.207 -16.822
0.019   9.721   9.856  -1.251
0.014  -6.246   4.474   0.036
0.014   3.590   4.009  13.403
0.013  -5.760  10.785 -26.629
0.012  -4.458   2.527 -26.364
0.012  11.585  10.308 -11.158
0.011  -4.279  18.679 -26.565
0.011   3.484  11.218  -8.582
0.011  -5.381  10.995   6.900
0.010  17.889   3.389   6.894
>585
0.412   4.858   3.187   5.658
0.213  19.830  11.998   6.503
0.071   9.100   9.973 -16.491
0.068  -5.463  -8.025 -16.166
0.032  -7.393   3.503 -17.130
0.028  12.234   9.246 -24.676
0.026 -10.138   3.592   1.574
0.025 -13.008  -3.648 -26.023
0.024  10.020   9.589  -0.113
0.021   4.103  -5.462   6.419
0.019   1.371  23.904 -24.266
0.015  -3.352  -8.046  -1.697
0.015   3.669   1.253  14.156
0.014  -7.240   3.261  -8.183
0.012  -6.007   9.970   7.241
0.012   3.063  16.578 -18.246
>586
0.507   4.542   2.598   5.596
0.168   7.875   9.813 -17.735
0.109  19.462  12.396   6.282
0.038  -7.940   3.714 -18.070
0.030   7.188   8.280   0.429
0.030  -4.210  17.681 -26.614
0.024  -4.516  -7.744 -11.044
0.018  11.360   9.962 -25.954
0.015  -7.268   3.544   4.103
0.012  -6.974  10.185 -24.533
0.011  -7.619   2.722  -9.470
0.011  17.030 -23.973 -26.035
0.011   9.237  15.403   5.044
>587
0.623   3.874   4.063   5.182
0.263  21.051  11.949   6.267
0.246   5.631   9.883 -17.911
0.038  -6.159   9.211 -17.715
0.032  -3.898  18.801 -26.522
0.031 -10.357   2.578   0.592
0.027  -4.681  -9.951 -16.756
0.021  10.459   9.669  -1.389
0.018  10.514  11.826 -25.094
0.016  -5.159   3.668 -25.288
0.015   1.954  24.380 -23.542
0.015  10.782   9.473 -10.740
0.014  -4.068  -7.792  -8.720
0.014   4.535  -4.434   5.300
0.014  17.470   2.698   6.750
0.013  -7.054   2.731  -8.377
0.011   4.141 -20.596 -17.297
0.010  18.521 -23.991 -26.336
>588
0.556   4.625   2.089   5.087
0.124  20.139  10.807   7.388
0.077   6.018  10.107 -18.072
0.033  -7.496   3.406 -16.191
0.031  -3.234  18.631 -25.985
0.024  -5.424  -8.155 -14.421
0.022   5.017   7.936  11.773
0.020  10.364   9.242 -25.151
0.019  -5.648   0.795 -26.720
0.017  10.482   9.352  -1.441
0.016  -7.098   2.441  -7.907
0.015  -6.100   9.326 -24.985
0.012  11.384   9.182 -10.514
0.011  -4.127   3.053   1.256
0.010   3.860   9.367  -6.003
>589
0.610   5.214   9.683 -19.069
0.571   3.552   3.655   6.137
0.151  19.727  11.650   6.997
0.049  -3.130  19.008 -26.978
0.028  -5.002   9.803 -17.713
0.023  10.627   8.679 -26.061
0.022  11.371   9.827   6.226
0.016 -10.051   2.618   0.283
0.015  -2.957  -7.198  -3.005
0.015  17.682   2.827   7.042
0.014   4.325  10.883  -9.330
0.012  -5.511  10.114  -9.472
0.012   3.632  -4.388   5.626
0.010  -4.571   2.741 -26.645
>590
0.482   4.691   2.468   5.478
0.314   4.834  10.436 -18.535
0.170  20.142  11.239   6.204
0.035  -6.620  -8.186 -17.511
0.030  -6.458   8.468 -18.174
0.029  -5.453   1.110 -26.458
0.023   8.423   8.494  -0.476
0.020   1.320  23.097 -24.629
0.018  -4.121  17.077 -25.885
0.012   8.101  -4.920   6.394
0.011  10.673   8.872  -9.865
>591
0.421   4.276   3.229   6.067
0.072  19.166  11.108   6.563
0.070  -5.666  -8.076 -15.401
0.047   9.153   9.928 -20.416
0.040  -3.141  16.816 -27.023
0.034  -9.362   3.744 -17.948
0.025   3.840  17.138 -20.990
0.022  -4.844  15.984 -18.459
0.021   5.147  10.738 -10.608
0.018  10.718   9.686  -1.511
0.016  -5.722   9.223  -9.660
0.015  10.246   9.153 -28.519
0.015  -9.809   3.253   3.176
0.011   4.046  -4.896   3.791
>592
0.349   4.298   3.402   5.879
0.109  20.041  11.940   8.141
0.068   8.935   9.738 -16.716
0.038  -4.771  -7.632  -8.455
0.038  -6.942   8.978 -17.992
0.020   8.723   9.296  -0.275
0.018 -10.422   1.998   5.707
0.018   1.403  23.605 -23.994
0.017  -7.363   2.578  -8.509
0.013  17.849 -23.517 -26.206
0.012  -4.937   1.844 -25.109
0.012  -4.391  17.701 -25.021
0.011  -4.674 -11.749 -16.636
>593
0.411   3.648   3.107   5.569
0.384   5.288   9.727 -18.133
0.041  19.798  11.115   5.934
0.023   9.331   8.748   7.852
0.022  -5.767   8.838 -20.671
0.017 -10.420   3.606   5.711
0.016  -5.519  -8.089 -14.475
0.015  -3.530  17.468 -22.774
0.015   4.290  10.302  -9.749
0.014   1.805  23.487 -23.708
0.011  -5.988   8.958  -8.919
0.011  10.952   9.726  -0.569
0.010  -6.834   2.149 -14.264
>594
0.337   4.852   6.975   5.608
0.194   5.239  10.751 -18.767
0.089  19.948  11.250   5.929
0.040  -6.403   8.688 -17.482
0.036  -6.125  -7.703 -16.294
0.032  -3.889  17.790 -26.105
0.025  -4.228  -7.019  -7.688
0.018 -10.913   3.157   5.714
0.017  -6.931   1.989  -8.079
0.016   9.707   9.360  -0.780
0.015   3.545   2.875  12.957
0.014  10.227   9.160 -24.865
0.013   4.139  10.226  -8.760
0.012  -4.319   0.872 -26.059
0.011  -5.310   8.758   7.179
0.010   8.931  -5.760   7.317
>595
0.598   4.191   4.281   6.291
0.199   5.373  11.140 -21.392
0.192  19.267  12.500   5.963
0.084  -6.255  -8.102 -16.639
0.031   9.484  10.411   7.760
0.029  -4.808  18.832 -24.412
0.027 -10.658   3.753   6.401
0.026  -7.196   4.459 -16.573
0.017  11.827  10.979  -0.255
0.016  -5.865  10.906 -21.511
0.016  17.863 -23.534 -24.566
0.016   1.485  24.876 -25.103
0.015  17.591   4.424   7.587
0.015  10.264  10.741 -30.248
0.014   4.422 -21.327 -16.974
0.012   3.969   2.508  14.223
0.012  -7.178   4.226  -7.778
0.011  11.623   9.655  -8.666
>596
0.460   3.132   3.454   5.371
0.176   8.021  10.595 -20.512
0.090  19.780  11.656   5.515
0.041   8.518   9.298   0.671
0.039  -6.448  10.131 -18.261
0.026 -10.316   3.073   4.189
0.025   2.821  18.065 -22.652
0.020   4.207 -19.663 -19.906
0.019   8.219  -3.847   7.328
0.019  -3.509  11.988 -29.160
0.019  -7.489   3.857 -11.905
0.018   8.435   9.166   8.769
0.017  -5.698  -7.504 -13.482
0.015  17.132 -22.953 -23.118
0.011   3.655  11.933 -13.317
>597
0.492   2.989   3.977   5.374
0.127   5.768  10.870 -18.340
0.089  19.925  10.597   6.249
0.036  -7.484   4.570 -15.737
0.028  -5.958  -7.867 -13.411
0.024   3.243  17.829 -22.312
0.023  10.821   9.933 -11.242
0.022 -10.991   3.798   5.658
0.021   9.586   9.980   7.598
0.016  -6.799   3.318  -7.021
0.016  11.356   9.616  -2.287
0.015  -5.740   9.946 -25.658
0.015  10.006  10.840 -25.215
0.014  18.142 -23.265 -25.629
0.012  -3.733  18.667 -26.633
0.012  17.756   3.333   9.105
0.010  -3.547  -7.327  -2.956
>598
0.343   4.006   3.127   6.165
0.099  19.198  10.936   5.528
0.086   7.733   9.604 -17.753
0.048   7.376   8.404   0.875
0.041  -7.067   8.517 -18.182
0.026  -4.787  -5.794  -8.488
0.026   1.973  -5.398   6.892
0.022  -7.570   2.265  -8.393
0.021   2.319  18.100 -24.038
0.021  -7.459   2.908  -0.071
0.015  -6.937   8.642   6.732
0.013  11.199   9.428  -9.954
0.012   8.126   9.029  12.102
0.011  17.024 -23.231 -25.855
>599
0.457   2.963   3.390   5.986
0.419  20.125  11.695   5.924
0.118   5.386  10.474 -18.300
0.056  -5.824  -7.647 -15.278
0.039  -7.566   2.889 -15.005
0.036  -4.048  18.764 -25.405
0.030  -4.779  -6.836  -7.158
0.026 -11.336   3.494   6.606
0.020  -6.549   8.657 -20.540
0.019  11.079   9.658   0.245
0.015   3.464   8.388  13.045
0.014  -5.264   7.771  22.868
0.013  -5.258   1.156 -24.960
0.013   3.885  -4.789   6.167
0.012  17.292   2.296   7.544
0.011  11.684   8.871  -8.919
0.011  10.033   8.815   8.496
0.010  -6.068   8.398  -8.414
>600
0.345   3.304   2.675   5.214
0.185  19.405  11.320   6.219
0.180   6.784  10.006 -21.234
0.047  -3.544  -7.429  -7.512
0.039  -5.446   7.808  23.196
0.030  13.275   9.942   0.741
0.029 -10.930   1.835   5.665
0.023  -4.792   8.743 -16.660
0.021   3.486   8.312  12.814
0.020  13.371   0.488   7.293
0.017   6.248  10.308  -8.679
0.014  -2.291  18.566 -23.517
0.013   5.379  -5.175   5.992
0.011   4.715  15.550   0.736
>601
0.340   5.376   7.875   0.798
0.123  20.594  11.029   5.841
0.083   6.160  10.067 -20.620
0.049  -5.561  -7.656 -14.866
0.039   3.071   8.518  12.872
0.029  -9.093   3.771 -16.295
0.029  -4.746   7.673  22.845
0.027   9.797   8.950   7.566
0.018  11.362   9.224  -7.150
0.017   4.366  -4.792   6.135
0.014  -3.779  17.789 -25.053
0.013  17.713   2.688   7.669
0.012  -2.006   3.635   6.298
0.012 -11.145   3.897   6.556
0.012  11.621 -23.543 -24.470
0.011  -5.485   9.218  -8.202
0.011  -3.029  -7.338  -1.805
0.010  -4.118   0.511 -25.664
>602
0.601   2.398   2.674   5.500
0.228   5.272  10.344 -21.099
0.138  19.051  10.695   5.532
0.049  -6.269  -8.037 -15.077
0.039  -2.949  -8.183  12.658
0.036  -7.676   3.952 -16.634
0.031  10.044  10.171   6.998
0.023  -2.591   8.375   8.295
0.019 -10.577   2.520   5.783
0.019  -5.573  10.146 -24.302
0.017  -2.843   7.966  22.652
0.014  -6.135   9.393  -8.087
0.013  18.107 -23.163 -25.939
0.011  11.298   9.668  -8.188
0.010   1.935   1.287  15.466
>603
0.572   2.819   3.585   5.699
0.366   4.940  10.622 -18.524
0.330  19.831  10.264   5.542
0.050  -8.796   4.593 -17.778
0.032  12.772  10.483   1.461
0.030  -5.779  -7.521 -14.992
0.025   5.371   9.111  -4.601
0.015  18.660   2.758   8.575
0.014 -10.919   3.294   6.168
0.013  11.517  -6.276   6.918
0.012  -2.805  10.493 -20.713
0.010  -3.293  17.517 -26.178
>604
0.481   4.668   4.582   6.443
0.454  19.945  11.344   5.421
0.103   5.305  10.625 -20.203
0.072  -5.809  -7.606 -14.901
0.061  -9.269   4.759 -16.790
0.046  10.483  10.004   1.906
0.024  -4.221  -4.577  14.558
0.023   2.697  19.094 -22.707
0.021   4.577   8.467  -3.492
0.021 -10.216   2.722   5.784
0.019  -7.189   5.341  -8.350
0.018  -4.661   2.947  20.705
0.014  11.527   9.634  -8.637
0.013  -5.277   3.853 -24.814
0.012   2.957  -4.967   6.174
0.010  18.041   2.913   6.888
0.010  -5.210   5.318  -0.514
>605
0.622   3.602   5.427   6.064
0.387  19.152  11.500   5.490
0.066  -8.281   4.759 -16.501
0.049   7.738  11.349 -20.860
0.025  -5.089  -8.070 -15.234
0.017   4.659  11.459   0.169
0.016  -8.992   4.476  -8.469
0.016 -10.527   4.153   5.928
0.015   7.247  10.542  -9.584
0.015  -3.796  -6.969  -6.922
0.015  -2.793  -7.164  12.430
0.014  -3.914  13.907 -14.687
0.013  13.635   6.624  -0.037
0.012  13.660   1.756   6.562
0.012   4.769  -4.771   5.608
0.011   6.601  16.772 -30.320
0.010  -1.693  21.272 -23.254
>606
0.561   4.208   4.486   5.575
0.177  18.966  11.549   5.594
0.039  -7.494   4.647 -16.845
0.038  -5.967  -7.922 -14.993
0.030   8.960  10.143 -16.680
0.026  -3.644  -7.368  12.591
0.016   1.607  24.939 -24.881
0.014 -10.469   3.547   5.595
0.014  11.612  10.333  -0.115
0.014  -5.460   9.644  -8.644
0.013  -4.047   3.844  20.354
0.012  -3.633  18.914 -26.328
0.010  -5.981   2.936 -24.941
0.010  18.434 -23.091 -25.795
0.010   4.124  11.002  -9.074
>607
0.420   4.439   4.715   5.598
0.160  19.172  11.866   5.604
0.134  -4.338   6.996  22.395
0.067   6.821  11.443 -18.188
0.044  -8.474   4.670 -18.013
0.043 -10.596   3.043   5.893
0.042  10.899   9.772   7.330
0.039  -3.410  -7.096  13.409
0.037  -5.197  -9.537 -16.250
0.028   3.482  20.794 -26.052
0.027   5.165  10.701  -0.652
0.026  -4.387  -7.110  -8.512
0.024  11.367  -2.030   7.706
0.024  -5.143  12.625 -16.271
0.020  18.361 -23.295 -25.170
0.015  -2.656  -2.788 -25.672
0.013   3.671   5.319  14.070
0.013  -6.428   6.486 -10.321
0.012  11.791   2.579   0.973
0.012 -13.831  28.803 -17.491
>608
0.628   4.343   4.219   5.616
0.267  18.185  12.014   6.651
0.099  -8.602   4.783 -18.079
0.038  -3.529  -8.004  11.846
0.038  -3.774  21.319 -26.477
0.031   6.674  12.067 -21.263
0.022  11.985   9.957   1.522
0.018   5.305  -4.379   5.348
0.018  -4.325  -7.341  -7.590
0.016 -10.345   3.779   5.678
0.014  11.595   1.715   8.168
0.013  -6.058   4.941  -9.467
0.012   5.307  10.600  -8.826
0.012  -3.393   4.380  20.939
0.012  -4.143  16.463 -18.542
0.011  -4.631   3.488 -25.274
0.010   2.150  26.142 -23.692
0.010   5.337  18.831 -30.761
0.010  20.419 -22.362 -25.316
>609
0.321   5.100   6.993   6.382
0.093   8.610  10.877 -21.890
0.090  19.539  12.363   6.009
0.066  -5.881  -7.815 -15.878
0.063  -7.442   4.836 -16.055
0.039  -3.569   4.581  22.012
0.039  -6.061  -5.467 -24.967
0.036  -5.395  18.107 -25.136
0.030  -4.448  -7.256  -7.489
0.027  -7.042   4.353  -7.598
0.024   3.414  15.173   0.201
0.021  -3.514  -7.696  10.658
0.019   2.828   4.196  13.771
0.019  18.127 -23.272 -24.761
0.018  -5.605   4.832   1.496
0.018  17.501   2.378   8.087
0.017  10.597   9.099  -6.932
0.016   3.050  17.833 -22.933
0.013   3.075  -3.584   7.231
0.011   9.985  11.243 -29.963
>610
0.508   4.528   4.583   6.381
0.182  20.142  10.865   7.210
0.066   4.683   9.244  -0.322
0.060  -8.848   4.315 -17.545
0.046  18.315 -22.735 -25.080
0.045  -6.047  -6.905 -15.592
0.041   6.720  10.916 -22.308
0.026 -10.340   4.345   6.131
0.024  -4.439   2.773  21.158
0.020  10.772   9.937   7.810
0.017  -3.531  -5.221  14.646
0.015   3.539  18.560 -24.205
0.015  11.363  -2.877   6.365
0.015  -6.393   4.999  -8.372
0.011   4.447 -21.549 -24.536
>611
0.711   4.933   4.076   5.818
0.068  19.338  12.282   5.592
0.066  -8.838   3.709 -16.046
0.042   6.223  11.638 -20.893
0.026  -4.685  -3.576  14.923
0.024  -5.439  11.860 -15.652
0.019   2.885  19.779 -23.796
0.017  -6.463   4.961  -7.640
0.016   9.939  -2.235   6.026
0.015  18.995 -22.328 -26.526
0.014  -9.864   3.279   5.034
0.013  -5.031  -6.717  -8.579
0.012  10.697   6.647 -15.217
0.012   4.488  10.686   0.629
0.012   5.392 -20.914 -18.192
0.010  17.486   4.453   6.318
>612
0.513   4.330   4.725   7.124
0.088  21.621  12.335   6.768
0.058  -8.654   3.640 -15.234
0.044  -4.496   5.658  22.938
0.031   7.283  11.664 -20.128
0.029  -5.063  11.888 -14.736
0.027  -4.258  -7.221  -5.772
0.026 -10.986  -5.148 -25.150
0.021  13.776  11.380   1.381
0.020  13.045  -2.729   8.308
0.018 -10.902   3.924   7.952
0.016  18.580   5.100   8.602
0.015  -9.491   4.151  -6.195
0.015  12.168 -22.838 -22.489
0.012  11.763   5.422 -14.684
0.012   5.187  19.101 -29.170
0.011  12.476   3.307   2.138
0.011  -2.712  18.522 -21.820
0.010  -2.628 -10.303 -13.628
0.010 -10.202   2.617  16.694
>613
0.460   4.192   3.547   5.173
0.089  20.759  11.716   5.270
0.036  -6.720  10.800 -16.198
0.032   9.197   9.946 -15.899
0.032   9.697  10.166   0.813
0.028 -10.997   3.917   6.141
0.024  -4.265  -9.776 -16.208
0.022  -6.387   2.150 -26.184
0.021  -7.033   5.141  -7.330
0.017  -3.647  19.588 -26.452
0.017  -3.664  -7.102  -7.558
0.014  -3.971   4.867   1.963
0.012  10.039  10.910 -25.882
0.012   3.553 -20.976 -20.800
0.011  18.135   3.968   6.870
>614
0.657   5.284   4.025   6.338
0.108  20.421  12.237   5.791
0.107  -6.004  -8.118 -17.177
0.051   8.977  10.724 -16.654
0.031  -7.973   1.686 -15.830
0.031   8.671   9.071   0.143
0.025  -3.887  -7.152  -8.247
0.024   3.250 -20.483 -23.055
0.024   1.799  23.336 -24.711
0.023  -6.687   7.667  -7.822
0.019   8.310  14.028 -24.306
0.019  -6.514  11.051 -16.105
0.017  -6.150   7.340   7.056
0.016  10.997   9.138  -8.841
0.015  17.512   3.340   7.957
0.014  11.450  15.187   6.672
0.012   8.650  -5.646   7.359
0.011  10.249 -21.389 -17.639
0.011  -6.308  17.583 -25.384
0.011   2.813  17.031 -17.100
>615
0.260   4.915   6.587   6.768
0.251  20.290  12.492   6.436
0.074  -7.274   9.511 -16.335
0.048   8.711  10.686 -16.087
0.040  -6.946   7.566  -7.880
0.038   9.312   9.075   0.041
0.036  -5.453  -8.415 -16.038
0.022   0.626  23.686 -24.355
0.020 -10.792   3.253   6.301
0.018   1.236  -0.016 -25.963
0.014  -5.125  -3.943  16.927
0.013   2.717  -7.271   8.153
0.013  -5.444   8.658   0.458
0.011  16.880   1.568   8.539
0.010  -6.335   3.691 -21.873
>616
0.303   4.193   3.238   6.109
0.138  -7.677   3.789 -16.953
0.103   4.723   8.654  -0.100
0.101  19.534  12.146   6.270
0.075   8.622  10.929 -17.121
0.045  -5.998   8.458  -9.660
0.035  -3.191  -7.264  -4.265
0.021   1.077  23.932 -25.012
0.021  -7.440   2.714  -3.100
0.019 -10.702   4.048   4.939
0.017  -4.449  15.699 -18.472
0.016   8.845  -4.412   5.914
0.013   2.971  11.070  -8.702
0.013  -6.260  -5.926 -16.591
0.013  16.737   2.875   6.196
0.012   4.497 -20.897 -19.439
0.012  -4.822  10.417 -27.632
0.011   8.222   8.451  11.224
0.010  10.565 -23.277 -25.445
0.010  -5.670  -6.321  14.022
>617
0.398   4.452   4.328   7.136
0.105  20.453  11.943   7.424
0.101   5.156   8.171   0.047
0.092  -7.790   4.696 -16.718
0.035   9.104  10.505 -17.300
0.027  -5.770   9.281 -10.009
0.019  -6.070  -7.668 -16.839
0.018  -5.435   2.056 -25.829
0.018   8.249  -4.227   6.760
0.018  11.603 -23.344 -25.193
0.015 -10.730   2.967   5.947
0.014  -3.952  -7.624  -8.412
0.014  17.163   2.932   6.734
0.013  -5.049   9.358   7.019
0.012   9.548  11.178 -25.630
0.011  -6.778   4.161  -1.199
0.010   1.609  24.783 -26.225
>618
0.358   4.620   4.072   6.000
0.283  19.562  11.671   6.462
0.059  -6.140   9.616 -16.134
0.055   9.646  10.047 -16.336
0.050  -2.819  19.697 -26.588
0.028  10.538   9.613   6.919
0.026  10.658   9.847  -1.537
0.023  -5.320   8.863  -7.840
0.020 -10.026   3.491   4.952
0.015   4.824  -4.183   5.379
0.015  10.159  10.333 -24.620
0.014  -3.621   9.032   6.220
0.014  12.641 -23.563 -25.202
0.013  -9.255   1.967  -9.323
0.013  -5.625   1.561 -25.964
0.011  -5.739  10.067 -25.317
0.011  17.533   3.413   7.131
0.010   4.774  10.744  -8.902
>619
0.326   5.405   7.529   6.115
0.117  -9.390  -0.080  16.571
0.091   5.864  10.514 -18.761
0.065  20.705  11.454   6.916
0.043  -5.670   9.479 -16.027
0.041  -5.438  -7.728 -16.082
0.034   3.234  17.590 -23.594
0.030  -9.834   3.547   5.392
0.027  -2.861  -6.887  -2.763
0.022  10.526   9.757  -1.191
0.019  -6.578   2.398  -9.354
0.016  10.563   9.472 -25.196
0.015  -5.632   0.377 -26.403
0.013   4.938  -4.738   5.667
0.013  17.547   2.433   7.248
0.012   3.533   1.381  14.864
0.011   3.763  10.808  -8.791
0.010  -4.116   8.347  -1.903
>620
0.454   4.623   4.196   6.838
0.182   4.961  10.350 -19.813
0.127  18.911  11.909   6.741
0.036  -5.886  10.336 -17.420
0.030  -5.282  -7.976 -17.428
0.027   4.597   8.448  -0.215
0.027  -7.834   3.815  -9.972
0.022  16.574   2.760   7.075
0.018  -8.029   4.116  -0.530
0.018   2.524  18.868 -26.005
0.016  17.090 -22.733 -25.832
0.016  -7.809   1.996 -26.611
0.014   8.112  -4.425   6.710
0.014  -4.402  -7.262  -3.361
0.012  10.801  10.081 -11.573
>621
0.384   4.903   4.387   6.664
0.111  19.876  11.853   6.238
0.109  -7.352   3.882 -16.815
0.062   8.981  10.663 -16.782
0.040  -7.987   4.131  -0.256
0.028  -5.474   9.220 -10.622
0.027  -4.386  -7.786  -9.450
0.025   8.925   8.672  -0.355
0.022  -6.661   1.948 -25.845
0.021  -6.637   4.088  20.557
0.020  11.504  10.378 -25.575
0.017  -3.593  18.290 -26.694
0.016   1.271  24.764 -26.122
0.015  -6.430  10.962   7.504
0.015   8.833  -4.892   6.662
0.014  17.093   2.458   7.018
0.014  -3.711 -11.838 -17.527
0.013  -6.363  10.830 -25.416
0.011   3.280 -13.757 -11.040
0.010   2.493   3.234 -19.083
>622
0.457   4.884   4.637   6.263
0.133  -7.276   4.346 -18.373
0.081  19.076  11.697   5.750
0.067  -9.833   3.381   1.196
0.044   9.406  10.898 -17.158
0.030  11.759  10.114   0.114
0.024  -4.154  -7.806  -7.442
0.022   2.315  25.045 -25.291
0.022  -6.934   3.937  -9.341
0.019  -4.873 -11.183 -16.582
0.018  17.431   3.425   7.619
0.015   9.882  -3.607   7.235
0.014   3.508  16.798 -18.063
0.014  18.380 -23.468 -24.465
0.014  -3.671  19.210 -25.604
0.014   4.789 -21.736 -17.574
0.014  11.503   9.879  -8.671
0.012  -6.222  10.686 -24.066
0.011  12.268   1.908 -17.400
0.011  -5.878   4.796  22.027
>623
0.587   4.928   5.012   6.533
0.154  -7.680   5.353 -17.445
0.078   8.341  10.624 -16.717
0.046  19.889  11.516   5.642
0.029  -5.482  -9.420 -16.506
0.029   4.679  10.593  -0.473
0.029  -7.550   5.326  -8.180
0.028  -3.910  18.092 -26.697
0.027  -7.070  10.196 -24.465
0.018  16.657   2.424   7.146
0.018  -7.585   4.354  -0.213
0.017   9.233  -2.170   6.614
0.016   2.795   1.872  15.032
0.013  10.854  10.148  -8.369
0.012  -4.349  -7.892  -7.368
0.011  17.391 -22.756 -25.218
0.010   9.938  12.794 -30.471
0.010   3.528 -19.672 -16.542
>624
0.506   5.109   5.555   6.117
0.316  18.715  12.250   8.171
0.083  -7.792   4.779 -17.732
0.048  -5.902  -8.433 -15.288
0.047  -9.889   3.282   0.515
0.043   9.159  12.302 -22.595
0.027  -6.293   1.640 -25.221
0.024  10.034   9.755  -1.026
0.023  11.114   9.816  -9.450
0.018  -7.053   6.375  -7.767
0.017   9.547  -1.169   6.374
0.014  -5.612  12.760 -16.907
0.012  -4.527  18.162 -25.848
0.012  17.079   2.725   7.564
>625
0.512   4.463   3.616   6.179
0.233  19.387  11.543   8.475
0.061  -8.572   3.393 -17.247
0.042   6.802  11.685 -16.893
0.040  10.841  10.609 -24.196
0.035  11.003  -1.266   7.419
0.034  -5.776 -10.233 -16.579
0.030   2.973  18.660 -24.526
0.029  -9.689   3.005   1.029
0.022  18.412 -22.441 -25.127
0.022  -4.453  12.593 -16.920
0.019  -9.059   2.557  -8.681
0.017   5.340  10.369  -0.356
0.014   5.031 -21.266 -17.354
0.014  12.180   3.032 -16.739
0.014  -4.426  14.974 -25.746
0.013   4.936  -9.897   7.871
0.011  -4.962   9.902  -9.162
0.011   3.647  27.822 -25.807
0.011   4.572   9.180  12.481
>626
0.503   4.752   4.806   6.178
0.177  18.967  12.380   8.089
0.123  -5.782  -9.401 -16.229
0.054  -4.556   4.841  21.810
0.030   9.548  10.268 -21.831
0.029  -9.213   2.825 -16.576
0.028   4.869  10.390   0.179
0.022  -9.671   2.840   1.304
0.021   9.969  -1.454   7.006
0.019  -5.933  10.438 -16.025
0.017  -3.771  18.292 -25.956
0.016  18.244 -22.729 -25.097
0.016  -6.811   5.917  -6.921
0.015  17.200   3.940   8.089
0.014  -3.726  -8.574  -8.232
0.011   3.794 -19.577 -15.330
0.011  11.275   9.834  -8.762
0.011  -3.723  -2.665  17.230
0.011   2.810  25.607 -25.287
0.010  11.137   3.304   0.636
>627
0.414   4.710   5.204   6.660
0.251  21.018  12.641   6.892
0.048   9.231  10.452 -16.681
0.048  -7.702   4.082 -17.242
0.031   9.945  10.063  -0.537
0.031  17.242   3.801   7.757
0.030   8.583  -3.232   6.989
0.028  18.313 -22.854 -24.735
0.023   2.429  20.909 -24.736
0.021  10.150  12.851   7.083
0.020  -7.077   6.124  -8.018
0.020  -6.422   4.815   0.144
0.018  11.292   7.516  -8.405
0.018  -5.362   3.887  21.844
0.017 -10.128   1.070   7.290
0.014  -4.643  13.530 -16.472
0.013   9.300  13.455 -30.195
0.012   3.894 -21.444 -22.594
0.012  -5.289  -2.615  16.621
0.012  -3.336  -8.304  -8.384
>628
0.411   4.866   6.013   6.478
0.259  19.228  12.081   6.348
0.067  -5.273  -5.316 -26.254
0.052   9.457  10.224 -17.159
0.043  -6.950   6.409 -17.478
0.037  -9.818   2.650   1.709
0.034   2.750  21.889 -24.040
0.028  10.422   7.656   0.894
0.027  -4.996  16.500 -23.997
0.023  -4.748 -11.499 -17.181
0.021  -6.035   7.061  -8.540
0.019  11.661   7.580  -8.839
0.018  10.338  -0.324   7.398
0.016  -4.973   5.426  22.900
0.014   3.829   1.960  14.307
0.012   3.874  14.014   0.300
0.012  12.150 -23.802 -24.010
0.011  -3.161   5.778   6.955
0.011 -10.188   0.921  15.837
0.010  11.752   2.234 -16.686
>629
0.326   4.065   3.524   6.589
0.109  21.899  11.403   6.191
0.063  -4.857   5.547  22.607
0.043  10.421  10.665 -22.035
0.041   2.651  -0.631 -23.114
0.038  -9.889   3.225   1.613
0.033  -6.094  -9.500 -15.662
0.031  -5.373   5.194 -16.621
0.022 -12.694  -4.502 -25.404
0.021  11.179   6.007   1.158
0.021  10.387  -3.962   7.833
0.020  17.695   3.472   7.855
0.020  10.259  10.513   7.741
0.019   2.945   5.648  14.700
0.019   3.601  21.028 -24.021
0.018   4.433  11.781   0.380
0.018  -5.534  -0.433  16.823
0.018  18.366 -22.651 -24.611
0.016  -3.819  -8.048  -7.585
0.015  -6.056   6.940  -7.465
>630
0.435   4.149   3.277   5.854
0.141  20.661  10.878   5.544
0.098  -8.502   2.947 -18.087
0.058  -9.899   2.619   1.701
0.041  -5.119   5.888  22.921
0.039   6.408  11.751 -17.824
0.038  11.667   0.491   7.645
0.033  12.410   7.631   0.833
0.026  -5.157  10.418 -17.212
0.021  12.880   7.369  -7.646
0.020  11.156   7.705 -24.215
0.019   3.189  22.159 -25.516
0.018   3.708   3.159  13.991
0.016  18.655 -22.140 -24.735
0.016  -5.759   7.522  -8.562
0.016  -4.926  16.551 -23.701
0.015  11.915  13.081   7.748
0.013   4.141  13.678   0.051
0.011  -3.777  -0.635 -24.329
0.011  12.487   4.195 -15.766
>631
0.591   4.425   3.344   6.261
0.108  19.922  11.847   5.978
0.047  -6.438   9.500 -17.397
0.039   9.441   9.452 -17.289
0.026  -9.893   3.011   0.453
0.024   2.625  23.097 -25.891
0.022  -6.065   7.274  -8.810
0.021  11.337   8.716  -0.707
0.019  -4.515   7.728   6.750
0.018  -3.975  17.281 -26.187
0.013  16.927   3.429   7.485
0.013  11.663   8.130  -9.004
0.012   3.733  15.249  -0.259
0.011  -4.199  -1.047 -25.921
0.011   9.069  -4.388   6.880
0.011   9.533  14.405 -25.000
>632
0.610   4.132   3.318   5.370
0.149  21.402  11.861   6.425
0.135  -8.969   3.566 -18.509
0.029  -9.842   3.123   4.745
0.020  -5.765  10.725 -15.474
0.020  10.127   9.658   7.550
0.018   9.894  10.175 -21.191
0.018  -3.353  -7.783  -6.552
0.017  11.172   7.488  -1.315
0.015  -5.311 -10.445 -14.581
0.014  -5.610   2.130  20.763
0.013  17.395   3.885   7.110
0.012  -5.000  15.242 -26.396
0.012  -6.021   6.870  -7.069
0.012   9.814  -3.400   6.396
0.011   3.100  21.343 -23.932
0.010   3.653  14.143  -1.141
0.010  -4.324  -4.894  14.139
0.010  12.083   6.926  -9.474
>633
0.494   4.115   5.304   5.913
0.116  21.677  13.257   6.342
0.086  -5.529  -9.066 -14.884
0.082  -7.109   4.613 -16.827
0.042   9.635   9.875 -16.728
0.035 -10.104   2.417   5.636
0.032  -3.587  18.275 -26.354
0.031  -4.964  13.571 -16.965
0.029   5.051  -2.693   5.271
0.024  10.800   9.911   0.352
0.021   5.489  14.216 -22.503
0.018  -6.247   6.388  -9.032
0.018  -4.746   5.464  -0.436
0.015  -4.382  -6.191  13.058
0.015  12.329   6.600  -9.481
0.014  17.450   3.737   6.990
0.013  -4.611  10.075   7.721
0.013 -10.754   1.774  14.496
0.012   2.713  25.295 -24.663
0.011   4.061  -0.728  13.543
>634
0.361   5.092   5.275   5.442
0.096  20.760  12.567   5.672
0.065  -7.224   4.208 -17.311
0.060   9.266   9.937 -17.416
0.039 -10.049   3.062   5.084
0.038  -3.708  -8.290  -9.981
0.035   2.837  21.325 -24.484
0.029  10.297   9.644  -1.401
0.029 -11.426   0.588  16.031
0.025   9.325  -3.101   5.873
0.024  -4.866  13.600 -17.211
0.022  17.231   3.615   6.339
0.022  12.038   7.170 -10.281
0.019   4.405   0.299  12.325
0.019  -6.483   6.175  -8.896
0.015  -3.995  14.276 -27.360
0.014   4.648 -19.461 -18.667
0.014   3.602  16.763 -17.954
0.013  10.882  11.804   7.251
0.013  -4.219  -5.779  13.671
>635
0.463   4.308   2.566   5.402
0.114  20.256  11.803   6.403
0.065   9.526   9.341 -16.226
0.053  -5.570  -8.883 -15.070
0.050  -7.479   3.825 -16.512
0.025  11.068   9.867  -1.722
0.022 -10.250   2.772   1.710
0.021   2.584  22.022 -24.157
0.021   4.084   6.598  12.632
0.020  -5.804   0.473  17.483
0.019   3.285  -1.306 -21.606
0.018  -6.900   3.618  -8.244
0.017   8.629  -4.169   6.735
0.016  -5.287  15.734 -25.949
0.015  10.242  10.189 -24.829
0.013  17.106   2.637   6.880
0.013  -5.609   1.701 -24.611
0.012  -4.624  13.690 -16.408
0.012   4.436  10.381  -7.518
0.012  -5.088   9.292   7.002
>636
0.561   3.614   4.069   5.920
0.206  19.412  12.707   5.650
0.071  -7.406   5.344 -17.747
0.053   9.445   9.886 -17.102
0.052  -3.906  19.080 -26.094
0.041  -5.768  -9.539 -15.333
0.023   4.223  10.752  -0.067
0.019   2.329  25.239 -23.515
0.018   3.937  14.529 -23.840
0.017 -10.571   3.806   6.485
0.016  17.721 -22.180 -25.155
0.015   4.311 -19.518 -16.783
0.015  -7.068   4.396  -8.463
0.014  -6.779  11.160 -24.306
0.013  11.017  10.021   7.230
0.012   2.956  -1.381 -23.576
0.011  17.440   3.776   7.712
0.011  11.595  10.161  -8.903
0.010  -4.093 -18.335 -17.076
>637
0.369   4.011   4.880   5.831
0.162  -8.155   3.006 -16.983
0.109  19.874  11.821   4.566
0.048   8.684  10.423 -17.401
0.045   7.389   8.959  -0.375
0.041   7.775  -3.131   6.221
0.038   1.717  20.813 -24.253
0.033  -7.513   5.971   5.913
0.033  -7.630   5.342  -8.528
0.023  -3.852  -7.534  -8.205
0.017   8.786 -21.452 -17.624
0.017  10.129  10.280  -7.830
0.015  17.019   2.834   6.822
0.014  -5.251  13.046 -16.709
0.014   9.996  11.026 -30.013
0.013  17.426 -22.444 -25.410
0.013  -5.238  14.829 -26.587
0.012  10.444   5.106 -23.610
0.012   2.611  -0.611 -21.629
0.012  -5.674  -0.564  17.540
>638
0.614   3.544   5.164   7.022
0.321  18.565  11.275   5.472
0.093  -5.010  -9.538 -14.711
0.063   4.774   8.863  -0.187
0.037  -5.846  -0.930 -17.065
0.029  10.022  10.343 -23.483
0.028 -10.469   3.610   5.672
0.023   2.502  -0.179 -24.334
0.021   3.561  20.951 -24.496
0.019  -3.241 -17.132 -16.785
0.019   4.904  -2.491   5.000
0.019   4.906 -20.414 -17.135
0.018  -4.612 -19.563 -25.748
0.018  10.435   7.554 -15.902
0.017  -5.405  11.256 -16.748
0.015  -6.264   6.110  -9.077
0.011  -4.937  15.072 -26.632
0.011   5.487  11.413  -8.087
>639
0.426   4.558   5.596   6.422
0.209  18.706  11.747   5.029
0.070   9.322  10.021 -17.137
0.042  -7.290   3.666 -17.211
0.040 -10.231   2.911   4.957
0.025  -3.425  -8.059  -7.885
0.024   3.085  -0.909 -22.058
0.023  10.260   9.831  -2.018
0.023   2.554  21.269 -25.250
0.023  10.009  -1.271   6.132
0.018  17.756 -22.315 -25.845
0.017  17.265   3.952   6.730
0.016  -6.500   6.132  -9.100
0.014  -4.430  13.390 -17.051
0.012  -5.241  15.081 -26.543
0.012  -5.628   9.642   6.569
0.011  11.013  12.691   7.293
0.010  10.859  11.217 -25.376
>640
0.361   3.447   2.478   5.278
0.288  19.755  11.773   5.303
0.053  25.738 -19.768 -33.036
0.044   9.838   9.736 -16.101
0.037  11.939  10.312   6.908
0.034 -11.179   3.166   5.750
0.031  -5.494  -8.837 -14.553
0.031  -9.192   1.936 -16.346
0.030  11.175  -0.813   7.089
0.024   3.430  22.177 -23.970
0.023   3.696   6.426  12.775
0.019  -3.002   3.266 -21.608
0.018  12.245   7.262  -8.108
0.018  -4.330  -0.299  17.738
0.017  -5.352  10.214 -16.372
0.015  -3.445  18.111 -25.904
0.014  -3.443  -6.190 -27.097
0.012 -10.331   1.931  -7.856
0.012  -5.026   9.261  -7.997
0.012  11.185  -5.999  13.737
>641
0.347   3.724   0.957   5.829
0.193  19.112  12.376   5.806
0.191   4.819   7.253   0.747
0.045  10.770   7.951   7.559
0.032   4.396   6.247  13.338
0.027  -3.427  -7.114  -8.070
0.023  10.723   7.740 -24.601
0.022   2.535  21.677 -25.380
0.022  -4.465  17.485 -25.263
0.021  -4.109   7.203   7.047
0.021   9.666   8.612 -16.705
0.017  -6.506   1.288 -16.281
0.017 -10.577   1.976   6.311
0.016  -4.141  15.488 -17.346
0.014 -10.402   0.799  15.253
0.013  -6.069   7.200  -8.659
0.013  12.971  12.987   0.585
0.012  11.632   8.123  -8.120
0.012  -3.437   0.010   0.829
0.011  26.798 -19.131 -39.180
>642
0.322   4.272   6.540   2.109
0.139  19.595  12.976   4.840
0.046  10.096   9.272   7.398
0.040   9.686   9.971 -21.558
0.038  -9.462   2.661 -15.794
0.037  -5.318  -8.952 -15.172
0.027   3.782   7.036  12.943
0.026   9.940  -0.585   6.603
0.024  -4.029  17.348 -26.029
0.020  -3.990  -7.525  -6.547
0.017   2.702   0.721 -20.943
0.017   2.818  22.033 -24.018
0.016  -3.148   6.985   6.746
0.016  12.010   8.985  -6.693
0.014  -6.465   8.256 -21.039
0.013   3.770  14.484  -0.404
0.013 -11.479   2.439   6.369
0.013  -5.656   8.143  -8.461
0.012   9.726  15.491 -29.037
0.012   5.476  14.690 -16.216
>643
0.402   4.100   5.228   6.146
0.198  20.230  13.407   6.159
0.070   8.134  10.044 -20.284
0.045  -3.150  17.405 -26.948
0.044  -8.362   6.305 -18.234
0.038  13.162   8.659   6.819
0.031  12.132  -0.421   7.136
0.031 -10.097   6.132   6.338
0.031  -4.435  -8.387 -13.871
0.019   4.905   8.541  -2.890
0.018   5.499  -1.289 -20.375
0.018 -10.116   1.826  -9.202
0.017   6.451  -6.253   6.494
0.015  -2.425 -16.769 -17.841
0.015  12.519   8.119  -9.124
0.014  -9.989   0.354  16.115
0.013   4.921   0.834  12.848
0.013   5.467 -18.285 -24.927
0.011   4.221  21.819 -28.601
0.010   6.321  13.107   6.902
>644
0.293   3.138   2.437   4.831
0.187  19.746  11.667   5.238
0.103   2.172   4.987 -21.326
0.065   9.286  10.256 -16.990
0.063  -3.727  -7.875 -10.054
0.051  25.759 -19.735 -38.008
0.044   4.685   8.604  -0.195
0.040  -9.649   3.338   0.944
0.037  10.144  -1.386   5.728
0.032   2.772  22.000 -23.977
0.031  -5.787   3.496 -17.088
0.029   4.667  14.045 -23.020
0.024  -7.239   3.954  -7.628
0.023  17.562   2.684   6.503
0.022  11.521  10.619   5.996
0.017  11.488  10.303  -8.113
0.016  -5.374   9.196   6.347
0.016  -3.549  14.042 -27.972
0.015 -11.417   2.754  14.087
0.015  10.990   7.598 -26.077
>645
0.298   4.307   4.805   6.081
0.094  20.543  12.723   5.299
0.051   9.499   9.815 -16.913
0.050  25.245 -20.799 -34.376
0.044  -4.802   4.780  22.105
0.043   2.832  20.837 -23.646
0.034  10.316   9.771  -0.015
0.032  -5.233  -9.968 -15.081
0.028   1.232   3.078 -21.704
0.026  -5.836   4.893 -17.014
0.020  -6.021   8.382  -8.042
0.019 -10.237   3.352   0.303
0.017  -4.539  13.377 -16.840
0.017   9.382  -1.674   7.294
0.016  -4.974   9.019   6.567
0.015  11.343   9.767  -8.360
0.013   3.700   2.376  13.840
0.011   3.953 -19.219 -16.293
0.011  -4.947  14.852 -25.319
0.011   9.446  15.602 -24.825
>646
0.445   4.238   4.933   5.968
0.188  19.508  12.288   5.821
0.053   6.409  11.987 -17.268
0.045  -9.740   5.407   5.546
0.041   3.370  21.079 -22.611
0.028  11.127   9.560   7.497
0.026   4.693   8.996  -4.246
0.022  11.254   0.312   7.202
0.021  -3.302  17.416 -26.280
0.018  -5.038   8.542  -8.605
0.015  -2.671   7.328   1.619
0.014  -3.731  13.892 -15.712
0.012  10.602   9.153 -24.430
0.012  12.960  12.413  -0.738
0.012  -4.684  -9.767 -13.984
0.011  11.855   8.538  -9.046
0.011   4.481  -0.699 -21.616
>647
0.471   3.595   4.031   5.556
0.119  19.451  11.380   5.346
0.068  -4.975  -9.237 -15.199
0.048   5.380  13.613 -18.157
0.037   3.651  22.562 -24.882
0.036  26.695 -19.043 -39.036
0.025  11.308   8.067   6.889
0.024  11.106   8.040 -24.943
0.023 -10.266   3.935   5.303
0.019   3.853  14.008  -0.901
0.019  -3.074  16.422 -26.631
0.019   5.733   0.213  14.734
0.018  12.334  10.593  -0.769
0.017  11.186  -0.912   7.004
0.016  -5.206  11.109 -16.924
0.015  -4.677  -0.950 -17.207
0.014   5.373   8.499  -8.080
0.013  -2.937 -18.464 -26.103
0.013   4.174   9.198  12.043
0.012   5.228  -2.043 -19.084
>648
0.298   3.931   5.994   4.802
0.123  20.040  10.633   4.921
0.075   9.610   9.510 -24.571
0.047   4.668  14.565 -17.516
0.042  -3.257  14.856 -27.997
0.040  -7.420   2.537 -16.387
0.035  10.396   9.393 -10.906
0.035   9.800   9.344  -1.981
0.033  -6.188   7.864  -9.241
0.033   9.259  -0.326   6.121
0.030  -5.321  -8.976 -16.557
0.028   2.419  23.304 -24.562
0.028 -10.126   2.837  -0.122
0.020  -3.485   1.946   4.805
0.018  12.077  15.746   5.378
0.018   3.561  15.416  -1.366
0.016  17.321   2.125   5.804
0.015   4.044  -7.121   5.997
0.014  -3.990  15.424 -16.825
0.013   3.959   0.971  13.576
>649
0.308   3.948   5.644   6.662
0.094  21.046  10.649   5.603
0.048   9.599  -0.776   7.166
0.042  -7.314   6.724 -16.535
0.037  10.526   9.402   0.153
0.034   2.686  21.768 -25.154
0.034   9.571  10.546 -17.310
0.030  -5.942   7.842  -7.929
0.030  -4.010  -7.582  -9.877
0.029 -10.451   5.813   6.366
0.028  11.400   9.699 -25.616
0.025  11.874   9.783  -7.979
0.023   4.768   0.013  13.625
0.023   3.654  13.896  -0.275
0.020  -3.365  -7.431  10.332
0.018  -4.220  14.144 -17.095
0.017  17.486   1.222   7.889
0.017   3.545  14.797 -10.050
0.015  -4.401  17.671 -25.012
0.012  10.544  13.071   7.917
>650
0.350   4.823   6.380   6.348
0.080  20.224  11.097   5.992
0.066  -4.003  -7.350  -9.192
0.043   7.423  11.096 -17.337
0.037 -11.209   3.566   5.201
0.036  10.657   8.993 -24.971
0.028  12.201   9.942   7.352
0.023  12.486   9.841  -0.820
0.022  12.302  -0.762   7.042
0.021   6.431  10.071  -8.289
0.021  -5.492   8.817 -16.103
0.019   4.019  22.189 -25.233
0.018   4.643  14.093  -0.825
0.017   4.877   1.610  13.846
0.017  -5.412   1.205  -9.242
0.016  -3.256 -12.840 -16.607
0.014  -3.791  16.253 -26.782
0.013  -2.278   1.241   0.014
>651
0.411   4.113   2.359   5.006
0.194  19.571  11.265   5.077
0.092  10.852   8.890 -24.316
0.050  10.716   8.732   7.010
0.044 -10.154   3.773   5.352
0.037  -4.290 -12.445 -16.369
0.035  10.952   8.972  -1.241
0.034  -4.414  -7.792  -9.062
0.028  11.480   0.557   7.801
0.023  -6.199   9.189 -16.502
0.018  -6.299   2.769  -8.884
0.017   5.468   9.824  -8.483
0.016   5.661  14.285 -17.048
0.016   3.194  23.384 -24.447
0.015  -3.948   7.389  -1.456
0.015   4.248  15.534  -0.822
0.014   5.551  -6.049   5.594
0.014   4.423 -21.582 -18.420
0.011  -3.459   8.501   6.504
0.010 -11.278   1.070  14.844
>652
0.471   4.183   6.230   6.659
0.283  18.302  11.149   4.915
0.098  -5.223  -9.710 -15.382
0.044   7.463  10.297 -17.737
0.039  -8.813   4.121 -16.245
0.030   5.930  -3.209   5.075
0.018  -9.297   3.227  -8.189
0.017   4.021  12.180  -0.337
0.017   4.515  21.994 -24.819
0.016   6.070  10.502  -7.986
0.016   4.419 -20.738 -18.078
0.015  -3.046  -7.290  12.557
0.015 -10.157   5.197   6.591
0.014  10.674   9.850 -25.490
0.013  12.548   2.742   6.587
0.013   5.603   0.470  13.064
0.013  -1.988  -1.752 -24.977
0.013  -3.283 -17.342 -17.194
0.012  -4.778  -7.656  -7.596
0.011  -4.135  14.532 -16.033
>653
0.409   3.524   2.138   5.058
0.177  20.815  11.922   5.224
0.165   4.721   8.096  -0.171
0.107  -7.942   5.607 -17.078
0.056   7.311  10.464 -17.452
0.038  12.014  10.806   6.245
0.034  -5.248  -9.433 -15.190
0.029 -11.461   4.303   5.567
0.026  12.243  -1.464   6.775
0.023   5.770 -21.646 -18.427
0.022   4.333  21.953 -24.627
0.020  -4.811  13.428 -15.752
0.018   4.164   6.159  12.603
0.016  13.341 -23.475 -24.521
0.014 -10.538   1.372  15.994
0.014  11.055   9.028 -26.044
0.014 -10.284   3.404  -8.405
0.013  -3.916  -6.377  12.642
0.013 -12.786  29.321 -15.977
>654
0.446   4.010   7.071   6.785
0.114  19.150  13.499   5.476
0.067   7.379  10.950 -17.869
0.030  13.884   0.841   6.757
0.028  -8.420   2.553 -15.888
0.026  13.747   9.111   1.531
0.023  -3.605  -8.265  -7.456
0.022   5.259   8.554  -5.731
0.021  -9.595   2.446  -7.639
0.016   4.317  23.584 -24.418
0.016   4.712  14.554  -0.208
0.016   5.144   1.973  13.859
0.015  -4.333   8.559  -8.803
0.015  -2.791  -8.576   9.017
0.014  -8.264  -8.922 -15.875
0.014  -3.667  17.877 -26.214
0.014   0.219   0.823   2.550
0.013   5.515  -7.012   6.693
0.012 -10.129  -0.456 -24.079
0.012  23.933 -18.356 -30.104
>655
0.619   4.317   4.081   6.510
0.239  18.690  11.442   6.194
0.078   5.623   8.406  -0.292
0.059  -5.492  -9.481 -14.779
0.023  -8.160   4.511 -16.232
0.021   7.874  10.575 -18.281
0.017  -4.741  -6.233  -7.304
0.017   4.437  19.994 -23.478
0.016 -11.115   3.192   0.431
0.016  13.066  -1.819   7.083
0.014  -1.702  -4.808   0.465
0.013 -10.223  -3.008 -25.326
0.012  -4.801  12.091 -16.260
0.011   5.370 -20.752 -17.591
0.011  13.201 -23.420 -24.793
>656
0.447   3.549   3.274   5.589
0.226  19.215  11.631   5.507
0.096   6.979  10.771 -17.752
0.048  -8.083   5.047 -16.393
0.029   3.706  21.329 -23.564
0.028  -4.976  -9.893 -14.795
0.027 -10.387   4.560   5.905
0.026  13.446  -1.641   7.479
0.026  13.298  10.638  -0.108
0.021  -4.662  13.134 -15.948
0.019   5.029  10.983  -0.653
0.015  -8.970   4.304  -6.996
0.012   5.670 -21.894 -17.610
0.012  -3.943  14.974 -25.899
0.012   4.250   9.528  12.882
0.011  13.013 -23.601 -24.652
0.011  -3.038 -18.132 -16.410
0.010  -3.155  -3.587 -25.568
0.010  21.768 -18.992 -22.317
>657
0.597   3.745   4.578   6.328
0.093  19.423  12.880   5.763
0.065  27.409 -21.291 -34.067
0.064   7.968  10.716 -17.704
0.040  -7.853   5.046 -16.935
0.036  -4.772  -9.425 -15.449
0.031   4.491  21.319 -23.827
0.029 -10.905   4.051   6.101
0.026  14.569  -1.088   7.974
0.020 -10.996  -2.060 -24.986
0.018  -9.105   3.562  -7.873
0.017   4.814  11.537  -0.082
0.015  13.444   6.130   0.621
0.015  11.780   7.408 -24.166
0.014  -3.691  13.809 -16.386
0.010  -8.796  14.332 -25.275
0.010   5.572  -4.799   6.046
0.010   6.188   6.602  -6.943
>658
0.519   3.923   4.907   6.277
0.115  18.688  13.181   5.774
0.084  -8.343   5.496 -17.332
0.073 -10.227   3.191   6.045
0.044   9.732   9.804 -16.709
0.025   3.797  21.743 -23.234
0.025  12.232  -2.261   7.873
0.020  -3.004  17.572 -25.871
0.018  11.972  10.338   0.884
0.015  -5.380  -9.012 -15.038
0.014  -5.965   7.530  -9.407
0.013   5.474   9.971  -7.268
0.012  27.157 -20.123 -38.604
0.012  10.331  12.943 -25.211
0.011   3.781   2.544  14.618
0.010 -10.945  -0.838 -24.619
>659
0.390   4.464   5.681   5.158
0.182  19.365  13.590   5.704
0.143  -7.574   6.029 -18.081
0.116   9.292  10.420 -18.234
0.032  -4.743  -7.468 -10.723
0.028   9.505  12.301   7.165
0.028  -6.978   6.407  -7.564
0.027 -10.839   2.451   6.579
0.026  10.404  14.024 -25.974
0.023  10.795  -5.329   7.310
0.020   2.519  -4.929   7.556
0.020   9.794   9.452  -2.136
0.019 -10.888  -1.173 -24.853
0.019   8.998  21.939 -26.868
0.017  -6.246  14.891 -24.123
0.017   4.656 -21.156 -17.900
0.016  -5.647  10.159   8.073
0.016  16.914   2.138   8.123
0.015  17.647 -22.775 -24.451
0.015   2.657   6.123  13.621
>660
0.508   3.518   5.884   5.941
0.297  19.836  13.263   6.335
0.056   8.786  10.336 -17.928
0.050  -4.729  -7.907 -11.171
0.049  -7.428   6.681 -17.911
0.040 -10.798   2.552   6.677
0.035 -11.075  -0.936  14.421
0.031   8.651  -0.768   6.717
0.025   8.855   8.689  -1.445
0.025  -7.451   1.489 -10.623
0.019  11.150   8.947  -9.183
0.018  10.336  13.540 -25.166
0.018  -6.527   5.514  -0.407
0.018  10.032  12.334   7.040
0.016  17.000   1.721   8.310
0.015  -5.467  16.315 -25.284
0.015   2.907  23.747 -25.923
0.014  -4.252 -17.088 -17.338
0.014   4.198 -19.167 -23.551
0.013   3.306   1.422  13.446
>661
0.355   4.675   2.709   6.240
0.188  18.799  13.589   5.437
0.125  -7.696   5.829 -19.026
0.097   4.637   8.522  -0.447
0.054   8.950  10.393 -18.353
0.038 -10.269   3.570   4.821
0.026  -4.399  15.340 -25.112
0.023  -7.347   4.376  -8.589
0.021  10.088  12.189   7.503
0.021  -5.485  -7.638 -11.488
0.015   3.031  22.028 -26.274
0.015  -5.957  -0.623 -24.670
0.014  10.582   7.776  -8.190
0.013  17.731 -23.011 -25.248
0.013  16.652   3.278   7.895
0.013   2.923  16.801 -19.963
0.013  10.881  14.436 -26.774
0.012   3.290  -0.251  14.149
0.012  -5.547  -1.158  -0.190
0.011   4.356   9.191  13.185
>662
0.594   4.598   4.977   6.327
0.084  -7.631   5.831 -18.210
0.064  17.613  13.861   6.016
0.058   8.992   9.993 -17.840
0.027  -6.570   5.356   5.664
0.026  -3.729  -7.719  -9.034
0.019  -6.952   6.088  -9.635
0.017   8.552   8.702  -0.457
0.015   9.180  23.949 -25.794
0.014   7.608   1.201  13.308
0.014  11.315  14.333 -25.618
0.014  -7.791   1.965  -1.602
0.014  -4.688  13.515 -18.413
0.013  -4.302  14.721 -26.773
0.011   3.527  16.089 -18.470
>663
0.485   5.011   5.328   5.840
0.110  18.786  13.364   5.818
0.067  -5.306  -9.045 -16.293
0.053   9.145  10.239 -17.599
0.039   2.116  22.169 -25.796
0.030   9.395   8.611  -1.029
0.026  11.530   8.916 -10.026
0.024  -5.865   5.938   5.575
0.023  -4.760  13.941 -18.443
0.021   4.387   1.465  13.221
0.019  -4.441 -19.281 -26.860
0.018  -4.231  17.034 -26.430
0.018  -6.281   7.348  -9.624
0.014   3.520 -17.599 -15.933
0.014   9.087  14.487 -25.233
0.012  -6.282  -3.395  -9.308
0.012  -6.783   1.146 -16.197
>664
0.707   4.364   4.812   5.494
0.212  17.372  13.064   5.820
0.061   9.079  10.449 -17.137
0.035   2.530  19.945 -23.504
0.035  -7.204   5.243 -17.244
0.027   5.347 -21.936 -18.193
0.022  10.968  10.934 -26.419
0.019  -3.855  -7.693  -2.529
0.018  -9.965   3.033  -1.014
0.015  10.638   9.848  -0.684
0.015  -6.800   3.612  -8.677
0.013  -4.838 -10.691 -16.135
0.012  -3.827   5.123   5.473
0.012   9.792  -2.974   6.644
0.012  11.207   9.487  -9.098
0.010  -5.806  12.329 -26.266
>665
0.504   4.481   5.268   5.593
0.144  18.453  12.977   5.028
0.079   6.893  10.971 -17.197
0.040  -8.038   4.815 -16.443
0.038  -9.994   4.340   5.996
0.032  -4.474  12.260 -15.994
0.031   3.553  20.410 -23.099
0.022  12.099  -2.488   7.020
0.018   5.690   9.218  -5.252
0.017   6.018  10.103  11.886
0.016  -4.793  -9.940 -14.686
0.016  -9.216   4.149  -7.084
0.016  12.825   9.998  -0.533
0.012   4.059   2.200  14.921
0.012  19.842 -23.296 -26.953
0.011   5.371  16.262  -9.814
0.011  12.748   4.929 -10.643
>666
0.633   4.497   5.514   5.873
0.059   6.133  12.100 -17.809
0.057  17.915  14.722   6.831
0.038  -6.667   6.551 -17.332
0.023   5.601  -3.855   4.876
0.022   2.858  21.554 -23.756
0.021   4.448  11.333  -0.721
0.019  -5.426  -9.007 -15.177
0.015  11.082  10.199 -26.178
0.014  -4.909   9.562  -9.330
0.014   5.365  11.115  -9.400
0.011  11.398   9.577   6.339
0.011  19.660 -23.726 -25.922
>667
0.506   4.570   4.713   4.770
0.110  18.971  11.520   6.024
0.069  -5.037 -10.679 -16.216
0.055   9.089  10.387 -18.181
0.043   3.550   0.803  13.855
0.034  -6.938   9.613 -17.376
0.027   9.257   9.404  -2.256
0.027   3.054  24.258 -25.358
0.022  -5.680   3.634   4.853
0.020   4.324  -4.956   5.204
0.019  16.987   2.687   6.108
0.019  -7.589   3.308 -10.396
0.017   3.160  15.922 -18.197
0.013   3.753  11.273 -10.523
0.012 -10.603   1.509  13.707
0.011  -5.030   8.213  -3.281
0.011  18.708 -23.847 -26.987
0.010   9.427  16.851 -25.281
>668
0.452   4.668   7.196   5.025
0.115  -4.833  -7.692 -11.177
0.094  18.467  12.678   5.131
0.049   9.452  10.903 -18.053
0.031   2.578  24.245 -23.980
0.029  -2.937  -7.222  -0.802
0.027 -10.710   4.339   6.712
0.026  -2.217  16.571 -27.909
0.025  -6.739   1.914 -15.735
0.022  11.086   9.127  -2.440
0.021  -6.593   1.645  -7.365
0.017   4.571  -3.065   4.861
0.017  -5.638  10.921 -16.137
0.015  -3.918   8.614   7.338
0.013   5.409  11.043 -11.048
0.013  -3.807   1.800   0.974
0.012   3.942   4.126  14.141
0.010   3.523  17.023 -18.929
>669
0.522   4.762   4.796   6.223
0.182  19.005  12.920   5.666
0.066   9.324   9.688 -16.646
0.050  -4.909 -10.175 -15.534
0.035   4.782   9.735  -0.493
0.034  -3.241  16.824 -27.136
0.032   2.217  23.259 -23.697
0.028  10.183  10.653   6.937
0.024  -3.705  -7.262  -7.765
0.021  -4.944   7.653   6.878
0.020  -6.512   7.773 -16.691
0.018  11.104   8.782  -7.450
0.018 -10.074   2.457   1.633
0.017  11.495   8.141 -26.114
0.017   3.958  -7.791   7.377
0.016  -6.886   5.403  -7.172
0.014   2.736  17.825 -17.407
0.010  -5.178   0.897 -22.061
>670
0.567   5.497   6.159   8.318
0.078   9.185  10.032 -17.912
0.055  18.203  12.721   6.733
0.049   4.490   8.279  -0.672
0.046  -5.280 -10.564 -15.389
0.033   2.591  20.324 -24.236
0.030  -6.766   5.609 -16.551
0.025 -10.345   3.107   5.140
0.025   4.527   1.419  15.065
0.019  -2.896  12.899 -29.112
0.019  -5.711   7.462  -8.230
0.016   3.957 -15.919 -12.378
0.016  -5.198  10.960  11.452
0.015  -5.884  -5.234  -8.668
0.013  -4.803   7.393   0.253
0.013  11.609   9.339  -8.384
0.012   4.514  -6.061   5.977
0.011   3.741  -2.468 -21.882
>671
0.554   4.146   5.333   5.843
0.079  -4.894 -10.596 -16.440
0.053   6.871  11.882 -17.198
0.029  18.076  13.854   6.798
0.027   3.247  24.100 -25.107
0.026  -4.817  11.600 -17.317
0.026   6.038  10.188  -8.649
0.024  -8.367   3.308 -17.010
0.021   5.457   2.604  13.465
0.015 -10.946   2.289   5.741
0.013   5.486 -20.415 -18.256
0.013  -4.678   8.733  -9.595
0.012  11.329   8.487  13.613
0.012  12.714  11.562  -0.542
0.011   4.918  -6.850   6.444
0.011  -2.838 -18.812 -17.697
0.011  -2.130   0.413 -23.483
0.011  -3.717  17.653 -26.862
>672
0.689   4.619   5.282   7.147
0.065  -4.366  -7.314 -10.450
0.051   6.044  11.823 -18.248
0.040  -5.679  12.303 -17.573
0.039  -8.848   4.759 -17.943
0.035  17.589  14.059   7.061
0.030   2.855  22.229 -25.162
0.022  -4.021  15.268 -27.574
0.021   4.583   9.985  -0.450
0.013   5.174  10.019  13.591
0.013  -6.353   6.905  -9.968
0.012  -4.072   7.110   6.092
0.011   3.799  -0.302  15.280
0.011  -3.805  -0.563 -26.288
>673
0.699   3.952   4.648   6.338
0.099  17.688  12.989   8.307
0.082   9.794   9.316 -22.059
0.045  -4.228  -7.933 -10.194
0.043  -3.800  17.184 -27.483
0.038  -9.747   4.010   5.103
0.031   3.287  20.334 -23.321
0.030  -6.085   6.915 -16.215
0.018   4.534  10.224  -0.699
0.015  -2.761  -7.707  -1.059
0.015   3.786  -0.927 -22.326
0.013  -2.860  15.067 -16.750
0.012  11.961  -2.061   5.888
0.011   5.606   9.450 -10.380
0.010   4.828  12.025  13.545
>674
0.600   4.422   3.858   6.641
0.133  16.755  13.867   7.422
0.081   4.178   7.846  -0.553
0.065   7.979  11.421 -18.723
0.063  -7.551   4.953 -18.259
0.030  -7.040   7.222   5.256
0.026  -4.186  -7.223 -11.087
0.019  -7.410   5.792  -8.823
0.019  11.329   7.890 -25.777
0.018   1.943  22.777 -25.874
0.015  -6.993  -0.707 -24.711
0.014  10.449   8.670  -9.393
>675
0.555   4.150   4.975   6.232
0.061  -7.135   7.426 -18.233
0.061  18.421  14.885   6.167
0.053  -4.673  -7.721 -11.646
0.029   5.110  13.633 -18.247
0.022  -4.560  15.412 -25.835
0.022   3.271  22.182 -26.500
0.020  10.684  13.295 -26.742
0.016  -2.735  -7.600  -2.588
0.016   9.207   5.786  12.541
0.016  -6.073   7.986  -9.679
0.013  -5.236  -1.713 -18.894
0.011   4.916  -8.225   7.320
0.010   9.741  -1.193   6.349
0.010  -9.620   4.171   5.381
0.010  11.929   7.658  -9.986
>676
0.460   3.947   5.226   6.759
0.187  -7.695   5.846 -18.523
0.075  18.567  14.098   6.606
0.055   8.819   9.329 -17.922
0.052  -7.402  -0.981 -25.049
0.041  -6.944   6.006  -8.436
0.038  -3.860  13.994 -26.713
0.034   4.072   8.694  -0.596
0.028  -5.848   6.545   4.974
0.019   9.793  13.868 -26.424
0.017  -4.549  -7.707 -11.077
0.015   2.766  22.579 -26.287
0.015  11.000   8.761  -9.527
0.013   4.019  -8.346   7.719
0.011   8.777   7.100  14.137
0.011   4.250  -1.316 -19.982
0.010  10.739  13.286  -0.792
>677
0.544   3.876   5.456   6.542
0.156  -7.090   6.411 -18.285
0.061   8.964  10.107 -18.396
0.029  19.169  13.873   6.558
0.026  -6.803   6.695  -9.793
0.024  -6.527   6.873   4.924
0.023  10.197  15.030 -26.823
0.020  -4.771  15.627 -26.057
0.018   7.742   7.791  13.168
0.018  -6.939  -0.859 -24.619
0.017  -4.165  -8.069 -11.627
0.014   7.575   8.226  -0.504
0.014  10.194   9.509  -9.918
0.014   2.277  15.388 -19.278
0.013   1.951  22.241 -25.371
0.011  10.250   0.110 -18.359
>678
0.492   4.213   5.246   6.870
0.233  -7.144   5.371 -18.648
0.116  17.958  13.033   6.256
0.101   8.529   9.689 -19.402
0.041  -4.399  -7.276 -11.674
0.033   3.874   8.288  -0.934
0.029  -7.202   5.891  -9.034
0.028  -4.499  15.872 -24.602
0.026  -7.113  -0.462 -24.318
0.021   1.662  21.086 -25.967
0.018  -6.104   7.289   6.746
0.015   2.632  -1.435   2.020
0.013   3.623   0.051 -20.213
0.012   3.003  -8.663   7.953
0.011  -3.543  -7.075  -1.768
0.011   8.728  14.406 -26.313
>679
0.578   4.728   5.127   6.551
0.092  18.107  13.327   6.173
0.087  -6.996   5.958 -19.458
0.059   8.606  12.328 -19.147
0.025  -7.035   5.594  -9.133
0.020  -6.408   5.630   5.902
0.019  10.769  14.292 -27.621
0.018   4.230   8.927  -1.501
0.018  -4.447  -8.914 -12.864
0.017   3.653  -1.265 -20.773
0.016  -5.520  14.649 -26.476
0.015  10.815   9.249 -10.378
0.012   2.288  21.262 -21.782
0.010  -6.737  -0.329 -24.948
>680
0.624   4.761   5.650   8.111
0.085   8.556  10.247 -18.334
0.083  18.472  11.061   6.845
0.041  -7.238   8.557 -18.637
0.040  -3.646  -7.456  -7.453
0.033  -7.948   3.232 -10.981
0.023   4.759  -1.688 -20.130
0.023  -6.291   6.830   4.773
0.021   4.028   8.070  -1.008
0.020   2.378  21.885 -26.162
0.019   9.737  14.576 -26.852
0.018  -5.615  15.493 -24.176
0.014  11.156   8.049  -8.942
0.011   3.919  -6.948   7.095
0.010  -5.779  -9.654 -14.949
0.010  -5.879  -1.041 -25.184
>681
0.480   4.768   5.735   5.951
0.120  19.286  12.548   6.983
0.097  -7.576   6.011 -18.128
0.095   8.912  10.358 -20.420
0.061  -5.249  -8.720 -12.476
0.042  -6.769   5.754  -9.615
0.028  10.219   8.435  -1.534
0.028  -3.427  13.316 -27.671
0.026 -10.734   2.227   5.233
0.024  -4.655   8.249   6.162
0.022   3.051  21.374 -26.669
0.021   9.182  -0.941   6.307
0.018   4.274  -8.226   7.570
0.016  11.259   9.044 -12.521
0.014   8.969  14.474 -27.344
0.013  -2.807  -8.205  -4.093
0.012   3.462  12.991  -1.115
0.011   4.741  -1.184 -20.378
0.011  -3.994  15.233 -19.547
0.011  -6.181   1.745  -2.246
>682
0.763   4.313   4.630   5.485
0.221   8.248  11.354 -19.832
0.162  -6.936   5.254 -18.761
0.030  17.582  10.243   7.103
0.019   7.970   8.882  -1.359
0.018  -5.714   8.741 -26.007
0.017  -6.312   7.493   5.478
0.017  -5.415  -9.730 -16.157
0.016   2.652   1.095 -20.679
0.016   1.039  14.844 -27.955
0.015  10.708   9.812 -11.594
0.013   1.724  19.482 -21.378
0.012   9.203  15.039 -28.179
0.012  -7.437  -1.183 -12.721
>683
0.610   4.515   5.303   5.995
0.250   8.445  10.224 -19.326
0.098  -6.695   4.589 -17.794
0.069  19.191  12.367   6.427
0.045   7.834   8.167  -0.741
0.033  -7.210   8.315   5.963
0.028  -4.096  -7.742 -10.125
0.022  -5.918   7.846 -10.185
0.021  -5.529  11.217 -27.444
0.020  10.650   9.729 -10.788
0.016  16.648   3.925   6.364
0.015   7.435  -5.877   6.177
0.014   1.767  24.322 -26.202
0.014   9.496   0.762 -18.970
0.013   2.164  15.561 -18.925
0.012  -7.625   2.137  -1.985
0.012  -6.149   1.288 -25.937
>684
0.837   4.814   5.168   6.468
0.135   8.572  10.739 -18.627
0.055  -7.283   4.495 -18.444
0.048  19.537  12.801   7.694
0.025  -5.488 -10.348 -16.329
0.025  -4.049  15.976 -27.376
0.021   7.850   8.784  -1.998
0.021   1.385  22.697 -25.328
0.019  -7.049   4.992   4.810
0.019  -6.529   6.787 -10.561
0.013   9.414  14.647 -26.366
0.011  -6.889  -0.317 -25.321
0.011  10.781   9.438 -10.576
0.011   3.242 -19.869 -17.447
0.011  16.690   4.601   6.654
>685
0.726   4.445   5.177   6.626
0.159  -7.555   5.557 -18.864
0.121   8.700  11.566 -19.980
0.075  18.344  13.513   5.624
0.034  -4.818  -8.063 -12.731
0.020  -5.545  14.736 -24.851
0.018  -6.864   6.025  -9.039
0.018  -6.416   7.567   6.503
0.017   1.904  -0.120 -24.637
0.012   1.897  19.761 -21.019
>686
0.772   4.220   4.448   6.372
0.198   8.755  10.932 -20.135
0.130  -7.477   5.225 -18.321
0.031  -6.409  12.264 -25.718
0.029  -7.254   5.034  -9.668
0.024   0.445  19.348 -27.296
0.024  -7.830   4.994   4.446
0.020   1.468  15.330 -18.984
0.020  18.806  11.753   5.543
0.017  -4.924  -8.035 -11.693
0.011   7.643   8.087  -1.815
0.011   9.549 -22.292 -18.752
0.010   1.652 -19.715 -17.018
>687
0.622   4.194   4.590   5.662
0.174  19.486  12.024   6.604
0.107  -6.876   5.394 -18.536
0.066   9.400  11.454 -19.289
0.040  -4.311  17.091 -25.975
0.028  -3.798  -7.649 -10.709
0.025  11.338   8.619  -0.407
0.023  10.193  -1.245   7.075
0.019   3.477  20.803 -25.996
0.019  -6.477   0.836 -10.898
0.019  11.660   8.456  -8.590
0.015  -9.912   4.283   5.221
0.014  -4.239  14.857 -18.178
0.013   4.750  -7.317   6.403
>688
0.554   3.871   5.398   6.556
0.183   8.668  11.329 -19.404
0.092  -7.846   4.715 -18.780
0.071  18.632  12.278   6.844
0.040  -4.589  -8.673 -12.324
0.026   4.290   8.384  -1.179
0.025  -4.253   7.106   7.096
0.024   7.743  -2.428   6.070
0.024  -7.793   4.733  -9.027
0.022  -4.503  16.817 -26.246
0.017  10.747   9.086  -9.640
0.016   2.220  22.969 -26.530
0.014 -11.384   2.935   5.795
0.014   9.236  15.442 -27.315
0.011  -6.449   6.576  -1.136
0.011  10.569  14.756   7.816
0.010   8.631   8.135  12.981
>689
0.621   5.138   5.285   5.988
0.195   8.698  11.641 -19.280
0.085  -7.589   5.889 -19.109
0.059  19.349  13.935   7.495
0.038  -4.541  -7.607 -11.826
0.029  -4.718  15.147 -25.779
0.017  -6.485   6.042  -8.408
0.016   2.032  21.233 -26.455
0.016  -5.931   4.916   4.254
0.012  -5.030 -19.649 -26.247
0.011   9.175   0.490  11.669
0.011  11.262   7.497  -9.780
>690
0.496   4.295   5.000   6.094
0.081  20.184  13.563   5.890
0.072  -9.336   5.518 -19.965
0.054   8.682  11.799 -20.047
0.030   8.939  -1.590   6.152
0.023  -3.799  -7.255  -9.558
0.022  -5.042   6.119   4.139
0.020  -6.942   6.199  -9.088
0.019  11.201   7.731 -13.400
0.017  10.821   7.312  -1.540
0.015  -5.570  13.495 -19.269
0.015  -5.649   5.747  21.343
0.015  -2.550  -7.527  -1.420
0.014   3.368  22.018 -27.463
0.012   3.228  -8.950   6.370
0.011  11.918  12.748   6.403
>691
0.590   3.740   5.636   6.151
0.231   7.639  12.100 -19.238
0.140  20.042  12.414   5.099
0.051  -5.189  -9.481 -16.500
0.039  -7.648   7.136 -17.900
0.028   8.554   8.408  -1.742
0.026  -8.329   1.127 -10.986
0.026  -6.472   5.852   5.696
0.025  10.367   8.944 -12.037
0.020   1.702  21.985 -26.309
0.015  16.200   0.854   6.332
0.013  -4.495  15.541 -27.018
0.013  -6.472   5.247  21.454
0.012  -8.459   1.734  -2.307
0.011   1.963  -8.568   7.366
0.011   9.312  13.658   6.334
0.010  -4.483  14.449 -18.741
>692
0.716   4.483   4.992   5.826
0.385  -8.218   5.019 -19.206
0.111   7.955  11.867 -19.190
0.069  19.820  12.997   4.868
0.031  -7.284   5.223  -9.666
0.026   8.459   8.554  -0.538
0.023  -4.421  15.687 -26.729
0.017  -6.172   6.639   5.494
0.013  10.810   8.924 -10.122
0.012  -6.975  -2.961  -9.600
0.011   2.163  22.520 -27.101
0.011  -5.466  -8.552 -16.662
>693
0.615   3.965   4.894   6.303
0.158   7.898  11.424 -18.570
0.146  20.219  13.096   5.516
0.065  -4.427  -9.905 -16.063
0.050  -7.827   6.010 -17.477
0.028   1.481  21.938 -24.922
0.026  -7.258   6.271  -9.208
0.025  -5.574   6.512   6.188
0.015   8.996   8.118  -0.877
0.014  -4.627  14.796 -27.621
0.011   2.103  -0.162 -23.728
0.011  -6.929  -3.664  -9.790
0.011   2.961  -9.751   7.651
0.010  11.344   7.906 -10.065
0.010  -5.252  -3.120   6.460
0.010 -10.853   1.197  14.892
>694
0.596   4.118   4.267   5.833
0.176   8.289  11.491 -19.166
0.173  -8.096   5.255 -18.748
0.066  19.812  13.223   5.681
0.040  -7.725   4.715  -8.466
0.031  -7.906   7.857   6.745
0.018  -4.881  -8.239 -12.912
0.018  15.657   0.970   7.349
0.017   7.968   8.215  -2.851
0.015  -7.336  11.209 -24.205
0.012   9.903  15.549 -27.255
0.011   2.482  -3.381   1.687
0.010   7.604  -6.775   7.015
>695
0.621   5.083   5.697   5.409
0.242   8.948  11.154 -19.686
0.146  19.772  12.255   6.188
0.086  -3.665  17.615 -26.849
0.061  -7.371   5.586 -18.420
0.046  -3.919  -8.212 -10.993
0.024  -5.326   8.087   5.385
0.023   2.420  24.103 -25.651
0.019  10.631   9.135  -0.757
0.016  -6.563   1.627  -9.329
0.015   4.757  -7.250   6.291
0.014  11.433   9.042 -11.606
0.014  -2.903  -7.534  -1.539
0.012  -5.487   1.349 -25.334
0.011  -5.195   2.098  -0.380
0.011  -5.598  -3.183 -17.746
>696
0.582   5.004   5.374   6.358
0.177  18.266  13.050   6.876
0.142   8.898  10.858 -20.289
0.039  -6.864   8.425 -18.347
0.037  -4.475  -8.715 -13.022
0.034  -2.921  -6.803  -4.884
0.031  -4.492   5.219  21.790
0.024  -3.807  17.439 -26.171
0.024  -5.056  -3.685 -25.987
0.020  -6.213   6.016  -9.109
0.020   5.045   7.016  -1.661
0.015  -9.850   3.612   3.321
0.015   4.689  -6.375   6.080
0.015   4.314  10.909  13.315
0.013  -3.905   8.549   6.836
0.013   3.031  24.732 -27.355
0.013   3.000  19.507 -21.263
>697
0.724   4.803   4.893   5.799
0.415   8.442  10.869 -19.915
0.052  19.719  13.154   6.353
0.035  -4.424  -9.135 -13.979
0.019  -6.620   5.076   3.378
0.017  -7.016  10.824 -19.014
0.015   8.641   8.521  -0.542
0.014   3.174  16.954 -20.588
0.014  -3.706  -7.644  -5.714
0.014   8.221   8.948  12.074
0.013  -5.500  17.837 -26.064
0.013   3.783  -5.721   6.141
0.012  16.710   3.846   7.210
0.012  -7.269   5.184  -9.322
0.010  -4.541   3.388  20.743
0.010   3.246 -20.143 -13.430
>698
0.575   4.725   5.648   6.589
0.168   8.335  11.086 -18.372
0.107  20.196  13.188   7.040
0.041  -7.413   6.488 -17.865
0.030  -4.207  18.394 -25.428
0.021   4.809   8.871  -1.163
0.020  -4.444  -8.329 -11.868
0.020  -5.704   5.699   4.371
0.020   3.897  -2.827   4.550
0.018   2.067  -2.406 -23.845
0.016   3.299  17.780 -20.509
0.011  11.554  10.612  -7.803
0.010  -4.179  -8.294 -25.049
>699
0.746   3.971   4.549   5.617
0.097   6.854  11.309 -18.545
0.074  -8.878   5.473 -18.007
0.063  20.256  12.507   5.795
0.025  -8.623   3.433 -10.198
0.021  -2.797  19.693 -26.077
0.012  -3.965  11.705 -16.348
0.012  -9.673  -3.750 -25.192
0.012  13.646 -22.036 -24.457
0.011  13.986   2.977   6.642
0.011  -3.746 -11.616 -17.501
0.010   5.322  -4.190   4.773
0.010   5.099   9.645  11.683
0.010  13.962   9.456  -0.834
>700
0.580   3.728   5.816   6.404
0.181   7.839  10.495 -17.942
0.100  -7.807   7.190 -18.592
0.078  19.595  12.886   7.343
0.047   4.694  -2.961   5.091
0.019   5.044   0.019 -25.285
0.018  -2.800  18.834 -26.330
0.015  13.076  -0.673   6.787
0.014  -9.702   4.093  -9.195
0.012  13.877  10.390  -0.207
0.012  -3.756  14.256 -16.932
0.011  -4.003   5.659  21.825
0.011  -8.556  -6.762 -17.555
0.010 -10.796  -1.225 -25.249
0.010  -9.948   5.767   5.747
>701
0.579   4.255   5.093   6.397
0.101   7.163  11.084 -18.167
0.076  19.920  12.252   6.650
0.035  -6.049   9.409 -18.653
0.030  -2.300  20.324 -25.280
0.024  -3.287  -4.492 -25.973
0.016  12.127   9.822   0.033
0.015  -3.756  -7.367  -4.827
0.013   5.723  10.325  -7.434
0.013   5.363  -5.368   5.713
0.012  -9.002   3.261 -13.029
0.011   6.004   0.950 -20.531
0.011  -9.888   4.006 -23.358
>702
0.670   4.546   5.206   6.299
0.443   6.273  11.080 -20.184
0.248  19.362  12.021   7.127
0.046  -8.576   5.726 -18.919
0.042  -3.762  20.796 -25.646
0.033   5.513   9.959  -0.284
0.024  -3.471  11.956 -18.688
0.015   5.557  -6.125   6.139
0.015  -4.892   8.718  -8.960
0.013 -11.014  -2.678 -25.544
0.013  -2.931  -7.541  -4.679
0.012  -9.586   5.469   5.544
0.012  -2.609  -3.587 -25.947
0.012  12.833   0.603   6.748
0.011  10.782   5.631  12.868
>703
0.669   4.182   5.033   6.458
0.241   7.544  10.781 -19.539
0.203  20.221  11.720   6.853
0.045  -8.250   6.047 -18.977
0.024   5.151  -3.198   5.105
0.023   6.057   6.516  -1.460
0.021  -3.864  -7.399  -4.251
0.021  -4.193  12.556 -16.136
0.020  -8.516   3.863  -8.569
0.019  -2.309  19.178 -21.342
0.016  -4.304  -8.459 -12.230
0.015  -9.721   4.566   5.612
0.012  12.585   2.523   6.616
0.011  13.147  10.165  -0.806
0.010   5.968  11.233  -9.106
>704
0.624   4.309   5.833   7.032
0.127  19.856  12.381   6.753
0.105   7.382  10.712 -19.212
0.092   4.674   8.225  -0.823
0.035  -8.661   2.447 -10.762
0.029  -3.084  17.905 -27.351
0.026  -4.466  -7.983 -12.184
0.022  11.576  -1.532   6.608
0.021  -4.665  13.834 -18.040
0.017  10.629   6.855  12.375
0.015  -8.399   6.304 -19.309
0.014   6.069  -3.420 -19.079
0.013  -2.875  -8.087  -3.676
0.012 -10.036   3.062  -1.391
0.012   4.719  13.582  -9.181
0.012   3.002  24.493 -25.963
0.012  10.884   6.949 -26.056
0.011  12.455   9.638  -3.099
0.011   4.782 -10.389   7.955
0.011  12.336   6.111 -10.552
>705
0.490   4.147   5.915   6.553
0.208  20.376  12.983   6.656
0.149   3.501   1.418 -20.777
0.051   9.517  10.408 -18.960
0.045  -6.764   6.724 -12.725
0.043  -4.910  -8.397 -12.953
0.026  11.748   9.545  -1.242
0.022  10.605  -1.154   6.470
0.021 -10.711   1.841   5.510
0.017  -5.417  13.580 -18.682
0.017  10.270   6.697  12.190
0.016 -10.263   0.360 -24.847
0.015  12.008   7.140 -26.259
0.014  12.754   6.769  -9.952
0.013  -2.846  -7.729  -4.144
0.012   4.254 -10.122   8.170
0.011   4.100  12.916  -2.566
>706
0.676   4.020   4.412   5.332
0.174  19.765  11.625   5.437
0.087   7.083  11.392 -17.944
0.077  -8.004   5.899 -17.788
0.026  -2.928  18.866 -26.500
0.016  12.331  -1.775   6.575
0.016  12.757   9.818  -1.120
0.016   6.105  10.971  -9.538
0.015  -9.003   3.513 -10.114
0.014   4.777  10.799  -1.142
0.013  -9.929   4.819   5.028
0.013  -4.437  -7.867 -10.646
0.011   3.764  19.238 -20.340
0.010  18.057   3.836   6.867
0.010  -3.973  12.289 -11.415
>707
0.562   3.367   4.427   6.633
0.241  19.425  11.909   6.963
0.079   7.868  10.166 -18.465
0.047  -8.016   5.678 -18.408
0.042  -2.185  20.183 -26.536
0.026  -8.264   3.247 -10.324
0.025  -3.032  15.521 -18.669
0.024   4.240  10.759  -0.409
0.021  -9.634   3.724   3.324
0.019  12.900  -1.696   7.008
0.018  -1.424   4.377  13.534
0.015  -2.675  -7.729  -3.054
0.015   5.425  10.867  12.280
0.014  12.985   8.204  -0.762
0.014  12.091   7.179  -9.605
0.013  -4.741  -8.220 -17.604
0.013   5.505  -0.894 -19.897
0.012   4.950  -7.954   6.652
0.012  12.094   5.977 -26.245
0.011  -2.744  -3.884 -25.993
>708
0.665   3.835   5.281   6.747
0.261  19.437  11.647   7.726
0.101   6.426  12.293 -18.742
0.042  -4.794  -5.971 -25.635
0.037  -3.931  -9.080 -16.830
0.033  -4.519  13.345 -16.605
0.029  -2.876  20.979 -26.156
0.026  -8.381   5.877 -17.052
0.021  -3.694  -7.018  -8.704
0.020   5.540  -5.644   5.957
0.018  10.766   9.516 -25.393
0.018  12.417   9.632  -0.462
0.015  11.096   1.488   7.514
0.015 -10.319   3.818   4.374
0.014   5.350  10.231  -9.371
0.013   4.407  10.859  -0.865
0.012   4.416  -1.705 -24.216
0.012  -5.204   8.861  -9.138
0.011  -2.115   5.263  14.473
>709
0.660   3.522   5.860   6.841
0.106  18.086  12.467   8.721
0.100  -6.974   6.069 -18.731
0.063   8.894  11.122 -18.549
0.051  -5.058  -7.757 -12.855
0.033  10.181   5.989  13.542
0.023  11.285 -20.729 -25.355
0.019  -3.598  -7.602  -4.384
0.019  -9.870   3.617   0.378
0.018   4.658  11.469  -0.865
0.016  -6.453   6.163  -9.424
0.016  -4.388  14.152 -26.293
0.015  -4.915  -2.139 -18.796
0.013   3.243  -0.789 -24.816
0.012   2.078  25.003 -26.448
0.012  10.307  -2.560   6.638
0.011  11.927   6.446 -10.450
0.011   4.855  11.944  12.489
>710
0.686   3.937   6.451   6.607
0.380  17.923  11.962   7.885
0.119   9.213  11.035 -18.763
0.089  -6.884   6.598 -18.244
0.038  -5.252  -7.562 -11.653
0.027   4.792   8.820  -1.393
0.025  -6.419   6.742  -9.416
0.021  -3.194  -7.607  -3.499
0.019  -3.740  14.543 -26.892
0.015 -10.000   3.367   4.415
0.012   5.004  -2.700   4.876
0.012   2.883  19.605 -20.423
0.012  -4.041  -4.905 -26.315
0.012  11.609   7.102 -25.698
0.011   3.174  26.377 -25.631
0.010  11.852  10.211 -10.002
0.010  10.528   6.752  11.723
>711
0.671   3.314   6.353   6.488
0.099  -9.039   5.906 -19.359
0.074   9.209  11.396 -19.103
0.068  18.733  11.286   7.434
0.048  -3.576  14.970 -27.298
0.042   4.166  -1.727   4.896
0.028  -4.509  14.358 -19.216
0.026  -5.743  -8.170 -12.597
0.020   3.800  18.084 -20.876
0.020   4.609   7.907  -1.570
0.019  10.057   6.502  12.618
0.016  11.636   7.800 -10.203
0.015  -9.469   3.193  -9.078
0.013  -9.766   3.745  -0.721
0.012  11.547   7.898   4.109
0.012   2.948  27.239 -26.459
0.012 -10.526  -0.143 -24.578
0.011  -3.010   6.366  21.923
0.011  -1.495   7.300  13.285
0.010   4.302  14.880  -9.074
>712
0.559   4.872   5.144   5.009
0.113   8.965  10.216 -19.551
0.067  18.785  13.196   8.710
0.048  -7.250   7.573 -17.759
0.029  -3.619   6.536  22.749
0.027  -4.082  -5.055 -25.599
0.025  -4.019  -6.965  -4.478
0.020   5.558  -5.308   6.497
0.019  -5.461  15.949 -23.881
0.019  -7.194   2.524 -11.540
0.018   2.375  22.363 -26.442
0.016  10.713   8.574   0.605
0.013  11.917   8.149  -7.639
0.012  -6.307   2.000  -3.480
0.012   2.788  -0.113 -23.647
0.012  -5.750  -7.846 -17.315
0.010  10.118   7.801  11.868
>713
0.702   3.491   5.656   6.937
0.130  18.429  11.835   9.822
0.072  -8.169   5.755 -18.835
0.037  -5.782   7.020 -10.244
0.022  -5.361  -7.094 -11.256
0.021   4.893   9.059  -0.970
0.020  -4.212  13.678 -17.719
0.018  -3.877  13.784 -29.233
0.017  -4.568   6.450  21.896
0.017  -3.882  -1.256 -18.505
0.016   5.065  -1.767 -20.048
0.012  12.063   2.369   5.736
0.012  -1.832  10.377  10.846
0.012   4.286  -3.058   4.872
0.012   6.083  13.529 -18.231
0.011  10.385  11.072 -28.843
0.010   3.674  21.598 -25.986
>714
0.664   3.281   5.659   6.927
0.121  18.296  12.185   8.512
0.090  -6.808   5.784 -18.794
0.057   8.917   4.934  13.466
0.031   9.964   9.968 -18.649
0.027   3.148   1.350 -21.015
0.022  12.119   7.237 -26.428
0.020   4.888   7.578  -1.107
0.019   5.112  -3.829   4.984
0.018  -5.220  -7.973 -12.127
0.018   3.508  16.659 -19.660
0.015  -6.413   6.304  -9.596
0.015  10.567 -19.375 -26.323
0.014  12.073   6.727 -10.004
0.012   3.010  24.972 -26.468
0.011  -5.211  13.935 -25.228
0.010  -4.479  -6.164 -25.734
>715
0.650   3.263   6.123   6.170
0.072  18.216  11.563   8.265
0.043  -8.313   4.084 -17.479
0.037   5.226  -3.788   5.393
0.027   7.313  10.624 -18.952
0.021  10.921   8.104 -25.741
0.016   3.472  22.120 -24.366
0.015  -3.385  16.683 -25.977
0.015  12.731   9.484  -0.830
0.015  -3.695  14.915 -17.910
0.014  12.506   0.948   6.339
0.014  -4.888  -7.620  -8.863
0.010  -9.617   3.099  -9.363
>716
0.524   3.678   5.750   6.221
0.258   6.385  12.049 -19.316
0.115  18.311  11.526   8.480
0.096  -8.264   5.024 -17.974
0.033  -4.467  -7.443  -9.093
0.027  -3.831  14.006 -17.018
0.021  -9.654  -6.412 -25.844
0.020 -10.144   3.036   0.090
0.019  12.529   9.225  -0.993
0.017   5.399  10.071  -8.729
0.016   4.629  12.805  12.523
0.016   5.357  -6.030   5.732
0.016  11.821   0.767   6.350
0.014   3.389  21.423 -23.766
0.014  -9.504   2.843  -9.404
0.013  -1.718   6.522  12.824
0.013  -2.834   0.861 -25.043
0.011  -3.663  15.777 -26.480
0.011  -2.226 -18.160 -17.693
0.010   4.938   0.592 -19.167
>717
0.725   4.494   5.233   5.627
0.110   6.897  13.009 -18.860
0.053  -8.719   6.047 -17.281
0.027  14.610   8.657   6.550
0.025  -2.096  15.972 -17.326
0.021  -9.960   2.574  -9.759
0.021  -7.759  -9.038 -16.789
0.016  -3.126  -7.723  -2.719
0.016  -3.479  -7.505 -25.931
0.015  -1.714  22.026 -23.858
0.015   5.904  -7.569   6.477
0.011  14.247  -1.373   7.195
0.011 -10.092   5.097  -1.854
0.011   6.259  15.337 -10.616
>718
0.725   4.709   4.953   5.968
0.235  -8.651   6.664 -17.221
0.070   5.932  12.350 -18.840
0.052  -3.221  -5.945 -25.473
0.030  15.977  10.493   7.459
0.028  -1.594  14.786 -17.429
0.017  -8.198   5.250  -7.991
0.015   8.890   8.617 -25.476
0.014  -6.825  -8.682 -16.760
0.013  14.506   1.309   8.051
0.012  -1.140  21.728 -24.621
0.011   5.744  -5.602   5.122
0.011  -9.529 -18.029 -24.696
0.010  13.759   7.111   0.514
>719
0.673   4.367   5.241   5.188
0.145  -8.693   5.690 -18.696
0.068   6.431  12.245 -19.915
0.049  -9.142   2.991   0.856
0.038  -4.783  -6.608 -25.957
0.028  12.364  10.227   6.716
0.022  -6.462   5.921  -7.858
0.021   4.193   9.273  12.760
0.016   3.281  21.075 -26.056
0.016  -5.037  12.546 -16.479
0.014  -3.372  -7.537  -4.073
0.013  -5.709  -9.037 -17.323
0.011  10.050   1.260 -11.999
>720
0.557   4.484   3.556   5.374
0.174   6.735  11.236 -19.149
0.102  -9.220   6.066 -18.327
0.037  -3.024  -1.046 -24.526
0.035  12.031  10.164   7.267
0.026  -9.563   3.321   3.652
0.020  -5.263  -7.254 -11.157
0.019  -3.876  15.485 -18.139
0.019  -9.310   2.014  16.058
0.015   3.419  22.191 -26.255
0.015   3.581   2.716 -20.157
0.014  -9.603   0.836 -11.190
0.013   5.411   9.553  12.706
0.012  11.888  -0.513   7.649
0.011  -5.798   9.553 -11.832
>721
0.790   4.496   4.448   5.507
0.171  -4.505  -5.499 -25.521
0.150  -8.835   4.877 -18.153
0.038  -4.808  14.040 -18.446
0.034  -3.724  -7.313  -7.225
0.022   2.711  -2.580 -23.274
0.022  17.775  11.252   7.843
0.020   4.794  14.166 -18.705
0.016  -4.903  -8.540 -15.368
0.014   3.547  21.273 -26.659
0.013   2.747 -11.363   7.274
0.013  -5.848   7.150  -8.081
0.011  12.246  -1.158   7.901
0.011  10.800   5.379 -26.584
>722
0.586   3.925   7.102   6.612
0.102  -9.236   3.880 -17.769
0.049  17.342  11.007   7.680
0.038  -3.877  -7.619  -2.895
0.032  -6.346   1.302  17.199
0.029  -5.403  -6.637 -25.544
0.022   3.604 -16.653  -9.181
0.021   3.883  15.608 -18.568
0.016   3.485  23.857 -24.763
0.014  -5.591   8.512 -10.084
0.014  10.412   2.290   7.582
0.013  11.829   9.755   0.004
0.011  -9.954   3.356   6.823
0.011   4.773  -5.963   5.658
0.011   3.447 -13.613   8.053
0.010   4.500  32.896 -24.320
0.010   5.171   9.183  -7.763
>723
0.525   4.676   5.622   6.175
0.138  -8.663   5.969 -18.802
0.034  -9.875   3.092   5.699
0.034  12.414   9.806   6.742
0.031  -1.129   0.563 -24.404
0.029  -2.809  15.745 -18.051
0.025  -9.961   2.533 -10.419
0.024  -4.966  -6.994 -25.751
0.019  -4.470  -8.384 -10.759
0.015  12.579   8.789  -1.354
0.013  11.923   0.223   6.450
0.013  12.185  15.493  12.478
0.013   3.686 -13.786   6.946
0.011  11.624   9.361 -26.728
0.011  11.776   7.894  -9.793
>724
0.750   3.802   5.007   5.263
0.093  -8.597   4.747 -18.938
0.041  -4.454  -7.862 -10.506
0.033  -2.786  -2.346 -24.810
0.032  17.905  10.580   7.021
0.027  -2.378  10.319   7.086
0.020 -10.142   2.690   5.472
0.017  -4.784  13.125 -17.357
0.016   3.951  -1.400 -20.396
0.016   4.032  25.788 -25.994
0.014  12.638   9.794  -0.014
0.013   3.798  16.255 -19.151
0.010  -5.762   6.879 -11.688
0.010  11.384   2.703   7.296
>725
0.571   3.983   5.419   6.585
0.063  -5.514  -7.808 -14.933
0.026   4.977  14.383 -17.549
0.025  -8.607   6.126 -16.680
0.018  -1.862   0.227 -24.306
0.017   6.115  -2.185 -14.428
0.016  -4.206  15.294 -15.889
0.013  -2.513  21.857 -23.214
0.013   5.304   6.360  -4.573
0.012  13.477  13.721   7.205
>726
0.399   3.344   6.428   6.663
0.167  -8.380   6.696 -17.890
0.038  14.488   9.208   5.713
0.031  -9.881   3.135  -9.059
0.031   4.733  14.111 -17.933
0.030 -10.333   1.397   6.925
0.021   4.613  -5.315   5.105
0.019  -3.839  -7.815  -8.816
0.018  13.649  -0.055   6.504
0.013  -4.153  -6.949 -25.278
0.012   0.278   2.322   0.380
0.012 -10.771   2.650  -1.031
0.012   4.286  23.745 -25.303
0.011  -9.622   1.534  15.608
0.011   5.707   8.127  -7.213
0.011  -4.204   8.877  -9.349
>727
0.529   3.509   6.099   6.026
0.146  -8.825   6.141 -17.371
0.062   6.019  12.458  12.511
0.035   5.604  13.781 -18.288
0.027  -4.659  14.246 -16.252
0.026   3.548 -10.689   6.740
0.016  13.181  13.029   6.501
0.014  11.091  -1.003   5.790
0.014  -9.375   4.445  -9.362
0.013  11.705   7.557  -0.717
0.012  -3.479  22.518 -24.385
0.012   5.526  -1.909 -17.589
0.011   3.844  -0.247   0.793
0.010  -4.237  -7.504  -9.962
>728
0.488   3.462   6.157   6.450
0.285  -8.723   5.401 -17.657
0.036  -1.569   6.333  12.937
0.027  -7.931   0.555  16.450
0.025  -4.075  14.227 -17.102
0.024  13.012   7.107   6.614
0.024   5.660  12.750  12.155
0.021  -8.347   4.741  -9.640
0.017  13.684  -1.722   6.717
0.016  -2.223  -9.930   5.563
0.015  -9.668   6.104   5.890
0.015  -4.596  -7.431 -10.929
0.013   5.189  -2.162 -19.364
0.012   5.147  14.959 -17.777
0.010  -3.133  -2.505 -18.832
0.010  -0.939   6.966  -0.190
>729
0.514   3.623   5.592   6.883
0.147  -9.021   5.384 -18.999
0.037  17.888  13.052   7.830
0.028  -4.183  16.034 -18.793
0.026   5.429  13.563 -17.856
0.023  -4.853  -7.282 -10.490
0.016   4.662  -4.623   4.980
0.015  -5.234  -6.098 -25.765
0.015   3.709  23.880 -25.717
0.014   4.962  11.735  12.510
0.014   5.195 -19.008 -24.097
0.014  -5.692   9.317 -11.920
0.013  11.604   6.963  -0.512
0.012  10.801   0.893   7.222
>730
0.619   3.740   3.217   5.344
0.120  -8.451   5.627 -18.087
0.063  -4.107   6.844  20.916
0.053   5.840  13.962 -18.872
0.034  18.196  11.235   7.231
0.032  -4.392  -7.699  -8.620
0.025  -4.177  13.480 -16.655
0.024   4.748   9.330  11.621
0.021  12.407 -23.159 -19.464
0.020  -2.524  -1.995 -24.927
0.017  11.741  -2.153   6.603
0.016   4.364  21.290 -25.197
0.016  -5.316  -8.620 -16.792
0.014   5.158 -18.852 -25.874
0.013  -3.250 -19.991 -26.348
0.013  12.553   6.598  -1.370
0.012   3.978  -9.516   6.836
0.011  -5.189   3.525  -9.359
>731
0.559   4.460   5.201   5.798
0.090  -8.148   5.263 -17.356
0.046   5.127  -2.702   4.675
0.043  15.955  12.043   6.297
0.036  -3.007   4.316  20.923
0.028  -9.094   3.529  -9.312
0.026  -9.493   4.208   0.537
0.022  -8.416  -3.284 -23.079
0.021   0.159   5.797  13.621
0.020   6.889  11.648  12.002
0.017  -4.360  -7.753  -9.045
0.017  -3.759  14.037 -16.594
0.017  14.748   1.991   6.061
0.016  -1.702  21.746 -23.718
0.015   5.466 -19.702 -24.241
0.015   6.951  13.254 -17.649
0.015  -2.975 -19.947 -26.046
>732
0.513   4.105   6.121   6.116
0.093  -8.213   6.758 -17.823
0.049 -10.105   4.842   5.474
0.042   6.548  14.047 -17.155
0.032  14.793   8.500   6.295
0.023   6.985  13.668  12.627
0.022  -1.332  22.605 -23.813
0.021  -1.909  15.571 -16.877
0.021  -7.455  -7.918 -16.296
0.018  -8.599   5.719  -8.199
0.014   7.596   8.565  -7.769
0.013   5.191  -9.179   7.167
0.013  -0.679 -18.227 -25.568
0.012  -2.458   6.605  21.584
0.011  14.765  -1.604   6.625
>733
0.606   3.654   5.925   5.984
0.163  -7.404   6.102 -18.379
0.040  -4.358  -5.747 -25.894
0.035 -10.251   4.167   5.060
0.034  -4.603  -7.651 -17.175
0.028   6.993  14.112 -17.696
0.028  13.789   9.825   6.451
0.026  -2.818  16.067 -17.955
0.018   5.424  -6.218   5.698
0.018  -9.133   2.080 -11.182
0.016  13.828  -1.398   6.679
0.016   5.232  -0.394 -20.083
0.015  -3.735  17.408 -27.292
0.014  -4.307   9.827 -11.424
0.012   6.278  12.323  12.652
0.011   7.124  10.182 -10.414
0.010  -0.159   7.614  -0.992
>734
0.380   4.621   6.101   5.754
0.135  -8.827   6.685 -17.799
0.070   5.722  14.065 -17.762
0.035  16.032  13.415   7.900
0.033 -10.583   5.673   5.043
0.032  -9.125  -6.535 -26.418
0.021   6.778  -8.276   6.643
0.018  14.061  -0.640   6.914
0.017  -2.002  16.211 -16.932
0.017  -1.631  23.626 -25.464
0.017   6.531   8.910  -8.385
0.012  -4.454  -7.751  -9.396
0.012  13.177   8.173  -0.985
>735
0.523   3.158   6.312   6.806
0.091   6.154  13.612 -19.046
0.080  -8.073   6.291 -18.872
0.046  -5.158  -6.808 -26.141
0.036  18.023  14.050   8.547
0.025  -3.236  16.033 -17.709
0.018   4.061  23.032 -26.214
0.017  -5.256   8.447 -11.373
0.016 -10.198  -0.715 -23.461
0.016  12.787  -0.858   7.848
0.015  -4.437  -8.194 -10.366
0.015  12.905   8.405   0.151
0.014   5.324  -6.649   5.624
0.014   3.430   0.306   0.790
0.013 -10.536   1.994   4.732
0.012   5.921  10.501 -11.277
0.012   4.121  31.128 -25.513
>736
0.465   3.444   4.569   5.468
0.087  -8.757   6.597 -18.442
0.048  17.765  13.177   8.110
0.027  -3.791  15.449 -17.466
0.026   5.492  -5.326   5.016
0.024  -4.761  -7.750 -10.049
0.020 -10.170   4.871   4.811
0.020  -5.722   9.032 -10.860
0.020   4.130  11.297  -0.296
0.019   3.047  21.085 -25.460
0.017  -5.116  -5.871 -25.664
0.015  11.346  -0.060   6.632
0.014  11.309   6.521  -1.054
0.013   5.061  15.165 -18.054
0.013   5.427  12.331  12.854
0.012   5.212   9.883  -9.395
0.011   3.859   1.893  13.219
0.010   3.953  -0.179 -20.000
0.010  -3.239   7.639  -2.545
>737
0.632   3.733   5.914   6.180
0.101   6.516  12.675 -17.067
0.039  -8.747   5.589 -16.385
0.033  -4.389  -8.823 -15.067
0.033  -9.657   4.951   4.839
0.032  18.680  12.478   7.643
0.023  -3.221  14.382 -15.704
0.021  -1.824  20.910 -23.713
0.020  -8.944   4.102  -7.285
0.019  12.402  -2.038   6.759
0.019  -3.075  -4.307 -23.409
0.015  13.484   6.841   1.440
0.014   4.815 -10.124   6.008
0.014   4.499  -1.436   1.638
0.011   6.061  11.974  -6.731
0.010   5.486  11.710  12.297
>738
0.545   3.493   6.610   6.536
0.085  -9.584  -6.449 -25.736
0.042   4.852  14.536 -19.207
0.031  -3.501  -6.919  -5.761
0.029  -5.499  -7.711 -13.631
0.026  17.613  13.087   8.844
0.023  -9.067   4.461   4.254
0.023  -3.923  15.150 -20.277
0.017  10.883   7.379   9.568
0.016   4.597 -10.436   6.980
0.015   4.972   6.844  -2.975
0.014  -8.971   7.412 -19.705
0.013  11.708  -1.403   7.756
0.012  -2.584  -1.784 -22.450
0.011   5.845  13.329  13.703
>739
0.552   4.107   6.303   5.960
0.051  -6.070  -7.644 -14.084
0.044  -9.597   3.739   4.545
0.041  17.885  12.775   8.033
0.031   2.719  21.069 -22.378
0.029   3.054  -0.591   1.966
0.026  -9.074   6.374 -18.513
0.024  -3.903  -6.959  -6.017
0.021   4.537  12.316  12.924
0.020   3.601 -10.175   6.378
0.019  -4.323  15.828 -20.845
0.017  -6.561   7.330  -9.303
0.015   9.926  -0.704   6.326
0.014  10.635   7.853  -0.910
0.013   4.454  15.901 -16.413
0.012  -6.296  -8.014 -25.443
>740
0.756   4.660   5.388   6.847
0.078  -9.393   6.677 -19.994
0.032  -6.446  -7.345 -26.249
0.027  -5.407  13.215 -16.086
0.026  17.923  12.138   8.493
0.020  -4.796  -7.773 -14.203
0.017  -5.331  -0.253  17.018
0.016  -3.680  20.734 -22.812
0.014  -9.428   4.167   5.110
0.013   3.014 -11.603   6.895
0.011   5.493  13.683 -16.829
>741
0.575   4.729   5.791   6.292
0.094  -8.168   5.551 -16.963
0.051   5.825  13.429 -17.256
0.043  12.433  14.039  12.461
0.039  -4.323  -4.021 -25.671
0.030  -4.095  13.392 -15.879
0.025  -4.208  -7.143  -7.827
0.023   4.049 -11.932   6.576
0.017  -9.566   4.640   5.963
0.016  -9.204   4.159  -7.658
0.016  -2.392  21.345 -23.558
0.013  12.394  -2.607   7.566
0.012  -3.302  -8.519   0.424
0.011  -5.053  -8.286 -15.981
0.010   4.364  10.434  -0.228
>742
0.651   4.235   4.566   6.011
0.057  -8.432   5.720 -17.876
0.035  -9.024   5.359   5.077
0.034  -5.251  13.544 -16.417
0.026  -5.384  -8.688 -16.209
0.020  13.889  12.913   6.891
0.018   3.596  21.218 -23.231
0.016   5.782  15.037 -17.766
0.016  -3.417  -2.643 -25.394
0.015   3.951 -11.140   6.496
0.013  -2.381   5.776   0.263
0.013  11.970  -1.455   6.825
0.012   6.258  12.661  12.971
0.010  -5.768   7.515  -9.724
>743
0.697   3.354   5.541   6.821
0.210  -8.283   5.864 -18.631
0.028  -4.546  13.305 -17.165
0.027  -4.190  -7.885 -10.720
0.024   5.557  14.627 -18.307
0.022  11.536   7.416   7.682
0.019   3.495   1.242 -24.021
0.016  -9.838   4.385   3.975
0.014  12.548  13.710  12.545
0.014   4.607  -8.618   6.620
0.014  12.566  -1.542   7.177
0.012  -5.930   7.539 -11.130
0.012  -2.709  21.619 -25.964
0.010  -9.745   0.550  -8.972
>744
0.696   4.372   5.614   5.674
0.051  -7.681   5.882 -18.052
0.032  13.543  10.368   6.364
0.026   4.214  21.409 -25.754
0.020   6.294  11.654  12.039
0.019   4.719  -5.286   5.592
0.019  -3.831  17.917 -27.408
0.017   5.367  15.985 -18.522
0.017  -1.142   5.157  21.091
0.016  -4.126  -7.950  -9.746
0.013  -2.651  15.974 -18.303
0.013   5.186  -2.085 -19.483
0.012  -1.387  -1.587 -25.678
0.011  14.409  15.606  12.655
>745
0.545   5.032   5.282   6.349
0.133  -8.666   4.490 -19.463
0.039   5.165 -21.994 -19.221
0.031  10.000   9.442  11.566
0.030   5.403  12.530 -19.736
0.030  -3.727  -4.032 -25.955
0.029  -4.972  12.739 -19.077
0.028  -5.415  -8.542 -12.455
0.019   4.913   6.896  -2.071
0.019  12.056 -22.480 -23.754
0.018  17.852  11.812   7.646
0.014   3.546  20.693 -27.544
0.013  -3.181  -8.584  -2.252
0.013 -10.499   3.571   0.871
0.012   4.050   2.078 -21.401
0.012  11.017  -2.094   7.079
0.010  -3.771 -21.841 -24.688
>746
0.709   4.009   5.204   5.100
0.063  -7.722   6.188 -18.974
0.053  -4.584  -7.795 -12.061
0.035  12.730   9.539   8.143
0.028   5.094  15.989 -18.668
0.025  -4.071  13.996 -18.065
0.017   6.300   8.859  13.124
0.015  -4.007  -6.283 -24.950
0.014  -2.554  -9.166  -0.854
0.013  12.744   1.406   8.100
0.011  -9.191   5.041   0.990
0.011   4.067  23.928 -27.533
>747
0.556   4.091   6.059   5.841
0.135  -8.763   7.231 -19.732
0.040   5.584  15.115 -18.500
0.033  14.860   9.208   6.637
0.024  -9.108   1.422 -12.915
0.018  -3.740  -7.565  -9.003
0.013   5.271  -6.333   5.758
0.013  13.923  -0.193   6.437
0.012  -9.249   6.621   4.817
0.011   7.581  14.111  13.485
0.011 -10.320   2.026  -4.246
>748
0.683   4.200   5.535   6.085
0.104  -8.339   6.388 -18.616
0.094   6.202  12.599 -18.311
0.030  15.260  10.299   6.851
0.021  -1.960  14.339 -18.131
0.020  -8.504   4.331  -8.929
0.019   4.475  25.147 -28.057
0.018  -7.594  -7.494 -12.939
0.015   6.627 -21.772 -24.191
0.015  15.362 -23.402 -23.937
0.014   4.588  -3.810   5.237
0.014  -3.013   6.046  20.931
0.011  -2.043  20.825 -25.948
>749
0.672   3.967   3.347   5.114
0.149  -7.680   7.087 -17.877
0.042  -2.647  15.814 -17.698
0.038   5.307  14.849 -18.147
0.028  14.911  10.499   5.790
0.024   6.531   9.823  12.137
0.021  -2.617  22.320 -24.670
0.021 -10.702   4.706  -1.623
0.020  14.367  15.185  13.409
0.016  -4.234  11.081 -11.369
0.014   5.165  -6.400   5.347
0.014  -3.277 -12.765 -16.283
0.013   4.327 -16.959 -19.506
0.013  -9.516   1.807 -11.108
0.012  -8.607  -6.067 -16.842
0.011  13.000   3.017  12.562
0.010  12.768   8.279  -2.105
>750
0.514   4.349   6.234   6.774
0.046  -8.196   5.970 -17.006
0.032  -1.949  22.154 -24.389
0.030   6.483  14.044 -17.835
0.028  15.188   8.164   6.502
0.028   6.600 -20.972 -22.624
0.024  -7.043  -8.143 -15.763
0.023  -7.903  15.970 -25.567
0.021  -1.803   6.502  21.889
0.021  -8.507   5.269  -8.844
0.020   0.230   5.978  13.835
0.019   5.572  -9.070   6.906
0.017  -1.674  15.954 -16.567
0.016   0.018   0.816 -23.939
0.015   4.683  -1.563   1.982
0.012  14.805  -1.306   7.133
0.012  -8.598  -2.913 -25.365
0.011  -9.577   5.481  -0.647
>751
0.641   4.687   5.925   6.562
0.098   5.455  13.560 -18.888
0.074  -4.583  -7.260 -11.298
0.072  -8.710   6.709 -19.066
0.026  -3.663  14.959 -18.268
0.024  -4.949 -18.276 -26.758
0.021  10.687  14.150  13.238
0.020  -2.205  -0.110 -25.410
0.019  -2.644  -7.873  -3.289
0.012  11.166  -0.329   6.641
0.012  -3.941 -17.118 -17.533
0.012  18.347   7.713   6.239
0.011  -5.710   7.233  -9.868
0.011  -3.644  22.186 -26.438
0.010   3.791   0.028   1.219
>752
0.714   3.710   5.551   5.788
0.056  -8.831   5.819 -18.334
0.050  -4.687  -7.017  -9.435
0.031  -8.913  -7.287 -18.435
0.029  -4.300  15.100 -18.068
0.029  10.725 -20.792 -24.473
0.024   3.701  -1.451   1.699
0.023  17.838  12.155   8.238
0.020  -3.866 -19.378 -25.845
0.020   4.030  -1.121 -20.407
0.019   4.687  16.335 -18.960
0.014  -3.922  -3.232 -25.364
0.013  11.404   8.097   5.553
0.013  -5.685   7.917 -10.185
0.013  -4.662  -0.279  16.649
0.012  -9.304  -0.133 -11.182
0.011   4.507 -19.302 -17.719
0.010   3.878  20.779 -25.618
0.010   4.937 -10.198   5.374
0.010   5.574  11.906  11.790
>753
0.559   4.812   5.262   4.727
0.191  -9.431   6.991 -18.587
0.039   6.295  14.057 -18.483
0.026  14.504   8.129   6.767
0.023  -3.339   5.482  22.869
0.022   6.216   7.301  12.736
0.021  -8.937   5.317  -3.788
0.021  -1.656  -0.979 -25.103
0.019  -1.711  16.376 -18.072
0.018  -3.168  -7.697  -4.196
0.018  -9.635  -0.902 -11.407
0.017  14.722  -1.346   7.111
0.016  -8.438  14.862 -25.418
0.014   6.197  -8.786   5.983
0.011   7.281   7.547  -7.574
0.011  -7.585  -8.206 -15.456
0.010  14.648  14.982  13.417
0.010  -1.023 -17.682 -16.500
>754
0.412   4.470   4.643   6.395
0.081  -9.021   7.229 -19.474
0.062  -6.661  -7.076 -14.819
0.038   4.737  10.230  -0.289
0.028  -8.722   5.329   3.041
0.028  15.191   7.465   6.141
0.024  -0.668  20.313 -22.329
0.019  -2.691  -8.444  -6.928
0.018   6.197  -8.790   6.091
0.017  14.666  -1.303   7.145
0.017  -7.868  14.629 -25.682
0.015  -0.740  -0.521 -24.981
0.014   1.168  -3.224   1.068
0.014   7.452  14.791 -20.200
0.013  -8.279   5.374  -8.880
0.013   6.697  10.589  12.400
0.011   6.988   7.005  -7.351
0.011  -0.438  12.201   6.598
>755
0.505   4.591   4.682   6.488
0.070  -9.177   6.432 -19.431
0.064  -9.760   4.143   3.392
0.060   0.127   2.622 -24.561
0.042  -2.002 -10.839 -12.885
0.032  -0.771  20.018 -21.195
0.029   7.380  14.148 -19.006
0.029  -8.345  -3.136 -25.623
0.027  16.755  12.450   6.954
0.027  -8.040  -4.025 -12.158
0.026  -8.544   5.252  -7.276
0.023  14.574  -1.876   8.253
0.021  -8.842  13.564 -24.256
0.017  -2.884   4.746  21.935
0.015  14.775   5.566   2.957
0.013   5.357 -10.556   6.848
0.013  -2.613  14.370 -13.716
0.012   5.633   6.516  -2.461
0.011   1.825  -2.771   2.479
0.010  14.008  -2.391   0.270
>756
0.476   3.835   5.115   6.212
0.117  -8.385   4.955 -17.778
0.040  -7.283  -8.075 -16.417
0.034  -9.848   3.376   2.322
0.025  -2.402   5.103  22.338
0.024   6.661  14.063 -16.482
0.020  -2.928  13.917 -15.333
0.018  15.309  12.342   6.250
0.018  -3.367  -8.817  -6.964
0.018   6.398  11.327  11.510
0.017  -9.055   4.369  -6.607
0.016  13.759  -1.926   9.205
0.014  13.752   5.614   1.059
0.014   5.389   7.150  -4.127
0.013  -9.108 -18.473 -26.873
0.013   5.102  -9.844   6.410
0.012  -1.076  20.536 -22.462
>757
0.311   4.707  -0.884   4.813
0.211  -8.797   7.407 -19.196
0.150   4.606   6.960   1.153
0.073   4.813   5.784  11.098
0.038  -9.469   5.889   7.028
0.030  14.296   7.591   7.171
0.028  -7.951   5.709 -11.392
0.024  -3.032  15.416 -17.455
0.022  13.515  -1.104   7.696
0.022   6.514  14.976 -17.788
0.018  -9.240   4.784  -3.417
0.017  -8.919   0.083  16.696
0.017  -1.354  -0.788 -24.958
0.015  -3.864  -8.188 -10.798
0.014 -10.000  -1.110 -24.398
0.013  -9.171  13.932 -24.043
0.011   5.300  -1.356 -19.785
0.010  -1.229  12.467   8.844
0.010   6.650  13.516  14.532
>758
0.299   3.683   6.862   6.898
0.282   4.793  -1.033   5.104
0.117  -8.205   6.591 -17.680
0.054   6.231  14.418 -17.474
0.054  -9.985   4.288   5.174
0.046  15.279   8.956   6.173
0.028  -8.341   5.121  -9.765
0.028  -2.169  16.118 -17.389
0.022  -4.048  -8.698 -10.050
0.022   6.497  13.935  13.885
0.021  13.654  -1.780   6.881
0.016  -1.030  22.452 -24.787
0.014   4.374  11.959  -0.403
0.013   5.886  -0.436  13.437
0.012   7.471   8.581  -7.870
0.012  -1.631  -1.400 -25.371
0.011  -9.252  14.467 -25.171
>759
0.555   4.090   5.721   6.285
0.118   4.413  -2.166   3.738
0.051   6.149  13.021 -17.314
0.029  -9.659   5.738 -16.079
0.029 -10.511   2.936   1.949
0.028  -4.271  -8.764 -14.112
0.024 -10.208   3.497  -6.905
0.021  -1.950  -1.988 -25.175
0.021   5.119  11.078  12.146
0.020  13.157  -2.544   6.824
0.018  -4.291  14.110 -15.072
0.017  14.442  11.581   6.408
0.016 -10.552  -3.908 -25.744
0.016   4.199 -10.585   5.985
0.015  -1.686  20.909 -22.559
0.013  12.662   5.573  -0.741
0.012   4.471   4.309 -21.582
0.011   5.471   6.186  -4.839
0.010  -3.224  -8.776  -1.961
>760
0.417   3.895   5.747   6.633
0.135  -8.728   5.866 -16.928
0.102   4.256  -1.392   2.386
0.035  -9.786   3.757   5.281
0.029  -3.624  -7.759  -8.988
0.025  -4.602  14.036 -15.715
0.023  12.345   6.529   7.020
0.022  -9.090   4.963  -8.187
0.020   6.022  12.634  13.299
0.020  -0.670   7.418  13.587
0.020  11.981  -2.077   6.535
0.019  -1.426  21.955 -23.252
0.011   6.474  14.876 -16.549
0.011  -2.013  -0.881 -25.099
>761
0.570   4.345   6.237   6.723
0.044  -8.537   6.568 -17.478
0.038  -1.237  21.758 -24.468
0.033   5.843  14.142 -17.539
0.026   4.594  -0.388   1.995
0.026  -8.983  -2.360 -25.349
0.025  -9.333   4.575   5.293
0.024  -6.712  -8.232 -16.224
0.024  14.678   7.457   6.805
0.021  -0.582  -0.216 -24.056
0.017  -8.131   5.663  -8.683
0.015  -3.122  -8.321  -8.465
0.011  13.978  -1.408   7.097
0.011  -1.797   6.428  22.394
0.011   6.158  -7.836   6.206
0.010  -7.284  14.581 -26.051
>762
0.708   3.878   5.655   6.004
0.059  -5.440  -8.476 -15.082
0.055  -7.960   5.667 -18.697
0.028  -4.040  13.179 -16.880
0.024  -3.554  -8.287  12.195
0.020   3.526  20.229 -23.105
0.017  -1.649  -1.554 -25.683
0.016  11.791   6.833   7.426
0.014   4.630 -18.624 -14.350
0.014  12.458  13.348  12.866
>763
0.497   3.980   4.754   5.514
0.184  -3.646   4.162  22.332
0.118   5.665  14.151 -18.187
0.092  -8.473   5.000 -18.159
0.042   4.899   9.043  -1.371
0.033  -3.565  14.836 -17.343
0.031  -3.301  -2.514 -25.686
0.026  -4.457 -10.961 -16.608
0.026  17.954  13.834   8.435
0.021  11.047   7.246   8.337
0.021  -9.998   3.181   4.499
0.018   4.033  -0.458  13.648
0.015  -2.977  -8.537  12.242
0.015   4.010  22.273 -24.636
0.014   5.794  11.981 -10.016
0.013  -5.360   7.570 -10.621
0.013  -2.926  -8.651  -7.890
0.013  12.600  -2.606   7.560
0.011   3.958 -10.287   7.459
>764
0.628   4.549   4.696   5.598
0.157  -8.942   5.328 -17.802
0.061   4.864  15.010 -17.175
0.028  -4.569 -10.127 -16.068
0.028  18.153  15.259   9.319
0.021  12.191   8.629   7.364
0.020   5.067  19.439 -23.956
0.018  12.628   0.308   6.862
0.018  -3.041  -3.995 -26.458
0.017 -10.151   3.452   4.698
0.016  -4.627  12.225 -16.374
0.015  -9.333   3.431  -9.792
0.014  -1.786  23.627 -23.951
0.013   6.130   9.454  -8.101
0.011   4.157 -14.155   6.412
0.011  12.664   8.505  -0.883
0.011   4.329 -17.526 -25.676
>765
0.439   4.148   6.153   6.273
0.073   5.015  13.612 -17.347
0.058  -8.395   6.597 -16.783
0.043  -2.094  -0.180 -24.619
0.041  -4.210  -8.170  12.558
0.034   5.025  -2.559   4.255
0.030  -4.892  -7.901 -15.526
0.028  -1.992  22.345 -23.499
0.028  -2.933  15.653 -15.506
0.026  13.533   8.296   6.492
0.022  -9.960   3.825   5.349
0.021  13.909  -0.806   6.732
0.019  -9.311   3.621  -7.775
0.014  -2.087   4.232  13.472
0.014  -4.048  -7.652  -7.048
0.014   5.348   7.548  -4.712
0.011  18.738  14.108   8.951
0.011  -8.755  -4.562 -25.957
>766
0.456   4.156   5.239   6.455
0.233   6.164  12.980 -18.079
0.086  -8.853   5.897 -17.176
0.036  -8.752   4.137  -9.298
0.033  -1.862  15.334 -16.101
0.029  -9.939   3.432  -0.590
0.028  -4.167  -9.917 -15.888
0.026   4.401   9.664  -0.531
0.026  13.050   7.849   7.212
0.020   5.496  19.390 -24.758
0.019  -2.688  -3.941 -25.972
0.018   0.444  -2.798   5.442
0.018   6.540  11.952  -9.666
0.016  13.261  -0.942   6.711
0.015   6.196  11.133  12.732
0.014   4.813  -9.793   6.769
0.012  -0.513   5.512  13.736
0.012  14.211  14.285  12.291
0.010  -3.179  -8.733  11.816
>767
0.462   3.433   5.689   6.514
0.059  -8.886   5.626 -17.947
0.045  17.598  13.647   8.813
0.031  -5.894  13.393 -17.019
0.029  -9.308   4.254   5.562
0.025   3.945  -1.754   2.590
0.023   4.532   9.713  -0.685
0.021  -5.336  -9.099 -15.732
0.019  -3.810  -3.756 -25.978
0.017  -3.055  -5.534  14.773
0.015   5.638  15.104 -17.064
0.014  18.282   5.125   7.297
0.014   4.847 -10.631   6.930
0.012  -6.203   6.790  -9.119
0.012   4.867  12.386  13.363
0.012   3.507  21.583 -25.660
0.012  11.500   4.940   0.177
0.011  -2.812   4.888   0.932
0.011  -3.129   6.079  13.962
>768
0.520   4.274   5.046   4.021
0.105  -2.877  -2.993 -25.378
0.048  -8.633   6.669 -19.196
0.031  -5.038 -10.309 -18.810
0.027  -3.912  -7.588  12.092
0.024   5.695  15.310 -17.893
0.023   5.072   6.363  13.335
0.017   3.961  -1.750 -19.714
0.016  13.009  12.251   8.384
0.016  -9.601   3.281   0.963
0.015   4.647  10.853  -1.842
0.014  -2.120  19.647 -20.399
0.012   4.183  21.829 -26.557
0.012  -4.235  13.270 -12.884
0.011  11.254   6.399   0.173
0.011  -3.500  -7.617  -8.135
0.011  12.298  -2.176   7.862
>769
0.677   4.077   4.689   5.207
0.235   6.304  12.333 -18.134
0.032  -8.822   6.327 -17.264
0.024  -4.103  14.456 -16.949
0.024  -4.570  -9.400 -15.871
0.020   3.934  22.348 -24.963
0.018  -9.476   3.221   4.897
0.017  11.767   7.660   7.476
0.016  -4.331  -8.318  12.654
0.015  -2.980  -3.389 -25.816
0.013   4.908  11.522  12.780
0.011  12.213  -2.058   6.373
0.011   5.170   0.796  13.163
0.011  -9.266  -0.776  14.571
>770
0.578   4.427   4.563   5.035
0.118   5.447  12.921 -18.063
0.041  -9.639   5.742 -17.734
0.027   3.422  22.339 -25.823
0.019  -5.177  14.032 -16.795
0.019  16.985  13.674   8.207
0.018  -4.900  -7.646 -10.810
0.017   4.142  -2.572 -18.336
0.016  -2.027   6.106  21.415
0.016   4.610  -8.900   5.339
0.013   4.142   9.631  -1.448
0.012  -4.271 -18.938 -26.678
0.010  10.045  -2.731   6.457
0.010   9.459  13.731 -25.592
>771
0.536   3.705   6.465   6.771
0.113   6.047  13.121 -17.966
0.051  -5.570  -8.403 -15.128
0.037   3.863  -0.787   3.057
0.029  -9.517   2.907   5.264
0.022  -4.035  -4.410 -26.475
0.022   3.734  21.580 -23.174
0.021  -9.073   6.461 -17.556
0.018  17.308  13.038   8.383
0.017  -5.544  13.537 -16.161
0.016   5.169  11.863  12.851
0.015   3.174  -0.720 -21.089
0.013  -2.470   6.603  13.233
>772
0.275   3.947   6.492   1.906
0.070  -9.129   6.240 -17.600
0.059   5.688  13.663 -17.473
0.055  -2.044   5.390  22.520
0.052  -4.994  -8.145 -14.981
0.050  17.408  13.621   7.696
0.037  -9.969   1.781   5.635
0.027  -5.656  -6.494 -25.835
0.024   9.924  -0.633   7.129
0.022   3.653   7.140  14.120
0.022   3.008  22.404 -23.696
0.018   3.820  -8.295   7.112
0.017  -5.432  14.035 -16.285
0.013  -4.786   5.380   0.297
0.013   9.237  -0.642 -14.530
0.013   2.359  -0.288 -24.270
0.011   4.098  -8.591 -16.633
0.011  -6.701   7.367  -8.255
>773
0.512   3.469   6.130   6.475
0.057   6.486  10.358 -17.562
0.054   3.486   0.811 -20.464
0.046  -8.866   6.150 -19.190
0.036  -2.691   6.478  22.542
0.026  11.338   9.185   7.255
0.024  -9.999   3.045   5.116
0.022  -4.184  -7.136 -11.481
0.020   5.113  14.061  13.891
0.018   3.945  22.108 -26.929
0.018  10.441  -1.463   7.269
0.018  -5.033  -6.241 -25.843
0.017  -5.443  14.566 -18.572
0.014   4.626  30.300 -26.389
0.012   5.426   9.084  -7.960
0.010  10.514   0.509 -12.113
0.010   4.796  -8.790   6.631
>774
0.410   3.824   5.514   3.095
0.075   5.880  12.378 -16.727
0.046  -5.186   7.347  22.146
0.045   3.601   7.596  12.873
0.033  10.190   7.683   7.670
0.028  -9.137   5.885 -19.784
0.027  -5.028  -7.702 -12.879
0.027  10.729  -0.959   7.259
0.026 -10.392   2.843   0.595
0.025   3.585   0.000 -20.453
0.023   5.024   9.291  -8.229
0.020  -5.709  13.812 -18.946
0.020  17.411  13.172   8.001
0.019   4.655  -6.409   6.009
0.013  -5.871   8.700  -8.772
0.012  11.269  14.987  13.173
0.012   3.468  23.381 -27.746
0.011  -6.507   0.379 -12.964
0.010  -2.786  -1.939 -25.360
>775
0.387   4.537   4.910   3.848
0.138  -4.455   6.987  22.339
0.063  17.505  13.815   8.521
0.056   5.251  13.572 -18.266
0.038  -9.561   5.882 -18.581
0.037  -5.185  -7.273 -11.599
0.035   8.833  -1.359   7.162
0.021   2.656   6.583  13.840
0.021  18.020   5.633   7.777
0.019  -7.171   6.086  -7.297
0.018  11.015   7.996  -8.470
0.017   2.575  21.304 -26.320
0.017  -5.652  14.511 -18.337
0.017   3.227  -8.313   7.517
0.014  -4.403  -2.777 -25.290
0.012  -4.704  -0.070  -0.324
0.011  10.786  11.205   0.066
0.010  -3.401   7.626   7.525
>776
0.420   3.781   6.313   5.917
0.077   6.238  13.007 -20.243
0.049  17.578  13.621   8.953
0.045  -8.769   7.664 -18.645
0.027  -4.824  -7.893 -12.151
0.023   3.605  22.235 -27.696
0.021   4.722  -5.858   5.599
0.020  -4.828  14.895 -19.029
0.018  -9.141   2.584 -12.307
0.017  11.465  -1.418   7.417
0.015  11.214   7.296  -0.658
0.015  10.038  -0.661 -12.529
0.014  -4.355   6.592  -0.806
0.013  -2.146   7.566  22.273
0.013  10.998   6.564  -8.721
0.013  -3.076  -7.218  -1.456
0.012  10.454   6.559  10.865
0.012  -4.348  -7.815   7.367
0.012   4.569  14.678  14.163
0.012   4.305  30.531 -27.403
>777
0.441   4.595   4.770   6.466
0.084   1.986   4.486 -20.654
0.071  17.973  13.820   8.101
0.060  -2.756  -2.848 -25.103
0.051   8.422  12.162 -20.899
0.035  -5.260  -8.444 -14.246
0.029   8.640  -1.056 -13.169
0.024  -7.321   6.205 -14.967
0.016  -6.029   5.839   0.220
0.015  10.304   7.273 -14.846
0.014  -4.171  -8.037   8.199
0.013   3.880  -8.493   7.553
0.013  -6.304  12.954 -20.589
0.011   2.866  22.498 -29.977
>778
0.654   3.988   4.726   4.968
0.454   5.543  11.534 -20.505
0.067  -9.618   5.354 -19.569
0.036  -5.991   4.437  21.078
0.027  -4.728   0.048 -25.765
0.023  -5.643  12.378 -17.896
0.020  -6.290   7.673  -8.512
0.020  16.941  12.406   6.923
0.018  -4.695  16.324 -25.682
0.017   4.122  -7.228   6.804
0.017  -5.052  -7.731 -12.734
0.015   2.891  21.060 -27.079
0.013   3.635   8.826  -7.422
0.012 -11.699  -5.725 -25.019
0.012  10.191   8.759 -12.646
0.011   3.426   2.122  13.359
0.011   9.744   8.381  -0.524
0.010   3.290  -0.206 -20.343
0.010   3.927 -19.656 -16.661
>779
0.685   3.573   4.624   5.461
0.566   5.750  10.840 -19.720
0.048  -8.782   5.418 -18.813
0.026  11.724   9.261   7.054
0.023  -4.935  -8.265 -11.063
0.022  11.285  16.230  13.702
0.015   4.851   9.985  -7.809
0.013  -3.593  -3.566 -25.704
0.013   4.670 -19.656 -17.222
0.013  -4.575  12.610 -17.115
0.012  -4.100   8.883 -25.207
0.012   3.405   1.251 -24.448
0.010  -3.690  17.115 -25.852
>780
0.591   5.496  10.770 -19.593
0.557   4.685   5.025   6.439
0.067  -8.379   6.658 -17.691
0.052  16.083  10.982   7.467
0.027   6.302  -5.268   5.363
0.025  -3.261   6.060  22.628
0.018   7.228  10.200 -10.948
0.016  -1.489  -1.674 -25.650
0.015  -3.378  -8.156  -8.561
0.012  -1.166  21.871 -26.126
0.012   5.981  12.646  13.841
0.012  13.220   6.768  -0.235
0.011  14.043   0.876   6.920
0.010  -9.759   2.587 -10.481
0.010   6.361   0.313  12.754
>781
0.596   4.853   5.078   5.759
0.364   5.974  11.875 -20.184
0.074  -8.822   6.257 -18.201
0.059  -3.226  -3.178 -25.471
0.044  -3.934  -7.458 -10.362
0.035  -9.083   4.834   1.881
0.027  17.224  14.086   9.771
0.025  -4.914  13.864 -17.263
0.017   9.724  -1.408   7.179
0.016   4.842 -11.281   6.843
0.013   3.426 -15.840 -10.850
0.013  18.900   5.712   8.744
0.013  -4.869   5.186  23.634
0.012   4.271   0.068  13.430
0.012 -13.848  30.052 -17.931
0.011   4.655 -18.557 -22.491
>782
0.722   4.280   4.100   4.918
0.138  -2.525   6.324  22.092
0.135   6.147  11.191 -18.972
0.063  -8.133   6.361 -17.070
0.043   5.981 -20.248 -22.890
0.027  14.544  10.906   7.695
0.024  -3.064  13.238 -16.590
0.018   4.611   6.201  13.532
0.017  -9.295   3.859   3.985
0.013  -3.627  -7.745  -9.795
0.012  12.442   1.626   5.861
0.012   6.038  16.171 -25.368
0.012   5.129  -4.327   4.885
0.011   6.222  10.050  -7.900
0.011  -2.397  -2.676 -25.872
>783
0.685   4.050   4.170   4.585
0.659   6.191  11.231 -20.715
0.041  -4.359  -7.187 -26.798
0.040  -8.282   5.195 -18.905
0.037  17.768  12.887   8.632
0.032  -4.312  -9.261 -12.829
0.020  -4.504  12.260 -18.961
0.020  -3.648   6.748  22.753
0.017   5.920  -5.811   5.595
0.017   3.174   0.659 -24.528
0.017  -3.209  -8.112  -4.582
0.015  -9.268   4.751   5.594
0.013   3.583 -18.187 -12.373
0.011  -9.512  -1.407 -24.371
0.011   4.344  19.823 -27.436
0.011  11.384  -0.215   7.841
>784
0.641   3.847   2.971   5.244
0.631   5.723  11.033 -20.438
0.063  -2.529  -3.192 -25.675
0.039 -10.638   4.201   5.794
0.038  -8.490   5.873 -18.011
0.028  14.988  11.445   7.619
0.026  -2.410  11.608 -18.299
0.023  13.067  -2.345   7.874
0.019  -4.305 -11.195 -16.763
0.019   5.662 -21.469 -19.210
0.018   4.989   5.159  13.092
0.016  -8.372   3.288 -10.367
0.016   4.866 -11.334   6.801
0.016   4.634   2.828 -23.902
0.012  -3.022  -8.760  -8.090
0.011   4.394  19.608 -25.715
0.010  12.904 -22.586 -24.343
>785
0.571   4.309   3.878   5.851
0.540   4.996  10.944 -21.813
0.046  -4.278 -10.477 -15.332
0.039  -4.324  -7.001  12.942
0.038  -8.767   5.240 -16.704
0.031   5.129  -4.223   5.237
0.029  -3.782   5.256  21.497
0.023   4.936 -19.000 -15.582
0.022  -2.879  11.524 -16.795
0.021  13.751  10.285   6.651
0.016   4.943  10.629  12.694
0.014  -1.824  -3.051 -25.627
0.013   6.275  10.205  -9.075
0.013  -8.745   3.291  -8.436
0.012  12.241   0.623   6.673
0.012  13.878  16.243  12.677
0.010   3.875   1.252 -21.825
0.010   4.793   1.322  15.067
>786
0.716   3.550   5.416   6.171
0.403   5.379  11.022 -21.689
0.061  -8.728   5.427 -16.947
0.031   3.670  -2.236   3.121
0.028  -3.588  -7.094  -7.485
0.024  -4.818  -9.798 -15.471
0.023  -2.495  -0.746 -25.746
0.021  13.684  12.098   7.952
0.016  -1.923   2.480  21.615
0.013  -3.345  14.060 -16.367
0.012   4.445  20.420 -30.979
0.011   5.449 -20.034 -17.128
0.011  11.761   4.312   7.550
0.011  -9.585   3.084   0.371
0.010  -9.426   3.242  -8.225
0.010  -2.038  16.138 -24.624
>787
0.557   4.000   5.123   6.613
0.447   5.572  10.686 -21.528
0.076  -8.067   4.955 -16.087
0.055  16.240  12.805   7.877
0.052   6.283  -4.325   5.286
0.051  -3.143   4.146  21.655
0.032  -2.780  12.592 -16.235
0.026  -4.165  -9.435 -15.267
0.020  -3.250  -7.891  -7.236
0.020   4.731  18.901 -24.549
0.020  13.395   5.141   6.896
0.016  -2.502  -2.861 -25.427
0.013 -10.173   3.028   1.772
0.013   6.107 -20.208 -17.253
0.012   6.493   9.982  -9.061
0.011   0.029   7.349  13.744
0.010  -0.724  -4.377   0.120
>788
0.479   4.796  11.425 -21.392
0.475   4.321   4.414   7.221
0.040  16.024  12.646   8.213
0.027 -10.381   3.491   5.757
0.023   6.160 -20.068 -17.878
0.022   1.119  -1.824   3.313
0.021  -2.047  -1.872 -26.626
0.019  -3.891  -9.202 -14.902
0.018   6.875  11.317  13.509
0.018   4.534  19.576 -24.305
0.016  -2.079  13.492 -16.715
0.012  13.217  -1.523   7.754
0.012   6.301   7.899  -6.893
0.011  -9.399   4.337  -6.533
0.011  14.401 -20.851 -24.007
0.011  13.572   7.789   1.488
0.010  -2.095 -20.217 -23.998
0.010  -9.056   5.213 -16.181
>789
0.503   4.545   0.813   5.367
0.224   5.746  11.481 -19.755
0.206  -4.024   6.133  23.117
0.085  -5.624  -5.215 -25.678
0.085  -7.025   7.628 -17.816
0.083   4.340   7.138   0.454
0.055  -4.129  -7.382  -9.383
0.041  17.541  13.574   8.182
0.023   2.459  -0.796 -23.869
0.020  -9.823   2.074   1.647
0.018   9.180   7.143   7.736
0.018  -5.008  15.291 -22.644
0.016  -6.162  -2.206 -17.389
0.015   2.815   5.941  14.533
0.015   3.103  21.296 -25.713
0.014  -3.253 -17.065 -18.166
0.010  -6.942   6.519  -9.818
0.010   4.084   9.500  -9.438
0.010   4.033 -19.632 -23.151
>790
0.647   4.376   3.393   4.969
0.444   5.808  11.228 -20.343
0.177  -3.686   4.983  22.065
0.085  16.598  13.757   8.555
0.036  -8.152   6.101 -18.314
0.028  -9.205   2.785   3.821
0.027   5.677 -21.336 -17.379
0.026  -2.929  -8.141  -7.461
0.022   5.465  20.554 -27.925
0.019  -2.760  12.706 -16.201
0.019  13.944   2.514   7.295
0.014   5.072   5.023  13.600
0.013  13.361 -22.564 -24.659
0.013  14.017  10.411   0.936
0.012  -1.755  -2.927 -24.941
>791
0.590   3.453   4.122   6.322
0.351   6.035  10.883 -19.371
0.066  16.080  12.174   8.494
0.040   6.628 -20.767 -18.362
0.031   6.246  -3.667   5.653
0.028  -9.489   4.507 -17.523
0.025  -1.723  -2.696 -24.660
0.025  -3.587  11.003 -17.486
0.023 -10.480   2.347   5.853
0.022   4.274 -11.285   7.520
0.021   4.313   1.608 -19.427
0.020  -3.448  -8.218  -9.002
0.020  -0.329   8.597  13.302
0.016  13.646 -23.226 -25.203
0.014  13.736   1.560   6.885
0.012  -1.501 -19.296 -18.151
0.012  13.384   9.978   0.311
0.012   6.866  11.178 -10.759
0.011   4.605  19.934 -25.643
0.010  -2.909   7.917  23.119
>792
0.767   3.772   4.462   6.109
0.558   5.207  10.829 -20.240
0.041   5.780 -21.188 -18.533
0.025  -2.745  -8.936 -10.283
0.021  15.102  11.677   7.219
0.017   6.366  10.541  11.480
0.016  14.588   2.915   6.543
0.016   6.222  18.098 -26.567
0.016  -8.707   5.118 -18.799
0.014  14.128 -22.266 -25.440
0.014  -1.070  13.813 -26.096
0.013 -10.505   3.013   5.006
0.010  -2.330 -20.861 -26.089
>793
0.603   4.716   4.273   5.985
0.442   5.245  10.775 -21.468
0.044  16.293  12.086   8.147
0.030  -8.487  -4.714 -25.659
0.023  14.691   2.970   7.466
0.015  -3.929  -7.404  -7.297
0.013  -1.774  -7.344  14.675
0.012  13.977   9.084   0.850
0.012 -10.191   4.714   1.316
0.011   5.505 -21.215 -23.272
0.011   5.532  -4.824   6.203
0.010  -1.568  12.327 -16.982
0.010  -3.540 -10.453 -15.559
>794
0.673   4.558   4.279   6.275
0.367   5.910  10.994 -21.413
0.042  -3.698  -3.220 -25.507
0.031   4.330 -20.418 -18.094
0.028  12.439 -21.411 -23.647
0.023  -8.833   5.315 -17.230
0.020   3.162   3.465 -23.371
0.015  12.012   8.906   7.729
0.015  -4.714 -10.381 -15.655
0.013   5.720   8.205  13.439
0.013  -4.094  16.487 -24.471
0.012  -4.415  -7.186  -7.528
0.011  11.182  14.997  14.035
>795
0.641   4.487   4.061   5.405
0.336   5.915  11.339 -19.053
0.052  -4.629  -5.624 -25.602
0.039   5.374 -20.879 -18.860
0.032  -3.930  -8.627 -10.382
0.028  13.328  10.263   7.190
0.023  -9.783   2.673   4.346
0.021  -4.044   4.155  22.153
0.020  -4.137  10.607 -17.129
0.018  12.775 -21.322 -23.627
0.017   5.101  -4.026   4.887
0.017   6.113  10.818 -10.760
0.015   4.694   5.245  13.803
0.014  -2.435 -21.086 -24.068
0.014  -2.514  -5.152  15.889
0.013   3.809  -2.975 -22.930
0.013  12.244   5.513   0.055
0.011   4.493  19.898 -25.494
>796
0.597   3.854   4.233   6.264
0.278   6.511  10.888 -19.632
0.052  -4.407  -8.713 -16.126
0.020   4.009  19.767 -24.861
0.019  11.732   8.196   6.977
0.016   4.663   9.488  -0.614
0.015   5.376  10.280  11.989
0.015  11.131  -2.666   6.558
0.014   3.357  -1.236 -22.601
0.014  -3.938  -7.452 -26.068
0.012  -4.152  14.572 -16.478
0.011  -9.893   3.130  -0.169
0.010  11.471   7.172  -9.803
>797
0.578   4.110   4.880   6.050
0.145   6.193  11.044 -19.391
0.067  -6.424   6.627 -18.307
0.031   6.692  13.677  14.363
0.022  12.371  10.011   7.253
0.018  -3.920   1.937 -25.448
0.018  -3.946  13.870 -25.341
0.016  -4.839  -9.004 -15.872
0.016  -4.147  -7.067  13.069
0.015   5.485  -5.075   5.679
0.013   3.533  21.021 -24.996
0.010  11.012   0.905   7.076
0.010  11.541   7.225  -0.554
>798
0.606   3.759   6.037   6.367
0.336   6.092  11.623 -19.228
0.037  -5.005 -10.014 -16.366
0.037  -5.579   8.307 -17.000
0.032  -4.686  -3.614 -26.456
0.023  -3.897   5.146  21.311
0.021   5.470  -5.572   5.518
0.018  -3.537  17.345 -26.416
0.018  10.792   9.689   7.769
0.018  -9.820   2.749   0.713
0.017   3.838  20.003 -24.289
0.014  11.833   8.459  -9.424
0.013  11.147   8.933  -1.198
0.012  18.393 -20.940 -25.643
0.011   3.699   0.480 -25.453
0.010  18.512   5.957   7.563
>799
0.617   4.179   4.983   6.141
0.216   6.209  11.828 -19.042
0.057  -4.799  -8.249 -15.073
0.043  -1.901  -2.645 -25.717
0.025  -6.019   7.718 -17.000
0.020   3.321   3.831 -23.563
0.015  17.736  12.515   8.612
0.011  -2.921  15.564 -24.734
0.010   5.271  -7.411   5.874
>800
0.623   4.033   4.747   6.023
0.371   5.949  11.111 -22.037
0.033  -3.483  -7.256  -7.739
0.027  -3.942  -4.692 -26.308
0.025  -4.990  -8.090 -15.594
0.025  13.175   3.370   6.926
0.024  13.898  11.468   7.715
0.019  19.198 -20.988 -25.598
0.018  -4.326  12.030 -15.703
0.014  12.409   8.651  -0.185
0.014   5.243 -20.155 -17.032
0.013   4.825  -5.525   5.613
0.012  -9.831   3.351   0.494
0.012   5.417  20.079 -31.657
0.012   5.409  10.957  12.785
0.011  -2.492  17.278 -24.297
0.011   5.431   9.227  -6.924
0.010   4.476   0.543 -22.689
>801
0.548   3.901   4.916   5.579
0.332   5.571  11.545 -20.055
0.026  -5.280  11.934 -17.233
0.024  17.619  12.081   8.172
0.024  -4.251  -7.553 -10.959
0.018  11.126   7.928  -0.526
0.018  -5.970   7.481  -8.290
0.017  -3.255  -3.877 -25.734
0.017   5.049 -20.552 -22.990
0.016   9.349  -2.710   6.553
0.013   4.424  -0.448 -20.582
0.013   4.135  11.269  12.843
0.013  -4.619  -7.078  12.830
0.013   3.500   0.660  13.431
0.012  12.161   7.805  -8.990
0.012  -4.952   0.597 -18.604
0.010   4.048   8.362  -7.971
0.010  -4.633  13.280 -25.437
>802
0.574   4.357   4.490   6.548
0.327   5.789  11.150 -19.391
0.047  -5.951   8.473 -17.082
0.040  -4.671  -5.841  12.919
0.029   5.534  -5.482   6.062
0.026  17.260  12.153   8.802
0.023   5.661 -21.210 -22.477
0.023  -2.850  -3.646 -25.658
0.016  -5.788   8.189  -8.689
0.016  -4.405  16.082 -24.154
0.015   3.135   0.272  14.795
0.015  -4.911  -9.766 -15.874
0.014   5.331  -3.316 -18.902
0.013  19.170 -20.641 -25.332
0.013   4.271   9.580  -8.268
0.013   3.906  18.622 -24.729
0.011  11.040   8.729  -0.131
0.011  -4.530   6.931   0.273
>803
0.648   3.999   4.379   5.955
0.253   5.859  11.163 -19.941
0.067 -11.107  -1.894 -24.886
0.046  -6.504   9.364 -17.127
0.034  -3.516   5.070  22.085
0.029   4.580   8.895  13.003
0.020  11.392  15.716  13.761
0.019  17.033  12.212   8.705
0.017  -7.176   5.655  -9.764
0.016  -4.825 -10.362 -16.710
0.015   4.677 -20.759 -19.307
0.015  -5.861   5.307  -0.195
0.012   3.481  20.056 -25.744
0.011  11.356   9.614   0.223
0.011   4.062  -4.857   6.052
0.010  -3.014   8.722   8.017
0.010  11.160   8.965 -10.607
>804
0.634   3.755   4.405   5.930
0.266   5.513  10.750 -19.832
0.040  -3.332   5.202  21.016
0.034  -5.738  10.078 -16.583
0.029  17.325  11.539   7.827
0.020   4.610   9.157  12.614
0.018  18.645 -20.601 -25.733
0.015  -4.080  -4.673 -26.271
0.014  -4.158 -10.692 -16.268
0.012  -7.181   5.040  -8.309
0.011   3.599  17.673 -24.877
>805
0.711   3.951   2.919   5.624
0.351   6.207  10.887 -19.619
0.030   4.502   8.990  13.004
0.022  17.534  12.064   9.027
0.021  -5.224  -7.336 -11.024
0.018  19.317 -19.933 -25.301
0.018  12.000   4.836 -18.401
0.017  -3.970  12.497 -17.518
0.015  10.605   9.739 -11.737
0.015   4.709  17.595 -26.372
0.011  11.192  -2.923   7.294
0.011  12.568   9.553   0.143
0.011  -2.664  -4.309 -26.173
0.011   5.298 -20.892 -19.216
0.010  -2.662   5.865  22.546
>806
0.614   2.727   5.007   6.339
0.487   6.039  10.744 -20.111
0.034   4.124  11.942  12.903
0.026  12.352  10.030   7.167
0.023   4.292  -3.729   4.789
0.021  -2.133   5.475  21.949
0.019  11.766  15.674  13.138
0.019  -5.172  -7.675  -8.287
0.018   3.211   1.597 -23.728
0.017  -4.976   9.919 -17.696
0.016  -3.415  -3.802 -25.549
0.015   5.321  10.504  -9.695
0.015  -5.260 -10.175 -15.890
0.013   3.721  19.785 -24.914
0.011  10.075   1.794   7.320
0.011  11.232   8.899  -1.032
0.010  -4.254  17.136 -26.058
>807
0.636   3.959   4.347   6.762
0.337   5.720  10.887 -19.549
0.040  -6.088   8.661 -17.085
0.029  17.277  12.478   8.626
0.022  -3.645  -0.152 -25.282
0.021  -5.348  -9.774 -16.962
0.020  -9.771   3.453   0.843
0.020   2.729  -3.772  16.890
0.018   4.818  -4.200   5.650
0.016  18.041 -20.952 -24.961
0.015  -4.936  12.943 -24.384
0.013   5.121  11.388  13.353
0.013   4.072 -20.890 -23.170
0.013   3.523  19.352 -24.408
0.013  11.347   5.803 -16.903
>808
0.574   3.434   4.442   6.225
0.401   5.956  10.330 -20.075
0.080  -8.996   5.140 -17.634
0.038   4.695  -3.569   5.215
0.026  10.823   9.666   7.464
0.026 -10.823   3.232   5.181
0.020  17.529  15.988  12.249
0.017  11.700   4.835 -17.726
0.014   4.915  10.853  -9.260
0.014  -5.903   9.114 -11.114
0.013  10.975   9.139  -1.008
0.013  -4.316   9.726 -25.480
0.012  -3.832  -7.427  -3.334
>809
0.753   4.449   3.776   5.089
0.130   7.713   9.949 -19.714
0.029  -6.661  10.328 -16.906
0.022  17.192  11.669   7.819
0.020  -7.564   4.799  -8.618
0.018  -6.947   4.981  -0.055
0.015  17.364 -20.418 -25.985
0.013   9.269 -20.952 -18.538
0.012   2.476  18.734 -26.248
0.012   3.371   3.787  13.414
>810
0.712   3.967   4.776   5.460
0.297   5.548   9.564 -19.366
0.231  -9.479   5.135 -18.744
0.067  -4.454  -4.295 -25.733
0.060  16.855  13.009   9.159
0.027   5.125 -21.049 -22.744
0.025   4.420   9.839  13.824
0.021  -1.958   3.749  21.914
0.020   2.813   2.271 -24.556
0.016  -5.644  11.826 -23.824
0.014   4.066  -3.319   4.592
0.014  -7.384   5.499 -10.196
0.013  19.074 -21.143 -25.203
0.013  -5.379   4.227   1.022
0.013   4.558  11.104 -11.389
0.012  11.275   9.679   0.220
0.012  11.242   3.261 -17.847
0.011   3.759  16.930 -24.129
>811
0.663   3.419   4.400   6.249
0.355   6.485   9.944 -19.427
0.034  18.348  12.750   8.434
0.026  -4.609  10.775 -17.910
0.022   5.214  -3.167 -19.424
0.017  -3.373  -8.581  -9.070
0.017  -9.826  -2.847 -25.722
0.014   4.183  10.440  11.924
0.014   4.465  20.170 -25.337
0.012  -9.646   2.595   3.706
0.011  11.761  -2.843   6.647
0.010  -4.863 -10.998 -16.960
>812
0.602   3.960   4.576   5.794
0.449   6.435  10.834 -19.547
0.045  -3.388  -8.919  12.207
0.039  14.563  11.284   6.566
0.038   4.995  -3.611   5.239
0.029  -8.376   5.970 -17.815
0.027   5.304  10.322  11.840
0.023  -2.817  12.317 -17.473
0.019  -4.329  -9.776 -15.779
0.018  -9.904   2.524   4.739
0.016  13.230   1.573   6.375
0.015   6.892  10.910 -10.272
0.012   5.190  19.498 -25.450
0.012  13.585 -22.610 -25.662
0.011   5.649   2.235 -18.826
0.010  -8.889   3.713  -9.564
>813
0.747   3.468   4.664   5.950
0.504   6.526  10.136 -19.636
0.050  -7.899   5.539 -18.805
0.037  -4.390  -7.963 -10.504
0.028  18.703  14.185  11.219
0.026  -1.812   5.296  22.085
0.025  -4.250  -7.801  12.027
0.024  -3.119  13.267 -17.742
0.018   4.365  12.708  13.014
0.017   4.131  20.892 -26.334
0.015  -3.099 -21.031 -26.705
0.013   5.151 -21.025 -19.446
0.012 -10.738  -1.922 -24.360
0.012  12.055   6.643   6.772
0.011   6.664  11.109 -10.970
0.011  -2.882  13.558 -26.942
0.010  -4.246  -2.930 -18.600
>814
0.773   3.780   4.364   6.005
0.436   6.379  10.606 -19.953
0.039   4.489 -21.460 -19.368
0.030  -8.342   6.125 -18.704
0.026  -4.783  -7.296  12.757
0.022  17.398  11.849   8.363
0.019  -4.881  -8.283 -11.413
0.019  -9.547   2.436   5.183
0.017  12.297 -21.917 -25.153
0.014   4.031  20.932 -26.453
0.011   5.293  11.780  12.667
0.010  -4.428  11.277 -25.063
>815
0.617   3.399   5.517   6.269
0.351   5.937  11.235 -19.081
0.083  -8.154   5.831 -18.425
0.078  -3.057   5.006  21.619
0.026  -3.923  13.740 -17.014
0.026  -3.272  -8.049  -2.749
0.023  -5.063  -9.441 -16.234
0.020  13.156  10.363   6.848
0.017  -4.267  -7.464  12.455
0.017 -10.106   2.879  -0.157
0.015   4.465  21.596 -25.359
0.015   5.940  10.695 -10.734
0.014  -2.882  16.855 -27.028
0.014  -9.315   2.856  -9.823
0.013   4.669  -5.619   5.808
0.013  12.460   8.813  -1.701
0.012  12.695   0.627   6.076
0.012   3.641  -1.411  15.171
0.011  18.522  14.545  11.334
0.010  20.931 -20.190 -26.329
>816
0.484   3.637   5.630   6.499
0.179   5.790  12.089 -19.201
0.065  -7.469   6.820 -17.825
0.038  -4.406  -9.128 -14.746
0.028   5.676  -6.025   5.516
0.028  13.784   8.278   6.573
0.021  -3.446   6.143  22.016
0.014  -2.387  13.913 -16.676
0.014  12.984  -1.140   6.895
0.013 -10.890   2.611  -0.214
0.012  14.349  15.458  12.688
0.012  -0.876  -0.077 -25.307
0.011  12.012   8.031  -9.462
0.010  -4.085  -7.985  12.618
>817
0.625   3.828   4.932   5.789
0.217   6.285  11.105 -18.651
0.048  -4.769  -9.302 -16.232
0.045  -5.872   9.401 -18.015
0.028   4.653  -3.305   5.131
0.024  -9.601   2.746  -0.281
0.017   3.837  21.314 -25.434
0.017  12.022  10.104   6.286
0.015  -3.995  14.170 -26.880
0.014   4.815  12.175  12.708
0.014  -5.090   1.803 -25.305
0.013  -3.318  -7.681  -2.910
0.012   5.398  11.241 -10.567
>818
0.606   3.796   5.083   5.635
0.187   6.211  11.607 -19.199
0.074  -7.954   5.491 -18.385
0.060  -9.585   3.911   4.089
0.046   5.736  -2.817   5.396
0.042  -3.478  -7.494  -3.334
0.026   4.607  20.972 -25.185
0.022  -3.775  13.153 -17.104
0.022  -4.408  -9.353 -15.444
0.018  -3.464  14.199 -28.063
0.016  13.404  11.063   6.434
0.015  11.650   2.757   5.893
0.012  12.785   3.295 -17.755
0.012   5.374  10.241  12.958
0.012  13.991  16.486  12.296
0.011  11.864   6.123  -9.750
0.011  -9.372   3.275  -8.875
>819
0.576   4.254   2.550   5.681
0.214   5.965  11.228 -20.204
0.044  -9.506   3.413   2.454
0.033  -5.749   8.457 -19.548
0.032   4.522   7.672  12.238
0.030  -2.419   7.132  22.545
0.026   5.764  -5.892   5.537
0.022  12.086  10.155   7.590
0.021  -8.748   2.578 -15.011
0.021  11.075   8.289  -9.903
0.017   4.985  23.823 -29.554
0.016  -4.592  -7.665  -5.375
0.016  11.573   8.332 -25.291
0.015  -3.335  16.744 -21.428
0.014  -5.566   8.236  -9.585
0.013  18.065  15.215  12.021
0.013  11.533   8.045  -1.224
0.012  11.166  -0.306   9.751
>820
0.667   3.455   2.125   5.572
0.284   6.147  11.043 -21.193
0.057   4.573   7.879  -0.191
0.040   5.097   8.230  10.993
0.027  -4.740  -8.794 -15.277
0.019  12.377  13.164  11.717
0.017  -2.838  13.969 -22.023
0.014   3.813  20.777 -23.857
0.013  -8.220   6.377 -18.239
0.013   6.388  10.709 -11.061
0.013  12.523  -1.836   8.980
0.012   5.060   2.749 -21.542
0.011  -3.326  -7.309  -7.039
0.011  12.187   9.808   1.591
>821
0.493   4.095   1.454   5.697
0.343   5.728  11.094 -21.573
0.050  -5.371  -8.687 -15.803
0.036   4.984   7.765  12.381
0.025  13.642   9.722   6.882
0.020  11.168   8.916 -15.761
0.019   5.412  -7.317   6.341
0.016   6.523  10.199  -8.454
0.015  -2.046  15.054 -23.069
0.014  -2.762   5.467  22.257
0.013  -4.751   9.385 -16.563
0.011  18.583  14.155  12.058
0.010  12.554   8.269 -25.345
0.010   4.276   1.911 -21.590
>822
0.539   4.526   1.473   4.501
0.471   5.799  10.548 -20.922
0.052  -4.849  -9.111 -15.475
0.030   5.119   5.993  12.617
0.024  17.780  13.116   7.728
0.021  -2.250  -1.884 -25.450
0.020  -7.975   5.047 -16.765
0.018   6.662  10.222 -10.033
0.017  -9.328   3.598   1.739
0.017   4.550  20.055 -23.823
0.016  -3.517  -7.906  -7.670
0.016  -3.401   4.298  21.221
0.014  12.606   9.530   0.783
0.012  -3.999  12.317 -15.973
0.011  11.409  -1.933   7.899
0.010  -2.541   9.724 -26.380
>823
0.603   3.410   5.045   6.238
0.358   6.576  10.914 -22.149
0.058  -6.616   6.495 -17.722
0.045  -4.040  -7.866  -9.844
0.044   4.595  -3.305   5.310
0.026  17.387  12.666   7.505
0.019  -3.626  13.480 -27.789
0.018 -10.563   2.775   5.550
0.018   3.619  20.446 -24.846
0.016   4.692  11.276  11.505
0.013   2.729  -2.600  15.305
0.012   4.478  12.245  -1.034
0.012  -6.286   6.121  -9.125
>824
0.417   4.841   5.031   5.611
0.282   6.176  11.025 -19.834
0.137  -4.027   5.324  21.876
0.125  -8.199   4.325 -17.708
0.041  18.098  12.950   8.087
0.029   4.593  10.033  -0.680
0.026  -4.108  11.526 -16.958
0.021  -9.900   3.417  -0.834
0.021  11.316  -2.776   6.697
0.016  -9.177   2.951  -9.114
0.015   5.351   9.847  12.131
0.015   2.483  -3.459  16.030
0.015  -2.840  20.398 -24.767
0.013  -3.363  12.421 -26.267
0.012  -3.916  -4.384 -26.399
0.012   3.666  -1.943   1.776
0.012  -3.459  -8.507  -9.232
0.010   4.158 -10.556   7.533
0.010  18.483   4.275   7.263
0.010  11.435   5.620  -0.972
>825
0.542   6.090  11.738 -20.960
0.438   3.821   1.013   5.333
0.146   4.953   7.359   0.293
0.062  -5.799  -6.534  13.319
0.049  18.050  13.247   8.424
0.047   3.880  10.560   7.692
0.031  -4.958  -9.498 -15.540
0.027  -5.701   8.787 -16.832
0.019  -3.414  17.212 -25.913
0.018  11.030  -2.278   7.003
0.018  -2.531   0.649 -25.958
0.017 -10.915   2.295   1.836
0.016  10.633   5.961   8.479
0.016  -3.825   9.252 -24.741
0.015   4.673  15.484   0.379
0.013  12.508  12.110  -0.682
0.012  12.008   8.273  -7.846
0.012   4.175   2.030  13.563
0.011  -2.010   8.361  14.438
0.011   4.001 -10.249   7.281
>826
0.390   3.176   4.323   6.413
0.363   6.097  11.092 -20.975
0.057   4.710   9.332  -0.488
0.049  -5.505  -6.350  12.916
0.042  -8.547   4.149 -16.989
0.031  -4.690  -9.617 -15.419
0.030  17.388  12.473   7.689
0.028   4.131  18.576 -23.188
0.028  -5.075  10.879 -21.584
0.026  -9.538   3.014   1.361
0.025   4.604  -4.268   5.068
0.021  -3.807  -7.962  -6.702
0.017   3.303   1.229 -21.835
0.017  11.491   3.494   7.079
0.017  -1.778   5.225  13.673
0.017  -3.642  19.375 -26.704
0.016   5.083  10.110  -8.907
0.014  12.431  11.261   0.813
0.012  12.826  -3.917  12.583
0.011  -4.968   8.442  -9.482
>827
0.591   3.537   0.998   5.226
0.567   6.913  11.304 -19.191
0.082  -7.385   5.232 -17.766
0.051   4.840   7.625   0.498
0.048   4.063   8.508  11.896
0.046 -10.756   2.799   4.689
0.037  -4.147  -9.759 -16.281
0.026  18.701  13.393   8.036
0.021  -3.168  12.213 -17.064
0.020  12.606  -1.997   6.987
0.014   4.042  -2.145  15.389
0.012   6.775  10.764 -10.621
0.012  13.129   9.394  -1.019
0.011  -2.432  21.599 -25.095
0.011  -2.218   0.841 -25.971
>828
0.485   6.359  11.378 -21.093
0.387   3.824   4.749   7.094
0.077   5.536  -2.844   5.031
0.055  -4.531  -9.480 -15.189
0.036  -5.995   6.701 -16.445
0.035  13.073  13.525   8.319
0.032  -4.189   4.156  21.624
0.022   5.804  11.584  13.342
0.020  11.462   7.306 -15.717
0.018 -10.711   2.247   5.255
0.017  -3.396  13.851 -25.869
0.016  11.893   1.604   7.324
0.016   4.063  20.282 -24.222
0.015   4.983  12.647  -0.371
0.014   3.986  -1.461  13.864
0.014  -2.728  -6.257  14.850
0.013  12.806  10.524  -0.983
0.013   5.367  11.425  -8.746
0.012  19.242 -22.395 -26.092
0.012  -3.033  -2.351 -25.910
>829
0.657   3.869   5.362   6.486
0.339   6.459  11.397 -21.582
0.066  -6.980   6.772 -17.252
0.044  -4.929  -8.834 -15.647
0.027  12.623  13.140   7.862
0.026  -4.276   1.206 -25.992
0.018   3.598  21.343 -24.468
0.017 -10.052   2.559   0.282
0.017  -4.369  13.657 -26.623
0.015   5.507  12.418  12.622
0.015  11.175   9.418  -0.193
0.014   3.875   1.224  14.439
0.014  -6.537   6.789  -8.585
0.014   4.908  -5.880   5.612
0.012  -3.526 -19.227 -26.989
0.012   3.079   1.743 -22.432
0.012  -4.665  -7.884 -26.689
>830
0.558   5.748  12.306 -21.611
0.453   3.849   4.636   6.862
0.146  -7.707   6.145 -17.769
0.110  -2.346   4.956  21.976
0.040 -10.177   3.457   1.062
0.036  13.198  -1.155   7.506
0.034   5.285  13.827  14.608
0.030  15.309  13.617   8.023
0.015  -9.042   4.248  -8.127
0.015   4.522  19.863 -24.302
0.015  -3.307  -7.648  -8.472
0.013  13.350   5.546  -0.251
0.013  18.861   6.179   7.826
0.012  -2.957  12.846 -17.013
>831
0.623   3.687   5.057   6.215
0.570   6.388  11.263 -19.376
0.056  -1.545   6.770  22.197
0.035  16.121  12.872   7.112
0.032  -3.891  -9.492 -14.484
0.028  -7.741   4.944 -16.747
0.024   5.609  -5.033   5.420
0.022   5.598  12.005  13.219
0.019  13.816   4.992   8.712
0.018 -10.065   3.253   1.694
0.018  -1.306  20.870 -23.427
0.017  -1.416   1.048 -26.112
0.014   5.875   9.642  -6.238
0.013  -2.062  12.079 -16.402
0.011  -2.316  -7.457  13.629
>832
0.579   5.829  11.885 -19.567
0.549   4.204   5.545   6.766
0.127  -3.165   6.490  22.356
0.059  -4.979  -7.873 -16.311
0.038  -6.266   7.726 -17.245
0.034  16.986  12.847   8.459
0.032   4.256  10.497  -0.392
0.029  -3.663  15.660 -26.969
0.027  -9.478   2.390   0.462
0.020   9.215  -2.239   6.233
0.018  -5.877   7.912  -9.051
0.016  12.494   8.751  -9.901
0.015   4.195   9.690  -8.887
0.014   3.950  20.034 -24.272
0.012   4.103  -0.173  13.814
0.010  -3.529  -1.033 -26.038
>833
0.520   3.674   5.304   6.530
0.453   5.865  12.237 -21.189
0.202  -4.924  -8.794 -15.543
0.037  17.911  13.595   8.007
0.021  11.643   7.307   7.311
0.020   4.159  21.336 -24.158
0.019  -1.666   0.435 -26.405
0.018  12.152  -1.543   7.479
0.014   5.513   9.280  -8.010
0.014   5.312  -5.541   5.264
0.013  -4.757  -0.034 -16.038
0.013  -3.672  -6.998  13.586
0.012  -3.441  -8.312 -25.222
0.012  -3.497  17.355 -25.788
0.012   4.183  12.889  -0.532
0.012 -10.064   3.102   1.035
0.011  -2.859 -16.837 -16.428
0.010  11.939   7.474 -15.962
>834
0.714   5.976  12.170 -20.157
0.605   4.160   5.279   6.419
0.055  -5.630  -6.485  12.483
0.032  -4.140  -7.730 -13.317
0.023  -2.260   5.343  21.843
0.020  15.377  12.507   7.072
0.018  -1.648  21.603 -22.670
0.018  -2.199  13.633 -19.685
0.018  -0.883  -1.070   6.755
0.015  -9.740   3.588   4.479
0.013   5.719 -19.649 -18.018
0.012  11.961  -1.547   6.220
0.012  -7.796   6.397 -17.925
0.011   5.864  11.967  12.590
>835
0.563   3.615   5.271   5.696
0.401   5.920  10.937 -20.899
0.060  17.058  11.733   6.839
0.036  -5.992  -8.656 -15.147
0.034  -9.963   3.564   2.616
0.031  -7.017   7.096 -17.320
0.022   9.917   7.692   0.883
0.020   3.949  -2.964   5.219
0.015   3.461   3.292 -21.606
0.014   2.431  21.598 -23.721
0.014  -3.677  14.793 -27.866
0.014  -2.432   5.708  21.938
0.013  10.176  10.291  11.473
0.012  -6.905   7.069  -7.292
0.012  -3.698   8.671   6.383
0.010  -3.952 -17.877 -27.743
>836
0.547   5.741  12.613 -21.689
0.417   3.840   5.113   6.634
0.181  -3.231   5.633  22.401
0.129  17.601  12.866   8.653
0.041  -4.973  -8.483 -15.060
0.027   5.157  -4.196   5.152
0.023  -5.694   8.853 -21.177
0.022  11.285   9.528  -0.073
0.020  -6.692   2.397 -15.891
0.019  -3.718  16.744 -22.950
0.019   3.511  20.106 -23.782
0.017  -3.007   0.058 -25.900
0.012  12.350   9.362  -8.093
0.012   5.228 -19.920 -22.888
0.012   3.208   2.110  14.101
0.010  -9.915   3.100   1.400
>837
0.559   3.931   5.192   6.582
0.407   6.752  12.320 -21.682
0.141  18.214  12.820   8.581
0.052  -5.162  -8.565 -15.998
0.029  -5.311   8.248 -16.828
0.023   5.215  -4.237   5.467
0.023  12.332  -0.312   6.764
0.022  -8.634   5.436   5.032
0.018  12.729   9.174  -0.304
0.017   4.240  21.837 -24.429
0.015  -3.861  16.645 -25.675
0.014   3.686   0.469  14.354
0.012  -3.263  -7.901  13.035
0.012  -1.646   0.030 -26.028
0.012  -3.310   7.835  23.408
0.011   5.275   9.374  -7.331
0.010  -5.174   7.960  -8.781
>838
0.622   6.529  11.566 -21.238
0.440   3.661   2.874   5.295
0.139  18.688  12.819   7.839
0.065  -3.956   4.867  21.920
0.037   3.480   6.111  12.673
0.036  -5.032  -8.580 -15.473
0.033  -9.988   3.031   1.786
0.026  -5.241   9.710 -17.048
0.024   4.261  19.857 -23.890
0.022   6.103  11.115   6.848
0.020  10.724  -1.783   6.682
0.017  12.012  10.335  -1.298
0.017   3.241   2.287 -24.445
0.016  -4.185  13.444 -25.716
0.012   3.966  -2.444  13.824
0.012  -3.890  -7.468  13.219
0.011  17.639   3.399   7.811
0.011  11.617   6.786 -16.437
0.010   4.656  10.768  -5.905
0.010   4.997 -19.237 -15.442
>839
0.645   6.276  12.065 -21.311
0.611   3.774   6.036   6.694
0.036   5.072  -4.619   5.339
0.031  18.277  13.858   8.044
0.025  -5.164   7.486 -16.935
0.024  -5.023  -9.258 -15.270
0.024  -3.404  14.939 -26.068
0.022  -3.574  -7.658  -7.352
0.017  -2.787   0.648 -25.938
0.015   3.769  21.002 -24.192
0.014  11.475   7.166   8.697
0.014 -10.654   3.007   0.704
0.013  12.374   9.080   0.718
0.013  11.636   7.780 -16.544
0.013  12.459  -0.948   7.078
0.012  -3.011   6.948  22.961
0.012   5.598  11.994  13.003
0.012  -5.432  -0.910 -16.022
0.012   4.901   9.734  -7.495
0.011  -3.364  -7.500  13.565
>840
0.486   4.352   4.786   4.654
0.393   7.396  11.487 -19.963
0.060  11.710 -21.396 -20.429
0.034  -1.081  -3.234 -25.750
0.030  12.661  10.677   7.828
0.026  -4.070  -8.738 -12.434
0.024  13.640  -1.245   7.701
0.021  -3.861  12.932 -18.243
0.020  -3.346   4.305  21.591
0.020  -2.760  20.433 -25.355
0.019   4.686   5.883  13.326
0.018   5.045  -3.541   5.548
0.017  12.737   9.763  -0.332
0.016 -10.187   2.942   0.546
0.015   5.382  20.920 -26.661
0.013  18.750  16.147   9.374
0.013   6.030  10.265  -5.920
0.012   5.209   1.954 -20.632
0.012   5.378 -18.890 -12.419
0.011  -2.630  -8.649   9.819
>841
0.543   3.109   3.076   5.839
0.298   6.248  10.808 -19.801
0.114   4.841   8.640  -0.120
0.034  -6.819   6.301 -17.876
0.031   2.625  21.132 -24.148
0.028   9.687 -22.014 -20.729
0.028  -9.437   4.014   3.824
0.024  -2.632   8.554   6.922
0.023  17.679  10.842   5.500
0.021  10.778  -1.465   5.687
0.020  -4.633  -7.859 -11.202
0.019  -3.023  13.601 -28.794
0.016   2.829   2.696  13.825
0.016   3.810  11.645  11.088
0.012  10.318   5.342  11.034
0.012   4.502  11.647 -11.506
0.011  -2.984   4.359  21.106
0.011  11.952   6.877  -9.047
0.011  11.511  17.137   6.094
>842
0.596   6.133  11.559 -20.676
0.496   3.892   5.300   6.406
0.197  -1.543   5.252  22.388
0.043   5.618  -3.570   5.403
0.041  -2.002  -2.791 -25.285
0.031  -5.428  -8.636 -15.384
0.030  18.332  12.806   7.303
0.023  13.127   5.684   7.107
0.017  -9.910  -4.148 -25.180
0.016   4.401   2.488  14.563
0.016 -10.755   3.263   6.179
0.015   5.111  13.101  14.224
0.015   5.917   9.880  -6.601
0.015   4.781  20.091 -23.738
0.010  12.737  -2.010   0.444
0.010   4.609   1.840 -21.680
>843
0.535   6.388  11.093 -19.105
0.446   3.857   5.849   6.643
0.051  15.587  14.103   7.675
0.029  -2.010  -0.848 -25.983
0.027  -8.133  -6.741 -24.994
0.020  13.812   0.944   6.766
0.018  -3.871  -8.015  -8.283
0.017   5.562   9.613  -7.448
0.015   4.734  23.229 -24.861
0.015   5.105  -5.558   5.401
0.012  -2.952   9.587 -16.893
0.012  12.160   8.238   0.267
0.010   4.646   1.746  13.585
>844
0.360   3.662   5.670   6.683
0.270   5.355  12.590 -20.771
0.095  -0.779  -0.411 -24.909
0.067  -4.313  -8.510 -14.608
0.041   5.514  -2.451 -18.856
0.029  13.548   8.201   7.000
0.021   6.524  -6.735 -10.894
0.019  13.674  -0.454   6.311
0.016   6.350  -7.636   6.815
0.015  -2.023  22.350 -23.441
0.014   4.256  14.199  -0.872
0.014   5.047   0.889  13.551
0.012  -7.456   6.047 -16.483
0.011   6.434  14.148  14.259
0.010 -10.528   5.303   5.691
>845
0.692   4.110   5.410   6.136
0.372   5.028  11.662 -20.879
0.064  -4.663  -9.394 -15.378
0.026  18.288  12.968   7.238
[truncated: 839,631 more chars]
