# Supplementary material for: Spatiotemporal identification of druggable binding sites using deep learning
Source: Commun Biol. 2020 Oct 27;3:618. doi: 10.1038/s42003-020-01350-0 (PMC7591901; doi:10.1038/s42003-020-01350-0)
Supplement: Supplementary file 7 — Supplementary Data 1 [file 42003_2020_1350_MOESM7_ESM.tar › ./raw_data/predictions/holo4k_default.log]

>11bg
0.524  10.559  15.168  68.199
0.179   7.868  53.162  69.093
0.027  11.018  24.121  76.740
0.020   7.288  46.395  76.231
0.014  14.992  36.210  67.388
0.013  12.341  58.400  75.139
0.011  13.474  32.211  75.022
0.011  20.602  59.108  61.564
>11gs
0.694  14.876  17.579   5.547
0.575  12.739   7.161  26.831
0.069  32.444  13.374  19.419
0.066  19.382  11.079  17.978
>121p
0.639  12.821  32.165  17.751
>12as
0.974  24.555  20.101  11.436
0.871  40.249  45.165  17.479
0.019  50.244  45.693  17.191
>13gs
0.627  15.208  17.890   5.704
0.492  12.948   7.073  27.116
0.089  19.084  11.631  18.240
0.041   8.292   0.746  28.758
0.033  31.860  11.687  19.461
0.021  30.911   3.990   5.720
0.011  12.701  16.780  27.742
0.010  22.480  19.477  33.114
>13pk
0.727 -10.903  72.798  83.001
0.714  -4.911  40.603  40.290
0.632  -8.611  60.574  82.353
0.556   0.246  24.347  73.640
0.527 -18.757  35.919  40.145
0.518   4.205  79.462 117.046
0.384  13.036  34.011  78.057
0.218  -3.501  92.372 118.538
0.038  14.437  52.877 105.960
0.034  -5.700  94.320  96.753
0.033  -0.185  52.989 128.143
0.026  -7.242  33.608  78.607
0.025  -9.312  60.611  56.644
0.013 -14.522  34.463  85.509
0.012   2.192  59.896  69.730
0.011 -11.452  18.651  53.807
>16pk
0.545 -11.816  52.439  -0.938
0.147 -10.053  39.065   3.479
0.036  16.882  32.318  -2.974
0.024  -3.835  32.682   3.774
>17gs
0.554  15.196  17.649   5.802
0.488  12.573   6.866  26.960
0.065  15.394  11.512  19.398
0.044  18.446  13.125  11.629
0.024  31.915  12.621  19.596
0.024  30.672   3.909   5.689
0.011  27.196  24.918  30.523
>182l
0.221  34.398  17.850   6.279
0.026  43.902  26.108  21.898
0.013  35.485  12.332  13.986
0.012  44.561  17.887  14.687
0.012  35.149  -0.261   8.995
>183l
0.147  33.913  17.608   7.530
0.025  43.423  26.292  22.705
0.025  34.728  -0.278   9.650
0.017  34.677  12.091  14.093
0.014  42.811  16.809   7.706
>184l
0.136  33.911  17.740   7.592
0.023  43.798  26.080  22.577
0.019  27.436  11.579   1.429
0.018  34.830  11.879  14.178
0.017  34.836  -0.450   9.412
0.012  42.922  16.773   7.168
0.011  44.604   9.323  15.629
0.010  44.889  18.193  15.233
>185l
0.158  32.186  17.626   6.364
0.026  43.917  25.945  22.229
0.017  35.235  -0.354   9.249
0.016  31.223  12.997  12.951
0.011  44.948  18.020  15.016
>186l
0.211  33.821  17.727   6.949
0.032  43.737  26.728  21.375
0.026  26.921  12.582  -0.251
0.019  42.529  16.656   6.888
0.015  34.333  12.907  13.870
0.013  30.025   0.931   8.785
0.011  44.310  18.480  14.501
>187l
0.159  34.241  17.718   7.357
0.023  43.818  26.240  22.016
0.022  27.437  12.906  -0.794
0.017  35.019  -0.322   9.492
0.016  35.118  12.033  14.275
0.016  42.814  16.721   7.954
0.011  44.793   9.308  15.691
>18gs
0.724  13.386   7.478  26.961
0.619  15.499  17.418   5.477
0.128  32.661  13.615  19.457
0.035  19.592  11.843  18.067
0.020  30.776   4.655   5.370
0.013  22.725  19.835  32.615
>19gs
0.707  15.216  17.445   5.611
0.684  13.160   7.097  26.790
0.137  32.176  13.535  19.334
0.073  19.596  10.972  18.567
0.020  30.857   4.301   5.485
>1a05
0.316  17.444  37.153  48.407
0.251  14.646  24.014  45.134
0.240  -6.756  29.527  19.831
0.149  -1.315  19.020  37.097
0.044  -2.139  22.847  21.755
0.028   9.648  16.459  27.309
0.022  13.668  30.049  11.852
0.020   7.900  36.768  11.595
0.012   9.048  21.919  36.260
>1a0f
0.611  51.667 -33.063  51.443
0.347  36.812 -37.399  66.044
0.011  49.493 -39.419  71.472
>1a0g
0.911  45.996  19.615  11.691
0.867  21.634  10.004  32.890
>1a0j
0.659  29.293  47.527  76.300
0.658  35.888  52.331  68.906
0.593  52.964  46.071  53.809
0.538   6.233  18.592 102.290
0.516  19.697  38.191  68.355
0.301  22.656  29.502  61.589
0.278  50.164  51.795  61.349
0.112  12.132  29.349  75.659
0.091  -2.543  22.418  98.661
0.071  23.021  30.893  95.845
0.055  27.331  49.414  44.273
0.053  11.893  18.707  54.697
0.030  11.321  36.997  95.058
0.027  27.449  44.475  64.865
0.026  27.655  39.018  93.418
0.020  47.384  44.310  62.263
0.020  45.948  54.215  88.666
0.019  11.826  18.661  65.457
0.016  50.986  59.815  63.520
0.015  25.951  38.546  76.505
>1a0q
0.679  12.142  18.463  58.493
0.205   2.656  16.533  43.756
0.040  14.057  17.851  38.353
0.032  18.105  32.784  42.129
0.031   0.977  26.236  22.403
0.012  13.422  26.205  44.593
0.011  18.670  18.449  53.744
0.011   3.145  24.694  10.411
>1a0t
0.351 -68.081   1.075  -1.838
0.313 -17.657   1.960  -9.945
0.298 -47.000  14.449  -9.146
0.269 -45.778 -16.183 -10.041
0.187 -17.730  25.720  -1.781
0.157 -47.316 -38.935 -17.898
0.117 -15.260  -7.712 -30.357
0.108 -16.823  24.355 -10.128
0.086 -19.792 -25.588  -7.242
0.084 -56.276  34.015 -22.976
0.080  -1.767  16.871 -29.475
0.076 -25.374  30.837  -9.501
0.071 -58.075  32.838  -6.921
0.069  -2.098  16.832 -13.961
0.062 -41.902 -39.555 -10.303
0.062   1.286  -7.010 -23.512
0.057 -18.117  -0.933 -17.529
0.054 -35.382 -39.915 -17.740
0.050 -50.787 -38.845  -6.703
0.049 -38.454  -0.018 -21.999
>1a26
0.791  40.909  23.174  20.685
0.024  55.717  36.385  27.944
0.021  36.287  30.125  15.457
0.018  32.623  22.638  19.785
>1a27
0.382  14.373   3.830  -5.061
0.059   5.401   3.039 -17.724
0.045  17.690  -5.331   2.887
>1a28
0.818  36.217  33.070  43.861
0.631  23.063  10.250  60.656
0.120  42.606  35.186  30.548
0.061  23.002   8.737  69.778
0.037  38.093  12.700  61.468
0.035  48.190   0.437  69.933
0.031  13.612  -3.907  69.836
0.023  45.359   7.985  69.789
0.018  42.809  19.730  44.401
0.012  34.391  15.139  83.684
0.010  14.776  10.037  70.690
>1a2b
0.866  14.771  27.141  27.840
>1a2c
0.638  15.616 -12.042  21.287
>1a2k
0.954  39.130  35.147 100.184
0.766  57.884  -8.737  82.053
0.725   2.038 -27.477 113.976
0.043  20.675  -2.166  75.309
0.040  41.597   8.200  90.786
0.029  20.344  20.160  70.692
0.012  55.412  -8.373  64.354
0.011  45.100  -5.829  76.822
>1a2t
0.568   3.693  18.036  22.729
0.075  11.223  20.195  14.028
0.018  15.721  33.307  18.218
>1a3g
0.927  -4.456 -39.743  16.745
0.880   1.452  -1.816  21.990
0.760 -25.800 -13.406  -2.057
0.131  -1.519 -16.786  23.071
0.099  -3.657 -55.423   5.233
0.079  18.110  -0.087  23.915
0.059 -25.013  -0.162 -16.594
0.055   6.115 -41.298  16.362
0.051  -2.180 -48.013  -0.356
0.033 -32.581 -27.054  -5.028
0.033  18.204  -9.290  16.652
0.031  -7.356 -17.547   7.532
0.027 -24.341  -9.851  -9.589
0.026 -15.656  -1.419 -11.307
0.018 -22.697  -8.214   6.256
0.018 -17.595 -29.761  10.255
0.014   5.871 -40.598  30.023
0.013   8.436   4.472  24.618
>1a3l
0.798  35.154 -11.332  21.662
0.050  38.249  -0.162  14.942
0.037  20.813  -2.983  12.724
0.025  13.124  13.464  -3.538
0.022  20.105   7.093  12.643
0.016  27.731  -1.256 -21.376
0.012  30.092  -0.441  13.090
>1a42
0.635  -4.401   1.635  13.937
0.021   3.995  -5.696   6.651
0.018 -10.387  11.727  11.843
>1a46
0.603  15.100 -11.918  22.308
0.014  16.360  12.212  21.714
>1a4g
0.814  30.193  36.275 -31.124
0.791  -3.401  55.735  -7.835
0.049  34.638  41.107 -11.577
0.034 -10.186  41.345 -22.198
0.022   0.794  61.801  -0.342
0.014  28.115  46.513 -32.425
0.013   6.068  52.147  15.991
0.012  29.144  10.465 -31.893
0.010 -12.444  52.852 -17.267
>1a4h
0.662  17.847  -3.430  -4.589
0.021  11.181  -7.756  -0.996
0.014  29.322  -1.129   8.273
>1a4i
0.902  12.929  24.836  34.769
0.546  -2.893  47.373  29.940
0.311   1.289  55.317  19.197
0.215   7.469  10.505  27.951
0.087   8.668  10.284  43.015
0.043  12.674  13.973  22.396
0.021  -0.942  44.897  19.589
0.019  13.160  10.516  35.202
0.014  13.018  22.319  23.089
0.012  15.972  52.215  -3.142
0.012   0.345  56.104  -1.392
>1a4m
0.852  72.918  69.541 103.879
0.728  40.693  20.701  50.366
0.650  85.519  22.761  52.110
0.485  30.448  68.141 100.681
0.021  73.318  75.547 109.176
>1a4q
0.803  30.488  36.345 -31.857
0.631  -3.976  55.924  -7.994
0.038  34.805  41.452 -11.593
0.030   0.610  61.754  -0.452
0.025 -10.697  54.130 -16.520
0.019   4.100  47.207 -32.326
0.017 -10.198  40.888 -21.996
0.016   6.344  52.113  15.817
0.016  28.865  10.678 -32.276
0.015  27.788  46.912 -31.780
>1a4w
0.766  16.307 -12.103  21.476
0.027  16.818  12.486  22.455
>1a50
0.952  77.807  16.113  11.436
0.502  48.435  28.131  12.432
0.024  70.871  -2.622  18.451
>1a53
0.590  -8.475 -22.131  32.513
>1a54
0.404  13.005  41.749   9.865
0.041  29.806  46.111   8.621
>1a59
0.823 -21.838  54.041 100.164
0.075 -18.384  60.289 114.031
0.066 -15.683  58.828  92.869
0.028 -22.333  62.174  98.397
0.019 -28.602  68.643  99.568
>1a5a
0.883  78.944  15.867  12.475
0.650  49.709  28.668  11.813
0.076  45.234  21.575   9.371
0.032  73.216  -2.765  19.214
>1a5b
0.782  78.686  15.884  12.263
0.597  51.030  28.918  11.622
0.012  47.542  21.689  10.596
>1a5g
0.869  14.780 -11.451  21.839
0.034  15.795  12.696  21.581
0.012  27.171   1.150  30.389
>1a5s
0.929  78.485  16.023  12.121
0.771  49.878  27.448  13.676
>1a5z
0.815  92.575  25.435  54.892
0.089  92.102  33.010  65.535
0.068 102.701  53.006  72.346
0.041 102.538  45.081  65.407
0.015  95.695  55.269  65.777
0.013  93.835  48.151  80.284
0.013  94.176  37.532  42.671
0.011  86.925  39.183  58.265
>1a69
0.822 -18.074  70.010  69.294
0.812 -10.080  83.019  85.852
0.543 -12.417 112.403  60.328
0.023  -8.405 102.391  84.992
0.014 -14.987  80.508  94.594
>1a6v
0.829   5.883  13.585  76.489
0.765   6.172  13.411   2.951
0.691   6.140  13.114  38.212
0.022   9.193  16.169  57.022
0.020   7.172  16.455  94.127
0.013  -7.026  14.014  62.972
0.012   6.553   8.673  51.005
0.011   6.136  21.185  23.601
0.011  -1.241   6.555  94.778
0.010  -1.414  23.579  33.537
>1a6w
0.944  41.935  13.349   2.683
0.030  34.572  17.460  23.301
0.016  42.984  20.808  23.345
>1a71
0.897 -14.159   2.329 -15.753
0.845  -1.643 -16.168  15.304
0.051 -13.387 -18.373  -4.954
0.013 -26.351  -6.596  27.077
0.011 -12.964  -9.714  24.842
>1a78
0.558   1.260  -2.426 -12.052
0.248  10.135  -3.495  24.435
0.034  10.098   3.484  20.030
0.019  14.789  -9.404  -0.295
>1a80
0.560  10.828  -0.172  24.368
0.340  12.678  -0.263  14.416
>1a82
0.655   6.851  21.960   9.352
0.193  -2.138  24.906  13.450
0.081  -0.499  31.869   5.824
0.020  12.665  21.548  -3.425
>1a85
0.338  26.363  56.832  50.503
0.179  12.715  68.716  56.990
>1a86
0.493  26.201  56.836  50.348
0.278  12.638  68.274  57.082
>1a8g
0.841  -9.502  16.545  27.238
>1a8i
0.468  23.505  22.323  26.894
0.323  35.182  24.746  30.502
0.248  37.041  34.982  30.729
0.077  26.971   4.015  50.147
0.041  42.864  26.266  57.417
0.033  47.160   0.422  30.939
0.030  10.046  22.137  54.182
0.024  10.040  20.442  32.069
0.018  11.925  43.911  25.704
0.018  37.665  25.702  15.474
0.014  50.537  13.112  55.338
0.011  15.640  29.003  39.544
0.011  36.688  30.539  39.212
>1a8p
0.402  30.526 -27.123  13.541
0.201  15.473 -25.700  11.567
0.135  22.433 -11.123  22.655
0.039  29.911 -20.892   6.176
0.026  25.782  -3.941  19.698
>1a95
0.761  41.167 112.001  55.665
0.591  17.814 135.724  21.436
0.410  24.638 106.626  19.681
0.310  11.052 118.790  55.764
0.107  25.103 131.783  21.928
0.079  38.621 118.837  59.464
0.018  38.880 119.302  50.742
0.012  15.785 127.380  41.575
0.011  26.432  98.266  18.202
>1a96
0.831  41.534 111.560  56.777
0.724  17.704 135.218  23.147
0.430  10.803 121.075  59.957
0.374  26.535 104.952  18.494
0.074  24.252 130.799  24.747
0.038  38.856 118.751  53.687
0.035  19.062 108.381  17.759
0.030  10.957 116.047  51.890
0.020  16.369 127.934  41.224
0.012  24.358 136.895  18.549
0.012  15.619 114.681  59.834
>1a9m
0.605  43.043  20.821  64.855
>1a9p
0.654  19.973  89.584  73.479
0.315   1.230  97.087  59.486
>1a9q
0.372  15.003  94.535  77.147
0.164  21.289  89.957  73.882
>1a9r
0.540  20.022  91.440  74.501
0.412  13.365  95.189  77.328
>1a9s
0.557  20.160  90.107  73.587
>1a9t
0.652  20.243  89.942  73.759
>1a9u
0.275   3.120  15.435  29.332
0.065   5.262  23.515  31.075
0.016 -12.482  32.227  58.178
0.014  -2.564  32.598  40.497
0.013   5.036  29.143  39.475
>1a9y
0.922 -24.115  47.091  -0.731
0.291 -22.569  65.931   3.281
0.029 -26.696  56.974  -0.329
>1a9z
0.712  31.401   2.384  35.189
0.468  15.431  13.849  39.494
0.055  14.976   7.677  29.325
0.011  22.445   2.373  34.538
>1aa6
0.873  79.865  28.211  19.889
0.576  77.656  41.105  34.164
0.391  96.924  35.342  31.826
0.046  75.600  43.357  24.489
0.033  71.613  49.604  17.795
0.020  75.753  48.837  33.372
0.014  61.756  50.325  14.045
>1aaq
0.493 -10.299  16.395   2.584
0.018  -1.969  35.107  12.031
>1aaw
0.881 131.143  37.828  25.787
0.021 120.088  56.716  26.623
0.013 135.320  30.352  27.933
>1aax
0.669  45.725  14.569   4.873
>1abe
0.312  11.813  56.619  53.521
0.113  27.869  44.338  62.891
>1abf
0.274  13.709  56.127  52.977
0.091  27.801  43.962  62.822
0.012   8.858  81.631  55.567
>1ac4
0.834  -5.142  55.117 111.754
0.079  11.884  70.213 115.367
0.019  18.503  60.310 111.661
>1ac8
0.884  26.955  94.797  50.967
>1aco
0.925  35.802  33.655  70.999
0.014  41.339  12.330  86.149
0.013  11.197  15.028  67.276
0.011   4.233  16.277  84.481
0.011  26.298  14.888  87.215
>1ad4
0.703  33.477   8.340  40.906
0.304   6.114 -11.139  16.427
0.071  40.297  16.479  44.765
0.021  11.741 -16.946  11.322
0.012  36.925   8.768  48.542
0.012  -0.248 -15.825   9.547
0.010   5.781 -16.818   2.626
>1ad8
0.885  13.831  -6.163  21.741
0.049  16.670  18.275  21.161
>1adb
0.960 -11.098   6.722 -61.613
0.946   0.493 -11.697 -29.801
0.607 -11.367  12.908 -54.692
0.060  -1.580 -17.270 -77.615
0.032  -6.524 -18.958 -71.399
0.026  -8.641  -7.541 -23.778
>1add
0.548   6.537  17.195  38.089
>1adl
0.546 -47.798  71.323  -7.908
>1ado
0.888  57.924  -4.439  25.574
0.883  62.608  21.433 -17.799
0.718  23.203  25.917  25.513
0.697  20.187   1.097 -17.638
0.531  39.899  -3.851   2.674
0.362  43.953  25.090   3.684
0.238  24.893   0.988  10.766
0.099  28.628  24.307  -5.415
0.058  58.000  22.244  10.029
0.050  18.836  -5.387  -9.368
0.048  53.051 -12.180  23.471
0.037  66.827  32.348  -8.144
0.035  53.033  -3.399  -3.492
0.027  12.350 -11.031  -7.173
0.023  40.622  10.037  19.402
0.016  44.190  -2.221  -4.944
0.016  43.998   7.488   7.914
0.015  50.408  28.011  14.083
0.015  42.001  28.214  -7.445
0.015  52.189  15.861 -24.644
>1ads
0.544  19.103  27.014  61.135
0.301  20.506  28.334  71.045
>1ae1
0.614  41.657 122.615  46.034
0.528  23.730 102.415  15.684
0.525  39.740 105.475  47.353
0.251  42.113 114.258  40.573
0.090  16.754 116.620  14.612
0.051  18.633 107.850  21.040
>1ae8
0.654  15.983 -11.922  21.320
0.014  10.345 -12.083  12.918
>1aed
0.884  26.946  94.835  50.947
>1aee
0.876  26.878  95.273  50.771
>1aef
0.884  26.946  94.835  50.947
>1aeg
0.884  26.946  94.835  50.947
>1aeh
0.884  26.946  94.835  50.947
>1aej
0.884  26.946  94.835  50.947
>1aek
0.884  26.946  94.835  50.947
>1aem
0.884  26.946  94.835  50.947
>1aen
0.834  -5.142  55.117 111.754
0.079  11.884  70.213 115.367
0.019  18.503  60.310 111.661
>1aeo
0.834  -5.142  55.117 111.754
0.079  11.884  70.213 115.367
0.019  18.503  60.310 111.661
>1aeq
0.884  26.946  94.835  50.947
>1af6
0.854  -9.285  19.657  79.333
0.694 -13.535  49.456  79.225
0.605  14.314  38.101  81.783
0.226   5.577  64.089  78.000
0.120  21.618  40.302  78.412
0.102   5.243  65.626  87.531
0.075 -22.077  57.968  71.095
0.071 -19.301  -4.725  86.024
0.069  17.410  15.145  79.597
0.063  15.286  64.222  85.307
0.058  15.491   9.688  87.265
0.051 -30.452  26.372  70.362
0.051 -17.605   8.816 111.689
0.047  -0.987  18.018  75.608
0.045 -42.112  51.447  78.414
0.044 -32.445  31.671  76.609
0.044 -19.049   0.030  72.941
0.043 -32.411  19.553  62.107
0.042 -24.176  57.262 112.651
0.042  35.335  25.159  76.997
>1af7
0.854  26.420  25.199  48.450
0.084  51.864  25.296  42.252
0.013  36.617  22.948  49.075
>1afe
0.760  16.423 -12.022  21.411
>1afl
0.336  35.890   1.624  24.453
0.311   8.374   4.749   3.677
0.013   8.470   9.394  11.382
0.012  35.939  -2.793  14.881
0.011  17.513   3.856   4.178
>1afq
0.401  26.998   3.177  39.951
0.028  27.121  -1.265  29.822
>1afs
0.820 -27.770  60.321 -15.235
0.322 -22.688  13.233  -1.246
0.207 -29.718  17.893  -3.751
0.086 -20.100  63.443 -22.012
0.011 -26.573  26.142  10.054
0.011 -12.763  63.999 -16.267
>1ag9
0.983 -18.666  59.100  17.974
0.956  -0.157  58.333  24.413
>1agp
0.576   7.131  -8.647  18.527
>1agw
0.810  65.896   5.348   9.973
0.564   7.151   4.580  18.939
0.173  42.091   5.688  21.209
0.155  36.309   1.810  14.254
0.078  31.097   0.497   6.065
0.020  40.202 -10.083  20.550
0.016  65.362  14.199  10.467
0.012  31.213  -8.297  21.043
0.011  -0.409  15.453  18.022
0.010  30.011  12.652  14.540
0.010  79.309  20.963   8.682
>1ah0
0.498  61.597  34.935  91.513
0.145  58.572  26.666  93.235
>1ah3
0.337  61.337  34.692  92.435
0.216  67.205  40.197  89.337
0.013  67.358  40.146 107.638
>1ah4
0.410  61.324  34.381  91.982
>1ah5
0.813  21.365   2.990  25.759
>1aha
0.481  61.399  92.424   4.844
0.360  76.713  83.776  -2.308
>1ahb
0.685  60.707  91.025   4.542
0.170  76.326  83.428  -2.915
>1ahe
0.743   6.067  29.424  24.641
0.540  -6.974  53.797  24.288
>1ahf
0.492   5.762  29.042  25.160
0.471  -6.303  54.241  23.922
>1ahh
0.847  48.983  15.686   6.703
0.282  27.767  13.346 -21.028
0.204  45.426  24.096   8.136
0.080  45.725  30.910   3.846
0.043  14.337  21.550 -15.484
0.026  21.306  15.108 -14.736
0.025  40.656  29.967  14.900
>1ahi
0.613  48.801  16.117   6.610
0.417  28.243  11.730 -21.284
0.365  45.919  25.032   4.390
0.259  22.453  11.241 -12.636
0.020  42.342  30.949  13.567
0.015  14.971  18.036 -13.495
0.011  15.476  16.220 -21.427
>1aht
0.689  16.491 -11.968  21.243
0.056  28.053   1.335  29.705
0.016  18.665  12.639  20.534
>1ahx
0.874   4.556  28.187  24.987
0.730  -5.862  54.561  24.589
>1ahy
0.622   4.834  29.004  25.162
0.504  -5.690  53.789  23.959
>1ai5
0.361  12.997  36.640  35.001
0.218  -3.666  39.364  56.382
0.071  12.974  15.248  58.861
0.070  22.917  21.329  15.208
0.029  13.352  30.241  51.461
0.013  11.199   7.119  16.649
0.012  26.283  52.092  34.782
0.011   9.182  44.508  11.361
>1ai8
0.573  14.644 -11.633  14.239
0.021  12.189  12.998  14.244
>1ai9
0.726  29.620  -6.529  16.112
0.521  20.516  29.444   9.510
0.293  11.473  36.259  16.757
0.159  29.729  -3.833   1.586
0.011  27.360  -9.756   6.852
0.010  35.918  -6.193   6.307
>1aia
0.755   5.476  28.364  25.457
0.387  -5.538  55.995  25.367
0.028  12.276  32.062  22.345
>1aic
0.786   5.751  28.553  25.358
0.467  -5.857  54.642  25.045
0.023  12.160  32.681  22.448
0.020 -17.151  51.539  21.673
>1aid
0.472  65.307  41.159   3.354
0.023  64.942  35.104  -2.788
>1aij
0.713  27.650  21.169  27.432
0.484  38.947  37.076  26.957
0.457  65.192 116.594  26.941
0.437  65.132  83.882  50.551
0.367  83.141 115.996  57.412
0.364  51.121  96.054  39.045
0.300  14.060  46.207  28.038
0.275  13.161  36.739  36.931
0.261  12.730  45.535  36.546
0.254  21.834  24.285  37.130
0.213  30.255  44.770  21.904
0.204  21.512  54.337  23.284
0.201  65.027 105.872  52.440
0.199  79.272 108.873  39.094
0.198  49.226 100.789  30.277
0.190  24.913  59.963  43.394
0.171   7.368  30.840  38.488
0.162  64.957  97.651  57.573
0.143  57.563 105.354  46.016
0.143  58.313 108.019  21.197
>1aiq
0.581  16.625  16.791  32.455
0.428  44.633  36.912  22.978
0.154  37.060  49.277  34.763
0.054  23.816   2.780  44.362
0.029  41.072  53.113  19.664
0.016  24.067  19.215  48.939
0.013  26.623  52.789  25.729
0.012  45.117  28.241  23.526
0.011  17.838  10.589  41.295
0.011  35.089  52.928  26.198
>1aix
0.672  15.222 -11.477  21.037
0.035  27.533   2.284  30.165
0.019  16.083  12.907  20.655
>1aj0
0.625  41.420   2.825   6.327
0.160  43.567   2.170  -1.788
0.010  33.966  10.599   6.646
0.010  38.897  17.009  12.605
>1aj2
0.549  43.352   1.778  -2.352
0.462  41.549   3.389   6.431
0.012  33.567  10.932   7.187
>1aj7
0.659  17.082   7.989  36.303
0.402  29.754  12.625  35.310
0.102  32.102  11.631 -17.516
0.083  23.542  14.680 -15.440
0.023  30.511   7.373  18.037
0.013  16.640   4.570  14.747
0.012  32.880   6.190 -10.751
>1aj8
0.625  26.685  30.833  95.334
0.440  36.964  47.193  64.968
0.336  35.645  39.568  68.318
0.070  30.016  23.660  99.729
0.022  37.246  42.733  96.350
0.019  27.597   6.901  68.436
0.017  45.378  32.790  70.353
0.010  31.319  33.597  64.610
>1ajk
0.862   1.614  -3.378  24.427
0.853  15.983   2.238  -7.665
0.110  16.747  -5.343  19.963
0.106   0.764   2.280  15.550
0.019  22.735  -5.151  14.295
>1ajn
0.691  12.537  36.700  34.557
0.258  -3.805  39.006  55.773
0.065  12.916  15.096  58.852
0.025  23.064  20.853  15.088
0.025  25.163  52.000  35.127
0.022   2.711  21.469   8.615
0.020   0.371  23.768  54.976
0.016   7.413  45.770  10.799
0.011  12.353  30.490  55.166
>1ajp
0.380  -3.775  38.933  55.887
0.273  12.359  37.895  34.716
0.093  12.729  14.998  59.325
0.038  22.855  21.073  14.689
0.033  24.834  52.098  34.865
0.015   2.691  21.390   8.367
0.014  13.865  29.887  51.016
0.013   7.313  45.900  10.839
>1ajq
0.805  12.321  37.327  34.220
0.392  -3.879  38.941  55.977
0.108  22.263  21.429  13.988
0.038  13.058  15.329  58.756
0.022  13.471  30.492  53.673
0.011  11.648   6.964  16.518
>1ajs
0.838 -50.748 -16.314  -7.860
0.818 -34.637 -36.383  -3.713
0.020 -29.051 -61.588  -5.286
0.016 -21.011 -17.183  -7.938
0.013 -43.381   2.984   0.213
0.013 -43.407  -4.731  -3.741
0.013 -62.343 -35.533  -3.131
0.012 -61.778 -12.975 -10.475
0.011 -68.374 -29.663 -20.073
>1ajv
0.617  12.037  23.982   5.479
>1ajx
0.751  12.497  24.238   5.344
0.014  26.332  32.871  -5.833
>1aka
0.965   9.325   1.480  12.407
0.949   9.458  13.184  36.477
0.013  17.628 -14.416  -9.794
0.012  21.515  17.196  50.687
>1akb
0.809  45.009  14.302  44.086
0.310  67.961  16.251  52.110
0.047  27.784  27.154  51.770
>1akc
0.861  44.633  13.876  43.480
0.426  68.088  16.215  51.199
0.071  27.752  27.133  50.993
0.016  20.997  11.294  46.456
>1akd
0.986  11.243  22.384   6.990
0.033  16.198  28.620  28.379
0.017  15.593  16.230  11.054
>1ake
0.725  23.638   5.776  19.626
0.537  16.709  46.441  20.298
0.303  24.599  43.384  20.083
0.160  10.835   1.343  23.100
0.019  30.225  41.073  39.257
>1akq
0.678  52.932  36.698  13.708
>1akr
0.929  -3.380  32.722  15.594
>1akt
0.927  -3.159  32.453  15.363
>1aku
0.748  -1.598  35.210  19.678
>1akv
0.643  53.554  15.831  19.599
>1akw
0.910  -3.508  32.916  15.722
>1aky
0.542   9.033  23.370  17.853
0.140  14.005  32.456  15.769
>1al6
0.508  15.520  -7.136   3.349
0.105   9.765 -11.693  -0.499
0.059  18.485  -5.847  10.676
0.017  -0.029 -13.210  -9.492
0.017  24.904   9.756   6.412
0.015  -3.874 -18.977   8.355
0.011  24.875   1.334  20.421
>1al8
0.941  23.654  64.588  -4.012
0.086  27.685  73.932  11.111
0.054  23.765  75.543 -11.521
0.011  24.707  74.330  -3.659
>1aln
0.265  35.037  49.721   8.037
0.132  41.338  52.874 -16.343
0.027  36.509  57.623   5.923
0.019  53.617  52.104  13.628
0.018  54.381  50.416  -2.278
0.015  37.071  57.191  -9.871
0.012  36.832  53.104  -1.243
0.011  55.200  43.888   3.171
>1alw
0.164   5.462 -47.342  54.454
0.137  -3.143 -36.805  49.359
0.035   9.798 -49.007  34.476
0.029 -14.667 -35.966  64.635
0.026 -10.151 -31.126  41.935
0.023   5.234 -24.050  40.425
0.023  21.029 -23.721  46.575
0.015 -13.033 -38.298  56.885
0.014   5.112 -30.750  64.206
0.013 -19.710 -30.413  46.371
>1am1
0.410  17.305  -3.514  -4.496
0.017  28.874  -0.358   8.540
>1ama
0.869  43.968  14.473  44.250
0.360  67.663  16.001  51.823
0.033  27.422  27.121  51.085
>1ami
0.811  35.969  33.769  71.313
0.010  11.194  14.848  67.620
>1amk
0.599   9.698  -1.161  20.876
0.030   1.979   1.546   4.890
0.019   5.714  -3.925  -4.769
0.011   2.895   3.366  -2.856
>1amq
0.841  24.631   5.212 -12.951
0.036  27.831  13.499 -15.498
0.014  30.019  21.840 -22.928
>1amr
0.644  24.994   4.839 -14.134
0.017  21.580  -9.589   6.029
0.012  37.419 -14.276 -14.119
>1amu
0.942  -7.629 142.456  68.903
0.801  33.905  94.668  30.706
0.246  15.684 117.009  52.616
0.178  34.901 122.653  42.951
0.156   9.204 115.521  46.005
0.077  39.679 114.936  34.496
0.067  -7.441 156.824  93.079
0.065  -2.973 132.189  77.636
0.043  59.474  88.563  16.542
0.030   9.350 114.322  57.144
0.024   8.649 123.492  44.183
0.021  -3.113 123.044  75.328
0.018  41.955 105.544  33.558
0.012 -22.707 148.032  93.883
>1amw
0.564  17.642  -3.545  -4.725
0.074  11.127  -6.959  -1.225
0.026  31.455  -2.183   7.010
>1amz
0.589  15.848  -6.977   3.650
0.100   9.345 -12.037  -0.609
0.028  18.905  -5.932  12.676
0.020  -0.119 -13.219  -9.415
0.018  24.765   9.829   6.544
0.013  -3.881 -19.300   8.081
>1an9
0.117  50.956  44.894  81.621
0.078  30.806  66.682  45.010
>1anc
0.396   6.934  48.930  55.481
0.059  13.765  52.686  57.731
0.016  12.489  41.268  58.369
>1and
0.406   9.346  48.439  55.865
0.039  16.942  49.501  58.865
0.015   4.981  41.202  57.718
>1ane
0.447   9.196  48.424  55.985
0.015  12.674  40.851  58.193
0.014  17.217  48.339  59.086
>1ank
0.773 -30.116   2.026   4.719
0.748   4.370   8.001  24.601
0.500   2.656  -0.804  26.727
0.295 -29.783  13.954   0.952
0.020 -24.967  16.083  -5.418
>1aob
0.456 -30.889  -6.010  18.812
0.094 -41.013   4.054  31.179
0.086 -25.443  -4.541  10.824
0.054 -23.834  10.560  31.955
0.053 -32.681  -3.228  31.292
0.020 -27.565 -17.220  17.761
0.014 -23.243   4.700   5.167
0.013 -23.997  17.147  16.739
0.013 -10.645  -3.285  11.215
>1aoe
0.743  30.022  -5.813  16.436
0.355  20.519  29.361   9.739
0.296  11.570  35.930  16.357
0.201  28.623  -6.293   7.460
0.052  35.454  -2.863   0.425
0.044  23.345  20.253  26.051
0.017  14.005  40.306  22.675
0.011  38.892  -6.873  15.613
>1aog
0.755  47.945   2.335  25.905
0.505  37.920   4.299 -26.481
0.387  22.413  11.318 -15.979
0.373  54.741   3.577  15.474
0.293  28.952   6.621 -15.818
0.131  42.340  18.566 -16.369
0.089  64.098   5.597  16.733
0.061  30.883   2.668  -2.251
0.055  41.167  -3.858  -0.662
0.046  54.147   0.806   3.334
0.046  45.507  17.776  16.130
0.020  64.231  24.122 -16.657
0.013  48.033  10.115  16.300
0.011  37.129  11.349 -16.547
>1aor
0.970  58.067   4.604   5.248
0.731  18.813   3.435 -25.435
0.272  11.027  18.477 -20.910
0.051  59.827  -3.868   2.389
0.047  15.791  10.619 -20.931
0.029  10.990   0.584 -21.056
>1ap9
0.549  15.991  43.537   3.808
0.034  19.234  32.499  24.413
>1apb
0.209  11.947  56.089  53.282
0.069  27.752  44.408  62.569
>1apt
0.956  23.783  10.538  20.040
0.010  12.161   2.725  18.615
>1apv
0.930  23.579  10.947  20.349
>1apw
0.937  23.598  10.987  20.232
>1aq1
0.473  -1.229  27.768   9.675
0.018   5.871  24.618  45.573
0.014  -4.204  26.576  19.631
0.012  -5.285  32.017  37.274
>1aq2
0.704  28.201   8.617  12.120
0.144  54.822   4.556   4.489
0.031  34.476   3.643   7.303
>1aqb
0.569  -1.712   1.512  -4.542
>1aqu
0.797  14.002  23.578  32.560
0.588   9.821  21.432  58.241
0.470  16.382  25.525  66.418
0.204   9.317  19.423  24.176
0.015  12.818  18.354  50.969
>1aqy
0.756  14.041  24.097  32.687
0.412   9.995  21.909  58.554
0.403  14.615  24.927  65.153
0.249   6.557  18.922  22.653
0.017  14.743  17.638  38.688
0.011   4.045  25.940  79.170
>1arg
0.826   5.300  29.092  24.431
0.796  -5.877  54.218  24.315
0.017  19.931  28.383  14.295
>1arh
0.412   6.299  30.430  23.806
0.353  -6.498  53.152  24.134
>1ari
0.666  -6.101  53.449  25.215
0.608   5.394  29.402  25.393
0.052  19.169  29.024  14.809
>1ars
0.834  24.829   4.696 -13.377
0.029  30.249  20.203 -23.228
0.021  27.599  12.447 -15.172
0.015  26.294  26.752 -30.184
0.010  37.223 -12.975 -13.102
>1as0
0.907  37.164 -27.729   7.392
>1as3
0.595  40.957  20.520  31.311
>1asa
0.545 -132.508   4.445  64.185
0.012 -123.327   8.565  61.113
0.012 -126.838  17.936  52.446
0.011 -119.228 -12.690  63.021
>1asc
0.929 132.115  37.059  26.238
0.051 120.121  55.434  25.865
>1asd
0.447 -132.776   4.531  64.436
>1ase
0.475 -132.413   3.780  64.592
0.026 -143.256  20.749  63.424
0.012 -123.279   8.578  60.957
>1asm
0.798   5.040  29.119  24.919
0.533  -5.700  53.984  24.629
0.014  19.918  29.249  14.644
>1asn
0.610   5.418  28.642  25.432
0.439  -6.457  52.731  23.766
0.047  12.845  33.190  21.981
>1at3
0.034  25.134  28.858  42.680
0.013  29.898  24.509  24.471
>1atp
0.935   8.882   9.335   2.816
0.038  14.880  22.246  -0.317
0.036  -4.959  -9.161  -8.196
0.031  21.215 -20.299   9.151
0.011  21.297   3.728 -14.312
>1atr
0.678  19.007  31.094  17.133
0.070  15.729  21.878  22.193
0.022   6.647  37.079  22.128
0.012  13.171  36.757  17.483
>1ats
0.813  19.816  32.424  16.118
0.056   8.477  36.444  22.154
>1au8
0.476  13.244  38.272   1.873
>1aur
0.553  49.747  36.999  59.922
0.320  47.033  24.072  63.804
0.048  48.084  11.343  75.842
0.014  42.220  33.315  52.598
>1aux
0.818  18.563  37.371  11.715
0.220  49.568  63.303  -1.051
0.108  56.062  62.744  19.527
0.059  42.805  70.739   5.061
0.047  28.477  27.572  21.860
0.038  22.034  30.174  12.619
0.031  24.961  31.366   2.550
0.027  54.866  69.543  11.220
0.022  36.496  29.248  18.958
0.019  48.449  60.455  21.446
0.016  19.729  36.243  19.746
>1av5
0.642  41.411  32.842  51.992
0.607  42.293  56.362  38.706
0.014  43.047  56.970  53.336
>1awb
0.712   3.135  51.948  12.698
0.675  -8.256  50.383  33.675
0.057 -26.890  51.229  28.545
0.041  22.246  55.674  20.845
0.038 -23.596  69.246  26.599
0.016  15.788  71.069  24.719
0.012   7.102  43.716  12.089
0.011 -34.950  66.702  34.930
>1awf
0.585   7.222  21.228  50.136
0.053   5.376  46.865  50.437
>1axa
0.714  -9.006  16.894  27.222
>1axe
0.953 -13.893   2.917 -15.953
0.794  -1.756 -16.117  15.543
0.029 -14.131 -16.256  -4.749
0.014 -26.388  -6.599  27.605
0.013   6.809 -16.103   9.570
>1axg
0.960  -3.215  15.719 -15.466
0.623 -12.640  -2.639  17.243
0.611 -24.934  40.214  17.104
0.579  -8.668  56.902 -12.944
0.269 -23.922  32.236   7.932
0.031 -28.296  54.140  -2.125
0.014 -36.321  50.403  -3.433
0.014 -16.044  15.383   6.540
0.012 -20.063  65.354   6.502
0.012 -12.995  23.410   6.463
0.012 -19.522  64.869  30.279
0.012 -11.343  -9.936   8.657
0.011 -16.763  38.262  -3.010
>1axr
0.891  26.578  25.207  29.144
0.342  27.157   4.881  50.225
0.167  37.222  34.534  28.637
0.056  46.499   0.241  31.094
0.025  24.924  25.576  20.963
0.019  35.122  25.598  31.407
0.018  49.411  16.251  57.575
0.013  10.240   0.448  47.394
0.013  12.952  42.694  27.052
0.011  35.275  26.116  19.544
>1axw
0.700  44.996  33.476  24.078
0.684  17.006  18.574  31.675
0.030  47.754  42.628  23.779
0.012  42.961  51.496  24.341
0.012  17.409   9.667  41.774
0.012  35.690  50.818  35.486
>1axz
0.316  14.577  -3.459  35.281
0.013   6.953   2.859  37.139
0.010  -0.951  11.976  11.849
>1ay4
0.953  88.953  20.240  -0.712
0.906 104.092  41.106  10.252
0.029 122.472  48.964  30.355
0.026  97.845  52.556  12.625
0.019 109.572  22.718   2.939
0.013 122.082  48.351   3.286
0.011 121.481  47.560  16.885
>1ay5
0.976 104.111  41.304  10.172
0.944  89.169  20.071  -0.719
0.041 107.323  60.518  26.109
0.037  97.152  12.401  -4.999
0.015 121.344  46.335  13.765
0.010  74.832  16.632  -5.794
>1ay6
0.430  15.331 -12.100  21.960
0.018  18.711  13.636  20.475
>1ay8
0.983 103.829  41.515  10.510
0.837  88.979  20.151  -0.957
0.040 106.772  63.886  25.694
0.019  96.481  13.374  -4.990
0.013 122.832  48.109  29.867
0.012 120.974  46.935  12.802
>1ayl
0.492  27.193  10.121  13.047
0.055  35.414   3.400   9.142
0.028  29.512   2.340   3.294
0.019  57.000   4.816   5.345
0.014  52.156  12.230  12.104
>1aym
0.521  36.598  41.816 105.157
0.150  36.494   6.838 126.619
0.050  49.507  37.988 112.614
0.047  58.134   6.335 111.040
0.032  51.750   4.689 105.251
0.028  20.103  26.372 118.001
0.025  61.905   4.768 119.980
0.020  34.053  42.727  95.853
0.016  26.342   5.861 142.847
0.013  50.066   6.231  97.337
>1az1
0.518  20.448  28.053  71.008
0.133  19.191  27.307  61.880
0.019  23.244  38.511  61.306
0.017  13.725  36.314  83.792
0.012  27.887  27.287  77.955
>1az8
0.572  29.499  14.604  17.830
0.071  34.506  15.214  28.023
0.017  36.521  25.034  33.949
>1azl
0.944  -3.145  32.891  15.478
>1azm
0.652  36.487  16.304 -18.245
0.030  47.664  21.116 -22.998
0.017  46.887  24.079  -9.311
>1azs
0.867  18.730   4.145  26.125
0.566  42.575 -10.957  50.585
0.266  59.419 -16.778  54.377
0.099  64.957 -26.905  37.222
0.068  52.521 -16.062  50.274
0.067  50.974 -10.319  56.268
0.026  40.843   2.391  66.195
0.024  18.749 -14.831  41.660
0.021  33.543  -7.368  57.653
0.020  49.990 -10.101  45.122
0.015  64.538 -17.366  24.840
0.010  28.139  30.370  17.956
>1azt
0.971  16.458  18.544  37.772
0.949  16.329  29.369  -4.713
0.028  23.801  40.480  36.577
0.027  11.497  25.986  15.241
0.017   9.137   5.743  38.594
0.015  23.583   2.668   5.102
0.013  10.997  19.488  19.996
0.011   9.143  45.574  36.826
>1b02
0.708  -4.506  47.573   5.746
0.028  12.763  40.384  21.309
0.020  21.433  50.629   4.671
0.020  -4.436  42.252  -1.630
0.015  19.544  54.199  19.910
0.011  21.425  55.549  11.097
>1b09
0.632 104.478 162.297 -24.444
0.582 112.248 139.674  39.711
0.463 141.232 170.207  34.157
0.421 134.484 184.378  -4.189
0.207  90.173 134.310   3.827
0.114 111.780 126.244  -5.949
0.033 150.345 148.096  24.090
0.032 127.851 149.386 -24.514
0.023 149.632 162.775  -4.640
0.021 151.261 173.205  33.071
0.020 105.472 140.996   1.837
0.014 143.107 187.690  -2.056
0.012 112.501 163.514 -36.934
>1b0j
0.901  36.332  33.685  70.966
0.011  29.667  64.171  76.545
>1b0k
0.904  36.652  34.075  71.176
0.016  41.907  12.335  85.432
0.011  28.993  64.312  76.468
>1b0m
0.635 -28.505 -39.720 103.946
0.426 -37.948 -22.301 119.070
0.022 -21.654 -19.404 118.936
0.018  -6.721 -18.598 102.760
>1b0o
0.411   6.207   7.255  39.193
0.022  14.066   5.706  41.095
>1b12
0.775  33.803  -2.646  28.963
0.644  86.856  46.841  36.857
0.617  -3.119  35.479  23.212
0.439   2.791  32.466  18.367
0.419  65.145  23.657  11.309
0.170  37.543  27.723  16.628
0.108  30.785   4.153  32.058
0.073  82.528  30.871  21.733
0.043  26.997  -3.570  36.479
0.041  83.620  50.056  43.665
0.022  68.641  15.915  21.419
0.021  60.930  27.967   2.977
0.019  35.206  16.658   5.649
0.017  10.243  31.371  43.057
0.015 -21.031  32.052  24.198
0.014  60.767  18.194   6.466
0.013  75.152  31.016   6.793
0.013  24.897  24.455  24.138
0.012  68.383  15.403  33.828
0.011   3.405  29.838  10.304
>1b14
0.931  14.168   4.160  31.549
0.653   9.428  -7.283   0.525
0.014  21.730  10.328  14.707
>1b15
0.863  14.517   4.131  31.304
0.333   9.381  -7.176  -0.134
0.014   2.934   6.290  10.330
>1b16
0.845  14.567   4.108  31.082
0.497  10.352  -7.673   0.766
0.010  15.564  11.133  12.042
>1b1c
0.771  27.522   8.394  12.283
0.050  10.492  21.520  19.140
>1b2l
0.744  -2.939  45.950  44.529
0.125  -8.926  54.395  45.387
>1b2r
0.660 -10.519  39.784  -2.367
0.555 -24.362  43.092  -6.945
>1b37
0.531 122.928  88.878  25.426
0.512 132.243  59.789  -7.746
0.441 140.882  78.402  25.947
0.386 144.105  58.750 -11.956
0.327  66.939  51.167   2.206
0.297 123.863  59.732  -6.194
0.275 133.875  85.659   0.818
0.257 133.127  80.608  28.460
0.196  67.014  45.161  23.426
0.044  76.418  45.550   5.327
0.026  54.663  68.796   6.263
0.025  84.233  45.187  38.915
0.025 123.522  78.641  30.223
0.021 116.199  60.691  -3.416
0.019  73.542  53.015  38.052
0.014 123.988  57.884 -16.547
0.013 134.273  55.199  21.594
0.012  54.266  59.533   5.517
>1b38
0.646  -1.655  27.238  10.666
0.014  -6.655  33.713  34.833
0.012  10.420  26.792  40.398
0.012 -10.082  25.634   0.542
>1b39
0.566  -1.689  27.607  10.813
>1b3a
0.064  20.267  38.212  54.150
0.049  21.312  27.733  45.794
0.030  23.995  36.541  32.053
0.029  15.218  42.581  18.089
0.028  21.278  35.345  40.724
0.015  16.184  51.960  23.109
0.014  14.523  26.993  40.211
0.013  14.703  26.009  55.113
0.010  13.315  36.363  33.365
>1b42
0.478  -4.368   8.314  18.979
0.072  16.919  15.483  21.594
0.040   2.828  37.954  33.581
0.032 -14.364  27.811  34.263
0.026  -3.723  12.909  31.580
0.021   2.829  34.954  24.189
0.010   2.504  12.125  24.296
>1b4e
0.782 -22.455 -23.074  16.849
0.096 -19.293 -37.885  12.658
0.031 -19.653 -10.570  21.543
0.014  -5.186 -20.943 -24.863
>1b4k
0.932 119.317  33.359   7.824
0.911 117.344  33.601 -24.735
0.017 111.369  48.132  19.544
>1b4p
0.463  28.053  17.493  26.846
0.067  47.293  24.464  28.936
0.037  36.900  38.588  24.984
>1b4s
0.918  47.264   1.897  12.876
0.666  67.346  31.815   1.323
0.525  33.318  35.322  11.762
>1b4u
0.586  50.106  52.411   3.981
0.505  55.656  43.133  49.761
0.064  54.531  47.283  -0.591
0.024  41.614  37.760  22.943
0.019  67.047  52.369  28.254
0.016  53.584  38.642  62.121
0.012  54.726  46.584  37.377
>1b4v
0.389  21.801   2.601  25.782
0.065  40.526 -13.064  22.563
0.056   7.450  12.739   8.592
0.013  17.185  12.482  26.483
0.012  17.189  -1.722  14.511
0.011  10.086   2.955  10.920
>1b4x
0.828  24.991  -5.765  13.232
0.097  37.947  11.946  14.956
>1b54
0.769  17.840  22.891  14.635
0.057  24.725  26.476  22.646
0.011  30.486  23.068  17.912
>1b56
0.865  47.089  25.228  28.721
>1b59
0.822  20.369  29.682  16.919
0.036  24.243  55.995  12.726
0.019  31.926  33.031  27.070
0.015  24.318  46.207  19.413
>1b5d
0.900  18.968   3.387  25.524
0.859  30.770   2.362  -1.213
0.095  11.387  13.197  30.745
0.059  37.938   2.388  17.831
0.052  33.331  -5.243  -3.947
0.048  28.016  -6.491 -12.364
0.020  47.524  -3.346  -2.882
>1b5e
0.890  18.521   3.735  25.575
0.813  31.451   0.749  -1.692
0.087  13.911  12.452  30.640
0.082  36.951   2.444  17.487
0.049  26.676  -5.472 -16.204
0.029  31.465  -7.536  -9.455
0.012   6.184  10.374  30.169
>1b5g
0.865  15.062 -11.484  21.034
0.010  18.152  12.626  20.578
>1b5o
0.919  30.433  74.564  75.207
0.786  30.608  50.854  61.807
0.017  39.326  51.006  55.581
>1b5p
0.862  30.121  73.678  75.011
0.712  30.511  50.562  61.461
0.034  39.254  50.599  55.278
0.010  31.974  40.930  62.058
>1b5q
0.594 134.992  80.383  25.777
0.576 144.102  58.786 -12.216
0.544 132.571  60.830  -7.639
0.344 124.039  87.796  25.240
0.252 125.023  57.190  -6.471
0.240  65.907  48.903   5.111
0.201  70.729  44.653  16.965
0.125 133.688  85.717   0.719
0.057 122.073  79.404  30.385
0.047  76.299  45.491   5.396
0.032  84.405  45.085  38.721
0.023 115.372  60.359  -3.060
0.023  54.163  69.098   6.475
0.020 130.939  57.974 -15.177
0.016  73.410  59.465  14.182
0.015 126.935  54.851  20.734
0.012 122.571  39.061  -3.227
>1b5t
0.748 -22.076  55.716  52.611
0.567 -16.737  22.757  27.274
0.413  16.209  48.842  27.965
0.228 -16.603  56.271  65.616
0.182   9.474  44.198  31.178
0.142 -12.877  16.914  19.638
0.043  23.063  49.142  21.365
0.015  -8.009  28.339   4.600
0.014  30.610  57.028  17.469
0.013   6.907  54.743  17.106
0.011 -33.527  54.837  75.399
0.010  -7.325  10.982  10.603
0.010  -2.503  52.866  55.637
>1b62
0.849  -2.998  22.682  53.567
0.226 -13.679  14.256  77.398
0.057   3.760  26.046  69.587
0.027  -0.076  30.347  58.755
0.023 -13.544  34.866  85.771
0.010 -24.221  26.367  82.204
>1b63
0.875  -2.391  22.270  53.244
0.325 -12.893  13.511  76.441
0.025   3.288  25.511  69.470
0.024 -13.867  33.968  85.420
0.011   1.975  14.774  81.098
>1b6a
0.747  20.408  29.624  17.197
0.040  24.128  56.048  12.410
0.015  25.675  43.934  20.001
0.013  31.778  33.422  26.669
>1b6j
0.382   5.341   1.772  12.904
0.031   9.791   4.876  31.120
0.017   0.472  13.353  23.025
0.013  27.923   3.190  23.120
>1b6k
0.732   4.625  -1.200  14.211
0.031  27.333   3.338  22.547
0.011   9.740   4.777  31.495
>1b6l
0.787   4.650  -0.831  13.754
0.016  26.997   3.236  23.133
0.013   9.642   4.709  31.738
>1b6m
0.703   4.916  -0.997  14.620
0.023   9.512   4.357  31.721
0.014  27.225   3.172  23.261
>1b6p
0.695   4.825  -1.339  14.756
0.010   9.390   4.737  31.437
>1b6s
0.605  64.279  29.281  47.018
0.466  16.968   5.264  -8.433
0.460 -27.452 -12.158  12.625
0.398  48.307  37.060  45.270
0.310 -11.146 -16.957   5.657
0.223  23.889  21.565 -11.067
0.170  21.374  37.449  21.464
0.113  17.942  35.012  14.420
0.112  12.090  27.577  -1.521
0.100  14.542  30.162   8.383
0.039  21.449  13.570  -9.929
0.035 -29.022  -8.604  24.670
0.035  45.608  35.478  12.735
0.034 -17.570 -12.551   9.136
0.029  -3.585   6.984  -0.561
0.027  38.613  35.838  26.039
0.026  21.965  23.854   8.114
0.023  56.089  30.974  41.997
0.021  47.452  37.191  53.791
0.019  40.576  24.712  25.285
>1b6t
0.496  18.091  20.484  38.291
0.318  27.305  44.546  49.047
0.226  31.558  38.386  54.707
0.136  11.432  23.887  34.247
0.013  34.557  53.219  49.607
0.012  27.069  60.443  42.708
>1b7a
0.747  19.823  39.529  44.863
0.679  24.931  44.936  28.016
0.031  -2.667  46.892  58.831
0.013  47.275  58.316  15.343
>1b7y
0.488  19.097  63.835  16.738
0.483  18.397  45.978  16.147
0.335   1.880  84.536  39.618
0.305  11.968  59.494  16.438
0.079 -24.630  87.620  30.191
0.056  19.089  30.126  26.562
0.054  21.140  13.983  14.121
0.028 -15.018  89.348  32.340
0.016  12.936  16.958  15.029
0.014  -0.980  24.405  11.520
0.013  19.492  80.615  38.087
0.013  -8.507  84.946  27.505
0.012 -33.968  98.805  23.511
0.012  42.655   5.212   4.332
0.010  -7.809  88.066  36.415
0.010  -4.208  92.162  11.534
>1b8a
0.902  29.755  34.102  23.282
0.545  35.507  11.076  42.357
0.030  -3.404  27.315  48.849
0.018  35.125  32.939  17.307
0.017  37.891   2.366  47.254
0.016  37.809  41.965  14.765
0.015  39.506  -0.292   7.248
0.013  20.812   0.135  56.348
>1b8d
0.581  -9.915 -20.597  18.218
0.579  21.494  -0.880 -17.796
0.256 -12.044 -36.205 -11.643
0.223  38.761  -1.621  11.815
0.193  46.338 -20.962   6.615
0.102   3.465 -51.448  -6.161
0.077  30.585  -8.582  -6.348
0.074  31.732 -18.878   4.844
0.048  21.364   0.575 -26.244
0.040  28.642  -1.614 -13.130
0.027  31.445 -26.435  -3.327
0.024  -4.690 -33.874 -13.791
0.022  19.269 -18.004   5.398
0.021   9.922 -23.292  -6.517
0.021  28.623   4.957 -26.734
0.016  29.190 -15.959  -3.049
0.015  14.519 -39.882   3.948
0.011  -4.727 -41.469   8.893
0.010  19.892 -16.030  14.019
>1b8g
0.921   6.427  16.943 104.119
0.846  11.516   9.579  77.148
0.142   3.707  11.724  70.501
0.114  16.477  18.025 110.982
0.056   3.257  11.858  78.697
0.020  16.404   1.907 119.321
0.011   4.702  22.068  77.380
0.010  -4.829   0.496  67.486
>1b8n
0.735 -65.580  88.208  93.628
0.082 -68.363  79.900  99.414
>1b8o
0.532  20.451  89.049  72.725
>1b8s
0.592  21.853   2.789  26.065
0.033   8.313  11.139  10.772
0.020  44.918  -9.610  18.144
>1b8u
0.389  26.919  13.968  29.748
0.042  39.763  13.077  31.243
0.011  34.314  18.930  26.369
>1b8v
0.502  25.551  14.828  29.783
0.025  39.717  12.866  32.246
0.018  58.405  21.170  42.036
0.011  34.150  18.464  27.851
0.011  42.477  10.848  49.174
>1b8y
0.703  15.584   9.463  17.854
0.118   7.937   6.893  22.918
>1b9h
0.390  18.451  35.316  12.980
0.074  37.559  29.507   3.718
0.023  10.246  36.824  19.767
0.016  34.215  28.152  -3.724
0.014  16.027  45.057  18.700
>1b9i
0.549  18.415  35.246  13.197
0.033  29.465  29.948 -10.230
0.014  37.746  29.698   4.333
0.011   9.368  36.242  19.540
>1b9s
0.204  31.107 -10.443  62.533
0.030  46.901   1.904  68.684
0.019  34.923 -16.528  67.846
0.016  52.491 -18.581  45.632
0.013  54.190 -27.225  59.308
0.011  54.313 -19.826  66.254
0.010  44.603 -12.811  43.540
>1b9t
0.528  32.821 -10.276  62.866
0.054  45.882   1.973  69.694
0.011  53.538 -27.783  60.038
0.010  54.085 -20.231  66.619
>1b9v
0.635  32.856 -10.111  63.071
0.035  48.507   1.046  69.261
>1b9z
0.642  38.099  43.107  15.579
0.484  14.535  48.251  -2.782
0.102  33.902  13.177  36.729
0.072  45.757  42.331  12.909
0.045  18.094  48.986  17.691
0.018  39.670   6.084  21.509
0.014  64.197  47.259   9.539
0.013  48.082  49.186 -14.711
0.011  54.563  44.111  10.170
0.010  39.418  18.846  34.344
0.010  63.165  35.224  27.891
>1ba0
0.772  19.127  31.177  17.368
0.014  17.325  23.046  18.805
0.011   6.886  36.266  23.755
0.010   7.765  45.079  16.420
>1ba1
0.639  19.356  31.842  17.717
0.017   7.091  44.585  16.151
>1bap
0.208  11.879  56.311  53.386
0.129  27.645  44.085  63.055
>1bav
0.511  78.323  59.160  31.799
0.392  20.128  30.456  17.451
0.365  73.864  30.401  16.577
0.303  27.369  59.284  30.207
0.180  76.142  31.682  24.170
0.118   9.677  49.835  28.754
0.099  23.197  31.278  26.310
0.062   0.294  14.898  20.244
0.046  85.320  14.233  15.004
0.039  24.826  15.600  18.534
0.033  31.825  14.978  14.061
0.029  49.303  45.487  24.793
0.027  49.342  21.526  14.534
0.019  16.725  61.898  30.184
0.018  65.054  46.941  28.930
0.015  53.106  54.023  28.377
0.014  99.853  46.628  27.065
0.013  68.701  61.685  30.003
0.012  52.895  15.080  18.168
0.011  80.599  37.444  17.568
>1bbp
0.959  11.825  25.228  37.877
0.953  50.015  50.354  69.395
0.940  21.797  18.138  63.337
0.761  50.118  44.648  41.809
0.028  10.201  25.965  47.219
0.016  44.354  51.070  32.375
0.013  52.922  48.212  32.136
0.010  21.398  10.460  61.040
>1bc5
0.832  48.731  36.238  25.924
>1bcd
0.681  -4.978   1.694  14.468
0.016   3.413   3.088  11.727
0.016   4.326  -3.677   6.445
0.013  -2.934   3.503   6.456
0.012  -9.931  11.293  11.436
0.011 -11.747   4.436  30.164
>1bcr
0.742  65.121  35.599  71.771
0.075  67.948  41.923  87.907
0.075  65.677  26.556  54.884
0.039  72.060  31.806  70.112
>1bcs
0.684  62.912  37.876  68.822
0.157  70.400  31.284  69.968
0.134  57.134  40.942  92.704
0.061  66.056  40.877  88.079
0.043  64.148  25.336  54.758
>1bcu
0.529   6.858  21.551  50.174
0.022  22.405  37.877  67.223
0.014   5.556  46.490  51.373
0.011   5.454  21.203  58.083
>1bd0
0.964  26.220  48.852  78.914
0.727  21.630  13.962  66.443
0.164   4.516  35.364  80.921
0.062  31.491  45.401  72.211
0.028  38.904  21.655  58.778
0.027  38.541  20.889  86.114
0.023  42.943  40.769  95.048
0.014  42.324   5.291  70.126
0.011  42.098  29.599  87.049
0.011  -0.213  36.720  72.331
>1bd4
0.753  -8.974  94.390  91.816
0.625   9.520  66.948  92.294
0.482  -6.713  66.249  45.853
0.446  13.720  90.973  77.617
0.422   6.740  97.331  44.889
0.252  14.307  68.228  63.968
0.112 -13.323  68.862  77.014
0.050  14.630  58.044  79.858
0.041  -1.170  59.944  69.567
0.036 -14.542  90.355  62.867
0.019 -19.327  94.204  54.583
0.014  12.279  61.072  87.159
>1bdb
0.530  24.321  49.170   8.524
0.311  31.772  58.482  14.649
>1bdm
0.748  23.130  23.580  25.812
0.531  48.148  29.989  37.939
0.044  45.286  21.809  37.796
>1bdq
0.704  -9.554  16.633  26.867
0.017  -0.443  32.378  42.793
>1bdu
0.450 -30.777  -5.920  18.777
0.125 -40.909   4.037  31.215
0.087 -25.352  -4.808  10.922
0.069 -32.590  -3.105  31.377
0.050 -23.727  10.305  31.845
0.017 -10.745  -3.437  11.344
0.013 -27.726 -17.236  17.895
0.012 -23.814  17.138  16.533
0.012 -23.161   4.524   5.172
>1be4
0.808  48.493  83.235  -5.774
0.789  43.199  54.425  18.469
0.720  18.426  81.841  17.233
0.030  38.440  97.086   9.881
0.016  42.071  78.179  16.439
0.014  33.398  70.642  33.649
>1be6
0.393   2.772  13.457   1.189
>1be8
0.605   2.916  12.991   0.982
>1beu
0.915  79.005  15.512  12.556
0.534  49.921  27.768  12.408
>1bex
0.065   6.828  -0.297  21.048
0.020   5.416   9.594  30.343
0.014  30.105   9.828  23.695
0.013  10.586   8.165  22.554
0.013   5.462   6.774  16.076
>1bf3
0.066  24.437  97.758  64.186
0.052  21.262  93.168  49.823
0.020  25.478  77.882  38.655
>1bfd
0.912  96.031  41.536 167.475
0.057  86.775  32.361 146.701
0.043 100.256  31.707 159.413
0.024  66.633  47.121 155.134
0.018  84.473  24.164 147.825
0.017  71.306  55.270 151.508
0.012 105.568  38.833 159.509
>1bfv
0.676  63.318  23.019  12.521
0.081  81.026  18.753   7.358
0.036  81.659  34.419  13.669
0.018  73.717  18.580  25.625
0.015  86.086  20.715  18.003
0.010  82.449  27.690  19.891
>1bg0
0.610  23.401  11.015  38.656
0.276  31.737   4.862  39.310
0.058  10.030  20.569  50.414
0.028  18.169  18.806  42.024
>1bg2
0.174  15.433  10.799  44.930
0.062  36.025  14.322  28.546
0.058  40.091   4.237  36.321
0.045  34.146   6.224  49.500
0.018  36.749  -2.882  29.377
0.017  36.759  -2.673  43.976
0.016  16.392  13.269  26.122
0.012  40.635  26.449  38.248
0.011  16.031   4.218  27.352
0.011   4.884   4.394  45.385
>1bgg
0.940  63.626  18.504  60.732
0.937  18.944  36.443  60.159
0.903  81.855  63.981  60.150
0.853  36.088  81.894  61.276
0.186  26.448  52.692  56.047
0.164  52.856  74.587  56.488
0.150  33.307  89.100  69.493
0.125  74.480  47.892  55.824
0.108  66.685  10.602  69.745
0.075  46.907  25.115  56.581
0.073  89.816  67.019  69.689
0.052  11.878  32.840  69.772
0.033  21.981  58.429  62.927
0.028  59.571  75.200  63.196
0.022  79.389   4.192  70.522
0.019  78.605  40.764  63.168
0.015   4.057  19.666  69.220
0.015  38.609  77.904  45.887
0.015  56.073   4.325  54.502
0.014  80.147  60.296  47.681
>1bgn
0.132  24.414  98.283  64.432
0.057  21.253  93.727  50.318
0.026  25.687  80.489  34.863
0.015  24.871  78.823  46.918
>1bgq
0.729  18.139  -4.001  -4.570
0.013  25.787   4.345   8.593
0.012  31.400  -1.559   7.269
0.012  12.313  -8.370  -1.131
>1bh2
0.960  36.816 -28.213   7.188
>1bh5
0.846  39.636 -32.747 134.241
0.771   6.030  19.923 110.967
0.666  33.675 -10.146 119.304
0.628   1.991  -3.270 126.452
0.053  -0.438  26.183 127.815
0.049  22.509  -2.881 124.917
0.035  53.964 -11.344 118.747
0.014  31.962 -17.733 132.572
0.011  32.385 -19.191 119.200
>1bh6
0.411  34.504  14.346  24.791
0.023  23.341  17.963  24.298
0.017  37.530  22.429   5.900
0.013  42.487   9.932  23.839
>1bhn
0.789  33.111 -15.893  36.812
0.690  58.977   5.962  53.578
0.682  21.013  23.096  42.390
0.672   3.981  -0.575  65.606
0.652  39.394 -19.150  73.794
0.604  30.748  23.222  77.096
0.023  16.391  23.123  35.206
0.016  48.844  23.304  79.105
0.010  38.236 -12.001  32.007
>1bht
0.510  48.565  41.617  60.795
0.395  92.363  26.287  59.673
0.061  80.827  19.206  71.901
0.050  58.779  35.519  45.999
0.027  65.954  27.345  34.174
0.017  65.087  18.777  82.116
0.016  81.748  35.875  64.126
0.013  71.606  11.186  44.378
0.013  68.589  10.704  68.421
0.013  54.671  20.212  76.589
>1bhx
0.903  14.927 -11.724  21.787
0.015  18.997  13.382  21.082
0.013  26.854   1.372  30.614
>1bif
0.942  31.813  22.468  66.609
0.460  56.207  58.684  49.431
0.431  51.884  54.387  63.156
0.026  32.765  43.264  74.399
0.010  43.287  18.326  72.434
>1bil
0.786  34.366  60.886  45.647
0.736  53.703  90.607  69.233
0.078  56.978  93.570  88.069
0.054  46.140  61.176  41.512
0.047  39.999  55.199  43.327
0.032  17.192  37.108  42.237
0.028  58.586  85.917  73.667
0.019  32.205  79.594  67.226
0.016  34.224  84.990  52.636
0.016  34.670  91.871  86.900
0.013  47.352  88.141  91.941
0.012  30.951  87.156  75.648
0.012  58.252  75.806  69.373
>1bio
0.696   6.860   6.831   2.068
0.031  -6.303  -7.998  -4.265
>1bir
0.523  22.911   5.281  20.506
0.447   2.325  -4.286  -0.547
0.026  -6.878  -5.959   4.865
0.016  24.713  11.887  26.556
0.015  32.652  10.276  27.714
>1bit
0.733  58.032  76.715 -15.951
0.058  50.553  82.325 -19.724
0.013  60.020  53.291  -7.133
0.011  59.020  77.231  -6.982
>1bj5
0.792  34.014  14.356  34.889
0.536  52.367   7.828  22.199
0.442  -1.650   4.675  39.661
0.415  10.714  10.578  16.690
0.395  34.329  13.964  10.612
0.296  22.948   5.491   9.131
0.129  22.994   4.678   0.025
0.031  44.231  13.479  16.561
0.020  15.557   5.361   5.510
0.017   1.823  12.921  35.176
0.017  11.656  15.972  -5.962
0.010  37.649   7.416  16.340
>1bjg
0.342  40.209  69.258  51.427
0.100  36.499  66.724  64.398
0.072  23.533  76.240  64.263
0.070  28.571  58.830  64.207
0.038  38.512  74.388  43.154
0.025  50.688  72.469  50.537
0.014  32.255  85.093  49.391
>1bji
0.458  25.075  18.989  61.971
0.060  15.897   3.079  66.316
0.038  21.269  36.414  44.430
0.016   0.242  29.410  59.210
>1bjk
0.622 -10.108  40.660  -3.033
0.448 -24.878  43.788  -7.637
>1bjp
0.546  -4.239 -14.687  75.794
0.443   2.741 -14.525  37.017
0.229 -14.832   4.114  92.199
0.052 -15.010  -3.624  52.415
0.027  -2.760 -14.451  12.480
>1bju
0.749  -1.592  14.467  19.009
0.085  -5.768  15.124  28.287
0.029  16.825  10.957  19.935
0.025   9.621   2.374  12.339
>1bjv
0.826  -1.406  14.491  18.943
0.068  -5.500  15.026  28.383
0.016  16.921  11.488  19.135
0.011  16.158  13.375  27.238
>1bk0
0.711   9.790  38.816   3.936
0.021   1.433  52.551   2.700
>1bk9
0.657  19.104  60.827  -1.827
0.078  18.265  65.724   5.201
0.019  26.778  63.254  -1.596
0.012  24.589  57.790  -8.851
>1bkj
0.597  -4.853  -1.631  10.696
0.519   8.475  17.245  20.529
>1bks
0.798  78.830  15.734  11.620
0.064  50.917  27.726  11.764
0.011  75.376  -4.291  18.655
0.010  50.185  21.240  17.353
>1bkw
0.059  24.539  98.146  64.189
0.040  21.502  89.758  50.781
0.020  25.317  77.980  39.773
>1bky
0.549  -4.517   8.305  18.997
0.090   3.029  38.021  33.915
0.023  13.889  13.659  22.496
0.021   3.387  34.946  24.761
0.020  -3.485  12.850  31.855
0.015 -14.258  27.846  34.364
0.014   3.217  12.503  24.027
>1bl5
0.397  98.261  71.562  -1.437
0.185  91.294  73.146  18.622
0.083  87.387  65.557   2.154
0.018  63.148  65.377  -2.484
0.017  85.683  65.867  22.338
0.014  68.486  72.524   2.808
>1bl6
0.319   3.030  13.675  31.059
0.121   8.051  22.949  26.457
0.016   5.693  25.535  38.366
0.015 -12.146  31.634  58.161
0.011  19.711   8.028  25.219
>1bl7
0.300   3.251  14.609  30.642
0.123   5.505  25.176  37.756
0.024   8.509  22.871  26.602
0.023 -12.108  31.831  58.359
0.017  -2.895  32.377  40.984
0.014  22.837  22.293  38.788
>1blh
0.603   4.925  -9.957 -12.045
>1blz
0.885   9.890  39.446   3.549
0.082   2.027  53.340   2.370
>1bma
0.669  41.210  23.882  38.022
0.145  56.464  30.758  28.549
0.073  50.069  40.258  46.955
0.033  36.634  40.087  45.077
0.022  36.248  29.329  54.282
0.018  29.384  32.352  46.312
0.012  44.365  16.694  55.201
>1bmd
0.724  48.000  29.844  38.036
0.633  23.015  22.563  25.484
0.036  45.740  21.282  38.046
0.011  53.387   3.480  63.559
>1bmk
0.284   3.053  14.934  31.816
0.130   3.615  25.719  38.387
0.102   7.837  23.186  26.534
0.026 -11.351  32.077  58.203
0.014  19.420   7.778  24.871
0.012   4.008  15.790  53.510
0.011  22.152  22.360  38.913
>1bmq
0.353  36.210  64.345   6.036
0.102  63.185  73.839 -16.392
0.067  42.137  53.286  -0.413
>1bn1
0.647  -4.704   1.546  13.779
0.016 -10.238  11.305  11.267
0.011   3.110  -3.145  10.276
>1bn3
0.671  -4.675   1.412  14.007
0.015   3.654  -3.420  10.448
0.013 -10.153  11.301  11.382
>1bn4
0.720  -4.521   1.386  13.906
0.016   4.099  -6.390   7.240
0.012 -10.008  11.458  11.781
>1bnn
0.710  -4.484   1.600  14.089
0.062   4.059  -6.386   6.596
0.012 -10.184  11.661  11.666
>1bnq
0.685  -4.448   1.489  14.188
0.021   3.989  -5.535   7.093
0.011 -10.418  11.833  11.725
>1bnt
0.599  -4.460   1.676  14.057
0.014   3.305  -1.944  10.785
>1bnu
0.679  -5.246   1.799  14.730
0.031   3.485  -4.606   7.216
0.012   2.658   2.360  12.437
0.011 -10.215  11.310  11.905
>1bnv
0.676  -4.604   1.410  14.058
0.013 -10.229  11.431  11.638
0.011   3.677  -5.925   7.524
>1bnw
0.668  -4.437   1.523  13.931
0.020   3.916  -5.960   6.707
0.016  -9.958  11.283  11.670
>1bo4
0.634  11.829  82.575  30.512
0.319   6.569  69.043  33.349
0.257  20.557  45.044  30.822
0.246  22.730  53.604  32.522
0.161  20.350  60.916  35.445
0.029  21.388  61.691  49.561
0.023  13.955  64.821  42.638
>1bo6
0.738  13.469  23.171  31.700
0.578   9.798  21.040  57.035
0.464  14.588  24.634  63.678
0.340   6.221  18.393  21.707
0.017  12.943  17.684  48.817
0.016  14.316  17.197  38.229
>1bo7
0.485  13.753  48.681 -51.659
0.040  14.266  61.054 -51.790
0.037  21.741  54.503 -50.364
0.027  25.828  55.160 -42.869
0.019  18.255  41.621 -43.915
0.013  25.655  47.515 -57.662
0.013  11.790  46.793 -34.787
>1boa
0.565  20.160  29.588  17.615
0.047  23.838  54.741  13.055
0.011  31.490  34.149  26.750
>1bof
0.792  41.190  22.122  32.035
0.036  16.283  25.269  27.563
>1boz
0.187  28.546  12.098  -1.382
0.083  21.842   9.881  12.028
0.068  16.796  18.837  -8.371
0.015  28.437  17.563  -9.657
>1bp1
0.764 121.076  29.604  14.879
0.624  85.310  30.939  28.488
0.489 111.127  30.137  15.662
0.035 161.781  36.045  17.059
0.024  83.040  22.436  21.049
0.015 171.060  30.219   5.882
>1bq1
0.898  44.353  33.896  24.357
0.685  16.887  21.019  30.565
0.073  37.493  49.100  34.612
0.031  44.338  43.177  24.115
0.022  41.348  53.050  19.230
0.010  24.594  18.553  48.597
>1bq4
0.836  23.322   9.311  96.343
0.825   6.175  -7.202  36.718
0.771  46.497  -1.891  62.371
0.697 -15.639   1.659  73.654
0.097   5.172  -7.185  69.640
0.062  23.871  -6.324  67.546
0.022  14.245  -8.588  68.181
0.016  13.056   6.163  54.573
0.013  37.538   4.580  79.989
0.010  52.257  -4.925  56.839
>1bq6
0.644  19.719  52.595  53.826
0.010  10.624  53.818  49.512
>1bqe
0.434 -25.275  43.563  -7.832
0.430 -10.711  40.481  -2.875
>1bqo
0.666  -3.368  23.571  27.722
0.644   1.338  49.041  56.166
0.061  -4.414  48.874  47.129
0.053   2.331  35.554  38.048
0.031   3.316  50.212  65.953
0.020   1.783  29.749  28.275
0.014  -4.736  36.541  42.851
0.011 -11.864  39.116  46.833
>1br5
0.615   1.067   2.082   6.017
0.098 -13.797   0.475  -7.711
0.070   5.335   6.377  12.965
0.066  16.557  -5.635  14.600
0.055   3.935  -5.263  25.162
>1br6
0.610   1.114   2.874  10.033
0.127 -13.608   0.271  -5.188
0.105  17.030  -5.910  17.127
0.047   6.086   5.191  15.897
>1bra
0.351   9.608  48.189  56.076
0.040   3.875  28.560  54.736
0.015  17.327  48.569  58.682
0.014   5.813  41.111  55.626
>1brp
0.700  13.651  51.753 -36.046
>1bru
0.399  23.973  47.749  14.648
0.064  39.980  56.800   6.598
0.057  35.382  39.639  16.617
0.039  42.019  40.598  21.537
0.029  35.031  68.784  15.168
0.021  25.151  68.311  14.906
0.011  43.480  47.260   7.745
>1brw
0.912  40.197   6.900 104.275
0.871  59.277   7.870  57.268
0.053  31.237  13.685  86.725
0.042  62.680  10.691 104.230
0.022  49.283  14.053  96.216
0.017  39.336  16.232  88.967
>1brx
0.613  15.465  42.962   2.984
>1bs1
0.797   7.339  21.857   9.183
0.185  -2.231  24.788  13.402
0.037  -1.099  31.246   6.589
0.020  12.961  21.185  -3.120
>1bso
0.362   5.773   7.513  39.257
0.020   5.002  22.824  34.000
0.011   6.572   6.526  48.928
>1bsv
0.464  28.799  28.103  12.798
0.324  49.933  37.774   9.835
0.209  41.517  40.957  21.622
0.162  41.182  37.321  11.508
>1bt4
0.799  13.120  -3.542   4.909
0.020  14.250 -23.651  10.567
>1bt5
0.832  11.551   9.097  35.728
>1bto
0.967  14.292  36.000  23.808
0.818  40.489   4.076  48.015
0.655  26.409   4.077   5.707
0.562  26.938  36.379  64.478
0.045  16.725  25.252  -0.687
0.034  36.685  50.329  40.916
0.031  15.684  17.298  53.478
0.024  30.926  24.925  39.421
0.020   1.460  16.903  14.928
0.016  36.834  58.395  41.940
0.015  31.722   0.853  51.837
>1btu
0.331 -10.735  22.866  37.948
0.176   4.087  30.745  28.030
0.041  -1.836  39.513  46.991
0.031  -3.595  17.997  55.848
0.022  -9.155  42.029  44.799
0.016 -10.569  24.374  56.773
>1btw
0.596  44.803  -0.514  27.903
0.115  51.878   0.368  35.745
0.046  54.438   7.658  15.651
>1btx
0.286  29.643  14.772  18.100
0.146  34.216  15.307  26.971
0.011  36.976  24.709  34.310
>1bty
0.435  30.021  14.674  17.687
0.076  34.664  15.332  27.962
>1bu4
0.814  19.908  18.095   9.786
0.051  17.236  19.791  17.620
>1bu5
0.949  16.404   8.952  10.370
0.940  59.298  16.697  32.789
0.018  66.040  10.810  34.851
>1buc
0.585  37.067  12.473 130.335
0.343  72.812   9.986 100.065
0.261  67.032   8.932  93.336
0.203  72.486  -2.601 128.477
0.153  42.811   9.345 136.576
0.067  34.273   0.081 101.500
0.041  69.510  30.267 102.745
0.039  41.134  29.906 127.432
0.034  61.440  23.929 122.448
0.030  57.411   0.055 134.552
0.030  34.698   6.181  95.753
0.017  65.268  15.856 130.762
0.015  68.131  21.212 115.278
0.011  73.137  23.022 106.259
>1bul
0.883  18.915  17.803   9.213
0.074  29.396  25.040  26.056
0.037  13.948  20.679  27.073
0.010  33.092   3.814  18.918
>1bup
0.558  19.202  32.111  17.664
0.010   8.678  37.297  19.086
>1bv7
0.534 -10.169  16.803  29.464
>1bv9
0.728  -9.453  16.415  27.682
>1bvc
0.768   0.028   3.505   1.668
>1bvd
0.979   6.360  18.021  28.674
>1bvi
0.849  51.428  46.413  43.335
0.713  19.246  29.373  50.435
0.454  -1.637   4.235  77.439
0.403  20.564  35.654  75.116
0.110  20.129  18.122  59.205
0.081  10.691  10.433  74.174
0.028  16.706  16.444  81.567
0.027  27.730  32.965  71.899
0.021  25.264  27.393  82.326
0.020  -0.040   2.559  89.078
0.015  43.297  39.817  34.576
0.013  28.631  26.997  65.139
0.012  45.516  34.451  49.586
0.012  21.093  18.098  41.165
0.011  24.309  26.955  42.095
0.011  50.267  32.870  40.269
>1bvv
0.570  34.862  16.327  32.421
0.521  35.365  23.448  36.629
0.016  42.788  31.374  18.353
0.011  27.421  21.803  16.341
0.010  37.134  21.533  16.572
>1bvy
0.978   9.530  42.851 136.524
0.974   9.187  48.871  76.478
0.872  13.078  66.893  68.401
0.112  17.674  55.999  72.983
0.045  -0.821  48.906 143.602
0.040   3.195  33.822 137.263
0.036  14.991  57.783 111.037
0.030  15.059  40.701  73.186
0.014  15.454  60.081  82.584
0.013   7.345  26.736 144.458
>1bw9
0.641  22.785  48.329 -19.051
0.436  13.256  42.892 -14.672
0.371  17.649  34.802  36.275
0.369  18.558  38.344  45.555
0.074  11.560  48.088  50.041
0.049  31.509  40.299  42.131
0.015  23.998  40.307  36.846
0.015  16.677  47.801  -3.077
0.014  10.565  41.053  35.602
0.013  41.939  32.058  35.594
>1bwa
0.775  -9.741  16.257  29.321
>1bwb
0.536  -9.343  16.887  26.583
0.010  -0.213  33.002  41.802
>1bwc
0.190  42.882  74.819  -4.506
0.102  28.956  46.692   3.017
0.091  28.461  75.319 -13.416
0.090  46.614  67.692   2.434
0.083  16.427  59.031   1.525
0.041  16.703  74.050  -4.847
0.019  35.208  69.288   0.372
0.011  32.697  37.648  -5.809
0.010  42.044  66.811   9.875
>1bwk
0.769  32.025  64.564  21.465
0.022  33.524  78.283  16.090
0.020  35.060  86.294  22.505
0.015  22.179  61.822  14.457
>1bws
0.732  66.779  10.969  26.247
0.278  50.278  18.288  24.303
0.110  49.241  29.711  22.671
0.095  57.914  22.130  22.318
0.067  57.757  12.361  24.954
0.019  47.939  16.029  37.223
0.015  49.749  12.538  18.640
>1bx0
0.487  11.820  -2.369  16.067
0.309  25.043   2.199   8.833
0.020  27.122  10.664  12.251
>1bx1
0.458  11.794  -2.221  16.093
0.283  24.962   1.910   8.536
>1bx3
0.884  25.182  24.347  29.324
0.286  36.914  34.936  30.295
0.125  24.292   5.075  50.130
0.112  35.863  25.403  31.888
0.049  36.731  24.548  16.444
0.048  42.547  -0.552  30.381
0.027  33.213  22.134  23.588
0.017  42.233  26.369  56.394
0.015  50.501  13.685  57.487
0.011  51.244   3.197  30.895
0.010  27.436  48.563  31.713
>1bx4
0.919  40.999  14.501  37.001
0.332  45.981  21.618  48.089
>1bx6
0.596  10.406  41.301  17.019
0.076  20.244  56.403  38.021
0.041   5.763  47.786  13.738
0.017  12.112  58.998  38.133
0.016  23.064  35.335  20.594
>1bxg
0.825  39.132  -9.147  21.249
0.564   2.592  18.162 -10.009
0.499  30.620 -13.568  16.238
0.203  43.800 -18.242  31.826
0.106  -0.022   8.875  -5.421
0.025  26.655  12.683  10.150
0.017  42.976  -5.847   6.321
0.014  30.866  -0.194  23.257
0.012  12.625  15.130 -11.918
0.010  -2.200   6.389 -17.007
0.010  30.903 -23.998  21.459
0.010  42.761 -16.837  23.206
>1bxk
0.923  41.905  43.631  29.045
0.784  16.792  23.759  15.167
0.126  10.236  24.574  20.477
0.069  35.039  51.748  29.271
0.038   3.973  21.602  30.529
0.037  38.364  56.139  23.385
0.027  26.297  58.850  36.684
0.012  35.594  63.112  16.824
0.011  -0.465  37.646  22.355
>1bxm
0.389  11.104  11.431  26.231
>1bxo
0.884  23.234  10.626  20.432
0.011  14.491   9.476  25.824
>1bxq
0.845  23.089  10.943  20.479
0.012  13.934   7.195  21.905
>1bxs
0.682  62.060  72.865  67.868
0.650  61.252  23.059  34.337
0.533  42.316  46.993  50.758
0.479  32.649  77.376  43.995
0.400  31.895  17.778  57.374
0.130  63.221  58.289  68.915
0.103  30.151  31.218  62.179
0.087  50.248  45.769  52.553
0.082  65.051  37.300  34.077
0.034  53.037  24.907  62.215
0.033  26.320  69.029  35.336
0.030  58.895  80.666  62.066
0.020  30.960  65.138  41.140
0.014  27.657  79.851  49.860
0.014  52.218  55.577  43.022
0.013  59.191  16.116  40.756
0.012  34.832  81.756  58.392
0.012  77.257  58.751  76.338
0.012  83.714  65.108  59.178
0.012  46.425  65.759  57.873
>1byd
0.448   0.074  31.810  29.001
0.062   2.345  29.264  21.232
0.016   3.776  52.192  18.231
0.013  25.596  36.539  37.856
>1byg
0.605  28.491  46.196  11.024
0.032  22.298  44.138   4.592
0.023  16.727  29.998  17.174
>1byq
0.750  39.124 -44.907  61.076
0.034  20.900 -56.378  70.738
>1byu
0.960   4.533  37.250  22.816
0.803  21.331 -11.555   8.750
0.075  26.646  -0.082  -9.066
0.021  35.136  -6.743  10.709
0.014  11.601   9.145  17.021
0.012 -15.680  25.601  25.866
>1bzj
0.863  45.389  14.962   4.548
>1bzl
0.848  38.059   3.806 -26.790
0.778  48.397   2.199  25.913
0.638  24.447  11.032 -15.617
0.461  56.676   2.733  16.713
0.178  42.546  19.075 -16.090
0.142  31.022   5.908 -15.516
0.119  31.696   3.635  -1.218
0.113  54.816   1.705   1.998
0.073  41.566  -3.685   1.323
0.044  69.370   3.776  19.229
0.027  48.628  10.518  15.816
>1bzm
0.752  35.816  16.683 -17.980
0.012  42.124  19.126 -24.205
>1bzs
0.481  26.538  56.502  49.380
0.066  12.900  68.376  55.221
0.014  22.381  55.678  60.903
>1bzy
0.973   8.283  85.616  43.317
0.948  -1.968 117.357  86.339
0.830   5.884  88.586  88.678
0.768   3.085 116.178  40.647
0.248   6.202  96.636  65.608
0.091   0.688 103.004  66.752
0.060  24.673 109.199  44.044
0.020  13.287 102.649  65.379
0.014   1.256  75.039  46.142
0.010   7.116 106.311  61.787
>1c0f
0.672  21.459   9.232  73.536
0.330  23.365  10.788  32.868
0.257  21.950   1.315  70.447
0.177  23.577  -6.859  55.610
0.143  35.936   0.811  49.296
0.011  22.102  -6.260  63.671
>1c0g
0.522  20.586   8.225  72.631
0.415  22.269   0.795  69.451
0.281  23.592   9.523  31.875
0.244  23.081  -7.980  53.942
0.155  35.459   0.144  48.370
0.018  29.632  -9.826  48.107
>1c0i
0.051  33.307 123.772  23.247
>1c0k
0.017  32.266 124.414  24.242
>1c0l
0.032  32.950 123.535  23.641
0.012  37.233 117.582  20.282
>1c14
0.963   8.434  17.436 140.157
0.662 -13.634  41.802 155.047
0.122  -5.840  43.641 154.798
0.040   3.576  22.495 131.954
0.034   3.361  49.119 153.542
>1c1b
0.616  -1.361 -34.248  26.010
0.392  38.586  16.895   6.099
0.114   3.832 -39.051  53.719
0.082  14.573  -2.651  18.394
0.077  38.330 -34.872   5.009
0.048   9.013 -26.966  63.310
0.047  22.149  -5.647  14.413
0.041  14.740 -31.015  25.677
0.038  42.132 -35.304  -2.165
0.032   6.403 -29.108  24.973
0.030  44.516 -10.265  11.036
0.027   2.696 -19.964  22.375
0.025  37.338   2.828  -0.427
0.019  30.916 -44.704  14.297
0.014   6.576  -3.700  20.991
0.013  28.997 -37.489  38.704
0.013  46.071 -36.355  32.623
0.013  26.160 -27.963  19.928
0.013   7.840   2.849  42.029
0.012  45.931 -36.246  22.411
>1c1c
0.868  -1.624 -32.785  25.278
0.163  35.955  18.960   8.577
0.147  36.367   3.500   0.713
0.111  29.987 -45.306  14.623
0.093   9.468 -25.371  60.504
0.090  37.582 -29.356   0.049
0.076  44.462  -8.986  10.156
0.072   2.881 -36.866  52.797
0.049  26.977 -26.491  20.052
0.040  36.440  13.844  14.973
0.030  20.352  -1.973  14.564
0.030  41.294  14.358   2.393
0.027  45.168 -35.376  20.110
0.022  16.099 -34.243  27.351
0.021  28.085 -36.214  43.607
0.020  43.716 -26.676  16.388
0.016  37.441  -2.762   8.539
0.016  20.915 -19.506   0.199
0.015  -0.203 -11.302  17.298
0.014  16.096 -27.255  53.715
>1c1d
0.712  22.406  47.880 -18.164
0.456  18.733  38.282  44.524
0.441  17.618  35.290  36.832
0.225  14.730  42.798 -15.092
0.120  15.404  48.802  49.591
0.035  31.401  40.437  42.371
0.025  24.758  33.335 -22.066
0.022  15.743  47.043  -8.303
0.019  26.038  56.579 -15.274
0.012  41.295  30.577  35.390
0.011   9.471  40.705  35.529
0.010  17.076  47.185 -25.429
>1c1e
0.862  16.111 -14.826  51.891
0.165  -2.554  29.692  59.986
0.032   2.308  -2.123  61.651
0.025  11.081 -12.645  68.520
0.023  -5.503   4.573  67.147
0.021 -11.545  28.154  77.738
0.018   6.486  12.437  60.752
0.018   3.162  13.425  69.362
0.015  -4.198  30.786  69.144
0.015  -3.547  12.462  79.878
0.015  19.103 -19.666  61.214
0.013 -11.463  19.880  78.656
0.012  -2.485  11.476  63.221
>1c1n
0.711  45.393  19.908  52.476
0.114  49.848  21.867  42.286
0.015  37.124  21.783  56.675
0.011  51.612  10.773  50.897
>1c1q
0.755  45.466  19.810  52.378
0.150  50.254  21.958  42.461
0.019  38.466  21.859  56.446
>1c1r
0.796  45.616  19.704  52.128
0.117  50.133  22.032  42.274
0.013  37.156  21.901  56.856
>1c1t
0.699  45.336  20.023  52.503
0.143  50.367  21.896  42.183
0.013  34.741   8.104  55.758
>1c1u
0.792  14.723 -11.936  21.334
>1c1v
0.808  14.784 -12.086  21.268
>1c1w
0.814  15.112 -12.201  21.413
>1c1x
0.645  22.635  47.823 -18.997
0.422  17.499  34.459  36.332
0.389  13.043  42.804 -14.601
0.381  18.463  38.582  45.462
0.081  31.354  40.461  42.140
0.054  15.789  49.266  49.723
0.030  15.999  47.808  -7.063
0.018  23.238  39.639  56.572
0.017  23.841  40.155  36.727
0.017  26.492  56.855 -15.532
0.017  17.228  49.910 -25.426
0.011  10.147  41.463  35.789
0.011  26.126  34.352  43.644
>1c1y
0.705  -1.518  25.593  25.335
0.020  11.722  15.330  37.311
0.015   5.117  23.804  45.600
0.014   4.968   8.502  45.599
0.011   4.206   9.071  53.546
>1c22
0.507  22.163 -14.565   8.587
0.350  25.818  -9.143  21.311
0.013  18.536 -10.209   2.853
>1c23
0.581  21.569 -12.692   7.874
0.135  25.518  -9.296  21.207
>1c24
0.764  21.910 -12.742   7.926
0.145  25.673  -9.030  21.364
>1c27
0.657  21.747 -12.571   7.889
0.241  25.568  -8.749  21.172
>1c29
0.914  77.644  16.866  10.825
0.797  49.075  27.604  13.573
0.016  69.630  -2.220  18.324
>1c2d
0.710  45.345  20.174  52.229
0.122  49.832  21.848  42.544
0.013  37.085  21.789  56.801
>1c2e
0.769  45.401  19.757  52.411
0.100  50.214  21.944  42.121
>1c2h
0.806  45.401  19.661  52.430
0.073  50.328  21.995  41.971
0.010  36.999  21.790  57.153
>1c2i
0.817  45.107  20.053  52.537
0.089  50.354  22.144  41.667
0.011  37.067  21.695  57.181
>1c2j
0.802  45.465  19.878  52.198
0.066  50.451  22.100  41.755
>1c2k
0.820  45.695  19.823  52.302
0.067  51.582  21.935  40.878
0.032  54.247   9.473  32.863
0.011  38.424  21.766  56.512
>1c2t
0.730  42.573  22.623  -4.714
0.587  16.608   3.220  23.857
0.232  38.938  21.488   2.969
0.077   7.690   2.002  23.150
0.037  43.974  14.079  -3.802
0.013  11.478  10.919  24.699
>1c3b
0.778  24.641   5.111  18.511
0.702  77.639   4.248  26.742
0.419  52.134   3.878  24.095
0.114  74.125   6.349  18.888
>1c3e
0.728  42.643  22.607  -4.814
0.578  16.773   3.246  23.830
0.357  39.561  21.798   2.739
0.084   7.775   1.916  23.043
0.040  43.973  14.097  -3.850
0.011  11.518  10.836  24.664
>1c3j
0.442  19.054  -9.613  14.503
0.018  28.710   1.573   7.781
>1c3q
0.423  34.452 -15.947  23.998
0.404  33.192   2.401  43.607
0.345  31.163   2.981  34.203
0.334  45.831 -21.455  21.466
0.325  47.385  12.438  14.624
0.268  38.410   3.509  14.584
0.261  29.804   7.309  51.040
0.012  53.079  -2.645  31.257
>1c3r
0.584  47.979   2.037  83.408
0.560  46.724   4.485 110.174
0.288  46.907  10.604  93.408
0.220  51.383   3.735  93.197
0.171  52.416   2.920 102.379
0.162  40.375  -3.692  95.022
0.160  51.002  -2.519 117.063
0.071  38.558   3.281  99.398
0.048  52.207  11.564  87.270
0.039  61.561  28.109 112.120
0.036  59.218   3.264 106.666
0.029  58.949  11.703 103.560
0.024  60.153   6.317  87.009
0.019  39.699   3.030  83.798
0.019  44.914  10.149  77.788
0.010  39.169  12.814  84.137
>1c3v
0.671 108.418  51.437  -3.542
0.536 137.063  25.574  21.071
0.196 114.510  45.279  -0.430
0.079 143.298  18.623  24.853
0.024 139.179  41.589   7.387
0.017 142.146  33.043   6.173
0.015 139.241  32.755  23.865
0.013 120.715  49.090  -4.321
>1c3w
0.646  16.146  42.376   4.012
0.010  10.153  31.856   1.539
>1c3x
0.944   4.054   9.781 -11.486
0.853  23.668   7.798  12.365
0.560  11.853 -18.857  -0.685
0.154  -5.463  10.249 -20.653
0.096  12.119  -2.780  -1.052
0.036   9.667 -22.513  13.888
0.020  16.542  34.764   5.573
0.012 -12.680   3.784  -9.946
0.011   1.078  19.375  22.825
0.011   9.391  17.462 -19.582
>1c4u
0.694  14.391 -11.771  21.706
0.056  18.195  13.692  21.526
>1c4v
0.550  15.597 -11.306  21.115
0.028  26.990   2.135  29.392
>1c50
0.742  25.407  24.413  28.685
0.320  28.188   2.939  50.511
0.261  36.038  24.971  31.818
0.162  36.852  35.009  31.505
0.054  43.043  -0.447  31.493
0.022  26.828  24.586  20.233
0.018  50.564  17.018  58.064
0.015  12.282  41.598  27.142
0.013  -2.383  12.642  38.281
>1c5c
0.545  22.079  14.759 157.720
0.030  35.626  33.645 145.681
0.030  38.504  45.153 113.630
0.024  46.328  43.279 136.661
0.020  50.718  41.789 129.001
0.016  44.442  49.261 131.464
0.016  14.385  11.034 156.664
0.016  43.507  35.637 146.879
0.015  44.062  49.945 118.721
0.010  27.930  26.208 130.450
>1c5i
0.667  35.015  16.736  32.558
0.348  35.236  24.925  38.673
0.019  38.829  36.954  18.875
0.014  27.837  21.788  16.250
0.011  18.172  31.220  32.414
0.010  22.547  16.327  18.984
>1c5n
0.776  15.129 -11.846  21.246
>1c5o
0.764  15.154 -12.011  21.327
>1c5p
0.829  45.691  19.599  52.247
0.074  50.813  21.948  42.102
0.018  38.393  21.912  56.415
>1c5q
0.773  45.365  -2.648  27.184
0.116  52.987   0.367  36.218
0.018  54.883   8.133  15.970
>1c5r
0.753  45.764  19.259  52.318
0.086  50.223  21.878  41.971
>1c5s
0.745  45.832  19.364  52.677
0.077  50.443  21.887  41.952
0.011  37.144  21.723  57.090
>1c5t
0.754  45.724  19.542  52.876
0.072  50.417  21.978  42.163
>1c5u
0.733  45.667  19.792  52.647
0.092  50.293  21.890  42.056
0.015  37.170  21.769  57.000
>1c5z
0.802  10.088   2.742  23.902
0.013  18.290   5.727  23.166
0.012  -2.325 -10.187  15.415
0.011  28.002   7.576  20.973
>1c6x
0.276  40.971  28.255  19.470
>1c6y
0.791  14.106  25.750   6.005
0.013  11.028  34.813   8.377
>1c6z
0.253  41.155  29.061  18.973
>1c70
0.652  12.817  24.651   6.184
>1c7e
0.954   8.645   3.457  39.799
0.699  10.654  -4.104   1.657
>1c7f
0.842   8.188   3.013  41.098
0.839  10.175  -3.271   2.408
>1c7s
0.878  26.535  44.890  21.321
0.135  26.801  34.438  17.719
0.070  22.860  60.122  43.196
0.058  32.820  27.821  10.347
0.037  34.507  35.625  13.414
0.023  27.114  25.198  34.319
0.017  34.474  42.724  21.087
0.014   9.042  49.475  46.371
0.011  15.029  18.993  47.394
>1c80
0.541 -10.687  15.003  41.920
0.357  -1.576  18.918  55.678
0.150  -9.227  21.991  36.251
0.048  -7.063  14.283  49.331
0.018   5.882  20.960  61.131
>1c81
0.695 -48.305  22.516  33.225
0.017 -53.508   6.669  40.401
0.015 -54.935  22.077  27.455
0.014 -54.196  30.933  34.319
0.011 -46.962  16.560  39.542
>1c83
0.853  44.656  14.432   4.623
>1c84
0.823  45.064  14.183   4.434
0.029  25.080  14.324   9.621
>1c86
0.663  10.306  46.470  21.967
>1c87
0.659  10.490  45.457  20.794
>1c88
0.898  45.013  13.930   4.197
>1c8k
0.777  25.023  24.703  28.834
0.318  36.817  34.636  30.626
0.233  27.646   3.174  50.562
0.114  35.740  25.303  31.688
0.055  42.805  -0.419  31.188
0.020  49.963  17.431  58.176
0.017  25.165  24.956  19.973
0.012  12.437  41.457  27.293
0.011  -2.357  12.553  38.248
>1c8l
0.626  25.348  24.316  29.309
0.388  35.981  34.618  30.769
0.160  28.338   2.012  49.235
0.132  34.373  24.862  31.123
0.066  48.109   0.851  30.575
0.019  49.833  12.526  54.234
0.018  -2.564  17.034  53.524
0.010  32.325  32.864  40.888
>1c8r
0.637  16.087  42.654   3.957
0.012  10.234  32.173   1.619
>1c8s
0.346  15.165  42.682   2.276
0.128  20.129  32.435  17.835
0.011  19.367  47.337 -10.169
0.011  19.435  46.162  16.454
0.010  10.235  32.172  -0.354
>1c8u
0.511  16.507  76.179  55.483
0.384  35.488  41.930  55.063
0.296  12.765  64.933  65.470
0.163  39.257  53.040  66.082
0.095  12.505  82.170  48.817
0.088  39.928  35.436  49.438
0.052  15.770  72.736  62.834
0.018  39.902  74.878  56.436
0.018  11.402  51.219  57.510
0.016  34.561  36.792  63.032
0.012  38.804  44.874  63.516
0.011  41.238  28.811  54.335
>1c8v
0.909  49.331  27.531  13.692
0.886  79.329  16.386  11.610
0.023  69.702  -2.825  18.047
>1c96
0.780  60.236  67.415  66.227
0.019  63.655  68.574  91.212
0.017  83.339  86.029  69.424
0.011  66.067  71.059  33.441
>1c9c
0.446  25.065   5.985 -13.860
0.033  28.640  13.697 -16.012
0.022  30.630  21.752 -24.995
0.011  27.488   4.877 -23.217
>1c9d
0.932  49.479  27.518  13.702
0.884  78.785  16.940  11.442
0.040  50.337  20.689  18.435
0.021  86.218  15.153   5.893
0.021  69.886  -2.017  18.931
>1c9k
0.411  11.786  34.669  22.198
0.331  28.123  35.253  40.520
0.247  35.724  39.286  17.902
0.071  42.956  40.495  44.713
0.054  15.985  40.884  19.108
0.043  39.846  34.852  23.675
0.042  -0.876  38.584  28.733
0.025  39.214  43.152   2.604
0.019  31.466  45.972  14.872
0.017  42.034  48.039  22.679
0.013  47.066  30.292   1.580
0.012  15.965  46.653  29.400
0.012   0.373  23.941  21.792
0.011   4.549  33.514  18.712
>1c9u
0.803   1.521  32.851   1.593
0.470  -8.270  16.996   3.508
0.386   5.254  24.171   9.111
0.382  -2.426  64.670  23.049
0.357   8.336  62.397  19.735
0.045   6.900  66.259  44.060
0.035  -3.043  20.440  26.616
0.025 -16.459  23.131  -0.909
0.022  -1.415  22.782   1.622
0.019  -6.287  34.321   0.313
0.017  11.151  23.312   2.203
0.014   9.124  52.641  15.688
0.014  18.369  23.099   6.812
0.014 -30.094  61.382  30.986
0.012  -6.021  44.603  39.378
0.011  -4.028  10.961  32.142
>1c9w
0.664 -17.804  47.349  21.413
0.194  -9.865  51.573  21.794
>1c9y
0.657  -0.733   2.154 -22.424
0.018  -2.664 -19.698 -14.270
>1ca7
0.748  10.629 -24.203  47.610
0.716  19.086 -34.718  66.983
0.649  30.486 -15.784  59.088
0.175  23.422 -28.717  55.047
>1caq
0.701  16.445   9.392  17.443
0.075   7.194   6.082  23.853
>1cb0
0.981  62.646  16.068  28.668
0.031  82.853  27.674  40.971
>1cb7
0.405  11.431  37.636 100.372
0.264  14.742  -5.072  66.306
0.160   8.098  -3.456  85.146
0.154   3.563  37.934  80.194
0.041   3.249  -7.271  79.896
0.025   7.483   3.300  71.995
0.021 -15.909  10.089  72.968
0.020   2.307  33.139 104.245
0.019  16.719  32.634  89.360
0.018   2.411  35.139  88.508
0.016  14.392  -3.337  77.763
0.015 -16.995  20.074  88.282
>1cbf
0.722  -6.091  34.658  78.107
0.038 -35.376  39.908  90.075
0.021  -2.110  19.238  64.255
0.018 -14.273  35.725  90.509
>1cbk
0.522   9.666  25.545  57.799
0.462  18.366  17.570  44.395
0.053  23.914  24.125  52.551
0.018   7.637  31.381  48.803
0.012  -9.270  23.099  62.863
>1cbo
0.693  21.841   2.707  26.808
0.027  40.425 -13.049  23.309
0.014   9.042  -1.909 -15.372
>1cbq
0.832  67.247  34.569  36.059
>1cbs
0.836  20.661  24.601  23.713
>1cbx
0.545  -3.106  29.244  -7.343
0.015  -6.921  31.269   3.891
0.014   6.880  13.940  -6.759
0.012   6.541  31.528  -6.721
>1cc2
0.692  21.952   2.623  26.531
0.060  40.106 -13.487  23.333
0.022   6.586  11.916   8.957
>1cc4
0.040  24.467  98.384  64.030
0.030  25.472  77.546  41.391
0.019  21.569  89.501  50.937
>1cc6
0.120  24.750  98.101  63.799
0.069  21.214  93.888  50.374
0.026  25.166  80.766  34.764
0.021  14.741  77.084  46.379
0.011  23.848  78.762  47.878
>1cci
0.747  27.253  94.844  51.096
0.013  14.790  98.498  67.638
0.011  41.410  97.953  42.092
>1ccw
0.545  11.142  37.282 100.039
0.335  14.639  -6.380  66.206
0.216   2.426  -7.158  84.836
0.113   6.349  37.810  80.135
0.049   8.968  -3.676  81.819
0.045   8.775  -3.076  71.316
0.017   3.551  33.069  93.121
0.017   1.954  32.853 103.842
0.016  15.309  32.511  93.678
0.011  -5.470  16.573  64.154
0.011  -7.798  13.087  96.198
0.011  -6.347  42.105  95.100
>1cd2
0.106  12.492   3.868  12.685
0.105  13.589  11.702  26.173
0.101  14.244   9.529   6.776
0.020  17.623   4.878  20.485
0.014  17.622  19.030  13.407
>1cde
0.604  40.840  24.541  17.918
0.511   2.082  -1.274   8.312
0.441  78.950  10.101  33.102
0.333  69.506  41.839  23.955
0.313  76.804  47.502  30.215
0.312  39.791  24.663   8.909
0.190  -4.794  -8.608   1.225
0.022  81.475   7.638  44.839
0.021  37.145  32.070  15.033
0.019  78.078  36.280  29.939
0.018  43.160   8.708  -1.879
0.013  23.586   9.635  -0.457
>1cdk
0.822  72.772  31.224  36.533
0.729  18.633   4.345  36.392
0.331  39.383  -6.157  49.194
0.249  93.515  20.367  48.887
0.049  49.606  12.082  37.132
0.040  40.620  17.782  29.355
0.021  96.914  33.219  45.095
0.018  47.253  -9.463  45.750
0.015  74.655  19.153  29.208
>1cdo
0.851  16.676  28.271  54.860
0.792  25.693  27.121  20.584
0.394  32.714  22.568  27.353
0.085   3.981  34.632  47.105
0.068   9.524  34.380  52.982
0.064  24.256  25.449  55.028
0.046  18.554  38.121  20.452
0.045  38.459  10.344  19.023
0.023  41.988  -1.869  12.237
0.020  -6.577  37.661  50.986
0.016  34.805  31.200  22.070
>1ce5
0.415  13.276  31.267  28.939
0.291  19.740  32.274  35.551
0.015  27.306  35.681  36.960
>1cea
0.933  33.972  -2.171 -54.958
0.781  34.693   3.286 -31.452
0.016  20.387  -3.497 -21.613
>1ceb
0.670  20.850  -2.620  39.571
0.386  20.245 -23.860  41.429
0.039  22.445  -0.635  27.291
0.039  14.907   1.713  25.620
0.019   6.170 -25.208  50.429
>1cel
0.711  22.766  56.026  66.709
0.576 -16.016  14.147   9.967
0.316  26.466  61.685  59.203
0.285  -3.303  16.602 -10.522
0.161 -15.794  22.516  -4.541
0.153  23.832  66.451  50.359
0.082 -13.650  20.054   3.298
0.039   0.430  32.415  21.145
0.035  26.192  68.733  42.848
0.027  37.735  77.648  75.692
0.025  37.157  59.742  43.946
0.023 -13.516  27.775 -11.993
0.012  -9.289  16.326  -3.595
0.011  24.791  55.180  53.273
>1cf2
0.935  23.413  52.330  24.714
0.858  49.334  22.468  24.023
0.789  17.709  43.601  -9.734
0.776  56.523  33.471  -9.381
0.311  19.462  32.174  -1.754
0.255  38.814  19.020  15.868
0.178  35.155  56.155  16.935
0.114  54.205  44.763  -0.313
0.046  36.844  37.771  -8.674
0.042  57.708  20.040  25.171
0.016  14.230  57.374  28.884
0.013  54.565  19.202  -8.798
0.013  55.798  46.859  -8.138
0.012  17.655  19.509 -10.229
>1cf3
0.206  43.676  14.647  58.913
0.091  29.429   3.915  58.022
0.012  39.614   7.855  55.943
>1cfv
0.661  63.386  23.060  12.110
0.040  81.802  17.811   7.453
0.027  81.425  34.196  14.011
0.016  83.181  27.765  19.451
0.011  86.682  19.368  14.148
>1cg0
0.396  -0.177  47.213  45.069
0.372 -11.521  52.838  49.428
0.064 -19.892  55.841  38.644
0.023 -10.618  56.392  63.183
0.012  12.586  50.584  48.915
>1cg1
0.558 -11.835  53.377  49.269
0.329  -0.324  47.538  45.602
0.017 -19.570  55.924  54.079
0.012 -19.621  56.249  38.535
0.011 -10.068  56.102  63.489
>1cg3
0.385 -15.825  53.923  51.508
0.339  -0.552  47.511  45.395
0.025 -19.310  56.176  38.745
0.013 -10.394  56.233  63.375
>1cg4
0.543  -0.593  47.802  44.514
0.381 -12.804  53.132  49.576
0.149 -21.789  55.838  37.895
0.020 -19.805  56.237  53.642
0.011  11.578  49.910  47.325
>1cg6
0.979  63.241  16.832  28.823
0.053  83.226  27.439  41.627
>1cgh
0.379  13.388  38.561   1.949
0.012  30.637  40.791  10.202
0.010   4.682  35.016  -5.599
>1cgk
0.598  19.608  50.370  55.442
0.311  13.187  54.243  50.850
0.018  30.002  53.092  39.615
0.012  37.588  50.050  64.134
>1cgl
0.787  24.704  48.419  -9.116
0.409  31.893  41.352  -3.007
0.085  12.336  58.350 -10.060
>1cgz
0.467  19.832  50.845  55.197
0.267  13.238  54.322  50.573
>1ch0
0.905  13.228  17.965  11.462
0.859  13.762  32.323  65.296
0.234  15.907  27.504  40.948
0.179  13.763  17.613  49.880
0.055   0.608  23.243  20.133
>1chm
0.918  28.340  56.187  44.177
0.475  33.824  68.725  53.623
0.448  42.873  82.244  47.112
0.064  42.303  70.134  18.694
0.021  62.320  81.785  48.070
0.017  62.523  62.623  43.635
0.016  29.771  63.520  47.294
0.014  40.847  74.841  51.377
0.012  42.595  71.859  34.411
>1chw
0.712  43.177  15.859  90.043
0.601  -8.207  44.624 105.646
0.162  52.486  15.590  78.915
0.130  42.837  13.047  79.018
0.021  61.750   8.920  90.086
0.019 -13.029  50.478 111.228
0.017  44.105   5.583  89.213
0.017  -7.349  42.124 116.821
0.015 -19.572  42.543 106.186
0.011  50.605  18.332  86.289
>1ci9
0.734 -24.432  47.808  87.200
0.669 -31.981  44.427 140.609
0.050 -20.223  40.140 146.120
0.033 -22.271  40.634  74.357
0.030 -28.396  36.430  82.067
0.013 -27.138  36.390 151.725
>1cil
0.755  -4.315   1.051  14.179
0.039   4.552  -6.257   7.287
0.012 -10.090  11.248  11.866
>1cim
0.686  -4.597   1.897  14.245
0.032   3.093   1.621  11.960
0.016  -9.399  10.692  11.470
>1cin
0.737  -4.759   1.535  14.462
0.035   4.644  -5.640   7.383
0.028   3.961   1.977  12.323
0.011  -9.916  10.891  11.693
>1cip
0.743  37.303 -29.101   8.376
0.090  14.231 -37.797   7.495
>1ciz
0.609  25.962  49.271  -1.456
0.100  28.748  41.719   3.813
>1cj3
0.141  24.910  97.748  64.379
0.067  21.878  89.518  50.983
0.017  26.049  78.421  39.032
0.017  15.042  76.993  46.775
>1cj4
0.061  24.464  98.285  64.324
0.026  17.938  94.192  48.716
0.013  25.250  80.470  34.437
>1cjb
0.946  31.153  37.307  72.161
0.920 111.517  27.182  29.433
0.863  62.015  35.567  74.187
0.760 109.205  72.985  28.538
0.207  38.645  59.896  73.733
0.205 109.030  49.198  36.576
0.075  62.935  53.122  65.712
0.072  54.307  44.484  94.042
0.065 121.431  47.144  39.786
0.050 127.728  64.810  35.068
0.023 122.252  66.527  27.215
0.021  72.282  47.407  70.844
0.016 111.268  40.232  37.660
0.016  41.884  51.121  79.879
0.014 105.038  59.612  34.835
0.013 113.314  50.537  21.723
0.011  25.397  35.973  85.683
>1cjc
0.367  18.024  -9.703  21.741
0.085  35.109  -4.099  33.488
0.072  12.945  10.762  10.027
0.021  22.313  -6.457   9.391
0.014  14.147   0.902   8.791
>1ck6
0.506  15.915  21.137  30.540
>1ckm
0.964  25.548  22.475  48.964
0.960  26.156  51.654  23.892
0.232  21.082  44.939  37.230
0.159  24.930  33.812  52.844
0.056  20.401  39.126   2.792
0.016  31.041  47.683  34.223
0.013  25.355  29.351  39.673
0.011  10.063  10.151  29.748
>1ckn
0.954  26.273  22.282  48.762
0.927  27.455  50.707  23.974
0.233  21.408  44.647  36.778
0.147  25.959  33.603  52.574
0.047  21.378  37.857   2.887
0.033  25.764  27.824  40.122
0.025  14.059   6.797  31.171
0.020  13.422  26.841  53.422
0.014  40.002  26.422  47.585
0.014  31.756  28.140  50.088
0.012  36.787  44.612  31.949
0.011  37.905  11.754  46.111
>1ckp
0.687  25.714  28.558  27.335
0.016  21.936  32.202  -4.832
>1cl0
0.633  44.557  31.822  -9.848
0.034  26.038  27.082  -7.022
0.011  24.911  33.057 -16.464
>1cl2
0.696  -7.816  48.729  22.183
0.693  -5.206   8.487  54.222
0.074   7.339  18.603  33.075
0.058  14.341  45.090  32.084
0.036   6.985  37.864  40.726
0.026  13.763  45.574  44.859
0.025  15.194  36.489  22.622
0.019  13.485   8.157  32.474
0.019  14.527  14.222  25.176
0.017  12.702  11.456  40.201
0.013 -18.259  50.314  22.041
0.012 -16.197   7.779  55.756
>1cle
0.595  -4.605  14.787   3.029
0.512   4.717 -15.044  -6.548
0.184   5.576 -13.503   1.348
0.109  19.792 -33.038   9.797
0.097  -2.839 -10.990   3.126
0.081  -1.887 -10.191  -5.326
0.074   4.314  11.337   1.979
0.066   6.155   0.666   8.595
0.063 -17.213   2.138 -21.872
0.053  -2.279   6.863   2.720
0.050   7.883  29.364  24.912
0.049  11.226  -7.551   2.096
0.042  -2.099  -2.200   3.003
0.033   5.753  -6.817  -4.686
0.032  -9.125  -1.784  -5.321
0.028  21.929  32.107   9.717
0.028  -7.611  10.213 -23.744
0.028   4.657 -20.252  12.309
0.026  -1.448   2.983   9.991
0.025  -1.757   1.662  -5.439
>1clu
0.390  12.522  32.298  17.980
>1cm0
0.547  50.558  24.870   6.221
0.429  -8.485  24.187  10.420
0.182  59.165  27.347   9.702
0.089   3.035  27.859   5.795
0.032   4.376  28.126  -5.466
0.022  68.486  29.699  -4.005
0.014  67.543  29.255   4.311
>1cm8
0.855  39.932  74.284   4.426
0.636   8.654  40.300  48.222
0.284  52.423  75.065  19.897
0.082   7.298  27.223  31.915
0.062   2.035  35.013  31.447
0.055  48.436  81.902  28.789
0.034  43.249  82.366  20.703
0.028  39.520  72.869  36.207
0.026  34.886  79.086  12.165
0.017  53.274  79.086   7.557
0.014  56.215  67.019  14.734
0.014   3.176  27.580  44.548
0.012   6.037  32.513  38.793
0.011  38.764  56.124  11.419
>1cmc
0.139 -25.632  32.706  44.125
0.123 -14.979  41.271  44.619
0.054 -16.752  20.756  51.112
>1cml
0.589  13.587  55.490  52.030
0.039  11.013  42.938  62.026
0.036  21.782  46.426  53.215
0.013  29.712  56.273  39.114
>1cmp
0.909  -4.977  54.804 111.939
0.070  12.126  70.336 115.279
0.017  18.545  60.274 111.674
>1cnq
0.787  -1.886  29.933   8.947
0.752   7.552   7.194  27.397
0.092  -2.173   4.296  21.661
>1cnw
0.608  -5.086   1.809  14.604
0.027   3.563   1.957  12.121
0.015 -10.394  11.589  11.561
0.013  -3.479   3.691   6.426
>1cnx
0.635  -5.023   1.584  14.612
0.027   3.398   1.805  12.061
0.014  -9.998  11.090  11.508
0.014  -3.301   3.465   6.372
>1com
0.644  72.384  29.243  89.448
0.461  39.970  18.079  28.838
0.394  90.093  17.262  29.418
0.299  21.624  30.038  88.399
0.253   0.727  27.616  85.633
0.151 102.894  22.566  45.974
0.147  82.577  29.034  45.359
0.114  52.902  24.856  45.413
0.080  30.623  30.146  45.642
0.051  81.911  35.918  40.939
0.046  50.922  27.483  86.268
0.043  11.488  14.473 100.728
0.020  62.734  13.389 100.838
>1coy
0.148 -12.588  14.513  24.943
0.111  -4.796  20.674  23.191
0.087 -19.193   8.029  16.038
0.031   5.064  34.111  32.560
>1coz
0.821  19.665  24.143 -14.337
0.656  19.027  18.712 -40.619
0.014  20.045  18.037  -4.277
0.014  19.358  23.485 -49.611
>1cpc
0.559  20.115 -13.842 -20.245
0.541  29.417 -26.776  11.228
0.450 -23.342  -9.240  19.879
0.434 -34.636 -21.580 -11.433
0.222 -12.752 -40.227   3.069
0.214   8.116 -40.314  -3.426
0.078   3.955 -25.789   6.842
0.053  -8.550 -24.493  -6.181
0.026  12.261 -31.467  -2.872
0.017 -17.137 -42.256   9.719
0.016 -11.819 -14.625  16.907
0.014  21.125 -15.718 -28.407
0.011  27.196  -9.893 -19.615
>1cps
0.702  -3.088  29.421  -7.118
0.042   7.373  14.650  -6.802
0.014   4.815  31.596  -7.045
0.013  13.159  20.075  -4.754
>1cpu
0.427   6.223  15.636  44.495
0.124   9.970  45.401  43.956
0.122  14.272  18.531  38.323
0.052 -14.767  52.237  41.941
0.028  11.213  47.694  52.012
0.021   6.034   1.955  53.546
0.021  31.108  19.080  43.127
0.012   4.755  23.480  36.903
0.011   5.086  52.264  58.297
0.011 -18.394  43.620  43.650
>1cq1
0.570  28.695  58.287 106.748
0.510  22.282  48.814 113.075
0.481  17.733  52.448  69.970
0.468   8.801  56.969  75.339
0.147  39.064  46.099 116.945
0.070  40.434  32.835  62.549
0.061   3.636  42.278  63.591
0.024  46.982  45.189 102.638
0.024  37.526  54.449 105.693
0.015  20.352  45.620  61.994
0.014  14.602  60.480  70.787
0.013  40.191  48.371  98.749
0.011  30.522  48.704 108.150
0.011  22.113  53.461  61.984
0.010  23.439  46.763 121.166
>1cq7
0.781  25.198   5.528 -14.488
0.016  21.152  -9.361   6.217
>1cq8
0.699  25.131   5.286 -14.265
0.022  37.389 -14.272 -13.816
0.010  20.674  -8.927   6.127
>1cqs
0.495  13.569 -44.999 -15.350
0.274  26.969 -28.599 -37.830
0.087  10.541 -36.378 -30.114
>1cqx
0.552   9.247  -6.353 102.429
0.355  26.050   9.737  80.102
0.294  42.868  19.552  70.787
0.262  44.022  27.839  48.674
0.244  46.661  33.197  70.997
0.196  42.159  34.489  53.559
0.159  23.149 -12.583  86.652
0.158  36.824  22.182  64.442
0.157  18.685   9.547  86.985
0.154  56.664  42.290  59.805
0.085  23.834  -7.847  94.564
0.051  19.376   0.877  92.864
0.047  26.812   1.920  84.296
0.042  45.628  25.451  62.929
0.032  45.223  34.546  62.609
0.032  52.624  34.143  55.851
0.030  19.895  -0.055  78.709
0.021  26.157   9.134  71.263
0.019  48.680  25.076  70.588
0.018  45.195  11.286  69.422
>1cr5
0.103  43.052 -11.548  17.396
0.089  12.810  29.655  22.803
0.061  -9.278  12.470  36.222
0.051  23.884  12.475  -6.294
0.050  22.571 -11.783 -24.706
0.021  10.777  -8.118 -14.765
0.020  16.927   7.218  -8.283
0.019   5.594  35.555  24.779
0.018   7.840  11.486  38.753
0.017  50.848 -29.935  16.380
0.017  42.807  -8.026  29.046
0.016  54.704 -22.219  20.685
0.015   7.166  20.243  38.074
0.013  14.462   2.036 -15.749
0.012  13.970  -3.885 -23.465
0.010   3.510  -7.777  -7.620
0.010  45.505 -21.714  20.562
>1crb
0.831  16.763   4.236  -1.272
>1cru
0.491  21.044  47.999 112.744
0.461  15.855  51.917  69.692
0.412  27.281  58.015 105.859
0.328   7.771  56.412  75.424
0.061  19.644  51.112  61.630
0.018  13.635  60.189  69.973
0.012  37.702  32.618  61.414
0.010  38.033  51.907 102.448
>1cs4
0.867  19.052   4.085  26.799
0.512  55.473 -16.093  52.571
0.456  42.545 -11.181  50.705
0.154  68.210 -15.787  45.676
0.081  60.681 -16.765  25.539
0.052  50.111 -10.218  45.861
0.040  39.757   1.728  66.076
0.029  52.581  -9.313  56.756
0.029  27.863  29.556  17.728
0.013  46.876 -16.961  56.958
0.010  36.470  -3.469  59.671
>1csc
0.651  14.961  -6.076   0.153
0.222  16.879 -10.489   6.721
0.030  -0.920 -13.481  -9.259
0.023   8.882 -13.060  -1.123
0.017   8.182 -11.224 -18.272
0.016  -8.270  -7.271 -14.375
0.012  18.786  -4.299  12.944
>1csh
0.504  15.755  -7.154   3.588
0.100   9.662 -11.536  -0.452
0.022  19.016  -6.328  12.407
0.018  -3.718 -19.069   7.997
0.017   0.062 -13.318  -9.388
0.013  19.081  12.390   5.993
0.012  18.399  11.018 -19.402
>1csi
0.553  15.652  -6.959   3.370
0.104   9.562 -11.638  -0.511
0.051  18.525  -5.767  10.840
0.023  -0.099 -13.208  -9.395
0.015  -3.774 -19.068   7.984
0.015  25.072   9.732   6.347
>1csn
0.591 -23.739  49.992  50.968
0.040  -1.970  62.066  59.797
0.020   4.874  45.562  60.900
0.012 -12.042  43.438  52.392
0.012   3.964  58.634  52.287
>1csr
0.466  15.747  -7.291   3.844
0.082   9.722 -11.851  -0.748
0.021  18.980  -6.141  12.375
0.019  24.438   1.216  20.118
0.018  -0.270 -13.612  -9.511
0.014  -8.303  -7.046 -14.566
0.012  23.659   8.972 -20.382
0.010  -4.277 -18.558   8.066
>1css
0.536  15.494  -6.937   3.062
0.114  18.154 -10.569   9.898
0.088   9.644 -11.560  -0.445
0.019  -0.017 -13.371  -9.564
0.018  -3.755 -19.140   8.103
0.011  24.813   9.832   6.586
>1ct1
0.125  11.452  56.179  54.482
0.104  42.911  27.264  39.956
0.033  35.406  55.921  44.421
0.030  40.024  62.374  56.655
0.023  22.370  11.467  49.073
0.014   2.155  28.995  59.362
0.011  51.996  19.853  45.516
>1ct5
0.689  18.394  23.263  14.469
0.059  19.586  36.729   9.950
0.014  25.121  26.676  22.675
>1ct8
0.687  49.404  30.326  34.191
0.601  57.009  30.299  26.396
0.217  46.838  29.040  58.329
0.167  40.217  30.423  66.653
0.095  58.883  29.301   2.426
0.078  40.707  34.748  57.305
0.061  66.282  34.838   3.537
0.047  33.878  29.322  93.052
0.043  69.801  29.462 -29.166
0.037  43.285  37.496  82.248
0.026  66.620  30.141  -6.904
0.025  80.063  36.944   0.804
0.018  64.037  26.768   9.100
0.017  63.614  38.094 -21.905
0.013  42.114  26.981  51.812
0.012  26.337  28.216  67.613
0.011  49.333  35.615  27.802
0.011  72.471  36.315  -5.073
0.010  56.664  35.487  33.729
0.010  43.363  28.607  82.493
>1ct9
0.859  40.099  -1.028  42.348
0.624  14.523  49.860 116.570
0.611 -27.815  47.927 132.971
0.214  16.516  35.104  32.236
0.080  14.754  16.309  41.456
0.078   1.590  64.719 127.284
0.061 -10.959  67.471 128.381
0.047  26.500  40.673  23.192
0.044  -5.470  35.562 108.628
0.044  34.768  -7.252  41.235
0.042  40.088  25.334  18.772
0.042   8.617  32.558  24.293
0.040 -36.044  47.198 132.940
0.030  -1.971  48.654 100.703
0.029  22.751  12.705  44.041
0.023  15.177  40.710 107.883
0.019  40.611  15.886  52.168
0.018  20.638  56.789 109.676
0.016  22.876  48.851 116.489
0.016   8.200  29.021  41.368
>1cte
0.730   8.657  59.374  60.170
0.457   9.643  61.864  45.273
0.401  16.702  60.890  40.399
0.333   7.949  69.021  48.613
0.054  11.046  66.527  64.411
0.035  15.200  51.411  55.431
0.022   9.300  60.230  28.507
0.016   0.828  52.462  79.100
0.012   3.404  40.056  72.284
0.010  15.972  62.436  69.867
>1ctq
0.651  12.441  31.838  17.702
>1ctr
0.353   5.415  22.747 108.618
0.294   5.451  13.879 102.091
0.096  17.860   7.599 103.227
0.033   2.479  21.327  96.113
0.031  10.446   7.165 107.530
0.025  11.406   5.156  93.391
0.016   3.965  28.240 117.826
0.016  10.759  14.244  94.133
0.013   5.014  14.258 114.535
0.010  -2.563  30.042 110.189
>1ctt
0.216  35.034  48.749   7.671
0.015  55.012  43.681   2.168
0.013  54.252  50.066  -2.649
0.013  37.068  58.274  -4.106
0.011  39.348  52.923 -13.115
>1ctu
0.220  35.116  49.409   8.007
0.029  54.671  50.907  -2.499
0.015  53.369  51.770  13.466
0.015  31.479  42.917 -10.390
0.014  55.544  44.033   3.062
0.011  37.154  58.690  -2.885
>1cul
0.878  18.175   4.208  26.077
0.604  42.950 -11.134  50.664
0.554  55.982 -15.937  52.055
0.071  67.000 -16.260  47.423
0.058  39.683   1.612  64.953
0.030  60.132 -16.909  25.609
0.025  49.560 -10.247  45.884
0.016  51.567  -8.909  56.143
0.011  46.996 -17.296  56.179
>1cv8
0.720 -15.264  15.439  -2.227
0.114  12.413  15.133  -8.769
0.020 -12.447  19.948   6.041
0.011 -16.585  14.678 -17.047
>1cvu
0.637  28.134  23.727  46.739
0.568  69.105  17.348  39.444
0.187  74.072  26.180  25.189
0.131  62.784  33.406  55.182
0.080  40.806  28.980  40.485
0.064  21.240  37.216  36.819
0.028  57.561  31.101  63.707
0.028  22.893  50.479  57.912
0.020  62.313   2.178  22.425
0.019  29.088  38.541  30.383
0.017  73.121  30.383  17.408
0.016  36.422   9.735  22.256
0.014  66.109  31.479  24.495
0.012  57.920  40.732  53.652
0.012  49.213  25.534  32.955
0.012  63.257  22.043  61.470
0.010  53.994  47.175  38.922
>1cvw
0.480   9.986  34.127  27.389
0.104   2.659  30.774  34.463
0.023  27.103  38.670  15.334
0.021  26.102  21.516  24.342
>1cvz
0.879  19.713  14.074  18.591
0.245  32.692  22.785   9.995
0.116   2.131  21.309  28.661
0.031  24.486  21.691  21.540
0.014  12.919   6.520  13.317
0.013  11.171  32.629  19.430
0.012  11.404  13.113  28.203
>1cw2
0.882  49.431  27.564  13.591
0.837  79.580  16.656  11.766
0.046  50.332  19.514  19.471
0.017  69.496  -2.434  18.468
>1cw4
0.649  87.739  62.887   1.460
0.347  96.882  69.068  -1.337
0.234  88.467  70.260  19.321
0.014  83.631  62.125  22.781
0.014  63.739  69.446   2.843
0.013  62.459  63.307  -3.187
>1cwq
0.214 -17.115  41.972  -3.624
0.170 -19.177  49.831 -27.830
0.030 -27.231  31.734  -6.118
0.030 -20.244  24.518  -8.563
0.027 -26.981  25.267 -13.520
0.025 -11.338  40.346 -30.188
0.020 -27.738  39.774  -6.189
0.018 -20.563  49.630 -16.571
0.017 -19.986  41.694 -29.898
0.016 -27.122  32.463 -17.513
0.016 -19.848  32.519  -1.081
0.014 -13.237  49.271 -22.145
0.014 -13.759  25.020 -14.089
0.011 -27.308  31.946   7.157
0.011 -11.137  32.348   7.129
0.010 -18.406  49.118   7.136
>1cwu
0.753  25.474  47.217   4.670
0.532   0.879  77.609  22.012
0.211   8.653  50.915   0.112
0.042   1.726  66.761  25.306
0.041  16.501  48.886   1.270
0.031   0.764  58.085  27.260
0.019  -8.011  63.678  25.808
0.019   9.534  40.837   0.532
0.017  19.856  40.834   1.417
0.012 -11.637  79.933  17.903
>1cx4
0.950  94.654  59.719  -4.975
0.624 113.513  61.722  12.435
>1cx9
0.884  78.172  16.837  11.228
0.849  49.275  27.478  13.404
0.011  49.432  17.177  21.194
0.010  74.284  -3.048  20.440
>1cxv
0.557  42.505  -5.134  76.897
0.447  36.175  11.101  54.934
0.404  30.983  14.623  49.830
0.160  44.151  10.971  64.746
0.114  39.867  -1.188  70.257
>1cxz
0.963   5.012  28.844  50.679
0.012   5.728  -0.054  57.183
>1cy1
0.391  61.787  23.392  41.424
0.163  40.652  20.638  40.357
0.055  32.505  36.709  21.057
0.054  48.355  14.707  54.561
0.038  65.777  12.248  54.011
0.023  34.912  22.238 -16.840
0.021  27.367  41.567  28.556
0.013  33.804  20.665  46.738
0.011  43.991  32.222  47.594
0.010  28.033  32.036  15.280
>1cy2
0.701  62.247  23.210  41.349
0.117  40.512  20.852  40.615
0.042  46.226  32.543  21.058
0.028  47.667  14.579  54.631
0.025  32.208  37.752  20.124
0.024  34.110  29.858  23.337
0.022  24.418  37.923  41.932
0.022  53.967   8.696  36.749
0.019  64.640   8.732  33.338
0.018  34.720  21.921 -16.014
0.016  30.045  22.557  48.467
0.015  68.758  13.182  45.624
0.014  43.030  31.334  47.187
0.011  26.217  40.576  30.994
0.010  27.594  31.830  15.021
>1cy6
0.336  65.333  23.389  43.938
0.118  41.294  21.409  41.960
0.050  33.226  37.686  21.848
0.020  56.465   9.240  37.331
0.018  48.605  15.619  56.489
0.014  33.529  21.711  48.508
0.012  37.751  23.099 -17.571
0.011  73.750  22.287  43.617
0.010  47.425  29.941  49.948
>1cy7
0.438  62.743  23.505  42.276
0.148  40.757  21.190  40.975
0.053  69.947  12.122  47.159
0.052  32.757  37.501  21.390
0.041  49.081  15.020  55.680
0.019  27.958  37.266  14.544
0.015  27.158  40.035  42.965
0.014  27.340  43.821  28.916
0.012  44.053  31.706  48.565
0.011  57.073  13.480  39.312
>1cy8
0.294  64.330  23.321  43.193
0.131  40.721  21.381  40.574
0.049  44.012  31.756  48.880
0.041  49.040  15.557  55.704
0.034  36.032  22.262 -16.441
0.024  32.930  38.393  20.662
0.017  56.121  11.078  36.427
0.012  33.227  21.020  48.623
0.012  58.633  34.975  15.354
>1cyd
0.849  -5.961   2.806  24.158
0.805  44.894  -1.554  24.215
0.697  28.130  24.790   8.355
0.344  24.287  -6.777  17.062
0.328   2.712   4.202  26.383
0.261  10.065 -24.553   9.666
0.256  35.944  -2.536  27.169
0.221  13.903   6.177  16.627
0.195  21.971  14.986   4.939
0.192  17.015 -14.705   6.998
0.144  33.194 -21.655  17.805
0.096  12.951  25.590  25.161
0.040  26.667 -25.410  26.274
0.023   3.363  20.979  17.694
0.019   0.340  14.572   5.351
0.016  35.603 -13.298  26.188
0.015  19.371  -1.905  12.494
0.011   1.285 -10.620  33.172
>1cza
0.545  98.365  57.298 -12.242
0.538  40.771  42.141  19.424
0.126  68.521  42.212   1.279
0.077  35.278  45.956  24.265
0.049  61.185  43.168   7.257
0.043  19.926  50.508  11.848
0.027  80.558  55.839   0.864
0.026  87.973  36.152 -11.974
0.021  93.148  50.084 -14.573
0.020  43.386  51.612  18.931
0.018  44.284  42.629  26.635
0.015  85.252  36.087   5.280
0.013  98.569  55.158 -20.094
0.013  15.309  46.778  18.246
0.011  63.881  30.608  17.821
>1czc
0.596  23.518   5.718 -12.672
0.026  37.976 -13.174 -13.396
>1cze
0.530  23.502   5.628 -12.708
0.025  37.770 -13.194 -13.262
0.011  27.588   4.207 -21.543
0.010  30.120  21.817 -28.796
>1czh
0.976  58.140  31.683 -16.183
>1czk
0.921   1.544  43.591  50.284
>1czl
0.912   1.511  42.680  49.706
>1czm
0.711  36.243  16.499 -18.414
0.017  47.981  21.168 -18.976
0.012  47.082  24.384 -10.748
>1czn
0.940  13.244  19.307  38.969
>1czo
0.979  58.529  32.351 -16.165
0.024  67.139  46.587 -16.063
>1czr
0.624   1.435  42.687  49.907
>1czs
0.076   2.335  30.640 -17.811
0.043  14.590  31.975  -0.425
0.034  -9.212  23.625 -17.625
>1czu
0.925   1.400  43.236  50.095
>1d03
0.983  59.220  33.338 -16.896
>1d04
0.923  13.295  19.349  39.726
>1d09
0.940  68.019  52.844  63.098
0.874  41.808  30.119  17.516
0.348  59.684  62.185  53.929
0.264  36.938  39.965  25.945
0.252  13.895  80.700  33.036
0.143  59.501  38.392  70.088
0.136  20.225  89.034  46.964
0.128  51.331  38.176  69.541
0.068  22.226  89.503  37.951
0.045  58.211  46.838  15.303
0.041  60.804  38.086  78.869
0.019  35.934  38.847  17.811
0.011  35.314  40.288 -14.092
0.011  10.877  74.408  27.707
>1d0c
0.792   4.354   9.757  67.562
0.469  11.047  15.463  44.123
0.464   7.736   8.211  32.480
0.448   0.539   2.797  54.046
0.085   4.017  10.427  48.827
0.070  11.086   1.082  61.209
0.068  -2.320  -4.356  66.362
0.055  13.260  17.038  34.176
0.041  15.494   5.366  40.193
0.029   0.056  16.550  67.018
0.026  12.214   4.323  51.951
0.022  21.951  16.313  35.864
0.021  16.899  18.907  57.994
0.017   3.092  -6.426  43.371
0.011  21.244   1.897  68.767
>1d0l
0.421   8.907  23.723  13.165
0.177   4.970  23.450  32.067
0.104   2.059  16.069  12.227
0.077  -3.710  20.377  25.387
0.039  11.230   9.522  28.554
0.031 -11.250  17.205  25.408
0.025   2.277   8.818  29.359
0.020   1.070  20.993   0.336
0.014  17.352  22.794  13.958
0.012  19.729  29.958   6.424
0.012  24.657  12.926   7.783
0.010   3.441  28.832   8.311
>1d0m
0.481   8.727  23.000  13.239
0.184   4.712  23.578  31.806
0.067  -7.283  16.851  23.779
0.066   2.418  16.246  12.404
0.048  24.558  13.007   8.333
0.029   0.924  20.649   1.721
0.023   2.007  22.502  22.437
0.016  10.847   9.155  28.498
0.013   1.550   8.706  29.293
0.012   9.970  23.172  24.470
0.010   0.895  14.330  22.211
0.010   2.822  27.823   8.785
>1d0o
0.799   4.322   9.949  67.022
0.441   0.604   2.753  54.080
0.429   6.770   8.769  32.481
0.289  11.244  15.569  44.986
0.117   4.324  10.344  48.573
0.096  13.478   5.721  37.376
0.085  11.023   1.009  61.285
0.045  13.107  17.000  34.210
0.028  12.393   4.160  51.908
0.026  21.943  16.073  36.138
0.026  -1.028   3.301  65.376
0.025  16.877  18.508  57.884
0.016   3.921  -6.576  43.505
0.015  -0.572  -4.718  65.703
0.015   0.048  17.257  66.645
0.010   6.763  -6.087  54.380
>1d0s
0.822  55.466  38.251   9.072
>1d0v
0.613  57.700  38.360   8.749
>1d0x
0.907  38.327  54.785  18.718
0.213  27.206  59.779  22.587
0.071  14.484  39.327  19.979
0.054  25.041  36.883  11.805
0.050  42.592  31.131  27.339
0.028  30.335  87.709  37.021
0.024  19.999  64.817  24.781
0.019  32.106  23.453  -6.399
0.018  39.886  66.369  20.407
0.018  46.220  22.279  19.431
0.015  29.372  63.553  33.207
0.014  26.887  41.591   5.157
>1d0y
0.851  37.908  55.577  19.155
0.216  27.737  59.635  22.606
0.088  41.858  31.545  27.495
0.036  24.367  33.682  11.738
0.030  19.486  65.094  24.799
0.021  45.760  22.228  20.165
0.018  39.818  66.454  20.387
0.018  27.579  64.540  33.563
0.016  32.116  23.401  -6.530
0.014  26.714  41.716   4.664
>1d0z
0.685  36.430  56.002  20.761
0.316  28.781  59.072  22.508
0.041  16.126  38.976  20.536
0.041  26.344  37.501  10.974
0.041  28.234  64.339  33.108
0.038  31.845  23.312  -6.322
0.027  20.332  64.445  24.531
0.016  39.959  25.740   8.515
0.016  39.925  64.689  21.193
0.016  45.564  23.192  20.550
0.014  52.220  38.265  -4.288
0.014  32.976  40.867  -3.515
0.013  27.010  42.182   4.468
0.013  11.398  66.301  41.911
0.012  19.813  32.603  11.430
0.012  32.495  87.312  34.760
0.010  42.708  37.647  -2.913
>1d1a
0.551  27.519  60.611  23.769
0.444  39.063  55.890  19.614
0.068  35.225  87.272  18.921
0.057  24.358  32.683  10.484
0.036  36.189  20.953   6.364
0.020  27.806  41.199   5.254
0.019  27.698  63.629  32.850
0.018  20.449  64.278  26.232
0.017  17.483  69.807  20.523
0.014  34.646  88.166  30.053
0.011  45.090  23.916  27.204
0.011  15.576  37.663  18.871
0.010  44.478  21.365  19.518
>1d1b
0.612  36.706  56.204  20.224
0.261  27.530  59.896  22.725
0.061  27.244  64.246  29.558
0.042  20.011  64.423  22.497
0.041  36.748  64.455  20.513
0.030  31.594  87.662  35.297
0.025  26.565  42.058   5.118
0.022  32.383  23.909  -5.553
0.017  44.395  22.139  20.290
0.016  25.325  34.562  11.375
0.016  44.626  24.503  28.576
0.010  17.242  71.272  26.147
>1d1c
0.819  37.402  56.307  19.796
0.318  27.692  59.771  22.588
0.166  16.791  39.206  21.751
0.040  27.264  42.405   5.156
0.036  24.570  34.018  11.551
0.030  27.340  64.916  33.415
0.028  19.958  65.490  24.856
0.027  31.874  23.420  -6.614
0.021  42.258  31.436  26.895
0.016  39.850  66.277  20.427
0.014  31.097  87.857  36.554
0.013  46.323  22.415  19.869
>1d1g
0.771  12.303  11.497  40.034
0.538  24.448  46.917  55.694
0.474   9.473  48.435  48.518
0.273  25.274  15.872  32.012
0.139  19.201  43.824  49.615
0.031  19.149  16.803  38.688
>1d1j
0.296  40.279  34.624  78.969
0.191  63.321  30.736  69.568
0.172  16.376  34.944  69.623
0.063  33.047  43.788  49.908
0.054  17.403  20.751  65.093
0.043  41.317  46.351  79.005
0.040  22.627  27.813  66.148
0.036  49.532  27.619  68.853
0.031  39.386  19.257  79.612
0.020  35.832  20.670  87.138
0.019  45.371  22.641  49.171
0.015  62.550  44.344  64.737
0.013  31.280  37.857  68.771
0.011  58.761  36.735  65.786
>1d1q
0.816  40.059   8.447  15.542
0.807  -1.573   3.567  29.391
>1d1s
0.902  67.194   2.864  85.419
0.697   1.192   0.581  27.437
0.696  38.597  -5.181 109.252
0.652  22.419   7.256  59.220
0.300  11.536   5.729  24.006
0.215  25.475   6.338  29.538
0.109  44.919   3.759 113.961
0.085  18.453  -4.164  40.408
0.062  43.673  -4.433  79.043
0.038  58.030  -4.717  78.641
0.035  27.090  -0.192  37.581
0.034  52.734  13.482 110.184
0.028  26.899   4.167  14.072
0.028  43.846   4.176  87.764
0.024  12.253  -0.619  61.078
0.022  44.512   7.036 105.400
0.022  15.792  -7.747  48.549
0.012   4.716 -10.772  54.048
0.012  44.951  -3.620  64.034
0.011  32.120  -8.451  79.892
>1d1t
0.733  38.948  -4.912 108.316
0.728  67.463   3.249  84.581
0.689   1.144   0.607  27.321
0.618  22.273   6.426  58.774
0.290  25.700   5.911  28.739
0.277  12.223   6.576  24.078
0.238  12.465  -1.087  61.159
0.185  45.104   3.886 112.748
0.157  19.009  -4.273  40.743
0.049  52.973  13.428 108.925
0.042  36.709   0.815  84.998
0.035  58.264  -4.240  77.656
0.034  44.720  -4.341  78.549
0.025  26.348  -0.621  37.600
0.022  16.453  -7.429  47.965
0.020  44.014   4.272  86.962
0.019  45.245   7.657 104.566
0.019  27.111   4.522  14.297
0.011  32.718  -8.176  79.684
>1d1v
0.869   4.838   9.873  67.916
0.635   7.622   7.526  32.787
0.326  11.505  15.558  43.887
0.310   1.096   2.669  54.309
0.107   3.557   9.742  50.099
0.095   7.837  16.057  36.647
0.072  13.950   5.775  37.538
0.053   8.701   2.002  65.287
0.036  -1.325  -4.690  66.826
0.027  11.593   8.068  49.271
0.026  20.581  16.971  35.193
0.021   8.355  -5.452  56.535
0.019   0.636  16.701  67.719
0.017  21.427   1.833  69.040
0.017  17.098  18.155  58.456
0.017  20.546   7.061  42.832
0.012   3.172   8.380  59.700
0.010  13.047  16.201  30.138
>1d1x
0.894   5.903   9.000  67.460
0.533   7.577   7.946  32.214
0.350  11.216  15.502  44.045
0.269   1.039   2.332  54.548
0.213  14.281   6.501  37.619
0.100   7.554  16.539  36.219
0.048  10.972   0.807  63.741
0.037  21.893  12.752  36.114
0.027  13.019   5.095  51.472
0.025   7.511  -5.439  56.183
0.021  16.702  19.411  57.774
0.019  -1.514   5.125  65.035
0.018   3.467  17.224  67.582
0.016   5.405   8.882  49.089
0.014   3.736  -6.091  44.075
0.012  21.903   3.917  69.240
0.012  13.217 -12.207  51.216
>1d1y
0.827   5.104   9.341  67.966
0.352   7.269   8.087  32.247
0.322  15.089   6.154  37.726
0.313  11.229  15.749  44.105
0.190   0.731   2.692  54.614
0.087   7.032  16.461  35.903
0.070   6.198   3.323  61.404
0.054   4.015  10.056  49.261
0.038  21.844  12.401  35.933
0.021   6.102  -5.411  56.957
0.017  13.035   5.332  51.352
0.014  16.098  19.561  57.591
0.014  21.157   7.995  43.800
0.014  -2.149   2.476  66.386
0.013   0.430  18.080  66.750
>1d2a
0.845   6.440  39.083  36.506
0.579  -0.378  64.838  26.239
0.034  21.260  31.874  36.998
0.033   7.094  47.501  36.214
>1d2e
0.984  24.931  78.737 112.214
0.967  13.453 -10.225  46.891
0.959  28.860  24.610 102.011
0.944   4.906  47.710  39.032
0.367  37.404  26.775  64.817
0.102  -2.760  42.416 131.721
0.058  18.606  30.212  61.434
0.056  26.569  45.731 143.113
0.042   7.925  23.601  78.953
0.037  44.673  35.125 132.454
0.034 -22.132  17.208  63.408
0.027 -11.624  36.280  70.285
0.017  23.266  11.272  70.682
0.016   9.052  30.514  75.023
0.015  57.809  52.203 132.347
0.013  24.781  27.949 141.927
0.011  29.305  51.134 118.201
0.011   6.704  27.665  63.646
>1d2f
0.867 -29.404  10.533 -22.128
0.508 -39.817  -2.785 -42.784
0.058 -49.938  -5.209 -43.223
0.013 -24.135  17.325 -21.609
0.011 -21.955  18.524  -4.405
0.011 -17.220   0.644 -27.618
0.011 -39.168  -4.188 -51.993
>1d2n
0.856 -13.328  34.595  13.196
0.022  -7.520  26.305  18.879
0.013 -10.449  31.226  25.474
>1d2s
0.830  20.888  10.452  32.569
0.041  39.483  21.796  46.612
>1d2z
0.040  19.519  30.891   1.484
0.034  28.632  31.122 -24.005
0.031  27.783  30.751  22.833
0.030  41.467  52.618  30.567
0.028  18.413  17.089 -29.096
0.026  26.106   9.985 -16.685
0.025  28.991  53.501  31.326
0.018  26.247   9.317 -46.921
0.014  34.637  48.353  23.577
0.014  30.962  46.644  16.116
0.013  28.220  31.891   1.722
0.012  34.329  25.929 -28.721
>1d3d
0.749 -19.769 -32.000  22.046
0.017 -17.904  -7.252  21.192
>1d3g
0.094  53.238  45.805  -1.587
0.049  52.564  38.058   0.845
0.030  39.976  37.909   6.004
0.013  52.316  43.193  25.463
>1d3h
0.136  52.414  45.055  -1.357
0.022  39.503  37.969   6.403
0.018  53.730  31.774   5.379
>1d3p
0.792 -20.081 -31.943  22.019
0.040 -18.440  -7.255  21.519
>1d3v
0.900  66.498  13.938  29.377
0.813  20.536  14.304  -5.378
0.019  31.111  14.520   7.169
0.013  13.916  22.381  18.964
0.011  29.044  28.959   1.736
0.010  16.839   4.776   2.402
>1d4a
0.553  16.779  -6.577   2.587
0.482 -31.647 -32.809 -27.954
0.415   4.216  17.499   7.200
0.380 -42.048 -57.198 -38.804
0.163 -44.595 -51.207 -44.062
0.099 -39.190 -25.293 -20.693
0.039  -6.502   1.464  11.032
0.027  16.681 -13.913  -5.194
0.010  19.813 -13.580   7.228
>1d4d
0.955  -4.496  31.618  43.154
0.919   9.268  35.848  26.655
0.712  -3.102  40.450  16.275
0.573 -13.147  28.983  39.505
0.307   9.851  44.363  13.540
0.050   2.575  32.197  37.834
0.049 -13.763  38.335  41.411
0.044 -12.957  31.485  50.801
0.034  -4.789  40.391  36.138
0.015  -6.032  36.584  49.541
0.014  40.264  37.654  17.857
0.011   1.954  29.976  48.639
>1d4h
0.813  11.904  24.516   5.383
>1d4i
0.734  11.980  24.572   5.477
>1d4j
0.741  11.691  24.863   5.713
>1d4k
0.724   4.972  -1.331  14.307
>1d4l
0.630   4.901  -1.012  13.416
0.027  -0.015  13.357  23.453
0.015  10.073   5.063  31.166
0.012  27.113   3.805  23.042
>1d4o
0.087  17.621  26.460  10.030
>1d4p
0.765 -20.150 -31.954  21.337
0.013 -18.262  -7.292  21.216
>1d4s
0.408  12.360  24.374   5.502
0.020  17.153  37.782  22.069
0.011  26.437  32.570  -5.979
>1d4x
0.522  13.459   0.187  16.362
0.230  51.099   8.725  25.678
0.229  30.490  -8.075  20.776
0.129  42.559  12.072  22.600
0.073  11.594   7.976  15.881
0.069  33.172   7.021  32.964
0.026   9.094   8.077   7.976
0.013   0.946   4.950  32.118
0.012  35.228 -10.079  32.207
0.012  -1.788  13.333  29.211
0.012  52.612  -0.961  31.570
0.011  33.381  -0.902  36.605
0.011  42.839   7.710  32.365
0.011  23.082  -1.543  41.593
>1d4y
0.782  12.634  23.923   5.416
>1d5c
0.545  27.731  13.865  15.769
0.011  36.253  26.700  10.479
>1d5r
0.522  33.961  87.896  25.962
0.136  23.710  70.452  23.815
0.069  31.440  56.548  40.853
0.064  31.363  82.525  43.848
0.016  48.184  68.723  42.407
0.014  37.488 101.646  42.364
>1d6a
0.695  65.352  29.288 -11.080
0.400  -4.041  10.405  30.554
0.024  65.354  36.896 -16.577
0.017  75.203  43.768   2.881
0.015  58.742  25.001 -16.122
0.011  -1.473  28.995  16.706
>1d6f
0.673  18.867  51.295  52.815
>1d6h
0.671  15.394  54.024  50.940
0.012  19.860  45.839  51.361
>1d6j
0.318  30.332  39.788  38.251
0.073  19.347   8.345  61.506
0.047  34.480  30.932  35.318
0.026  24.534  12.267  52.454
0.017  28.112  43.869  30.718
0.016  26.608   5.675  58.916
>1d6s
0.772  40.643  55.505   5.022
0.736  39.607  23.747  18.267
>1d6u
0.686  51.362  59.706   1.515
0.587  70.934  77.231  -3.100
0.371  42.470  36.055   9.598
0.108  59.582  42.019  24.181
0.024  62.068  84.380   4.388
0.019  69.049  77.055  21.544
0.017  41.679  61.752   4.134
0.016  87.255  85.572  14.569
0.014  58.136  45.736 -27.678
0.013  71.297  59.477 -17.877
0.011  43.855  84.576  15.826
>1d6v
0.609   8.509  12.566  -4.791
0.019   0.909  -4.935  16.147
0.016  -1.421  19.930  -2.385
0.016  22.674  -6.098  15.548
0.012   7.138   2.074  14.816
0.012  -1.834  -3.518   6.762
0.011   7.091 -14.430  40.661
0.011  14.361  -5.488  22.889
>1d6w
0.514  16.281 -12.273  21.302
0.044  16.364  12.145  20.941
0.012  27.723   0.805  29.570
>1d6y
0.804  70.647  76.555  -3.039
0.669  51.635  59.573   1.321
0.392  41.007  35.278   9.725
0.084  59.650  42.211  24.533
0.025  62.264  84.258   4.457
0.018  69.251  77.440  21.860
0.014  41.875  60.573   4.482
0.014  87.364  85.699  14.871
0.011  39.547  58.913  24.500
0.011  62.608  60.732  33.141
0.011  58.571  45.978 -27.261
0.010  78.831  64.272  25.186
>1d6z
0.692  70.513  76.742  -2.978
0.657  51.501  59.668   1.766
0.355  40.706  35.240   9.675
0.094  59.656  41.910  24.454
0.025  62.392  60.130  33.055
0.023  62.164  84.342   4.564
0.021  87.091  85.180  14.691
0.017  69.259  77.204  21.552
0.016  61.531  26.866  -2.101
0.015  45.031  65.351   3.545
0.014  58.373  45.807 -27.306
0.013  39.434  58.893  24.550
0.012  45.939  41.198  11.207
0.011  43.726  84.697  15.929
0.011  71.032  59.345 -17.710
>1d7a
0.565  13.604  41.612  18.677
0.515  36.510  30.352  18.853
0.427   3.434  21.398  27.352
0.405  30.894  13.931  17.657
0.331  45.591  33.137  23.612
0.253  13.099  17.379  56.306
0.210  -1.820  16.895  33.976
0.165  39.881  33.884  55.660
0.151  46.242  16.978  48.238
0.143  44.558  25.652  48.258
0.122  36.019  21.778  12.455
0.120  14.314  38.803  54.730
0.112  39.383  10.185  46.183
0.083  19.254   9.305  59.247
0.069   8.065  37.898  26.846
0.053  20.667  10.709  12.591
0.022  39.702   0.860  51.117
0.017  29.246  32.840  22.032
0.017   7.446  47.118  50.676
0.012  42.540   4.833  36.446
>1d7b
0.973  29.458  52.134  41.096
0.925  44.657  34.665  31.965
0.022  53.302  55.118  35.198
>1d7c
0.961  44.728  34.810  31.780
0.952  29.293  52.441  40.531
0.033  53.726  55.327  35.004
0.012  19.817  36.193  28.051
>1d7d
0.963  29.013  51.871  40.924
0.959  44.443  34.190  32.113
0.073  52.914  54.869  34.829
>1d7e
0.298  11.823   8.071  -5.653
0.032  22.270  10.034  -4.722
0.019  12.330  17.826  -4.800
0.012  12.906   9.724   4.727
0.011  12.081  18.787   6.234
>1d7l
0.091  24.556  97.382  62.631
0.060  18.483  93.779  48.303
0.028  25.112  77.241  41.114
0.011  15.087  76.462  45.535
0.011  24.503  77.937  50.314
>1d7o
0.684   6.308  17.246  39.192
0.105  -7.353  12.977  54.030
0.061  -6.143  11.603  45.171
0.050   6.649  13.159  31.939
0.010  11.448  11.759  22.722
>1d7r
0.787  16.791  52.142  15.654
0.104  27.593  45.956  -1.468
0.051   9.000  41.278  22.812
0.031  13.185  42.956  30.075
0.021  13.778  41.193  15.216
0.020  16.026  40.459  38.348
0.011  29.518  39.759   3.514
0.010  13.884  80.156  13.547
>1d7s
0.669  16.870  52.248  15.506
0.082  27.593  45.695  -1.442
0.051   8.989  41.097  22.284
0.046  14.692  41.636  14.716
0.039  13.115  43.422  29.740
0.020  15.738  40.751  37.856
0.015  13.189  80.562  13.838
0.010  29.621  39.720   4.325
>1d7u
0.753  17.369  52.293  15.451
0.130  27.665  46.111  -1.095
0.049   9.178  41.020  22.591
0.028  13.903  47.714  21.238
0.028  13.340  43.835  29.963
0.023  14.365  41.364  14.895
0.019  15.976  40.473  38.726
0.012  13.719  79.987  14.368
0.011  30.070  39.435   4.424
>1d7x
0.766 -21.526  30.629   6.263
0.676  -5.430  16.244  29.444
0.067  -9.446  40.899  -8.828
0.025 -11.068  29.669  -7.216
0.012 -15.313  26.342  -0.989
>1d7y
0.466  74.492  22.332  10.058
0.047  78.910  11.287  28.746
0.024  60.752  12.281   8.085
0.012  71.990  10.640  24.002
>1d8a
0.779 -14.954  42.783 318.000
0.439   7.205  17.331 305.431
0.242   3.445  22.468 300.069
0.122   2.296  27.180 293.691
0.069  -6.506  46.214 316.955
0.040   2.549  51.104 315.963
>1d8c
0.608   7.053  -9.186 -10.941
0.230   7.526   2.755 -14.339
0.125   5.964  16.169 -10.262
0.064  -9.662  -4.896 -22.497
0.053  12.080 -10.736 -21.905
0.033  -7.390 -14.434  -2.932
0.030  -0.416 -14.843 -15.156
0.027   6.574   6.476 -40.183
0.024  21.843   8.974   6.571
0.014  25.521  -8.878 -15.542
0.012  25.631  -3.731  -9.006
0.012   1.000   9.531 -14.538
>1d8d
0.564 103.559  26.689  32.877
0.249  99.526  16.202  29.411
0.154 129.240  51.707  33.938
0.115 109.897  24.393  27.922
0.097 117.293  39.536  22.565
0.054 104.397  31.196  48.328
0.048 117.234  31.954  19.410
0.035 101.450  -1.781  52.717
0.031  93.363   9.024  23.076
0.025 103.222  36.548   8.054
0.024  97.115  46.975   8.334
0.017 109.334  17.691  34.184
0.013  90.816  36.806  15.961
>1d8t
0.966   3.993  31.653  16.990
0.962  41.458  30.908  55.722
0.197  35.725  32.666  23.688
0.082  29.411  41.970  18.271
0.079  67.375   9.323  49.837
0.055  51.635  29.939  11.728
0.033  36.304  21.701  42.664
0.026  86.203 -10.447  57.068
0.025  57.421  17.454  72.391
0.024  60.160  31.090  12.602
0.022  39.645  32.231  44.362
0.013  82.835   2.037  63.870
0.010  44.805  31.116  25.803
>1d9i
0.529  16.644 -12.378  22.069
0.011  27.846   0.360  29.894
0.010  16.945  11.882  21.274
>1daa
0.977  50.178 -10.745  43.011
0.935  21.048   2.566  55.221
0.013  36.407  -3.222  48.615
0.012  55.987   1.981  28.059
>1dad
0.461   6.820  22.164   9.321
0.142  -1.207  24.097  13.716
0.030  -0.188  31.656   5.659
0.017  13.513  19.516  -2.165
>1daf
0.615   6.957  21.714   9.422
0.159  -2.195  24.395  13.520
0.048  -0.852  31.814   6.024
0.022  12.714  21.438  -3.458
>1dag
0.544   7.486  21.708   9.463
0.160  -2.725  24.956  13.222
0.045  -0.328  31.334   5.834
0.038  12.846  21.271  -3.719
>1dah
0.670   7.295  22.167   9.374
0.194  -2.183  24.869  13.219
0.031  12.999  21.130  -3.488
0.024  -0.925  31.410   6.474
>1daj
0.155  13.579  11.864  25.092
0.125  12.691   5.036  12.506
0.072  16.623   5.510  19.775
>1dak
0.801   7.513  21.942   9.115
0.155  -2.244  24.731  13.264
0.026  12.733  21.249  -3.768
0.025  -0.770  31.537   6.271
>1dam
0.688   7.268  21.688   9.226
0.112  -1.923  24.394  13.857
0.043  -0.835  32.026   5.588
0.038  12.790  21.568  -3.560
>1dap
0.651  19.549  21.965  37.233
0.603   0.433  59.716   9.064
0.370  12.447  35.866  41.325
0.176  13.757  28.751  37.642
0.140 -12.532  44.176  13.291
0.111  -2.494  52.663  11.819
0.059 -18.894  61.814  10.451
0.042  -3.998  42.750  11.037
0.032  10.686  43.887  40.561
0.032  19.667  42.237  12.083
0.011 -14.710  59.836  19.841
0.011 -13.886  51.245  20.176
>1dar
0.518  31.028  27.606 -17.174
0.140  49.173  48.804 -20.573
0.037  21.878  60.619 -39.662
0.034  62.587  65.508 -26.695
0.022  89.914  67.461 -48.065
0.017  83.018  65.574 -53.256
0.017  63.533  53.261 -29.340
0.015  41.282  51.096 -19.775
0.012  72.512  56.384 -26.546
0.010  21.865  60.535 -31.141
>1daw
0.909  22.280   7.024  18.944
0.050  25.543  -6.282  13.035
0.033  28.961   3.780  -4.461
0.019  37.185  10.961   6.102
0.014  18.181 -10.235  20.133
>1day
0.887  22.122   6.500  19.248
0.053  21.567  -9.656  18.290
0.029  37.237  11.349   6.956
0.021  28.841   3.240  -4.415
>1db1
0.388  14.284  19.189  34.436
0.025  12.965  24.046  54.928
0.018   5.058  34.992  31.246
>1db4
0.376  60.517  30.027  46.040
0.028  70.059  28.095  47.021
0.025  49.186  35.925  52.117
0.012  64.497  22.609  45.022
0.010  57.159  43.273  47.720
>1dbg
0.402  26.135  24.300   3.163
0.196  32.109  13.640   2.888
0.079  38.011   6.898  26.080
0.044  20.030  16.775   6.396
0.040  38.459  42.788  21.930
0.027  18.880  29.145  23.056
0.026  46.763   8.033  25.986
0.013  29.980  41.384   2.451
0.011  26.057  32.775   0.202
>1dbo
0.474  26.936  24.513   3.109
0.228  32.139  13.668   3.199
0.078  37.968   6.625  26.128
0.067  21.423  19.304   5.785
0.040  38.445  42.499  21.887
0.025  46.686   7.631  26.091
0.020  19.000  28.835  23.062
>1dbp
0.382  50.548  34.153  45.043
0.026  45.768  49.562  53.675
>1dbt
0.910  63.783  58.608  31.015
0.696  44.764  58.527  61.505
0.674  55.444  65.635   2.229
0.042  41.479  48.136  69.062
>1dbv
0.891  11.156 -11.523  18.466
0.887 -15.928 -11.147  52.727
0.838 -24.930  10.766  41.254
0.367  16.155  11.838  26.245
0.120  14.438   8.342  39.120
0.092  -4.282  -4.196  55.118
0.081  -2.405  -8.760  13.028
0.037 -22.920   4.407  28.514
0.015 -22.075 -22.028  51.634
0.014   2.152  23.453  49.988
0.014  11.329 -21.282  20.878
0.012 -21.821  11.267  48.733
>1dc6
0.660 -21.514  72.558 -11.425
0.497 -62.350  60.416 -12.303
0.317 -30.967  84.212  -6.499
0.094 -58.284  49.091  -7.786
0.022 -27.067  78.707   8.994
0.014 -26.546  81.914   0.286
0.012 -24.603  54.084 -14.527
0.012 -36.565  94.249  -1.270
0.011 -42.192  50.512  -5.667
0.011 -54.294  57.014  -8.220
>1dcn
0.728  95.482  50.421  81.937
0.712  42.500  82.499  68.494
0.526  60.935  18.831  65.057
0.222  40.418  48.116  99.084
0.129  36.056  52.768 109.880
0.110  80.197  49.577  99.064
0.031  65.511  53.107  95.504
0.028  97.631  49.653  73.498
0.027  49.006  76.222  87.720
0.026  52.536  75.716  73.262
0.020  61.430  37.386  66.119
0.014  87.877  49.145  72.986
0.012  48.128  92.049  65.374
0.011  41.412  42.412  89.480
0.010  73.754  60.518  69.950
>1dd4
0.023 -12.283 -32.180  28.076
>1dd6
0.759  12.150  10.690  86.291
0.475  25.148  17.502 135.337
0.016  27.341   9.287  96.861
0.010  26.269  23.245 129.291
>1ddg
0.705  25.193  70.449  61.002
0.642  -5.501   3.498   8.451
0.416  -1.457   1.142  -3.420
0.154  34.543  77.848  88.193
0.113  29.840  71.708  73.522
0.059   5.217  -4.463 -18.314
0.032 -16.335  -3.670   4.192
0.032  -7.487   8.132 -12.826
0.021   1.100  26.637  -9.889
0.017  25.871  65.964  81.457
0.016  39.697  59.762  77.845
0.013   0.270   8.144  -8.839
0.012  -8.090  -3.442   5.325
0.011  -2.557   8.030  15.669
0.010  -8.734   3.642  21.586
>1ddr
0.311  16.974  68.004  44.153
0.306  29.116  69.502  52.883
0.295  14.508  53.070  22.951
0.196  21.150  59.935  24.026
0.027  20.713  61.271  35.132
0.025  31.235  61.850  23.922
>1dds
0.318  28.791  70.023  55.242
0.310  13.603  52.898  20.218
0.276  20.938  59.754  24.020
0.254  17.305  67.765  44.110
0.044  21.190  60.640  34.469
0.016   7.464  66.707  44.254
0.012  30.694  61.999  24.685
>1ddt
0.563  17.733  35.587  42.839
0.067 -15.048  25.230  71.115
0.057  24.054   4.039  45.471
0.046  19.126   1.818  38.219
0.037   9.131   6.831  60.088
0.022   7.546  39.621  47.035
0.020  19.019  13.293  38.842
0.019  13.611  47.868  38.260
0.018  25.535  12.963  53.137
0.014   1.423  21.105  82.038
0.013  16.792  20.144  51.676
0.011  15.562  27.961  57.704
>1ddu
0.670  16.422  21.290  30.606
0.618  44.442  34.899  23.654
0.058  17.156  13.755  33.407
0.049  37.487  53.880  19.186
0.031  48.558  43.125  24.192
0.019  21.909   4.271  44.012
0.013  35.995  52.302  35.889
>1de5
0.942  28.934   9.066  25.864
0.903  32.377  24.711  64.541
0.858   7.238  17.272  54.369
0.748  37.660  37.102  30.119
0.128  53.751  24.414  33.343
0.037   6.813   7.131  57.192
0.027  46.357   7.678  47.999
0.023  17.582  -0.530  59.699
0.014  16.784  39.694  44.565
0.014  38.632   4.816  49.176
0.013  21.368  42.093  62.268
0.013  11.506  38.414  36.593
>1de6
0.912  28.901   9.076  25.744
0.903   7.281  17.058  54.762
0.900  32.953  25.133  65.289
0.884  37.452  35.711  30.046
0.099  53.660  24.297  33.783
0.067  18.546  -1.407  59.363
0.036   6.769   6.367  57.320
0.019  16.302  39.752  44.176
0.015   7.889  36.687  34.149
0.011  39.703   4.620  49.234
0.011  37.336   4.695  24.620
>1deh
0.989  -6.320  11.551 -30.981
0.863   6.423  -7.895 -62.285
0.048  19.720   4.059 -18.982
0.023   5.648 -15.529 -53.982
>1dej
0.609  20.345   8.792  73.417
0.420  22.498   1.204  69.995
0.408  23.016  -7.280  55.189
0.213  22.942  10.494  32.808
0.181  35.393   0.626  49.049
0.044  28.702  -8.605  49.689
>1dek
0.877  52.696   2.888   3.864
0.302  84.359  11.783  31.897
0.279  79.582  19.777  25.295
0.108  41.930 -10.079  12.953
0.102  91.953   7.433  32.179
0.076  72.994  38.441  11.600
0.053  49.267  -9.749   9.459
0.033  45.310   2.707   7.258
0.015  44.590   9.733 -14.145
>1df7
0.155   5.054  25.882  12.353
0.096   9.418  12.379  19.517
0.038  19.587  23.610   5.731
0.032  12.397  23.374  14.622
>1df8
0.728  11.160  28.389   4.622
0.572  28.822  15.035  12.935
0.204   6.966   9.378  14.833
0.028  23.763  33.647  22.303
>1dfg
0.761 -15.478  42.171 152.543
0.565   6.309  18.208 140.360
0.141  -7.341  46.288 151.814
0.094   3.837  23.908 129.645
0.078   2.193  50.857 151.065
0.015   0.113  30.659 125.671
0.012  10.527  31.139 128.747
>1dfh
0.754 -14.205  42.072 153.891
0.696   7.257  18.607 141.098
0.087  -6.690  46.235 153.739
0.068   1.614  28.270 128.493
0.055   4.253  51.326 152.513
0.023   3.947  24.476 136.120
>1dfi
0.557   5.533  -8.539  38.586
0.487  -8.078   4.900  12.470
0.453  39.163  10.497  28.336
0.366  31.597  -5.731  -0.943
0.186  -0.621  10.692  13.415
0.134  31.812  12.162  25.538
0.023  29.808  -9.710   6.844
0.014   8.090 -11.957  31.224
0.014  16.779 -17.481  20.270
0.012  46.179  10.059  23.687
>1dfo
0.804  14.124  98.123  72.780
0.777  23.900  53.321  72.219
0.767   4.668  45.186  56.441
0.699   9.705  90.545  49.056
0.060  12.485  82.386  47.780
0.057  24.560  68.551  74.759
0.039   2.593  91.632  43.909
0.030  22.888  68.629  82.728
0.029   0.786  73.155  42.743
0.021  19.779  34.840  39.508
0.020  25.969  66.440  66.340
0.016   6.778 100.273  75.592
0.013   1.550  75.135  50.459
0.012  -1.094  39.057  58.397
0.010  15.004  98.808  92.374
>1dfp
0.359  -2.155 -25.489   1.124
0.308  -3.490  23.066   7.038
0.132 -17.635  24.766   1.023
0.047 -17.913  22.390  -8.141
>1dg1
0.722 -14.587  46.058  -9.769
0.720   2.922  31.468 -41.816
0.038  30.516  50.948 -45.837
0.029  28.435  68.256  10.262
0.019  31.479  73.496 -47.934
0.018  10.612  32.198 -47.076
0.016  -5.705  41.557 -43.451
0.015  21.224  32.248 -53.566
0.011  30.836  35.943 -68.929
>1dg5
0.280   5.760  25.264   9.553
0.124  16.149  23.838  -0.185
0.114  10.712  12.412  20.098
0.041  11.870  23.276  14.727
0.023  14.702  19.693   7.386
>1dg7
0.276   5.363  25.505   9.513
0.134  16.183  23.892  -0.045
0.104  11.346  16.527  16.973
0.026  14.587  19.629   7.405
>1dg8
0.200   5.283  26.007   9.084
0.112   9.495  12.535  19.695
0.112  16.175  23.887  -0.453
0.016  15.240  18.943   6.118
0.014  12.301  24.017  14.698
>1dg9
0.327   9.463  40.458  28.306
>1dgb
0.987  34.428  40.181  29.085
0.927  16.525   7.016  52.912
0.782  25.190  38.741  60.068
0.776  10.228  17.596  24.004
0.523  26.216  46.034  77.380
0.522  14.310  -7.404  65.050
0.174   1.637  10.466   7.239
0.103   4.983  -6.000  46.176
0.083  42.594  52.767  15.766
0.064  39.540  27.048  47.363
0.035  45.157  12.968  62.619
0.034  14.613  41.915  39.426
0.022  37.344   9.258  27.288
0.019   4.969  47.934  31.255
0.018  28.551  12.342  35.093
0.015   6.002  14.519  38.307
0.012  -1.946  29.170  62.619
0.011   5.042  22.460  43.936
>1dgf
0.977   7.904  28.164  28.973
0.968  17.430  27.876  59.693
0.949  24.612  58.927  55.256
0.913  32.448  51.025  25.163
0.649  15.085  19.554  77.491
0.584  27.108  72.764  68.865
0.299  40.058  57.711   9.306
0.290  -1.171  17.379  15.582
0.080  13.669  57.187  35.678
0.047   4.308  58.840  30.032
0.027  35.578  80.177  48.058
0.027  36.448  20.603  30.896
0.021   3.717  40.558  48.512
0.016  31.524  43.655  59.124
0.016  43.764  36.131  66.413
0.015  25.489  33.254  27.778
0.014  32.079  54.069  74.824
0.014  10.830  39.380  75.627
0.012   9.949  44.239  59.619
0.010   5.585  32.478  37.467
>1dgg
0.989  34.434  40.832  30.019
0.972  25.656  40.086  60.056
0.958  17.200   8.546  54.285
0.781  10.292  18.962  24.807
0.606  13.705  -4.404  67.349
0.605  26.434  47.889  77.446
0.241   2.303  11.512   8.116
0.126  38.876  28.717  48.239
0.094  43.063  54.049  16.540
0.026  28.733  12.746  34.654
0.019   3.894  25.499  47.211
0.012  -1.829  30.979  62.209
0.012  42.950  62.264  42.873
0.011   8.104  15.358  69.221
0.010  28.362  28.391  74.736
>1dgh
0.978  25.263  39.780  60.203
0.949  17.177   8.050  54.340
0.914  33.828  41.513  31.172
0.593  26.475  47.222  77.686
0.588  10.185  16.568  24.211
0.545  13.911  -4.148  67.711
0.203   2.085  11.245   7.985
0.092  38.535  28.220  47.894
0.081  43.118  53.768  16.341
0.040  28.763  12.574  34.774
0.026   7.679  47.326  37.548
0.010   4.146  24.651  47.157
0.010   5.800 -11.541  45.070
0.010   6.996  15.077  37.338
>1dgm
0.886  -2.275   8.995  17.195
0.277   7.337   4.707  22.057
0.011  19.056   3.410  16.226
>1dhf
0.239  28.980  28.812  22.241
0.128  11.057  27.415  68.669
0.089   3.985  23.532  64.489
0.065  22.862  39.909  30.473
0.063  20.835  22.668  21.781
0.017   0.899  24.066  55.385
0.015  19.597  15.228  64.115
>1dhi
0.335  29.311  69.611  53.491
0.273  21.786  59.722  25.444
0.225  15.359  53.234  23.362
0.217  17.365  67.403  43.734
0.036  21.212  60.892  35.306
0.027   6.646  65.906  44.853
0.011  23.070  62.588  46.853
>1dhj
0.456  28.857  69.765  55.018
0.310  17.072  66.662  44.059
0.249  21.426  59.235  24.779
0.115  15.869  52.831  23.335
0.035  21.183  60.247  33.719
0.021   9.951  52.621  17.818
0.012  31.123  60.365  24.557
>1dhr
0.911  26.208  46.566  32.713
0.058  33.590  51.829  32.914
0.029  40.495  46.957  20.717
0.016  25.651  39.216  27.365
0.012  25.593  43.242  17.611
>1dht
0.327  10.955   6.179 -11.893
0.160  15.252  -3.443  -1.633
0.017  10.701  11.519  15.198
>1di8
0.518  -8.000  50.758  13.149
0.095  26.161  45.656   7.819
0.019  18.960  52.654  19.276
0.011  11.718  61.703  12.338
>1dia
0.845  13.572  25.406  35.137
0.532  -2.514  47.879  29.606
0.277   1.050  55.920  19.300
0.209   8.098  10.511  27.033
0.062   8.157   9.953  41.877
0.021  -1.237  44.325  18.589
0.015  14.191  10.565  34.594
0.012  -7.458  10.138   6.917
0.011  13.993  22.612  23.995
0.011   0.370  56.413  -1.187
>1dic
0.319  16.864  19.882  17.147
0.037  28.662   6.349  21.310
>1did
0.869  25.415  76.124  10.884
0.517  43.934  37.912   1.492
0.242  25.300  51.869  19.372
0.199  24.834  60.354  17.439
0.177  53.936  60.798  14.156
0.125  49.614  50.523   5.059
0.051  52.734  69.238  12.571
0.050  22.740  68.240  10.976
0.046  25.826  92.593  -3.259
0.032  61.289  61.238  10.438
0.019  24.099  44.618  14.817
0.014  22.198  45.086  24.984
0.012  16.448  50.701  21.196
0.011  31.653  36.228  -6.464
>1dif
0.502   4.282  -1.745  14.615
0.018  27.394   3.235  21.524
>1dig
0.712  13.953  26.300  35.404
0.521  -1.844  49.719  28.418
0.309   0.974  55.640  19.637
0.222   7.859  10.521  27.607
0.127   8.721  10.044  42.878
0.026  14.334  13.710  22.744
0.023   9.248  14.597  34.571
0.020  11.199  23.947  18.318
0.015  -0.973  44.586  19.448
0.011   0.882  56.287  -1.416
0.010  15.343   8.556  31.167
0.010  15.409  52.645  -2.841
>1dih
0.858  25.692   9.640  18.378
0.229  28.434   9.850  32.633
0.040  20.186  10.003   8.357
0.031  18.978   9.690  33.910
0.018  29.321   0.944   9.779
0.016  22.029  10.245  25.482
>1dii
0.979  61.663  38.998  11.655
0.914 108.096  34.675 -48.034
0.709  84.190  30.655 -18.608
0.564  74.576  28.143  -3.729
0.546  95.842  28.016 -34.409
0.208 102.433  35.246 -30.493
0.130  68.285  38.226  -5.926
0.105  78.221  39.288 -19.337
0.053  90.847  39.148 -16.776
0.044  87.482  37.948 -30.662
0.037  79.600  38.118  -5.924
0.033  85.136  45.226 -16.931
0.032 118.801  43.002 -22.296
0.018  76.410  29.658 -11.430
0.011  75.011  30.161 -29.288
0.010  84.527  30.655 -28.152
>1dil
0.779  42.938  50.588  49.535
0.033  50.120  24.636  50.378
>1dim
0.743  42.900  50.632  49.961
0.016  52.615  50.516  34.741
0.011  50.528  25.253  50.568
>1dio
0.538  94.904  -2.450 166.304
0.238  76.287  -1.253 213.761
0.164  83.949   4.429 166.944
0.159  67.300  -9.591 214.186
0.086  80.452 -11.664 201.575
0.068  78.329  -7.718 180.631
0.066  71.828  -2.083 221.345
0.034  59.681  -3.635 228.777
0.024  62.494  -7.965 221.442
0.020  77.739 -14.613 217.286
0.018  98.390   3.255 159.547
0.015  92.624   3.411 231.021
0.015  87.727  -0.255 160.310
0.011  70.988  24.054 223.796
>1dje
0.412 -11.632  14.027  46.743
0.397 -13.245  -3.657  35.966
0.333   2.436  -3.089  41.917
0.037  12.469   4.385  46.875
0.017  25.659  -4.348  43.642
0.013  21.407   4.404  40.356
0.010  -4.198 -12.103  32.787
>1djl
0.714  40.599  29.476  26.376
0.326   0.627  21.491  20.527
>1djn
0.957  36.528  16.163  -1.721
0.891  33.869  -0.118  32.630
0.405  51.803  -0.079   4.187
0.350  67.803   2.111   4.547
0.258  34.312  -6.437   9.056
0.202  17.283  -0.712  17.078
0.119  29.675   3.320  11.988
0.118  42.895   1.754  11.797
0.115   3.074   2.173  20.998
0.071  43.449 -13.721  18.926
0.024  30.412 -15.143   2.566
0.018  29.947   0.831   3.121
0.017  41.022 -15.751   2.253
0.013  29.712  23.923   0.699
0.012  45.803  11.671   0.172
>1djo
0.460  40.176 127.205  89.905
0.418  34.970  92.805  86.582
0.090  35.324  85.742 101.274
0.033  54.167 103.462  92.167
0.022  44.770 134.646  99.850
0.013  22.460 109.540  98.282
0.012  48.556  92.531  90.938
0.012  23.283 118.362  93.263
>1djp
0.520  35.193  92.954  86.757
0.429  39.900 127.136  86.693
0.083  35.048  85.597 100.743
0.065  42.642 133.905 101.201
0.035  54.497 108.209  95.230
0.025  22.965 110.060  98.278
0.023  53.821 101.661  90.380
0.012  49.247  93.151  86.182
0.010  23.090 117.209  92.861
>1djq
0.961  36.756  15.955  -1.735
0.930  36.115   1.407  30.606
0.621  66.958   2.640   4.775
0.277   2.766   2.350  21.522
0.268  16.162  -3.393  16.936
0.200  51.760  -0.393   4.715
0.103  28.084   2.994  11.960
0.075  43.505   2.614  11.062
0.059  29.776  -3.887   3.102
0.029  29.612 -15.640   2.005
0.022  34.684  -5.278  10.273
0.017  43.822 -14.332  20.999
0.014  28.164 -16.549  32.615
>1dju
0.794  36.865  59.483  45.211
0.603  43.340  75.667  27.770
0.035  62.189  76.429  21.446
0.030  24.167  56.995  45.762
0.014  15.594  40.242  46.692
>1djw
0.376 103.795  20.113  17.165
0.289  79.061  42.983 -23.133
0.253 124.057  42.960  22.132
0.180  80.247  21.709 -42.363
0.160 130.771  36.293  17.728
0.142  86.328  35.790 -14.928
0.141  66.207  20.773 -39.699
0.105  86.701  36.951  25.194
0.079  47.972  38.272 -48.029
0.075  88.442  37.435 -23.540
0.035 130.332  16.898   5.229
0.027 131.213  30.206  -1.076
0.017  78.879  45.299  -8.940
0.016 112.998  20.389   3.380
0.013  56.172  14.002 -64.237
>1djx
0.321  79.528  40.312 -22.300
0.311 123.782  40.353  19.771
0.283 103.415  19.709  17.574
0.175  80.151  21.180 -41.549
0.061  85.602  36.617 -16.939
0.042 113.121  20.982   4.081
0.025  67.022  20.572 -38.725
0.022  78.726  44.887  -7.863
0.015 136.797  36.867  19.677
0.013  87.021  12.441   2.909
0.013 112.276  35.892   1.992
0.012  55.728  13.941 -63.358
0.011 100.000  34.305  -5.512
0.010 117.399  44.673  16.014
>1dkf
0.844  -5.597 104.059  22.597
0.688 -20.070  85.331   1.465
0.045 -26.410  89.476   4.415
>1dkp
0.622  -5.038  35.004  25.465
0.023 -12.792  35.271  23.482
0.019  11.903  41.041  19.234
0.018 -15.775  42.169  32.874
0.013  -6.145  27.108  24.430
0.012  16.161  24.466  39.352
0.011   0.640  39.337  20.097
>1dkq
0.629  -5.390  35.206  25.388
0.019 -15.663  42.592  32.531
>1dku
0.741  30.558  39.741  53.331
0.740  38.970  71.781  52.675
0.551  21.883  62.479  68.483
0.338  22.370  58.054  38.596
0.050  18.827  43.059  54.924
0.045  17.974  86.495  35.077
0.043  27.605  75.155  51.752
0.013  28.915  47.724  54.112
0.013   5.308  39.993  68.046
0.011  -1.306  48.236  58.851
>1dl5
0.877   7.517 -24.100   3.629
0.552  52.381  -3.373  47.917
0.106  32.895  -1.139  31.357
0.101  29.189  -0.649  10.842
0.089  25.165   1.545  32.089
0.037  13.331  -2.861  32.363
0.020  50.141  10.265  22.783
0.016  25.099  -8.426  16.395
0.012  49.397  -4.486  38.019
>1dl7
0.881 107.311  21.900  21.500
>1dlg
0.948  22.000  22.076   3.268
0.530   8.342  58.466  24.943
0.091   9.262  46.668  18.472
0.072  11.602  45.759  10.397
0.070  32.463  -5.958  17.961
0.031  20.803  30.408  20.979
0.021  35.378  -3.412   5.374
0.019  33.865 -18.611  23.105
0.012  -4.338  53.028  19.636
>1dli
0.891 -20.273   7.795  66.870
0.472 -13.371  15.570  55.966
0.061  -0.078  14.384  68.010
0.029 -11.284  16.556  40.116
>1dlj
0.853 -20.153   7.753  67.003
0.290 -12.829  15.760  55.648
0.080  -0.134  14.376  68.059
0.037 -11.239  16.758  40.216
0.014 -28.442  26.543  63.037
0.011 -14.009  24.345  45.547
>1dlk
0.608  95.912  37.584  56.476
0.507 104.014  72.898  23.267
0.083  98.712  25.306  54.330
0.029  98.170  32.459  49.259
0.013 106.069  75.745  13.253
>1dlm
0.380   1.306  81.674  97.370
0.314  -3.349  89.743  97.736
0.050 -17.994  79.579 104.768
0.037  -0.658  80.875  88.549
0.034  -4.948  80.562  81.130
0.016  -6.008  74.983 116.179
0.016 -39.814  83.087 123.964
0.014   6.970  74.807  81.996
0.012 -18.784  73.593 113.737
0.012  -3.594  88.376  74.057
0.010  13.029  74.394  88.354
0.010   7.862  89.656  97.270
>1dlq
0.412   1.131  82.233  96.219
0.311  -3.295  89.767  96.888
0.037 -16.887  80.832 103.797
0.023  -5.107  80.933  80.245
0.020  20.641  73.698  77.853
0.016 -17.620  73.445 110.780
0.012  -3.603  88.575  73.887
0.011 -33.696  90.030 127.624
0.011  -7.227  80.735 118.686
0.011 -11.053  88.558 104.987
>1dlr
0.431  29.267  12.174   0.001
0.087  21.709   9.748  12.692
>1dls
0.192  32.456  17.882  -1.482
0.062  27.346  10.110   5.454
0.049  21.714   9.798  11.651
0.035  17.025  19.067  -8.274
>1dlt
0.435   2.092  81.355  97.202
0.345  -2.833  90.078  95.866
0.095 -16.612  82.156 111.497
0.031  12.384  90.236  79.175
0.031  -2.745  79.741  81.352
0.020 -13.757  89.644 111.723
0.014  -4.663  75.225 116.716
0.012 -14.394  82.565 101.189
0.011  -4.328  84.536 103.523
0.010 -32.203  90.270 128.199
>1dlv
0.622   3.704  -2.587  52.085
0.461  16.502  17.749  16.145
0.354  40.628   2.909  48.838
0.281  26.410 -18.104  16.956
0.051   8.503  16.473  21.397
0.041  34.850 -24.577  19.894
0.026  38.853 -19.481  77.780
0.025   6.000  19.799  71.728
0.023  -2.464  -5.212  46.918
0.019  29.364   0.296  29.049
0.019  37.523 -15.174  44.848
0.010  23.951  -6.808  40.604
0.010  15.808   8.782  38.815
>1dm2
0.629  29.681  30.921  24.794
0.026  21.694  31.287  -5.422
>1dm3
0.816   4.655  -3.128  53.183
0.747  17.337  15.832  12.877
0.544  24.921 -17.013  14.870
0.483  39.501   3.610  52.222
0.154  12.126  16.888  20.761
0.126  31.524 -22.118  19.796
0.035   5.591  15.038  46.431
0.027  45.419   4.240  46.539
0.022  -2.066  -2.158  48.939
0.016  16.173   8.786  38.916
0.015   5.849  19.811  71.603
0.012   5.944  17.733   6.699
0.011  38.153 -14.724  45.072
0.011   7.705  22.263  16.660
0.010  29.248   0.244  28.883
>1dm6
0.835   5.317   9.381  67.556
0.563   7.046   7.824  32.444
0.366   5.304  13.112  45.874
0.260   0.690   2.979  54.097
0.171  13.217  10.196  42.423
0.115  18.538   5.275  38.987
0.063  12.624  17.664  34.621
0.032  21.990  16.478  36.433
0.032   7.460   2.263  61.660
0.028  12.179   4.640  51.976
0.026  -3.063  -4.506  66.332
0.017   0.225  18.213  67.139
0.014   5.265  -5.799  57.136
0.013  26.677  10.695  49.876
0.011  -2.171   3.667  64.943
>1dm7
0.797   5.272   9.198  67.519
0.698   7.869   7.492  32.665
0.380  11.667  15.510  43.649
0.173   1.198  10.218  50.561
0.130   0.765   2.638  54.322
0.073   7.157  16.005  35.912
0.060  19.498   8.956  41.831
0.047  -1.730  -4.520  66.206
0.046   6.586   2.457  61.500
0.042  21.848  15.946  36.262
0.030   6.426  -6.152  56.488
0.018   3.296  -5.995  44.289
0.017  12.192   6.940  50.546
0.015  -1.281   3.429  64.879
0.014   0.577  17.262  67.189
0.013  22.629   2.927  69.423
>1dm8
0.814   4.760   9.413  68.408
0.355   7.263   8.134  32.646
0.268  11.481  15.669  43.814
0.132   0.422   2.767  56.413
0.092  16.210   4.661  42.081
0.080   3.569   8.708  50.996
0.080  12.986   4.634  50.650
0.072  13.695  17.197  34.699
0.033  11.929   0.642  60.869
0.024  20.412  11.012  36.445
0.022  19.159  17.014  57.705
0.017   6.168  -5.239  56.900
0.014   0.691  17.811  67.104
0.013  -1.201  -4.457  66.606
>1dmh
0.468   1.984  81.414  97.290
0.266  -3.055  89.697  98.106
0.070 -16.664  81.947 105.718
0.028  -0.754  80.953  88.557
0.027  -3.903  80.288  81.115
0.016  11.670  74.557  82.729
0.015  12.130  90.305  79.110
0.015  -4.961  75.088 116.713
0.014 -14.107  90.008 111.994
0.011 -39.296  83.442 124.253
0.010 -32.601  90.041 128.212
>1dmj
0.810   4.489   9.541  67.071
0.403   6.786   8.226  32.977
0.301  11.376  13.888  44.287
0.236   0.362   3.045  56.281
0.154  14.545   6.818  37.222
0.100  22.062  13.838  35.776
0.061  13.485  17.423  34.671
0.025   4.012  10.490  50.143
0.023  12.633   5.007  50.400
0.017  -1.871   2.303  66.220
0.015  16.065  19.894  57.683
0.012  12.314   1.503  59.999
0.010   0.421  18.190  66.724
>1dmk
0.794   4.411  10.096  67.426
0.645   7.900   7.510  32.539
0.525  10.689  14.876  44.055
0.264   2.063   3.002  54.084
0.103   7.790  16.044  35.435
0.092  21.974  15.486  35.112
0.086  10.999   0.484  60.250
0.070  18.195  17.638  57.437
0.065  18.037   5.834  40.398
0.060  10.814   7.912  49.687
0.032  -3.472  -4.742  66.092
0.024  -0.071  18.445  66.863
0.019   1.465  10.308  50.448
0.014  -1.239   2.972  66.093
>1dmr
0.901   5.308  48.102  29.031
0.872 -10.665  53.587  35.335
0.073  -0.247  61.409  34.541
0.047  -1.340  43.095  20.985
0.046  -3.892  44.940  29.483
0.033 -26.387  39.194  26.575
0.016  -7.316  35.737  47.430
0.015  -0.666  50.988  34.996
0.011  -0.087  37.821  29.929
>1dms
0.968   7.395  45.092  84.815
0.547  12.625  29.755  80.200
0.138   0.475  13.768  90.260
0.122  -0.161  37.405  94.537
0.035   2.186  32.150  87.705
0.029  17.342  53.764  59.465
0.012  22.877  39.401  79.327
>1dmt
0.679  30.632  42.821  36.316
0.050  18.574  31.214  44.467
0.045  21.317  39.050  19.444
0.019  30.211  40.200  22.736
0.013  18.261  25.476  34.365
0.011  10.719  31.049  40.430
0.011  16.933  31.801  22.978
0.011  17.215  42.023  37.679
>1dmy
0.612  45.868  49.331  39.867
0.596  70.583  55.285   3.643
0.026  62.438  41.815  24.939
0.025  60.784  42.040  42.772
0.020  55.616  52.054  16.912
0.014  73.734  70.384   0.418
0.011  40.302  57.464  42.222
0.010  45.407  52.474  47.216
>1dna
0.877  45.202  34.515  24.108
0.823  16.447  21.313  30.908
0.051  16.803  13.432  33.594
0.028  37.344  49.338  35.005
0.018  20.404   3.164  43.280
0.016  13.272  13.091  41.178
0.016  41.405  53.801  19.170
0.011  24.889  18.803  48.530
>1dnc
0.312  79.620 -32.162  50.472
0.257  75.385 -16.600  61.335
0.252  93.770 -16.289  36.420
0.174  86.543  -2.147  35.938
0.070  86.925 -27.652  35.929
0.027  77.345   2.627  42.285
>1dnp
0.680  42.385  39.877  45.082
0.600  28.530  64.709  18.227
0.450  33.793  77.001  30.299
0.305  26.119  31.422  43.181
0.057  41.972  75.107  43.024
0.053  21.283  64.217  13.964
0.037  24.726  25.207  36.011
0.033  43.850  76.664  28.905
0.028  38.810  39.338  37.617
0.027  36.156  65.509  53.216
0.027  11.861  32.026  27.204
0.025  25.448  27.402  27.765
0.016  26.154  80.474  29.102
0.014   8.698  56.228  29.093
0.014  42.817  83.921  16.335
0.011  28.492  74.050   6.710
0.011  25.806  74.959  22.543
0.011  10.760  84.132  19.567
>1dob
0.251  24.987  98.090  63.913
0.088  21.612  93.715  49.409
0.014  15.118  76.607  46.136
0.013  25.690  77.262  41.311
>1doc
0.143  24.527  98.862  63.483
0.066  18.654  94.486  48.526
0.014  24.997  78.739  46.638
>1dod
0.216  24.855  98.568  64.264
0.089  21.606  93.765  49.839
0.035  26.172  77.942  41.669
0.016  14.760  77.023  46.032
0.015  24.945  78.806  50.573
>1doe
0.100  24.285  98.034  63.769
0.058  21.090  93.834  49.743
0.014  25.474  77.484  41.701
0.011  24.471  78.291  50.446
>1dog
0.760  31.669  20.326   8.954
0.013  29.046   3.402  16.620
0.011  24.123  23.350   8.235
>1doh
0.858 100.295  37.983  14.381
0.600  90.947  75.449  -3.147
0.135  98.647  71.347  -5.403
0.083  99.563  44.679  20.725
0.058  84.275  69.856  16.904
0.017  90.417  35.791  16.340
0.015  89.932  76.903  14.234
0.014 113.125  45.648  -1.556
>1dor
0.572  12.673  32.320  20.700
0.411  -0.088  44.928  17.010
0.390  -1.108  19.201  17.618
0.069  13.964  17.159  24.675
0.027  15.392  47.597  17.388
0.012   6.012  15.780  -2.788
>1dpf
0.847   7.481  19.530  13.535
>1dpm
0.912  47.674 -27.118   5.662
0.858  46.304  -7.266  29.334
0.058  38.228 -27.313  -6.370
>1dpo
0.384  11.108  48.238  56.766
0.016  19.187  54.938  43.078
0.013   5.650  40.936  56.985
>1dq8
0.659  37.044   5.088   0.073
0.556  19.948  14.812 -38.429
0.505   8.938  13.923  -0.469
0.434  37.999  32.738 -23.858
0.343  13.042  17.813   9.276
0.211  32.946  39.732 -31.616
0.151  42.595  10.452  17.897
0.111  31.021  14.047 -44.203
0.092  27.734  -1.040   3.912
0.073  -0.400  -0.888   4.098
0.043   9.523  25.370 -47.717
0.038  26.643  -5.779 -16.641
0.038   4.400   9.995 -22.036
0.034   2.259   9.412   1.101
0.033   4.432  34.782 -37.340
0.029  50.281  34.284 -30.616
0.024  32.179  -6.714  -0.024
0.024  34.554  -1.246   8.725
0.022  42.128  37.446 -30.229
0.021  11.694  18.064 -45.203
>1dqa
0.745   3.898  20.675  25.104
0.574 -19.742  10.409  13.821
0.508 -23.886   7.734  24.857
0.481  15.008 -16.282  28.600
0.464  -2.957 -12.420  52.669
0.307  -3.375  28.530  31.920
0.228   8.916 -28.552  24.581
0.173   8.155 -12.244  56.592
0.152  15.568   3.913  17.515
0.145 -20.269   0.420  46.536
0.126  22.853 -19.150  29.273
0.111  -9.127 -29.731  54.065
0.106  32.293 -18.860  37.546
0.101   9.487  -8.685  63.744
0.065  -7.406 -21.375  56.224
0.053   6.703  26.289  15.255
0.051  -6.466  -6.276  14.498
0.045  -6.708  34.677  37.902
0.044  -9.728  24.769  23.876
0.039 -31.427  10.716  26.041
>1dqe
0.709   3.659  28.356   2.554
0.512   0.746  52.526  25.050
>1dqn
0.818   1.094 -14.719  41.076
0.582  19.527  10.524  50.413
0.153  -3.273   5.363  49.059
0.039  28.168  11.841  43.276
0.023  11.030  20.179  36.569
0.013   4.225 -24.790  43.221
0.012  34.541   6.960  44.023
0.010  10.705 -12.029  42.546
>1dqp
0.813   0.146 -14.639  40.366
0.399  18.431  10.819  51.585
0.162  -3.511   5.234  48.920
0.033  29.989  13.208  42.067
0.027  10.692  21.565  38.821
0.017  34.799   6.146  43.649
0.011  10.575 -11.935  42.432
>1dqr
0.748  19.876   8.468  30.372
0.661  -9.482 -20.563  36.329
0.069  10.339 -20.090  35.434
0.056  17.547 -13.551  35.139
0.045   3.577 -14.049  32.286
0.029  18.368 -19.353  27.946
0.018   9.905 -18.404  26.328
0.015  11.458  -7.866  35.204
0.014   0.041   2.862  22.474
0.012 -11.712  12.003  35.173
0.012   0.900 -22.164  12.838
0.011  17.048 -21.215  41.833
0.010   3.545 -41.511  43.659
>1dqs
0.699  20.429  28.518  23.117
0.691  41.866  28.338  50.008
0.376  24.003  21.596  17.827
0.243  37.020  24.920  55.607
0.116  36.126  24.000   7.889
0.015  32.951  38.483  69.168
0.015  26.360  33.335  67.407
>1dqx
0.775  77.762  64.966  93.098
0.643  59.093  88.548  93.168
0.606   1.623  92.428 139.608
0.482  25.249 110.641 139.407
0.015  46.187  99.043 142.917
>1dqy
0.582  75.685  14.084  15.883
0.319  76.826  26.344   9.224
0.040  85.142  17.651  -2.004
>1dr1
0.202  18.141   7.600   6.225
0.088   3.296   2.236   5.607
0.079  19.557   4.980  20.628
>1dr2
0.246  20.023   5.443  16.601
0.211  17.935   7.866   7.423
0.175   3.314   2.290   5.925
>1dr3
0.273   3.264   2.386   5.953
0.156  17.869   8.093   7.171
0.063  19.746   4.966  20.942
>1dr4
0.160  18.280   7.663   7.593
0.135   3.118   2.237   6.047
0.099  19.938   5.672  17.552
>1dr5
0.192   3.243   2.276   5.979
0.148  17.884   7.949   7.167
0.064  18.779   3.545  21.659
>1dr6
0.197  17.863   7.060   7.276
0.072  19.739   5.650  16.562
0.060   3.105   2.197   5.967
>1dr7
0.287   3.339   2.294   5.546
0.204  17.429   8.010   6.879
0.110  18.787   3.541  21.198
>1dra
0.329  29.224  69.381  53.517
0.215  17.739  67.678  43.418
0.202  15.194  52.881  23.157
0.141  21.045  59.660  24.096
0.034  21.012  61.232  35.683
0.028   6.325  65.781  44.856
0.011  23.021  62.274  46.772
>1drb
0.418  29.333  69.577  53.599
0.313  21.815  59.468  25.289
0.287  17.096  66.601  43.976
0.216  15.426  53.142  22.876
0.041  18.043  61.512  37.246
0.015   9.552  51.882  13.341
0.014   7.495  65.917  44.558
>1drf
0.294  29.481  16.280  -1.134
0.166  27.321   9.419   6.027
0.063  16.748  18.449  -7.791
0.027  21.774   9.474  12.327
>1drh
0.447  17.581  27.541  32.103
0.200  18.227  20.006  38.144
0.011  10.663  25.548  47.352
>1drj
0.471  50.307  34.596  43.422
0.012  45.525  50.252  53.448
>1drk
0.504  50.483  34.421  44.228
>1drt
0.748  -0.070   6.729   4.499
>1dru
0.494   9.360  32.670  31.050
0.264  10.487  30.127  17.018
0.037  18.733  30.492  33.426
0.011  16.800  27.950   7.448
>1drv
0.416   8.962  32.268  32.491
0.370  10.740  30.344  19.072
0.104  19.803  32.167  34.390
0.013  12.686  28.692   9.371
>1drw
0.917  25.821   9.277  18.446
0.075  28.085  10.248  33.578
>1dry
0.655  -0.503   6.132   4.354
0.013  10.265  -9.762   2.238
>1ds1
0.582  -0.993   7.144   4.095
0.023  14.960   7.282   0.372
>1ds6
0.928  32.790  10.208  19.630
0.341   9.316 -24.038  12.901
0.025   1.759 -28.774   6.923
>1ds7
0.834  -2.738 -13.807  46.142
0.813  16.585 -35.561  48.666
0.017  24.031 -35.399  54.977
0.013  -5.971 -19.694  54.855
0.012 -11.392 -13.418  53.960
>1ds8
0.596  27.852  20.871  27.811
0.430  38.351  36.664  27.534
0.382  20.945  23.598  36.871
0.327  11.681  45.348  36.690
0.300  47.792  98.563  43.762
0.274  63.332 115.714  27.272
0.254  81.741 115.686  57.299
0.248  13.034  45.878  28.516
0.245  53.516  97.930  36.778
0.238  12.130  36.497  37.282
0.225  62.828  97.771  57.578
0.213  77.648 110.534  38.858
0.200  45.455  49.365  27.524
0.183  20.613  54.335  23.159
0.181  36.350  94.998  23.774
0.159  62.391 105.314  52.182
0.156  -3.581  30.684  47.237
0.138   5.905  30.416  37.710
0.137  29.282  44.814  22.044
0.123  55.529 107.749  20.883
>1dss
0.884  -6.248  11.817  19.356
0.810   5.801 -11.901  20.128
0.369 -16.358   9.501  10.516
0.365  16.154  -9.742  10.553
0.136  27.117 -24.005  11.835
0.021   3.493 -22.277  17.766
0.021   2.130 -24.378   8.623
0.017  32.834  -0.714   1.831
0.015  10.107 -23.114   9.262
0.012  19.251 -22.747  10.132
0.011  12.516  12.705  15.807
>1dth
0.805   3.044  26.795   3.603
0.518  -3.341  26.763  44.389
0.164  -7.501  45.943  42.296
0.012  10.899  44.264   8.191
>1dtl
0.320   6.309   5.052  11.959
0.270   5.405   1.218   3.279
0.101   9.282  17.442   4.780
0.010  14.412  -9.754   0.737
>1dtp
0.689   3.240   4.061  48.906
0.015  -2.806   9.749  49.638
>1dty
0.617  13.151  -0.714  22.234
0.493   7.702   2.725  39.566
0.225  20.936  -2.249  18.997
0.096  -1.685   3.197  41.536
0.050  32.670  -1.744  25.762
0.025  21.908  -8.943  14.406
0.016  -0.380  -2.705  48.626
>1dug
0.493  14.421  51.862  28.176
0.310  35.586  55.493  27.149
0.132  29.522  54.713  21.859
0.106  11.869  58.081  33.010
0.038  20.334  51.724  35.789
0.015  27.862  58.440  33.305
0.012  18.301  61.827  29.009
0.011  29.090  63.757  26.884
>1dui
0.441  22.474  15.402  21.172
0.100  24.841  18.583  13.872
0.023  16.921  15.244  13.550
0.013   9.637   8.196  19.981
>1duv
0.996  49.506  33.793  34.066
0.864  27.617  13.956  24.198
0.827  35.204  38.246   6.964
0.038  27.400   4.122   4.330
0.012  19.570   7.647  27.497
>1dv2
0.593  32.332  35.193  38.650
0.485  -2.336  61.572   9.449
0.413 -15.148  56.844   2.545
0.120  23.272  38.647  39.154
0.118  16.761  43.701  44.021
0.072  11.699  44.725  19.853
0.024   4.785  70.409  10.819
0.016  12.472  29.239  38.128
0.012  23.150  30.951  46.264
>1dv3
0.651  27.324  21.687  27.696
0.527  38.452  36.645  27.551
0.323  10.823  46.309  37.515
0.315  20.596  23.887  37.400
0.274  82.375 117.062  57.770
0.263  64.176 117.283  27.351
0.248  49.124  99.317  43.920
0.242  11.368  36.419  37.353
0.213  63.222  98.854  58.088
0.206  63.081 106.640  52.756
0.199  21.719  58.648  28.035
0.188  78.647 111.710  39.371
0.171  53.897  99.059  37.281
0.165  -4.007  30.673  47.430
0.159  28.928  45.303  22.047
0.154   5.295  30.566  38.370
0.152  46.057 105.003  28.005
0.125  12.768  46.332  28.712
0.118  36.651  96.136  23.564
0.111  56.041 106.223  45.845
>1dv6
0.623  26.854  21.844  28.404
0.549  38.588  37.617  27.754
0.412  82.673 117.305  58.327
0.359  78.590 111.828  39.834
0.347  10.665  46.344  37.918
0.300  49.623  99.136  44.448
0.300  20.514  24.007  37.983
0.261  64.160 117.529  27.825
0.218  10.867  36.272  37.772
0.214  64.052  98.489  58.727
0.180  63.799 106.952  53.309
0.170  21.652  58.791  28.213
0.164  36.731  96.925  23.817
0.150  44.562  93.550  18.454
0.149   4.936  30.405  38.791
0.139  28.601  45.376  22.483
0.135  12.083  46.718  29.178
0.131  56.067 106.566  46.415
0.125  42.239  50.284  14.031
0.122  54.335  99.570  37.532
>1dvj
0.824  52.409  70.258   2.488
0.804  44.285  22.071  39.033
0.803   5.945  54.067  64.977
0.248  15.140   6.112  27.719
0.057  11.877  -6.967  39.860
0.030  44.871  40.170  47.465
0.027  52.749  44.795  28.740
0.023  50.181  84.717  -5.892
0.016  51.577   9.336  32.009
0.016  42.231  34.901  31.393
0.015  13.796  -8.450  31.179
0.015  52.629  85.960   8.568
0.014  44.691  10.315  40.887
0.013  43.489  30.840  39.772
0.013  17.806 -10.537  45.608
0.011   3.232  42.970  71.715
>1dvr
0.818  25.039  30.395  20.813
0.586  23.871  43.460 -18.163
0.413  20.008  39.067   1.559
0.055  25.465  43.160  -8.513
0.021  25.415  46.582  -0.930
0.016  20.060  31.587  14.529
>1dwv
0.874 128.694 111.734  95.542
0.563 124.085 108.847  28.842
0.092 145.311 115.059 101.259
0.066 128.373 114.427  87.031
0.028 119.452 113.611  35.849
0.025 106.003 106.864  20.482
0.024 135.975 131.307  87.287
0.019 138.068 128.874  95.658
0.016 109.586  99.326  27.132
0.015 131.030 108.414  82.279
0.014 122.436 116.104  59.323
0.014 137.514 136.951  80.908
0.011 123.865 131.532  44.530
0.010 141.641 121.422  97.156
0.010 150.008 106.387  94.623
0.010 111.878 123.585  26.337
>1dww
0.844 128.451 111.284  95.567
0.462 124.084 108.789  28.651
0.047 119.614 113.421  35.422
0.044 108.041  99.397  28.609
0.043 144.099 114.227  98.531
0.041 145.828 120.151 104.149
0.029 106.027 106.882  20.255
0.018 135.966 130.818  87.924
0.017 121.695 106.077  41.306
0.016 137.580 129.307  96.087
0.016 123.805 131.598  44.276
0.016 133.970 114.576  89.338
0.015 113.838 127.933  27.475
0.013 129.038 114.174  82.982
0.011 137.419 136.947  80.651
0.011 123.730 116.155  63.020
>1dx6
0.743   4.190  66.764  64.205
0.056  -6.534  79.946  53.343
0.029  23.869  67.275  60.325
0.020 -15.835  75.057  49.167
0.017  26.840  53.983  70.027
0.011   5.359  78.452  63.949
>1dxo
0.528 -29.903 -33.482 -28.428
0.409   3.781  17.424   5.775
0.361  16.124  -6.028   3.545
0.237 -43.606 -55.162 -39.125
0.175 -38.794 -33.063 -21.525
0.046 -39.236 -24.119 -20.596
0.024  17.983 -12.918  -2.831
0.015  15.628  -4.211  20.125
0.014  12.435  24.372   3.990
0.013  -3.479  16.760  10.959
>1dxr
0.906 106.358  41.865  24.423
0.763  90.781  19.789  13.046
0.662  80.129   9.903  17.769
0.537  92.915  35.864  21.433
0.524 119.115  63.673  29.588
0.459 109.594  57.979  12.695
0.443 129.170  46.347  10.129
0.432 115.804  73.838   9.614
0.355 116.077  89.796  -3.298
0.322 125.539  82.486  11.926
0.298 117.488  54.937  16.838
0.294 131.087  71.021  -4.105
0.173 107.157  73.156  21.313
0.165 112.528  45.723  -3.803
0.160 112.194  66.319  19.068
0.151 135.600  58.818   2.546
0.128 121.305  72.242  21.221
0.107 145.848  58.289  -3.042
0.095 127.167  59.010  10.196
0.079 129.510  75.851 -11.992
>1dxy
0.652  84.089  45.275 -12.262
0.089  84.292  56.345 -10.652
0.050 105.352  54.058 -10.716
0.026  89.416  62.393  -9.043
0.018  99.254  57.705 -16.105
0.016  84.412  72.550  -8.348
0.015  74.342  56.264 -10.190
0.014  97.360  47.387 -42.098
>1dy3
0.643  18.667  33.103  19.927
0.024  26.802  35.162  22.769
>1dy4
0.646  24.964  55.845  91.103
0.241  24.927  63.708  77.382
0.074  37.183  57.647  71.555
0.047  40.830  73.825 103.561
>1dyh
0.320  29.353  69.839  53.135
0.225  17.445  67.868  43.621
0.218  21.272  59.783  25.091
0.160  15.453  53.119  23.145
0.051  21.303  60.563  34.765
0.030   6.810  66.020  44.533
0.023   9.675  52.824  16.861
0.014  22.807  62.533  46.246
>1dyi
0.301  29.456  69.679  53.092
0.262  17.471  67.495  43.813
0.214  21.366  59.820  25.159
0.191  15.340  52.836  22.984
0.039  21.727  60.398  34.074
0.025   9.537  52.684  16.981
0.020   7.213  66.062  44.397
>1dyj
0.275  20.921  59.783  24.008
0.254  29.417  69.820  53.250
0.222  17.308  67.878  43.742
0.214  13.776  52.625  19.685
0.037  21.332  60.804  35.156
0.025   6.827  66.061  44.670
0.020  22.894  62.376  46.730
>1dyr
0.194  28.637  12.539  -1.204
0.118  18.776   4.903  -4.641
>1dz4
0.988   9.164  32.701  -0.530
0.844  25.281   3.669  47.006
0.031  31.004  28.202   5.819
>1dz6
0.993   9.477  32.750  -0.106
0.810  25.206   3.332  47.725
0.022  31.507  28.094   5.730
0.011  20.138  12.022  24.710
>1dz8
0.989   9.078  32.391  -0.489
0.894  24.775   3.362  46.777
0.019  20.677  12.438  24.943
0.015  33.394  34.011   6.567
>1dz9
0.983   9.348  32.643  -0.151
0.873  24.516   3.368  46.877
0.027  30.836  28.063   5.651
0.017  20.522  12.517  24.970
>1dze
0.747  38.003  17.368  24.519
0.026  42.853  28.997  14.926
0.014  49.886  12.616  12.458
0.010  46.821  19.384  22.980
>1dzj
0.604  -0.143  26.474  11.136
0.496  11.975   4.600  23.607
0.030   6.874  23.718  24.718
0.026  14.447  10.828  16.006
>1dzk
0.557  11.823   4.477  23.547
0.530  -0.346  26.290  11.431
0.021  11.224  10.173  17.475
0.018   6.497  23.496  24.636
0.013   1.474   2.065  32.055
>1dzm
0.628  -1.195  26.194  13.260
0.615  11.868   4.553  23.020
>1dzp
0.559  12.053   4.470  23.366
0.438  -0.618  26.157  11.465
0.015  11.299  10.685  17.094
>1e0p
0.293  16.503  41.651   4.190
0.114  16.929  48.411 -15.507
0.074  12.459  32.107   2.649
0.057  10.186  32.089  -6.132
0.038  19.362  24.495   3.209
0.036  19.335  30.487  -6.110
0.032   4.959  39.712   3.594
0.027  19.274  31.569   9.079
0.025  18.175  39.862  -3.810
0.023  18.900  54.402  17.125
0.022   3.474  48.743  -5.770
0.022  11.496  47.327   9.514
0.017  10.679  39.049 -12.397
0.015  19.341  39.827 -14.150
0.015  -5.550  55.298  -4.719
0.014  26.136  32.086   1.182
0.013  12.549  46.439  -4.583
0.013  12.983  25.311   8.746
0.013  26.216  39.402  -5.126
0.010  19.396  23.855  16.392
>1e0v
0.587  10.597  17.522  14.446
0.076  13.605  27.102   5.456
>1e0x
0.724   2.672  -3.424  39.628
0.681  19.332  -3.725  74.188
0.060   3.487  -9.717  33.693
0.054  20.447 -11.210  65.004
0.016  17.999  16.638  66.387
0.012   5.649   4.761  47.686
>1e1k
0.292  17.880  -8.975  22.627
0.221  35.412  -3.246  33.478
0.050  13.928   6.501  10.525
0.023  22.396  -7.058   8.878
0.015  27.122   5.361   0.482
>1e1l
0.200  15.393  -8.275  24.597
0.092  31.018  -2.954  38.523
0.075  13.191   5.095   9.670
0.017  20.507  -7.651  13.939
0.012  11.642  12.503  12.470
>1e1m
0.342  16.848  -9.929  23.443
0.125  35.656  -3.863  33.573
0.107  14.107   5.645  10.615
0.016  21.879  -5.165   9.136
>1e1n
0.574  14.963  -9.704  24.430
0.054  12.079  12.419  11.563
0.020  30.875  -3.278  37.259
0.015  13.109  -0.020   9.152
0.013  20.183  -7.605  12.399
>1e1t
0.936  23.710  64.460  39.204
0.260  47.443  36.341  41.286
0.117  54.126  44.304  46.500
0.021  57.689  33.256  39.615
0.015  35.813  56.784  39.010
0.012  41.241  35.937  47.050
>1e1v
0.779   1.857  28.304   8.787
0.046   3.281  22.833  20.148
0.015  -5.756  33.917  34.651
>1e1x
0.940   1.292  27.611   8.598
0.023  -9.493  28.711  38.014
0.011  12.614  27.398  39.692
>1e1y
0.719  24.479  24.715  30.011
0.245  36.110  34.862  30.392
0.244  26.765   3.531  49.870
0.133  34.204  24.478  30.839
0.027  45.762   0.082  31.211
0.020  -3.242  16.766  54.418
0.017  50.203  12.483  55.976
0.014  29.619  24.757  17.360
0.014  42.081  26.700  57.517
0.011  59.223   9.233  46.773
>1e2d
0.602  13.608  77.132  25.554
0.284   5.498  66.756  32.764
>1e2e
0.757  13.299  77.620  25.070
0.417   5.103  67.273  32.905
>1e2f
0.738  13.316  77.393  25.246
0.250   5.795  67.279  32.176
>1e2g
0.820  13.547  76.870  24.997
0.399   6.228  67.029  31.734
>1e2i
0.955  46.998  34.059   0.205
0.643  19.445  22.631  10.422
0.396  10.990  21.285  14.106
0.039  56.725  45.874   4.340
0.021   4.261  38.994  19.966
0.012  41.548  39.671  24.279
0.011  17.578  19.389  23.954
>1e2j
0.926  46.940  34.181   0.163
0.846  20.499  22.264  10.035
0.478   7.134  20.383  15.436
0.174  55.542  41.224  -0.860
0.022   4.255  40.345  20.060
0.015  52.888  57.157  14.073
0.015  32.680  56.476 -11.495
>1e2k
0.927  47.831  34.796   0.238
0.695  19.335  22.328   9.930
0.448   8.855  21.455  14.360
0.126  54.786  40.674  -0.646
0.015  42.020  39.961  23.997
>1e2l
0.946  47.930  35.016   0.022
0.785  19.967  21.602  10.333
0.550   7.673  20.914  14.785
0.130  54.695  41.579  -0.716
0.030   4.117  39.447  19.142
0.013  19.774  10.882  10.047
0.010   5.550  50.925  20.446
>1e2m
0.942  47.610  34.602   0.400
0.890  19.687  21.282  10.415
0.503   7.328  20.144  15.324
0.201  54.951  40.427  -0.584
0.048   4.105  39.335  19.474
0.013  20.913   8.848   8.292
0.013  50.728  59.043  15.008
>1e2n
0.803  48.280  35.748   0.227
0.600  20.466  21.715  10.042
0.330   8.496  20.937  14.535
0.200  53.073  42.300  -0.500
0.023   4.098  39.332  19.099
0.013   4.943  51.565  19.109
>1e2p
0.946  47.420  34.686   0.453
0.749  19.856  21.110  10.320
0.528   7.015  19.902  15.350
0.115  54.546  41.162  -0.701
0.033   4.106  39.399  19.091
0.017  51.882  58.105  14.698
0.016  20.422   9.705   8.618
>1e2q
0.758  13.165  77.101  24.981
0.479   5.042  66.982  32.334
>1e2s
0.739  21.398  32.716 -20.880
0.070  26.855  49.428  -8.398
0.051  28.895  29.592  -4.967
0.020  20.082  41.199 -41.360
0.019  28.400  39.366   1.375
0.013  43.965  38.049 -15.653
0.012  22.545  29.688   0.257
0.011  36.020  62.897 -18.323
>1e3d
0.176   8.942  22.514  43.878
0.094  32.449  77.088   9.574
0.082  34.370   9.418  38.731
0.046  25.139  -7.099  38.189
0.029  42.282  39.438  30.018
0.028  23.896  31.943  28.213
0.027   8.467  54.075  18.799
0.020  40.492  40.088  10.926
0.019  36.749  41.790  20.186
0.019  42.182  30.166  29.055
>1e3e
0.671  66.496  30.938  53.337
0.616  96.872  31.587  28.958
0.102  64.258  25.273  45.664
0.080  99.666  26.338  34.360
0.013  86.692  30.576  21.102
0.012  82.990  38.690  74.327
0.011  90.078  41.064  58.082
>1e3g
0.455   0.453  31.103   3.506
0.035  29.221  20.799  14.101
0.024   4.508  21.101   6.591
0.022  23.534  31.335  17.128
0.015  15.007  30.944  24.146
0.013  -4.151  30.872  23.670
0.011  20.953  13.092  17.248
>1e3i
0.488  97.237  27.335  31.682
0.383  65.128  29.796  51.852
0.134  62.721  23.773  45.596
0.033  84.769  37.938  67.144
0.026  84.032  28.670  21.216
0.015  72.146  20.235  79.317
0.011  87.988  43.415  59.008
>1e3l
0.561  97.433  27.196  31.872
0.414  65.061  29.405  52.600
0.047  80.055  47.771  71.456
0.031  50.328  39.828  44.809
0.026  88.112  38.840  55.604
0.023  85.567  44.176  65.195
0.016  67.909  43.063  33.359
0.012  82.701  37.779  72.216
0.011  83.949  28.585  20.722
>1e3r
0.443  23.687 -31.262 -38.232
0.381  13.779 -47.708 -15.488
0.045   9.428 -35.649 -29.811
0.012  27.560 -25.149 -34.635
>1e3s
0.848  23.909  21.570  64.558
0.792  39.282  47.981  26.194
0.746  26.488  10.183  32.606
0.682  12.642  55.832  43.748
0.253  23.943  34.059  43.466
0.031  29.260  32.244  37.707
0.024  50.084  18.061  29.542
0.019  29.375  25.650  59.771
0.013  18.111  15.165  31.027
>1e4e
0.841  50.982  18.922  39.249
0.764  29.867  41.467  11.919
0.529  37.121  40.772   6.761
0.471  50.888  12.847  33.132
0.024  42.201  41.981  23.790
0.019  36.757  22.066  18.748
0.014  37.446  50.174   3.993
0.012  27.299  36.166  48.072
>1e4i
0.819  36.000  54.456  16.067
0.109  29.475  55.321   8.230
0.071  43.295  77.921  13.780
0.032  39.078  56.266  30.758
0.019  24.632  48.835   5.882
>1e4n
0.890  21.023  44.954  61.125
0.728  28.871   1.584  26.615
0.361  29.920   7.486  32.162
0.033  26.324  25.313  44.208
>1e4v
0.597  16.562  46.477  20.770
0.567  23.582   5.742  19.851
0.349  26.451  41.493  20.047
0.227  10.824   1.489  21.235
0.020  30.700  40.954  39.914
>1e4y
0.803  29.394  18.741  28.105
0.576  -1.525  -1.212  -2.447
0.563  17.078  23.520  27.553
0.460  -2.622   2.886   8.539
0.015 -14.482  -4.967  -5.044
0.013  17.183  28.764  45.850
>1e5d
0.908  40.310  33.933  27.527
0.785  34.065  39.915  62.176
0.120  41.930  43.685  43.703
0.043  40.907  66.958  66.784
0.026  42.403  45.583  30.962
0.024  63.740  16.370  26.539
0.021  65.808  43.728  23.155
0.020  44.357  42.476  58.247
0.020  53.391  33.187  26.005
0.015  50.975  43.306  30.478
0.011  31.476  49.418  62.823
>1e5e
0.951  62.979  37.982  23.650
0.869  40.919  50.159  13.931
0.026  56.210  54.539  39.922
>1e5f
0.939  62.938  37.754  23.857
0.808  40.547  51.640  14.529
0.034  55.963  53.547  40.078
0.012  34.279  47.005  10.524
>1e5h
0.430   9.488 -11.393   2.513
0.035  10.589 -12.045 -17.846
0.030  14.113  -3.613   6.607
>1e5i
0.217  10.374 -11.605   2.733
0.048  13.552 -19.578  10.978
0.033  13.291  -4.763  -8.274
0.019  -2.115 -14.313  -5.692
0.016   9.309 -11.945 -17.432
>1e5j
0.744   5.826  43.508   8.775
0.019  -0.694  45.319  14.729
>1e5v
0.979  38.812  54.233  34.512
0.956   7.843  63.187 -26.850
0.531  -1.111  68.012 -13.296
0.475  29.368  44.090  43.632
0.271  25.984  53.025  33.891
0.184  40.171  46.473  48.997
0.129   7.055  67.581 -19.575
0.127   2.465  54.395   4.467
0.057   7.613  59.178 -16.544
0.050  36.164  45.684  35.542
0.044   5.169  77.659  -4.256
0.015  58.208  35.048  38.907
0.011   7.157  46.227  39.244
0.010   6.904  67.482 -11.300
0.010  32.612  51.718  26.775
0.010  24.653  63.200  25.095
>1e6a
0.890  47.428 -17.858 -43.091
0.433  61.752 -56.943 -45.753
0.070  57.571 -39.473 -57.522
0.012  57.183 -36.957 -31.024
>1e6d
0.738   7.418 101.022  46.664
0.471  35.090 110.029  22.848
0.416  19.232  89.599  22.579
0.383  15.262  69.949  27.339
0.335  19.589 103.656   5.874
0.177  26.977 101.935  21.281
0.175   7.488  93.053  37.036
0.174  28.200 107.386  14.886
0.134  16.834  86.064  29.753
0.133  11.131 116.778  32.966
0.126  24.713 109.685  44.218
0.109  26.707 129.730  32.517
0.104   0.578  82.016  49.250
0.104  27.191  98.352  29.076
0.099  27.144 113.651   8.071
0.093  27.534 114.317  23.784
0.086  28.115  86.486  36.178
0.084  11.556  78.721  36.116
0.065  40.909 115.653  22.253
0.053  41.911 108.245  11.278
>1e6e
0.549 -33.707  31.577 132.229
0.521   4.130  58.905 128.821
0.365 -20.792  40.265 127.453
0.292   3.502  65.644 106.291
0.244  17.884  65.734 117.316
0.233 -33.864  40.572 137.180
0.136   8.292  59.950 121.900
0.050  -0.489  36.496 138.213
0.017  39.728  72.637 128.954
0.017   9.459  63.319 114.408
0.015  -9.391  51.329 121.995
0.010 -43.051  40.349 140.511
0.010  -6.664  63.978 104.145
>1e6q
0.914  47.835 120.236  52.878
0.033  48.151 114.060  39.433
0.016  40.568 133.005  39.101
0.016  60.468 128.892  58.729
0.013  46.916 120.569  44.294
>1e6r
0.628  24.011  40.740  87.473
0.545  42.338  74.389  51.291
0.413  18.500  41.641 102.811
0.321  46.357  70.233  64.142
0.213  20.114  40.337  94.891
0.126  41.591  26.822 100.866
0.114  51.344  79.149  44.155
0.057  15.846  37.962 110.074
0.035  62.241  55.400  51.091
0.020  43.515  85.422  50.585
0.017  47.002  78.967  55.995
0.014  34.446  70.647  78.832
0.014  16.136  47.764  82.728
0.014   6.310  38.192 102.726
0.010  48.659  72.594  79.083
>1e6s
0.909  47.722 120.187  52.952
0.032  48.145 114.043  39.391
0.019  60.303 128.906  58.766
0.017  40.521 133.033  38.997
0.012  46.849 120.752  44.051
>1e6u
0.918  66.433  10.919  25.897
0.226  57.826  22.190  21.435
0.201  49.036  23.693  22.767
0.078  50.092  15.786  30.427
0.023  50.686  32.520  23.965
>1e6w
0.957 -13.577  20.755   2.312
0.938  -0.562 -10.821  22.185
0.893  15.064  12.820 -13.970
0.848   0.684 -22.235  -9.446
0.234  -0.885   1.267   1.407
0.055  -6.648 -17.641 -10.640
0.038  24.467 -18.233 -13.683
0.031  16.212  10.480  -6.404
0.016   5.504  -6.265  18.695
0.014 -15.684 -19.938  -2.950
0.013   4.663  -2.373  -3.481
>1e6x
0.941  48.015 120.095  53.196
0.024  48.393 114.429  39.007
0.020  60.142 129.238  59.110
0.014  46.749 120.820  44.464
0.012  40.290 132.994  38.755
0.012  65.699 111.800  52.727
>1e6z
0.655  24.456  41.219  87.706
0.510  44.268  74.737  51.793
0.498  18.406  42.194 102.388
0.230  45.755  70.678  65.415
0.058  15.503  38.156 110.365
0.039  51.116  79.169  44.358
0.027  43.924  86.233  50.330
0.027   6.910  39.251 103.364
0.026  42.464  30.658 101.531
0.014  54.583  73.002  59.988
0.012  17.726  34.672  94.946
0.012  51.089  73.799  79.610
>1e7a
0.673  43.832  35.812  51.809
0.536  56.380  35.497  74.062
0.467   3.871  -9.323   8.274
0.420   9.904   3.171 -14.038
0.420 -15.368  -7.268  14.148
0.403  74.008  14.522  76.655
0.349   0.286  12.514  10.581
0.233  -3.844  27.010 -17.457
0.199  60.644  23.600  48.648
0.189   1.542   4.920  -1.264
0.147   0.916  -9.124  -4.451
0.086  42.980  34.497  63.537
0.085  36.930  18.598  45.433
0.072  32.312  36.110  66.779
0.067  -0.629 -19.185  -7.071
0.048   0.831  13.051  -1.366
0.029  24.173  47.105  65.788
0.022  -6.518 -10.531  18.280
0.018  82.846  13.577  68.875
0.017  -0.970   3.574  23.187
>1e7b
0.577  43.250  36.092  52.173
0.454   9.520   2.530 -14.005
0.381   4.965  -9.283   8.686
0.366  56.011  34.900  74.178
0.300   0.330  12.907  11.719
0.296  -2.952  26.071 -19.880
0.215 -13.926  -7.108  15.114
0.187  37.613  18.409  44.828
0.136   4.167  -7.973   0.330
0.125   0.134 -20.993  -6.262
0.108  60.649  23.376  49.704
0.079   0.368  -8.187  17.756
0.059  72.410  14.836  76.153
0.037  24.594  46.831  65.282
0.021  -0.057   3.503  23.292
0.020  21.081 -15.984   0.406
0.018  10.446 -29.864  -6.857
0.016  44.595  35.246  63.076
0.015  75.631  19.123  68.406
0.014   2.579   4.041  -5.686
>1e7c
0.737  34.568  14.182  34.051
0.574  52.167   7.652  21.992
0.421  -1.705   3.783  41.075
0.406   9.960   7.433  17.752
0.370  33.753  14.149  10.370
0.289  14.811   8.287  11.346
0.187  22.267   5.642   9.301
0.086  23.305   4.459  -0.197
0.034  37.740   6.295  17.215
0.026   1.436  11.198  37.517
0.021  11.705  16.443  -6.190
0.016  23.601  13.182 -13.318
0.013  44.667  13.824  16.494
>1e7e
0.721  33.990  14.418  34.086
0.666  -1.756   3.120  40.765
0.587  23.459   6.279   9.541
0.431  52.294   7.702  21.673
0.268  34.549  13.791  10.663
0.246   9.500   7.019  18.157
0.073   1.262  10.602  36.709
0.052  15.212   7.640  11.514
0.049  46.063  12.545  17.117
0.044  37.592   6.223  17.739
0.036  22.949   4.500   1.500
0.021  15.158   4.817   3.483
>1e7f
0.767  52.420   8.090  21.850
0.760  35.132  14.158  34.083
0.754  10.285   8.980  17.500
0.363  22.364   5.323  10.206
0.353  -0.759   5.713  39.091
0.337  34.713  13.227  11.261
0.115  38.468   7.732  17.610
0.048  22.921   4.202   0.243
0.039  46.122  13.288  16.841
0.029  22.389  13.304 -12.636
0.022  11.475  17.467  -5.158
0.015  15.042   6.278   5.700
>1e7g
0.793  34.912  14.373  34.474
0.621  52.987   7.946  21.748
0.452  -1.187   4.966  39.236
0.404  10.943  10.857  16.693
0.376  23.149   5.807   9.695
0.346  34.946  14.079  10.930
0.078  23.293   4.298   0.646
0.030  44.571  12.989  16.666
0.028   2.280  12.170  35.482
0.022  38.224   7.006  16.904
0.021  15.950   5.238   5.070
0.018  12.087  16.008  -5.731
>1e7h
0.810  35.201  14.329  33.746
0.684  23.805   5.926   9.414
0.367  -1.457   4.613  39.273
0.360  10.619  10.804  16.493
0.333  53.790   8.147  22.311
0.301  34.100  13.665  10.858
0.069  11.390  -1.220  23.925
0.061  23.285   4.473   0.881
0.044   1.483  11.802  35.244
0.027  13.668   6.062 -21.986
0.023  15.372   5.706   4.663
0.017  45.207  13.069  17.229
0.016  38.201   6.348  18.565
>1e7q
0.789  65.968  10.742  25.995
0.252  47.572  24.346  22.330
0.211  57.196  22.660  21.429
0.072  57.331  11.358  25.455
0.047  47.353  16.389  32.755
0.024  54.911  30.873  23.886
>1e7r
0.850  66.777  10.839  26.164
0.278  58.008  22.489  21.475
0.249  48.029  23.805  22.671
0.089  56.946  12.607  24.976
0.035  48.182  15.943  32.736
0.027  50.187  32.566  23.661
0.011  48.478  16.718  18.855
>1e7s
0.568  66.163  10.858  25.970
0.299  47.597  24.156  22.510
0.199  56.668  15.817  25.049
0.121  57.480  23.876  21.384
0.056  47.271  16.628  32.950
0.011  54.871  32.707  24.805
>1e7u
0.612  22.339  61.554  20.841
0.248  19.274  35.873  22.321
0.229  61.673  28.035  26.369
0.153  60.490  52.505  20.211
0.096  41.634  46.030  42.995
0.034  69.732  25.582  13.972
0.028  36.801  76.340  27.061
0.027  67.433  28.265  44.214
0.025  25.703  46.370  29.079
0.024  20.381  55.254  47.523
0.024  26.734  76.794  26.734
0.019  18.617  76.090  44.674
0.018  27.199  68.773  21.041
0.018  -3.262  30.002  32.180
0.011  11.352  49.325  26.625
0.011  43.102  27.214   4.767
0.011  52.941  51.259  28.734
0.010  70.726  30.107   6.502
>1e7v
0.859  21.122  61.980  21.414
0.490  70.274  28.097  17.006
0.148  16.343  35.888  21.673
0.145  23.782  45.020  29.657
0.108  36.268  77.473  26.957
0.094  59.112  51.748  19.685
0.032  67.295  20.326  18.278
0.028  36.011  44.275  42.231
0.024  48.449  50.863  31.366
0.023  58.172  27.309  27.510
0.017   5.533  46.356  42.937
0.015  59.916  29.491  49.311
0.012  37.346  68.456  35.709
0.012  20.769  78.912  44.629
0.012  17.882  77.689  52.198
0.011   7.215  26.278  34.356
0.010  29.247  66.751  21.932
0.010  52.643  37.542   2.403
>1e7w
0.691   4.052  23.003  35.640
0.574  18.095  15.280   4.872
0.350  18.809   1.843  12.744
0.154  -7.915  16.114  27.592
0.029  11.481  -4.671   4.749
0.011  -4.671  18.730  34.753
>1e7y
0.673  93.469  -7.248  34.507
0.228  77.302  -5.636  26.805
0.021  60.593   9.422   3.677
>1e8c
0.477  -1.768  64.517 105.879
0.352  31.561  48.607  71.292
0.254   1.302  62.156  94.416
0.119   8.380  60.995 106.712
0.095  47.541  51.680  77.356
0.092  -5.627  51.184  99.053
0.083  -7.026  69.688 114.428
0.068  34.218  46.418  83.001
0.060  40.648  45.048  77.461
0.060  13.779  38.947  95.143
0.059  55.830  32.010  81.921
0.057  34.078  38.640  69.416
0.037  26.850  54.149  63.346
0.034   0.340  36.739  93.156
0.023   6.730  56.117  99.835
0.018  24.202  55.828  74.467
0.017  14.366  60.727 117.625
0.016  59.635  26.379  90.971
0.014   7.813  69.300 107.900
0.013  58.851  45.708  83.153
>1e8g
0.659  97.230  46.203  73.896
0.615  91.796  34.118  37.539
0.317  93.154  26.357  39.574
0.228 105.772  47.097  73.414
0.035 112.979  28.476  56.343
0.019 121.252  63.579  81.936
0.017 102.064  30.352  55.817
0.015 105.710  55.667  37.451
0.014  96.349  29.130  49.523
0.010  81.296  34.043  40.029
0.010 108.891  39.012  57.869
>1e8v
0.704  32.084  43.483  -5.677
0.602  36.851  38.547  40.951
0.105  32.083  14.537  30.427
0.060   8.757  33.514   4.757
0.020  50.872  13.644  39.971
0.019  17.325  31.954  27.881
>1e8w
0.753  21.296  62.340  21.740
0.324  18.591  36.265  22.073
0.309  61.004  26.699  26.669
0.207  69.513  28.297  17.621
0.151  50.864  49.534  33.715
0.126  60.002  51.052  19.926
0.052  24.519  44.490  29.009
0.048  23.533  25.922  13.995
0.048  37.255  76.741  27.844
0.048  36.702  43.762  41.732
0.025   8.148  25.851  34.552
0.019  15.809  75.582  43.709
0.013  21.851  74.796  22.067
0.013   5.583  45.721  44.183
0.010  19.736  52.581  34.022
>1e8x
0.826  21.685  62.765  21.214
0.136  17.172  36.467  21.873
0.099  23.458  44.649  28.278
0.097  16.950  57.147  45.265
0.050  59.528  50.832  20.910
0.034  37.782  46.263  43.098
0.033  -4.072  30.488  30.837
0.022   6.270  47.654  42.592
0.022   7.626  26.332  34.958
0.018  36.985  68.259  36.709
0.018  21.127  73.873  20.639
0.015  49.469  48.569  35.224
0.014  19.942  52.233  33.163
0.012  60.837  33.991  51.393
>1e8z
0.692  42.408  13.689  31.312
0.349  29.432  -2.834  10.526
0.306   6.681   2.497  30.960
0.212  41.329  -1.638  24.344
0.093  57.231  -1.605  23.126
0.072  48.165 -10.394  30.730
0.039   7.014 -21.573  24.186
0.024  62.069  -2.539   9.962
0.014  54.901   2.381  29.687
0.013  46.712  -2.509  18.335
0.012  62.037 -22.540  18.531
0.012  43.740  28.708  30.530
0.011  25.550  29.541  24.512
>1e9a
0.675  13.296  77.730  25.713
0.115   6.109  67.356  32.523
0.018   1.141  80.275  36.903
>1e9b
0.726  13.025  76.212  25.360
0.483   5.584  66.321  32.891
>1e9c
0.608  13.280  77.063  25.559
0.137   5.298  67.057  31.450
>1e9d
0.784  13.240  77.257  25.178
0.438   5.329  67.205  32.532
>1e9e
0.791  13.133  76.785  25.117
0.496   5.314  66.914  32.261
>1e9f
0.688  12.935  77.503  24.783
0.443   4.791  66.433  32.394
>1e9h
0.837   7.124  45.576  52.751
0.612  -3.070 -16.214 106.154
0.275  -6.658  -8.539 115.193
0.245  21.317  -2.591 110.052
0.161  25.593  66.267  74.155
0.060  33.725  62.934  75.051
0.056  -6.016  23.861 118.230
0.056 -15.925  13.060 113.823
0.037   9.633  -4.926 117.301
0.035   6.088  19.072 105.526
0.035   4.107  54.650  72.781
0.033 -14.686  31.834  76.566
0.032  11.901  46.595  81.842
0.032  15.713  56.547  75.036
0.018  10.968  65.539  82.741
0.016  -0.830  29.145  85.709
0.016  14.961  13.316 116.931
0.016  19.920  78.805  60.292
0.016   9.722 -21.011 115.424
>1e9l
0.477  44.105   8.813   9.998
0.172  61.348  -2.192  15.337
0.044  52.112   6.442  11.440
0.013  35.089  13.927  28.370
>1e9x
0.974 -17.363  -6.870  64.888
0.015   1.637  -6.145  65.489
0.015 -18.196  -0.591  70.419
0.013 -27.445   3.205  65.430
>1ea1
0.977 -17.298  -7.116  65.512
0.013   1.507  -6.290  66.784
>1eag
0.848  43.870  23.387  12.159
0.039  46.485  24.805 -10.908
0.020  44.575  31.439  16.570
0.014  43.747  23.093  22.027
0.013  42.327  -1.834  17.638
0.010  54.755   2.734   5.973
>1eam
0.627  -4.803   8.344  19.008
0.071   2.730  37.825  34.155
0.068 -14.166  27.686  34.173
0.024  -3.661  35.074  24.732
0.016  -3.981  12.894  31.976
0.013  -2.574  28.624   9.884
>1eap
0.712  44.639 -23.370   7.833
0.685   7.682   6.505  33.270
0.402  37.624 -37.579   8.150
0.077  35.611 -33.601  -2.117
0.057  47.000 -20.683  -1.327
0.052  25.041  -5.779  35.967
0.037  18.811  -5.839  22.181
0.030  14.377  12.941  39.926
0.030  25.779 -15.629  -2.490
0.024  38.456 -22.151  -1.776
0.021  25.517 -13.970  29.618
0.020  18.420   7.510  30.946
0.020  10.873   8.704  46.477
0.019  39.960 -29.383  12.750
0.011  -5.629   8.859  29.785
0.010  30.049 -21.138  31.947
0.010  26.041 -20.467  23.561
>1eau
0.541 -11.042  23.733  39.008
0.125   5.031  30.705  29.191
0.074  -1.386  40.024  47.436
0.036  -8.676  42.568  45.274
0.017  -1.232  25.826  30.875
0.013  -7.733  17.916  56.097
0.012  -1.226  40.135  30.792
>1eax
0.593  19.717  60.661  23.962
0.068  12.330  61.156  27.797
0.020  21.457  67.189  14.547
0.014  22.129  69.373   5.111
>1eb1
0.795  16.969 -11.316  14.255
0.061  29.306 -11.759  24.023
0.014  12.247  13.767  14.492
>1eb2
0.731  11.939  -3.546  25.480
0.214  15.598   4.906  16.981
0.031  24.296  14.500  16.163
>1eb3
0.970  20.948  24.797  15.582
0.038  26.826  15.165  31.678
>1eb9
0.734  47.458  17.247  97.459
0.476  49.702  51.359 119.685
>1ebf
0.819  67.479  29.794  34.097
0.639  74.226  24.049 -10.684
0.218  76.510  34.125  17.152
0.192  58.005  31.542  28.162
0.171  74.584  18.994   9.376
0.081  89.446  30.472  26.000
0.022  75.988  32.204  40.640
0.012  58.811  30.957  -6.105
0.011  62.511  25.436 -11.091
>1ebg
0.945  45.378  -8.116  23.923
0.889  18.428   5.276  21.779
0.027  56.476   8.943  21.750
0.016  48.860  11.319  15.224
0.010  22.375  20.711   8.486
>1ebw
0.490  12.198  24.591   5.828
>1eby
0.674  12.462  24.510   5.641
0.081  26.662  33.267  -5.684
>1ebz
0.792  11.842  24.569   5.564
>1ec0
0.839  12.453  24.223   5.792
>1ec1
0.625  12.107  24.339   5.327
>1ec2
0.713  11.859  24.905   5.821
>1ec3
0.748  11.612  24.810   5.571
>1ec8
0.742  21.550   3.390 -20.829
0.604  18.678  -5.620  23.692
0.571 -17.161   9.852   0.011
0.461  25.900   1.384  27.044
0.368 -21.219 -21.214  -7.038
0.359 -19.159  23.613   3.598
0.351 -27.742 -21.821 -13.426
0.210  26.062  -5.387 -23.656
0.165  16.180  -3.447   8.273
0.116 -25.123  24.358  10.908
0.108  18.001   1.633  -7.634
0.104 -17.623  -5.551  -3.845
0.055  -8.647  33.587  27.470
0.041  32.346  -2.158  30.752
0.025  34.289  -3.168 -27.531
0.023  -3.875  35.913  -6.345
0.021  -3.355   1.600  -9.450
0.021  -0.869  16.927  25.579
0.019 -12.987 -31.389 -30.384
0.016 -13.390  -3.527  12.230
>1ec9
0.794 -19.264  23.286   3.214
0.783 -21.431 -20.813  -5.593
0.505  18.585  -5.338  23.647
0.344  21.562   3.042 -20.788
0.341  24.779   1.939  26.543
0.276  26.411  -5.275 -23.383
0.217  18.090   0.956  -7.338
0.204  17.598  -1.311   9.534
0.103  32.140  -1.854  31.007
0.093 -17.395  10.320  -0.215
0.071   3.233  -7.917  -0.950
0.055 -17.976  -6.280  -5.138
0.053 -27.605  26.196   9.939
0.048 -26.788 -21.206 -14.312
0.047  -1.655  28.023  40.690
0.027  17.535  -1.459   0.927
0.024  -9.140  32.078  30.152
0.019  -3.879   1.002 -10.089
0.017  -3.347  35.431  -6.833
0.017  27.702  -6.625  18.689
>1ecc
0.971  88.925  32.255  83.116
0.906 102.749  11.314  96.267
0.185  80.885  30.367  60.628
0.101 102.171   3.765  58.795
0.080  89.596  -7.032 105.590
0.021  69.624  -0.023  96.443
0.015  63.350  15.290 103.044
0.012  87.748   5.998  59.826
>1ecf
0.720  70.469  47.619  57.970
0.359  91.848  30.898  35.658
0.329  85.035  17.694  28.016
0.269  58.073  69.487  48.278
0.075  82.585  31.075  43.559
0.062  85.646  40.435  51.884
0.041  68.650  49.811  49.356
0.038  93.670  41.497  56.912
0.016  77.563  47.654  48.103
0.012  76.646  63.402  19.520
0.011  60.935  49.832  56.222
0.010  60.531  54.627  48.906
0.010  84.741  25.481  34.552
>1ecg
0.576  69.931  47.310  58.022
0.506  92.007  30.798  35.119
0.300  82.776  17.126  30.014
0.232  58.181  68.757  47.785
0.122  85.555  39.895  52.225
0.074  82.299  31.382  43.816
0.034  92.983  41.269  56.553
0.023  68.529  49.856  48.382
0.023  66.156  63.481  47.824
0.013  60.873  54.974  49.327
0.012  84.392  25.933  34.942
0.011  90.315  16.963  25.154
0.011  77.713  41.626  48.421
>1ecj
0.744  17.787  47.834  -4.678
0.724  41.142  47.313  58.399
0.582  53.800  16.611  31.047
0.420  -3.404  29.775  17.557
0.414  29.117   9.115  27.322
0.315   6.289  16.043  22.155
0.302  28.621  62.626  26.412
0.188  61.316  31.601  38.280
0.152  29.683  28.567  26.966
0.097  26.049  55.625  32.428
0.050  37.143  24.208  25.319
0.049  31.145   1.006  27.006
0.036  52.979  44.590  47.852
0.034  28.643  26.336  51.540
0.031  52.688  51.554  21.511
0.024  52.912  33.523  48.232
0.024  60.722  16.835  25.460
0.024  30.867  68.435  49.322
0.023  11.248  46.750   4.847
0.023   5.020  29.034  11.295
>1ecm
0.174  26.997  32.703  24.155
0.051  27.520  16.843  50.817
0.026  31.954  34.502  17.296
0.014  24.841  10.979  40.261
0.011  24.370  35.369  33.280
>1ecq
0.883  18.970  -5.829  23.332
0.435 -27.224 -21.278 -14.003
0.430 -21.180 -20.759  -6.889
0.423  26.176  -5.559 -23.758
0.259 -17.068  10.029   0.290
0.224  16.069  -3.770   8.020
0.163 -20.951  23.814   7.434
0.152  21.522   3.412 -21.185
0.141  18.025   1.151  -8.237
0.132 -17.410  -6.840  -4.458
0.128  32.261  -1.950  30.531
0.115  25.514   2.536  26.046
0.068  -9.545  33.597  27.562
0.041   3.396  -8.655  -1.757
0.032  -3.606   1.151  -9.983
0.027  17.275  -1.444  -0.574
0.026  33.134  -2.361 -26.456
0.022 -11.526 -31.969 -30.455
0.020  -3.483  36.015  -7.034
0.019  -9.208  11.046  17.534
>1ecs
0.927  15.062  25.927  41.563
0.896  23.764  15.180  18.591
0.051   7.863  18.340  34.278
0.032  19.940   5.920  26.114
>1ecv
0.563  10.133  46.705  21.805
>1ed4
0.799   4.430   9.735  66.993
0.457   8.243   7.534  33.049
0.342  11.586  15.592  43.866
0.147   0.435   3.063  54.121
0.132  14.645   8.324  41.665
0.119   3.832  10.018  49.569
0.090  13.823  17.252  34.632
0.045   7.794   2.690  64.840
0.044  21.822  16.040  35.504
0.032   0.627  16.821  67.400
0.031  13.239   4.529  50.937
0.023   6.078  -6.162  57.183
0.022  -0.683  -4.574  66.137
0.010  19.115  17.122  57.896
>1ed5
0.896   5.205   9.384  67.601
0.547   7.316   7.972  32.547
0.304   0.452   2.410  54.305
0.290  11.430  15.668  44.302
0.186  15.463   5.981  38.113
0.077   7.651  16.376  35.978
0.048   1.259  10.003  51.411
0.045  11.215   0.256  60.711
0.039  -0.683  -4.422  66.330
0.037   6.345  -5.776  56.850
0.030  13.421   4.648  51.576
0.027  20.797  16.650  34.872
0.017   0.388  18.123  67.172
0.010  -1.486   3.584  64.987
>1ed6
0.806   5.003   9.495  67.932
0.576   7.642   7.691  32.334
0.342  11.686  15.510  43.704
0.172   1.188  10.333  50.487
0.160   0.743   2.417  54.263
0.126  14.130   5.722  37.319
0.098   7.114  16.256  35.951
0.068  20.126  10.216  42.080
0.043   6.991   2.135  61.643
0.035  22.054  16.311  36.155
0.030  -0.923  -4.692  66.226
0.025   6.697  -5.801  56.811
0.022   3.395  -6.048  43.958
0.021  11.611   8.207  48.915
0.021  -1.194   3.655  65.081
0.015   0.714  17.136  67.117
>1edo
0.741 -41.804  32.349  22.499
0.636 -36.757  44.275  17.720
0.015 -28.490  43.960  18.441
0.013 -44.110  39.948  41.138
>1ee0
0.677  26.438  10.158  57.572
0.492 -10.546  28.958  64.553
0.182   1.727  28.937  62.846
0.153  29.974   0.963  55.554
0.039  21.222  16.877  57.253
0.022  27.999  40.718  58.761
0.011  19.114   0.553  70.607
>1ee1
0.693   9.472  59.845  48.743
0.630  17.895  56.976  41.646
0.283   0.379  51.817  21.228
0.183  16.675  55.548  29.218
0.124  -2.440  67.387  35.764
0.026  14.601  67.034  35.979
0.020   7.839  66.930  25.914
>1ee2
0.712  -0.986  -3.411  40.456
0.504  19.632  -5.572   8.253
0.037   6.681  -5.863   5.664
0.031  11.432  -2.856  42.937
0.030  21.752  10.185  52.932
>1eed
0.891   4.980  32.180  15.115
0.064  -9.030  27.172   7.824
0.013  -0.144  20.150  21.395
>1eeh
0.595  27.812   4.704  23.226
0.192   9.517  -0.967  44.979
0.079  33.830   5.440  36.920
0.059  30.911   2.177  44.996
0.036   8.226   7.583  44.800
0.024  20.143   1.742  43.534
0.023  31.217   5.988  16.043
>1eem
0.481  15.523  12.728  37.919
0.022  37.325  10.761  31.458
0.012  27.781  17.653  62.702
>1eex
0.634  91.841  -3.253 165.631
0.329  71.524  -1.534 212.270
0.244  79.398   3.218 166.878
0.167  62.298  -9.897 213.299
0.084  77.048  -8.825 198.930
0.079  97.061   6.142 156.704
0.045  84.256   2.150 159.445
0.032  58.606  14.548 189.762
0.031  71.592 -15.784 215.972
0.030  67.524  -3.292 219.447
0.023  47.787 -27.946 220.066
0.023  74.339  -8.085 179.071
0.023  79.326 -15.319 204.372
0.021  90.529   2.692 148.195
0.010  55.265  -4.638 222.987
0.010  86.518  18.888 191.748
0.010  59.546 -13.387 220.581
>1efc
0.951  16.694  65.181  20.599
0.721  36.744  32.173  24.545
0.090  49.424  28.859  -8.045
0.049  25.165  70.278 -13.628
0.036  40.657  75.011 -21.800
0.025  46.897  25.684 -33.280
0.021  38.822  23.754 -27.197
0.020  45.981  18.170  -4.149
0.018  34.005  80.506 -25.388
0.017  22.629  79.098 -10.247
0.015  54.052   0.967   4.319
0.011  44.250  27.845   3.467
0.011  11.740  73.413  13.571
0.010  37.637  50.404  14.663
0.010  10.298  90.650 -12.052
>1efh
0.962  18.047  35.781  52.547
0.908  27.117  63.603  72.868
0.079  31.600  45.077  56.216
0.076  25.918  38.354  53.895
0.076  33.139  58.870  69.087
0.070  34.703  67.498  55.148
>1efi
0.251  -6.683 -24.690  13.879
0.231  -7.157  13.314  38.434
0.193   0.027 -14.077  38.722
0.087 -16.351  -3.661  -0.240
0.074 -17.650  18.058  13.984
0.032   9.694 -26.552  15.889
0.018 -13.430  -2.590 -10.168
>1eft
0.950 104.493   5.206  35.221
0.226  86.917  -9.987  37.901
0.016 112.773 -19.047  25.546
0.012 110.283 -19.205  42.920
>1efy
0.820  40.485  23.229  21.156
0.021  54.943  37.370  27.892
0.021  36.960  29.879  15.606
>1efz
0.854  16.013  15.743  18.229
0.089   8.395  15.432 -16.732
0.028   9.497  15.969  11.926
0.016  23.943  17.896  13.220
0.011  18.203  16.388  -5.964
>1eg2
0.789  25.966  23.890  -2.954
0.081  21.840  11.727  18.105
0.019  37.552  25.469   8.041
0.016  39.176  17.688   6.966
0.016  22.612   2.047  22.627
>1eg5
0.762  12.854  45.635  46.144
0.493  30.617  35.285  32.256
0.235  12.522  26.024  38.374
0.231  44.348  26.952  31.556
0.083  44.530  43.257  37.049
0.032  15.289  62.770  41.081
0.024   8.022  45.774  54.641
0.022  41.798  23.358  24.036
0.022  34.373  23.686  28.463
0.016  24.578  63.122  51.002
0.015  16.926  60.625  57.188
0.013   1.000  54.347  47.243
>1eg9
0.791  13.623  51.218  81.382
0.061   4.003  61.754  66.141
0.044  28.119 100.294  88.816
0.032  27.861  92.048  81.290
0.027  35.763  84.686  81.552
0.024  21.203  73.918  57.031
0.019  25.920  51.513  99.233
0.017  25.693  92.560  91.464
0.016  29.275  84.453  76.579
0.012  20.575  76.057  41.257
0.011   4.643  49.337  82.139
>1egh
0.960 102.216 -40.068  66.432
0.921 108.711 -18.303  54.423
0.893  84.732 -14.892  65.766
0.855  76.773 -39.051  60.429
0.788 101.430 -38.482  40.856
0.474  81.047 -22.316  39.737
0.091 106.318 -19.369  38.801
0.036  81.274 -27.197  75.554
0.035  98.434 -50.763  50.899
0.032 108.138 -26.063  74.504
0.017  75.579 -40.066  45.533
0.017  99.331 -49.964  36.538
0.013  84.353  -8.993  47.054
>1egm
0.612  92.496  -3.347 166.509
0.277  72.323  -2.300 211.666
0.276  80.398   3.349 166.728
0.262  63.017  -9.884 213.077
0.116  77.220  -8.736 198.554
0.095  98.124   6.490 156.848
0.065  89.927   1.084 160.264
0.065  56.074  -5.045 223.100
0.059  75.244  -7.788 179.542
0.028  79.515 -15.217 203.415
0.021  59.474  14.531 189.498
0.020  72.565 -15.188 214.678
0.018  66.262  -4.114 219.204
0.012  73.500 -12.468 190.083
>1egv
0.597  91.663  -3.620 165.960
0.454  79.525   2.950 166.650
0.343  61.582 -10.023 212.905
0.337  71.180  -1.524 211.749
0.240  76.978  -8.700 198.483
0.121  94.118   2.194 159.159
0.063  84.992   1.968 159.497
0.059  98.066   8.526 155.936
0.034  78.864 -15.084 203.718
0.029  71.125 -15.643 214.736
0.025  75.254  -7.986 179.900
0.023  65.140  -3.661 219.077
0.017  66.716 -14.023 208.070
0.016  58.637  14.554 189.517
0.016  90.048   1.825 147.834
0.014  61.488  -8.359 230.398
0.014  72.621 -13.941 174.937
0.013  55.402  -4.513 222.008
0.013  55.559   6.803 193.034
0.011  69.400 -10.375 220.893
>1egy
0.630  -9.600  13.172   9.445
0.129 -14.693   7.025  15.669
0.036  -6.737  11.941  -0.034
0.026 -11.945  -7.378  -0.544
>1eh5
0.338  40.958  15.948  59.500
0.161  36.159   0.135  57.947
0.013  59.376   7.576  54.422
0.011  51.665  -4.750  47.693
>1ehi
0.580  38.472  11.010  49.972
0.371  46.072  17.242  59.192
0.072  31.909 -14.701  77.375
0.071  26.810 -17.481  83.385
0.043  25.928   6.556  69.173
0.037  33.331 -12.645  57.233
0.035  39.712 -16.091  78.692
0.024  32.742   6.762  75.207
0.021   7.278   1.895  45.825
0.017   6.625 -13.979  54.917
0.015  49.246  -9.464  69.067
>1ei1
0.968  11.970  16.748  11.425
0.928  37.404  18.163  29.033
0.229  42.921  43.364  25.637
0.064   7.214  41.152  13.663
0.039  16.938  33.012  21.809
0.033  48.052  17.574  36.141
0.023  51.204  18.424  25.089
0.015   4.558  16.218  16.687
0.015  12.380  47.961  -8.569
0.013  18.087  40.229  12.441
>1eir
0.669  82.767  39.227  15.544
0.020  91.386  66.385  23.421
>1eix
0.941  34.729  48.696  70.881
0.930  15.274  23.226 109.109
0.797  44.802  21.464 111.954
0.739  63.777  45.342  70.497
0.093  22.039  21.215 104.465
0.023  48.770  55.720  74.653
>1eiz
0.913   0.161  34.466  11.751
0.381  -3.357  34.267  25.629
>1ej0
0.939  -0.264  34.394  12.135
0.180  -3.736  34.768  26.246
>1ej1
0.905   3.330   7.021  13.847
0.519  53.601   8.351  20.026
0.052  26.356  -5.217  21.088
0.016  48.817  16.901  16.257
0.015  42.064   7.691   4.766
0.015  50.091   8.446   9.230
0.015  18.437  14.091  25.226
0.011  40.097  14.589  25.215
>1ej2
0.395  29.474  23.445  39.803
0.111  25.156  18.195  45.478
>1ej3
0.795  47.019  -7.139  31.144
0.524  59.765  22.664   9.098
0.022  47.215 -13.338  46.117
0.021  59.836  10.787  27.639
>1ej4
0.868   8.760  -7.055  21.138
0.056  23.471   8.711  -1.832
>1ejb
0.931  63.539  60.176  62.110
0.910  55.242  49.607  46.048
0.900  82.519  49.804  68.838
0.873  84.074  32.777  54.248
0.624  67.103  34.017  40.166
0.016  61.827  25.725  38.389
0.016  47.913  50.963  37.614
0.016  70.667  26.377  38.675
0.013  44.459  50.655  44.928
>1ejd
0.944  22.244  21.959   3.004
0.147   7.640  59.887  24.824
0.109   8.426  49.596  19.870
0.079   9.893  45.937  10.622
0.072  32.548 -10.250  19.184
0.064  32.239 -17.723  23.324
0.032  20.866  30.582  20.452
0.021  34.352  -3.655   4.863
0.017  31.171  52.135  17.403
0.017  16.174  51.743   7.377
0.013  -3.577  52.787  20.036
0.013  30.414  -2.931  12.487
>1eje
0.452  31.642  33.481  36.704
0.166  30.835  41.735  22.275
0.119  16.790  43.840  35.517
0.050  36.942  48.095  15.337
0.040  39.086  38.597  35.930
0.038  30.844  33.202  23.985
0.034  33.085  27.461  30.551
0.010  26.015  33.078  42.707
0.010  22.268  50.965  28.172
>1ejh
0.909  38.651  44.681  36.009
0.906   0.465  36.252  12.881
0.799  -0.263  48.179  25.789
0.789  36.505  30.939  22.094
0.070  27.761  57.311  41.233
0.033 -15.105  19.410  -0.261
0.033  27.211  21.540  30.410
0.030  23.276  63.170  21.939
0.026  23.955  23.839  18.130
0.013  22.974  47.560  34.113
0.010 -15.350  29.469   6.789
0.010   1.509  43.025  17.340
0.010   8.558  24.189   0.854
>1ejj
0.988  15.832  77.352   8.256
>1ejn
0.778  29.134   6.307  28.513
0.067  19.927  11.432  28.950
>1ek0
0.555  35.645  13.303  -1.308
0.073  16.743   3.764  -1.484
>1ek4
0.709  35.353  42.386  75.866
0.702  40.073  72.824  61.612
0.585  40.297  50.696  74.241
0.577  65.402  89.211 106.255
0.522  57.360  64.885 115.225
0.417  40.137  67.172  68.540
0.261  57.073  59.309 121.274
0.021  59.994  71.268 109.220
0.019  37.990  58.577  67.427
0.014  50.132  68.017  58.806
0.011  70.210  56.859 116.798
>1ek5
0.948  -4.874  13.961  54.836
0.164  14.087  25.668  60.795
0.010  23.944  19.525  53.852
>1ek6
0.973  34.100  23.163  39.153
0.828  16.540  36.270  12.804
0.725  23.174  26.575  -4.472
0.418  26.883   7.112  41.127
0.166  32.480  14.709  36.862
0.012  26.086  -1.922  32.093
>1ekf
0.851  -6.542  40.315  16.618
0.804  22.882  46.608  33.084
0.026  26.617  42.187  25.623
0.020 -10.086  41.706  24.799
0.011  34.938  42.338  36.232
>1eko
0.406  62.262  35.154  92.257
0.111  58.101  27.604  93.743
>1ekp
0.919  -7.232  -8.371   3.050
0.882  16.657   9.502  18.998
0.039 -15.204  -9.491   6.294
0.018  28.453   9.330  29.078
0.012 -15.694  -8.886  -5.230
0.012 -15.068 -25.977  -6.046
0.010 -16.967 -26.303  22.375
>1ekv
0.871   3.443   8.829   0.248
0.674  32.948  25.138  -0.212
0.145  21.153  -2.910 -21.675
0.032   2.743  -0.261   2.865
0.022  28.131  -3.421   8.795
0.018  45.066  36.146   8.316
0.011   1.637   7.899   9.261
>1ekx
0.983   5.084  28.766  19.635
0.851  27.743  47.540  33.837
0.797  24.163  15.974  43.720
0.110  36.031  20.156  53.314
0.021  -4.853  18.354  13.637
0.014  -3.470  28.550  13.940
0.011   8.261  58.196  45.110
0.010   4.027  20.715  15.332
>1el3
0.702  18.790  -5.837  15.387
0.269  20.330  -5.264  26.360
0.017  12.038   3.519  38.357
0.012   1.900  10.240  22.599
>1el4
0.921  26.158  13.339  24.362
0.021  39.260   6.012  37.365
>1el5
0.445   9.207  34.444  32.073
0.381  42.659  33.094  10.596
0.081   4.178  41.811  41.815
0.038  25.949  39.085  19.961
0.029  54.239  37.226  23.969
0.028  42.058  30.863  18.330
0.011  29.333  30.147  37.918
0.011  41.603  20.099  38.003
>1el7
0.569   9.291  34.403  31.410
0.340  42.688  33.139  10.893
0.137  25.635  38.739  20.913
0.133   4.245  41.880  41.736
0.092  53.033  38.544  23.919
0.059  -1.747  38.472  20.222
0.018  42.150  30.527  18.657
0.015  30.031  30.043  38.527
0.012  41.824  20.442  38.115
>1el8
0.435   9.087  34.403  31.858
0.368  42.702  33.157  10.640
0.120   4.092  41.746  41.747
0.032  25.449  38.929  20.271
0.029  42.181  30.723  18.302
0.015  29.930  30.232  38.454
0.014  54.308  36.875  24.085
>1el9
0.548   9.005  33.443  28.349
0.483  42.713  31.024  15.670
0.195   4.236  41.794  43.092
0.139  46.285  37.187  -2.006
0.093  53.315  38.483  24.330
0.078  42.649  33.123   7.351
0.040   9.318  35.896  37.613
0.031  25.015  38.506  20.167
0.031  39.339  34.988  32.679
0.016  -1.378  38.567  20.694
>1elb
0.450  41.317  23.556  38.303
0.067  49.074  40.235  46.517
0.031  47.624  24.400  32.661
0.031  56.534  31.027  28.870
0.018  31.594  33.137  47.198
0.014  48.316  17.676  56.071
0.013  42.240  42.139  42.230
0.013  50.438  40.034  30.654
>1elc
0.390  39.730  23.536  38.039
0.038  46.764  20.811  57.363
0.038  38.458  28.777  55.383
0.037  49.853  39.228  47.966
0.021  56.989  38.292  31.672
0.012  31.475  32.229  49.187
0.010  46.479  23.129  33.020
>1ele
0.249  41.021  22.926  37.646
0.119  49.410  40.041  46.576
0.078  55.707  29.898  28.673
0.024  48.662  17.112  55.358
0.021  47.604  24.506  32.510
0.018  34.407  18.676  41.579
0.011  57.170  39.922  40.388
0.011  57.506  38.849  31.959
>1elf
0.413  40.028  23.223  38.734
0.125  48.937  39.989  47.037
0.104  55.821  31.260  28.685
0.018  40.802  42.332  42.347
0.014  47.932  24.427  31.602
0.011  47.871  16.785  55.225
>1elg
0.337  40.321  23.026  38.326
0.097  48.809  40.087  47.016
0.040  56.291  31.383  28.636
0.020  40.601  42.315  42.243
0.017  47.070  24.200  32.227
0.012  47.490  17.200  55.312
>1eli
0.606   8.887  33.691  28.879
0.409  42.668  31.152  15.271
0.198   5.732  37.059  39.717
0.143  46.342  37.221  -1.662
0.055  53.320  38.810  23.962
0.052  42.798  31.674   7.160
0.048  25.286  38.594  20.145
0.037  38.401  35.529  32.341
0.029  -2.135  38.376  20.477
>1elq
0.937 -35.455   6.059 -22.596
0.795 -58.683  -8.076 -22.336
0.271 -58.644 -27.959 -28.032
0.249 -48.270  -1.507 -24.722
0.041 -35.316  26.157 -23.037
0.016 -66.123  -8.724 -28.165
0.014 -32.423   0.156 -16.430
>1els
0.471  94.738  46.366  24.686
0.407  93.622  39.940  19.544
0.048  86.421  63.906  30.683
0.012 110.847  57.739  33.786
>1elu
0.910 -35.219   6.905 -22.804
0.833 -58.610  -7.803 -23.407
0.330 -58.320 -28.395 -28.205
0.149 -48.494  -0.554 -24.657
0.069 -27.069   4.643 -19.825
0.013 -65.122  -9.073 -28.564
>1em6
0.635   8.049  18.087  91.827
0.605  16.215  48.431  41.142
0.395 -12.838  33.598  64.620
0.260  15.226   5.414  80.169
0.172  11.190  53.521  46.328
0.090  36.656  74.101  43.799
0.088  23.936  22.181  92.443
0.087  18.159  30.662  92.445
0.058  35.758   2.759 101.049
0.058  -0.573  24.575  49.676
0.056  -8.123  42.511  80.810
0.054  10.505  23.752  98.563
0.046  26.498  50.724  48.676
0.045  23.256  43.135  47.730
0.039  10.174  15.359  76.671
0.037  10.817  31.310  67.137
0.033  34.189  39.709  33.889
0.033 -14.840  32.141  52.117
0.029  13.819  70.455  56.750
0.017  28.614  26.615  28.266
>1emd
0.943   9.837  -8.723   6.633
0.040   7.338  -7.441  14.568
0.018  20.190   8.133  24.346
>1eno
0.693   6.430  17.012  38.818
0.075  -7.739  12.939  54.256
0.070  -5.493  12.147  44.956
>1enp
0.793   6.439  17.180  38.541
0.082  -6.478  10.962  44.817
0.046  -8.564  12.812  54.640
>1ent
0.870   4.735  32.096  14.840
0.216  -8.566  27.936   8.074
0.018  -0.205  19.989  21.511
0.012   3.531  12.711  17.277
>1enu
0.901  15.736  15.623  18.695
0.101   8.491  15.275 -16.746
0.020  23.818  17.430  12.883
>1eny
0.924  -0.812  33.905  14.975
0.126  -8.850  34.934   8.526
>1eob
0.767  10.442 -14.456  41.158
0.015  15.744 -34.900  54.537
>1eoc
0.698  10.361 -14.262  41.230
0.017  15.926 -34.974  54.546
0.014 -13.394 -11.452  45.617
0.012  19.172 -19.322  43.603
>1eoj
0.613  18.854  17.903  19.917
0.066  16.988  43.517  20.918
0.022  10.802  19.099  12.046
>1eol
0.669  18.886  18.015  19.812
0.063  17.040  43.525  20.681
>1eos
0.598  34.672   3.839  23.985
0.237   8.203   4.467   2.821
0.084  36.337  -2.615  16.858
0.019   9.053   8.654  10.374
>1eou
0.695  -4.882   1.899  14.628
0.065   3.831  -3.228   7.494
0.018   9.799  -1.230  14.785
0.017 -10.621  11.976  11.637
>1eow
0.171   9.667   2.673  15.688
0.019  18.355  -2.750  17.061
0.011  -1.128   4.964  20.327
>1ep1
0.468  28.305   1.279  13.854
0.283  29.673  24.983  35.930
0.235  43.392  32.778  24.599
0.026  35.774   4.685  14.420
>1ep2
0.485  27.812   1.289  13.815
0.405  42.670  32.143  25.208
0.101  29.805  24.554  35.556
0.030  36.035   4.636  14.315
0.019  36.941  27.052  29.042
0.016  39.219  -6.373  13.232
0.010  37.808  10.538  20.790
>1ep3
0.591   7.981 167.531  27.199
0.452 -12.573 138.790  40.423
0.328   4.823 154.004  18.431
0.033   8.841 158.764  24.982
0.023  16.936 158.190  25.149
0.020 -11.328 149.614  38.766
0.016  -5.988 158.283  39.560
0.013 -23.921 141.673  41.992
0.010  15.266 163.964  30.643
>1ep4
0.682   1.313 -40.890  27.698
0.288  28.724  17.585   8.187
0.124  33.861   2.538   7.353
0.094  27.525 -28.888  19.355
0.082   3.982 -27.248  27.880
0.078  46.363  -7.727   6.402
0.051  17.951  12.134  18.345
0.043  52.650 -17.939   7.918
0.043  46.239 -32.716  19.928
0.042  35.207  15.840   3.674
0.036  12.462 -35.224  60.879
0.034  11.970 -29.635  22.146
0.032   9.499 -46.961  51.998
0.032  21.632  -5.475   9.778
0.029  36.347 -34.121  18.499
0.027  19.750 -33.778  25.269
0.017  28.001  11.135  15.063
0.016  10.683 -42.249  39.878
0.016  20.265 -24.035  19.471
0.013  34.162 -46.024  15.114
>1ep9
0.595  -1.093   2.378 -22.445
0.019   9.640 -11.159 -29.368
0.012  -2.552 -19.693 -14.136
>1epb
0.685  -5.788  12.538   8.497
0.517  -8.166   6.028  49.005
0.077  -1.066  10.636  46.587
0.033   5.723   8.615  27.525
0.029   1.483   9.038  14.498
>1epq
0.905   5.021  31.976  14.784
0.056  -9.203  27.057   7.932
0.021  -0.295  19.824  21.510
>1epr
0.897   5.119  32.022  14.646
0.033   0.002  19.636  21.868
0.021  19.752  48.031   9.262
>1eq9
0.828  38.099  11.249  36.793
0.399  42.781  16.145  29.269
>1eqa
0.575  -5.139   8.090  18.854
0.069   3.007  39.005  34.015
0.022 -14.738  27.180  34.361
0.021  -4.136  35.291  23.955
0.019  16.816  14.986  21.982
0.011  -4.614  12.700  31.370
>1eqc
0.799  34.197  38.073  56.086
0.113  22.979  23.813  74.967
0.055  31.928  39.540  68.127
0.032  21.334  36.703  45.519
>1eqj
0.987  15.815  77.392   8.305
0.013  11.401  89.750  27.986
0.010   5.838  98.255   0.816
>1eqy
0.646  22.757   7.999  71.525
0.216  23.456  10.269  32.944
0.120  24.006  -6.998  55.527
0.081  23.290  13.861  41.230
0.047  29.359  -8.986  49.361
0.019  36.676   0.569  49.067
0.014  47.736  -1.359  59.821
0.010  35.539  -8.868  42.781
>1erb
0.709  32.120  19.631  48.704
>1erm
0.606  40.667  35.506  30.785
>1erq
0.643  41.025  35.015  30.673
0.015  44.918  43.604  22.235
>1esb
0.308  40.772  23.162  38.387
0.096  49.512  39.864  46.990
0.035  41.573  42.000  44.970
0.024  55.614  31.569  28.483
0.018  46.837  24.080  32.648
0.016  48.919  40.025  30.208
>1ese
0.543  46.749  10.297 -14.451
>1esm
0.679  26.003  11.514  70.086
0.653  34.212   8.026  37.819
0.526  39.400  44.534  28.671
0.477  67.290  40.946  11.248
0.262  39.712   6.889  31.428
0.221  68.862  49.214  10.782
0.196  37.532  16.467  45.214
0.103  40.977  42.650  61.694
0.071  32.721  30.417  54.840
0.064  32.884  48.531  31.796
0.061  64.866  10.365  27.110
0.054  15.386  38.543  68.296
0.043  36.423  26.695  43.255
0.036  27.537   3.556  70.665
0.028  53.013  17.554   5.446
0.027  41.259  34.643  45.863
0.024  30.501  16.764  75.530
0.023  58.265   8.876  13.978
0.018  60.078  50.866  11.373
0.017  56.172  15.030  34.834
>1esq
0.685  33.836 -14.083  23.850
0.611  46.904 -21.668  21.590
0.420  47.189  12.086  14.567
0.398  30.936   2.445  32.308
0.370  34.398   1.107  42.155
0.360  38.621   4.284  13.842
>1est
0.199  -9.557  23.225  37.933
0.066  -1.171  39.355  47.238
0.045   0.154  41.214  31.055
0.041   6.092  30.890  29.187
0.028 -19.235  34.081  47.089
0.015  -8.632  42.529  42.048
0.013  -2.205  24.418  31.241
0.012   7.359  40.572  38.317
0.011  -7.487  17.712  55.218
>1esv
0.383  21.701   8.196  72.596
0.277  23.250   9.786  32.622
0.057  22.649  -7.629  54.120
0.031  36.316   0.340  48.843
0.013  28.966  10.822  49.087
0.011  22.850  13.358  40.879
>1esw
0.585 -62.539 -17.905  -6.895
0.421 -43.049 -23.262   6.591
0.131 -33.158 -26.070  -1.413
0.091 -34.561 -25.387   6.583
0.035 -74.077 -19.268  -7.683
0.015 -37.740 -20.097  14.026
0.011 -37.516 -19.477   0.387
>1esz
0.755  27.293  -9.741 -29.777
0.014  29.703 -10.119 -19.349
>1et0
0.732  -4.351  15.251  63.736
0.322   7.743   0.581  59.704
0.037  -0.630   6.711  49.313
0.032   9.033   3.109  48.994
0.014  -0.307   7.852  57.998
0.011   1.262  25.619  57.212
>1etr
0.337 -37.705 -30.211  39.525
0.050 -39.235  -5.897  28.323
0.017 -37.511 -26.682  16.102
0.012 -47.203 -14.690  46.602
>1ets
0.434 -37.509 -27.571  42.981
>1ett
0.543 -39.120 -30.547  39.345
>1eu1
0.975  15.876  48.496  23.226
0.834  21.372  34.730  30.504
0.323   4.788   8.701  34.401
0.051   3.731  25.580  42.234
0.032   7.602  41.040  31.150
0.030  18.379  41.623  26.765
0.028  30.668  42.994  29.680
0.011  24.781  43.366  40.516
>1eu8
0.844  62.221  89.459  74.373
0.010  59.436  69.960  94.327
>1eup
0.749  -9.399  13.410   9.636
0.124 -13.878   7.045  16.065
0.027  -5.760  12.481  -0.723
0.021 -11.852  -7.195   0.008
>1eus
0.502  17.556  46.067  44.002
0.053  -5.687  38.491  44.859
0.013   0.238  31.601  29.121
>1ev4
0.794   0.808  73.213   6.222
0.693   8.761 114.832  35.288
0.638  24.348 105.020  26.587
0.168  20.632 113.683  23.672
0.105  -0.717 109.351  38.577
0.075   8.389  74.184  12.953
0.066  10.024  65.894  28.070
0.040   9.386 106.587  39.042
0.032  14.822  79.196  14.265
0.030  19.767  62.611   3.349
0.023   7.465  80.566   6.740
0.020  18.241 108.972  30.078
0.017  13.149 108.721  21.768
0.015  16.859 115.314  14.634
0.015  34.351 105.285  44.744
0.015  12.181  56.941  28.386
0.015  22.051 116.227  38.632
0.011  12.722  97.881  28.340
0.010  19.900  72.775   4.459
>1ev6
0.430  12.522  -9.286  -3.979
0.361  14.640  -1.526  19.816
0.162  11.351   5.991  13.536
0.159  26.697  -0.690  -3.560
0.110  19.318  -8.654  11.444
0.074  17.679  13.054  -3.657
0.038   2.511   1.999  -3.580
0.026  19.259   2.914  -1.121
0.023  11.639   3.538   5.775
>1eve
0.641   4.245  67.107  64.061
0.086  -6.368  80.883  52.704
0.042  25.262  65.359  59.646
0.020 -20.916  75.911  45.784
0.015  -0.617  86.660  52.869
0.011  26.391  56.389  69.990
>1evi
0.053  49.775  44.620  81.367
0.032  29.293  65.119  44.850
0.020  44.126  33.003  68.222
0.019  28.452  78.518  70.038
0.015  35.966  75.416  63.761
>1evl
0.869  63.271  41.742 124.030
0.853  55.175  42.159  78.621
0.772  46.195  67.154 120.753
0.716  69.200  69.749  83.140
0.336  62.723  56.792  74.562
0.071  63.074  31.283 123.258
0.043  55.217  55.314 124.705
0.030  77.121  77.460 154.804
0.028  72.531  65.293  73.988
0.024  33.668  73.788 107.532
0.023  45.404  31.045  73.182
0.020  56.092  31.078  75.029
0.019  68.509  78.533  83.490
0.017  45.982  65.615 108.239
0.016  73.480  66.455  94.492
0.016  62.971  64.356  80.442
0.013  74.168  82.901 148.160
0.013  29.633  38.054 156.078
0.013  33.250  41.893 139.561
0.013  46.415  31.872  82.180
>1evr
0.533  12.598  -9.568  -3.555
0.173  11.504   5.365  13.151
0.150  16.928   3.829  -0.611
0.150   2.045  -2.235  -2.852
0.095  27.003  -0.622  -3.986
0.082  17.685  12.037  -3.615
0.038  19.576  -8.773  11.232
0.017   2.446  -8.861  -8.281
0.016  14.566  -0.862  19.141
0.015  18.329  13.803  12.042
>1evy
0.483  39.649  49.107  23.370
0.297  37.124  57.612  -4.158
0.077  56.277  50.569   8.955
0.059  38.518  48.887  12.995
0.037  37.511  66.993   1.891
0.011  62.405  42.922  16.841
0.010  45.788  63.793  -2.296
>1ewa
0.734  29.883  16.814   9.877
0.665  -1.116  46.375   6.932
0.022  25.120  37.455   3.094
0.015  18.935  43.705  13.209
>1ewf
0.767 120.826  29.184  14.538
0.633  86.349  32.557  23.568
0.440  78.243  33.284  27.117
0.166 110.023  30.269  14.782
0.162 103.815  40.389  15.282
0.022 168.822  32.007  13.113
0.016 152.538  41.062  13.630
0.016 146.788  32.706  -2.104
0.013 152.651  40.543   4.190
>1ewj
0.952  35.651  61.499  29.638
0.941  55.003  37.729  11.251
0.933  55.361  96.289  11.472
0.911  35.713   2.438  29.869
0.910  22.279   1.099   6.451
0.882  21.866  59.286   6.702
0.854  55.890  23.596 -11.677
0.849  55.819  82.007 -11.806
0.089  49.313  70.914  11.977
0.063  44.766  82.236  -2.119
0.063  47.156   8.924   7.197
0.050  43.994  27.359  -1.470
0.047  45.845  37.643   3.396
0.047  26.288  72.077  15.291
0.043  46.350  96.848   3.786
0.036  35.556  70.395  20.489
0.033  21.859  11.216  15.615
0.030  36.366  11.683  20.663
0.014  14.116  57.154  11.309
>1ewk
0.826  11.277   8.046  14.632
0.106  29.923  -1.304  37.877
0.100  41.052 -24.695  36.153
0.084  37.370  -5.478  28.497
0.083  13.176  -0.736  19.398
0.049  11.956  16.649  40.177
0.028  36.788  -5.481  37.976
0.024  39.443 -31.497  11.480
0.024  12.024   8.323  37.097
0.021  39.500   8.549   9.122
0.020  12.230   2.768   8.620
0.014   6.814  -1.392  30.523
0.011  28.730  -1.510  29.932
0.011  37.206 -40.149  10.461
>1ewl
0.339   2.900   7.825   7.154
0.084   9.313  10.400  13.217
0.015  17.256   4.343   4.523
0.014  12.024  -1.709  11.055
0.011  18.449  12.008  -2.429
>1ewm
0.595   2.851   7.591   6.885
0.063   9.612  10.332  13.575
0.018  17.400   4.452   4.479
0.011  11.960  12.926  -2.124
0.011  12.245  -1.962  11.193
>1ewo
0.543   5.404  -7.872   5.473
0.099   8.507 -10.466  15.024
0.041   1.641  -4.773  15.482
0.015  14.107 -10.511   8.208
0.014  -0.142  12.708   5.489
0.013  -8.693  -5.997  16.071
0.011   7.151   2.272  15.632
0.011  23.390   4.021  14.359
>1ewy
0.811  30.210  30.507 -13.127
0.626  17.234  50.796 -10.966
0.463  14.104  44.868 -26.223
0.340  34.212  33.425 -28.100
0.119  19.686  20.809  -8.916
0.019  11.066  14.702 -20.090
0.014  25.231  40.510 -19.643
>1ex7
0.564  32.086  41.387  59.118
0.390  26.468  39.978  71.389
>1ex8
0.900   6.669  24.438  17.759
>1exa
0.440  37.839  16.071  85.859
>1exb
0.560  17.419  16.310  18.817
0.083  19.872  30.190  20.669
0.038  18.753  37.790  34.268
0.015   8.151  41.560  71.791
>1exm
0.977  42.396   8.203   4.400
0.380  60.505  -5.785   1.495
0.018  33.429 -18.025  13.766
>1exp
0.759  19.736  67.513  35.934
>1exv
0.709  78.502  84.638 104.834
0.491  96.599  68.865  49.854
0.467  97.795 101.989  72.439
0.289  75.104  91.725  97.911
0.281 103.829  93.275  89.380
0.219  81.710  94.060  57.367
0.181 103.145  70.851  55.151
0.082  69.550  76.714 102.561
0.056  96.872  71.318 119.514
0.037  71.290  67.898  37.051
0.027  61.432 110.437 103.452
0.019  87.308  79.652  75.934
0.016  95.917  92.634  74.025
0.013  96.799 100.450  81.346
0.012  94.116  65.532  82.878
0.012  90.707  63.684  51.750
0.011 103.657  67.822  95.367
0.010  80.551  66.591  89.247
0.010  98.902 105.825  86.901
>1exw
0.309  41.348  15.711  59.445
0.220  53.612  -3.541  49.532
0.164  37.412   0.729  57.871
0.014  36.827   9.053  57.999
>1exx
0.398  37.544  16.114  86.002
>1ey3
0.904  29.754  53.026  24.449
0.891  43.767  31.084  -5.110
0.776  69.218  54.593  44.032
0.771  78.556  22.503  19.145
0.756  38.948  22.689  35.238
0.632  63.447  58.224   1.952
0.292  65.280  47.070  39.972
0.126  74.262  72.121   3.055
0.025  37.215  23.766  -7.079
0.022  70.915  33.374  15.744
0.016  41.718  30.080  37.445
0.016  73.220  56.348  50.965
0.010  27.530  61.887  28.043
>1eye
0.421  31.974   3.619  41.655
0.086  35.139  14.608  35.326
0.036  37.099   9.789  47.746
0.022  44.569   6.868  26.253
0.012  24.499  -0.632  33.287
>1eyi
0.848  -1.805  29.843   8.387
0.771   7.520   7.324  27.344
0.041  -1.259   4.628  22.458
>1eyj
0.943  24.046 111.630  25.468
0.829  29.109  92.226  49.830
0.813  33.151  91.755 -11.247
0.761  40.796 109.714  13.360
0.013  18.163  93.283  18.229
0.012  50.594 110.835   1.470
0.011  30.129  89.336  19.572
>1eyk
0.945  24.051 112.001  25.437
0.902  33.004  91.931 -11.293
0.874  40.751 109.988  13.587
0.790  29.463  92.345  49.653
0.017  30.421  89.177  19.615
>1eyn
0.427 -35.558   8.923  76.029
0.153 -29.980   6.775  69.249
0.126 -22.241   8.695  66.428
0.025   5.319  16.902  69.038
0.024 -14.430  -8.335  76.372
0.016 -21.852   9.388  74.703
>1eyq
0.690  26.020  21.788  33.294
0.565  34.474 -10.966  60.149
0.132  28.217   5.042  47.683
0.013  28.759  12.587  43.729
>1eyr
0.429  11.674  -9.834  64.493
0.264  13.946  10.343  24.809
0.085   6.093  -4.724  61.029
0.079   6.126   4.877  46.069
0.026   7.201   6.801  28.923
0.020  12.797  -3.178  54.927
0.019  -2.225   2.436  45.065
0.015  14.569   6.029  62.211
0.014  19.935   4.952  68.376
0.014  19.925  13.513  20.131
0.010  21.030 -11.581  63.260
>1eys
0.944 -27.877   3.288  13.710
0.904 -16.748  25.000  29.290
0.670 -38.016   1.158   4.520
0.410  24.513  38.712  49.191
0.302  -3.735  15.751  55.472
0.261  -0.354  24.616  34.636
0.260  11.558  11.804  70.181
0.253  10.762  21.908  54.993
0.213 -20.120  18.847  16.605
0.111  19.212  36.854  36.793
0.101   8.489  28.522  35.756
0.089   0.041  21.657  47.867
0.084  23.616  46.364  35.204
0.077  -1.615  29.000  44.188
0.076   9.346  12.599  25.803
0.076   5.049  22.732  40.688
0.075   6.028  36.704  34.754
0.075  25.761  46.086  22.676
0.069  14.256  38.029  18.889
0.067  -0.640  45.725  47.709
>1eyw
0.805  47.742  35.172  23.930
>1eyx
0.762  90.483  71.437 -14.758
0.735  83.616  74.617 -18.290
0.655 113.396  55.528  16.697
0.380  79.137  94.127  10.333
0.229 124.771  74.163  -4.687
0.226 132.667  56.415 -11.550
0.186 140.426  76.775  -6.171
0.138 100.429  97.821  -8.514
0.102  96.986 105.626   7.353
0.101  89.168  96.538  -9.135
0.043 120.249  48.918  17.672
0.038 131.383  77.832   5.791
0.033 109.265  78.408  18.951
0.021 123.361  64.080   5.406
0.019 113.979  71.557  -5.386
0.018 124.562  81.129   3.058
0.016  88.793  87.765  12.941
0.014 106.491  94.014  -4.297
0.014 123.638  55.513   9.322
0.013 124.297  41.711  16.457
>1eyz
0.713  17.267  11.381   7.116
0.412  32.473  54.509  25.339
0.376  31.019  42.877  25.043
0.203  21.875  38.682  28.373
0.145  20.925   2.620  -9.119
0.069  18.246  10.101  -0.933
0.012  29.806  29.880   8.232
0.012  28.618  40.931  38.426
0.011  23.205  46.678  23.488
>1ez1
0.511  17.157  11.069   7.009
0.378  31.074  42.751  24.902
0.315  31.070  50.971  25.136
0.136  23.503  39.082  28.777
0.093  15.315   8.568  -0.611
0.088  20.489   1.971  -8.018
0.016  39.242  26.322  29.259
0.012   4.823  26.550  -2.163
>1ez2
0.898  48.241 -26.958   5.800
0.816  46.703  -7.655  28.997
0.063  38.178 -27.228  -6.497
0.011  47.143 -25.726  -2.601
>1ez4
0.950  11.580  33.884  -3.138
0.901  16.167  51.439  14.672
0.890  64.161  36.350   4.269
0.848  58.454  48.551 -17.765
0.084  49.060  57.553   8.947
0.062  28.198  53.978 -13.157
0.058  56.621  61.091 -21.524
0.046  42.401  43.651  19.697
0.043  59.177  28.102   0.854
0.040  41.303  28.239 -13.672
0.029  32.342  42.580 -19.603
0.026  59.577  42.792  -5.967
0.026  15.658  43.766   4.769
0.014  49.471  27.636 -20.917
0.013  57.074  58.361 -13.652
0.013  16.680  60.221   8.025
0.012  50.248  21.427  19.073
0.011  40.290  26.786   2.908
0.011  25.752  35.864 -22.394
0.011  25.408  27.003 -22.423
>1ezf
0.631 -33.346  32.980  61.458
0.495  -9.875  39.956  34.825
0.435 -20.942  68.514  59.212
0.148 -12.353  37.693  22.258
0.112 -17.037  47.036  28.802
0.099 -40.771  28.516  60.278
0.041 -26.356  78.725  58.848
0.024 -11.129  79.108  60.489
0.022 -25.051  58.261  55.582
0.016 -16.444  59.470  27.392
0.016 -11.498  38.022  51.687
0.016 -25.731  39.059  52.482
0.011 -18.435  48.117  44.694
0.011 -18.722  40.821  62.238
0.010 -18.633  39.215  46.045
>1ezq
0.484   8.875   8.194  24.307
0.029  34.620  16.022  19.011
0.018  34.827  24.683  24.596
0.017  26.241   3.937  13.019
>1f06
0.689  19.475  22.140  36.883
0.506   0.434  60.126   8.907
0.459  11.536  34.668  39.748
0.149 -12.478  44.496  12.606
0.097  -2.801  51.989  11.297
0.073  -3.728  43.166  10.913
0.055   7.227  41.724  24.053
0.019 -13.886  59.888  20.543
0.016  10.225  45.536  39.573
0.015  10.983  25.318  36.303
0.013 -18.657  61.529   9.491
>1f07
0.550  32.803  57.503  13.988
0.504  23.859  -0.624  47.779
0.463  29.344  22.956  64.133
0.316   1.277  23.518  22.535
0.153  25.160  -3.113  38.963
0.113  36.432  49.598  12.106
0.103  30.531  30.237  69.773
0.063  10.411  24.160  23.643
0.061   1.634  29.170  16.530
0.061   9.862  31.353  19.530
0.043  18.456  -8.057  48.312
0.029  22.996  31.568  65.247
0.019  29.257  50.439  21.890
0.018  19.652 -10.427  40.276
0.017  42.693  55.789  11.892
0.016   4.693  20.255  29.035
0.013  19.469  22.065  63.447
0.011  33.449  -0.294  44.945
0.010  22.922  25.045  71.774
>1f0c
0.132  16.917  43.694  49.465
0.070 -18.764  52.030  20.427
>1f0l
0.825 -53.141  13.377  61.693
0.733 -15.945  15.199  32.363
0.080 -52.908  19.586  47.976
0.059 -12.554  49.851  38.685
0.052  -7.607  50.333  15.386
0.040  -2.961   8.246  49.390
0.031   1.635  35.682  39.682
0.020 -15.065  21.412  45.467
0.017 -63.411  48.402  57.199
0.017   2.745  20.474  41.916
0.017 -25.055  36.356  26.799
0.012  -6.778  10.738  33.586
0.011 -13.166  45.740  46.217
>1f0p
0.578  45.756   0.950  17.101
>1f0r
0.537  10.004   8.400  25.047
0.043   9.630   2.399  19.525
0.015  31.893  24.579  33.808
0.012  27.233   5.443  11.453
>1f0s
0.345   9.941   8.063  24.867
0.012  30.412  25.002  33.905
>1f0t
0.679  13.072  -3.365  24.020
0.101  16.667   3.904  15.791
0.025  26.141  14.120  16.063
0.011  24.313  -4.865  39.352
>1f0u
0.688  12.998  -3.525  24.035
0.084  16.646   3.764  15.895
0.021  26.636  14.187  15.961
>1f0x
0.810  52.729  75.776  10.637
0.763  37.962  26.321  41.627
0.503  61.518  72.590   9.597
0.081  26.923  29.710  43.456
0.054  21.538  36.157  34.170
0.035  50.196  76.896   1.593
0.029  38.310  34.638  18.773
0.017  37.329  33.377  45.874
0.011  21.064  33.801  26.219
>1f0y
0.632  11.603  -0.362 -46.493
0.599  10.992   0.725 -54.399
0.574   4.572  -5.137 -15.778
0.040  -1.123  -7.636   2.152
0.040  13.295   0.655 -63.852
0.029   1.397  -7.314  -8.286
0.019  17.785 -13.552 -25.494
0.018  14.324   7.593 -47.709
0.018   9.398  -1.154 -21.719
0.013  13.502  -5.785 -15.409
0.011  -8.968  -9.083 -18.550
>1f12
0.573  40.647  42.384  28.573
0.485  41.114  43.979  41.008
0.401  45.656  53.450  79.921
0.264  41.684  50.373  66.574
0.187  48.814  53.296  87.496
0.022  34.652  48.406  79.264
0.017  39.614  42.100  19.810
0.013  42.283  35.582  38.710
>1f17
0.643  41.016  41.281  30.205
0.505  41.595  42.259  42.144
0.458  45.693  52.302  81.083
0.238  42.526  48.796  67.839
0.029  48.562  53.833  88.449
0.021  31.474  48.477   9.632
>1f1b
0.946  41.509  29.794  17.639
0.942  68.254  53.456  62.745
0.670  18.689  88.394  47.156
0.452  59.394  62.892  53.952
0.366  13.638  80.964  33.074
0.330  36.266  40.260  27.016
0.181  58.630  37.728  70.663
0.043  58.039  38.968  10.626
0.041  50.645  40.181  67.996
0.032  18.591  87.040  39.094
0.030  58.945  47.430  16.287
0.016  36.361  38.652  18.896
0.011  33.459  88.275  44.954
>1f1v
0.569 -17.210   1.404  15.498
0.371  17.093   2.236  15.725
0.081  20.057  25.503  30.799
0.057   5.171  -4.147   5.001
0.043  26.040  -0.744  17.675
0.023 -10.389  10.711   5.618
0.016 -26.637   5.360  17.691
0.015 -19.522 -18.971   4.841
0.011  19.799  22.484   5.537
>1f28
0.953   1.244  -4.240  69.418
0.879  24.650 -22.605  70.267
0.834  25.145  10.046  21.359
0.822   1.317  -9.443  23.485
0.043  22.402  21.393  22.637
0.025  22.125 -35.825  70.026
0.014   2.706   6.308  68.975
0.014  23.131 -13.328  55.763
0.012   5.470  12.705  63.952
>1f2a
0.511   6.135  -9.667   7.643
0.052   2.465  -3.887  15.290
0.017   1.374 -12.506  13.822
0.013  14.553 -11.399   8.511
0.012  23.201   3.826  14.230
0.011  -7.914 -13.127  14.555
0.011   0.623  12.719   5.763
>1f2b
0.490   5.784  -9.809   7.480
0.051   2.134  -4.672  14.231
0.017  14.615 -10.982   7.496
0.016  -7.441 -13.452  12.955
0.014  17.515   9.469  15.230
0.014  23.088   3.680  14.374
0.012   8.383  -7.040  18.876
>1f2d
0.972  34.282 130.568  16.723
0.968  19.093  61.776  19.780
0.829  10.407 109.811  31.165
0.472  45.477  81.309  22.834
0.054   6.290  94.607  18.572
>1f2e
0.809  27.530   3.446   9.842
0.783  52.922   7.166  47.072
0.741  47.735  -3.682  29.986
0.504  16.772  -7.542  -4.521
0.053  45.199   6.083  51.886
0.043  33.120  -3.240  13.197
0.024  18.324   5.602   6.932
0.019   5.174  -5.439  -1.487
0.015  41.526  -4.918  14.234
0.014  18.955 -12.304  12.029
>1f2u
0.838   7.960 -24.889  11.450
0.506   6.815   2.430 -10.923
0.094  14.115  -9.677   1.096
0.019  -2.103 -25.715 -13.989
0.019   3.479 -18.353  36.991
>1f3a
0.833  27.439  -9.671   8.984
0.797  20.238   9.603  14.134
0.166  32.121  -2.311   6.740
0.075  30.271 -10.550  -0.870
0.030  10.792  12.451   9.098
0.027   9.270   2.800  13.847
0.024  33.695   1.843  -0.048
0.012  19.587  -4.263   8.006
>1f3b
0.754  20.630   9.676  14.186
0.751  26.901  -9.844   8.227
0.080  32.367  -3.428   1.274
0.075  12.851  12.153  10.320
0.031  38.561  14.612  23.151
0.016  12.650   3.762  14.480
>1f3d
0.595  18.657   9.788  32.140
0.533  31.034   1.926  92.833
0.057  22.791  -6.702 116.963
0.033  16.240  25.287  55.336
0.029  29.805   6.334  85.972
0.024  32.547   4.832 116.478
0.022  24.700  29.368  54.510
0.020  38.181   3.412 125.117
0.016  30.325  12.560 135.431
0.014  24.323  -5.382 124.887
0.013  30.496  11.087  33.642
0.013  33.765   6.293  39.351
0.012  23.005   4.801  26.794
>1f3e
0.893  15.440  15.661  19.014
0.067   8.131  15.359 -16.642
0.027  23.218  17.289  13.068
0.010  26.673  -0.204   0.456
>1f3l
0.857  68.633  47.020 218.576
0.013  87.129  86.112 216.219
0.012  69.326  58.249 215.687
>1f3p
0.114  75.294  24.625   8.379
0.025  91.899  18.733   3.940
0.017  70.702  11.077  22.268
0.013  61.170  11.872   7.333
0.011  68.750  12.819  14.627
>1f3t
0.920  14.323  84.095  45.143
0.832   9.425  16.055   4.938
0.651  -0.932 116.321  47.349
0.397  23.672 -15.060   2.906
0.232  22.591   7.293  -1.822
0.120   0.895  93.303  39.462
0.097  10.218  -8.217  -2.707
0.090  28.478  26.585  13.015
0.083  19.498 125.602  53.415
0.081   5.581 -27.443   7.052
0.060  12.842 108.808  39.762
0.058  23.803 117.414  38.311
0.036  -4.340  72.570  49.498
0.032  30.030  15.034  -5.246
0.031  -3.067  88.838  33.594
0.015  -2.497  14.575   6.370
0.014  -2.774   1.829   5.971
0.013  -6.726 111.837  53.850
0.011   7.613 110.437  46.422
0.010  16.621 -11.511   6.437
>1f48
0.664  26.338  17.973  84.266
0.580  11.824  13.593  93.058
0.054  -0.180  20.465  59.015
0.045  -1.448  10.294 105.542
0.017  37.785  20.755  88.069
0.015   5.270  19.523  74.805
>1f4c
0.636  17.239  18.841  31.255
0.592  43.412  34.435  23.357
0.092  44.553  43.220  23.755
0.039  17.230  12.519  39.803
0.028  42.623  51.040  22.658
0.017  36.288  48.829  35.200
0.016  39.756  17.984  19.255
0.015  23.883   3.546  43.608
>1f4d
0.561  43.885  35.050  23.707
0.527  17.174  18.860  31.314
0.111  44.803  43.422  23.579
0.042  17.627  12.199  39.722
0.027  42.552  50.341  19.146
0.025  39.883  17.805  19.236
0.018  19.298   4.089  42.178
0.012  43.597  27.524  19.700
>1f4e
0.434  36.000  60.190  84.198
0.251  25.224  70.879  96.640
0.165  42.990  76.466  96.838
0.082  40.099  61.388  75.879
0.053  32.761  61.923  96.795
0.046  51.824  64.727  81.436
0.010  33.190  76.700  99.575
>1f4f
0.701  16.877  18.619  31.397
0.591  43.752  34.250  23.598
0.025  47.878  43.459  24.828
0.024  43.226  51.367  23.057
0.022  19.304   3.792  42.631
0.017  16.982  11.377  40.537
0.011  36.182  49.106  35.254
>1f4g
0.780  16.710  20.077  30.819
0.622  43.709  34.501  23.546
0.038  36.359  48.861  35.092
0.023  47.851  43.603  24.893
0.022  43.229  51.151  23.198
0.018  19.187   3.323  42.255
0.016  39.924  18.153  18.785
0.016  44.456  26.423  19.401
0.014  16.590  11.879  39.962
>1f4p
0.691  22.253  16.434  25.440
>1f4t
0.874  58.127  18.719  15.737
0.527  58.788  44.894 -29.200
0.089  46.037  42.247 -27.888
0.061  41.389  19.481  27.051
0.046  46.830  52.425 -15.642
0.029  45.976  19.280  -0.840
0.016  50.106  18.326  17.982
0.014  45.286  42.747 -41.210
0.011  56.631  18.864  -8.596
0.011  46.607  27.936  11.069
>1f4x
0.483  -7.278 -21.021  17.217
0.062  20.213  20.206 -12.470
0.058   7.962  -5.907  -1.633
0.027 -10.532  -7.671   3.058
0.023  -1.180   3.987   5.857
0.017  21.538  12.134 -12.798
0.016  23.442  21.452  -4.565
0.011  14.814   4.423 -14.092
0.011 -14.426 -22.854  13.238
0.010   4.617   2.904  -3.176
>1f4z
0.641  16.011  42.759   3.932
>1f50
0.678  16.166  42.489   4.048
>1f57
0.574   7.338  -9.263  23.039
0.022  -0.116  12.656  14.331
0.019   6.711   5.608  33.935
0.012  14.819   6.472  32.077
0.010  22.610   3.835   4.736
>1f5a
0.689  17.002  39.798 -26.547
0.219  34.854  55.965 -14.522
0.170  29.552  41.595 -19.875
0.034  35.249  48.743 -10.239
0.025  36.035  49.000 -25.657
0.025  30.567  41.977 -11.716
0.020  43.390  26.761 -37.208
0.017  27.371  46.846 -26.455
0.016  46.642  66.621 -13.198
0.012  11.315  48.761 -23.020
0.012  26.098  41.798  -4.060
0.011  19.847  47.551 -23.648
0.010  44.343  64.170 -29.437
>1f5f
0.837  20.920  10.348  32.798
0.012  39.867  21.456  46.774
>1f5k
0.823  30.329   6.061  27.673
0.030  10.499  18.741  28.371
0.019  19.297  11.434  29.040
>1f5l
0.714  30.534   6.318  27.976
0.046  20.074  11.155  28.572
>1f5n
0.620  77.863 -15.112  31.682
0.059  45.300  10.988  -8.477
0.054  54.511  -3.178  18.530
0.030  79.966  -8.349  18.495
0.019  78.196  -1.895  30.923
0.012  39.519   4.176 -37.458
0.011  47.683   6.643   0.743
>1f5v
0.592   1.795 -12.345  -3.031
0.445  -0.504  13.492   2.821
0.053  -3.642 -17.616   3.177
0.015   2.690  19.920  -3.920
>1f6b
0.956   8.476   4.951  16.335
0.913  13.053 -27.180  13.610
0.018  19.600 -34.608   3.319
>1f6d
0.620  53.153  72.310 111.820
0.588  32.100  55.718  37.678
0.374  74.895  55.428  60.308
0.351  40.382  44.372  37.346
0.250  55.388  71.224 -13.192
0.172  51.659  58.702 -14.264
0.140  28.926  71.324  36.907
0.128  33.517  51.598  52.406
0.121  37.761  56.632  -3.269
0.119  76.602  57.260  70.275
0.119  68.215  43.662  59.128
0.103  74.103  52.216  44.445
0.092  53.430  58.197 112.416
0.089  53.990  64.992  -6.334
0.086  51.593  67.348 104.751
0.083  58.099  55.483 -19.282
0.074  31.239  65.972  27.534
0.073  32.329  53.534  22.385
0.069  68.325  55.544 102.179
0.068  47.462  50.025  -3.750
>1f6t
0.821   5.492  74.588  26.602
0.662 -13.809  44.901  37.321
0.660  23.395  44.482  37.586
0.021  24.803  36.526  38.783
0.011  -8.053  73.596  41.274
0.010 -20.486  34.738  38.939
>1f73
0.954  -8.171  47.244  50.211
0.935  -7.236  42.947  19.488
0.824  25.068  35.864  21.883
0.622  24.397  53.993  48.105
0.070  -8.182  54.722  24.162
0.059  25.715  58.639  36.966
0.052  -8.952  33.666  48.875
0.034 -15.973  45.500  35.396
0.030  25.572  26.058  33.989
0.020  25.660  23.871  17.527
0.012  -9.300  23.977  51.555
0.011  17.278  56.861  45.075
0.010  -8.986  41.451  44.374
>1f74
0.893   8.388  13.430  41.011
0.786   1.903  15.836   7.517
0.018  -9.850   4.122  45.375
0.011   0.807   5.529  42.806
>1f76
0.474 114.531  36.029   5.583
0.405  45.580  93.226  24.272
0.218 107.112  79.608  22.370
0.191 102.346  67.248  16.926
0.181  86.888  -7.792  31.095
0.174 101.812  44.504  12.895
0.168 107.515  36.039  21.408
0.096  55.540  87.549  15.461
0.084  90.146   5.409  18.638
0.068 100.021  50.758  19.919
0.038  62.017  92.925  18.399
0.034  98.736  62.800   9.320
0.032  83.169   0.681   3.142
0.015  75.010   7.309  15.597
0.012  64.457  90.812  28.230
0.012  48.637  85.498  22.183
0.012  50.300 107.143  35.297
0.011 115.750  42.438  10.852
0.010 100.887  58.912  19.745
>1f7b
0.882   9.711  13.340  39.997
0.593   1.203  15.430   8.944
0.038  -9.984   4.200  45.403
0.018   0.962   5.589   7.664
0.010   8.960  -3.061   3.206
>1f7p
0.518  26.586   3.879  10.577
0.421  24.076   9.626  -3.115
0.080  39.335   9.868  12.548
0.017  23.280  -5.996  10.648
>1f7q
0.523  26.356   4.223  10.065
0.254  23.915   9.866  -3.303
0.112  39.126   9.937  12.217
0.013  23.185  -5.604  10.882
>1f7s
0.466  24.288  21.656  19.163
0.070  23.496  28.212  14.635
0.022  12.560   5.617  21.930
0.014  22.857  16.032  25.661
0.010  20.576   6.475  20.103
>1f7t
0.408  19.752  37.031  25.379
0.302  25.167  30.613  52.693
0.179  49.703  47.306   9.107
0.121  67.502  39.730  -5.957
0.103  30.115  31.139  46.406
0.097  61.727  23.153  10.694
0.060  67.974  29.433  -3.463
0.047   7.735  21.520  37.930
0.044  24.938  55.454  38.083
0.038  25.197  38.816  46.492
0.034  74.889  45.668   3.229
0.026  25.986  30.114  22.910
0.021  20.576  44.291  30.153
0.019  11.719  20.470  52.119
0.015  30.698  38.001  19.354
0.014  69.191  47.674  21.249
0.013  13.926  39.642  32.758
0.012  57.080  48.393   3.319
0.010  51.632  38.429   2.120
>1f8b
0.613  25.089  18.458  61.711
0.077  21.109  36.344  44.147
0.071  15.223   3.084  65.854
0.017   0.221  29.632  58.496
>1f8c
0.614  25.041  18.340  61.727
0.049  15.634   3.150  65.920
0.031  21.138  36.356  44.046
0.016   0.071  29.187  58.856
>1f8d
0.657  25.104  17.985  61.356
0.059  15.157   3.217  65.898
0.045  21.075  36.439  44.264
0.018   0.128  29.047  58.711
0.010   5.045  26.939  43.318
>1f8e
0.650  24.981  18.098  61.494
0.067  21.125  36.444  44.309
0.058  15.321   3.191  66.114
0.018   0.107  28.620  59.133
0.011   5.054  27.091  43.375
>1f8f
0.555  20.894  32.252   9.668
0.101   9.934  45.515  35.814
0.036  17.718  40.631  19.987
0.029  26.002  38.251  14.189
0.015  17.673  40.409  31.281
>1f8g
0.845  17.119  -3.325 -53.193
0.652   1.794 -10.631 -62.566
0.637   0.980 -33.536 -25.443
0.621  -1.735  24.087 -27.097
0.500 -15.623  -0.497   7.841
0.394  15.648  27.226 -13.946
0.366   4.217  -7.684   7.082
0.295  26.268 -40.494 -31.144
0.163  19.185 -37.091 -29.415
0.136  10.712 -26.959 -30.242
0.059  -5.851 -35.854 -29.760
0.051  22.428  30.845  -7.980
0.049 -30.451   1.171   3.742
0.029 -15.861 -15.307 -64.973
0.028   6.835  18.352 -20.454
0.023  -5.291  -0.943   1.036
0.018  26.497 -14.348 -33.294
0.017  25.810 -50.976 -31.462
0.015  16.290  26.242 -31.732
0.015 -22.153   5.684  10.115
>1f8i
0.945   8.866  71.568  35.534
0.918   9.203  87.743  66.937
0.843   6.739  54.220  82.574
0.828  18.993  40.674  52.815
0.368   5.392  77.376  86.959
0.313  17.051  49.847  32.190
0.053  41.255  59.808  52.369
0.053  12.122  55.227  47.119
0.050  10.682  68.822  73.218
0.038  35.106  77.061  72.545
0.036  -4.329  78.540  79.502
0.024  -3.207  52.570  53.713
0.023  -6.886  52.585  69.061
0.017  -4.013  52.633  81.600
0.012   9.842  53.424  59.307
0.012 -13.679  53.927  42.887
0.011   3.713  52.375  48.335
>1f8r
0.711  35.906  80.548 103.536
0.502  10.586  78.095  53.573
0.472  21.333  73.919  50.685
0.407  14.575 101.711  75.628
0.328  15.356  55.898  91.014
0.324  25.419  52.597  87.832
0.252  27.321 105.351  64.761
0.140  -0.286  88.124  47.522
0.137  30.797 106.226  54.344
0.129  35.856  46.082  93.973
0.093   6.406  83.835  49.860
0.058  30.032  74.267 117.446
0.042  16.440  90.632  56.695
0.040  31.250  76.364 109.724
0.038  41.581 105.651  75.487
0.037  46.397  90.223  78.787
0.036  36.920 106.627  49.126
0.029  31.265  49.767  78.005
0.029  48.928  65.876  81.810
0.028  29.579  65.560  95.432
>1f8w
0.878  53.759  69.886  70.892
0.070  59.144  63.188 100.935
0.052  50.951  60.503  79.178
0.029  60.343  54.097  64.273
>1f8y
0.896  57.792  -6.814 -24.003
0.600  55.509 -12.469  -4.069
0.083  72.385  -6.663 -18.707
0.034  50.396   0.519  -3.767
>1f91
0.736  35.515  42.078  75.874
0.730  39.800  72.557  61.487
0.565  65.546  89.221 105.649
0.563  57.175  64.277 115.447
0.030  59.789  58.840 121.476
0.020  59.647  70.686 109.722
0.014  49.966  67.559  58.551
0.012  37.689  48.871  70.632
0.012  62.438  55.281 132.382
0.010  69.282  56.335 116.317
>1f98
0.621   6.093  13.788  -5.177
0.079  15.409  29.287   2.666
0.011   4.554  14.942   4.213
>1f99
0.708  27.757   9.498  36.227
0.536 -25.261  43.272  56.461
0.474  -1.316 -10.864  88.946
0.312 -14.726  35.658  65.452
0.283  20.229  18.214  44.992
0.210   7.795  -0.377  80.889
0.036  27.654  -4.455  64.331
0.025  31.414  10.677  28.608
0.024 -35.498  29.673  86.479
0.015 -18.746  23.507  86.470
0.011 -11.851  26.420  68.901
0.010  18.717   4.673  71.434
>1f9a
0.775  73.035  15.870  39.873
0.723  71.978 -20.066  36.256
0.695  37.025  17.321  39.411
0.581  50.659 -19.158   7.427
0.542  35.638 -19.190  39.310
0.516  57.385  18.977   7.701
0.067  39.721  12.734  30.906
0.063  53.103  -0.229  15.328
0.057  69.001 -14.058  29.975
0.048  60.843  10.744  15.375
0.031  47.031 -12.271  14.662
0.014  42.560 -13.796  40.373
0.012  71.092 -22.594   4.139
0.012  41.913 -21.978   6.161
0.011  43.244  -0.309  35.842
>1f9g
0.560  12.185 -14.523  32.402
0.072  -0.896  -9.294  23.012
0.039  -1.184 -38.132  47.896
0.023   6.083  -9.142  31.121
0.014   5.386   1.889  55.598
>1f9h
0.714  -5.892   5.504   7.626
0.062  -8.662  -2.337   5.340
>1f9i
0.474  14.285  -0.332 -18.020
0.066  32.506  -0.995  -9.562
0.030  29.782   4.889 -14.295
0.023  23.042   7.939 -21.423
>1f9o
0.765  60.857  77.264  58.737
0.666  76.954  93.174  46.237
0.564  69.875  84.901  51.452
0.375  61.949  83.634  43.147
0.026  79.371  82.657  67.968
0.022  98.041  78.299  38.827
0.019  52.648  85.598  45.530
>1f9t
0.357 -12.236   7.799   9.212
0.272   7.861  -2.896  22.249
0.018   4.052 -11.834  25.267
0.010  -5.152 -13.881  31.239
>1f9u
0.780   8.427  -1.701  22.275
0.436 -12.095   8.015  10.131
>1f9v
0.528 -10.593   8.207   9.039
0.182  10.409   0.728  23.608
0.126  -6.070 -11.874  15.803
0.047  -3.373  10.914  14.845
0.018   4.353 -12.163  24.871
>1f9w
0.569  66.929  62.977  64.741
0.470  31.097  99.035  85.230
0.259  43.793  57.782  76.705
0.198  42.866  73.594  77.608
0.070  49.314  48.683  84.636
0.051  26.203  75.256  72.565
0.050  20.850  69.026  88.790
0.047  25.229  57.166  72.347
0.036  36.441  52.556  60.938
0.024  34.061  57.331  77.809
0.016  16.984  81.250  64.778
0.014  33.479  65.487  72.398
0.012  43.380  79.171  69.792
0.012  59.361  71.131  77.211
0.012  28.002  63.981  78.164
0.010  26.727 105.425  79.399
>1fa2
0.189  67.121 102.018  18.635
0.145  67.196 123.195  36.700
0.095  60.511 100.642  14.086
0.018  61.367 108.761  17.995
0.011  66.882 120.049  27.001
>1fbh
0.914  52.463 106.711   5.464
0.809  35.577  89.393  25.995
0.757  18.657  82.720  13.714
0.159  24.913  54.122  11.303
>1fbo
0.645  69.714  85.121  51.518
0.618  60.943  77.564  58.783
0.575  76.509  93.088  46.464
0.382  61.315  83.339  42.966
0.036  97.562  78.499  38.922
0.020  52.825  85.471  45.387
0.019  79.897  83.515  68.306
>1fbp
0.884  29.580  92.666  49.775
0.880  33.629  91.970 -10.772
0.587  41.882 110.377  14.028
0.571  25.195 112.143  25.794
>1fby
0.729  14.430  28.869  49.391
0.530  30.724  40.460  24.479
0.017   4.192  29.882  51.736
0.012  26.033  44.785  10.885
>1fc0
0.701  53.469  54.713 -100.432
0.467  49.875  89.010 -52.478
0.407  72.125  69.535 -73.183
0.245  43.390  83.530 -49.608
0.205  70.847  80.014 -89.260
0.123  63.565  60.630 -58.523
0.067  41.244  61.709 -101.879
0.040  50.540  72.337 -79.622
0.025  64.338 107.842 -44.160
0.023  23.848 108.570 -50.445
0.021  49.106  84.031 -118.802
0.018  77.718  68.871 -81.269
0.013  64.143  68.231 -74.601
0.013  29.085  75.033 -41.536
0.012  78.656  71.937 -64.640
0.010  38.782  76.514 -50.455
>1fc4
0.940   5.304  49.857  41.035
0.641   6.226  44.479  18.415
0.222   1.283  33.478   5.780
0.137  -2.031  60.953  54.188
0.029  18.254  63.810  50.042
0.027   0.667  46.979  63.133
0.018  20.543  52.591  40.963
0.015  20.955  31.800  34.669
0.014  20.767  42.426  20.177
0.013  -3.059  52.870  57.029
>1fcb
0.935  67.409  56.570   0.131
0.886  40.358  71.851 -27.802
0.754  70.317  43.432   8.632
0.157  65.166  49.512  13.073
0.106  37.735  72.998 -18.649
0.082  25.830  64.271 -33.922
0.024  40.218  69.652  10.790
0.022  75.743  68.957   7.591
0.014  68.707  45.137  -1.008
>1fce
0.767  60.602  76.930  58.842
0.625  76.720  92.984  46.475
0.553  69.421  84.659  51.729
0.314  61.073  83.002  44.053
0.042  97.542  78.342  38.945
0.037  79.008  82.672  68.097
0.018  52.712  81.909  45.125
0.011  51.896  79.953  52.937
>1fcj
0.852   5.479  80.678  15.114
0.826  12.566  41.519 -10.605
0.599  12.277  92.829 -15.653
0.533   8.871  23.279  19.300
0.470  12.353  71.965  15.638
0.326   2.697  38.348 -13.813
0.182   3.576  90.484 -18.010
0.025   5.689  30.624  18.436
0.013   7.053  31.918   0.735
0.010   6.693  56.500   1.161
>1fco
0.657  25.775   4.746  17.848
0.457  77.871   4.106  26.549
0.145  51.943   3.856  23.068
0.129  73.584   6.471  18.228
0.016  73.814  13.845  32.063
0.015  29.363  10.922  23.077
0.014  74.181   6.089  40.876
0.012  35.213   4.939   0.953
>1fcx
0.445  38.139  15.997  85.403
>1fcy
0.426  37.891  16.145  85.560
>1fcz
0.303  38.099  16.166  85.980
>1fd0
0.414  38.078  16.139  85.652
0.012  50.552  18.877  80.800
>1fd7
0.780  13.456  17.115   8.681
0.705  26.869 121.272  -8.742
0.612 -12.511   7.614   6.983
0.474  13.556 108.199  29.808
0.473   2.686   5.425  47.887
0.420  22.771  15.592  34.273
0.379  33.467 119.422  16.272
0.378 -18.692  -0.853  31.647
0.259   2.029 112.422 -12.033
0.076  -7.600 102.863  11.682
0.026  -6.114   8.863   0.250
0.018 -14.904  -2.065  -0.184
0.011  24.009 129.365  29.195
>1fdj
0.950  24.495  13.649  18.058
0.726 162.803   4.699 -22.462
0.694 138.767  16.003   8.409
0.690  68.388  22.572  -7.311
0.646 119.503  23.310  -2.155
0.148 143.187  -7.944 -15.238
0.071  49.222   9.897 -15.524
0.067  41.278  17.309  -6.592
0.066 146.914  18.885  -1.804
0.062  57.586  27.364 -16.910
0.053  53.900  10.407  15.363
0.038 161.681  -5.502 -16.899
0.035 135.881   0.573 -17.838
0.033  45.927   0.359  18.618
0.030  66.551  17.783 -14.305
0.029 114.023  34.120   1.177
0.022 130.954  -6.435 -16.321
0.019 153.689 -16.275 -16.474
0.014 168.006   1.426 -16.758
0.014 128.844  41.373   1.204
>1fdk
0.774  30.532   2.660  65.932
0.012  30.852  10.100  58.479
>1fdq
0.741   3.961   8.665   0.221
0.495  20.162  30.776  21.589
>1fdr
0.443  24.997  26.632  28.362
0.310  38.499  26.886  18.503
0.014  32.911  29.684  25.278
>1fds
0.294  45.373   3.972  42.724
0.170  42.070  -5.626  33.175
0.027  57.258   1.677  49.634
0.013  45.929  -4.259  42.867
>1fdt
0.578  45.375   5.766  41.624
0.152  39.179  -3.720  32.860
0.044  57.102   2.049  48.873
>1fea
0.441  64.400  96.474  21.819
0.392  77.537 104.688  12.415
0.300  38.689  82.756   5.927
0.285  57.675  81.349  -1.196
0.276  25.074 -21.194  23.774
0.259  35.151  80.056  -5.930
0.225   1.982  14.528  22.795
0.185  64.852 102.919  10.483
0.185  19.112  -8.090  13.534
0.177  17.258   6.776  35.153
0.168  14.597 -16.134  22.961
0.153   7.137  -8.629  33.249
0.140  64.819 120.944  14.009
0.127  56.376 104.828   2.134
0.104  57.119  95.776  -4.228
0.092  -1.341  20.693  38.376
0.046  50.985  72.082  13.104
0.046  72.821  79.913  17.153
0.044  15.903  30.696  34.814
0.044  42.889  63.412  -2.160
>1fec
0.734   0.304 -42.277  -1.316
0.350  16.910 -16.513 -42.044
0.264   5.376 -39.559 -25.449
0.136  19.651 -38.043  -4.160
0.104   4.006 -23.951 -23.845
0.091  28.333 -23.537 -31.475
0.089  19.648  -0.116 -31.722
0.051  29.615 -21.897  -6.333
0.046   2.728 -31.784 -25.882
0.031  10.984 -40.153  -5.510
0.025   5.365 -57.920 -13.113
0.021 -13.347 -28.950  -4.123
0.018  17.992  -6.220 -18.720
0.017   9.285 -16.702 -20.363
0.017  19.474 -40.063 -41.825
0.016 -10.189 -23.501 -37.963
0.016  26.419 -14.508 -41.859
0.012  18.763   0.749 -42.364
0.012  17.113 -13.437 -30.896
0.012  26.857 -22.963 -41.620
>1fel
0.663  32.018  19.623  48.037
>1fem
0.771  31.740  19.540  48.543
0.023  25.366  37.574  47.385
>1fen
0.697  31.921  19.560  48.633
0.020  25.337  37.758  47.956
>1ffq
0.758  25.269  28.024  14.979
0.159  31.713  34.021   6.456
0.093  37.725  81.105   4.550
0.052  46.350  83.287   8.311
0.044  25.157  20.776  19.830
>1fg3
0.428  50.696  50.514  -6.108
0.028  47.424  46.799 -13.157
>1fg7
0.490  50.868  50.952  -5.716
0.014  48.232  45.845 -13.512
>1fgg
0.785  17.698  16.449  34.736
0.403  21.648  -2.583  17.168
0.124  24.924   3.135  37.346
0.118  25.256   9.220  11.453
>1fgh
0.773  36.027  33.593  71.255
0.012  11.399  14.980  67.844
0.011   4.141  15.701  83.851
0.011  41.533  12.047  85.720
>1fgi
0.933  65.522   5.137   9.632
0.921   8.026   5.261  19.121
0.150  36.152   1.561  14.232
0.136  41.029   5.147  20.154
0.073  30.911   0.429   6.083
0.027  31.323   8.153  17.242
0.019  79.405  20.689   8.764
0.012  31.174  -7.809  20.625
>1fgs
0.653  51.114  32.296  30.215
0.081  65.101  37.852  -5.611
0.016  73.333  37.446  11.155
0.013  71.738  46.119  10.142
>1fgx
0.541  14.629  18.444   7.788
0.472   9.676   5.625  34.251
0.357  18.258  19.436  39.399
0.057  11.236  18.000  34.608
0.041  13.281  17.413  15.842
0.025  13.431   8.339   8.925
0.025   2.769  24.213  63.385
0.022  -5.506  23.720  49.888
0.014  18.653  24.044  67.163
0.014  34.730  33.132   9.553
0.013  35.979  25.491  23.177
0.013  13.540  38.569  40.419
0.013  17.051  31.853  65.424
0.011   7.766   6.640  16.607
0.011  21.590   6.327  40.865
>1fgy
0.691  15.652  36.914   6.648
0.031  35.104  28.205   4.668
0.012  18.852  46.912  13.138
>1fh0
0.654  64.128  45.665 121.803
0.579  57.302  51.288  23.110
0.099  72.728  47.055 114.891
0.065  50.735  58.426  31.802
0.018  57.541  47.604  99.778
0.015  57.283  58.392  41.314
>1fh7
0.917  19.017  66.747  37.141
0.096  27.884  70.900  24.456
0.021  21.188  70.030  29.887
>1fh8
0.793 -63.729  18.985  55.047
>1fh9
0.915  19.053  66.845  37.030
0.067  27.859  71.279  24.542
>1fhd
0.899 -63.863  18.828  54.425
>1fhv
0.156  27.470 -21.328  43.216
0.045  29.693 -34.419  37.367
0.024  21.818   4.050  51.943
0.018  15.832   6.522  46.828
>1fhw
0.380  -2.908   0.014  21.098
0.052  -6.369  24.245   8.398
0.048 -12.828   4.605   4.328
0.035 -13.113  13.974  23.001
0.020 -14.697  14.839  13.721
0.015   3.282  27.972  -2.640
0.011  -3.196   5.000   6.625
>1fhx
0.563  45.403  -0.148  40.977
0.383  57.500   3.183  19.257
0.031  65.385   2.981  36.357
0.012  52.881  -9.249  27.027
>1fin
0.713 -13.708 205.404 113.109
0.481 -34.802 172.811  85.008
0.261 -21.690 172.851  89.604
0.207 -12.903 215.000 125.586
0.126 -47.144 203.647 123.004
0.067 -19.956 197.425  65.310
0.063 -30.879 181.793 101.176
0.042 -15.857 196.597  98.231
0.029 -41.139 184.251  96.877
0.025 -25.333 224.097  63.910
0.025  -3.574 193.917  92.047
0.019 -35.454 219.079 129.661
0.018 -30.617 195.670  64.598
0.017 -27.835 188.385  91.640
0.015 -27.414 212.193  80.021
0.015 -36.189 165.534  68.801
0.012 -13.622 193.857 115.658
0.012 -19.670 186.463  92.826
0.011 -41.645 217.287 116.712
0.010 -33.767 186.373  58.840
>1fiq
0.785  21.231  14.839 105.319
0.432  28.828  58.710  98.497
0.200  25.882  11.186 114.141
0.143  44.702  23.906 113.317
0.077  13.795  38.919 113.626
0.049  30.405  44.152  98.172
0.041   6.099  18.545 100.682
0.023  13.910  46.477 109.814
0.016  33.982  45.755 107.148
0.016  36.318  30.482  90.124
0.013  45.285  44.912  80.662
0.012   6.811  48.022  91.173
0.012  27.836  27.414 126.025
0.012  12.308  60.487  91.647
0.011  53.998  35.526  79.266
>1fiw
0.277  49.012  49.473  44.871
0.078  61.733  67.089  48.969
0.020  40.772  50.062  48.400
0.018  69.254  58.076  54.685
>1fj4
0.931  38.984  -0.857  46.556
0.736   5.656 -20.371  -0.353
0.520  -1.927  11.029 -15.699
0.487  32.539  29.411  30.663
0.105   3.215 -10.101   0.418
0.104   2.817  15.260  -9.081
0.027  24.829  -8.594  27.694
0.027  -2.578   4.378  -7.919
0.024   4.993  -2.830  17.319
0.017   5.137  -3.402 -29.841
0.017  30.950  -3.425  44.966
0.016  39.567   4.126  39.225
0.012  20.955  -2.764  23.681
0.011   5.373  15.288  -0.450
0.010  30.889  21.383  18.198
>1fj6
0.911   7.199   6.839  27.401
0.803  -2.075  29.670   8.699
0.027  -2.694   3.893  20.168
>1fj8
0.830  39.285  -0.407  44.597
0.774   5.259 -18.983  -0.298
0.596  -2.044   5.510  -9.816
0.551  35.897  27.556  31.595
0.290   3.890 -10.055   0.891
0.041   1.708  14.564  -9.430
0.027   5.308  -3.009 -29.792
0.021  -3.417  -3.408  -9.323
0.017  53.238  34.118  44.611
0.017  20.728  -3.924  22.412
0.014  25.214  -8.774  28.349
>1fj9
0.803  28.833  91.870  49.777
0.700  33.121  91.254 -11.422
0.613  24.648 111.278  25.006
0.552  41.192 109.746  13.544
>1fjj
0.937  36.456   9.529   4.393
0.086  32.131   6.717  18.794
0.047  30.218  16.253  28.212
0.026  45.425  14.877  12.736
0.010  43.452  18.747  26.061
>1fjm
0.623  90.324  20.866  25.604
0.541  72.677  34.894  52.525
0.073  99.301  22.862  26.126
0.055  76.500  16.137  45.009
0.044  83.086  13.055  38.489
0.038  60.229  38.056  63.912
0.013  98.634  25.207  17.266
0.011 106.990  18.287  18.210
0.010  80.227  24.501  44.709
>1fjs
0.293   9.860   8.471  24.554
0.019  34.832  25.146  25.256
0.016  27.175  10.132  37.046
0.011  34.332  11.296  20.958
>1fk0
0.617  24.629  33.751  27.692
0.017  25.153  44.263  21.358
>1fk1
0.651  25.154  33.769  27.875
0.018  21.469  39.149  21.607
>1fk2
0.588  24.792  33.950  27.395
0.010  26.142  45.217  21.997
>1fk3
0.547  24.731  34.206  25.366
0.011  26.019  44.899  22.850
>1fk4
0.564  24.301  38.015  23.260
>1fk5
0.565  24.035  38.248  22.036
0.017  21.272  32.973  28.058
>1fk6
0.611  24.723  38.715  22.765
>1fk7
0.590  24.586  34.224  25.291
>1fk8
0.879 -12.302   7.802 -31.147
0.496   5.052  -2.460   4.632
0.012   7.955  -1.438  -6.651
0.011   7.443 -18.388  -4.105
>1fk9
0.813   1.155 -35.679  21.085
0.123   5.863 -44.465  50.084
0.119  24.857   9.555  17.757
0.091  46.189  -5.789   8.844
0.056   7.663 -27.115  20.869
0.036  30.400  20.635  -2.882
0.029  22.404 -17.778  -1.365
0.029  16.650 -33.118  57.980
0.025  42.838 -31.473  17.534
0.023   5.767 -41.224  41.150
0.023  31.405 -27.457  18.003
0.020  22.610 -29.609  18.996
0.018  54.719  -9.798   6.110
0.018  38.637 -36.616  33.702
0.017   1.554 -27.860  29.453
0.015   5.663 -18.008  19.258
0.014  31.054 -42.836  43.210
0.013  40.544  18.783   1.461
0.013  55.845 -18.850   7.103
0.012  21.778 -33.077  26.373
>1fki
0.825   8.163 -37.535  -0.099
0.801  29.632 -44.210 -22.117
>1fkw
0.618   6.638  17.546  38.002
>1fkx
0.779   6.456  17.430  37.985
>1fl2
0.553  -2.365  43.895  -3.611
>1fl3
0.622  44.444  38.680  60.535
0.469  62.187  -0.071 -30.684
0.123  75.780  25.177  83.445
0.080  62.495  -4.396 -39.693
0.055  37.023  41.722  60.641
0.046  33.824  15.886  -0.967
0.042  36.933  44.598  51.993
0.036  45.456   1.592 -15.272
0.030  53.954   0.798 -32.357
0.030  54.564  44.168  60.299
0.026  30.091   6.826  -5.440
0.017  59.266  38.038  69.019
0.016  77.044  33.672  76.525
0.014  35.804  26.869 -24.172
0.013  52.964  14.731 -23.413
0.012  50.134   2.830 -21.913
0.011  49.791  23.276 -16.294
>1fla
0.932  25.939  18.265  12.992
>1fld
0.954  26.239  18.063  13.267
>1flm
0.665  23.354  26.351  24.668
0.443  33.695   9.549  15.005
0.018  30.235  20.726  10.749
>1fln
0.908  25.891  18.663  12.801
>1flr
0.966  24.821  22.438  39.688
0.025   8.078 -13.731  -8.653
0.023   9.437   2.860  -8.501
0.023   9.059  -0.870  24.402
0.018  17.942  -1.831   2.408
0.012  10.593  -1.061  13.143
>1flv
0.673  13.625   9.581   5.384
>1flz
0.870  54.300  25.770  32.210
0.092  69.099  25.564  44.998
0.023  68.794  32.663  40.804
>1fm4
0.235   6.201   2.786  19.779
0.223  12.875  -0.318  12.652
0.010  18.658  -2.765   7.672
>1fm6
0.908  -0.314  71.229  32.873
0.808  -7.696  34.525  39.222
0.676  16.265 -21.624   8.520
0.529  20.876  13.295  16.036
0.077  20.180  28.179  21.203
0.054  16.546  28.969  28.996
0.047  -9.632  23.915  34.351
0.037  22.045  25.350  11.228
0.022 -16.290  20.339  43.014
0.019  20.807  13.224  24.756
0.016  14.933 -28.675  14.042
0.015  -0.740  28.706  34.037
0.015  -9.871  31.676  48.756
>1fm7
0.438  27.347  22.688  32.805
0.346  35.608 -11.000  60.127
0.080  28.874   5.791  48.201
0.021  33.116  -3.077  50.860
0.019  29.051  19.699  41.689
0.013  23.871  27.972  41.277
0.012  36.241   2.174  42.329
>1fm8
0.666  26.918  22.214  33.277
0.644  34.682 -11.401  60.576
0.108  29.030   5.089  48.087
0.020  29.034  20.544  40.874
0.012  29.734  12.803  44.302
>1fm9
0.620  12.776  -7.027  11.076
0.511  14.375  -9.949  42.310
0.198   9.832  -4.347   0.717
0.026  12.218   1.576   6.487
0.024  14.872  -2.733  56.880
0.020  16.047 -12.868  56.019
0.013   7.183  20.802  14.613
>1fmc
0.516  49.073  16.104   6.338
0.505  45.505  25.062   4.208
0.478  27.805  11.941 -21.040
0.283  22.167  11.401 -12.964
0.012  42.084  30.708  13.564
>1fmj
0.944  51.245  -4.735  10.115
0.871  10.801   4.121  39.130
0.363  22.014  -6.977  42.135
0.298  41.929   8.816   4.946
0.182  15.030  -3.732  38.390
0.038  50.582   2.769   6.624
>1fmo
0.585   8.280   8.859   3.120
0.057  20.710 -19.580  10.447
0.029  19.906   4.091 -13.732
0.022  -4.337  -8.639  -8.027
0.010  -0.400  11.120   3.904
>1fmw
0.792  29.389  59.703  22.536
0.253  38.332  55.125  19.637
0.040  46.875  23.362  28.979
0.038  26.218  37.325  11.386
0.035  27.112  42.903   4.404
0.030  46.714  22.074  19.921
0.029  43.175  30.454  27.426
0.016  31.994  42.343  -3.307
0.015  31.327  23.386  -5.961
0.014  37.917  65.563  20.093
0.013  27.603  64.076  33.336
0.012  19.092  65.339  25.162
0.011  16.659  37.342  16.143
>1fnb
0.460  11.630  -2.040  15.790
0.239  24.824   2.432   8.930
0.015  32.198  12.686   8.256
>1fnc
0.436  14.065  -3.157  14.847
0.266  24.882   2.802   8.549
0.011  32.733  11.795   7.406
>1fnd
0.477  14.518  -3.535  14.740
0.232  24.808   2.496   8.466
>1fnn
0.936  30.458   4.926  17.213
0.764  56.310  16.780  -6.163
0.248   8.577 -10.087   4.855
0.144  86.135  29.279 -15.930
0.109  -0.095 -11.672  26.086
0.019  60.476  12.985   5.470
0.016  54.014  22.416 -14.361
0.013  94.160  17.338 -15.913
0.013  53.935  10.347 -13.875
0.013  38.964   0.442  16.835
0.012  50.142   8.647  -1.825
0.012  52.900  17.505   4.412
>1fo2
0.691  35.672  40.763  26.519
0.038  28.063  51.402  36.172
0.022  42.970  27.695   4.142
0.020  20.282  56.242  13.071
0.014  35.123  44.394  34.784
>1fo3
0.708  36.222  40.792  26.592
0.066  28.094  51.313  36.482
0.033  20.452  56.340  12.560
0.014  41.448  44.407  36.129
0.011  41.863  46.762  28.294
>1foa
0.442  -0.239  18.269   8.608
0.125   2.660  18.413  16.601
0.103   2.866  22.536  38.902
0.035   2.461   1.254  36.524
0.023  13.366  17.073  44.109
0.018  -5.185  17.799  36.555
>1foi
0.711   4.431  10.437  68.019
0.477   8.080   7.438  32.661
0.398  11.839  15.217  43.858
0.295  14.527   6.410  37.581
0.160   0.313   3.174  56.147
0.095   3.603   8.604  51.061
0.079   7.432  15.371  36.129
0.070  22.133  15.480  36.035
0.042  12.183   0.013  60.284
0.036  22.567  12.456  44.489
0.035  12.753   4.644  51.398
0.021  -1.237   4.550  66.306
0.015  19.551  16.905  57.705
0.013   4.055  10.055  59.291
0.011  22.096   4.642  69.530
0.011   3.379  -6.351  43.541
>1foj
0.868   5.079   9.390  66.343
0.440   6.599   8.048  29.571
0.395  11.290  15.409  44.324
0.250   2.952   3.223  53.478
0.159  15.629   4.393  42.003
0.133  12.592   7.743  35.319
0.111  11.397   0.120  60.657
0.054  14.061  17.172  34.608
0.039  11.949   3.984  50.886
0.028   5.587  -6.197  53.947
0.027  -2.016  -4.265  65.679
0.016  18.926  17.834  57.136
0.015   3.417  -6.189  43.972
0.013  20.506  11.454  35.250
>1fp1
0.726  -6.051 -17.356  44.662
0.267   5.241 -10.457  52.726
0.099   5.098  -2.241  59.774
0.094  14.896  -9.856  61.307
0.091  15.557 -15.808  54.104
0.064  -2.560 -15.207  52.275
0.032   5.551 -17.831  44.707
0.019   7.332 -23.858  53.746
0.018  21.373 -14.911  76.381
0.013  15.669 -16.121  41.775
0.010  23.626  -8.827  67.947
>1fp2
0.875 -22.480  11.537   7.177
0.198 -16.989   2.367  14.748
0.100 -14.459   8.812  20.985
0.094  -7.312   0.896  21.548
0.047   0.405   0.690  32.262
0.036 -11.615   8.300  29.374
0.023  -7.486   0.846  30.589
0.016  14.701   1.729  30.673
0.012  -8.092  -4.325  15.324
0.011  -8.140  -6.952  46.695
>1fp4
0.459  -6.558 -24.400  -7.155
0.433  42.691 -30.125   3.682
0.430  61.343  -9.346  -8.174
0.377  11.636  -4.974   3.878
0.307  -7.976  -5.044   2.487
0.230  58.631 -34.960  24.110
0.140  -5.238   1.308  24.355
0.105  58.991 -28.318   2.259
0.043  30.963 -20.736  -0.933
0.040  49.174 -40.449   0.714
0.034  57.991 -39.606  16.388
0.021  48.364 -40.904   8.947
0.021  -3.376 -19.442  -0.716
0.015  23.444 -13.378  -0.673
0.014  73.045 -14.333  -6.146
0.012  57.302 -19.112  -1.131
>1fp6
0.764  31.108   3.571  27.668
0.687  61.760  -0.949  64.264
0.594  30.291  19.090  19.856
0.466  53.596  12.031  82.467
0.406  55.863  14.905  58.612
0.031  42.897  11.766  46.029
0.029  29.697  -7.013  21.612
0.029  26.366  14.453  25.867
0.025  12.603  14.778  29.770
0.019  58.631  16.582  77.216
0.018  59.180  -9.812  63.774
0.013  60.049  -1.462  54.968
>1fpc
0.727  15.974 -12.120  21.441
0.024  16.645  12.174  22.216
0.015  26.934   1.476  30.550
>1fpd
0.844  29.755  92.872  49.675
0.762  33.886  91.868 -10.974
0.607  42.017 109.673  13.484
0.593  23.629 111.586  25.546
>1fpe
0.823  29.762  92.858  49.792
0.731  33.851  92.034 -11.035
0.609  41.911 109.563  13.555
0.561  23.583 111.426  25.362
>1fpf
0.818  29.805  93.019  49.818
0.753  34.064  92.099 -11.042
0.612  23.454 111.473  25.294
0.552  42.135 109.825  13.642
>1fpg
0.839  29.805  93.016  49.699
0.669  33.933  92.074 -10.956
0.564  42.102 109.509  13.693
0.531  23.439 111.628  25.396
>1fpi
0.777  29.812  93.181  50.017
0.699  33.852  92.233 -10.924
0.668  42.135 110.257  13.508
0.512  23.332 111.865  25.668
0.010  31.058  90.066  18.709
>1fpu
0.647  13.890  57.535  14.098
0.376  13.779  98.476  55.480
0.159  13.273  93.013  62.848
0.127  14.544  49.951  17.149
0.090  13.681  90.433  48.903
0.061   5.201  65.124  39.747
0.059  29.718  81.310  51.543
0.051  16.033  62.846  25.606
0.025  28.415  96.321  47.208
0.013  29.190  90.904  64.209
0.011   7.311  83.031  63.027
0.010  20.539  49.641  41.766
>1fpx
0.882 -22.883  11.662   7.743
0.211   6.588  -1.167  25.231
0.196 -21.814   7.622  20.689
0.062  -5.968  -0.002  22.717
0.050   0.463   0.122  31.683
0.026 -16.377   1.450  13.294
0.024 -11.661   8.041  30.019
0.017   7.277   7.493  23.505
0.015  15.555  -6.016  22.774
0.015  14.546   1.608  30.073
>1fq5
0.707 -17.169  64.199  40.568
0.041 -26.104  59.992  20.043
0.032 -26.413  64.673  62.608
0.023 -22.486  58.308  35.040
0.015 -17.214  55.511  25.859
>1fqc
0.709   8.986  15.597  40.430
0.050  10.957  13.588  56.028
0.046 -11.122  21.192  44.588
0.020  10.315  -0.239  45.748
>1fqd
0.536   8.287  15.367  40.320
0.032  10.377  13.502  55.963
>1fqg
0.579  40.518  34.752  30.109
>1fqj
0.988  34.331  29.951  80.269
0.904  56.190  50.265 150.392
0.508  25.415  48.642  94.830
0.034  36.114  57.507 153.661
0.031  28.043  32.630 106.736
0.023  32.046  23.656  97.691
0.023  48.467  55.940 121.974
0.021  59.739  56.197 130.138
0.018  42.690  56.596 113.822
0.015  35.369  54.318 138.021
0.015  25.788  22.767  88.238
0.011  45.017  65.284 141.827
>1fqk
0.716  15.459  41.561 120.826
0.585  14.590   2.288 148.802
0.056  12.401   6.540 137.453
0.055  19.919  43.485  91.967
0.050  18.953  30.833 120.330
0.028  10.090  28.377 122.437
0.025   4.151  11.665 123.900
0.025  31.552  45.283 108.122
0.022  31.824  21.662 130.658
0.018   4.079  19.054 143.626
0.017  18.213  38.093 113.619
0.016  30.780  53.806 119.372
0.016  27.422  13.433 120.091
0.015   9.774   6.402 129.650
0.013   8.508  -3.166 138.135
0.012  19.847  20.362 137.713
>1fr6
0.665  45.993  34.993  -0.560
0.490  64.768  38.382  10.911
0.160  69.448  32.721  16.608
0.046  60.248  32.194   7.297
0.035  51.803  40.437  -1.683
0.022  69.346  62.113  14.187
0.015  39.797  30.530   1.970
0.011  50.817  33.104  10.149
0.011  42.276  36.287  10.319
>1fr8
0.413  14.405  17.795   8.647
0.255  17.274  17.994  37.874
0.168   9.759   5.183  33.747
0.119  12.308  16.762  17.044
0.051  12.533   6.768   8.901
0.051  37.740  25.255  20.066
0.035   1.899  23.894  61.965
0.029  20.434  22.106  -1.150
0.018  28.839  29.014  51.993
0.012  17.534   6.956  37.371
0.011  11.387  22.254  34.301
>1frb
0.325  79.930  -5.425  27.970
0.320  86.620 -11.868  26.559
>1frn
0.448  11.771  -2.252  15.915
0.249  25.483  -2.093   4.028
>1fro
0.846  48.905  27.855   8.860
0.738  72.003  34.558  -5.776
0.621  68.629  55.728  42.134
0.581  62.045  32.383  27.489
0.070  53.748  58.737  45.942
0.041  62.308  30.311  19.338
0.015  73.026  15.263  -6.985
0.011  66.124  23.754  41.736
>1frp
0.920  24.705 112.004  25.693
0.739  29.517  92.379  49.803
0.674  40.528 110.085  13.831
0.658  32.895  91.980 -10.588
>1frq
0.439  11.879  -2.327  15.982
0.252  25.494  -1.868   4.036
0.014  31.386  13.209   9.346
>1frw
0.267  13.618  31.279  13.316
0.050  15.749  24.529  27.811
>1fs4
0.722  25.025  24.669  28.848
0.255  35.491  24.757  31.102
0.215  27.842   2.800  50.645
0.119  36.735  35.118  31.393
0.058  47.504   0.671  31.234
0.019  26.854  24.893  20.031
0.018  50.106  17.735  58.466
0.012  -2.302  12.481  38.180
0.012  42.923  32.166  72.408
0.010  43.954  26.952  66.352
>1fsg
0.920  21.692  36.636  28.944
0.533  20.937  40.109 -15.762
0.084  28.482  37.670  16.150
0.066  25.851  43.536   0.390
0.016  29.709  38.603   6.831
0.016  38.565  29.407   5.914
0.013  23.061  60.552   9.420
>1fsl
0.726 -16.620  19.004  51.013
0.561  11.861  27.808  27.795
0.022  18.817  25.377  23.862
>1fsw
0.879  24.993   4.326  17.298
0.822  77.754   4.617  27.221
0.331  51.991   4.458  23.278
0.072  31.576   9.303  28.031
0.062  74.631   6.487  19.390
>1fsy
0.810  25.599   4.871  17.870
0.774  77.185   4.873  25.889
0.084  51.886   4.480  23.722
0.055  31.648   9.593  28.082
>1ft7
0.837  34.416  -3.082  41.658
0.011  49.779  10.786  26.140
>1fta
0.929  16.631  58.397  17.954
0.899   8.964  60.432  32.360
0.712  35.278   3.061  36.868
0.611  46.600  29.135  20.870
0.611  21.109   1.970  45.846
0.568  -2.776  21.647  48.294
0.329  32.405  33.906   6.325
0.305   6.218  41.572  57.298
0.124   9.857  27.461  27.973
0.080  30.439  36.075  38.460
0.079  25.288  15.332  39.071
0.048   9.099  18.474  24.205
0.033  16.273  27.201  20.708
0.025  24.281  35.806   5.067
0.022  48.626  27.833  28.794
0.021  23.924  35.205  45.162
0.020  48.664  17.899  21.789
0.019  24.180  29.292  30.427
0.018  38.515  27.134   1.630
0.014  -5.986  29.807  46.226
>1fth
0.503  15.345   0.610  14.260
0.090  12.089   9.802  29.419
0.055  13.018   5.715  21.354
0.028  12.918 -12.763  15.166
0.022  20.420 -12.643  22.174
0.021  15.412 -20.657  13.274
0.019  14.646   2.920   6.256
>1ftk
0.656 -10.428  12.700   6.955
0.206 -11.385  -4.220  -1.113
>1ftl
0.687  -2.443  -1.394  41.100
0.617  30.230   3.103  35.569
0.035  14.513   0.813  54.366
0.025   5.593   9.588  27.561
0.015  31.604   2.749  46.726
0.013  30.869   9.732  40.356
>1ftm
0.807  63.724  67.905  51.567
0.800  77.756  26.886  41.179
0.482  45.452  24.773  41.500
0.138  52.911  36.477  32.103
0.041  62.071  27.888  55.810
0.032  84.856  28.652  55.989
0.023  37.799  31.999  49.470
0.022  38.069  14.821  41.634
0.015  36.899  24.141  56.540
0.014  59.140  61.973  57.278
0.014  68.347  61.516  65.199
>1ftn
0.508  11.517   6.435   1.721
0.099  11.758  -4.358  12.663
>1ftw
0.760  24.954  24.811  28.909
0.207  36.017  25.147  31.684
0.203  27.852   2.957  50.650
0.190  36.702  35.049  31.302
0.052  47.323   0.663  31.240
0.024  49.941  17.778  58.203
0.021  26.680  24.974  19.990
0.012  42.943  32.024  72.312
0.011  -2.299  12.481  38.272
>1fty
0.770  24.993  24.774  28.914
0.209  27.805   2.878  50.619
0.104  37.087  35.631  31.107
0.098  35.094  24.692  31.007
0.059  47.399   0.662  31.267
0.020  50.064  17.614  58.291
0.019  26.711  25.064  20.051
0.013  42.898  32.138  72.365
0.010  -2.213  12.299  38.276
0.010  10.130  24.010  53.024
>1fu4
0.699  25.071  24.569  28.919
0.227  27.873   2.908  50.564
0.200  36.683  26.027  33.086
0.182  36.714  35.003  31.535
0.061  43.015  -0.419  31.321
0.021  50.090  17.768  58.468
0.018  26.785  24.880  19.991
0.015  32.109  21.167  27.143
0.014  -2.361  12.642  38.099
0.012  42.931  32.109  72.427
0.011  43.953  26.862  66.245
0.010  52.344   3.708  31.730
>1fu7
0.750  24.980  24.722  28.886
0.239  35.734  25.082  31.862
0.229  27.791   3.065  50.517
0.167  36.715  35.134  31.385
0.047  47.468   0.669  31.318
0.019  26.744  25.042  20.073
0.019  50.101  17.686  58.422
0.011  43.920  26.953  66.298
0.011  42.947  32.092  72.409
>1fu8
0.701  25.013  24.766  28.973
0.239  35.268  24.727  30.836
0.224  27.796   2.893  50.601
0.195  36.675  35.070  31.049
0.059  43.055  -0.430  31.380
0.021  26.809  24.993  20.035
0.019  50.132  17.712  58.485
0.012  -2.260  12.564  38.210
0.011  42.926  32.091  72.358
0.010  36.141  26.097  18.371
>1fue
0.527 -29.046 -21.108 -33.944
0.025 -28.358   1.043 -29.235
>1fup
0.136 122.370 142.297  80.429
0.117  94.991 152.630  56.534
0.092  91.129 127.229  59.934
0.049  90.776 161.653  40.310
0.038  73.153 119.171  66.727
0.031 101.052 149.035  45.092
0.024 104.497 152.657  63.196
0.021  82.784 167.685  50.416
0.020  80.057 112.716  56.231
0.018 141.986 120.427  76.502
0.016  90.947 117.158  79.933
0.015 110.882 163.249  48.129
0.013  80.687 119.187  61.544
0.013 127.243 153.954  92.145
0.013 121.639 130.339  74.747
0.010 127.000 140.258  72.559
>1fur
0.150 122.568 142.342  80.358
0.148  90.919 126.504  59.863
0.134  78.925 118.507  62.518
0.086  94.957 152.236  56.730
0.062  90.563 161.570  41.321
0.054 104.517 152.223  63.106
0.027 101.089 148.628  44.969
0.023 121.486 137.254  74.226
0.019 142.089 120.228  76.565
0.019  79.820 112.463  56.251
0.017  82.945 167.353  50.026
0.017 110.818 162.863  47.692
0.014 105.751 161.231  56.091
0.013  90.816 116.671  80.028
0.010 127.365 153.656  92.058
>1fuy
0.806  78.879  15.880  11.934
0.766  49.964  28.144  13.037
0.028  73.850  -3.127  18.674
0.012  76.630  -4.441  10.097
>1fv0
0.604  15.934  29.339  24.742
0.517  15.859  23.248  42.901
0.024  17.348  28.805  36.503
0.016  23.813  26.494  24.926
>1fvg
0.163  18.353  53.521  19.313
0.110   8.930  59.428  18.161
0.063  31.423  56.662  19.508
0.033  21.809  37.693  10.296
0.024  22.858  60.716  11.646
0.016  32.392  41.150  10.804
>1fvi
0.552  34.691   8.164  58.763
0.074  43.101   5.748  61.329
0.026  39.297  30.774  69.014
0.012  45.892   7.176  76.095
>1fvt
0.466  40.418   8.229 -12.965
>1fvx
0.947  26.120  17.882  13.440
>1fw0
0.791  16.979  -3.391  16.920
0.014  22.077  -2.685  28.229
>1fw1
0.431  33.433  29.302  10.303
0.018  53.373  30.873  -7.677
>1fw9
0.803  -3.294  -6.029   2.432
>1fwk
0.724  36.195  25.811  63.886
0.609  55.924  76.576  63.329
0.487  18.755  62.670  94.569
0.432  48.476  16.785 100.036
0.355  27.052  64.994  92.021
0.344  55.850  17.262 111.339
0.207  31.553  30.704  56.442
0.195  66.449  78.745  59.852
0.034  28.566  71.777  87.955
0.030  34.909  21.840  71.426
0.018  52.024  75.374  80.173
0.017  51.954  18.359  89.324
>1fwt
0.728  37.661  32.986   9.997
0.533  34.961  52.101  17.901
0.017  41.297  13.691   0.652
0.012  42.829  13.282  10.717
>1fwu
0.472   3.063  10.659  11.679
0.128  28.484  21.161  18.108
0.012  21.597  28.167  11.523
>1fwv
0.584   2.780  10.503  12.001
0.110  29.147  21.734  17.211
0.058  20.434  29.669  11.669
>1fww
0.751  37.443  32.926  10.046
0.603  34.978  52.174  17.608
0.030  41.254  13.834   0.388
0.010  37.341  40.518  13.061
>1fwy
0.441  87.929  64.876 103.902
0.289  84.749  14.106 179.511
0.124  85.613  40.021 140.614
0.097  82.378  58.230 102.967
0.060  81.831  11.067 172.328
0.052  80.654  21.950 181.095
0.028  92.840  31.322 131.576
0.015  86.898  70.097 113.609
0.012  93.158  45.486 147.621
0.011  80.739  64.705 109.735
>1fx1
0.850  27.532   9.242  16.199
>1fx2
0.428  44.892  35.374  -1.039
0.132  29.744  29.697  18.407
0.099  38.744  22.477   4.948
>1fx9
0.726  39.186  32.900  36.442
0.656  38.664  41.358  27.828
0.106  49.103  41.149  33.272
0.085  49.430  33.662  29.698
0.027  48.716  49.279  27.375
0.025  53.012  35.684  20.613
0.014  33.897  40.706  36.169
>1fxf
0.617  38.826  41.217  28.106
0.569  38.933  33.017  36.154
0.271  49.583  33.654  30.659
0.072  47.414  41.479  30.218
0.041  49.076  49.448  27.281
0.017  34.320  40.367  36.385
0.016  47.762  25.816  35.700
0.012  52.663  35.347  20.621
0.011  49.920  43.316  42.409
>1fxh
0.290  -0.951  -1.485  -0.968
0.175  11.074  -2.877 -13.884
0.086  -2.016  29.993  16.378
0.070   4.624   3.872  23.837
0.047  10.735 -17.273  20.742
0.019  -0.022  17.608   1.910
0.012  -3.193  24.619  -1.009
>1fxq
0.864  36.611  32.578   9.771
0.534  34.970  52.150  17.891
>1fxs
0.626  27.545  26.537  12.575
0.311  49.867  37.995   9.833
0.254  33.015  32.424  12.000
0.156  41.546  41.298  21.469
0.141  40.347  37.501  11.232
>1fxu
0.782  74.505  44.112  50.093
0.011  71.835  34.608  56.111
>1fxv
0.806  -0.445   0.519   1.332
0.172   0.828  -6.037 -16.761
0.148  -8.256 -15.164  23.819
0.035 -10.927  14.379  -0.769
0.015   8.089   1.832  25.397
0.011   1.829 -22.494 -24.201
>1fy6
0.736  37.964  33.235  10.063
0.454  35.151  52.307  18.190
>1fy7
0.549  89.904  20.231   6.836
0.295 106.524  18.378   8.866
0.053  86.008  25.841  13.818
0.050  86.557  35.218  10.020
0.049  88.824  19.161  -6.527
0.023  77.865  25.901   7.504
0.017 110.771  19.800  -1.035
0.014 102.786  18.381 -15.358
0.010 102.747   1.408  -7.921
>1fyd
0.668  18.530  55.156  42.616
0.662   0.905  52.465  22.353
0.393   9.598  60.194  48.990
0.129  16.289  54.714  30.386
0.115  -1.429  66.089  34.926
0.059   9.160  65.976  30.542
0.033  15.658  62.093  38.810
0.011  -4.752  69.691  27.954
>1fyf
0.902  28.099  18.624  18.225
0.866  12.510  44.901  13.275
0.163  43.260  53.247  47.592
0.073  26.886   7.429  18.099
0.073  19.095  31.061  18.985
0.021  -6.505  17.810  50.331
0.021  13.466  55.005  10.915
0.017  37.472  58.979  50.792
0.014  37.438  59.295  33.726
0.014  11.029  46.111   4.155
0.012  -2.814  23.990  34.704
>1fzz
0.613 -10.350  24.136  38.384
0.109   5.796  31.851  29.251
0.066  -1.933  40.629  47.040
0.014 -22.715  32.406  46.470
0.013  -2.339  25.771  32.077
0.011  -2.902  17.109  56.054
0.010 -15.347  40.609  45.237
>1g02
0.820  10.905   2.692  17.851
0.019  19.134   1.225   9.544
0.011  27.153   2.932  16.501
0.011  19.502  -5.375  15.765
>1g0c
0.634   4.776  51.619  38.160
>1g0h
0.602   7.848  39.087  54.127
0.455  20.521  21.682  44.522
0.090  -8.520  31.520  74.819
0.087  -0.824  23.999  72.507
>1g0i
0.562   7.291  39.369  53.553
0.321  20.213  21.847  43.738
0.028  -0.890  23.978  72.054
0.022  14.052  42.115  49.976
0.016 -10.005  31.440  73.238
>1g0n
0.751  89.005  73.272  -3.801
0.523  99.233  35.999  13.168
0.186  98.490  42.473  18.683
0.054  98.743  69.823  -5.364
0.036  83.283  68.835  17.014
0.016  89.667  34.153  17.419
>1g0o
0.800 -11.932  85.032  25.082
0.727  28.023  93.946  33.921
0.652   3.512  56.243  39.055
0.618  14.772  87.415  67.108
0.293 -10.583  64.823  28.004
0.236   6.755  88.615  61.011
0.184  11.623  60.127  37.224
0.072 -10.472  87.595  33.249
0.069  27.421  96.432  55.745
0.032 -11.850  93.604  27.569
0.019  11.153  62.030  28.610
>1g16
0.965  19.723  37.505  -4.415
0.961  23.416  -8.433 -29.752
0.942  50.213  14.055 -16.406
0.892  15.760   9.048  10.392
0.084  28.977  26.158  12.201
0.075  21.670  29.230   0.127
0.063  72.407  17.308 -22.768
0.038  41.985 -17.667 -30.846
0.032  37.715  12.044   5.410
0.028  64.554   7.112 -10.967
0.017  27.199  34.040   6.112
0.014  44.006  -6.979 -39.349
0.014  34.086  -1.142  12.484
>1g17
0.948  10.805  21.766  31.820
0.910  12.672  19.717 -11.326
>1g1a
0.945   3.194   4.518  82.401
0.881  11.977  35.342  95.457
0.850  18.290 -16.403   9.804
0.848   9.023  15.889  18.793
0.291  12.867  13.397  25.715
0.112   8.271  10.175  33.980
0.090  33.653 -12.392  10.078
0.078  31.463  26.658  99.115
0.071   6.740   6.567  74.361
0.055  25.468 -14.170  13.802
0.049  24.207  31.685  94.291
0.041   6.808  20.234  68.555
0.033  11.104  30.661  24.937
0.032   3.334  17.478  24.602
0.029   4.232   9.541  66.579
0.025  31.459  38.253  82.462
0.022   8.216  21.520  56.939
0.018   8.997  11.355  50.568
0.018  16.317  -0.794  65.469
0.015   8.307   4.734  27.756
>1g1b
0.689   3.703 -15.620   2.781
0.332  -0.368   0.602  29.555
0.019  14.449   5.040  14.766
0.016  13.058 -17.629  20.632
>1g1d
0.548  -4.891   2.054  14.117
0.013   4.197  -4.411   6.379
>1g27
0.810  43.150   6.301  14.271
0.565  13.518  -7.366   9.279
0.366 -12.679  -3.678  30.854
0.065  54.263  -0.753   8.470
0.034  -0.241 -15.168  26.348
0.020   0.319  -8.224  41.617
0.014  51.233  -0.487  24.385
0.010  49.483  -7.991   7.568
>1g2a
0.869  42.172   5.631  14.620
0.546  13.093  -7.422  10.865
0.248 -12.129  -4.210  32.981
0.024  -0.288 -15.790  26.666
0.017   0.649  -9.923  42.442
0.017  55.157  -0.244  10.201
0.013   8.161 -16.318  -3.828
0.012  53.649  -0.015  23.198
0.012  49.937  -8.832   8.019
>1g2k
0.477  11.903  24.560   5.782
>1g2l
0.668   9.509   7.850  22.572
0.109  33.067  23.546  20.286
0.021  24.793   8.621   7.386
>1g2n
0.440  17.834  15.979  75.561
0.145  22.242  15.581  82.680
>1g2o
0.964  58.444  49.507  41.364
0.810  57.673  16.867  41.969
0.717  30.361  34.910  41.046
0.364  49.351  33.876  40.324
0.011  40.756  37.221  41.367
>1g2w
0.945  45.502  19.611  11.743
0.921  22.149   9.524  32.219
0.010  29.592  13.410  25.278
>1g30
0.661  15.294 -11.679  21.458
0.023  17.072  12.723  21.252
0.015  30.536   2.302  17.994
>1g32
0.579  14.926 -11.613  21.387
0.024  17.741  12.835  20.152
0.010  30.594   2.215  17.836
>1g35
0.512  11.371  25.133   6.011
>1g36
0.535  -0.568   6.625  19.333
0.029   0.663  -1.285  12.202
>1g37
0.622  15.549  18.196  21.837
0.035  16.481  42.580  21.776
0.026  29.710  32.075  28.612
>1g3b
0.523  44.595  -1.577  27.562
0.131  52.878   0.061  36.005
0.022  52.285  -5.403  28.959
>1g3c
0.564  44.408  -0.988  27.775
0.178  52.576  -0.065  35.696
0.018  54.775   7.184  15.852
0.014  51.967  -5.608  29.516
>1g3d
0.642  44.820  -1.604  27.867
0.325  51.866   0.071  35.915
>1g3e
0.446  45.122  -2.626  27.029
0.144  52.489   0.165  36.199
>1g3m
0.864   1.864 -13.445  39.979
0.676  24.571  12.336  10.890
0.441  30.413   4.711   6.572
0.290  -9.866 -14.773  32.973
0.018  46.040  22.479   4.927
0.013  28.893   9.418  28.361
0.011  -0.915 -19.639  44.905
>1g3q
0.954  28.930  58.178  51.869
0.021  39.663  64.307  61.333
0.014  39.950  50.225  50.644
>1g3u
0.730  24.054   9.793   9.341
0.449  26.788  22.158  14.496
>1g41
0.665  28.484  24.164  19.825
0.054  20.248  22.720  15.415
0.019  56.057  12.699  20.393
>1g45
0.754  -4.792   1.145  14.345
0.019   3.442   1.854  12.444
>1g46
0.734  -4.738   1.274  13.950
0.037   3.596  -5.048   6.354
>1g48
0.746  -4.935   1.200  14.239
0.024   3.924  -5.104   6.645
0.019   3.157   1.816  11.943
>1g4j
0.702  -4.818   1.385  14.509
0.031   3.913   1.887  12.529
>1g4k
0.757  20.833  36.080  47.962
0.732   4.538  33.170  23.127
0.725  19.056  49.367  68.813
0.143  17.627  28.712  51.498
0.048  25.243  18.113  60.099
0.037  26.712  51.216  70.845
0.027  18.052  42.080  18.683
0.017  20.452  43.041  42.338
>1g4o
0.671  -4.833   1.240  14.248
0.047   4.096  -5.493   6.982
>1g4p
0.564  60.136  33.082  15.512
0.329  15.663  44.343  16.007
0.053  64.566  36.313  21.818
>1g4s
0.396  60.657  33.634  15.628
0.334  12.169  44.960  16.305
0.018  36.052  35.918  20.975
0.010  41.490  41.843  22.003
>1g4t
0.510  60.834  33.428  16.010
0.413  12.460  44.556  16.510
>1g4u
0.922 -66.461  47.822 -38.542
0.708 -17.781  41.715 -21.910
0.043 -62.145  54.667 -40.617
0.019 -53.623  45.790 -53.649
>1g4v
0.736  25.089   5.311 -13.919
0.031  30.454  21.069 -24.719
>1g4x
0.536  25.964   5.733 -14.268
0.038  30.587  20.917 -24.365
0.015  29.242  15.264 -16.201
0.011  38.155 -10.870 -15.292
>1g52
0.728  -4.711   1.153  13.787
0.041   4.306  -5.245   6.472
0.024   3.332   1.827  11.847
0.010  11.516  -2.825  11.427
>1g53
0.679  -4.581   1.134  13.932
0.015   3.319   1.820  12.611
0.014   4.360  -5.415   6.415
>1g54
0.621  -4.816   1.368  13.989
0.013   4.321  -4.863   6.274
>1g55
0.821  60.420  38.071  29.693
0.021  68.905  36.901  61.849
0.016  52.108  45.324  50.799
0.011  71.591  44.763  53.363
0.011  61.579  29.205  52.751
>1g5a
0.698  65.684  24.852  14.679
0.090  70.338  -4.657   5.499
0.066  76.392  46.503  11.868
0.065  56.510  -1.282  10.548
0.035  69.307   0.433  -0.886
0.018  53.504  23.779  21.306
0.013  60.073  -7.145  18.412
0.011  65.148  36.416   1.230
0.011  63.431  24.763   5.405
>1g5c
0.683   4.321  39.104  36.998
0.578  31.417  19.804  64.484
0.537 -22.947  17.418  12.879
0.360 -47.441  15.143  21.209
0.357 -19.201  41.363  28.352
0.269 -10.589  47.852  40.901
0.205 -40.675   7.952  10.335
0.159   6.902  14.723  69.830
0.131  13.980  11.377  60.960
0.046 -32.278  11.103   4.228
0.023 -16.599  53.207  35.167
0.014 -24.521   7.939  11.213
0.014 -26.851  35.546  32.183
>1g5y
0.533  15.046  -2.264   4.574
0.504   4.651  29.294  21.069
0.347   7.130 -10.814  21.148
0.311  14.127 -12.398  28.126
0.284  12.566  30.063  22.138
0.228  -9.416  21.159  35.166
0.177   4.083  22.183  36.829
0.080  19.783  -1.545  12.871
0.070  13.172  -3.602  20.310
0.064   0.775  22.217  28.901
0.044 -18.403  15.595  40.088
0.040  14.101  -8.452  13.417
0.029   5.056   6.176  38.732
0.028  15.009  36.383  26.919
0.026  23.507 -11.089   4.262
0.025  20.751  -9.387  19.505
0.023  -7.987 -18.921  38.834
0.021   8.857 -17.300  33.924
0.017  21.250 -16.527  27.331
0.015  -8.725   7.178  54.923
>1g60
0.922  31.292  25.646   7.378
0.738  -3.529  50.303  -1.701
0.491  20.245  50.108  11.680
0.129  23.336  51.549  -2.818
0.066  32.171  50.872 -13.273
0.036  22.442  37.893  -1.552
0.026  17.229  61.053  19.805
0.019   2.741  48.801   5.060
0.012  39.130  54.607 -15.373
0.012   8.265  40.266  10.822
>1g63
0.615  45.718 -23.894  45.708
0.545  60.070   9.065  22.696
0.506  26.749  22.357  52.387
0.504   0.818 -14.424  36.723
0.455  56.263  -8.201  17.657
0.454  48.482  33.652  40.526
0.450  40.949  16.018  59.253
0.447   7.190  -7.511  31.089
0.376   8.499   8.271  28.128
0.343  29.476 -27.227  44.833
0.311  14.319  -2.397  14.732
0.245  46.093   5.493   8.808
0.228  17.975  24.872  53.932
0.189  34.247 -16.231  61.741
0.169  46.504  11.013  68.399
0.164  42.635  25.244  45.593
0.112  58.771 -17.712  16.847
0.063   6.950  -8.986  39.192
0.054  57.439 -25.759  44.283
0.019  50.709  -0.903  13.689
>1g64
0.331  14.828  30.898  42.552
0.311  -1.718  34.407  42.332
0.129  12.706  21.215  33.986
0.079 -10.957  43.341  39.975
0.079   2.686  42.635  33.011
0.066  -5.252  36.679  50.421
0.057  19.350  29.289  48.992
0.031  -9.930  28.363  42.023
0.019  22.984  23.067  41.109
0.017 -12.889  35.974  35.863
>1g67
0.589  11.966  45.021  15.809
0.435  62.067  33.448  16.157
0.010  40.314  40.974  21.204
>1g69
0.454  61.642  32.958  16.395
0.325  11.952  44.728  16.519
>1g6c
0.342  16.064  44.030  16.804
0.337  63.789  33.226  15.847
>1g6i
0.893  -9.761  60.662  -4.356
0.101 -16.853  73.651  16.555
0.030  -6.045  60.559 -31.704
0.021 -14.538  83.722   8.262
0.016  -8.683  55.859   2.201
>1g6k
0.821  48.687  -8.098  21.294
0.787 -13.039  74.389  83.416
0.765  16.179  58.388  73.784
0.457  39.150   8.629  -7.982
0.280  48.323  14.400  -3.574
0.267   8.656  52.926  67.793
0.243  54.593 -14.579  12.430
0.232  11.211  54.170  58.826
0.214  -6.473  81.480  68.043
0.099  -0.270  53.330  62.186
0.085  63.422 -13.171  15.577
0.056 -15.204  80.046  68.804
0.038  -0.585  75.890  63.286
0.033  -4.652  66.516  63.818
0.031  47.108   6.624  -8.935
0.025  -9.197  76.505  76.429
0.016  58.157  11.061  -0.211
0.014  53.524  12.806 -11.120
0.013  56.417  -8.918  -0.606
0.010  50.532 -15.293   5.208
>1g6n
0.879  39.264  44.282  50.181
0.612  22.106  41.244  44.280
0.028  46.322  49.084  31.642
0.018  48.093  54.018  42.683
0.013  42.520  69.101  28.253
0.013  48.759  60.196  31.674
>1g6o
0.913 -11.289  25.635  21.879
0.674 -40.937  54.344  20.133
0.313 -25.107  37.957  49.061
0.051 -37.234  73.719  47.993
0.043 -35.603  57.816  28.296
0.042 -11.075  34.889  27.149
0.033 -40.487  69.296  31.338
0.021 -11.966  42.925  25.790
0.014 -10.923  37.587  38.393
0.014  -1.674  24.629  18.484
0.014 -34.829  64.482  34.363
0.010   1.344  28.283  10.047
>1g6s
0.908  55.929  10.407  27.739
>1g6t
0.865  56.200  10.491  27.837
>1g72
0.692  11.770   0.556  46.571
0.619  20.880  10.589   3.885
0.150  -2.607 -21.059  44.698
0.103  36.100  -2.562   4.238
0.029  37.437  24.432  -2.000
0.016  -6.765 -17.415  23.249
0.015  17.833   6.384  45.159
0.011  12.881  15.258   5.890
0.011  -5.539  11.070  60.008
>1g74
0.587 -46.148  71.015  -7.430
>1g7c
0.940  36.300  38.338  41.050
0.061   5.670  35.731  11.716
0.039   8.503  22.747  -4.358
0.037  37.573  36.381  31.431
0.020  21.689  28.549  17.738
0.011  13.757  34.800   3.353
>1g7s
0.754   8.654  28.738  25.150
0.091  51.450   1.903 -32.787
0.025  13.080  56.402  36.730
0.020  28.522  19.602  30.509
0.019  15.782  40.439  27.083
0.014  50.349   9.725  -7.461
0.013  57.479   3.872 -38.109
0.012  25.231  36.714  17.832
0.010  26.858  37.789   8.658
>1g7t
0.716 -11.942  -2.838  -6.203
0.163  24.077 -31.282 -67.932
0.042  17.409  16.417 -26.392
0.028  31.711 -26.964 -44.278
0.026   4.488   5.170 -16.164
0.014  31.494 -33.984 -75.417
0.010  15.449  15.004 -18.492
>1g7v
0.474   9.087 111.327  77.938
0.020  10.236 102.726  87.192
0.014   5.486 111.663  87.602
>1g7w
0.706  24.980   5.050 -13.889
0.051  26.432  13.351 -15.784
0.025  30.571  20.783 -24.701
>1g7x
0.627  25.188   5.580 -14.147
0.071  26.056  14.262 -15.796
0.035  30.327  21.344 -25.118
0.012  27.514  23.311 -15.477
>1g81
0.440  12.723  -6.545  31.887
0.023  19.683   1.804  29.864
0.011   9.588  -4.028  45.411
>1g8i
0.489  18.702   5.321   2.341
0.320  48.504  24.692  30.751
0.246  11.709  -4.806  10.376
0.205  35.768   9.749  23.138
0.185  42.368  17.000  26.913
0.041  59.133  20.066  22.440
0.035   4.970 -19.698   5.893
0.034  18.598 -12.088  11.423
0.028  42.116  -4.008  17.849
0.025  37.839   5.343  30.222
0.024   5.836 -12.195  11.469
0.022  50.633   9.297  27.525
0.020  18.476  -3.139   5.055
0.019  12.555  -5.845  -0.633
0.018  11.269   2.746  -0.304
0.014  11.697   1.777  -9.012
0.012  13.380   2.923  13.101
0.012  57.620  27.944  27.344
0.010  37.506  29.409  28.043
>1g8j
0.839   5.964  18.482  30.780
0.832  -6.318   3.910  35.832
0.732  42.707  -2.787 -25.100
0.551  32.549 -18.518 -20.772
0.396  -7.571  10.650  24.635
0.263  37.234 -10.012 -20.331
0.153  16.332 -10.748  23.850
0.106  43.985 -11.046  -5.567
0.065  17.595 -12.784 -11.333
0.023  37.245 -13.240 -32.319
0.022  -2.863  14.332  35.704
0.016  46.955  23.014 -34.004
0.016 -14.610 -14.148  32.372
0.015  44.549 -11.673 -28.904
0.013  -6.951   9.394  15.576
0.012   8.367 -11.274  17.498
0.012  30.433 -20.858 -31.712
0.012   8.331   2.114  29.165
0.011  43.268 -11.675 -13.627
>1g8m
0.970   0.021  42.624  10.170
0.735  18.131  51.387  49.885
0.614   4.851  41.573  49.391
0.451  23.389  54.654  10.279
0.347   6.885  61.922  51.689
0.345  13.405  32.468  51.697
0.228  12.091  32.873  61.060
0.113  11.147  59.903  61.802
0.041  32.865  34.653  10.897
0.032  18.619  32.334  68.583
0.028  -6.967  60.109  76.395
0.024   0.511  63.205  82.012
0.019   6.153  63.498  76.288
0.015  12.596  43.857  50.051
0.011  -5.568  51.401  45.726
0.011  29.261  30.852  75.796
0.010   0.661  65.639  61.285
>1g8o
0.789  85.029  15.417  45.822
0.064 108.944  30.735  43.459
0.022  87.471  25.548  28.191
0.020 109.010  18.074  37.981
0.012 109.695  23.425  31.866
0.011  85.361  16.415  32.859
>1g93
0.599  85.301  16.029  44.436
0.150  84.025  23.650  36.446
0.130 108.793  32.016  39.938
0.015 110.128  24.370  30.641
0.014 108.287  36.067  30.464
>1g97
0.216  24.474   9.245 -23.697
0.086  32.528  20.701  26.189
0.052  44.490  36.784  24.620
0.049  36.320  43.386  32.017
0.043  33.208  10.522 -23.348
0.027  34.823  24.344  -3.315
0.019  40.953  28.792  10.077
0.013  44.833  35.907  33.786
0.013  39.019  26.000  18.759
0.012  28.588   4.798 -18.405
0.010  34.173  42.762   8.343
>1g98
0.789  19.238   8.305  29.901
0.682  -8.901 -19.273  38.057
0.109  12.173  -5.147  34.147
0.065   7.416 -12.748  32.813
0.028  18.181 -11.829  33.874
0.018   3.394 -10.105   3.438
0.015  -0.819 -20.814  13.271
0.015 -13.571 -16.942  46.129
0.012  -1.880 -12.922  34.428
0.011  12.298 -20.058  39.349
0.011  38.380  -4.148  23.323
>1g99
0.629  34.634  44.870  59.252
0.570  -4.678  53.013  60.075
0.531  38.989  48.907  68.250
0.111  17.868  51.454  64.638
0.031   0.319  59.448  60.645
0.018   3.077  67.072  60.834
0.017  -5.843  75.009  58.586
>1g9a
0.489  25.013  -4.282  -1.074
0.289  26.196  -1.463  26.412
0.169  21.451   6.171 -24.140
0.073  13.802   9.875 -30.575
0.070   9.396  28.117 -38.135
0.064  22.277   9.253  50.430
0.057  18.913  -4.001  34.629
0.047  23.436  37.353 -43.152
0.026  45.182  17.900  17.573
0.023  37.155   9.378  20.248
0.013  17.237  11.566 -17.917
0.012  14.668 -22.148  -9.543
0.010  30.412  -6.169  36.945
>1g9b
0.312  13.163   0.570  -0.251
0.172  10.855   1.904  26.790
0.169  14.642  -6.237 -24.043
0.068  23.744 -10.837 -31.015
0.055  15.508 -38.849 -42.954
0.043  16.009   2.851  33.508
0.038   4.259  -6.895  20.625
0.033  28.306 -29.466 -38.773
0.021  14.589  -2.136  20.735
0.018  27.189   7.763 -41.838
0.018   7.644   5.127  37.033
0.014   7.810 -36.648 -41.594
0.011   8.580  -4.207 -31.342
>1g9c
0.452  12.881   0.535  -0.550
0.191   9.212   0.859  24.162
0.183  24.546  19.501 -11.049
0.170  14.588  -6.396 -23.701
0.051  15.729 -39.164 -42.793
0.051  15.598   2.910  32.975
0.045  28.663 -29.313 -35.831
0.033   4.942  -6.028  20.173
0.023  15.995 -10.643  49.202
0.021  23.304 -10.848 -30.513
0.018   7.467   5.132  35.963
0.014  26.725   7.523 -41.945
0.013   8.210  -4.279 -31.433
0.011  18.822   5.174  67.304
0.010  14.249  -3.810  18.126
0.010  25.039  15.040  17.236
>1g9d
0.351  13.323   0.785  -0.017
0.198  10.962   2.080  26.586
0.188  15.295  -6.972 -24.644
0.103  29.378 -29.648 -38.076
0.093   3.930  -7.653  20.485
0.073  15.118 -38.816 -42.784
0.023  24.050 -11.055 -31.317
0.020  14.572   4.274  34.897
0.015  15.933 -10.626  49.909
0.014  38.843  39.255   0.313
0.014  23.396  20.627 -10.533
0.010  19.501  -2.358  18.479
>1g9h
0.392  12.524  30.375   0.447
0.180  18.798   8.643   7.632
0.174  12.312  36.558   6.142
0.172   4.590  16.668  24.020
0.057  -5.716  -4.242  16.398
0.027   1.887  -4.760  24.299
>1g9j
0.614  61.185  77.262  58.728
0.597  76.101  92.604  46.477
0.497  68.943  86.202  51.145
0.106  62.259  84.023  44.733
0.047  97.247  78.247  38.808
0.018  75.036 100.567  45.664
0.012  53.053  84.903  44.902
>1g9q
0.858  53.728  18.131  13.494
0.534  38.628  28.057  13.079
0.084  33.696  28.491   6.233
0.014  60.815  18.863   6.883
>1g9r
0.317  27.584  46.266  59.727
0.186  25.328  50.986  65.781
0.028  48.552  48.466  64.818
>1g9v
0.578   4.187  23.080  54.132
0.510  17.673  17.078  25.282
0.504  19.814   4.878  57.088
0.275  -2.434   5.071  26.443
0.023  37.439  10.167  46.816
>1ga0
0.490  13.652  16.301   2.647
0.284  21.416  18.182   9.368
0.106  29.924  16.394   8.726
0.042  13.339  24.202  12.844
0.015   4.984  25.765  17.520
>1ga8
0.319  27.625  46.289  60.091
0.051  48.812  48.519  65.037
0.037  29.117  58.356  66.536
0.015  25.096  61.244  74.805
>1ga9
0.884  25.667   4.724  18.076
0.738  78.846   4.439  27.255
0.506  52.336   4.967  23.947
0.049  75.230   5.789  19.011
0.025  31.750   8.498  27.011
0.020  91.613 -10.994  34.056
>1gad
0.955 -14.059  42.708  28.273
0.896  10.404  84.262  20.634
0.091 -12.642  49.545  13.935
0.079   1.232  76.053  12.122
0.019 -19.730  44.471  18.575
0.015 -12.799  79.256  26.635
0.012 -12.274  49.878  43.960
0.011   1.818  49.915  12.962
0.010   7.600  48.234  18.733
>1gae
0.948 -14.986  41.233  29.080
0.855  11.057  84.326  19.881
0.167   0.029  74.720  12.216
0.152 -15.029  47.092  18.452
0.033   8.081  46.544  18.992
0.018  17.649  70.562  18.647
0.014  14.037  74.434  -4.281
0.012 -22.422  43.767  12.886
0.011   7.259  80.735  13.244
0.011   0.769  49.372  12.944
>1gaf
0.757  58.277  -8.729  13.386
0.288   7.108   2.992  26.491
0.021  21.708   2.678  12.091
0.014  37.774   1.801  13.012
0.011  28.463   1.876  19.227
>1gal
0.197  43.938  14.780  59.256
0.094  28.637   3.544  58.384
0.028  38.092   8.137  55.700
>1gbc
0.055  19.752  31.166   7.611
0.038  27.824  32.083   3.980
0.033  13.012  30.937  15.435
0.020  21.546  40.193   7.852
0.011  28.323  31.724  25.519
>1gbd
0.243  14.892  32.753  11.441
0.034  27.702  39.822   6.801
0.027  27.994  32.100   3.614
0.015  19.170  25.717   7.019
0.012  18.868  38.495  15.545
>1gbh
0.070  19.839  30.833   7.191
0.031  27.248  31.668   3.711
0.028  12.846  30.632  15.437
0.027  27.711  39.488   6.900
0.010  28.544  31.563  25.405
>1gbi
0.170  22.711  25.620   4.748
0.077  13.886  30.878  11.599
0.023  28.286  39.976   7.334
0.010  28.479  31.379  25.911
>1gbl
0.368  15.327  33.936  11.499
0.019  19.619  25.858   6.571
0.018  27.700  39.459   6.615
0.013  27.258  24.705   2.831
>1gbm
0.426  15.700  35.132  11.640
0.012  27.608  39.663   6.499
0.011  19.508  25.839   6.787
>1gbn
0.674  54.932  29.518   6.818
0.670  55.955  46.925  13.335
0.363  18.437  -3.084  -9.307
0.186  17.332   9.184   1.458
0.066  26.977   2.227 -13.687
0.055  33.834  22.112   6.164
0.039  17.845   1.740 -16.536
0.031  56.000  54.908  11.590
0.030   1.285  18.922  10.689
0.027  57.157  33.421 -15.638
0.024   2.694   9.417   2.862
0.023  59.758  19.938  20.095
0.021  11.330  27.806   9.715
0.017  56.522  19.447  10.679
0.017  18.770  -4.611  17.349
0.015  42.949  38.242 -14.870
0.011  -3.285  12.082  12.599
0.011  14.445   2.152  -2.433
0.011  46.668  48.305  14.895
0.011  55.344  62.858   6.945
>1gbt
0.469  45.601  -2.365  27.480
0.212  52.187   0.288  35.486
0.010  59.449   3.890  36.714
>1gc5
0.330  12.644  60.987  43.311
0.220  11.686  68.624  33.495
0.108  12.644  83.857  49.267
0.050  14.838  55.372  61.809
0.018   6.835  55.213  61.756
>1gcd
0.371  26.840   3.045  41.631
0.023  26.956  -1.096  29.457
0.019  19.119  -5.251  29.225
0.010  33.910   5.052  36.811
>1gck
0.993   3.404  29.226  65.639
0.981  14.065   5.907  56.644
0.010  29.238  -5.738  33.857
>1gco
0.778  15.624  58.405  73.117
0.770  49.063  -8.320  20.615
0.744 -13.005  74.805  82.034
0.409  53.879 -14.524  12.414
0.403  39.166   9.087  -7.792
0.280  48.362  14.941  -3.499
0.235   9.145  53.264  67.760
0.205  -8.225  81.428  72.518
0.173  11.863  54.864  58.526
0.120  62.624 -12.864  14.749
0.095 -15.381  79.462  68.345
0.087  55.163 -13.802   4.101
0.081  -3.742  80.201  62.581
0.040  32.139   5.495  -4.226
0.029  -0.249  53.707  61.711
0.017  57.507  11.036   0.051
0.016  46.632   6.437  -2.720
0.015  52.979  12.941 -11.191
0.014  -4.804  66.500  64.140
>1gcz
0.896  68.507  47.367   7.118
0.578  61.196  27.412  18.317
0.524  48.083  35.245  -1.069
0.171  54.381  40.229  13.256
0.015  75.670  28.828  13.979
>1gd1
0.850   6.303 -11.158  20.710
0.636  -6.456 -10.849 -20.442
0.636  -5.666  10.987  21.020
0.543   7.121  10.876 -19.425
0.251  16.230  -5.944  12.978
0.183 -16.435   6.059  13.284
0.162 -17.902  -5.722 -14.072
0.113  16.655   5.929 -13.628
0.011 -15.133 -24.289 -23.394
>1gd9
0.927  25.719  -1.778  19.208
0.732  18.700  14.256  37.084
0.105  39.780  -1.710  18.707
0.062  47.270 -21.596  17.418
0.031   6.100  12.972  35.878
0.022  38.319   1.919  26.889
>1gdd
0.594  40.971  20.596  31.480
0.011  15.842  26.374  27.791
0.011  64.357  16.913  47.248
>1gde
0.935  25.732  -2.336  18.762
0.916  18.353  14.500  36.662
0.039   7.690  12.425  35.102
0.033  46.059 -21.507  17.716
0.013  34.064  -1.355  19.802
0.011  22.749  -2.786  10.122
>1gdk
0.623  37.629 -31.071  27.721
>1geb
0.997  44.835  44.055   6.808
>1gee
0.820  48.778  -8.240  20.701
0.780  15.788  58.454  72.969
0.757 -13.090  74.741  82.042
0.379  38.997   9.125  -7.774
0.377  53.728 -14.594  12.186
0.304  48.190  14.843  -3.524
0.255   8.970  53.231  67.614
0.239  11.549  55.110  58.018
0.226  -8.129  81.385  72.371
0.162  62.737 -12.896  14.577
0.095  54.902 -13.927   4.148
0.074 -15.252  79.314  68.245
0.056  -3.691  80.164  62.615
0.043   0.026  53.637  61.626
0.038  32.150   5.479  -4.508
0.018  57.338  10.967  -0.186
0.018  46.617   6.411  -2.791
0.016  -4.845  66.325  64.236
0.014  55.525  -7.746  -0.959
0.013  53.250  12.752 -11.146
>1ger
0.824  21.246  24.651  -3.828
0.346  20.611   0.150  -3.659
0.332  39.085 -23.740  -1.956
0.326  26.884  16.874  10.678
0.216  55.270 -16.949   3.248
0.199  30.587 -16.443  12.366
0.199  32.062  -0.102  -7.773
0.144  41.394   0.764  -2.546
0.104  44.135 -14.964  -0.654
0.079  52.422  -3.998   7.335
0.038   3.542  16.110  -1.237
0.014  17.187  16.076  -3.263
0.011  20.545 -16.931  16.269
>1ges
0.890  20.526  24.949  -6.013
0.661  38.092 -24.560  -2.129
0.513  19.644   0.090  -3.228
0.369  55.216 -16.957   3.401
0.299   3.715  15.986  -0.766
0.274  32.087  -0.325  -7.754
0.155  26.828  17.078  11.339
0.149  44.064 -15.202  -0.699
0.135  30.993 -15.751  12.870
0.130  51.804  -4.069   6.913
0.129  41.170   0.404  -2.661
0.040  32.602  17.819 -17.857
0.019  17.219  15.399  -3.959
0.017  28.081 -15.275 -16.400
>1get
0.581  21.966  25.975  -4.332
0.438  20.506   0.226  -3.537
0.301  41.290   0.586  -2.444
0.220  26.874  16.896  11.069
0.211  55.190 -17.001   3.379
0.197  32.154   0.007  -7.781
0.168  30.807 -16.509  12.010
0.115  52.242  -4.079   7.342
0.054  43.331 -15.147   0.524
0.051  36.502 -25.240  -1.973
0.026   3.255  15.940  -1.532
0.012  16.511  14.677  -0.491
>1geu
0.832  22.292  25.250  -5.428
0.560  37.493 -26.091  -2.529
0.406  20.836  -0.036  -3.634
0.231  55.055 -16.900   3.210
0.200  31.769  -0.619  -7.811
0.142  26.808  16.785  11.233
0.135  43.420 -15.323   0.392
0.083  52.496  -3.761   7.168
0.067  41.362  -0.162  -2.827
0.034  33.020  16.309 -17.194
0.024  31.458 -16.646  12.873
0.017   3.462  15.670  -1.727
0.012  27.885 -15.041 -15.812
>1gew
0.546  14.525  27.074   2.564
0.118  19.366  22.068   8.122
0.016  27.383  21.403  22.526
>1gex
0.705  14.310  26.949   2.529
0.100  19.151  21.423   8.890
>1gey
0.636  14.626  26.790   2.757
0.025  19.347  22.243   8.588
0.019  27.220  21.644  22.596
0.011  16.322  28.087  22.305
>1gfi
0.892  37.755 -28.612   7.096
0.034  14.565 -38.783   8.029
>1gfy
0.749  10.481  46.527  21.715
>1gg1
0.870  90.824  26.777  42.865
0.678  29.238  14.522  52.147
0.540  49.567   7.440  46.067
0.521  86.804  24.518  18.135
0.437  27.852   6.861  28.493
0.305  58.978  24.374  33.101
0.104  73.173  11.710  29.135
0.103 100.425  22.179  21.567
0.078  59.304  12.000  34.364
0.049  42.604  22.699  28.769
0.049  36.445  11.559  25.733
0.048  78.053  27.283  44.159
0.035  69.900  31.779  39.178
0.023  37.664  30.576  61.664
0.023  60.789  26.478  22.848
0.020  20.185   3.115  50.126
0.017 100.386  33.118  36.582
0.016  84.817  16.985  60.432
0.014  41.833  15.250  51.497
0.011  74.928  16.075  21.019
>1gg2
0.808   2.272  54.725 -27.088
0.359 -14.773  37.379 -47.893
0.102 -12.906  29.587 -58.461
0.025  -7.712  46.295 -48.861
0.023  -3.944  21.230 -56.701
0.016   7.288  60.503 -35.196
0.015 -24.335  36.535 -42.290
0.014  15.429  75.120 -39.709
0.013  -5.243  50.117 -64.209
0.012  -8.119  41.434 -72.582
>1gg5
0.593  56.257  40.237  42.728
0.358  34.116  33.359  23.534
0.351   6.082 -19.438  -7.048
0.252 -17.186  -3.706  -7.094
0.182  33.126  26.744  28.227
0.135  14.334 -20.925  -7.219
0.038   7.724 -16.610   4.004
0.020  -1.684   5.940  -9.536
0.016 -18.399   5.989  -8.664
0.014  25.797  30.344  28.638
0.011  27.602  37.599  21.109
>1gg6
0.599  26.625   3.850  39.421
0.038  26.765  -1.144  28.966
0.014  19.638  -4.784  30.815
>1ggd
0.489  26.928   2.898  40.020
0.055  26.654  -1.142  30.724
0.010  36.229  12.277  38.502
>1ggn
0.777  24.977  24.762  28.891
0.238  27.841   2.824  50.494
0.158  36.579  35.305  31.262
0.121  35.245  24.861  31.335
0.068  42.914  -0.447  31.322
0.020  26.721  25.033  20.044
0.019  49.992  17.800  58.397
0.013  42.867  32.068  72.308
0.011  -2.219  12.306  38.299
>1ghe
0.539   8.053  -4.534   8.789
0.373  18.267  14.249  22.063
0.149  38.797  21.912  18.893
0.124  26.475   7.800  38.576
0.118  -6.895 -11.300  20.448
0.101   1.205  -1.762  12.608
0.091  31.094  12.685  21.745
0.062  14.646   7.581  24.992
0.053  23.003   7.751  21.764
0.020  -8.217  -4.945  14.003
0.013  42.838  28.833  18.963
0.011  -9.879 -18.751  12.499
>1ghm
0.626   4.792  -9.605 -11.899
0.018  10.136 -18.529  -0.756
0.013   4.427 -27.569  -9.075
>1ghv
0.798  14.790 -11.905  21.436
0.031  16.646  15.763  21.360
0.012  26.481  -4.715  32.960
>1ghw
0.782  14.539 -11.956  21.292
0.044  16.742  15.646  21.353
>1ghx
0.611  16.230 -12.088  21.030
>1ghy
0.895  15.235 -12.038  21.011
>1ghz
0.809  45.804  19.853  52.090
0.106  50.017  22.067  42.667
0.015  38.537  21.925  56.667
>1gi0
0.835  45.909  19.700  51.861
0.059  50.203  22.020  42.266
0.019  34.184   5.824  53.291
>1gi1
0.658  30.175  14.776  17.610
0.041  34.759  15.478  28.085
>1gi2
0.705  30.542  14.753  17.347
0.049  34.811  15.537  28.307
>1gi3
0.799  45.894  -2.914  27.772
0.174  52.634   0.167  35.968
0.012  59.790   4.154  37.222
0.011  54.999   8.167  16.263
>1gi4
0.622  45.114  -2.533  27.267
0.151  52.542   0.423  36.623
>1gi5
0.883  45.615  -2.890  27.641
0.133  52.339   0.435  35.683
0.030  55.072   5.319  15.580
0.010  59.643   4.240  37.061
>1gi6
0.767  45.443  -2.733  27.649
0.219  51.797   0.362  36.225
0.017  54.884   8.178  15.974
0.010  59.230   4.030  37.082
>1gia
0.849  37.700 -29.256   8.275
>1gii
0.418   5.634  10.139  26.750
0.032   8.982  19.033  32.044
0.019   9.248  44.080  21.568
0.014   2.293  36.188  32.577
0.010  17.166  33.812  15.214
>1gij
0.691   5.510   9.963  26.491
0.022   8.497  42.411  21.107
0.015   2.792  36.120  32.621
0.011  17.171  33.701  15.001
>1gil
0.646  37.663 -28.187   7.368
0.015  14.685 -39.183   8.619
>1gis
0.671  15.778  -3.663 116.934
0.132   4.021 -18.794 120.328
0.014  13.153 -14.593 122.330
>1giu
0.507  15.394  -3.707  37.973
0.095   3.815 -18.835  41.467
0.021   3.635 -13.759  49.192
0.016  13.097 -13.495  42.621
>1gj4
0.626  14.904 -12.069  21.302
0.018  23.280   8.247  30.540
0.015  17.736  12.620  21.210
>1gj5
0.790  14.443 -11.861  21.259
>1gj6
0.798  45.314  -2.756  27.485
0.248  52.121   0.372  36.321
>1gj7
0.712   8.933   2.108  24.802
>1gj8
0.548   9.458   2.329  24.571
0.073  -0.209 -11.930  18.056
0.026  32.136   5.648  10.054
0.025  18.726   7.367  26.718
0.023   1.469 -12.111  26.462
>1gj9
0.710   8.833   2.100  24.804
>1gja
0.481   9.300   2.253  24.773
0.027  20.189   7.610  26.943
0.016   0.521 -11.936  17.661
0.010  29.201  11.051  19.353
>1gjb
0.841   8.772   2.967  24.538
0.017  19.976   8.181  26.553
>1gjc
0.783   8.916   2.536  24.350
0.014  19.903   8.320  26.493
0.011   0.396 -11.453  17.511
>1gjd
0.374   9.508   2.352  24.591
0.103   0.204 -11.915  17.870
0.033  19.390   7.600  26.732
0.024   1.640 -12.108  26.820
0.019  29.092  10.948  19.036
0.016  32.283   6.015   9.951
>1gjm
0.945  44.289  22.586  99.132
0.051  34.106  19.465  95.857
>1gjp
0.920  21.407  24.259  16.304
0.023  26.021  14.836  31.385
0.014   3.769  29.225  14.222
>1gjw
0.251 -32.961  46.892  -0.420
0.217 -21.776  48.872   2.460
0.059   1.304  63.577 -23.551
0.036 -28.856  45.014   6.611
0.035   0.332  44.697 -14.832
0.035 -24.176  56.657  -1.481
0.017 -29.111  33.955  -4.225
>1gkc
0.559  42.389  18.236 141.876
0.558  62.506  29.678 116.130
0.147  51.871  24.514 126.394
0.049  61.722  14.824 102.894
0.013  50.973  25.854 138.524
>1gkd
0.563  10.887  41.770 -11.619
0.508  -0.787  22.170  15.404
0.218   3.022  32.426   4.648
0.023  20.069  39.743  -8.156
0.021  18.269  39.203 -18.654
0.011  -2.815  30.607  13.257
>1gkl
0.447   4.825  95.219  32.262
0.420   7.161 107.759  11.716
0.087  12.779 113.086  13.928
0.014  -9.587  86.571  44.549
0.013  38.191  98.713   0.170
>1gky
0.414  31.533  40.862  62.332
0.315  28.779  40.251  71.357
0.066  22.894  43.103  64.400
>1gkz
0.563  98.214 120.514  31.324
0.390  91.700 113.994  56.817
0.037 107.241 135.310  52.881
0.033 102.850 119.357  55.653
0.017  95.927 114.256  26.272
0.017  99.261 104.241  34.828
0.015  93.961 128.351  36.390
0.013 107.293 145.366  51.150
0.011 101.020 127.931  71.061
0.011  94.704 130.086  48.337
>1glq
0.948  59.818   6.200  10.309
0.640  60.324  27.931   7.617
0.053  51.356   5.092   8.948
0.016  72.496  14.785  -4.777
0.014  63.590  29.283  15.079
0.012  63.316  14.247   7.446
>1gm7
0.529  15.247   0.790   3.485
0.097  32.890 -19.469   2.290
0.088  15.980  22.172   8.946
0.033   4.606  21.452  21.655
0.031   9.810   2.237  28.366
0.030  28.295 -14.682  16.910
0.026   4.279  -1.643 -10.908
0.026  15.226 -15.822  10.070
0.025  16.162 -22.828  25.172
0.016  11.118  -4.773  -3.515
0.014  25.839 -19.479  25.771
0.013  12.426 -13.459   0.966
0.011  25.050  -6.298  21.327
>1gm8
0.462  14.538   0.650   2.714
0.090   6.012  22.287  19.113
0.064  32.526 -19.210   2.594
0.052  15.528 -23.050  25.248
0.049   4.129  -0.121 -10.335
0.032  27.283 -20.621  18.393
0.028  22.933  26.028   0.966
0.017   9.755   2.695  28.564
>1gm9
0.132  15.272   0.250   2.398
0.090  15.898  22.155   9.105
0.082   4.506  21.433  21.450
0.074  28.279 -19.531  17.475
0.056  32.697 -19.471   2.347
0.042  16.145 -22.760  25.361
0.033   3.725  -1.425 -10.861
0.023  23.282  25.691   0.997
0.021  25.553 -19.699  25.486
0.016  15.525 -15.626  10.580
0.015  27.522 -28.231  17.860
0.015   9.869   2.346  28.324
0.011  24.134  -6.012  21.647
>1gmh
0.472  26.706   2.659  39.559
0.045  26.854  -1.270  30.073
0.016  33.911   5.907  38.309
>1gmy
0.877  38.801  36.182  24.113
0.848  30.726  36.180  36.276
0.586  38.861  77.602  31.274
0.183  50.805  31.110  25.531
0.123  31.102  41.892  42.107
0.051   8.755  32.425  49.882
0.042  55.771  64.299  43.687
0.038  30.530  73.727  29.019
0.028  54.224  30.472   3.444
0.022  30.575  32.185  28.338
0.013  29.718  31.171  50.108
0.012  58.853  62.930  34.489
>1gn8
0.507  19.019  23.577  41.175
0.497  31.704  47.817  50.386
0.123  12.700  28.867  35.688
0.108  33.118  41.345  56.950
0.011  18.461  14.146  43.899
0.010  18.305  14.354  35.276
>1gni
0.728  34.317  14.517  34.786
0.513  -1.348   4.216  39.751
0.486  23.906   6.688  10.532
0.360  10.996  10.756  16.164
0.282  54.019   8.179  22.353
0.226  34.056  13.528  10.762
0.169  47.874  12.695  19.136
0.063  11.736  -0.790  23.342
0.042  22.608   4.559  -0.870
0.022  15.175   6.110   5.646
0.016  36.726   7.426  15.467
>1gnm
0.750  -9.400  16.658  26.779
>1gnn
0.748  -9.616  16.785  26.921
>1gno
0.733  -9.023  16.555  26.605
>1gnq
0.653  12.771  32.717  17.735
>1gnw
0.761  22.882  82.183  47.299
0.549  28.074  59.240  49.916
0.254  41.958  74.052  48.229
0.073  31.313  80.051  37.039
0.066  33.232  65.885  60.337
0.065  15.479  84.049  54.332
0.011  21.068  52.592  45.346
>1go2
0.583 -24.834  42.378  -6.215
0.530 -10.436  39.384  -0.960
>1got
0.699   9.735  36.240  22.774
0.178  -2.438  22.394   8.728
0.112  42.529  33.236  20.147
0.044  15.607  48.042  18.716
0.031  46.062  31.231  12.626
0.021  15.741  32.416  40.561
0.017  42.939  45.629  -6.644
0.014  21.098  31.775  21.016
0.013  41.799  12.064  21.777
0.010   7.678  43.722  35.538
>1gox
0.757  52.494  52.916  20.509
0.027  44.616  54.829  14.796
>1goy
0.638  15.997  47.572  12.900
0.203   8.130  37.756   7.738
0.127   1.213  32.263  13.790
0.067  15.111  54.047  -0.713
0.037   6.125  14.893  14.202
0.022   5.156  25.190  12.368
>1gp2
0.666   2.191  54.945 -26.564
0.238 -15.197  38.155 -47.454
0.177 -12.436  28.842 -58.042
0.019  14.913  75.720 -39.725
0.014 -24.837  37.742 -47.902
0.014  -8.135  41.791 -72.846
>1gp4
0.664  18.367  26.550   5.892
0.086  29.287  36.286   7.797
0.015  22.522  36.627  15.595
>1gp5
0.546  18.885  27.478   5.489
>1gp6
0.691  18.544  26.595   5.437
0.016  23.382  32.482  19.034
>1gpb
0.715  26.116  24.153  28.284
0.243  28.003   3.753  51.299
0.166  36.589  34.828  30.189
0.052  42.592  -0.242  30.875
0.048  33.967  26.123  30.579
0.033  43.328  27.281  57.138
0.023  12.653  42.011  27.380
0.022  26.136  25.010  19.375
0.013  48.406  21.432  59.693
>1gpe
0.761  -0.345  14.259 -21.203
0.687   8.749   3.252 -25.962
0.427   0.603  16.001   2.817
0.349  -6.886   7.139   8.773
0.033 -12.501   0.552   6.463
0.028  14.393  -2.749 -23.068
0.027  -1.214  14.795  -8.419
0.019  -9.886 -19.448  16.995
0.014   0.701   5.058 -24.822
>1gpk
0.840   3.982  67.620  64.169
0.038  24.761  63.653  60.719
0.033  -5.895  80.173  53.494
0.018  27.187  53.989  69.990
>1gpn
0.906   4.060  67.789  64.059
0.097  -6.673  80.232  53.397
0.022   0.553  86.282  53.396
0.018  23.539  66.923  60.915
0.016  26.839  52.556  69.847
0.013   1.819  62.131  69.908
0.011  27.691  54.200  77.668
0.011 -15.704  75.839  49.306
0.010   5.818  79.051  64.143
>1gpu
0.852  18.139  75.265  24.804
0.786  -4.921  56.296  16.283
0.233  18.773  76.390  50.254
0.102   1.016  85.655   3.563
0.087 -14.543  55.639  19.162
0.044   6.682  66.590  19.414
0.023  23.277  46.952  13.735
0.014  31.306 102.531  18.143
0.014  -6.140  66.851  59.194
0.013  -7.979  55.360  48.511
0.012 -16.074  55.126   8.776
0.011   8.753  77.227  18.037
0.011  17.835  42.915  31.362
>1gpy
0.522  26.600  24.132  26.922
0.083  42.452  -0.423  30.888
0.070  13.127  44.127  27.226
0.052  25.901   3.705  50.658
0.047  33.799  22.510  30.164
0.027  49.958  25.001  57.578
0.016  41.198  25.262  32.741
0.013  47.746  23.211  27.244
0.012  26.191  25.114  18.820
0.011  10.221  -0.237  32.872
0.011  52.372   3.786  31.617
0.010  44.026  26.247  63.949
>1gqg
0.857  90.788  30.194 -29.118
0.728  90.635  28.668  14.360
0.690  66.967   8.992  75.369
0.606  77.158   5.416  33.070
0.097  59.787  10.532  54.810
0.088  97.789  35.630  -5.454
0.083  70.375  14.628  55.951
0.031  71.391  -2.887  54.436
0.030  83.094  22.124  -5.787
0.022  91.979  18.909  -7.001
0.017  56.926  19.517  79.465
0.015  74.539  -3.903  32.489
0.012 102.537  35.817 -17.660
0.011  57.860  11.585  74.157
0.011  81.222  11.945  56.264
>1gqh
0.853  67.174   9.722  74.058
0.816  90.776  29.867 -29.420
0.756  75.726   4.877  33.531
0.673  89.893  29.687  14.820
0.149  72.553  14.898  53.772
0.087  97.757  35.238  -6.135
0.083  83.198  25.425  -9.725
0.061  59.370  10.070  54.245
0.049  69.433  -2.901  52.512
0.035  90.431  21.356  -7.958
0.021  91.300  29.451  -7.609
0.016  57.167  13.201  74.413
0.012  89.594  27.901  64.230
0.011  80.168  12.122  55.732
>1gqk
0.804  15.664 -11.138  37.837
0.628  10.142 -13.293   3.360
0.086  16.088  20.308  45.740
0.034  -9.743 -12.094  32.629
0.029 -10.024  10.523  -2.333
0.027  -0.437   5.246  24.232
0.016  14.815  44.880  42.169
0.015  31.263  -1.092   9.425
0.012  10.856  12.020  18.139
>1gql
0.816  15.578 -10.809  37.686
0.759  10.365 -13.195   3.543
0.106  -9.593 -12.865  31.767
0.069  15.913  20.273  45.839
0.046 -10.167  10.437  -2.279
0.033  -7.807 -18.518  24.521
0.021  10.842  12.194  18.160
0.019  -0.217   5.894  24.180
0.014  14.920  44.827  41.992
0.012 -19.122  29.835  -5.597
0.011  12.379  -4.043  58.195
>1gqr
0.832   4.088  67.814  64.025
0.081  -8.071  79.349  53.287
0.029  23.585  67.221  60.453
0.019  -1.617  84.905  52.794
0.016 -15.909  75.621  49.050
0.012  22.414  54.131  53.711
>1gqt
0.689   9.777   2.369 107.994
0.444  14.474   4.046  82.216
0.414  15.033  -1.255 166.397
0.363  10.559   2.602 193.007
0.254   9.332  -4.734 159.936
0.250  25.311  -0.282  75.515
0.166   3.002   6.488 199.622
0.061   6.946  -5.279 114.804
0.048  24.363   2.529 182.042
0.028   9.516  -3.859 141.114
0.018   9.692  13.530  98.020
>1gqy
0.883  60.915  57.700  32.448
0.657  28.080  46.408  79.487
0.315  72.554  55.181  56.194
0.233  17.129  44.052  58.065
0.111  61.432  58.245  46.796
0.104  33.151  38.422  71.813
0.075  20.835  49.061  64.107
0.055  22.452  49.491  72.079
0.026  67.244  63.879  46.480
0.026  34.944  41.548  81.290
0.018  56.001  69.248  65.832
0.018  16.683  56.119  66.742
0.016  14.501  45.028  71.260
0.010  12.906  36.174  72.791
>1gr0
0.673  -9.104  25.943  17.774
0.288  -2.534  17.496   3.941
0.043  11.803  21.853  14.489
0.011  13.319  39.442  14.413
>1gr1
0.678 -14.040  45.954   1.804
0.517 -18.458  32.982   6.874
>1gr2
0.656 -10.568  12.657   6.825
0.226 -11.689  -4.259  -1.455
>1gra
0.223  74.729  61.796  16.215
0.209  78.909  50.966  31.947
0.195  85.683  36.512   2.171
0.134  91.964  36.669  16.353
0.022  77.277  42.842  -2.249
0.010  92.370  28.196  18.992
0.010  93.316  53.645  25.736
>1grb
0.287  86.016  36.274   2.009
0.283  74.961  62.229  16.507
0.215  79.310  50.812  32.954
0.156  92.297  36.578  16.240
0.024  77.090  42.731  -2.495
0.011  92.190  28.609  16.953
0.010  93.550  52.281  41.719
>1gre
0.266  73.791  60.683  16.522
0.219  85.975  36.294   2.156
0.201  92.012  36.753  16.414
0.175  79.258  50.802  32.851
0.027  76.459  41.953  -2.706
0.016  70.295  52.060  16.745
0.011  92.123  28.640  16.993
>1grf
0.266  85.886  36.350   1.965
0.239  79.405  50.768  32.992
0.216  74.188  61.010  16.510
0.181  92.311  36.520  16.341
0.031  87.342  38.801  10.446
0.029  77.128  42.741  -2.602
0.019  70.204  51.561  16.537
0.011  92.216  28.447  18.268
>1grg
0.262  85.825  36.397   2.004
0.254  74.216  61.225  16.506
0.201  79.313  50.766  32.621
0.181  92.249  36.613  16.336
0.022  77.080  42.705  -2.540
0.017  70.315  52.330  16.499
0.014  73.327  44.597  23.840
0.012  92.127  28.358  18.402
>1grn
0.832  27.337   0.442   9.620
0.013  20.870   5.046  30.015
>1grt
0.368  72.931  60.399  16.740
0.279  85.919  36.684   2.532
0.264  78.798  50.954  31.701
0.045  90.753  37.145  15.392
0.027  78.262  43.852  -2.990
0.023  86.969  35.753  27.588
0.014  70.462  51.124  16.477
0.011  89.378  28.791   2.761
>1gs3
0.541   3.379  60.023  30.106
0.016   9.984  50.607  40.461
0.012  17.831  66.555  45.592
>1gs4
0.465   1.557  30.826   4.552
0.100   4.287  21.265   8.318
0.012  18.768  12.740  19.359
0.011  21.717  30.794   9.493
0.011  13.174  31.268  25.699
0.011  21.886  30.960  18.619
>1gs5
0.929  30.310  11.349  40.378
0.017  24.885  11.109  49.220
0.012  19.247  29.140  49.274
>1gsa
0.745  26.726  15.720  68.270
0.477  21.249  23.326  79.936
0.034  14.508  28.836  65.941
>1gse
0.645  71.369  10.088  18.717
0.592  79.548  29.788  12.110
0.149  84.979  19.005   9.125
0.142  66.492  16.203  25.058
0.065  66.264  21.428  16.989
0.052  89.177  25.678  15.466
0.015  67.117  18.561  -2.585
>1gsi
0.685  23.857  10.261   9.318
0.280  26.945  23.309  12.704
0.015  31.349  16.045  11.746
0.015  39.874  14.574  11.127
>1gsj
0.909  30.377  11.163  40.390
0.047  25.328  12.355  55.730
0.018  25.737  18.759  62.255
>1gsn
0.285  74.764 -16.044  61.236
0.284  79.345 -32.347  50.578
0.236  93.135 -16.326  36.676
0.147  86.048  -1.933  36.095
0.055  86.539 -27.676  35.909
0.018  77.109   2.813  41.969
0.013  56.794 -21.007  52.622
>1gsp
0.584  18.340  36.279  20.096
0.079  21.949  46.490  12.231
0.022  26.221  38.458  16.177
>1gsq
0.266  13.635  34.706  11.684
0.072  39.615  36.655  -2.227
0.067  18.731  27.206  12.410
0.022  38.706  43.497   6.513
0.013  19.101  42.942   6.755
>1gsu
0.612  29.300  -1.145  51.204
0.410  20.840  -5.548  30.879
0.104  36.485  -2.936  47.791
0.068  37.033 -10.494  54.089
0.049  25.119   2.478  37.098
0.016  29.779  -1.509  29.507
0.013  20.328 -10.459  46.100
0.011  21.910  14.479  43.191
>1gsv
0.253  13.697   5.255   8.206
0.031  24.065  13.276   2.740
0.024  30.751  12.563  -2.696
0.012  23.247   2.074   9.928
>1gsw
0.225   8.184   7.330  -5.062
0.034  19.215  19.020  -1.623
0.017  18.098   9.733  -3.891
0.016   8.141  19.124   6.177
0.013   9.479  17.843  -3.313
0.011   9.493   9.759   5.468
>1gsx
0.471  11.314   8.216  -6.432
0.021  22.269  18.523  -3.697
0.017  20.776  10.181  -5.281
0.015  12.311  17.346  -5.415
0.013  11.269  19.833   5.399
0.011  12.455  10.221   3.193
>1gsy
0.914  46.315  49.294  25.791
0.206  47.297  73.473  26.015
0.043  41.467  67.467  22.640
0.016  41.137  47.053  33.743
0.015  32.204  70.852  19.674
0.012  52.887  79.424  10.530
0.010  39.463  56.632   7.176
>1gt6
0.735  14.415  44.377   5.253
0.508  49.086  10.759  34.005
0.029  57.768   5.192  38.244
0.018  15.775  46.420  -2.887
0.016   8.988  38.839  12.692
0.015  58.873  13.911  39.459
0.011   9.497  41.254  -3.356
0.010  50.980  33.297  41.713
0.010  23.144  54.970   6.924
>1gtk
0.843  21.074   3.535  25.537
>1gtz
0.965  11.865  27.909  22.019
0.905  41.963  -8.116  17.126
0.884  34.267  16.148   9.118
0.883  21.657 -12.640  -2.825
0.877  37.870  11.362  35.244
0.863  15.469 -27.865  18.247
0.858   1.957  14.872   1.185
0.857  25.734 -11.672  45.308
0.783   0.199 -16.486  39.067
0.742  -4.274 -14.595   6.574
0.738   7.083   7.817  47.869
0.505 -10.520  12.690  24.888
0.284   1.985   5.165  32.587
0.253  26.441 -10.636  13.055
0.224   8.803 -10.829  52.871
0.189  -4.281  24.690  13.125
0.064   9.294 -26.282   1.626
0.042   3.638 -11.996  22.070
0.042  36.444 -12.516  46.047
0.041  45.935   8.942  19.155
>1gu1
0.959  53.899  19.803  34.170
0.939  32.122  62.398  35.210
0.929  31.759   6.347  42.341
0.891  45.213  22.945  60.043
0.875  54.529  49.043  43.449
0.858   6.210  22.156  30.412
0.766   6.061  46.652  46.950
0.721  28.454  19.187  14.046
0.648  45.501  47.174  17.440
0.640  28.170  50.372  62.347
0.536  14.960  43.223  15.294
0.491  14.743  25.513  61.863
0.185  11.218  23.851  13.931
0.173  11.653  44.011  63.762
0.115  29.757  22.585  51.896
0.073  48.846  58.670  30.261
0.064  28.513  19.301  31.264
0.058  46.160  35.106  32.686
0.047  38.527  22.616  33.346
0.044  49.028   8.619  47.779
>1gua
0.764  -2.055  25.678  25.302
0.036   5.020   8.464  52.247
0.021  -5.646  21.202  38.666
>1gue
0.616  25.872  33.188   4.159
0.371  36.088  54.533  -1.391
0.020  44.221  47.954  -8.374
0.012  35.932  47.131   7.952
>1guf
0.535  67.092 -31.839  19.589
0.310  72.249 -21.234  50.216
0.206  63.300 -20.383  55.938
0.185  60.411 -27.323  26.472
0.156  61.793 -23.510  18.620
0.109  94.313 -19.601  65.772
0.091  44.424 -12.362   3.295
0.013  70.935 -27.397  45.166
0.012  89.195 -15.047  58.092
0.011  80.518 -13.681  55.534
0.010  55.832 -28.862  17.868
0.010  47.140  -0.793   1.150
>1gup
0.758  32.560   4.604 155.033
0.655  -2.368 -13.320  72.370
0.620  -0.554  -5.451 155.876
0.615  32.571  -7.161  62.277
0.113   1.599  -0.596 147.761
0.101  10.457   2.717  62.782
0.061  16.917   0.481 156.574
0.051  -7.989  28.082 171.188
0.045   5.602   7.283  87.375
0.036  13.683   2.755 170.250
0.033  10.490   9.252 162.723
0.027  33.122  16.578  72.724
0.026  15.841   3.332  72.526
0.026  13.714  -7.811  68.645
0.023  27.698 -12.179  72.048
0.022  16.813  28.338 158.282
0.022  32.069   7.877 178.310
0.021  -6.492 -21.489  71.666
0.017  -8.876   3.712  62.961
0.012  -7.798   9.228 137.038
>1guq
0.683  32.500   4.647 154.882
0.602  -2.245  -6.661 155.942
0.591  32.192  -7.234  62.338
0.552  -2.562 -13.019  72.382
0.084  15.928   0.227 156.838
0.059   1.977  -0.961 147.884
0.046  -9.083   4.169  62.749
0.046  10.639   2.554  62.647
0.041  -8.236  29.076 170.068
0.040  13.549   2.764 170.619
0.036  31.394   7.588 178.028
0.034  32.192  16.198  73.172
0.031  10.287   9.375 163.097
0.031  15.565   3.181  72.465
0.029  16.654  28.343 158.450
0.026  26.908  -6.887 155.715
0.021   5.250   7.199  87.604
0.019  28.526  -7.984  69.448
0.019  -6.269 -21.681  71.774
0.016  12.919  -6.995  68.972
>1guy
0.939  61.912  62.886   8.037
0.867  87.330  20.933  27.696
0.122  58.402  58.291  14.130
0.063  73.585  61.051  15.627
0.047  81.131  18.886  21.515
0.037  60.453  54.061  20.613
0.030  49.564  56.918  12.218
0.027  80.857  24.398  15.606
0.014  89.236  32.098  18.657
0.013  91.659  18.168  34.494
0.012  65.310  45.230  16.811
>1guz
0.955  37.477  48.941  49.251
0.934   4.125  88.571  48.731
0.900  -3.584  77.690  29.839
0.841  44.880  59.983  29.463
0.127  13.340 102.023  49.806
0.089  27.366  36.225  49.751
0.042  45.507  53.744  17.554
0.030   6.794  94.466  43.241
0.022  47.707  69.439  34.121
0.018  31.474  84.876  39.968
0.017  -7.180  66.952  31.792
0.016  33.356  43.106  43.643
0.015   0.311  85.577  15.607
0.013  53.794  66.505  14.441
0.013  43.359  53.081  54.994
0.010   5.994  52.834  16.784
>1gv0
0.816  63.834 112.001  97.787
0.552  73.824  88.151  93.723
0.141  41.794 106.562  89.129
0.059  83.879  97.851  84.039
0.058  79.774  97.499  69.520
0.020  51.908 108.990 103.776
0.016  89.762  92.048  81.670
>1gv4
0.490  12.837  47.516  38.234
0.387  24.951  90.420  21.396
0.258  21.382  47.979  20.797
0.243  31.310  91.154  38.207
0.115  50.841  86.088  48.163
0.038  21.265  45.211  45.907
0.029  33.216  62.063  19.815
0.025  37.654  90.996  30.533
0.022  20.725  93.097  48.545
0.021   9.737  48.064  30.060
0.016  -7.629  52.928  47.935
0.016   9.628  76.937  19.017
0.013  29.697  37.080  48.633
0.012  33.974  81.109  34.126
0.011  13.194 101.894  48.994
0.010  22.090  70.509  10.282
>1gve
0.451  31.094   2.788  54.133
0.415  24.405   7.887   6.011
0.356  33.537   2.901   9.337
0.234  38.836   7.766  49.631
0.115  37.373  16.858  21.813
0.056  44.917  -3.378  22.519
0.056  39.068  -6.370  37.203
0.029  48.780  14.660  55.791
0.022  46.734  12.517  34.063
0.013  26.755   6.693  45.622
>1gvg
0.728  -0.443   6.041   4.282
0.110   9.760 -10.238   3.016
>1gvo
0.778  24.543   9.779  27.238
0.019  18.436   9.692  21.880
>1gvq
0.525  25.094  10.931  28.192
0.107  21.702   8.039  21.503
>1gvr
0.732  24.946   9.432  26.831
0.011  18.260   8.788  21.539
>1gvs
0.641  24.286   9.672  27.235
0.026  21.570  12.752  19.545
>1gvv
0.695   4.818 270.691  14.824
0.020   4.146 256.360  17.240
0.015  -9.124 265.094   8.175
>1gvy
0.555  82.210  31.909   8.816
0.178  83.722  19.143   4.201
0.032  89.416  37.020   8.170
>1gw1
0.578  79.143  35.899  -8.360
0.245  65.849  37.359  -4.339
0.011  83.051  42.322  -4.422
>1gw2
0.900   2.028  31.018  48.018
>1gw6
0.740  30.498   3.357   0.816
0.111  36.101   8.870   3.453
0.053  44.833  20.250   9.438
0.030  37.709  16.662   5.742
0.023  24.743  11.910  -2.014
0.015  45.259 -18.076 -17.161
>1gwc
0.945  47.053 -11.942  68.591
0.904  77.365  41.426  53.690
0.859  57.643  29.172  44.384
0.806  78.773  27.154  36.580
0.722  70.914  20.826  61.707
0.695  61.459   3.950  61.265
0.086  64.029  34.700  24.110
0.072  59.227  20.620  56.284
0.067  65.743  29.209  47.034
0.065  39.921 -11.976  62.468
0.058  72.704  48.095  60.097
0.036  55.792  35.453  38.619
0.016  82.225  35.259  38.565
0.016  81.084  27.864  22.529
>1gwh
0.685  22.031  -0.230  -4.973
0.492 -14.286  21.026 -10.603
0.271  41.125   2.401  -7.916
>1gwj
0.736  14.043  48.769  24.734
0.042   9.174  50.518  16.415
0.013  13.577  66.602  15.457
>1gwn
0.946  42.773  70.995  26.395
0.918  39.977  41.970  54.646
0.201  38.877  46.140  38.375
0.045  39.294  66.540  41.691
>1gwq
0.561   5.829   6.238  30.044
0.533  10.692  -6.443   2.693
0.060  13.819  10.480  35.671
0.018  20.494 -11.727  -0.403
0.015  10.330   7.584  14.139
>1gwr
0.754  -6.726  -4.317  13.385
0.588   2.658   3.711 -15.528
0.048   1.968  -3.169  22.993
0.031  15.237   3.498 -16.827
0.028  -2.062   6.243   0.483
0.016  27.452   6.891  -3.311
0.014  -0.272   4.741 -25.818
0.010  30.676  -2.284   5.030
>1gwv
0.791  10.892  14.826   2.814
0.629   3.700  12.519  44.641
0.396   6.329   8.722  52.938
0.134   5.983  12.273  -5.802
0.065  10.589 -15.135  43.026
0.020   4.776 -14.228   3.443
>1gww
0.741  10.891  14.619   3.217
0.589   3.661  12.424  44.416
0.440   5.902   8.629  52.965
0.125  10.460 -15.685  42.364
0.115   5.748  12.246  -5.754
0.014   5.327 -14.439   4.062
0.014   9.581  -4.465  22.042
0.011  16.964  11.408  50.718
>1gwx
0.548  -2.926  -0.238  10.814
0.472  28.210   8.111  57.749
0.024  35.526  16.578  51.509
0.023  -5.287  -1.159  31.440
>1gx0
0.815  11.122  14.907   3.374
0.631   3.303  12.008  44.444
0.403   5.847   8.133  51.949
0.199   9.588  11.946  -4.308
0.087  10.405 -15.892  42.812
0.020   5.535 -12.889   3.739
0.016   9.865  -4.680  22.587
0.013  16.842  10.907  51.119
0.010  11.602  20.367  -3.971
>1gx1
0.953   4.135   9.107  66.696
0.333  12.555  16.691  50.799
0.048  17.787  15.243  57.876
0.045  16.657  16.816  79.857
0.013 -11.720  18.246  66.403
>1gx2
0.883  18.699  28.179  32.154
0.873  -0.681   1.774  31.645
0.030  -1.161  -7.232   8.628
0.019   9.834  15.856  39.959
0.013  -6.191   2.978  44.158
>1gx4
0.759   3.941  11.885  44.762
0.611  10.964  13.826   2.437
0.168   6.196   7.588  53.283
0.081   6.078  11.294  -5.915
0.032   9.474  -4.886  22.623
0.015  10.603 -16.183  42.739
0.012  11.462  19.265  -4.006
>1gx6
0.705  39.259  10.018  16.413
0.616  11.978  28.214  26.994
0.506  12.934  23.939  41.550
0.495  23.543  55.432  30.204
0.173  23.218  31.615  44.561
0.102  29.827  26.050  24.151
0.075  37.151  31.021  20.998
0.059  33.316   9.650  35.862
0.033  20.071  43.522  17.567
0.024  22.544  26.272  29.413
0.015  12.627  51.050  21.556
0.015  10.044  23.991  16.724
0.013  21.033  10.597  46.418
0.011  22.557  25.650  17.342
0.011  29.675  32.036  18.328
0.010  50.131  17.967  17.794
0.010  19.406   9.766   0.445
0.010  31.589  27.763   6.602
>1gx8
0.680   9.928   0.069  58.173
>1gx9
0.485  16.304  46.255  57.924
0.022  17.105  60.280  60.091
>1gxa
0.496  10.090  -2.386  55.842
0.015  10.816 -13.744  62.175
0.010  16.988   2.695  53.996
>1gxs
0.942  27.205  17.792  26.869
0.825  10.366  47.269  51.590
0.685  19.253  47.803  62.151
0.581  13.741  20.337  30.069
0.104  26.153  50.432  54.181
0.086  27.312  12.023  36.508
0.017  20.545  10.392  32.364
0.014  35.518   9.396  32.638
0.013  11.604  11.088  27.976
0.012  30.546  29.216  50.465
0.012   6.549  23.616  27.872
0.012  26.013  24.802  56.241
>1gxz
0.863   8.742  25.001  17.770
0.669  25.949  31.117  24.528
0.120  29.939  25.195  31.038
0.034   4.590  16.675  10.842
0.025 -11.232  19.201  24.380
0.011  19.753  26.318  17.377
0.010   0.522  15.411  38.359
>1gy8
0.957  22.266  54.076 104.666
0.934  80.674  59.756 125.635
0.788  21.676  44.782  62.947
0.720  78.545  68.501  86.085
0.645  37.994  59.896 105.046
0.621  64.062  52.956 128.133
0.511  78.624  80.816  98.755
0.448  24.003  32.569  75.642
0.121  57.227  53.787 116.196
0.073  24.720  51.439 116.257
0.066  31.401  51.988  99.602
0.051  71.143  52.615 123.792
0.026  84.764  85.083  90.905
0.022  71.262  97.420 101.024
0.015  38.932  52.018 114.078
0.015  -1.743  49.969  99.186
0.013  78.304  60.436 139.344
0.013 101.661  53.482 130.803
0.012  25.071  37.827  69.395
>1gy9
0.435  22.091  34.249  47.303
0.312  57.422  16.768  79.300
0.021  43.070  41.748  45.299
0.021  24.405  41.975  47.263
0.018  44.588  -6.184  92.641
0.017  41.341  16.497  75.531
0.012  51.556  23.202  84.603
>1gyy
0.593  12.452   2.843  23.297
0.490  12.400   2.500  -2.796
>1gz1
0.551  14.187  -6.792  10.215
0.466   5.317  -6.563  12.318
>1gz5
0.643 -28.712  10.025   3.483
0.628 -37.481 -18.444  35.084
0.623   2.092   6.608  46.725
0.618   9.278 -16.909  10.366
0.537 -28.263  14.848  11.547
0.173   3.053  11.703  40.029
0.048 -36.772 -20.159  43.784
0.041   9.271  -4.787  -6.519
0.032  -6.896  -4.350  60.405
0.017 -12.574  11.588  -4.153
0.016  19.689  -6.052  36.937
0.014 -20.574   0.854 -11.100
0.014 -30.663 -12.629  53.663
0.011   9.994  -7.381  59.448
>1gz6
0.967   0.612  32.244  91.457
0.818  30.551  37.925 101.972
0.783   4.909  53.689  49.394
0.769  35.803  46.945  39.097
0.293  14.061  55.662  74.694
0.088  35.666  54.228  47.271
0.047  17.075  31.880  59.724
0.044  42.235  54.478  57.889
0.042   7.480  39.305  80.824
0.040  31.391  32.343  94.681
0.037  23.705  58.296  57.260
0.033  10.213  46.001  58.004
0.020  41.161  30.676  84.508
0.015  22.693  24.657  83.607
0.012   2.881  32.458  82.579
0.011  39.684  45.809  25.014
0.010  16.025  54.232  82.818
0.010   5.072  45.025  75.566
>1gz8
0.538   1.447  27.979   8.262
0.019  13.735  31.766  37.926
0.015   2.831  23.548  16.991
0.013  -1.223  40.113  28.759
>1gzf
0.852   6.938  33.533  39.998
0.793  25.905  -1.385  42.717
0.789  16.656   6.150   0.043
0.784  38.139  31.688  36.212
0.124  29.573  32.570  34.369
0.079  38.476  18.387  27.334
0.036  22.711  22.639   0.361
0.035  13.025  34.333  34.627
0.034  16.397  -3.362  15.373
0.024  22.756  22.145  41.182
0.022   5.364   8.438   3.078
0.017  29.805  22.075   8.847
0.016  28.970  16.458  37.274
0.014   4.970  -1.570   8.769
0.013  21.104  24.986  12.969
>1gzg
0.894 118.115  32.956   8.049
0.604 117.586  33.255 -25.724
>1gzq
0.790 101.184  21.801  -8.284
0.630 107.408  13.582   6.331
0.053 105.365  19.886  -1.583
0.016  93.707  27.262   3.314
0.012  79.275  47.135   5.300
0.011  86.013  27.394  -1.663
0.010  70.659  29.526   7.070
>1h00
0.320   0.863  30.478   9.217
0.014  10.225  27.343  40.523
>1h01
0.748  -1.909  27.612   9.078
0.060 -11.610  22.491  -0.007
0.058  -8.807  30.984  37.836
>1h07
0.507   1.067  28.660   9.016
0.023  -5.903  31.282  39.068
0.014  10.388  26.725  40.585
0.013  -5.325  25.884  18.075
0.010   4.836  15.372  34.316
>1h08
0.688  12.651  -8.192  11.044
0.022  12.438  11.729  23.826
0.013   8.271  21.997  14.707
>1h0b
0.624  12.426  33.534  11.815
0.374  14.684   4.833  27.415
0.231  15.571  13.842  22.080
0.040  12.109  41.669  11.955
0.014  26.695  18.500  12.829
>1h0c
0.696  30.300  35.276 -13.487
0.060  20.101  42.604 -16.987
0.020  31.512  34.984 -21.612
0.019  24.318  19.526 -17.533
0.018  32.903  34.221  -5.504
0.018  28.655  13.793  -2.837
0.016  22.186  35.156 -12.823
0.016  49.992  28.051   2.904
>1h0g
0.555  20.601  39.751  94.350
0.531  46.405  68.826  65.099
0.467  43.235  81.741  52.320
0.262  10.662  41.216 102.708
0.099  40.327  25.878 102.105
0.083  49.038  72.915  58.593
0.076  14.733  37.443 110.982
0.070  29.248  38.911  87.653
0.067  50.982  78.502  44.497
0.042  33.645  69.785  71.482
0.032  22.049  44.153  87.688
0.019  62.059  55.646  51.195
0.012  15.802  39.858  84.446
0.012  49.071  72.803  78.903
>1h0p
0.335  55.480  20.284  11.579
0.029  57.566   7.879   2.409
0.020  60.394  12.574   9.622
0.018  77.526  23.181  18.799
>1h0s
0.863  28.753  70.670  19.181
0.015  26.905  62.010  33.694
>1h0v
0.725   1.335  27.656   8.999
>1h0w
0.598   1.789  28.887   9.252
0.011  10.308  26.882  40.719
>1h11
0.648  61.410  43.591  36.144
>1h18
0.079 110.550  26.032  56.027
0.072  85.439  44.902 100.768
0.059  97.204  43.293  90.536
0.057  68.788  37.375 121.905
0.033  50.478  17.580 109.356
0.024  68.322  54.620 122.232
0.022  78.967  17.606 133.460
0.020  96.887  35.544  98.901
0.013  76.680  50.001  89.865
0.013  94.314  41.382  65.556
0.012  63.532  43.981  90.357
0.010  60.323  36.509 129.580
0.010 102.227  42.909 122.308
>1h1d
0.918 -18.061  60.255  42.726
0.030 -23.604  62.528  48.532
>1h1i
0.816  90.216  29.816 -28.300
0.797  76.634   5.413  32.913
0.771  89.934  29.633  14.941
0.583  67.398   9.934  74.779
0.269  97.507  35.017  -5.311
0.110  70.155  14.487  56.600
0.109  89.448  29.224  -6.771
0.039  83.154  22.028  -6.331
0.039  57.224  18.917  79.776
0.028  59.814  10.911  54.717
0.015  90.457  28.033  64.301
0.013  81.010  12.246  56.147
>1h1m
0.901  90.192  29.774 -28.159
0.857  89.834  29.135  14.235
0.822  76.630   5.380  32.978
0.512  67.485   9.897  74.576
0.294  97.491  34.874  -5.732
0.179  72.756  14.492  55.423
0.070  89.290  28.574  -7.159
0.068  56.794  19.171  79.342
0.035  60.036  10.852  54.579
0.024  69.536  -2.787  52.470
0.015 101.634  34.340 -16.995
0.012  89.429  28.404  64.517
0.011  84.134  21.963  -7.027
0.010  58.095  12.209  74.184
>1h1p
0.929  33.867  80.959 -16.108
0.919  34.050  47.550  18.757
0.057  54.940  76.527  15.273
0.047  34.945  44.187  31.750
0.043  53.942  76.047  28.120
0.040  31.734  55.935   2.299
0.034  22.002  43.244   1.237
0.032  44.966  81.039  -1.200
0.028  48.275  65.751 -35.304
0.023  46.285  48.821 -31.262
0.022  49.424  47.898 -15.233
0.022  21.239  53.918   9.778
0.020  54.607  41.124  42.894
0.020  28.590  71.328  10.223
0.019  21.695  43.511   9.497
0.018  23.787  43.053  18.071
0.018  63.622  48.521 -34.224
0.016  32.203  38.632  -8.916
0.016  38.760  75.551  -0.962
0.015  45.584  56.343 -26.301
>1h1q
0.942  34.560  82.797  43.220
0.405   3.051  56.407  42.202
0.300   6.524  44.263  51.747
0.138  20.897  72.640  50.976
0.065  50.439  57.025  38.766
0.051  18.929  55.782  42.836
0.043  50.691  51.824  31.776
0.038  59.876  67.280  34.494
0.033  26.184  67.167  74.107
0.026  42.680  47.456  43.309
0.024  60.421  57.646  48.575
0.016  12.406  64.761  82.603
0.014  19.115  64.850  43.744
0.012  33.418  64.103  77.241
0.010  10.322  48.060  45.377
>1h1r
0.927  -2.805 -15.518 105.158
0.923   7.233  45.248  52.245
0.156  21.477  -4.176 108.779
0.132 -16.792  14.042 112.865
0.073   5.959  57.745  42.239
0.070  26.031  66.830  72.753
0.059  -7.577  23.571 116.600
0.051   7.808  45.113  82.248
0.032 -17.441 -12.197 108.325
0.026   5.874  19.739 104.319
0.019  13.658  62.711  83.694
0.017  17.980  78.824  58.211
0.014  34.332 -17.150 114.032
0.014 -14.917  31.618  74.187
0.014  18.702  14.034 114.079
0.013  11.851  53.148  81.776
0.012   2.899  29.995  83.447
0.010   9.228 -20.738 114.254
>1h1s
0.920  34.881  81.420  42.371
0.396   5.915  44.160  51.567
0.272   2.837  56.832  42.684
0.075  17.876  72.792  50.228
0.060  59.948  67.266  34.915
0.043  21.520  78.406  36.361
0.040  27.018  76.076  56.108
0.034  10.096  70.592  52.609
0.027  18.341  51.098  45.031
0.027  51.513  51.268  32.194
0.026  26.636  67.419  74.242
0.024  42.788  47.571  42.771
0.021  60.535  56.433  48.125
0.017  51.556  57.092  38.990
0.013  50.660  65.788  32.700
0.012  48.906  88.003  34.521
0.011  12.560  65.058  82.552
>1h1w
0.501  40.226  16.263   3.005
0.180  51.337  22.739   3.830
0.038  58.511  14.761   0.593
>1h22
0.789   4.008  67.152  64.609
0.092  -4.768  82.957  53.373
0.029  23.544  66.722  61.068
0.016   1.100  89.178  53.117
0.014  26.476  51.861  69.582
0.011   5.097  79.063  63.851
>1h23
0.834   3.920  67.130  65.105
0.055  -6.684  80.487  53.963
0.029  23.355  66.849  61.483
0.016  26.623  54.950  70.960
0.011   5.219  79.194  64.638
>1h2b
0.981  82.482   5.321  -7.191
0.963 104.380 -18.258  36.071
0.176  94.176 -17.517  32.030
0.085  81.667  -4.398  -4.729
0.017  73.518   2.181  -4.770
0.014 104.905  16.129  -3.083
>1h2f
0.639  59.782 -26.970  -8.194
>1h2j
0.756  61.268  43.025  35.925
0.011  68.923  52.593  35.939
>1h2k
0.446  20.608  25.201  29.485
0.062  33.532  44.517  33.372
0.034  39.944  49.693  34.387
0.019  16.508  36.047  33.777
0.015  41.354  41.196  31.605
0.014  27.225  42.274  39.171
>1h2l
0.287  20.727  25.328  29.859
0.067  33.387  44.649  33.908
0.040  39.850  49.860  34.983
0.016  41.196  41.103  32.528
0.015  16.594  36.331  34.477
0.012  27.038  42.087  40.168
0.011  26.133  23.897  39.064
0.011  16.508  16.646  14.742
>1h2m
0.396  20.615  25.267  30.189
0.066  33.403  44.546  33.928
0.038  39.811  49.766  34.965
0.016  16.728  36.008  34.608
0.014  41.129  41.138  32.480
0.014  25.947  41.619  41.452
0.010  16.409  16.521  14.761
>1h2s
0.736  22.234  19.792  23.943
0.505  22.276   8.074   2.718
0.038   7.636  11.323  39.216
0.021   8.163  11.705  23.200
>1h2y
0.736  35.109  45.225 104.088
0.549  38.421  37.442  82.377
0.109  48.431  37.270  93.922
0.072  37.153  37.279 104.091
0.055  27.938  50.953  87.328
0.054  46.480  42.789 102.133
0.044  30.279  44.444  82.304
0.026  37.527  33.873  93.845
0.019  36.724  53.401  93.574
0.013  31.886  58.946 106.038
0.012  44.804  46.096  57.144
0.012  53.255  51.751  86.022
>1h3f
0.467   2.396  59.877 -23.977
0.144   5.914  51.324  14.977
0.073  -0.095  73.469  69.368
0.040   1.062  51.131  22.981
0.029  -9.954  28.724 -68.824
0.024   2.405  55.467 -15.543
0.021 -23.279  26.424 -76.992
0.020 -22.608  28.588 -84.888
0.019 -15.085  27.226 -75.670
0.016   2.025  57.725  29.764
0.013  -4.145  58.412 -29.067
0.011  -7.564  63.342  68.789
0.010   8.145  57.891   9.363
>1h3m
0.117  86.031  24.137 -104.712
0.113  91.342  31.859 -99.506
0.029  92.895  43.951 -100.509
0.027 115.375  39.489 -106.073
0.024  99.138  48.164 -104.241
0.010  95.068  35.877 -92.070
>1h3n
0.276  -3.863  55.890  61.009
0.227  34.968  44.092  75.444
0.114   8.132  51.719  54.095
0.093  26.280  68.475  54.375
0.045  42.217  56.081  76.828
0.043  34.430  46.945  66.755
0.029  57.265  11.078  70.553
0.023  34.100  52.272  95.882
0.023  43.241  63.262  58.882
0.014  14.902  56.818  54.485
0.012  27.456  50.059  87.412
0.011  35.877  40.822  93.529
0.011  61.385  27.583  71.896
0.010  43.242  41.269  88.769
>1h41
0.625  15.145 -11.784  38.456
0.262   9.552 -13.432   3.000
0.164  16.177  20.256  45.690
0.039  -9.689 -12.121  32.586
0.038  -0.647   5.115  24.491
0.031 -10.077  10.393  -2.348
0.022  12.834  -4.214  58.099
0.022 -19.773  30.386  -4.724
0.019  23.091  -9.521  40.084
0.015   1.089 -17.700  -0.434
0.014  15.574  46.116  40.873
0.014  31.176  -0.656   8.784
0.012  11.010  12.255  18.093
0.011  34.113  -4.059  15.745
>1h42
0.420 -18.573  32.527   7.007
0.380 -14.729  42.118   2.702
>1h46
0.546   5.459   4.498  25.821
0.290   6.318  -1.841  37.820
0.012   0.490  13.031  22.164
0.012  12.997 -10.721  44.125
0.011  23.536   6.559  39.774
>1h49
0.771  -5.583  78.541  42.323
0.766  21.890 110.809  75.191
0.202  -4.252  84.083  48.019
0.027  -2.059  62.299  26.580
0.024  -3.067  68.937  39.377
0.016  26.491 101.843  76.009
0.014  28.237 110.850  80.926
0.012  -9.009  84.346  54.865
0.011  21.923  99.315  94.152
0.010  20.184 126.885  99.572
>1h4g
0.575 -26.256  30.287  18.693
0.349  -0.612  25.825  18.911
0.304 -19.149  25.540  22.304
0.082  -9.045  24.622  16.677
0.014  12.630   8.761  14.531
>1h4i
0.929  49.185 -52.001  86.453
0.493  54.435 -19.722  56.380
0.041  55.604 -59.076  78.888
0.013  43.195 -50.821  69.137
0.011  63.611 -32.409  91.994
0.011  65.987 -18.476  58.315
>1h4w
0.681  50.936  36.401  38.126
0.016  53.175  43.374  34.017
>1h50
0.573  25.096   9.374  27.073
0.029  22.048  11.958  19.905
0.013   6.919  12.433  30.117
>1h52
0.112  16.880   5.714   6.641
0.053  15.934  13.636  14.277
0.025   9.672  18.441  12.488
0.013  17.856  11.468  -0.642
0.013   3.509  11.520  14.562
>1h5n
0.932  38.221  53.430  34.213
0.888   8.477  63.492 -26.461
0.709  28.798  41.690  44.865
0.427  -0.464  67.887 -12.594
0.159   6.699  67.544 -18.735
0.141  25.144  52.308  33.279
0.129  39.698  46.210  48.278
0.099  15.600  60.045 -17.715
0.045  32.881  45.168  37.232
0.042  21.374  68.127  21.115
0.039   5.161  77.529  -3.321
0.037   7.834  56.684 -15.203
0.036   5.665  45.467  38.670
0.034   3.650  53.884   4.482
0.025  -4.919  71.361 -24.657
0.017  20.653  75.829 -10.087
0.014  28.169  53.127  25.574
0.012  57.354  34.298  38.671
>1h5r
0.805  27.456  18.240  78.012
0.466  56.942  -1.642  53.422
0.420  13.219  16.448  50.394
0.385  16.132  11.785  44.328
0.374  27.174 -18.535  64.281
0.344  34.229  -6.820  79.983
0.209  33.523 -22.914  61.505
0.169  35.908  20.544  44.790
0.136  29.943  -8.417  49.719
0.114  37.853   3.449  38.450
0.078  17.793  -1.445  77.280
0.030  54.617   5.980  49.787
0.023  18.123 -11.950  76.399
0.020  21.825  24.233  76.625
0.013  52.406 -13.807  61.616
0.013  28.901   4.353  35.334
0.012  51.433 -13.840  73.899
0.011  20.072 -14.227  47.220
>1h5s
0.760  27.702  17.675  79.391
0.617  53.676   2.859  53.036
0.429  15.955  11.985  44.494
0.426  28.640 -19.613  64.554
0.387  33.095  -7.175  80.327
0.282  11.919  16.787  50.148
0.280  18.302  -1.560  79.227
0.208  36.103  19.906  45.117
0.164  37.337   3.165  39.431
0.048  44.190  19.052  45.493
0.033  19.480 -12.779  77.456
0.016  21.980  24.127  78.124
0.012  30.989 -11.229  48.968
>1h5t
0.702  27.510  17.834  79.632
0.513  16.365  11.661  44.867
0.464  25.203 -19.181  65.485
0.418  54.537   2.591  53.207
0.353  32.687  -6.989  80.572
0.342  10.781  17.154  49.127
0.279  18.255  -1.565  79.052
0.259  32.242 -21.648  61.912
0.224  35.670  19.790  45.575
0.133  37.585   2.467  40.011
0.090  21.830  23.292  77.446
0.022  43.664  20.307  46.452
0.018  29.253 -11.105  49.754
0.017   8.204  14.417  59.033
0.016  14.374 -10.018  76.684
0.011  43.335   1.828  75.693
>1h5u
0.775  25.206  24.731  29.645
0.271  24.852   5.261  50.549
0.134  37.103  35.109  31.530
0.111  36.029  25.462  32.092
0.046  47.102   0.517  31.218
0.020  51.189  14.392  56.391
0.019  -2.581  14.178  38.436
0.013  28.556  48.800  31.547
0.012  11.170  45.503  25.353
0.010  44.938  23.010  61.691
>1h5v
0.747   6.869  42.788   8.081
0.053  -0.066  45.235  14.259
>1h5x
0.226  16.864  42.915  78.800
0.216  28.501  44.920  45.383
0.018  22.471  41.380  92.046
0.016  41.501  43.504  74.825
0.014   3.964  44.879  48.790
0.012  14.929  42.864  69.951
0.011  22.547  43.379  32.223
>1h60
0.456  24.931   9.055  27.477
0.056  23.116  12.947  14.751
0.012  18.543   8.602  21.906
>1h61
0.702  24.971   9.600  26.808
0.054  23.786  13.279  13.633
0.010  18.356   8.846  21.105
>1h62
0.659  24.852   9.606  27.126
0.020  18.161   8.912  20.980
>1h63
0.708  24.668   9.495  27.062
0.017  18.241   9.034  21.661
>1h65
0.840   7.605  16.224  27.276
0.762  23.741  71.296   6.970
0.697  32.431  56.153  18.431
0.034  32.495  67.630  30.690
0.028  40.204  56.855  20.818
0.020  11.337   9.423  23.249
0.014  21.354  19.354  15.301
0.014  27.770  48.729  21.953
0.013  26.775  73.582  -1.628
0.013  36.091  43.000  30.506
0.012  32.021  80.053  -0.672
>1h66
0.385  19.393  -7.049   7.245
0.380  -0.972  14.497   7.678
0.338 -28.826 -33.057 -28.890
0.286 -41.980 -55.669 -39.604
0.053 -35.550 -33.511 -22.620
0.044   6.259  22.967   7.768
0.033 -47.427 -53.827 -45.713
0.033  16.816  -7.645  -3.555
0.025 -40.006 -25.288 -20.452
0.013  -7.748   0.452   9.817
>1h68
0.639  25.696  33.636   3.951
0.571  36.432  54.701  -1.525
0.024  44.392  47.896  -8.564
>1h69
0.564 -29.799 -32.806 -28.033
0.384  16.479  -7.622   1.653
0.295 -43.748 -53.584 -43.111
0.259 -37.031 -32.816 -22.206
0.217  -0.697  14.879   7.544
0.069   5.999  22.310   7.734
0.029  16.182 -13.387  -6.027
0.020 -41.446 -60.738 -37.911
0.016  13.936  23.153   2.054
0.015 -41.940 -24.806 -20.977
>1h6a
0.822  15.692  13.875   6.615
0.561   2.800  20.807  65.472
0.307   4.800  16.350  56.088
0.031   5.520   1.367  54.620
0.028  22.110  25.936  20.608
0.022   2.992   7.643  49.282
0.018   9.810  13.228  18.867
0.012   2.519   5.752  36.587
0.011   4.503 -25.676  64.089
0.010   8.692   5.655  27.238
>1h6c
0.786  15.704  13.645   7.111
0.498   3.243  19.796  63.421
0.109   4.665  16.348  55.936
0.038  10.765  10.665  20.830
0.028  21.885  26.595  20.982
0.028   8.386   5.275  27.378
0.018   3.862   6.449  54.610
0.015   4.793 -25.820  63.851
0.015  24.542  15.292  65.826
0.010   4.574  17.889  18.849
>1h6m
0.524   5.151  23.743  24.531
0.082  -2.798  28.134   5.972
0.027  -6.256  29.138  16.054
0.018   5.731  21.004  16.402
0.011   9.712  18.886  29.008
>1h70
0.411  16.347  -4.273  19.373
0.166  21.823   4.061   9.687
>1h72
0.303  61.784  40.059  18.792
0.034  53.033  51.261   3.141
>1h73
0.670  67.544  37.760  20.829
0.215  60.646  42.747  18.230
0.011  54.796  52.146   2.501
>1h78
0.460  36.345  70.967  79.559
0.087  31.656  77.915  76.332
0.033  46.694  79.979  82.730
0.018  59.668  42.492  75.324
0.014  45.898  83.625  96.499
0.010  45.163  77.395  74.341
>1h7f
0.585  42.303  50.266  52.778
0.196  17.806  89.291  70.367
0.055  37.164  57.690  54.581
0.033  37.209  82.046  59.624
0.025  19.869  82.253  76.403
0.013  20.182  83.835  63.144
>1h7g
0.364  42.343  49.266  52.780
0.168  17.446  88.895  70.532
0.052  36.989  57.896  55.125
0.023  37.523  81.939  59.934
0.018  19.909  83.214  76.265
0.017  21.348  84.417  65.152
>1h7h
0.737  42.760  49.646  52.966
0.367  17.506  89.736  70.369
0.033  37.059  57.792  54.943
0.026  37.158  81.703  59.652
0.026  20.188  81.989  76.190
0.021  20.771  83.990  65.143
>1h7l
0.370  15.643  18.336  36.381
0.068   9.924  12.385  36.600
0.033  22.208  19.438  30.597
0.012   7.343  11.064  28.706
>1h7n
0.940  20.675  24.518  15.902
0.014  26.797  14.200  30.674
0.011   3.485  29.153  14.385
>1h7o
0.935  21.069  24.433  16.281
0.019   3.399  28.985  14.462
0.017  26.632  14.366  32.278
>1h7p
0.916  21.436  24.699  15.861
0.042  25.273  12.909  25.009
0.019   3.639  28.982  14.201
>1h7q
0.377  15.306  17.939  36.480
0.075   8.396  10.460  29.263
0.057  21.996  19.339  30.515
>1h7r
0.885  21.341  24.206  16.258
0.027   3.775  28.958  14.288
>1h7t
0.156  41.656  50.310  53.016
0.045  36.543  57.815  55.429
0.044  18.583  88.456  70.455
0.027  36.943  82.099  59.367
0.015  20.236  82.426  76.030
>1h81
0.556 130.299  56.402  -7.771
0.483 122.259  58.186  -5.768
0.381 133.130  79.264  25.240
0.376 140.830  57.361 -12.640
0.361 132.002  83.509   0.726
0.278 122.190  86.009  24.984
0.192  65.246  47.895   5.168
0.137 120.841  78.031  29.609
0.106  66.177  43.393  22.622
0.079  75.327  45.085   5.322
0.046  74.959  56.455  30.238
0.044  66.890  66.789  -0.956
0.034 130.798  54.033  20.564
0.023  71.916  52.030  37.157
0.023  71.231  44.647  13.486
0.022  53.618  67.481   6.274
0.020  83.033  44.759  38.218
0.015 153.200  69.132  -3.613
>1h82
0.660 132.294  60.617  -7.694
0.581 134.508  80.936  26.515
0.573 122.763  89.064  25.439
0.396 144.922  58.880 -11.775
0.319  69.561  44.092  19.401
0.202 124.097  60.481  -6.079
0.098  66.805  51.101   1.995
0.077  76.074  45.806   2.988
0.061 134.098  85.804   0.878
0.043 142.600  51.331  -4.588
0.035 134.330  53.853  19.301
0.032  73.207  32.475  27.649
0.023  69.174  66.683  -0.973
0.015 124.676  80.101  29.120
0.014  73.788  53.688  36.397
0.012 142.565  82.470  -2.299
0.012  54.118  68.812   6.486
0.011  73.128  59.788  11.800
0.011  90.728  48.220  26.717
>1h83
0.711 132.805  60.636  -7.989
0.476 134.970  80.468  26.260
0.394 123.280  88.229  25.172
0.374 133.533  86.058   0.659
0.340 144.327  59.029 -11.809
0.228  66.774  51.078   2.280
0.186  67.059  44.902  23.193
0.158 125.201  57.046  -6.140
0.069  76.167  45.496   5.456
0.026  73.352  52.882  37.978
0.026 124.278  78.753  29.653
0.021  83.929  45.094  39.275
0.020 117.252  60.191  -3.207
0.018 152.011  61.078 -34.100
0.015  54.536  69.070   6.308
0.015 110.179  56.027  -2.747
0.015  73.339  59.441  13.849
0.013  72.954  45.540  13.701
0.012 134.641  55.053  21.400
0.011 121.743  65.794  -7.256
>1h84
0.462 131.840  59.742  -7.396
0.454 135.740  79.786  25.816
0.442 143.997  58.445 -11.942
0.393 133.170  84.829   0.835
0.358 120.882  88.708  25.199
0.257  65.933  48.667   5.094
0.208 123.357  59.494  -6.058
0.197  66.629  45.097  23.343
0.048  76.108  45.558   5.222
0.045 122.385  78.750  30.245
0.035  73.191  52.952  37.810
0.024  54.221  68.688   6.123
0.019 115.446  59.622  -3.226
0.018 133.831  54.829  21.492
0.015  83.929  44.886  39.011
0.013 135.579  57.763 -14.194
0.011  67.196  67.967  -0.555
0.011  73.007  58.809  13.578
>1h85
0.660 -10.496  39.701  -1.769
0.497 -24.755  42.694  -7.761
>1h86
0.560 131.269  57.537  -7.424
0.548 143.333  58.595 -11.886
0.540 140.013  78.320  25.845
0.408  65.289  49.497   4.388
0.337 122.357  88.714  25.611
0.316 132.903  84.396   1.050
0.287 122.870  59.449  -5.837
0.194 130.034  85.022  24.749
0.182  70.240  44.537  17.731
0.112 122.005  78.811  30.293
0.040  54.075  68.577   6.465
0.025  75.171  45.920   5.699
0.025  53.610  59.684   5.695
0.013  83.699  45.811  38.460
0.013 135.628  57.915 -14.126
>1h8d
0.639  16.546 -11.834  20.805
0.011  17.703  13.266  20.164
>1h8i
0.544  16.259 -11.620  14.790
0.062  29.590  -3.769  10.237
0.020  17.586 -13.286  22.528
0.011  11.920   7.422  33.661
>1h8p
0.768  12.419  30.471   8.879
0.401  42.730  18.042  17.387
0.365  18.059  23.573  10.304
0.313 -12.340  44.939   5.165
0.025  29.051  21.129  14.647
0.012  35.710  16.251   9.185
>1h8s
0.584  -1.735  82.568  23.242
0.482  11.876  83.222  32.833
0.394  19.930  38.187  13.703
0.388  29.511  32.347  15.798
0.306  19.738  73.710  29.746
0.103   7.796  88.223  27.730
0.053  -7.692  80.244  16.085
0.038  16.176  32.974   8.883
0.030  16.114  38.199  20.849
0.021  21.138  63.596  17.984
0.014  16.328  66.172  26.649
0.011  37.687  41.674  10.815
>1h8y
0.661  48.521 124.080  72.120
0.419  30.497  93.187  53.715
0.066  27.723  91.129  46.072
0.014  29.023 106.856  69.090
>1h94
0.460  95.252  -7.204  35.019
0.029  70.931   1.558  39.442
0.014  86.479  -4.765  32.375
0.013  58.481   9.432   3.333
0.012  57.761   3.295  11.359
>1h9a
0.617  89.510  64.362  28.643
0.104  39.592  72.712  35.228
0.039  71.016  72.991  24.414
0.035  33.691  80.601  34.478
0.026  44.488  76.391  23.949
0.020  48.946  75.975  40.317
0.017  71.413  66.767  16.616
>1h9g
0.817  42.854  42.546  18.647
0.030  27.704  25.052  25.168
0.018  55.473  45.613  15.427
0.017  33.993  41.889  23.341
>1h9z
0.777  33.478  14.016  33.653
0.611   9.422   8.678  17.174
0.573  51.503   8.688  21.647
0.516  25.419   7.057   9.272
0.321  -0.279   7.829  38.472
0.270  33.017  13.767  10.123
0.041  22.837   4.438   1.152
0.013  37.936   6.686  17.877
0.010  23.247  13.214 -13.817
>1ha2
0.768  33.800  14.013  34.184
0.465  51.560   8.133  21.867
0.374  26.044   8.050  10.772
0.361   9.950   7.906  16.793
0.339  -2.039   3.230  40.532
0.160  32.926  13.918  10.736
0.058  22.483   4.573  -0.424
0.036   0.833  10.899  36.612
0.033  45.857  13.815  17.435
0.020  13.126  15.096  35.024
0.011  14.067   5.601   3.685
>1ha3
0.980  61.792  -3.991  -1.381
0.978   8.213   1.570  13.628
0.750  23.707  15.828  24.761
0.494  50.823  15.180 -12.788
0.045  52.565  10.543  25.600
0.021  23.413  10.150  18.439
0.020  39.706  -9.841   2.725
0.018  29.440 -10.051  10.773
0.017  -8.804   4.635  25.774
0.012  44.764  31.039 -12.120
0.010  52.601   2.310   7.605
>1hb1
0.922  10.460  38.522   3.678
0.029   1.793  52.254   2.878
>1hb2
0.725   9.298  38.438   4.158
0.030   1.231  52.410   2.438
>1hb3
0.835   9.336  38.632   4.220
0.028   1.587  52.476   2.667
>1hb4
0.731   9.364  38.475   4.099
0.032   1.326  52.325   2.433
>1hbj
0.946   4.818  69.101  64.154
0.058  -6.551  80.795  53.464
0.016  23.628  67.042  60.701
0.015  26.503  52.409  70.551
0.012  10.131  75.827  65.499
0.011 -20.917  76.059  46.097
0.011  20.299  50.436  78.057
>1hbk
0.222  -1.370  20.452  18.889
0.011   8.223  14.748  17.858
0.010   7.589  24.919  32.507
>1hbp
0.793  31.792  19.666  48.438
>1hbv
0.573  -9.414  17.223  26.475
>1hck
0.744 102.611  98.826  80.634
0.019 116.542  81.624  79.388
0.015  98.141 101.669  94.644
0.014 101.641  66.261  75.371
>1hdg
0.858  37.946  45.238 102.201
0.507  26.814  55.146 141.208
0.474  17.620  54.582 136.751
0.291  41.545  38.799 108.040
0.032  23.089  63.391 116.688
0.031  25.577  48.314 137.231
0.024  54.314  22.894 120.646
0.019  28.797  38.514 113.302
0.016  50.566  49.184 127.150
>1hdi
0.876  20.157  14.621  27.933
0.318  34.898  29.949  22.631
0.202  34.845  22.881  28.183
0.013  27.499  17.769  26.675
>1hdo
0.162  27.272  -2.799   9.428
0.156  13.964  -9.546   8.238
>1hdr
0.941  26.207  46.383  33.363
0.045  34.844  51.869  30.697
0.014  26.105  43.540  17.949
>1hdu
0.838  33.203   9.539  33.953
0.781   4.768   8.794  -3.318
0.557  20.915  39.593   4.137
0.496  49.492  39.539  43.977
0.184   4.580  19.199   2.474
0.170  33.056  17.641  39.546
0.163  43.197  11.463  40.768
0.128  15.773  11.715   2.629
0.051  35.719  27.656  50.433
0.044  19.611  -6.033  51.039
0.041  42.296  -4.852  24.756
0.036  17.741   3.947  -2.668
0.034  48.815   3.443  32.995
0.029  17.539 -13.782  49.211
0.026   8.290  35.062   4.014
0.018  34.453  50.283   2.928
0.016  34.246  33.460  41.584
0.014  36.071  18.091  49.108
0.012  15.012  -4.026 -11.857
0.010  18.431  49.429   1.440
>1hdx
0.991  -6.630  11.814 -30.651
0.936   6.055  -7.864 -62.387
0.082   5.869 -15.874 -53.383
0.033  18.756   3.337 -18.397
0.013   1.932   4.209 -28.422
>1hdy
0.992  -5.941  11.383 -30.829
0.904   6.706  -8.288 -62.505
0.087  -3.334  14.830 -76.817
0.050   6.135 -15.754 -54.433
0.022  19.429   3.955 -19.549
0.013 -15.425   9.417 -41.367
>1hdz
0.984  -6.190  11.785 -31.055
0.883   6.398  -7.275 -62.044
0.248  19.518   3.486 -19.016
0.062   5.326 -15.127 -54.077
0.027  -1.245  15.201 -75.228
>1he1
0.864  -4.193  26.439  59.536
0.727   3.663  46.311  12.063
0.032  -0.795  36.019  36.792
0.011  -5.028  44.296  14.072
>1he2
0.270  13.876  -9.399   8.271
0.047  27.653  -2.374   9.531
>1he3
0.222  13.802  -9.466   8.246
0.089  27.503  -2.575   9.585
>1he4
0.163  14.152  -9.486   7.974
0.037  27.710  -2.236   9.560
>1he5
0.268  13.771  -9.439   8.133
0.103  27.615  -2.586   9.594
>1hee
0.838  33.203   9.539  33.953
0.781   4.768   8.794  -3.318
0.557  20.915  39.593   4.137
0.496  49.492  39.539  43.977
0.184   4.580  19.199   2.474
0.170  33.056  17.641  39.546
0.163  43.197  11.463  40.768
0.128  15.773  11.715   2.629
0.051  35.719  27.656  50.433
0.044  19.611  -6.033  51.039
0.041  42.296  -4.852  24.756
0.036  17.741   3.947  -2.668
0.034  48.815   3.443  32.995
0.029  17.539 -13.782  49.211
0.026   8.290  35.062   4.014
0.018  34.453  50.283   2.928
0.016  34.246  33.460  41.584
0.014  36.071  18.091  49.108
0.012  15.012  -4.026 -11.857
0.010  18.431  49.429   1.440
>1het
0.933   2.396  15.267  15.271
0.888  14.187  -2.697 -16.458
0.052  13.838  18.514  -3.358
0.019  26.426   5.739  27.047
>1heu
0.933  14.062  -2.494 -16.490
0.641   1.958  15.851  15.045
0.010  28.021   7.430  26.387
>1hf3
0.845  19.121  15.100  17.597
0.696   6.113 -16.527   0.765
0.032  -2.049   4.099   8.309
0.027   4.230  -2.898  18.972
0.015   7.776 -19.871  10.166
>1hf6
0.714  61.488  43.567  35.792
>1hfp
0.246  28.645  12.247  -0.376
0.066  17.023  19.238  -7.968
0.024  21.740   9.991  12.732
0.013  28.700  18.593  -8.324
>1hfq
0.271  26.970   9.389   5.895
0.138  30.014  18.418  -1.428
0.084  21.279   9.913  12.444
0.041  17.163  19.443  -8.029
>1hfr
0.447  29.899  17.271  -1.015
0.109  26.954   9.744   6.376
0.094  21.642   9.794  12.583
0.030  17.341  18.920  -8.190
>1hfs
0.579  35.154  34.508  27.929
0.046  28.125  37.342  23.561
0.026  34.756  33.819  16.027
>1hg0
0.807  46.978   9.804  15.991
0.799  10.256  -8.785  46.293
0.674  40.222  11.119  47.671
0.636  13.202  -7.373  13.877
0.040  20.034 -14.101  13.665
0.032  44.716  -0.575  58.199
0.023  16.875 -14.747  47.035
0.021  41.807  16.394   5.210
>1hg4
0.733   9.752  -2.814 -61.813
0.656 -11.071  26.258 -124.851
0.585  10.698  50.188 -21.053
0.464  10.158 -10.672   3.889
0.438 -10.654  36.104 -55.315
0.187 -10.435  92.760 -101.206
0.072  -3.337  44.216 -27.836
0.063  -6.968  39.344 -61.888
0.041   5.478  84.788 -87.581
0.032  -6.659  31.179 -120.112
0.029   4.365  34.552 -118.243
0.026   5.347  80.656 -94.846
0.021   4.866  39.791 -67.522
0.019   6.448   3.262 -39.435
0.018  -4.945  -2.608   0.130
0.015  -4.865  -2.477 -51.739
0.015 -11.487  29.068 -135.412
0.015   6.792  29.036 -28.760
0.014  -6.899  68.295 -94.243
0.012 -11.078  86.409 -112.094
>1hgx
0.606  -6.156   8.184  25.489
0.334  10.125  -7.873   1.532
0.046  15.955  -1.701   1.622
0.035   2.353   7.758  20.827
>1hh8
0.310  16.208  16.841  13.541
0.039   8.804   7.729   7.207
0.028  24.841   2.740   1.140
0.024  16.223   7.845  -3.327
0.014  14.871  18.166   1.779
>1hi4
0.569  15.513  15.435   9.935
0.019  26.463  17.100   1.669
0.011  24.664  21.846  10.605
>1hi5
0.516  16.146  16.012  10.469
0.037  26.065  17.065   2.516
0.014  24.102  21.465  11.596
>1hih
0.653   4.149  -1.490  13.798
>1hii
0.701  16.242  31.229  13.837
0.062  31.366  30.816  14.768
>1hiv
0.742   4.701  -1.225  13.779
0.021  27.823   4.195  21.517
>1hj1
0.553  -1.021  -0.096  42.832
0.058   9.005   5.766  46.375
>1hj8
0.641  54.629  76.449 -15.492
0.159  58.167  58.215   0.275
0.027  47.205  67.705 -19.030
0.022  45.588  85.466  -5.140
0.011  53.700  61.116 -17.507
>1hj9
0.271  28.646  14.946  17.024
0.130  17.780  27.151  12.615
0.073  34.521  15.004  26.960
0.012  35.480  25.807  35.104
0.011  20.655  15.928  11.161
>1hjf
0.550  11.130 -13.161   5.497
0.012   9.265  -9.284 -15.796
0.011  17.623   5.013   8.200
>1hjg
0.643  11.267 -11.597   5.386
0.031  11.539  -5.547  -7.759
0.015  10.499 -11.715 -17.497
>1hjo
0.908   6.133  29.055  32.793
0.023  -1.348  30.836  46.015
0.015  12.243  31.538  39.643
>1hk4
0.774  34.259  14.054  34.353
0.554  22.997   6.246   9.528
0.513  52.442   7.932  21.807
0.365  -1.873   3.137  40.647
0.320   9.995  10.815  16.646
0.272  34.717  13.750  11.009
0.150  15.366   8.030  11.236
0.042  37.621   6.661  16.970
0.042  21.977   4.107   1.651
0.032   1.480  10.922  36.710
0.029  44.662  13.562  16.951
>1hkd
0.705 -12.989  44.503 -14.102
0.303  11.987  33.135  40.397
0.013  -4.420  44.101 -12.684
>1hku
0.426   1.560  29.006  27.455
0.115  -4.623  31.583  19.135
0.056 -11.614  28.348   4.419
0.011 -12.165  30.997  16.095
0.010  -6.274  51.036  34.270
>1hld
0.962  10.908  28.340  23.892
0.920  -1.900  60.065   6.017
0.036   8.178  39.418   1.003
0.018  15.162  46.882   9.464
0.015   7.214  63.220  13.864
0.011  10.226  37.600  29.929
>1hlf
0.765  24.954  24.799  28.891
0.264  27.809   2.839  50.509
0.161  35.546  24.871  31.338
0.141  37.052  35.391  31.340
0.062  43.101  -0.424  31.399
0.021  50.153  17.392  58.091
0.019  26.729  25.025  19.991
0.012  -2.262  12.568  38.197
0.012  42.956  32.117  72.381
0.010  43.953  26.809  66.198
>1hlk
0.858   2.667  11.009  -1.805
0.771  -8.823 -25.232  19.333
0.024   4.596   9.865  -9.714
0.023 -20.401 -32.124  22.971
0.019 -11.535 -14.344  18.649
0.014   2.947   3.209  10.995
>1hm9
0.725  21.797  46.361  86.230
0.465  27.912  42.818 -37.762
0.334   0.944  46.058  -4.814
0.143  40.398  22.717  58.535
0.117  33.437  29.857  42.447
0.068   9.283  41.818 -23.191
0.059   8.912  43.565   4.266
0.041  33.038  28.525  70.833
0.040  42.347  14.655  43.875
0.028   0.324  43.138  22.457
0.019  -8.028  43.420  11.542
0.017  19.082  44.074 -43.926
0.017  33.363  21.433  25.071
0.013   2.244  46.242 -18.881
0.011  39.665  24.384  44.882
0.011  31.650  10.120  36.052
>1hmp
0.543  42.403  48.496   7.003
0.131  45.799  15.368  15.025
0.097  34.504  30.773   7.389
0.038  39.182  41.172   8.989
0.035  57.501  32.178   7.140
0.020  46.599  56.146   1.998
0.014  62.414  22.777  16.632
>1hmr
0.824  19.988  34.854  55.983
>1hms
0.814  20.134  34.936  56.262
>1hmt
0.842  20.144  34.696  55.731
>1hmy
0.569   6.535   7.624  26.497
0.081  -8.326   6.110  43.638
0.019  -1.783   7.069  35.998
>1hn4
0.464  20.703  11.932  22.421
0.306  16.030  16.563  16.552
0.052  20.418  13.552   9.799
0.041  30.070   9.391  25.724
0.037  20.187   3.707  18.590
>1hnd
0.569  27.469  13.992  31.868
0.131  40.622  28.426  17.166
0.086  31.481  21.255  31.111
0.039  39.757  37.451  16.377
>1hnh
0.272  28.104  18.645  30.677
0.164  38.572  28.894  12.485
>1hnj
0.514  26.934  14.459  32.057
0.117  31.766  21.853  31.035
0.028  39.525  38.449  16.645
0.016  40.793  28.817  12.563
0.011  40.944  26.973  24.464
0.010  30.363   6.387  30.779
>1hnn
0.893  28.340  53.278  22.985
0.720   4.247  16.660  15.406
0.610  12.245  20.166  19.803
0.112  28.944  45.328  18.615
0.014  -8.812  13.466   5.869
>1ho4
0.779  26.101  16.486 -25.617
0.753   2.507 -14.437  -3.654
0.511  54.240 -14.662   0.467
0.453  32.544  13.493  27.968
0.031  15.142  -0.682  -4.765
0.025  44.633  -1.261   5.904
0.021  23.866   1.016 -16.485
0.019  34.608   0.655  15.180
0.018  23.243  10.201  22.290
0.013  17.898 -13.975 -11.201
0.013  42.316 -17.092  -9.309
0.012  52.017 -17.440  19.555
0.012  41.808  19.213  23.702
0.012  16.413  22.251 -20.855
>1ho5
0.838  22.153  14.378  79.105
0.822   8.628  12.816  37.823
0.107  19.886   8.976  87.620
0.103  20.468  -1.511  97.174
0.094  10.501   8.237  29.965
0.051   4.159  13.177  30.480
0.028  12.492   0.597  89.619
0.028  20.444  -0.492  28.063
0.024  13.398  -2.829  19.154
0.023  18.482  11.093  40.861
0.014  19.612  30.203 111.861
0.012   2.827  13.089  21.217
0.012  11.800  28.560   4.809
0.010  13.616  12.350  77.979
0.010  30.646  19.149  61.251
>1hon
0.493  28.432  66.980 -13.970
0.353   5.112  18.959  -9.266
0.154  12.137  30.678 -28.919
0.050   5.976  50.749 -19.431
0.034  11.630  24.722 -21.222
0.025  26.140  63.105 -20.597
0.019  18.377  42.583 -23.227
0.018   9.577  65.660 -27.858
0.017  28.556  32.685 -15.978
0.015  25.461  55.206 -29.708
>1hoo
0.756   5.374  17.264  -8.620
0.558  13.787  30.389 -29.128
0.546  27.629  69.190 -12.583
0.089  23.967  70.736 -27.600
0.074  28.773  31.874 -18.478
0.057  19.669  44.811 -22.029
0.055  10.320  15.462 -24.218
0.052  11.048  24.342 -20.021
0.037  -7.713  24.847 -11.251
0.027  25.280  53.861 -30.234
0.025   6.426  49.503 -19.002
0.024  -0.168  28.949 -19.253
0.016  26.570  63.470 -18.711
0.011   9.843  64.847 -28.467
>1hop
0.693   5.512  18.059  -9.479
0.587  28.327  67.537 -13.638
0.229  12.772  30.939 -27.907
0.060  10.769  24.323 -19.594
0.038  28.952  32.499 -17.646
0.037  -6.227  24.197 -12.787
0.025  19.605  44.597 -22.816
0.022  -0.092  29.917 -18.202
0.020   6.303  49.686 -20.059
0.020  30.425  59.895 -19.157
0.014  27.030  73.312 -21.977
0.013  19.137  58.200 -28.705
0.012  23.358  31.657 -47.530
0.010  33.169  57.162 -27.376
>1hor
0.934 -16.220 -16.661  56.962
0.911  22.200  -7.844  27.200
0.026 -15.117 -23.529  52.924
0.013   4.454 -12.504  53.270
0.011   4.928 -22.984  43.511
>1hos
0.661  -9.409  16.603  25.913
>1hox
0.747 -10.488 -20.444  36.226
0.717  18.499   8.439  30.413
0.081   9.946 -19.833  35.131
0.047  -3.034 -22.376  14.834
0.044  12.563  -7.075  34.607
0.041  17.700 -12.768  31.859
0.028   4.114 -14.199  32.772
0.013  17.635 -18.955  25.057
0.011 -13.417 -19.136  46.014
>1hp0
0.603  17.000  25.478  12.880
0.522  22.789  27.487  39.602
>1hp5
0.717  -5.509  65.625   8.771
0.095  27.242  41.562 -18.710
0.018  19.686  37.046 -19.565
>1hpm
0.633  19.193  31.563  17.442
0.020   6.855  44.578  16.056
>1hpo
0.654  11.831  24.889   5.502
0.020  26.520  32.774  -5.957
0.010  10.118  33.128   7.426
>1hps
0.488  -9.363  16.620  29.053
>1hpv
0.535   9.990  16.917   7.759
>1hpx
0.599   5.541  -1.134  14.392
>1hq2
0.817  -7.290   6.209  18.423
0.136  -4.283  -1.130  21.057
>1hq5
0.924  66.580  13.602  29.929
0.794  20.598  13.481  -4.698
0.033  14.549  20.928  19.009
0.024  30.185  27.821   2.304
0.016 -10.097  23.828   2.018
0.012  17.147   4.463   2.736
0.010  30.952  14.104   7.637
>1hqd
0.437  10.526  28.618  25.436
0.020   3.268  11.008  30.342
0.013  -3.390  15.364  33.566
>1hqg
0.499  -0.616  46.405  -4.322
0.240   1.796   3.880  -1.568
0.199  36.768  25.587  -8.489
0.107  12.050  23.269  -2.737
0.017  14.226  31.359  -8.436
0.013  18.317  20.263  -8.889
>1hqp
0.657  15.686   3.058   7.396
>1hqt
0.475  35.368  23.337  68.097
>1hrk
0.672  -7.522  15.503  -4.472
0.657   7.735 -14.518  -4.103
0.207   2.806  10.743  11.401
0.147  -1.611  14.479 -10.040
0.081  -2.433 -10.791  11.038
0.050  13.872 -15.332  -9.994
0.024  -6.898  17.291 -17.766
0.024   1.180 -15.314 -10.885
0.019 -13.631  16.301  -9.977
0.018   8.467 -17.622 -17.820
>1hrn
0.799  34.916  60.615  45.031
0.609  52.778  90.592  68.159
0.447  55.389  93.066  87.210
0.072  46.265  61.794  40.211
0.063  18.435  37.750  41.066
0.055  29.080  90.272  57.817
0.034  59.405  88.399  81.873
0.034  32.976  85.357  52.628
0.030  58.177  85.688  72.487
0.027  41.003  55.057  42.575
0.025  34.613  91.711  86.327
0.021  58.767  78.120  68.265
0.015  48.935  54.194  41.378
0.014  31.513  78.530  65.876
>1hs6
0.870   9.435  39.550  68.044
0.426  17.110  42.192  66.739
0.156  33.728  44.894  65.612
0.016  15.688  46.249  74.315
>1hsg
0.477  12.835  24.340   5.461
>1hsh
0.763  13.184   1.383   7.842
0.720  38.363   2.433  40.470
0.019   8.250   0.067   1.612
0.019  -1.008   2.373  -2.496
0.013   6.981  18.732  -4.199
0.011  37.893 -15.489  39.950
>1hsk
0.377 181.464 148.875 168.297
0.316 181.723 153.858 146.656
0.083 173.954 152.369 152.882
>1hso
0.981  21.822 -17.680  32.363
0.853   0.079   0.538   6.003
0.297  -6.066   0.518  11.880
0.251   7.071   4.497   9.996
0.026  14.285 -15.045  10.239
0.021  22.728  -3.459 -10.937
0.011 -16.583  -2.894   9.802
>1hsr
0.430  15.546  22.591  31.538
0.012  14.909  29.853  48.611
>1hsz
0.972   3.823 -10.147 -16.811
0.955 -11.835   6.536  15.004
0.052   6.707 -10.367  29.474
0.050 -17.691   8.748   7.250
0.021   5.603  15.900 -26.701
>1ht0
0.940  19.169  -3.031   4.591
0.829  -2.095  -5.260  36.658
0.028   9.276  -4.555  39.971
0.010   7.524  -3.342   0.921
>1htb
0.964  -6.167  11.606 -30.107
0.714   6.543  -7.927 -63.028
0.049  20.090   4.038 -19.546
0.014   5.499 -15.205 -53.185
>1htg
0.549  11.484  25.144   5.474
>1htp
0.237  -6.784  20.769   2.228
0.013  -6.797  12.276  -3.167
0.011 -15.253  22.223   4.561
>1htw
0.479   2.936  12.782  30.109
0.369  21.329   6.835  11.084
0.363  43.394   4.846  26.313
0.232  26.851   9.163   4.760
0.015  19.341   9.002   1.208
>1hu9
0.108  19.890  28.500   0.078
0.101  28.141  13.827  -1.077
0.041  17.534 -16.641  26.416
0.034  19.488  -1.345  21.408
0.030  35.358  18.198  -0.080
0.022  43.584 -17.217  15.637
0.016  22.459   0.099  46.342
0.016  28.245  -7.447  -2.118
0.014  50.148  25.604  -8.109
0.012  34.679  -0.945  24.724
>1huq
0.447   9.854  -2.581  39.998
>1hur
0.881  43.415  13.703  25.149
0.369  59.761  20.384  11.455
>1huv
0.734  76.264  82.437  24.096
0.018  68.590  87.664  38.337
0.015 100.296  76.369  30.046
>1hv7
0.507 -10.373  23.999  37.622
0.181   5.771  32.490  28.248
0.082  -1.167  39.811  46.639
0.043  -3.177  18.210  55.475
0.040  -3.057  25.486  31.286
0.038  -8.571  42.466  44.458
0.014  -1.776  39.328  30.046
0.011  -0.135  33.564  54.748
>1hv9
0.418 -18.146  28.659 352.422
0.378  16.328  28.555 489.945
0.283 -20.319  25.005 360.546
0.091  10.947   2.097 400.465
0.069  -7.752   8.135 429.815
0.056 -18.017   8.206 441.080
0.054  -2.641   3.811 457.535
0.053 -11.836  20.024 346.269
0.040  -2.963  15.228 395.245
0.038   2.781   3.421 386.254
0.032  11.919  20.590 494.284
0.023   1.568  14.837 447.800
0.020  17.888   8.197 401.053
0.018  -3.381   2.193 470.145
0.018  20.248  22.572 481.316
0.014   1.450  20.792 358.627
0.013 -11.753   2.030 440.990
>1hvc
0.792   4.281  -1.350  14.581
0.010  -0.144  14.495  24.231
>1hvh
0.575  -9.902  17.409  29.146
0.014  -2.215  34.872  38.638
>1hvi
0.545   3.504  -1.503  14.453
0.012   9.288   4.928  32.172
>1hvj
0.550   3.410  -0.956  13.773
>1hvk
0.609   3.890  -1.115  14.593
0.011   9.921   4.830  32.315
>1hvl
0.554   3.516  -1.167  14.645
0.012   9.215   5.250  32.247
>1hvr
0.650  -9.348  16.612  28.956
>1hvs
0.499   3.702  -1.397  13.905
>1hvv
0.210   1.814 -60.167 -71.118
0.036  30.453 -29.842 -69.056
0.027  53.111 -28.515 -62.602
0.016  25.725 -34.845 -64.073
0.014   8.308 -60.481 -79.354
0.013  49.208 -28.617 -55.499
>1hvy
0.839  63.087  38.905  25.485
0.628   7.398  -6.131 -12.799
0.566  35.706  44.474  39.101
0.542  -0.823   2.474  16.401
0.347   2.110 -13.894 -13.197
0.287   0.131  13.583  15.704
0.174  33.557  33.414  40.263
0.038   3.188  25.992  11.194
0.035  66.377  45.864  28.530
0.034  26.004  39.747  38.678
0.031   0.861   7.642  10.339
0.021  46.391  14.814  39.408
0.019  23.047   8.177   7.694
>1hw5
0.672   8.692   3.220  48.486
0.511  24.599   5.951  43.136
0.012   5.241 -13.098  50.388
0.011  22.027  21.781  28.853
0.011  15.934 -14.552  27.050
0.010  29.330  14.524  29.862
>1hw8
0.860  32.058  -5.784  -6.900
0.492  20.491 -19.577  15.328
0.478  49.148   1.392   1.213
0.396  45.734  11.587  34.552
0.396  17.329  13.974  23.732
0.392  19.682  -9.123 -12.503
0.354  45.367 -21.839 -14.787
0.282  29.985 -28.465   9.283
0.257   7.634  -4.887  23.635
0.232  46.587  12.610  22.541
0.156  20.824  28.328  19.689
0.114  45.040   8.175  -1.200
0.108   4.713 -26.895   8.644
0.059  35.979 -31.461  15.999
0.042  46.860  28.503   1.067
0.039  44.491 -31.764   0.094
0.027  10.977 -35.810   2.881
0.025  12.990  -6.283  30.041
0.019  36.249 -11.757 -12.491
0.014  42.172 -12.666  18.466
>1hw9
0.720  15.892   4.635  14.029
0.689  -9.212 -26.062  20.165
0.468  19.081 -28.428  23.539
0.321  14.572 -41.516  22.077
0.263  29.903  -9.867  23.748
0.251   6.285  13.888  10.732
0.196  19.305 -10.002 -15.095
0.179  -9.463 -25.163  35.626
0.176   4.300 -10.982  -7.627
0.138  33.507  13.032   3.920
0.106  22.212  -9.549  28.550
0.091  -9.100   5.424 -15.318
0.081 -12.137 -14.668   2.302
0.071  22.221 -32.483  43.086
0.063  -7.419 -31.527  29.462
0.059  30.213  -1.035 -14.611
0.049  39.158  -2.502   4.450
0.048  12.143  -7.908 -10.921
0.045   8.872 -42.252   2.240
0.032  18.197 -47.630  14.084
>1hwi
0.492  48.645   9.467  20.733
0.471   8.705  -3.826  21.859
0.451  18.252  14.054  23.509
0.417  23.771  26.616  21.093
0.412  48.023  11.876  33.746
0.325  49.319   5.563   0.422
0.318  33.537  -6.878  -8.237
0.175  20.820 -11.090 -12.610
0.164  22.611 -19.257  16.168
0.135  27.864 -26.807   9.166
0.115  33.967 -31.361  15.592
0.057  43.746 -22.611 -16.644
0.035  41.762 -34.259  -0.043
0.028   9.794  -8.598  31.159
0.024   8.722  14.121  22.966
0.017   9.063 -11.495 -11.465
0.016  49.831  27.613   0.597
0.016  51.347  18.645  24.938
0.013  51.956  30.959  16.815
0.013   7.773   5.340  22.261
>1hwj
0.725  -9.051 -26.014  20.427
0.557  29.739  -9.600  23.783
0.371  19.137 -28.997  24.451
0.355  14.839 -41.832  21.901
0.308   7.321  12.330   9.793
0.262  15.575   4.462  14.322
0.173  19.795  -9.605 -15.411
0.163  32.808  12.297   4.883
0.119  29.211  -0.827 -15.408
0.115  22.473  -9.257  28.832
0.111   4.561 -10.256  -7.677
0.101  -9.240 -26.293  34.871
0.090 -13.662 -18.531   0.932
0.084  -8.767   5.093 -15.683
0.077  19.632 -32.855  44.876
0.064  -7.368 -32.095  28.812
0.027  12.525  -8.335 -11.255
0.024  18.341 -47.562  14.166
0.024  -0.523  17.822  12.544
0.024  28.336 -18.623  26.308
>1hwk
0.676  15.535   4.170  14.547
0.610  -9.403 -26.205  20.933
0.464  18.901 -28.225  23.653
0.299  -8.377   5.244 -15.074
0.295  -7.162 -30.586  31.788
0.294  19.042  -9.526 -14.857
0.278  14.538 -41.320  22.432
0.273   4.435 -10.670  -7.325
0.181   7.188  12.643   9.499
0.157  -8.470  19.647   4.668
0.151  29.557  -9.131  24.358
0.142 -10.530 -23.734  37.246
0.108  22.307  -9.116  29.443
0.094  19.436 -32.836  45.471
0.083 -14.032 -18.525   1.147
0.069  31.800  12.589   5.231
0.062  30.200  -0.027 -14.396
0.046  11.920  -7.870 -10.642
0.039  15.672  13.353   8.448
0.027   0.527   5.316 -18.666
>1hwl
0.513  29.841  -9.808  23.861
0.480  15.768   4.219  14.586
0.465  -9.371 -27.817  22.318
0.416  -7.304 -30.407  32.221
0.394  19.307 -29.141  24.194
0.272  14.635 -42.463  21.909
0.252  15.593  -6.009 -12.208
0.181   7.416  12.782  10.027
0.178  22.418  -9.646  29.260
0.132   4.491 -10.913  -7.595
0.130 -13.550 -18.429   1.360
0.086  29.939  -0.572 -14.664
0.082  22.504 -31.153  45.127
0.059  31.540  13.650   7.670
0.055  -8.880  18.815   5.214
0.047   1.480  17.503  14.434
0.044 -11.182 -23.390  38.060
0.030  -8.628   4.570 -16.403
0.023  15.302  11.514   8.980
0.020  27.699 -19.186  -2.405
>1hwr
0.796  -9.308  16.666  27.170
>1hww
0.827  31.136  65.825   8.077
0.096  66.691  65.514 -30.316
0.089  17.751  59.147  11.998
0.079  40.145  55.661 -17.904
0.059  67.436  59.246 -23.431
0.047  50.896  68.145   7.023
0.042  24.139  63.600  17.191
0.030  48.891  72.065 -22.098
0.019  22.202  44.641 -14.392
0.013  32.865  67.332  16.853
0.012  53.413  65.842  20.902
>1hxa
0.754 109.469  39.807  46.664
0.220 101.870  39.640  51.238
0.128 136.064  16.998  46.474
0.041 126.560  25.081  38.064
>1hxb
0.560  18.967  -1.242  10.622
>1hxc
0.618 109.744  40.186  48.117
0.386 101.733  41.066  52.100
0.056 136.747  16.969  46.069
0.050 127.386  25.767  37.947
0.036 118.739  42.924  51.608
>1hxd
0.908   7.080   5.608  56.247
0.889  57.809   7.256  51.463
0.186  15.885   6.122  51.818
0.049  59.130  17.356  56.561
0.014  57.699   7.222  62.719
>1hxp
0.652  19.713  75.109  56.299
0.378  25.826  85.569  18.780
0.191  28.508  78.977  38.919
0.161  36.949  84.744  41.265
0.112  37.222  75.248  39.403
0.043  26.824  74.298  49.913
0.033  39.385  83.801  62.097
0.026  30.330  84.374  32.966
0.020  19.923  81.606  51.249
0.015  24.753  78.102  24.039
0.013  29.847  88.176  25.772
0.013  46.766  74.945  20.463
>1hxq
0.380  20.457  74.696  55.572
0.343  25.033  83.610  18.833
0.166  36.317  83.671  41.646
0.133  28.748  79.663  39.412
0.123  37.296  74.250  38.535
0.095  26.762  74.159  49.132
0.087  18.074  84.149  49.739
0.042  46.144  74.740  21.713
0.033  24.745  66.092  46.750
0.025  22.218  59.483  40.363
0.024  38.673  83.281  61.627
0.017  20.670  74.017  20.710
0.012  28.865  83.181  32.032
0.011  29.080  88.813  26.159
>1hxs
0.734  30.160  55.026 113.887
0.084   8.731  18.351 116.890
0.081  37.912  50.936 121.312
0.035  40.504  53.149 113.380
0.034  56.727  53.861 112.567
0.031   9.507  51.605 101.759
0.020  49.100  21.376 105.843
0.018  25.475  80.547 123.690
0.018   7.309  74.127 127.361
0.015  49.887  28.830 101.027
0.013   6.295  26.835 113.795
0.012  29.377  72.902 109.152
0.012  42.402  48.363 128.644
>1hxw
0.450  12.369  24.375   5.153
>1hy3
0.966   7.382   3.944  34.794
0.832 -22.173 -20.731  57.053
0.299 -29.076  -9.952  62.005
0.195   0.107   4.536  23.069
0.016  -5.293 -17.930  60.606
0.012 -24.131 -31.612  53.005
0.011   6.559 -13.795  37.513
>1hy7
0.704   0.714  48.617  55.465
0.433  -4.086  21.752  28.983
0.113  -4.288  49.297  48.610
0.028   1.540  51.286  64.302
0.028  -4.284  10.993  31.526
0.026   0.322  28.369  25.566
0.025   2.668  35.201  39.227
0.014  -6.550  57.476  55.900
0.012  -5.847  36.903  41.539
0.010   1.296  35.318  65.151
>1hyb
0.602  28.780  17.757  44.677
0.013  31.322  28.593  37.805
>1hye
0.494   8.044  29.428  20.946
0.144   3.115   8.684  12.359
>1hyf
0.682  19.483  17.879  10.347
0.030  15.657  25.804  12.044
>1hyh
0.987   6.166  24.220   9.648
0.742   6.827 -24.345  -9.492
0.547  -5.128 -22.774   9.858
0.345  -4.241  22.786 -10.222
0.078 -15.002  20.780  -6.367
0.024 -14.124 -23.887   7.235
0.022 -25.229  -1.075   0.860
0.021 -32.868  16.434  -0.130
0.021 -33.747 -16.877  -0.416
0.018  33.532  15.719  -1.149
0.014  17.436 -24.824  -1.911
0.012  33.432 -16.548   1.221
0.012  17.020 -17.405  -9.949
0.012  24.794  -1.032  -0.391
0.011  16.162  24.205   2.541
>1hyo
0.761  45.909  41.149  59.252
0.680  57.586  29.996  47.727
0.105  80.114  31.055  34.413
0.074  45.284  39.820  76.188
0.055  48.243  29.499  51.379
0.043  57.783  28.143  31.864
0.037  47.111  67.229  74.598
0.026  41.785  56.819  76.433
0.022  45.889  31.868  75.143
0.011  72.289  27.214  31.525
>1hyt
0.790  35.485  43.633  -5.870
0.050  15.880  41.653   8.350
0.031  13.220  46.411   2.193
0.016  42.735  61.764   0.906
0.015  24.240  37.543  10.139
0.013  41.533  45.771   9.360
0.011  56.135  48.410 -15.775
>1hyu
0.709  69.861  53.908   1.861
0.162  67.920  39.685  12.243
0.066  70.239  64.935  10.686
0.049  74.939  36.773   2.191
0.040  57.975  35.592  -7.377
0.032  61.721  61.713  15.202
0.023  68.966  55.954  17.808
0.012  68.930  23.555  -5.672
>1hz1
0.808  19.671  17.465   9.851
0.032  16.265  24.906  11.708
0.015  12.328  20.980  20.144
>1hzj
0.961   9.585  38.223  19.674
0.910  28.340  26.540  45.469
0.571  17.483  29.177   3.835
0.276  22.959   7.633  50.887
0.120  28.139  16.375  44.625
0.016  12.315  32.176  14.938
>1hzp
0.375  -4.786  42.735  53.297
0.251  24.367  37.432  88.877
0.054   9.804  37.924  69.000
0.045  36.380  46.746  88.195
0.016   4.058  30.152  72.087
0.016   8.393  46.907  76.131
0.011  -7.761  34.752  63.859
>1hzz
0.612 -11.124   4.746  27.152
0.602 -14.971 -37.401  26.851
0.439 -23.670 -35.359   7.421
0.100 -22.689 -34.722  37.609
0.078   0.783   1.486  34.300
0.074  -0.884 -41.512  22.390
0.048 -26.217 -34.569  15.575
0.017 -25.289 -37.373  23.235
0.015  24.251  -9.831  37.136
0.010  -1.620   3.804  24.722
>1i00
0.876  34.111  55.116  44.802
0.652  13.926  39.834  29.868
0.019  18.027  34.353  23.780
0.015  30.884  59.976  51.950
0.013  34.461  54.555  59.150
>1i05
0.702  23.696  17.429  28.967
>1i0i
0.838  39.361  40.457  53.928
0.700  38.810  59.729  27.536
0.191  24.430  62.818  39.843
0.054  33.169  32.150  38.037
0.050  41.932  58.733  36.571
0.022  24.076  46.749  37.449
0.018  47.707  61.541  28.553
>1i0l
0.639  37.922  61.953  28.554
0.592  40.893  42.054  53.711
0.107  34.579  32.941  38.582
0.023  24.976  64.011  40.402
0.018  43.021  60.281  37.572
0.017  24.771  47.696  39.106
>1i0r
0.463  13.503  12.665  65.366
0.429  25.493 -13.467  77.765
0.106  29.007  -4.037  66.402
0.019  11.877   8.011  71.708
0.010  18.695  12.230  73.875
>1i0s
0.601  25.369 -11.848  75.500
0.147  13.504  12.564  65.607
0.115  22.521  -8.125  64.882
0.018  17.825  12.307  74.064
0.014  32.930  -2.312  66.170
0.011  27.496  -5.024  71.639
>1i0v
0.661  19.792  17.839  10.550
0.027  10.532  19.693   2.922
0.024  12.633  21.167  20.755
>1i0x
0.825  50.889  45.612  42.828
0.651  19.602  29.156  49.637
0.490  -1.426   3.978  76.045
0.343  19.948  34.985  75.145
0.056  48.567  40.069  49.494
0.050  30.990  30.216  70.017
0.041  26.517  26.537  81.728
0.032  -0.925   2.839  87.523
0.021  18.022  23.682  81.630
0.014  23.023  27.508  41.195
0.013  -7.402  -1.491  83.563
0.011  20.373  18.358  42.818
>1i0z
0.843  32.056  54.375  61.311
0.631  15.050  39.355  56.453
0.048  32.256  67.199  60.153
0.025  24.426  29.595  39.770
0.015  31.604  64.786  40.719
0.010  17.917  31.160  53.132
>1i13
0.727  39.096  61.081  27.658
0.655  39.780  42.644  54.343
0.148  23.925  63.295  39.853
0.040  34.350  34.323  39.206
0.020  24.275  47.585  38.230
0.017  47.447  62.093  28.461
0.013  41.821  60.697  37.072
>1i14
0.871  39.906  40.808  53.152
0.735  39.059  59.956  27.552
0.043  33.684  32.445  37.903
0.037  41.171  60.606  36.166
0.036  24.493  46.309  37.284
0.012  23.684  63.079  39.375
0.011  47.111  60.640  27.989
>1i19
0.556  41.876  13.404  76.189
0.538  11.052  36.616  59.179
0.521  14.061  34.655  51.644
0.407  13.902  29.435  45.405
0.385  44.919  25.590  76.432
0.060  57.784  40.374  84.430
0.026  -0.981  49.164  68.429
0.014   2.939  39.831  78.447
0.012  -0.353  29.357  48.942
0.012  18.572  38.842  82.818
>1i1d
0.624  92.893   7.200  45.944
0.560  81.645  15.082  34.573
0.425  71.770   7.196  16.637
0.397  61.735  16.791  -5.150
0.223  81.545  17.864  24.370
0.108  65.298  10.148  11.939
0.071  94.266   1.174  54.041
0.039  86.617  14.324  41.155
0.018  86.441  15.096  61.904
0.014  80.653   7.045  16.507
>1i1k
0.952  62.300  23.201  17.054
0.944  54.326  59.906  19.391
0.733  26.109  34.425  25.134
0.201  59.071  38.091  14.474
0.139  38.996  27.642  18.631
0.136  77.838  22.022  24.872
0.074  49.540  69.303  33.009
0.067  17.042  21.368  34.997
0.032  51.080  75.825  25.603
0.028  74.936  28.203  30.080
0.027  39.983  49.880  18.490
0.022  15.417  35.900  16.661
0.019  19.440  43.863  24.220
0.017  18.157  35.810  24.398
0.017  23.869  27.600  32.880
0.015  60.536  60.902  24.555
0.012  48.164  37.892  24.980
0.012  47.807  74.659  39.743
0.011  85.679  28.148  25.347
0.011  58.341  13.184  19.701
>1i1l
0.987  34.025 -24.775  10.034
0.921  60.402   3.957  16.066
0.594  21.954  11.892  17.663
0.181  24.198  26.339   8.844
0.125  27.772 -11.611  17.455
0.066  74.914  -1.296   4.714
0.031  50.607  -9.098  17.826
0.030  37.264   9.907  21.446
0.027  21.049 -28.271  -3.043
0.025  25.062 -33.267   2.835
0.024  75.918   5.162  11.012
0.015  38.037  -1.907  10.619
>1i1m
0.988  33.549 -24.858  10.090
0.875  22.164  11.557  17.762
0.864  60.280   3.998  16.133
0.247  27.387 -11.550  17.578
0.138  24.846  25.865   8.357
0.033  38.602   8.509  20.395
0.033  74.923  -1.255   4.960
0.029  50.216  -9.433  17.482
0.028  21.312 -28.183  -2.737
0.027  76.027   5.009  11.346
0.010  33.824 -33.961  11.818
>1i1n
0.729   9.958   1.395  14.873
0.038   2.575  11.283  11.493
0.017  -3.722  13.867  22.075
>1i1o
0.772   2.435  27.076   0.112
>1i24
0.599  64.722  88.024  37.090
0.538  71.777 101.932  24.928
0.034  84.350  91.024  36.584
0.024  68.206  92.218  29.339
>1i2c
0.582  64.437  87.629  37.075
0.480  71.433 101.260  25.046
0.047  84.103  90.930  36.419
0.024  67.674  91.762  29.544
0.011  71.756  78.528  20.609
>1i2e
0.678  19.477  16.984   9.674
0.020  16.237  25.756  11.380
>1i2k
0.469  15.194  14.917  20.927
0.289  27.560  -0.069  17.954
0.038  18.984   6.762   7.075
0.023  28.161   2.100   7.573
0.014  18.831   7.921  16.474
>1i2w
0.829  11.036  24.139  58.631
0.470  25.596  -3.067  14.327
0.040  30.929   7.237  13.376
0.026  22.908  20.760  60.666
>1i30
0.762 -14.654  41.847 152.745
0.706   8.069  18.855 139.213
0.147   1.648  25.145 130.635
0.121  -7.162  46.389 152.065
0.037   0.564  48.498 152.813
0.021   1.715  32.149 123.573
0.014  14.660  31.477 129.346
>1i36
0.762  -6.550  22.881  53.288
0.739  56.374  39.280  54.322
0.070  37.481  30.679  53.077
0.070  24.121  30.891  47.381
0.051   8.790  29.389  48.677
0.029   8.827  24.614  55.525
>1i37
0.353  27.588   3.040   5.316
0.128  24.811  10.626   8.159
0.065  33.023   8.669  17.525
>1i38
0.366  28.129   1.746   3.991
0.100  24.396  10.987   7.677
0.019  30.993   1.435  24.471
0.013  14.809  18.522  23.755
0.012  32.609  10.567  23.635
>1i3a
0.304  20.172  32.985  20.239
0.040   7.724  32.802  20.003
0.015  13.748  47.194  19.510
0.011  16.538  25.735  21.568
>1i3f
0.658   0.665  17.475  15.298
0.022   8.942  27.925  13.389
0.013   9.097  20.313   6.004
>1i3i
0.693   0.649  17.957  15.019
0.017   8.652  20.733   5.995
0.014   8.711  27.383  13.394
>1i3k
0.986  34.971  24.039   8.897
0.974  17.402  10.204  34.952
0.918  24.563  17.195  52.490
0.407  28.872  42.423   5.232
0.043  33.936  32.740  11.502
0.028  36.489  50.494  12.425
0.021  19.323  21.429  44.703
0.016  25.627  33.291  12.102
0.012  26.348  17.776  41.001
>1i3l
0.966  35.005  23.514   8.824
0.965  17.114  10.315  35.045
0.924  24.423  17.098  52.369
0.534  28.917  42.328   5.649
0.194  33.988  31.256  11.278
0.048  24.787  18.476  42.768
0.039  26.256  33.361  12.097
0.010  36.192  50.319  13.052
>1i3m
0.981  35.116  23.880   8.905
0.957  17.066  10.182  34.971
0.914  24.520  17.477  52.219
0.430  29.157  42.024   5.541
0.120  33.081  31.313  11.581
0.047  36.746  50.803  11.939
0.020  22.964  21.992  44.492
0.020  28.811  38.078  13.672
>1i3n
0.970  17.242   9.803  35.293
0.966  35.253  23.758   8.804
0.873  24.320  17.513  52.513
0.295  29.704  42.222   5.551
0.137  28.707  34.255  13.026
0.023  22.882  22.663  43.658
0.013  51.368  16.768  23.273
>1i44
0.384   5.788  21.059  18.884
0.070   3.329   5.456  22.147
0.018  20.798  10.128  36.278
0.012   3.345  12.622  14.373
0.011  19.152  21.048  21.152
>1i4d
0.984 -13.415   1.221  55.441
0.269   8.933   4.837  35.352
0.032 -28.074   0.379  53.500
0.024   8.081   4.871  17.806
0.018  -2.917   6.668  50.336
0.015  20.626  12.551  86.516
0.013   1.437  -1.520  52.656
0.013  -7.809  -1.765  36.612
0.010  21.876  -1.704  54.109
>1i4f
0.238  -0.722 -13.984  23.960
0.228  10.444  10.901  24.449
0.100  13.624  -4.700  21.996
0.093  19.798   0.340   6.551
0.039  13.998  -0.701  14.436
0.012  32.056  18.922   7.612
0.011   0.314 -26.307  16.716
>1i52
0.559  49.113 -12.572  31.448
0.019  57.557 -11.690  22.466
>1i58
0.963  26.397  21.624  25.883
0.762   5.441  -1.100   9.542
>1i59
0.804   2.086   1.292  53.967
0.667  23.002  29.799  73.014
0.010  19.089  36.609  83.564
>1i5a
0.771   1.870   0.633  55.131
0.504  23.893  30.349  74.584
0.054  -4.434  19.722  71.848
>1i5b
0.700   2.091   1.051  54.807
0.580  23.839  29.993  73.871
0.020  -4.740  19.543  71.292
0.015  20.145  36.499  84.247
>1i5c
0.653   6.339  -3.246  12.204
0.622  28.323 -22.139  31.194
>1i5q
0.777  24.732   5.221  17.197
0.556  76.805   4.530  25.973
0.306  51.400   4.494  23.193
0.027  30.248   8.397  26.107
0.013  73.872  13.076  26.389
>1i5r
0.478  14.599  -2.995  -3.931
0.358  11.921   7.037  -8.692
0.031   2.808   6.033 -14.507
0.014  11.627  -0.636 -14.182
>1i5z
0.854  37.603  43.138  49.785
0.716  21.301  40.461  43.824
0.069  44.685  48.034  30.989
0.010  39.874  25.187  26.581
0.010  21.607  35.163  24.657
>1i6k
0.430  50.521  25.781  33.611
0.256  53.117  20.506  44.191
0.201  55.088  16.819  66.607
>1i6l
0.643  52.155  20.492  42.755
0.185  55.655  16.872  66.324
0.077  51.146  25.211  36.358
0.010  70.651  16.354  44.824
0.010  50.370  31.779  30.811
>1i6m
0.423  52.561  20.551  42.614
0.016  46.888  18.228  63.662
0.012  55.764  33.919  34.791
0.012  69.588  14.929  48.292
>1i6t
0.229  45.682  76.028  22.940
0.068  65.583  83.548  17.414
0.043  50.690  79.658  10.236
0.019  57.442  89.660  11.305
0.013  63.854  81.081  31.451
0.010  48.285  75.318  33.695
>1i6x
0.817  38.790  42.860  50.101
0.617  22.261  39.691  44.055
0.063  25.973  24.168  19.698
0.054  47.858  59.719  30.631
0.012  47.021  49.436  32.047
0.011  22.169  34.392  26.437
>1i72
0.437 -17.063  -7.123   6.333
0.396 -22.631 -20.290  24.798
0.034 -32.309 -22.643  19.880
0.028 -33.469 -12.707  32.696
0.010 -16.254 -28.122  26.952
>1i75
0.654   8.924   2.084 -28.108
0.460  48.444  53.454  21.931
0.138  41.783  49.867  17.762
0.106  39.270  29.573 -42.845
0.087  27.201  45.732 -20.824
0.035  16.369  65.392  -2.177
0.031  30.080  59.636   5.195
0.028  15.801   8.053 -26.938
0.023  39.686  11.798 -39.870
0.023  29.173  33.379  12.142
0.017  66.467  56.270  19.731
0.013  25.636  21.052 -34.797
0.012  40.489  48.881   1.288
0.012  22.680  34.512   5.858
0.011  32.908  27.331 -36.104
0.011  23.867  61.984  17.704
0.010  42.134  17.917 -45.266
>1i76
0.526  26.472  56.374  49.488
0.294  11.767  67.874  56.263
0.012  20.709  69.925  55.546
>1i79
0.477 -23.081 -20.618  24.399
0.384 -18.866  -8.553   8.074
0.113 -35.536 -11.393  30.266
0.044 -33.148 -22.728  20.124
0.011 -10.685  -6.150  26.275
>1i7b
0.665 -19.054  -8.466   8.177
0.336 -22.964 -20.211  24.426
0.015 -34.338 -12.416  31.888
0.012 -32.341 -22.479  19.669
>1i7c
0.508 -17.843  -7.120   8.432
0.437 -21.988 -19.116  24.919
0.027 -46.603 -13.369  23.367
0.017 -32.865 -23.836  21.099
>1i7g
0.218  30.651  33.835  37.355
>1i7i
0.682  15.933  17.778  11.917
0.639  36.866  -9.854  38.578
0.020  15.485  23.928   5.645
0.015  35.250  -6.703  27.154
0.011  -1.675  -0.830  13.899
0.011  16.423  24.956  17.175
0.011  50.645  -7.870  38.803
>1i7l
0.889  23.851  54.406  14.727
0.848  59.514  86.120  13.054
0.106  20.177  60.660  19.163
0.032  23.144  70.855  16.304
0.028  27.352  62.101  15.851
0.025  55.052  72.880  15.720
0.019  67.204  54.012  12.997
0.018  65.896  80.019  15.977
0.016  18.259  85.251  20.099
0.011  63.849  70.840  15.427
>1i7m
0.571  67.032   0.101  -3.154
0.558  23.381  -3.480 -39.822
0.411  45.108   2.518 -21.152
0.188  48.104  12.610  -6.291
0.060  39.923  10.730 -42.696
0.052  47.827  17.064   1.407
0.033  64.438  -0.143 -15.049
0.024  67.830  11.040  -0.757
0.010  53.949  10.529   7.508
>1i7p
0.367  25.089  67.754   8.113
0.338  21.582  80.335   1.168
0.016  12.318  72.160   6.071
0.010  -2.623  57.733   4.481
>1i7y
0.690 110.945 125.235  11.028
0.437  73.696 159.156  17.902
0.125 103.427 127.728  13.792
0.036  68.968 163.716  22.554
0.028  60.743 165.422  16.076
0.019 110.515 125.266   1.861
0.013  66.486 171.970  17.301
>1i7z
0.835  39.033   4.749  46.475
0.581  65.574  26.098   7.615
0.034  38.469   6.129  21.971
0.025  51.294  13.852  45.429
0.017  30.093  -2.011  37.611
0.014  66.683  15.316  62.889
0.013  43.730  -9.513   3.980
0.012  59.429  31.112  30.580
0.012  74.852  23.410  31.488
0.011  27.766   5.468  48.718
0.010  74.994  37.075  12.009
>1i80
0.828  29.274  31.795   7.523
0.781   3.320  12.883   7.759
0.541  11.063  30.019   7.788
0.503   0.985  44.699   0.565
0.065  -0.546   9.269  -3.317
0.033   3.647  45.050 -10.423
0.014  -4.397  11.219   5.799
0.014  -5.784   1.332   5.154
0.011  19.645  33.505   5.980
>1i83
0.805   4.471  10.376  68.137
0.509   7.850   7.781  32.922
0.331  11.112  15.201  44.125
0.224  14.586   6.139  37.167
0.169   2.937   2.471  56.770
0.114   2.959   8.699  50.711
0.070  12.906  17.880  34.575
0.055  -3.017  -4.414  66.505
0.054   8.045   3.240  64.928
0.051  21.624  12.743  35.559
0.046  12.417   4.127  50.421
0.020   5.923  -5.729  57.542
0.014  -1.855   4.004  65.092
0.011  16.480  19.434  57.615
0.010   0.032  18.708  67.083
>1i8j
0.854  20.302  89.445  50.970
0.616  22.281  86.961  20.393
0.039  17.259 105.501  50.020
0.012  34.668  85.459  22.249
>1i8t
0.765 -24.231  -8.597  -7.725
0.731  -6.522 -15.596 -13.304
0.650  -2.853  14.810  23.884
0.537 -14.511   4.904  -1.285
0.375 -17.565  19.042   9.101
0.123 -10.870  15.248  17.511
0.118 -17.318 -12.988 -10.259
0.094 -13.365  16.387 -11.420
0.047 -17.786   3.212   8.365
0.018  -6.690  26.164  29.675
0.017 -15.796   1.482 -10.157
0.017 -13.184  24.282  14.044
0.016 -10.881  -8.567 -12.217
0.016  -2.796  -1.124   4.989
0.014 -32.506 -14.770 -12.039
0.014 -15.649  16.027   1.722
>1i8z
0.741  -4.528   1.551  13.676
>1i90
0.713  -4.215   1.134  14.015
0.060   4.240  -5.399   7.343
0.022   4.134   2.078  12.367
0.012  12.536  -3.910  11.704
0.011  -9.041  10.698  11.943
>1i91
0.656  -4.314   0.939  13.982
0.014  -9.909  10.308  11.330
0.014  -3.513   2.852   5.625
0.012   3.692  -3.883  10.481
>1i9g
0.722  13.620  -9.217  20.601
0.050  42.879 -38.452  20.270
0.020  34.184  -9.969  22.817
0.016  44.408 -20.012  16.218
0.013  42.748 -14.102  29.821
0.012  20.002  11.609  22.826
>1i9h
0.889  29.695  32.222  39.462
0.555  11.064  19.329  47.925
0.411   7.246  38.116  37.870
>1i9l
0.702  -4.677   0.653  14.131
0.019   3.589   0.882  12.687
0.010  -9.619  10.010  12.130
>1i9m
0.646  -4.964   1.570  14.168
0.026   3.623  -5.239   6.571
>1i9n
0.622  -4.596   0.801  14.505
0.035   3.778   1.515  12.270
0.016 -10.117  10.815  11.982
0.012   4.443  -5.184   7.096
>1i9o
0.722  -5.037  -0.292  14.163
0.030   3.436  -6.524   6.637
0.020  10.423  -3.498  12.848
0.015  -9.356   8.890  12.044
>1i9p
0.700  -4.558  -0.677  13.943
0.026   4.195  -0.289  12.641
0.016   4.194  -6.632   6.526
0.013  -9.237   8.540  12.150
>1ia1
0.727  29.914  -5.828  16.566
0.533  20.566  29.354   9.685
0.261  11.631  36.022  16.447
0.196  28.536  -6.293   7.028
0.055  35.651  -2.817  -0.004
0.029  13.935  40.535  22.836
>1ia2
0.732  30.224  -5.346  16.235
0.492  20.612  29.201   9.662
0.482   8.954  35.806  16.907
0.253  29.054  -4.446   2.342
0.058  13.725  35.162  10.342
0.030  14.263  40.516  22.664
0.026  36.705  -3.206  -0.232
0.016  23.525  20.493  26.027
0.015  38.921  -6.742  15.515
>1ia3
0.740  29.438  -6.061  16.121
0.444  20.535  29.526   9.666
0.330   8.926  36.237  16.684
0.200  28.372  -6.358   6.976
0.038  35.683  -3.020   0.230
0.030  14.428  40.334  22.553
0.018  23.480  20.529  25.877
0.013  38.962  -6.725  15.559
0.013  14.558  34.811  10.413
>1ia4
0.788  29.450  -6.120  16.499
0.438  20.298  29.586   9.720
0.393   8.764  35.952  16.781
0.158  29.354  -4.359   2.088
0.024  14.089  40.184  22.560
0.012  38.791  -6.779  15.562
>1ia9
0.774  55.432  47.603  55.201
0.495  41.865  83.661  88.156
0.101  38.948  72.209  83.669
0.097  34.642  66.218  70.164
0.077  45.904  59.040  73.965
0.046  61.561  38.350  56.439
0.045  22.862  88.513  81.383
0.043  48.794  49.871  75.970
0.031  83.503  50.332  69.513
0.026  34.577  87.035  85.877
0.025  84.331  49.196  58.289
0.018  67.356  56.911  66.801
0.016  35.162  64.354  78.494
0.015  59.151  58.763  74.401
0.010  38.800 113.736  77.079
>1iah
0.853  55.436  47.199  55.153
0.438  40.976  84.803  87.994
0.161  38.926  71.803  83.532
0.103  62.009  34.935  59.342
0.099  45.827  57.285  75.525
0.091  34.746  65.401  70.385
0.041  48.598  49.513  75.888
0.024  83.828  49.192  69.054
0.019  35.043  63.969  78.606
0.018  67.144  56.500  66.779
0.017  83.980  48.682  58.250
0.014  59.002  58.128  74.362
0.013  22.593  87.829  81.332
>1ib0
0.251  19.051   3.995  32.076
0.248  19.334  -5.040  36.140
0.016  11.812  -1.938  32.788
0.012  30.432  -1.174  32.853
>1ib6
0.916 -11.427  -9.199  14.915
0.902 -25.760  17.000  70.528
0.756  -6.962   3.083  73.044
0.729  10.513   0.005  12.805
0.066 -31.132   9.949  67.821
0.053  -0.959  10.043  69.533
0.041 -17.251  -1.824  14.638
0.034   6.952  11.774  73.962
0.023  28.678   9.456  26.409
0.023  -9.720 -17.156  14.427
0.021  -6.157  24.494  57.121
0.020  21.892  -4.151  15.873
0.016  14.068  -4.321  19.846
0.013   0.184  -4.690  14.226
>1ibj
0.803  34.497  52.113  35.659
0.705  34.244  78.884  24.157
0.017  34.043  35.600  23.573
0.015  36.746  26.029  32.885
0.012  35.688  80.195  13.347
0.012  35.418  49.875  46.180
>1ibr
0.555  39.413  13.749 -56.476
0.469  -5.626  -6.689  25.538
0.381  25.759  40.213 -57.934
0.177   6.472  18.622  17.469
0.138   5.751  10.151  19.622
0.082  18.229  -0.760  15.794
0.050   6.527 -17.054  15.386
0.041  21.263  33.144 -56.994
0.038   3.149  36.493 -41.154
0.032  29.475  24.344 -32.703
0.030  32.678  15.426  14.362
0.030  34.088   9.551 -35.752
0.029  15.311  35.501  24.359
0.024  39.620  31.029 -57.846
0.024  11.881  15.623  23.365
0.019  31.254  -2.284  -6.432
0.019  13.827  24.656 -17.559
0.014  13.225  -0.713   8.586
0.012   1.791   1.962  17.600
0.010  28.964  48.637 -59.055
>1ibv
0.115  -1.965   6.858  79.268
0.059  17.936  32.966  59.599
0.058  24.296   0.063  73.506
0.048  22.846  36.854  82.033
0.042  16.647  14.282  82.321
0.034  43.427   3.126  59.533
0.017  27.425  18.407  67.903
0.012  25.199  -9.150  49.658
0.011  33.115 -10.417  48.828
>1iby
0.163  -7.236  92.158 119.822
0.119 -24.787  63.094 109.225
0.053 -25.342  85.979 117.377
0.045   2.391  15.059  55.242
0.035 -35.046  78.823 112.853
0.035  -0.374  14.875  31.957
0.031 -14.642  91.851  97.259
0.027  -0.889  76.473 111.499
0.019   4.385   8.458  32.621
0.018   1.471  71.876 104.869
0.017  -0.158   5.814  40.792
0.016 -10.846   6.814  42.407
0.015 -24.055  69.351 125.221
0.010 -21.719  70.185 101.807
>1ici
0.266  14.021   4.983  41.954
0.116  13.104  -8.921  91.944
0.093   7.607 -10.953  98.353
0.078  20.031   3.719  49.046
0.058  19.138  -0.815  59.002
0.017  19.592  -6.217  84.271
0.012  12.072   1.991  73.732
>1icm
0.368  11.070   1.940   6.415
>1icn
0.327  11.274   2.246   6.782
>1icp
0.499 -11.185   0.866  -0.814
0.445  45.681  30.796  19.319
0.377  -3.304   0.322  10.186
0.070  39.091  20.105  24.036
0.011  53.440  36.570   8.317
>1icq
0.426  -9.874   0.879  -0.444
0.388  -3.164  -0.131   9.825
0.341  49.048  33.260  19.244
0.145  41.290  29.188  19.965
0.108  39.701  20.861  24.808
>1icr
0.592  12.696  -7.716  18.618
0.381  33.328   9.772  18.763
0.016   5.281  -9.351  12.215
>1ics
0.637  22.497  68.706  43.376
0.459  10.159  -1.461   0.073
0.109  30.387  69.168  59.785
0.098  -0.817 -15.410   6.431
0.053   3.174  -9.333   1.767
0.038  33.163  69.305  52.170
0.033  22.029  76.745  36.089
0.029  27.878  74.647  46.139
>1icu
0.845  -6.046  11.416 129.055
0.819   1.024  26.043  73.248
0.709   0.550   6.268  51.650
0.617  -7.020  31.407 109.312
>1icv
0.810   6.797  21.117  11.114
0.539  28.295  39.733  17.887
0.461  43.807  70.609  10.359
0.379  62.607  90.949  14.124
0.272  44.975  61.250  12.989
0.060  24.289  36.399  26.192
0.037  49.633  99.968  18.192
0.030  47.135  67.712  18.881
0.027   6.372  20.832  25.672
0.019  56.294  92.459  26.618
0.012  53.304  61.564  11.485
>1id0
0.745  38.048  27.588  18.831
>1ida
0.587  52.331  22.441   2.342
>1idb
0.605  52.155  23.093   5.478
0.068  53.511  43.699  -2.259
>1ide
0.617  98.528  71.893  -0.700
0.153  91.142  72.058  18.845
0.031  82.905  65.006   2.970
0.026  85.535  64.040  22.409
0.022  73.406  88.339  13.699
0.014  64.248  64.634  -2.684
0.013  93.487  64.008  -0.868
0.012  64.729  70.724   3.090
0.011  67.035  80.709  13.363
>1idt
0.831  16.173 -36.636  47.312
0.449  -1.865 -15.428  44.451
0.035  22.713 -37.218  53.676
0.013  -6.248 -20.144  50.896
>1ie3
0.987  30.503 -16.577  68.430
0.912  25.998  -3.341   9.500
0.851  45.318   9.884  11.461
0.539  10.982  -4.223  72.017
0.022  18.491 -11.252  67.994
0.019  24.123  16.843  26.914
0.015  14.988   1.447   9.987
0.014  39.645  -6.921  68.225
0.012  16.663 -26.988  61.316
0.012  29.463   6.502   9.620
>1ie4
0.388  42.035  90.539  41.566
0.257  30.727  73.623  43.337
0.048  18.016  95.012  40.296
0.040  62.995  94.096  40.821
0.025  54.627  70.458  46.073
0.014  36.204  81.884  43.625
0.012  52.153  82.484  30.099
>1ie8
0.459  12.475  22.343  34.014
0.022  12.927  23.780  54.220
>1ie9
0.424  12.649  21.680  34.214
0.014  13.174  23.970  54.277
0.012   3.938  33.753  31.029
>1iei
0.520  -7.857   2.739  -1.646
0.411  -3.512   0.426   8.953
>1iel
0.762  25.976   5.331  18.014
0.446  78.882   4.568  26.601
0.349  51.929   4.988  23.897
>1iem
0.707  25.614   4.663  17.827
0.588  78.448   5.066  27.105
0.139  31.771   9.542  27.724
0.131  52.850   5.009  20.254
0.110  74.915   6.587  19.235
>1iep
0.480  12.896  98.227  57.158
0.318  15.124  56.925  14.085
0.154  15.954  49.694  17.804
0.058  31.386  81.987  50.456
0.031  12.053  90.885  63.641
0.021  17.590  65.753  22.785
0.013  27.502  97.501  47.763
0.012  33.414  87.938  55.951
>1iex
0.777  24.221  28.064  35.083
>1if2
0.785   9.607  -0.696  21.131
0.020   2.550  -2.510   6.080
0.016   5.289  -4.479  -3.884
>1if4
0.603  -4.353   0.311  14.573
0.032   4.228   0.742  12.790
0.020   4.929  -6.045   6.996
0.018  -9.909  10.453  12.224
>1if5
0.742  -4.400   1.049  13.930
0.018  11.445  -3.203  12.566
0.013   4.926  -5.714   6.806
0.011  -9.266  10.395  11.732
>1if6
0.541  -4.290   1.231  14.628
0.042   4.368  -5.140   7.219
0.024 -10.062  11.064  12.023
0.022   3.845   1.552  12.716
0.018  -3.042   2.580   6.684
0.011  12.002  -3.355  12.081
>1if7
0.644  -4.729   0.145  14.499
0.025   5.132  -3.706  10.268
>1if8
0.731  -4.578   0.453  14.489
0.026   4.186   0.934  12.903
0.013  -9.829  10.739  12.141
>1ifs
0.402  56.817 -23.860  95.792
0.314  62.851 -29.806  98.604
0.187  46.365 -12.239  87.113
0.032  65.667 -27.909 114.625
0.028  62.576 -29.566  90.565
0.014  54.274  -6.921  89.585
>1ifu
0.611  62.951 -29.884  99.107
0.261  57.426 -23.903  96.518
0.169  45.945 -11.970  88.127
0.030  64.781 -28.026 114.237
0.019  63.006 -29.370  90.535
0.011  54.614  -6.570  90.104
>1ifx
0.708   8.254  60.289  49.485
0.415   0.376  55.662  22.374
0.186  -2.893  65.453  31.261
0.087  17.362  56.954  38.954
0.051  -5.415  66.956  23.334
0.049  15.147  66.962  37.606
0.040  16.559  55.376  30.106
0.026  23.944  60.629  44.271
0.023  15.261  63.509  47.131
0.017   7.550  66.415  29.751
0.013  -1.690  71.579  37.161
>1ig0
0.784  22.918  42.379  34.445
0.379  46.288  31.920  19.542
0.353  40.673  27.757  32.982
0.283   9.826  58.449  41.107
0.280  24.128  16.698  25.805
0.230   2.515  25.166  23.201
0.089  13.977  39.161  26.530
0.064  52.660  41.984  13.227
0.044   3.022  59.424  32.778
0.042  57.076  16.103  35.860
0.022  17.688  48.268  23.012
0.019   4.194  16.501  22.286
0.016  34.614  51.562  20.903
0.012   5.893  14.303  30.044
>1ig1
0.636  25.724  29.263  10.835
0.047  32.826  28.036  21.012
0.032  33.839  34.544   9.816
>1ig3
0.590  27.955  49.795  15.282
0.367   8.120  64.221  10.037
0.094   7.356  69.429  22.227
0.055  46.922  57.261   3.055
0.034  23.180  44.251  22.556
0.033  22.827  53.801   7.383
0.010  19.796  78.767  22.447
>1igb
0.937  33.120  -0.634  40.983
>1igj
0.574 -12.294  24.430  27.910
0.468  33.717  41.821  69.667
0.050  18.694   0.014 -10.981
0.045  26.989  57.206  24.620
0.040  -5.171   2.809  30.998
0.037  17.566  57.503  56.140
0.034  27.279  60.093  66.355
0.030  27.274  49.753  43.179
0.030  13.417   1.830 -18.878
0.025  12.329   8.495  12.005
0.013  17.321  57.404  42.907
0.012  16.357  66.276  43.047
0.011   7.122   0.995  13.831
>1ih7
0.669  38.102  38.038  53.987
0.647   5.857   6.530  49.924
0.260  44.366  28.815  27.621
0.094  61.963  29.633  39.228
0.071  21.239  16.670  24.755
0.050  20.005  40.858  46.153
0.047   7.051  31.668  37.115
0.030  48.727  40.378  49.702
0.028  21.650   6.553  49.151
0.021  21.807  32.006  34.390
0.018  55.666  25.964  45.381
0.018  46.636  25.247  52.234
0.017  70.503  30.565  44.469
0.012  28.969  23.163  18.959
0.012  29.413  15.852  26.326
0.010  33.476  30.852  51.216
>1ih8
0.722   9.993  59.268  49.038
0.483   0.971  52.188  22.057
0.356  17.965  56.195  41.431
0.238  17.594  55.161  29.053
0.125  -2.637  65.448  32.694
0.016  -6.099  67.328  21.467
0.012  14.877  65.601  35.166
>1iht
0.667  12.485  18.573  21.814
0.045  17.352  42.869  21.014
0.023  28.585  26.025  31.760
>1ihu
0.556  26.511  17.982  84.620
0.544  12.049  13.404  93.169
0.019  -0.173  21.241  58.246
0.013   5.675  20.100  75.224
0.013  -1.255  11.127 105.179
0.011  36.938  20.296  89.741
>1ii0
0.645  12.459 130.052   5.353
0.543  16.663 139.386  -8.714
0.509  14.400  93.625  28.945
0.438  19.332  84.801  44.495
0.203  19.948  60.323  19.201
0.055  14.068 164.469  16.874
0.054  15.028  93.878  38.789
0.038  14.046 130.128  -3.544
0.024  15.510 149.715  13.305
0.019  29.376 116.346   7.907
0.015  14.217  83.897  28.544
0.013  14.001 139.409   6.828
0.011  13.119 116.831   6.096
>1ii6
0.576  49.908  43.435 -32.623
0.316  35.495  36.106 -10.730
0.263  50.729  27.903 -25.325
0.255  44.312  54.825 -12.942
0.060  47.244  71.157 -20.706
0.041  52.636  71.316  -1.942
0.041  34.746  61.712   9.345
0.038  50.112  60.052 -15.068
0.027  43.389  46.023 -12.544
0.024  39.917  42.891 -58.746
0.020  24.025  67.503   0.739
0.012  41.783  29.252 -58.174
>1ii7
0.566   5.913  23.830  20.550
0.353  37.000  33.258  50.632
0.088  49.552  30.106  42.899
0.081  35.563  32.964  61.686
0.027  34.705  43.403  53.136
0.019   9.768   3.100  10.884
0.018   5.093  19.337  11.483
0.014  11.190   1.803   3.005
0.013  27.410  28.346  60.265
0.011  -3.037  37.898  35.892
0.011   7.182  29.367  26.270
0.010  31.842  23.457  67.344
0.010   9.301  11.157  12.347
0.010  27.727  31.639  52.479
>1iic
0.447  35.284  23.457  20.206
0.315  36.255  30.843  16.018
0.271  58.936  81.843  30.072
0.248  74.279  81.392  16.546
0.244  69.726  72.989  22.008
0.227  20.028  32.623  31.042
0.056  74.813  64.600  16.306
0.040  30.029  30.219  22.030
0.022  77.281  84.582   9.786
0.020  61.262  85.560  23.181
0.018  38.274  35.571   9.408
0.017  43.862  86.079  35.910
0.016  36.164  45.337  27.121
0.016  55.075  86.711  37.390
0.013  74.434  94.448  27.060
0.012  22.689  36.452  23.234
0.011  43.406  24.768  19.325
>1iid
0.355  32.189  30.662  20.348
0.316  37.893  33.389  13.690
0.210  25.283  31.429  28.351
0.106  36.873  23.717  20.589
0.063  37.274  45.829  26.706
0.012  26.190  52.575  10.917
>1iih
0.660  46.153  15.378 -12.474
0.089  33.767  32.746  25.525
0.050  43.040  19.071  10.843
>1iim
0.634  46.378  99.878  35.674
0.488   1.531  89.400  32.937
0.406  25.520 102.059  44.858
0.228  22.448  85.580  43.358
0.059   6.466  95.632  30.681
0.011  46.655  93.238  40.788
>1iin
0.782  -4.125  46.905   8.526
0.474 -24.807  68.780  18.780
0.467   1.297  56.913  56.875
0.403  -1.127  42.732  16.275
0.373   8.112  44.671  38.062
0.357 -20.728  32.441  52.398
0.222 -32.808  47.192  27.156
0.179 -26.833  66.551  28.285
0.131 -30.946  52.815  46.608
0.124 -24.510  33.953  43.091
0.108   6.465  57.488  25.899
0.045  -5.120  70.475  13.603
0.041   0.590  58.286  48.694
0.019   1.405  31.127  51.122
0.017   6.451  68.445  37.692
0.013   2.412  32.080  14.027
0.013  13.104  32.484  22.226
0.012 -13.467  68.689  13.561
0.010   4.455  66.575  56.163
>1iiu
0.720  -1.833   1.380  -4.784
>1ije
0.943  36.140  38.437  40.747
0.025   6.797  36.898  11.046
0.023   7.667  22.872  -4.795
0.021  21.628  28.778  18.181
0.014  12.635  34.999   3.738
0.012  37.873  36.158  31.485
>1ijh
0.412  21.804   3.107  26.193
0.046   8.374  11.267  10.713
>1iji
0.508  51.413  51.367  -2.458
0.188  48.444  47.124  -9.465
>1ik4
0.954 102.161 -39.968  66.436
0.913 108.718 -18.218  54.476
0.900  84.551 -14.940  65.420
0.740  76.505 -38.667  60.242
0.736 101.314 -39.005  40.033
0.543  81.079 -22.138  39.860
0.100 106.239 -19.275  38.877
0.065  98.276 -50.313  50.812
0.045 106.679 -26.302  73.779
0.025  80.960 -26.853  75.128
0.023  92.351 -50.818  35.045
0.016 102.360 -50.129  36.257
0.012  88.583 -40.209  50.345
0.010  84.312  -9.015  47.001
>1ike
0.886  10.538  20.294  35.868
>1ikg
0.676  17.690 -10.837  39.393
0.063  23.882 -16.192  36.032
0.042  11.701  10.755  31.719
0.036  12.131  -9.197  45.874
>1ikt
0.477  31.487  34.227  15.201
0.050  26.963  25.736  17.013
0.024  41.139  27.334   6.142
0.012  32.892  40.189   9.278
0.010  23.634  34.889   1.928
>1il0
0.676   3.509  -5.142 -16.073
0.648  11.736  -0.406 -47.070
0.048  -2.138  -7.396   1.551
0.031  14.369   8.090 -48.135
0.029  12.984   0.668 -64.100
0.028  11.960  -5.597 -15.307
0.024   8.775  -0.926 -22.301
0.024  17.274 -12.762 -24.107
>1im8
0.942  13.190  43.659  -1.768
0.860   6.835  20.633   5.002
0.033   6.740  59.730   9.388
0.017  15.691  57.089 -16.998
0.015   8.010  52.299  14.889
0.015  15.222   2.880   7.607
0.011  12.312   9.076  15.340
>1ima
0.720  -8.178  50.357  33.654
0.588   3.264  51.838  12.435
0.233  21.621  56.370  19.401
0.023  15.551  71.313  22.516
0.022   7.219  44.324  12.160
0.019 -27.472  68.757  27.740
0.014 -34.894  67.272  35.430
0.012 -27.390  52.621  25.898
>1imb
0.675  -8.842  50.545  33.564
0.564   3.792  51.306  12.417
0.201  21.606  56.125  19.477
0.053 -27.143  68.772  27.495
0.015 -27.256  55.365  26.798
0.013 -34.985  67.012  35.482
0.012  15.238  71.395  22.360
0.010   7.822  55.969   4.205
>1in4
0.945  62.958 -23.874 -26.247
0.014  69.078 -15.360 -25.978
0.013  82.628 -12.026 -10.081
>1in5
0.948  62.481 -23.915 -25.946
0.031  68.657 -16.639 -25.206
0.013  84.331 -12.120  -9.893
0.013  73.999 -29.129 -24.023
>1in6
0.962  63.001 -23.870 -26.063
0.041  85.019 -12.579  -9.418
>1in7
0.958  62.765 -23.777 -25.993
0.011  70.343 -14.740 -25.847
0.011  84.547 -11.678  -9.688
>1in8
0.950  63.040 -23.773 -26.087
0.014  85.148 -11.605  -8.941
0.012  72.072 -13.891 -25.116
>1inc
0.155 -12.274  23.146  37.961
0.049  -2.496  40.032  46.714
0.026   5.133  31.916  29.088
0.025  -4.705  24.312  32.769
0.021 -13.186  26.370  55.815
0.015 -10.232  42.583  42.614
0.010   4.733  40.539  40.430
>1inf
0.449  30.489  -9.968  62.961
0.045  48.433   1.183  69.049
>1ing
0.510  46.276 -21.555 -21.347
0.307  46.150  22.713 -21.511
0.270  35.746  31.717 -30.507
0.150  36.847 -30.726 -30.333
0.147  51.585  24.396 -15.702
0.125  29.395 -20.936 -38.423
0.094  24.899   1.952 -25.876
0.046  49.036   7.596 -25.816
0.044  53.283 -15.975  -6.779
0.043  25.691  30.513  -0.472
0.018  51.558 -15.779 -24.216
[truncated: 506,430 more chars]
