# Supplementary material for: Spatiotemporal identification of druggable binding sites using deep learning
Source: Commun Biol. 2020 Oct 27;3:618. doi: 10.1038/s42003-020-01350-0 (PMC7591901; doi:10.1038/s42003-020-01350-0)
Supplement: Supplementary file 7 — Supplementary Data 1 [file 42003_2020_1350_MOESM7_ESM.tar › ./raw_data/predictions/train_rotations.log]

>155c
0.989   2.483  -1.498  -4.096 A_19_HIS;A_35_GLY;A_36_PRO;A_38_LEU;A_54_TYR;A_78_TYR;A_99_MET
0.016  -6.100  12.566   2.099 A_1_ASN;A_76_ILE;A_105_LYS;A_106_ASN;A_107_GLN;A_108_ALA;A_109_ASP;A_110_VAL
0.014   9.523   4.504  -3.385 A_78_TYR;A_81_ASP;A_82_PRO;A_83_LYS;A_84_PRO;A_85_LEU;A_86_VAL;A_87_LYS;A_95_ALA;A_96_LYS;A_97_THR
0.013  -1.750  -6.439   4.530 A_37_ASN;A_38_LEU;A_39_TYR;A_40_GLY;A_41_VAL;A_42_VAL;A_44_ARG;A_45_LYS;A_49_GLU;A_118_ASP
0.011   0.239   2.086   3.681 A_41_VAL;A_42_VAL;A_70_TRP;A_71_THR;A_72_GLU;A_73_ALA;A_74_ASN;A_75_LEU;A_76_ILE;A_78_TYR;A_79_VAL;A_111_VAL
>16pk
0.898 -14.689  -9.248  -0.546 A_213_GLY;A_214_ALA;A_237_GLY;A_238_ALA;A_241_TYR;A_310_ALA;A_311_LEU;A_336_PRO;A_337_MET;A_338_GLY;A_339_VAL;A_340_PHE
0.797  -6.791  -1.291   2.011 A_219_LYS;A_334_ASN;A_335_GLY;A_336_PRO;A_370_GLY;A_371_GLY;A_372_GLY;A_373_ASP;A_374_SER;A_394_GLY;A_395_GLY;A_397_SER;A_398_LEU
0.641   3.083  -1.076   1.207 A_20_ASP;A_35_ARG;A_163_PHE;A_164_GLY;A_165_THR;A_392_THR;A_393_GLY;A_394_GLY;A_395_GLY;A_396_ALA
0.180  30.497  -8.732   0.676 A_108_ASP;A_111_ASN;A_112_ALA;A_113_ALA;A_114_ASP;A_115_VAL
0.132 -19.175 -12.860   5.276 A_238_ALA;A_241_TYR;A_251_ILE;A_253_LYS;A_254_SER;A_255_LYS;A_256_CYS
0.099  18.731 -17.299   7.645 A_64_GLY;A_65_ILE;A_66_PRO;A_73_ILE;A_79_VAL;A_80_PRO;A_81_GLY;A_82_PHE;A_132_PHE
0.063  -1.669   0.515  -6.203 A_34_TYR;A_371_GLY;A_372_GLY;A_374_SER;A_375_ALA;A_376_SER;A_379_GLU;A_390_VAL;A_391_SER;A_392_THR
0.032  15.098  -7.524  15.130 A_134_LYS;A_135_GLU;A_136_GLU;A_137_GLY;A_138_SER;A_139_LYS;A_140_LYS;A_143_ASP;A_144_ARG
0.030  30.813  -4.337  -6.383 A_104_THR;A_114_ASP;A_115_VAL;A_116_VAL;A_118_LYS;A_119_MET;A_125_VAL
0.021  20.127 -16.204  -0.683 A_79_VAL;A_80_PRO;A_81_GLY;A_82_PHE;A_83_GLN;A_84_GLN;A_87_THR;A_107_PRO;A_128_GLU;A_132_PHE
0.020   9.735 -13.990   2.463 A_59_LEU;A_60_GLY;A_61_ARG;A_62_PRO;A_63_LYS;A_83_GLN;A_86_ALA;A_129_ASN;A_132_PHE
0.015   9.127  -5.112   6.448 A_18_ARG;A_58_HIS;A_131_ARG;A_136_GLU;A_137_GLY;A_165_THR;A_170_SER
0.015  26.915 -11.039  12.799 A_67_MET;A_68_ALA;A_69_GLN;A_70_ALA;A_71_GLY;A_74_ARG;A_150_ILE
0.013 -32.083 -13.967  -2.540 A_297_LEU;A_299_THR;A_303_ASN;A_304_ILE;A_305_PRO;A_306_GLU
0.013 -23.653 -13.136  -3.975 A_254_SER;A_284_HIS;A_285_VAL;A_286_CYS;A_287_HIS;A_297_LEU;A_299_THR;A_304_ILE;A_305_PRO;A_308_HIS;A_309_MET;A_310_ALA;A_311_LEU;A_312_ASP
0.012 -23.413  -7.644 -11.473 A_283_ASP;A_284_HIS;A_285_VAL;A_298_ILE;A_313_ILE;A_314_GLY;A_315_PRO;A_318_ILE;A_347_LYS
0.011  23.449  -9.072 -10.678 A_89_LYS;A_92_ALA;A_93_LYS;A_103_VAL;A_104_THR;A_105_PHE
0.010 -28.425   0.707   3.406 A_244_LEU;A_247_GLN;A_249_TYR;A_278_VAL;A_279_ILE;A_280_LEU;A_281_PRO;A_302_GLN
>1a26
0.903   0.231   5.531   1.884 A_209_HIS;A_210_GLY;A_243_TYR;A_244_PHE;A_251_SER;A_254_TYR
0.094  17.707  -0.901  -7.772 A_185_ARG;A_270_GLU;A_312_ASP;A_314_VAL;A_345_ASN;A_347_LYS;A_348_TYR
0.066  -4.397   1.393  -3.349 A_113_ASP;A_117_ASP;A_225_ARG;A_226_ILE;A_227_ALA;A_236_TYR
0.039   1.320  10.556   8.310 A_173_HIS;A_250_LYS;A_253_ASN;A_254_TYR;A_332_LEU;A_333_TYR;A_335_GLU
0.029  11.862  16.687   2.627 A_246_ASP;A_296_LYS;A_301_THR;A_302_ALA;A_303_PRO;A_324_THR;A_334_ASN;A_336_TYR
0.027  -7.282   8.531   0.733 A_106_GLN;A_110_GLN;A_234_THR;A_235_GLY;A_236_TYR;A_237_MET;A_243_TYR
0.021  16.249  -1.179  12.431 A_162_LYS;A_165_VAL;A_166_LYS;A_178_LEU;A_179_LYS;A_180_VAL
0.021 -25.596  -4.479   6.058 A_84_TYR;A_87_ILE;A_88_PRO;A_89_HIS;A_90_ASP;A_91_PHE;A_96_PRO
0.013  -7.690   0.863   4.147 A_36_PHE;A_107_ALA;A_110_GLN;A_111_MET;A_114_ASN;A_212_ARG;A_256_HIS
0.010   4.700  12.789 -14.502 A_198_PHE;A_201_LEU;A_288_LEU;A_292_LYS;A_293_HIS;A_294_SER;A_339_TYR;A_340_ASP;A_343_GLN
>1a27
0.627  -8.852   0.231  -4.285 A_142_SER;A_143_VAL;A_144_GLY;A_149_LEU;A_155_TYR;A_185_CYS;A_186_GLY;A_187_PRO;A_188_VAL;A_192_PHE;A_193_MET
0.573   1.567  -6.393   0.783 A_8_THR;A_9_GLY;A_10_CYS;A_90_ASN;A_91_ALA;A_92_GLY;A_93_LEU
0.172 -22.042   1.576   2.166 A_149_LEU;A_150_PRO;A_151_PHE;A_284_PHE
0.107 -33.169  -4.638  -1.971 A_209_ILE;A_210_HIS;A_213_HIS;A_214_ARG
0.043 -16.887   7.846   2.745 A_147_MET;A_148_GLY;A_149_LEU;A_150_PRO;A_275_TYR;A_276_VAL;A_279_MET
0.034  -6.335  13.146  -0.275 A_145_GLY;A_146_LEU;A_163_GLU;A_184_GLU;A_252_ARG;A_254_PHE;A_263_LEU;A_266_ARG
0.017 -23.426  -9.948  -1.741 A_200_PRO;A_212_PHE;A_213_HIS;A_215_PHE;A_216_TYR;A_217_GLN;A_219_LEU
0.013   7.903  16.122   3.281 A_170_ALA;A_171_VAL;A_174_LEU;A_178_VAL;A_179_HIS;A_180_LEU;A_248_LYS;A_249_PRO;A_250_THR;A_251_LEU
0.012 -14.990   7.454  -9.101 A_147_MET;A_258_ARG;A_259_PHE;A_262_LEU;A_279_MET;A_282_GLU
>1a3w
0.954 -32.846  16.483   9.007 A_401_LEU;A_402_SER;A_403_THR;A_407_THR;A_483_GLN;A_484_GLY;A_491_HIS;A_492_SER
0.945  12.900 -14.377  13.797 B_89_GLU;B_90_ILE;B_178_GLY;B_179_VAL;B_180_ASN;B_181_LEU;B_214_PHE;B_266_ASP;B_270_GLU
0.928  32.540  18.887  -1.541 B_401_LEU;B_402_SER;B_403_THR;B_407_THR;B_482_ILE;B_483_GLN;B_484_GLY;B_491_HIS;B_492_SER
0.857 -11.891  -7.502 -19.039 A_89_GLU;A_90_ILE;A_144_TYR;A_178_GLY;A_179_VAL;A_180_ASN;A_181_LEU;A_214_PHE;A_266_ASP;A_269_ILE;A_270_GLU
0.794 -16.856 -13.752  -4.781 A_26_THR;A_27_ILE;A_28_GLY;A_29_PRO;A_49_ARG;A_51_ASN;A_332_SER;A_333_GLY;A_335_THR;A_336_ALA;A_337_LYS
0.787 -12.990  -5.654  -7.815 A_49_ARG;A_240_LYS;A_263_ALA;A_265_GLY;A_266_ASP;A_297_ALA;A_298_THR;A_330_MET;A_332_SER
0.643  19.841 -13.919  -1.816 B_26_THR;B_27_ILE;B_28_GLY;B_29_PRO;B_49_ARG;B_50_MET;B_51_ASN;B_54_HIS;B_60_HIS;B_336_ALA
0.577  12.636  -9.129   5.171 B_49_ARG;B_264_ARG;B_265_GLY;B_266_ASP;B_297_ALA;B_298_THR;B_330_MET;B_332_SER
0.336 -18.367   1.851  10.864 A_19_ARG;A_20_ARG;A_21_THR;A_22_SER;A_46_ASN;A_434_HIS;A_438_GLY;A_439_VAL;A_440_PHE
0.289  19.484   6.645  -7.760 B_19_ARG;B_20_ARG;B_21_THR;B_22_SER;B_46_ASN;B_77_ARG;B_433_SER;B_434_HIS;B_436_TYR;B_438_GLY;B_439_VAL;B_440_PHE;B_441_PRO
0.213   9.487  15.540   1.477 A_3_ARG;A_4_LEU;B_288_ASN;B_324_ASP;B_325_GLY;B_359_ILE;B_360_ALA;B_364_ASN;B_365_TYR;B_368_MET;B_413_LYS;B_415_ARG;B_437_ARG
0.203 -10.622  14.322   5.534 A_288_ASN;A_325_GLY;A_359_ILE;A_360_ALA;A_361_TYR;A_364_ASN;A_365_TYR;A_368_MET;A_413_LYS;A_414_TYR;A_415_ARG;A_437_ARG;B_3_ARG
0.164 -14.745   0.275 -20.802 A_184_THR;A_186_VAL;A_214_PHE;A_216_ARG;A_242_GLU;A_243_ASN;A_244_GLN;A_245_GLN;A_270_GLU
0.089   1.073  19.706   4.595 A_2_SER;A_3_ARG;B_3_ARG;B_363_PRO;B_367_ASP
0.089  17.022 -20.094   5.457 B_53_SER;B_54_HIS;B_91_ARG;B_176_HIS
0.086   0.720 -10.010  14.420 A_309_ARG;B_144_TYR;B_268_GLY;B_269_ILE;B_271_ILE;B_272_PRO;B_273_ALA;B_274_PRO
0.057 -19.165 -16.877 -28.930 A_112_THR;A_113_THR;A_114_ASP;A_115_ASP;A_116_LYS;A_118_ALA;A_127_TYR;A_128_VAL;A_129_ASP;A_131_LYS
0.052  13.702  -9.038  20.016 B_181_LEU;B_184_THR;B_185_ASP;B_186_VAL;B_214_PHE;B_216_ARG;B_243_ASN;B_244_GLN;B_245_GLN;B_270_GLU
0.051 -17.669  -9.801 -13.745 A_51_ASN;A_53_SER;A_54_HIS;A_86_LYS;A_89_GLU;A_91_ARG;A_214_PHE
0.046 -17.975 -12.249 -21.415 A_89_GLU;A_90_ILE;A_91_ARG;A_92_THR;A_128_VAL;A_129_ASP;A_130_TYR;A_177_LYS
0.045  -2.965  -3.353 -16.862 A_144_TYR;A_148_GLY;A_267_LEU;A_268_GLY;A_269_ILE;A_270_GLU;A_271_ILE;A_272_PRO;A_273_ALA;B_309_ARG;B_312_ARG
0.045  18.936 -26.353  16.899 B_91_ARG;B_92_THR;B_93_GLY;B_112_THR;B_113_THR;B_115_ASP;B_118_ALA;B_127_TYR;B_128_VAL;B_129_ASP;B_131_LYS;B_176_HIS
0.044 -13.457 -16.867 -14.073 A_54_HIS;A_91_ARG;A_175_SER;A_176_HIS;A_177_LYS;A_178_GLY
0.040  -2.446  18.986  12.521 A_1_MET;A_2_SER;A_6_ARG;A_11_ASN;A_360_ALA;A_361_TYR;A_362_LEU;A_363_PRO
0.037   1.338 -14.487   2.138 A_303_SER;A_307_ASN;A_309_ARG;A_310_PRO;A_311_THR;A_314_GLU;B_147_ASP;B_302_GLU
0.035  13.939 -31.212  25.013 B_110_ILE;B_111_PHE;B_112_THR;B_113_THR;B_114_ASP;B_117_TYR;B_125_ILE;B_127_TYR;B_162_THR
0.034  30.339   7.873 -15.074 B_76_GLY;B_77_ARG;B_78_PRO;B_441_PRO;B_442_PHE;B_443_VAL;B_462_PHE;B_466_LYS
0.033   5.110  19.388  -4.357 B_6_ARG;B_11_ASN;B_12_VAL;B_358_ALA;B_359_ILE;B_360_ALA;B_361_TYR;B_362_LEU;B_363_PRO;B_364_ASN
0.028 -28.186  14.153   1.328 A_236_LYS;A_404_SER;A_405_GLY;A_406_THR;A_407_THR;A_409_ARG;A_410_LEU;A_436_TYR
0.023  -3.059 -13.061  -6.090 A_147_ASP;A_299_GLN;A_302_GLU;A_303_SER;A_305_THR;B_303_SER;B_311_THR
0.022 -30.018  -3.455  14.393 A_71_GLU;A_75_PRO;A_76_GLY;A_77_ARG;A_78_PRO;A_431_ARG;A_443_VAL
0.021 -37.085   6.953   7.798 A_402_SER;A_403_THR;A_424_THR;A_425_ARG;A_426_CYS;A_427_PRO;A_429_ALA
0.020 -42.308  26.211  13.936 A_485_PHE
0.020 -21.604 -24.949  -5.352 A_29_PRO;A_59_TYR
0.018  -5.055 -11.683 -17.095 A_144_TYR;A_145_VAL;A_146_ASP;A_147_ASP;A_148_GLY;A_149_VAL;A_150_LEU;A_178_GLY;A_269_ILE
0.018  30.476 -16.321   6.599 B_52_PHE;B_55_GLY;B_56_SER;B_57_TYR;B_194_LYS;B_197_GLU;B_198_ASP
0.017  14.000 -22.392  -5.961 B_30_LYS;B_337_LYS
0.017 -44.403  16.761  11.936 A_452_TRP
0.016  44.655  22.039  -6.699 B_448_PRO;B_449_VAL;B_450_SER;B_451_ASP;B_452_TRP;B_453_THR;B_455_ASP
0.016  20.965 -18.039  18.918 B_88_PRO;B_89_GLU;B_90_ILE;B_129_ASP;B_130_TYR;B_131_LYS;B_188_LEU
0.016 -12.244 -22.015 -31.985 A_110_ILE;A_112_THR;A_117_TYR;A_118_ALA;A_120_ALA;A_121_CYS;A_122_ASP;A_124_LYS;A_125_ILE;A_126_MET;A_127_TYR
0.016  -3.329 -17.766 -36.076 A_107_HIS;A_108_GLU;A_109_MET;A_110_ILE;A_164_LYS;A_165_VAL
0.015  33.116  -0.058  -5.820 B_68_ARG;B_71_GLU;B_79_LEU;B_206_GLY;B_208_HIS;B_427_PRO;B_428_ARG;B_431_ARG
0.015  18.677  11.418 -15.089 B_18_LEU;B_419_PRO;B_440_PHE;B_470_PHE;B_472_ILE
0.015 -23.057 -17.433 -11.334 A_53_SER;A_54_HIS;A_55_GLY;A_56_SER;A_59_TYR;A_60_HIS
0.014  20.008   2.001 -14.468 B_19_ARG;B_41_ARG;B_42_LYS;B_43_ALA;B_44_GLY;B_45_LEU;B_46_ASN;B_76_GLY;B_77_ARG
0.013  22.052 -15.670  10.098 B_52_PHE;B_53_SER;B_54_HIS;B_85_THR;B_86_LYS;B_87_GLY;B_89_GLU;B_91_ARG;B_194_LYS;B_195_ASP
0.013 -11.264  25.310  -0.818 A_289_LEU;A_366_ASP;A_367_ASP;A_368_MET;A_369_ARG;A_370_ASN;A_371_CYS;A_372_THR;B_1_MET
0.012 -10.916  23.291  17.208 A_362_LEU;A_388_ALA;A_389_ALA;A_390_VAL;A_391_PHE;A_392_GLU;A_393_GLN
0.012 -37.167  12.342   0.536 A_403_THR;A_404_SER
0.011   9.338 -18.516   0.820 B_306_TYR;B_337_LYS
0.011 -25.301 -11.565  -3.839 A_27_ILE;A_49_ARG;A_50_MET;A_51_ASN;A_52_PHE;A_59_TYR;A_60_HIS;A_63_VAL;A_64_ILE;A_82_ALA
0.011   4.498 -31.794  24.904 B_108_GLU;B_109_MET;B_110_ILE;B_124_LYS;B_164_LYS;B_165_VAL
0.011   8.647 -22.606   7.822 B_145_VAL;B_146_ASP;B_147_ASP;B_174_CYS;B_175_SER;B_176_HIS;B_177_LYS;B_178_GLY
0.011  24.949 -23.191  -7.363 B_29_PRO;B_59_TYR
0.010  39.720  29.527  -1.977 B_452_TRP;B_453_THR;B_485_PHE;B_486_LYS
0.010   4.621  20.332 -13.028 B_10_LEU;B_11_ASN;B_12_VAL;B_13_VAL;B_14_ALA;B_15_GLY
0.010  16.085  10.495  -1.330 B_20_ARG;B_21_THR;B_325_GLY;B_326_ALA;B_327_ASP;B_412_SER;B_415_ARG;B_435_LEU;B_436_TYR;B_437_ARG;B_438_GLY
0.010 -19.070 -25.641 -34.955 A_115_ASP;A_116_LYS;A_117_TYR;A_119_LYS
0.010 -34.617  22.954  16.720 A_452_TRP;A_456_VAL;A_483_GLN;A_484_GLY;A_485_PHE;A_493_ASN;A_494_THR
>1a4e
0.993  15.361  15.785  -4.115 D_69_PRO;D_70_HIS;D_141_VAL;D_156_PHE;D_351_ARG;D_355_TYR
0.988 -16.375  14.216   4.675 A_55_PRO;A_56_HIS;A_127_VAL;A_337_ARG;A_341_TYR
0.985 -15.559 -16.042  -4.306 C_69_PRO;C_70_HIS;C_141_VAL;C_143_ASN;C_156_PHE;C_351_ARG;C_355_TYR
0.985  16.490 -14.647   4.228 B_69_PRO;B_70_HIS;B_141_VAL;B_156_PHE;B_351_ARG;B_355_TYR
0.210 -29.681  29.481   7.525 A_132_PRO;A_177_HIS;A_181_ILE;A_186_ARG;A_198_TYR;A_285_VAL;A_435_LEU
0.167  18.361  -1.437  10.991 A_10_ASN;A_11_SER;A_12_THR;A_14_ASN;A_36_TYR;A_37_ASN;A_40_ASP;B_334_SER;B_335_THR;B_356_ALA;B_360_ARG
0.142 -18.136   1.860  10.377 A_318_ALA;A_320_SER;A_321_THR;A_338_LEU;A_342_ALA;A_346_ARG;B_24_ASN;B_26_THR;B_50_TYR;B_51_ASN;B_54_ASP
0.098  25.530  32.469  -8.016 D_146_PRO;D_195_ILE;D_200_ARG;D_212_TYR;D_449_LEU
0.098  24.466 -13.158  13.325 B_138_LEU;B_139_ASP;B_140_TRP;B_141_VAL;B_142_TYR;B_213_SER;B_217_TYR;B_219_TRP;B_231_VAL;B_340_GLN
0.096 -18.141  -2.725 -10.420 C_334_SER;C_335_THR;C_352_LEU;C_356_ALA;C_360_ARG;D_24_ASN;D_25_SER;D_26_THR;D_50_TYR;D_51_ASN;D_54_ASP
0.090  13.152  24.955  21.099 B_400_PRO;B_402_TYR;B_404_ALA;B_405_ASN;B_406_ASP;B_407_LYS;D_175_ASP;D_179_ASP;D_478_ILE
0.089  10.763  30.597   5.744 D_122_ARG;D_163_GLN;D_172_ARG;D_177_PHE;D_197_PHE;D_470_HIS
0.089   2.368 -11.271 -22.686 C_15_ASP;C_320_LEU;C_321_ASN;C_325_GLN;D_393_ASN;D_394_GLY;D_395_ASN;D_396_PHE;D_397_GLY;D_398_SER
0.084  27.926 -30.720   7.104 B_146_PRO;B_195_ILE;B_200_ARG;B_212_TYR;B_449_LEU
0.079  45.859 -20.937  15.403 B_284_ARG;B_285_ASP;B_288_LYS;B_304_GLN;B_305_PHE
0.077 -15.083 -25.644  18.793 A_388_TYR;A_390_ALA;A_391_ASN;A_392_ASP;C_175_ASP;C_176_MET;C_179_ASP;C_478_ILE;C_481_ARG
0.076  -2.772 -16.940   9.629 A_373_ASP;B_115_LYS;B_322_PHE;B_323_PHE;B_327_GLU;C_165_ARG;C_170_ASN
0.074 -13.011  32.135  -3.388 A_107_VAL;A_108_ARG;A_109_ASP;A_183_PHE;A_230_ILE;A_456_HIS
0.073   3.375 -16.494  -9.666 B_165_ARG;B_170_ASN;C_115_LYS;C_322_PHE;C_323_PHE;C_327_GLU;D_387_ASP
0.069 -10.901 -30.377   6.092 C_122_ARG;C_163_GLN;C_172_ARG;C_177_PHE;C_197_PHE;C_470_HIS
0.058 -25.436 -31.507  -8.746 C_146_PRO;C_195_ILE;C_200_ARG;C_212_TYR;C_449_LEU
0.057 -24.484  35.854   7.694 A_184_SER;A_186_ARG;A_225_ILE;A_227_ASN;A_439_LEU;A_442_GLN;A_445_GLN
0.056  24.657  16.219 -14.049 D_139_ASP;D_140_TRP;D_142_TYR;D_213_SER;D_217_TYR;D_219_TRP;D_231_VAL;D_340_GLN
0.056  12.642 -28.684  -5.159 B_122_ARG;B_123_ASP;B_163_GLN;B_172_ARG;B_177_PHE;B_470_HIS
0.055  17.920   2.502 -11.065 C_24_ASN;C_25_SER;C_26_THR;C_28_ASN;C_50_TYR;C_51_ASN;C_54_ASP;D_334_SER;D_335_THR;D_356_ALA;D_360_ARG
0.053   4.008  17.388   9.959 A_101_LYS;A_308_PHE;A_309_PHE;B_387_ASP;D_165_ARG;D_166_ASN;D_167_PRO;D_170_ASN
0.048 -26.769   2.310  16.050 A_322_THR;A_323_VAL;A_324_PRO;A_325_TYR;A_326_GLN;A_327_GLU;A_402_ARG;A_404_ILE;B_50_TYR
0.046  -1.274   2.714  -0.639 A_51_PRO;A_347_TYR;C_389_PRO
0.041  -4.094  10.534 -22.982 C_393_ASN;C_394_GLY;C_395_ASN;C_396_PHE;C_397_GLY;C_398_SER;D_15_ASP;D_320_LEU
0.037  21.590   9.075  -3.153 C_47_LEU;D_333_PRO;D_347_VAL;D_348_LEU;D_349_GLN;D_350_ALA;D_351_ARG;D_352_LEU;D_353_PHE;D_354_SER;D_355_TYR
0.035  40.566  -3.603  -0.841 B_424_VAL;B_425_TRP;B_426_ASN;B_427_GLY;C_39_ILE;C_40_GLY;C_41_GLU;C_42_HIS;C_43_GLY
0.034 -40.043   6.963   0.935 A_280_PHE;A_410_VAL;A_411_TRP;D_39_ILE;D_42_HIS;D_43_GLY
0.033 -27.872 -48.056  -3.186 C_451_ARG;C_453_LEU;C_454_GLY;C_455_LYS;C_456_GLN;C_460_GLN
0.032  40.227   8.505   0.611 A_25_ILE;A_26_GLY;A_27_GLU;A_28_HIS;A_29_GLY;D_424_VAL;D_425_TRP;D_426_ASN
0.029 -30.275  21.467   5.826 A_132_PRO;A_133_VAL;A_134_PHE;A_200_GLY;A_201_HIS;A_216_GLN;A_281_ASP;A_282_LEU;A_283_THR;A_284_LYS;A_285_VAL;A_286_TRP
0.029   9.736  22.593  -1.205 D_69_PRO;D_70_HIS;D_71_ALA;D_72_HIS;D_109_SER;D_110_THR;D_111_VAL;D_112_GLY;D_113_GLY;D_123_ASP;D_124_PRO
0.028  19.535 -27.938   2.837 B_123_ASP;B_124_PRO;B_125_ARG;B_144_ASN;B_145_THR;B_149_PHE;B_192_GLN;B_195_ILE;B_196_LEU;B_197_PHE;B_200_ARG;B_201_GLY
0.026 -22.772  10.742  13.959 A_124_LEU;A_125_ASP;A_126_TRP;A_127_VAL;A_128_TYR;A_203_TYR;A_318_ALA;A_319_PRO;A_321_THR;A_322_THR;A_326_GLN
0.025  24.623  -6.317 -13.030 B_154_SER;C_30_ILE;C_32_GLU;C_33_PRO;C_34_PHE;C_35_VAL;C_51_ASN
0.023  -2.491 -10.242  23.282 A_379_ASN;A_380_GLY;A_381_ASN;A_382_PHE;A_383_GLY;B_15_ASP;B_320_LEU
0.022  -8.745  16.500 -10.624 A_147_HIS;A_150_LYS;A_151_ARG;A_152_ASN;A_153_PRO;C_386_ARG;C_387_ASP;C_401_THR;D_62_GLU
0.021  21.487  22.461  -6.671 D_142_TYR;D_143_ASN;D_144_ASN;D_145_THR;D_146_PRO;D_147_VAL;D_148_PHE;D_212_TYR;D_213_SER;D_214_GLY;D_215_HIS;D_296_LEU
0.020 -13.580 -10.181  -9.426 C_130_LYS;C_139_ASP;C_141_VAL;C_330_ALA;C_331_PHE;C_332_ALA;C_333_PRO;C_335_THR;C_355_TYR;C_356_ALA;C_359_HIS
0.020 -39.712  -8.329   3.745 B_39_ILE;B_40_GLY;B_41_GLU;B_42_HIS;B_43_GLY;C_426_ASN;C_427_GLY;C_428_PRO;C_430_ILE
0.020  40.054  13.086 -15.006 D_225_ASP;D_226_TRP;D_227_HIS;D_228_TYR;D_281_MET;D_282_THR;D_283_GLU
0.019  -8.522 -22.915   8.547 C_112_GLY;C_160_ILE;C_161_HIS;C_162_THR;C_163_GLN;C_164_LYS;C_165_ARG;C_166_ASN;C_171_LEU;C_172_ARG;C_173_ASP;C_176_MET
0.019  -3.770 -21.758  -9.999 B_170_ASN;C_72_HIS;C_73_GLY;C_74_SER;C_75_GLY;C_107_ARG;C_108_PHE;C_109_SER;C_206_TYR;C_259_GLN;C_322_PHE;C_326_VAL
0.019 -14.790  28.831  27.000 A_223_GLN;A_255_GLY;A_256_ASN;A_257_TYR;A_258_PRO;A_259_SER;A_300_VAL
0.018   6.472   0.318   0.001 A_47_ARG;B_360_ARG;B_361_TYR;C_61_ARG;D_360_ARG;D_361_TYR
0.018   9.710 -29.106 -15.594 B_171_LEU;B_172_ARG;B_173_ASP;B_174_ALA;B_175_ASP;B_473_GLY
0.017 -10.624  29.003 -15.538 A_158_ARG;A_159_ASP;A_160_ALA;A_161_ASP;A_162_MET;A_459_GLY
0.016 -22.782 -15.461 -11.495 C_139_ASP;C_140_TRP;C_141_VAL;C_142_TYR;C_213_SER;C_215_HIS;C_217_TYR;C_333_PRO;C_348_LEU;C_351_ARG
0.015   2.302  13.974  -0.038 A_49_ASN;A_50_ILE;A_51_PRO;A_52_GLN;A_101_LYS;D_64_ILE;D_65_PRO;D_66_GLN;D_67_ARG;D_71_ALA;D_115_LYS
0.015  -8.486 -18.574   1.380 B_63_ASN;C_66_GLN;C_67_ARG;C_68_ASN;C_69_PRO;C_70_HIS;C_71_ALA;C_111_VAL;C_112_GLY;C_113_GLY;C_114_ASP;C_160_ILE;C_164_LYS
0.015  -1.685 -28.765   2.577 B_116_GLY;B_117_SER;B_118_ALA;B_251_ALA;B_255_PRO;B_256_ASP;C_117_SER;C_118_ALA;C_121_VAL;C_165_ARG;C_172_ARG
0.015   8.914 -17.437   0.878 B_66_GLN;B_67_ARG;B_68_ASN;B_69_PRO;B_70_HIS;B_71_ALA;B_72_HIS;B_110_THR;B_111_VAL;B_112_GLY;B_113_GLY;B_114_ASP;B_164_LYS;C_63_ASN
0.015  24.593 -18.726 -18.150 B_183_THR;B_184_PRO;B_185_GLU;B_186_ASN;D_403_LEU;D_404_ALA;D_405_ASN
0.015  38.865 -13.618  -0.489 B_291_PHE;B_292_SER;B_293_VAL;B_294_PHE;B_295_ASP;B_434_TRP;C_42_HIS
0.014 -19.839 -23.463  -9.511 C_125_ARG;C_127_PHE;C_142_TYR;C_143_ASN;C_144_ASN;C_145_THR;C_146_PRO;C_210_HIS;C_211_GLY;C_212_TYR;C_213_SER;C_214_GLY
0.014  22.711  16.515  -0.294 D_148_PHE;D_150_ILE;D_153_PRO;D_156_PHE;D_215_HIS;D_296_LEU;D_345_ASP;D_347_VAL;D_348_LEU;D_351_ARG
0.014 -17.431  43.305  -1.474 A_230_ILE;A_231_GLU;A_447_LYS;A_448_ASN;A_449_LEU;A_451_TYR;A_452_ASN
0.014 -20.032 -11.031  13.015 A_368_ASN;A_370_ALA;B_22_VAL;B_30_ILE;B_33_PRO;B_34_PHE;B_55_SER;C_154_SER;C_158_HIS
0.013  -8.384 -30.334  14.317 C_172_ARG;C_173_ASP;C_174_ALA;C_175_ASP;C_176_MET;C_473_GLY;C_474_ALA
0.013  14.899  26.226 -27.898 D_79_TYR;D_271_TYR;D_272_PRO;D_273_SER;D_312_LYS;D_313_ILE;D_314_VAL;D_315_LEU
0.013  38.156  17.617  -2.118 D_286_ALA;D_291_PHE;D_292_SER;D_293_VAL;D_294_PHE;D_295_ASP;D_434_TRP
0.012  15.917  45.014   1.674 D_458_GLY;D_460_GLN;D_461_LYS;D_462_ASN;D_463_LEU;D_464_ALA;D_465_TYR;D_466_ASN
0.012  -9.228  -8.143   1.662 B_56_LEU;B_57_ALA;B_58_HIS;B_59_PHE;B_60_ASN;B_61_ARG;B_62_GLU;B_63_ASN;C_68_ASN;C_357_ASP;C_358_ALA;C_361_TYR
0.012 -10.390   5.807  -1.035 A_340_SER;A_343_ASP;A_344_ALA;A_345_HIS;A_347_TYR;A_348_ARG;D_56_LEU;D_57_ALA;D_58_HIS;D_59_PHE;D_60_ASN;D_61_ARG;D_62_GLU
0.012 -22.077   8.860  -1.619 A_139_PRO;A_140_SER;A_142_PHE;A_332_PRO;A_333_VAL;A_335_GLN;A_336_ALA;A_337_ARG;A_340_SER;D_52_LEU;D_56_LEU
0.012  17.932 -15.327  18.764 B_104_CYS;B_105_LEU;B_106_THR;B_128_ALA;B_129_THR;B_130_LYS;B_131_PHE;B_138_LEU;B_139_ASP;B_140_TRP;B_313_ILE
0.012  -9.294   3.341 -10.207 C_365_PRO;C_366_ASN;C_367_PHE;C_368_HIS;C_385_ILE;C_386_ARG;C_387_ASP;C_388_GLY;D_25_SER;D_58_HIS
0.012  16.508 -22.327 -18.606 B_175_ASP;B_176_MET;B_179_ASP;B_478_ILE;D_400_PRO;D_402_TYR;D_403_LEU;D_404_ALA;D_405_ASN;D_406_ASP
0.012 -26.678  44.141   3.027 A_439_LEU;A_440_GLY;A_441_LYS;A_442_GLN;A_443_PRO;A_444_GLY;A_445_GLN;A_446_GLN;A_447_LYS;A_448_ASN
0.011  26.324 -46.648   3.159 B_453_LEU;B_454_GLY;B_456_GLN;B_457_PRO;B_458_GLY;B_459_GLN;B_460_GLN;B_461_LYS
0.011 -20.840  -2.637 -28.070 C_93_ALA;C_134_GLU;C_135_GLU;C_377_ALA;C_378_SER;C_412_ILE
0.011  31.436 -19.636  13.179 B_213_SER;B_215_HIS;B_229_VAL;B_230_GLN;B_231_VAL;B_232_HIS;B_277_TYR;B_278_ILE;B_279_GLN;B_300_TRP
0.011  26.837  -4.367   4.374 A_33_LEU;A_34_GLN;A_35_ASP;B_342_ALA;B_343_SER;B_348_LEU;B_349_GLN;B_350_ALA;B_352_LEU;B_353_PHE;C_45_LEU
0.011  21.257 -13.114  -4.209 B_150_ILE;B_152_ASP;B_153_PRO;B_154_SER;B_155_LYS;B_156_PHE;B_157_PRO;B_347_VAL;C_56_LEU
0.010  22.963 -32.470  13.681 B_200_ARG;B_208_SER;B_209_MET;B_210_HIS;B_212_TYR;B_235_THR;B_238_GLY;B_239_ILE;B_240_LYS
0.010  25.185   1.149  14.439 A_10_ASN;A_14_ASN;A_15_PRO;A_16_ILE;A_36_TYR;A_37_ASN;B_341_GLU;B_416_ARG;B_418_ILE
>1a5i
0.630  -3.151   0.987   8.553 A_60_HIS;A_212_CYS;A_213_GLN;A_214_GLY;A_215_ASP;A_216_SER;A_234_ILE;A_235_SER;A_236_TRP
0.174  -7.799 -12.479   4.500 A_13_HIS;A_15_THR;A_16_GLY;A_17_GLY;A_18_LEU;A_19_PHE;A_155_HIS;A_163_SER;A_167_LYS
0.160   6.884 -14.664  -3.423 A_21_ASP;A_22_ILE;A_76_GLY;A_77_ARG;A_78_THR;A_79_TYR;A_84_GLY;A_85_GLU
0.159 -11.647   9.672  -5.366 A_173_LEU;A_174_TYR;A_176_SER;A_193_MET;A_194_LEU;A_195_CYS;A_231_LEU;A_251_LYS
0.098   3.882   6.390 -12.581 A_2_CYS;A_50_ILE;A_132_ILE;A_133_CYS;A_134_LEU;A_135_PRO
0.050 -12.525 -10.829  -1.826 A_12_LEU;A_16_GLY;A_17_GLY;A_18_LEU;A_168_GLU;A_169_GLY;A_170_HIS;A_198_ASP;A_200_ARG;A_209_HIS
0.045  16.591   6.122  -6.990 A_51_SER;A_52_SER;A_53_CYS;A_54_TRP;A_114_GLN;A_115_LEU;A_120_PRO;A_122_CYS
0.027  -8.255   8.244   9.744 A_105_THR;A_106_TYR;A_187_LYS;A_188_THR;A_193_MET;A_235_SER;A_236_TRP;A_237_GLY;A_248_VAL
0.027  -9.359  -3.684   5.496 A_149_LEU;A_167_LYS;A_208_VAL;A_209_HIS;A_210_ASP;A_211_ALA;A_212_CYS;A_215_ASP;A_239_GLY;A_240_CYS;A_241_GLY
0.018 -22.134   1.055  -5.824 A_144_TRP;A_172_ARG;A_199_THR
0.018   0.109  16.250  -0.967 A_98_HIS;A_108_ASN;A_110_ILE;A_192_ASN;A_254_ASN;A_255_TYR;A_258_TRP
0.016  -2.477 -11.144  10.818 A_152_TYR;A_153_GLY;A_154_LYS;A_155_HIS;A_159_SER;A_160_PRO;A_161_PHE;A_162_TYR;A_163_SER;A_164_GLU
0.015  -9.055   4.726   2.600 A_194_LEU;A_195_CYS;A_196_ALA;A_233_ILE;A_234_ILE;A_235_SER;A_236_TRP;A_237_GLY;A_246_PRO;A_247_GLY;A_248_VAL;A_249_TYR;A_250_THR
0.010   9.941   1.177 -11.414 A_49_LEU;A_50_ILE;A_51_SER;A_52_SER;A_53_CYS;A_125_GLU;A_130_ARG;A_131_ALA;A_132_ILE
>1a5z
0.949 -10.220   1.651  -7.725 A_6_VAL;A_7_GLY;A_8_LEU;A_9_GLY;A_10_ARG;A_11_VAL;A_12_GLY;A_73_VAL;A_74_ALA;A_75_ALA;A_76_GLY;A_116_THR
0.376   2.975   1.162  -6.749 A_117_ASN;A_141_GLY;A_144_LEU;A_145_ASP;A_172_HIS;A_216_ALA
0.096  22.204  -2.864   4.757 A_165_HIS;A_179_VAL;A_180_TRP;A_181_SER;A_182_GLY;A_183_ALA;A_184_MET;A_189_PRO;A_190_LEU
0.067   7.321  -5.769   2.446 A_142_THR;A_143_VAL;A_144_LEU;A_146_THR;A_147_ALA;A_150_ARG;A_236_ASP;A_248_VAL;A_249_LEU;A_250_THR
0.066 -12.778 -14.415  -8.949 A_13_SER;A_17_PHE;A_20_LEU;A_44_ASP;A_45_LEU
0.056  -9.500 -10.229  11.837 A_1_MET;A_24_PHE;A_69_ASP;A_70_VAL;A_241_ILE;A_242_PHE
0.043  17.324  -9.406   5.925 A_150_ARG;A_161_PRO;A_162_ARG;A_163_SER;A_164_VAL;A_165_HIS;A_166_VAL;A_184_MET;A_185_ILE;A_186_GLY;A_187_GLY
0.041 -17.498   3.375  -3.868 A_6_VAL;A_7_GLY;A_31_ILE;A_32_ASP;A_33_VAL;A_62_TYR;A_75_ALA;A_99_ILE
0.036  -6.414  -9.234 -11.458 A_10_ARG;A_13_SER;A_14_SER;A_223_LYS;A_227_HIS;A_228_TYR
0.021  16.826  -8.803  -9.839 A_152_LEU;A_153_ILE;A_155_GLN;A_156_HIS;A_199_LYS;A_208_PHE;A_211_LYS
0.020   0.883  -5.497 -11.604 A_216_ALA;A_219_ILE;A_223_LYS;A_225_ALA;A_226_THR;A_227_HIS;A_228_TYR;A_229_ALA;A_230_ILE
0.018  -2.925   5.281 -10.362 A_116_THR;A_117_ASN;A_118_PRO
0.014   5.354  -7.952  -5.353 A_144_LEU;A_145_ASP;A_147_ALA;A_148_ARG;A_229_ALA;A_233_ALA
0.013   4.078   9.424  -7.720 A_85_ARG;A_118_PRO;A_171_GLU;A_172_HIS;A_173_GLY;A_174_ASP;A_217_TYR
0.012  20.857   1.617  -2.489 A_178_PRO;A_179_VAL;A_180_TRP;A_209_ALA;A_289_GLU
0.010  11.064   5.401  -6.022 A_145_ASP;A_171_GLU;A_172_HIS;A_173_GLY;A_174_ASP;A_175_SER;A_176_GLU;A_177_VAL;A_213_LYS
>1a78
0.833  16.992   7.117   4.405 A_30_GLY;A_31_PHE;A_32_ALA;A_45_HIS;A_46_PHE;A_47_ASN;A_48_ALA;A_52_LEU;A_124_GLU
0.821 -18.591  -4.847   6.407 B_32_ALA;B_45_HIS;B_47_ASN;B_49_ARG;B_53_HIS;B_69_TRP;B_124_GLU
0.087 -14.645 -10.522   2.256 B_28_CYS;B_29_LYS;B_30_GLY;B_31_PHE;B_32_ALA;B_47_ASN;B_48_ALA;B_52_LEU;B_124_GLU;B_125_GLY;B_126_LEU
0.068  23.359   3.417   8.126 A_45_HIS;A_47_ASN;A_49_ARG;A_53_HIS;A_60_VAL;A_62_ASN;A_69_TRP;A_72_GLU;A_74_ARG
0.048   9.192   9.395   2.325 A_2_SER;A_3_ALA;A_4_GLY;A_5_VAL;A_31_PHE;A_32_ALA;A_123_LEU;A_124_GLU;A_125_GLY;A_126_LEU;A_127_ALA
0.043  11.025   2.971   8.669 A_34_ASN;A_39_ALA;A_42_PHE;A_64_LYS;A_120_PHE;A_122_SER;A_123_LEU;A_124_GLU
0.040  -2.469  -9.283  -0.188 A_9_ASN;A_10_LEU;A_11_ASN;A_133_THR;B_3_ALA;B_4_GLY;B_5_VAL;B_126_LEU;B_127_ALA;B_128_PHE
0.029 -10.690  -2.771   7.857 B_34_ASN;B_39_ALA;B_42_PHE;B_120_PHE;B_122_SER;B_123_LEU;B_124_GLU
0.016  16.581  -4.181  10.540 A_40_SER;A_41_ASN;A_42_PHE;A_43_LEU;A_44_LEU;A_45_HIS;A_62_ASN;A_63_SER;A_64_LYS;A_65_GLU;A_66_ALA;A_68_ALA;A_69_TRP
0.010 -19.392   3.262   9.673 B_42_PHE;B_45_HIS;B_62_ASN;B_63_SER;B_64_LYS;B_65_GLU;B_68_ALA;B_69_TRP;B_70_GLY;B_112_ARG
>1ab8
0.657  -3.859 -10.001  -3.029 A_25_PHE;A_26_LYS;A_71_GLY;A_72_SER;B_150_TRP;B_151_GLY;B_155_ASN
0.647   2.425   9.522  -3.080 A_150_TRP;A_151_GLY;A_155_ASN;B_25_PHE;B_26_LYS;B_29_TYR;B_71_GLY
0.316   3.631  -1.734  -4.678 A_19_PHE;A_21_SER;A_70_ILE;A_73_THR;A_158_SER;A_161_ASP;A_162_SER
0.308  -4.616  -1.781  -3.463 A_70_ILE;B_19_PHE;B_70_ILE;B_73_THR;B_75_MET;B_158_SER
0.170  -4.720   6.288  -5.699 B_21_SER;B_22_ILE;B_23_PRO;B_26_LYS;B_70_ILE;B_72_SER;B_73_THR;B_127_ARG
0.144  18.709  11.590   9.578 A_11_SER;A_12_TYR;A_79_GLY;A_80_LEU;A_81_SER;A_82_ALA;A_83_ILE;A_84_PRO;A_85_SER;A_86_GLN;A_87_GLU
0.088 -18.284  -4.423 -10.786 B_130_ILE;B_156_VAL;B_160_MET;B_170_GLN;B_171_VAL;B_172_THR;B_173_GLU;B_190_GLY
0.084 -14.557  -6.366   9.239 B_12_TYR;B_15_VAL;B_65_GLU;B_67_ILE;B_77_ALA;B_78_THR;B_79_GLY;B_137_ALA;B_147_TYR;B_149_ILE
0.053   1.935  21.615  -2.879 B_28_PHE;B_29_TYR;B_30_THR;B_31_GLU;B_34_VAL;B_35_ASN;B_36_LYS;B_38_GLY;B_40_GLU;B_41_CYS
0.049  17.317   1.449 -13.001 A_160_MET;A_170_GLN;A_171_VAL;A_172_THR;A_173_GLU;A_176_SER;A_189_ARG;A_190_GLY;A_191_ILE
0.020  -2.977  -3.856   4.243 A_69_THR;A_70_ILE;A_71_GLY;B_67_ILE;B_68_LYS;B_70_ILE;B_75_MET;B_146_GLN;B_147_TYR;B_148_ASP;B_150_TRP
0.017  21.891   4.964   5.643 A_14_CYS;A_78_THR;A_79_GLY;A_80_LEU;A_81_SER;A_86_GLN;A_96_TYR;A_97_MET;A_98_HIS;A_99_ILE
0.017  27.143  -4.446  -1.946 A_100_GLY;A_101_THR;A_103_VAL;A_104_GLU;A_182_LEU;A_183_GLY;A_184_TYR
0.011 -29.986   3.936  -1.143 B_100_GLY;B_103_VAL;B_104_GLU;B_107_TYR;B_182_LEU;B_183_GLY;B_184_TYR
>1ad3
0.878  23.118   6.364  -4.875 B_60_TYR;B_61_GLU;B_62_GLU;B_65_HIS;B_115_TYR;B_237_MET;B_391_ILE;B_394_ILE;B_395_THR
0.714  18.580   5.359   9.791 B_112_ALA;B_113_TRP;B_114_ASN;B_185_TYR;B_186_THR;B_187_GLY;B_188_SER;B_335_PHE
0.710 -18.810  -4.923  10.261 A_112_ALA;A_113_TRP;A_114_ASN;A_186_THR;A_187_GLY;A_188_SER;A_335_PHE
0.644 -24.367  -6.341  -4.808 A_60_TYR;A_61_GLU;A_62_GLU;A_65_HIS;A_115_TYR;A_233_TRP;A_237_MET;A_391_ILE;A_395_THR
0.521   5.594  -2.679  -0.868 A_423_HIS;B_402_GLY;B_403_GLY;B_408_GLY;B_409_MET;B_410_GLY;B_411_ALA;B_416_LYS
0.385  -2.537   2.413  -0.103 A_409_MET;A_410_GLY;B_205_PRO
0.204  -8.367  -4.378 -11.876 A_396_VAL;A_397_PRO;A_398_THR;A_399_LEU;A_400_PRO;A_413_HIS;A_414_GLY;A_415_LYS;A_416_LYS
0.164  43.962  -3.892   6.034 B_302_VAL;B_303_ALA;B_304_HIS;B_305_GLY;B_306_GLY;B_307_THR;B_316_ALA;B_317_PRO;B_318_THR
0.136 -19.216  -6.439   1.614 A_114_ASN;A_115_TYR;A_118_ASN;A_119_LEU;A_186_THR;A_243_CYS;A_401_PHE
0.076 -43.391   0.659   7.296 A_304_HIS;A_305_GLY;A_306_GLY;A_307_THR;A_314_TYR;A_316_ALA;A_317_PRO;A_318_THR
0.075  18.812  -7.372   8.284 B_211_GLY;B_212_GLY;B_213_LYS;B_214_SER;B_333_GLU;B_358_GLU;B_359_LYS;B_360_PRO
0.073 -10.613   2.653  -2.781 A_209_GLU;A_361_LEU;A_382_SER;A_383_GLY;A_384_GLY;A_400_PRO;A_401_PHE;A_402_GLY;A_403_GLY;A_404_VAL;A_410_GLY;A_411_ALA;B_423_HIS;B_424_ARG;B_425_ARG;B_426_SER
0.051  13.505   8.456  15.924 B_110_ILE;B_137_LYS;B_140_GLU;B_168_GLY;B_169_VAL;B_172_THR;B_185_TYR;B_191_VAL
0.051 -12.314  15.195   4.153 A_354_ILE;A_355_ASN;A_356_GLN;A_357_ARG;A_358_GLU;A_359_LYS;A_381_SER
0.049   8.525   3.677 -11.513 A_86_VAL;B_396_VAL;B_397_PRO;B_398_THR;B_399_LEU;B_400_PRO;B_413_HIS;B_414_GLY;B_415_LYS;B_416_LYS
0.041  25.709   3.463 -12.036 A_91_GLN;A_430_LYS;A_438_HIS;A_441_ARG;B_233_TRP;B_389_ASP;B_392_VAL;B_395_THR
0.033 -18.250   3.735   8.721 A_189_THR;A_210_LEU;A_211_GLY;A_212_GLY;A_213_LYS;A_333_GLU;A_406_ASN
0.031 -13.785  -8.826  15.202 A_110_ILE;A_137_LYS;A_140_GLU;A_169_VAL;A_172_THR;A_185_TYR;A_191_VAL
0.030 -20.739 -19.845 -11.683 A_33_GLN;A_37_ASN;A_59_TYR;A_67_LEU
0.027 -25.292  -2.749 -16.591 A_392_VAL;B_91_GLN;B_92_THR;B_95_ASP;B_430_LYS;B_437_ALA;B_438_HIS
0.027  33.157 -19.050   6.150 B_256_GLN;B_321_VAL;B_322_ASP;B_323_VAL;B_324_ASP;B_341_ILE;B_342_VAL;B_343_CYS
0.019 -16.527  -5.503  -6.538 A_122_GLN;A_393_HIS;A_394_ILE;A_395_THR;A_396_VAL;A_397_PRO;A_399_LEU;A_401_PHE;A_413_HIS
0.018  26.039   3.722   2.495 B_114_ASN;B_115_TYR;B_234_GLY;B_237_MET;B_238_ASN;B_239_SER;B_240_GLY;B_241_GLN;B_242_THR;B_243_CYS;B_245_ALA;B_335_PHE
0.017   8.801 -15.520   6.348 A_11_ARG;A_15_ASN;A_104_LEU;A_179_ARG;A_181_ASP;B_359_LYS
0.017  28.247   8.352  18.664 B_286_ASN;B_287_ASP;B_288_ARG;B_289_HIS;B_290_PHE
0.016   9.551  26.654   9.961 B_6_THR;B_9_ARG;B_150_ALA;B_154_PRO;B_163_LEU;B_164_VAL
0.016  14.164   4.122  -2.666 B_209_GLU;B_394_ILE;B_400_PRO;B_401_PHE;B_402_GLY;B_412_TYR;B_413_HIS
0.016  41.040   2.005 -11.395 A_439_LYS;A_443_PRO;B_229_ARG;B_269_ASP;B_270_PHE
0.016 -26.545  -0.700   4.355 A_234_GLY;A_235_LYS;A_238_ASN;A_239_SER;A_240_GLY;A_241_GLN;A_242_THR;A_243_CYS;A_245_ALA;A_334_ILE;A_335_PHE;A_336_GLY
0.016 -30.089 -14.941  -4.397 A_44_SER;A_54_ASN;A_55_GLU;A_56_TRP;A_57_THR;A_58_SER;A_59_TYR;A_60_TYR;A_61_GLU
0.015   0.773  -1.583  -7.454 A_416_LYS;A_419_GLU;A_424_ARG;B_416_LYS;B_419_GLU
0.015   6.443 -15.907  -9.583 A_20_ARG;A_22_LEU;A_25_ARG;A_81_ALA;A_100_HIS;A_101_SER;A_102_GLU;A_103_PRO
0.015 -32.268 -10.075   5.843 A_50_ASP;A_51_LEU;A_52_GLY;A_53_LYS;A_238_ASN;A_239_SER;A_241_GLN;A_281_TYR;A_282_GLY;A_283_ARG;A_284_ILE
0.014 -23.558 -13.573  11.440 A_50_ASP;A_113_TRP;A_116_PRO;A_139_SER;A_140_GLU;A_141_VAL;A_142_SER;A_143_GLY;A_144_HIS;A_285_ILE
0.014  34.111   6.155   0.338 A_443_PRO;B_57_THR;B_61_GLU;B_236_PHE;B_237_MET;B_238_ASN;B_239_SER;B_271_TYR;B_280_ASP;B_281_TYR;B_282_GLY
0.013  -7.920  16.314 -11.739 A_378_ALA;B_81_ALA;B_83_ASP;B_100_HIS;B_101_SER
0.013  44.608   4.816   7.222 B_274_ASP;B_275_ALA;B_276_LYS;B_277_GLN;B_307_THR;B_314_TYR;B_316_ALA
0.013  28.272  15.764  -7.632 B_55_GLU;B_56_TRP;B_57_THR;B_58_SER;B_59_TYR;B_60_TYR;B_61_GLU;B_64_ALA
0.012  23.192  11.997  12.753 B_113_TRP;B_139_SER;B_140_GLU;B_141_VAL;B_142_SER;B_143_GLY;B_285_ILE;B_286_ASN
0.012  32.886   1.962 -15.798 A_436_GLU;A_437_ALA;A_438_HIS;A_439_LYS;A_440_ALA;A_441_ARG;A_442_TYR;B_229_ARG
0.012 -26.269   3.137  -7.948 A_230_ARG;A_231_ILE;A_233_TRP;A_364_TYR;A_366_PHE;A_386_THR;A_388_ASN;A_389_ASP;A_390_VAL;A_391_ILE;A_392_VAL;B_441_ARG
0.012 -51.257  -6.108   5.231 A_274_ASP;A_277_GLN
0.011 -24.686 -12.820  -9.954 A_59_TYR;A_60_TYR;A_61_GLU;A_63_VAL;A_64_ALA;A_65_HIS
0.010  24.839   1.537  13.286 B_113_TRP;B_288_ARG;B_289_HIS;B_292_ARG;B_293_VAL;B_332_GLU;B_333_GLU;B_335_PHE
0.010  38.788  11.069   4.808 B_52_GLY;B_275_ALA;B_276_LYS;B_277_GLN;B_278_SER;B_279_ARG;B_280_ASP;B_281_TYR;B_282_GLY;B_283_ARG;B_314_TYR
0.010 -26.074  -3.836  15.022 A_113_TRP;A_241_GLN;A_284_ILE;A_285_ILE;A_286_ASN;A_288_ARG;A_289_HIS;A_290_PHE;A_292_ARG;A_293_VAL
>1af7
0.948   2.075  -2.115  -0.553 A_81_THR;A_82_ASN;A_112_ALA;A_113_ALA;A_114_ALA;A_115_SER;A_143_SER;A_144_ASP;A_145_ILE;A_222_VAL
0.330  -4.769  22.661   1.995 A_176_MET;A_177_ARG;A_178_GLY;A_179_THR;A_182_HIS;A_185_LEU;A_186_VAL;A_187_ARG
0.132  -0.141  14.634  -1.159 A_152_LYS;A_156_GLY;A_157_ILE;A_158_TYR;A_159_ARG;A_162_GLU
0.106 -20.348  -8.008  -5.254 A_95_ILE;A_99_HIS;A_102_ARG;A_245_ASP;A_247_LEU;A_266_ARG;A_270_VAL
0.018  25.396   0.149  -7.417 A_9_ARG;A_10_LEU;A_11_ALA;A_12_LEU;A_13_SER;A_37_ARG;A_38_ASP;A_41_TYR;A_56_PHE
0.012 -16.523   5.454  -6.459 A_87_PHE;A_90_ALA;A_92_HIS;A_93_PHE;A_94_PRO;A_122_SER;A_126_THR;A_170_GLN
0.012   0.848   5.961  -0.898 A_82_ASN;A_84_THR;A_114_ALA;A_115_SER;A_116_THR;A_117_GLY;A_118_GLU;A_144_ASP;A_149_VAL;A_150_LEU;A_153_ALA
0.011  30.885  -6.195   2.072 A_16_HIS;A_19_ARG;A_55_ASP;A_56_PHE;A_57_GLY;A_58_ARG
0.011  11.955   5.350  -0.995 A_43_ARG;A_46_ARG;A_77_ASN;A_78_ALA;A_79_LEU;A_80_THR;A_82_ASN;A_146_ASP;A_148_GLU
>1ajk
0.935 -25.306  -0.384   3.979 B_9_PHE;B_11_TYR;B_22_GLU;B_97_MET;B_99_ASN;B_157_ASN;B_161_PHE;B_194_GLU
0.888   8.911  -1.005  -3.014 A_9_PHE;A_11_TYR;A_22_GLU;A_97_MET;A_99_ASN;A_157_ASN;A_161_PHE;A_194_GLU
0.291   0.113  -8.150   1.929 A_20_TRP;A_40_TYR;A_43_GLY;B_124_ASP;B_140_PRO;B_141_PHE;B_142_ASN;B_174_ASN;B_175_ASP;B_176_GLY;B_177_LYS
0.153 -14.355  15.626   7.141 B_68_TRP;B_93_PRO;B_128_TYR;B_130_SER;B_132_GLN;B_201_TYR;B_202_GLY;B_203_TYR;B_204_GLY
0.143  11.599  10.629  11.673 A_4_ILE;A_28_LEU;A_29_GLY;A_30_LYS;A_31_ASP;A_109_TRP;A_112_SER;A_119_LEU;A_213_ALA;A_214_LYS
0.113  28.855 -12.320   2.124 A_66_PHE;A_67_ASP;A_76_TYR;A_205_LEU;A_206_TYR;A_207_GLU
0.109   4.182  -1.840   4.879 A_2_THR;A_40_TYR;A_101_TRP;A_160_VAL;B_138_PHE;B_140_PRO;B_142_ASN
0.102  -7.844  12.218  -4.232 B_66_PHE;B_67_ASP;B_76_TYR;B_129_THR;B_204_GLY;B_205_LEU;B_206_TYR;B_207_GLU
0.101   1.114  10.454  -2.596 A_156_SER;A_161_PHE;A_162_ASN;A_163_CYS;A_164_THR;A_190_PHE;B_127_LYS
0.078  21.492 -13.197  -9.114 A_68_TRP;A_93_PRO;A_128_TYR;A_130_SER;A_132_GLN;A_200_ILE;A_201_TYR;A_202_GLY;A_203_TYR;A_204_GLY;A_206_TYR
0.064 -26.493 -14.529  -6.592 B_3_GLY;B_4_ILE;B_102_ASN;B_103_GLY;B_119_LEU;B_182_LEU;B_190_PHE
0.053 -25.119  -2.622 -11.862 B_26_GLU;B_27_PHE;B_28_LEU;B_30_LYS;B_31_ASP;B_34_LYS;B_35_VAL;B_36_GLN;B_50_VAL
0.052 -28.797   1.661  -3.917 B_24_ASP;B_26_GLU;B_36_GLN;B_38_ASN;B_40_TYR;B_48_GLU
0.047  18.862  12.594   7.891 A_58_SER;A_118_PRO;A_119_LEU;A_120_TYR;A_121_ALA;A_212_PRO;A_213_ALA;A_214_LYS
0.041  31.184   7.051  -4.314 A_123_TYR;A_124_ASP;A_125_TRP;A_139_GLU;A_140_PRO;A_141_PHE;A_142_ASN;A_175_ASP;A_176_GLY;A_177_LYS
0.038 -31.417 -14.563   2.999 B_102_ASN;B_156_SER;B_161_PHE;B_162_ASN;B_163_CYS;B_164_THR;B_188_ASN;B_189_LYS;B_190_PHE
0.038  10.524   0.744   9.241 A_4_ILE;A_5_VAL;A_26_GLU;A_27_PHE;A_28_LEU;A_29_GLY;A_36_GLN
0.033  -4.911   7.232   8.714 A_104_THR;A_106_VAL;B_128_TYR;B_135_GLY;B_136_SER;B_137_PHE;B_138_PHE;B_201_TYR
0.029 -33.905   3.411   3.478 B_20_TRP;B_43_GLY
0.020  -1.022  -0.875  -4.907 A_157_ASN;A_158_GLY;A_159_GLY;B_63_THR;B_124_ASP;B_125_TRP;B_209_SER
0.017 -29.463  -5.769  -0.266 B_2_THR;B_101_TRP;B_102_ASN;B_103_GLY;B_158_GLY;B_159_GLY;B_160_VAL;B_161_PHE;B_162_ASN
0.014  16.356   1.347   0.240 A_6_SER;A_7_SER;A_8_PHE;A_9_PHE;A_25_ILE;A_97_MET;A_98_MET;A_99_ASN;A_100_LEU;A_123_TYR;A_210_MET
0.012 -31.310  -6.368   9.456 B_155_TYR;B_156_SER;B_157_ASN;B_158_GLY;B_165_TRP
0.011  32.483  -1.082   0.883 A_63_THR;A_125_TRP;A_127_LYS;A_138_PHE;A_207_GLU;A_209_SER
0.011   4.889   7.389   7.818 A_1_ASN;A_2_THR;A_3_GLY;A_4_ILE;A_102_ASN;A_103_GLY;A_104_THR;A_107_ASP;A_109_TRP
0.010 -27.687  13.638  -9.905 B_39_TYR;B_46_GLY;B_47_HIS;B_85_ALA;B_87_ALA
>1ak0
0.858   5.605  -7.277   4.907 A_60_HIS;A_61_PHE;A_125_LEU;A_126_HIS;A_132_VAL;A_133_GLY;A_135_ASN;A_149_HIS
0.781  14.984   6.547  11.120 A_141_PHE;A_142_ASP;A_144_TYR;A_146_ASP;A_151_ASP;A_155_TYR
0.222   0.783 -16.656  -0.739 A_61_PHE;A_62_ILE;A_63_ASP;A_76_TYR;A_78_ARG;A_79_ASP;A_80_CYS;A_81_GLY;A_82_SER;A_84_GLY;A_85_CYS
0.127  -2.515   7.722  10.122 A_3_ALA;A_4_LEU;A_6_HIS;A_7_ALA;A_38_ALA;A_41_ALA;A_42_SER;A_164_HIS;A_165_ALA;A_166_LEU;A_169_ALA
0.107 -11.658 -11.739   8.430 A_47_TYR;A_55_TRP;A_59_LEU;A_92_ASN;A_93_TYR;A_96_ARG;A_109_GLU;A_113_PHE
0.069   1.805   1.095   7.721 A_1_TRP;A_2_GLY;A_3_ALA;A_6_HIS;A_42_SER;A_45_ASP;A_116_HIS;A_120_ASP;A_153_ASP;A_154_THR
0.024  22.235   2.433  -1.971 A_227_ALA;A_228_LEU;A_233_LEU;A_236_THR;A_237_TYR;A_240_SER
0.022  -6.788  14.902  -0.289 A_11_TYR;A_12_VAL;A_14_GLN;A_15_HIS;A_170_GLU;A_173_ALA;A_174_LYS;A_177_VAL
0.021  12.325 -10.804   1.211 A_63_ASP;A_125_LEU;A_128_GLU;A_129_ALA;A_130_TYR;A_131_ALA;A_132_VAL;A_133_GLY;A_134_GLY;A_135_ASN
0.020   4.658  13.594  -6.150 A_172_TRP;A_175_THR;A_176_LEU;A_179_ASN;A_184_ASN;A_185_TYR;A_246_GLU;A_247_LEU
0.019 -22.436  -1.035   1.069 A_24_TRP;A_28_ILE;A_97_VAL;A_98_SER;A_107_HIS
0.017  -2.179  -9.408   2.412 A_56_SER;A_57_ALA;A_58_SER;A_59_LEU;A_60_HIS;A_61_PHE;A_62_ILE;A_84_GLY;A_85_CYS;A_86_SER;A_87_ILE;A_89_ALA;A_117_PHE
0.016  -9.435   9.214  -9.463 A_16_TYR;A_17_VAL;A_193_ILE;A_254_TYR;A_257_ALA;A_258_ASN;A_261_ASN
0.015  -8.780  12.853   7.768 A_11_TYR;A_14_GLN;A_33_SER;A_34_SER;A_35_SER;A_36_TYR;A_38_ALA;A_39_SER;A_166_LEU;A_170_GLU
0.014  -8.661  -0.015  11.424 A_39_SER;A_40_ILE;A_41_ALA;A_42_SER;A_43_TRP;A_44_ALA;A_45_ASP;A_46_GLU;A_112_ARG
0.012   2.993  -4.044  -2.109 A_119_GLY;A_120_ASP;A_121_MET;A_122_THR;A_123_GLN;A_124_PRO;A_125_LEU;A_126_HIS;A_127_ASP;A_212_ALA
0.011  14.780  -2.758   4.033 A_125_LEU;A_133_GLY;A_134_GLY;A_135_ASN;A_137_ILE;A_139_VAL;A_147_ASN;A_148_LEU;A_149_HIS;A_150_SER;A_151_ASP;A_152_TRP
0.011  -1.152   9.309 -11.639 A_180_ILE;A_185_TYR;A_186_THR;A_188_GLN;A_189_ALA;A_190_ILE;A_192_TRP;A_250_ALA;A_254_TYR
>1aky
0.688   7.570  -4.151   3.467 A_13_PRO;A_14_GLY;A_15_ALA;A_16_GLY;A_17_LYS;A_18_GLY;A_19_THR;A_128_ARG;A_129_ILE;A_132_ARG
0.685   3.158   3.379   2.603 A_13_PRO;A_17_LYS;A_36_GLY;A_40_ARG;A_89_ASP;A_90_GLY;A_93_ARG;A_165_ARG;A_176_ARG
0.020   7.835   5.541  -6.754 A_36_GLY;A_37_ASP;A_40_ARG;A_41_SER;A_134_ILE;A_135_HIS;A_136_PRO;A_137_ALA;A_138_SER;A_139_GLY
0.010  -0.001   3.793  -6.587 A_32_HIS;A_33_LEU;A_34_ALA;A_35_THR;A_36_GLY;A_37_ASP;A_38_MET;A_89_ASP
>1aoe
0.712 -23.966  -1.763  -1.299 A_9_ILE;A_10_VAL;A_11_ALA;A_25_MET;A_36_PHE;A_112_ILE;A_113_GLY;A_118_TYR
0.629 -21.571   8.093 -10.223 A_54_MET;A_55_GLY;A_56_ARG;A_57_LYS;A_77_LEU;A_78_SER;A_79_ARG;A_116_GLU;A_117_ILE
0.519  23.219   3.060   2.822 B_25_MET;B_32_GLU;B_33_ILE;B_36_PHE;B_112_ILE
0.484   9.513   2.419   9.562 B_54_MET;B_55_GLY;B_56_ARG;B_57_LYS;B_77_LEU;B_78_SER;B_79_ARG;B_116_GLU;B_117_ILE;B_120_GLU
0.151  17.712   1.037   8.654 B_19_ILE;B_57_LYS;B_58_THR;B_112_ILE;B_113_GLY;B_114_GLY;B_115_ALA;B_118_TYR
0.066 -34.738  -9.358  -0.737 A_25_MET;A_26_PRO;A_27_TRP;A_28_ARG;A_29_LEU
0.065 -27.308   0.446   5.988 A_33_ILE;A_34_ARG;A_36_PHE;A_37_LYS;A_69_LEU;A_72_ARG
0.056 -26.429  -0.391  -9.018 A_19_ILE;A_20_GLY;A_23_GLY;A_24_LYS;A_58_THR;A_114_GLY;A_115_ALA;A_147_THR
0.021  -6.613   3.554   5.802 A_4_PRO;A_5_ASN;A_6_VAL;A_107_GLU;A_108_ARG;A_109_VAL;A_128_SER;A_129_HIS
0.020 -28.394   9.090   5.627 A_59_TRP;A_62_ILE;A_66_PHE;A_67_ARG;A_68_PRO;A_69_LEU;A_70_PRO;A_74_ASN
0.019  23.914  11.629   3.690 B_62_ILE;B_66_PHE;B_67_ARG;B_69_LEU;B_70_PRO
0.014 -28.056  15.416  -3.954 A_59_TRP;A_67_ARG;A_76_ILE;A_81_TYR;A_86_ILE;A_90_ILE;A_92_HIS
0.014  29.295  -6.786  11.084 B_13_LEU;B_26_PRO;B_27_TRP;B_140_PRO;B_143_ILE;B_144_GLU;B_145_MET;B_182_PHE
0.011 -27.025  13.649 -12.103 A_56_ARG;A_60_GLU;A_78_SER;A_80_SER;A_81_TYR
0.010  28.729   2.580   9.611 B_24_LYS;B_25_MET;B_26_PRO;B_27_TRP;B_28_ARG
>1aor
0.975 -25.087  -1.576  -1.540 B_76_ARG;B_92_ALA;B_93_ASN;B_94_SER;B_183_ALA;B_184_ALA;B_185_GLY;B_444_ARG;B_449_ILE;B_450_LYS
0.974  25.061  -2.186   1.674 A_76_ARG;A_92_ALA;A_93_ASN;A_94_SER;A_183_ALA;A_184_ALA;A_185_GLY;A_449_ILE;A_450_LYS
0.374 -24.031   4.296  -7.396 B_243_THR;B_246_LEU;B_312_TYR;B_313_GLU;B_427_TYR;B_448_HIS;B_449_ILE;B_452_TYR;B_496_PHE
0.350  23.927   3.723   7.406 A_243_THR;A_246_LEU;A_312_TYR;A_313_GLU;A_427_TYR;A_448_HIS;A_449_ILE;A_452_TYR;A_496_PHE
0.316  -4.616  17.828  -0.294 B_259_LYS;B_266_TYR;B_268_TYR;B_322_LEU;B_323_GLY;B_324_ILE;B_376_TRP;B_377_GLY
0.292 -25.976 -10.206 -16.393 B_72_PRO;B_73_THR;B_287_PRO;B_288_CYS;B_289_TYR;B_290_ALA;B_291_CYS;B_292_PRO;B_293_ILE
0.134  17.142  -0.931   2.008 A_181_HIS;A_183_ALA;A_309_GLY;A_310_PRO;A_311_GLU;A_314_SER;A_334_ASN;A_338_ASP;A_344_THR
0.126  26.757 -10.557  15.897 A_71_ALA;A_72_PRO;A_73_THR;A_74_GLY;A_287_PRO;A_288_CYS;A_289_TYR;A_290_ALA;A_291_CYS;A_292_PRO;A_293_ILE
0.126   3.638  16.772   1.437 A_266_TYR;A_268_TYR;A_323_GLY;A_324_ILE;A_325_ASN;A_376_TRP;A_377_GLY
0.104  27.953  13.789 -12.525 A_404_TYR;A_416_SER;A_418_THR;A_419_VAL;A_420_LYS;A_421_LYS;A_422_LEU
0.079  -8.522  18.077 -12.901 B_251_ASN;B_266_TYR;B_267_PRO;B_268_TYR;B_269_ALA;B_270_TYR
0.052   7.417  17.537  14.073 A_267_PRO;A_268_TYR;A_269_ALA;A_270_TYR;A_271_GLU
0.043 -28.310  13.396  12.596 B_404_TYR;B_418_THR;B_419_VAL;B_420_LYS;B_421_LYS;B_422_LEU
0.029 -23.548 -19.811  -7.292 B_97_TYR;B_98_PHE;B_100_ALA;B_101_GLU;B_104_PHE;B_157_LYS;B_159_LYS;B_289_TYR
0.027  24.176  -5.338  10.011 A_73_THR;A_76_ARG;A_95_GLY;A_96_GLY;A_182_ARG;A_288_CYS;A_291_CYS;A_295_CYS;A_494_CYS;A_496_PHE
0.027  29.170 -22.736  10.804 A_68_GLY;A_104_PHE;A_205_GLY;A_206_SER;A_207_LYS;A_208_THR;A_209_VAL;A_289_TYR
0.024 -24.369  -4.009  -9.251 B_76_ARG;B_95_GLY;B_182_ARG;B_288_CYS;B_295_CYS;B_494_CYS;B_496_PHE
0.018  34.607 -18.622  15.139 A_68_GLY;A_69_THR;A_70_SER;A_71_ALA;A_208_THR;A_209_VAL;A_211_ILE;A_217_PHE
0.018 -36.059   4.104 -15.986 B_461_TYR;B_462_PRO;B_484_LEU;B_497_THR;B_498_THR;B_499_PHE;B_500_GLY;B_501_LEU;B_502_GLY;B_503_ALA;B_506_TYR
0.017  30.968   4.219   2.449 A_442_ASN;A_444_ARG;A_447_CYS;A_448_HIS;A_449_ILE;A_450_LYS;A_451_ASN;A_452_TYR;A_485_THR;A_495_LEU
0.016  23.084   8.612  16.265 A_233_VAL;A_245_VAL;A_246_LEU;A_249_ILE;A_459_LEU;A_499_PHE
0.016 -28.627 -11.388   1.656 B_60_ILE;B_61_ILE;B_62_ALA;B_63_ALA;B_77_TYR;B_78_ASN;B_79_VAL;B_94_SER;B_98_PHE;B_102_LEU
0.015  35.602   5.058  15.641 A_461_TYR;A_462_PRO;A_481_PHE;A_484_LEU;A_498_THR;A_499_PHE;A_500_GLY;A_501_LEU;A_502_GLY
0.015  48.603   6.639 -14.557 A_536_LEU;A_539_LEU;A_540_LYS;A_590_LYS;A_591_ILE;A_605_TYR
0.014   9.148  24.900 -15.646 A_357_LEU;A_358_TYR;A_359_GLU;A_360_LYS;A_361_GLY;A_362_HIS
0.012  28.071   5.367  -5.560 A_86_THR;A_90_THR;A_186_ARG;A_187_GLY;A_419_VAL;A_422_LEU;A_423_GLU;A_442_ASN;A_444_ARG;A_445_GLY;A_446_GLY;A_447_CYS
0.011   5.863  20.054  -6.606 A_259_LYS;A_355_MET;A_359_GLU;A_374_PHE;A_375_ARG;A_376_TRP;A_377_GLY
0.010   3.912   3.863 -18.781 A_368_LEU;A_371_ALA;A_384_TYR;A_385_TYR;A_388_LYS;A_393_GLU;A_394_GLY;A_395_PHE;A_396_GLY
0.010 -25.155  12.416 -15.894 B_246_LEU;B_249_ILE;B_454_ILE;B_455_SER;B_458_ILE;B_459_LEU;B_460_GLY
>1aqe
0.999  -3.420  -6.845   2.395 A_23_LYS;A_24_GLY;A_26_VAL;A_76_PHE;A_77_HIS;A_108_CYS;A_109_HIS
0.998   3.560   6.871   3.692 A_9_VAL;A_28_PHE;A_30_HIS;A_41_CYS;A_42_HIS;A_51_ILE
0.994  -2.050   4.067  -6.453 A_43_HIS;A_44_THR;A_54_CYS;A_59_CYS;A_60_HIS;A_69_ILE;A_75_THR;A_84_LYS
0.982   8.130  -2.496   2.211 A_28_PHE;A_33_HIS;A_36_ILE;A_86_CYS;A_89_CYS;A_90_HIS;A_101_ALA;A_102_PRO
0.037  -8.477   3.509   2.741 A_12_SER;A_15_GLN;A_16_PHE;A_53_SER;A_54_CYS;A_55_MET;A_56_THR;A_60_HIS
0.029   8.082   3.942  -6.695 A_36_ILE;A_39_GLN;A_40_GLN;A_41_CYS;A_81_ASP;A_82_SER;A_83_GLU;A_84_LYS
0.020   0.242  -5.947  -9.630 A_74_ARG;A_75_THR;A_77_HIS;A_78_THR;A_79_THR;A_80_LYS;A_81_ASP;A_85_SER
0.020   7.622 -11.180   3.797 A_90_HIS;A_94_LYS;A_100_ASP;A_101_ALA;A_102_PRO;A_103_LEU;A_104_ALA;A_107_SER
0.018   7.634 -10.158  -5.804 A_79_THR;A_87_VAL;A_88_GLY;A_89_CYS;A_90_HIS;A_91_ARG;A_92_GLU;A_95_ARG;A_103_LEU
0.017   0.526  13.589  -5.613 A_42_HIS;A_43_HIS;A_44_THR;A_45_VAL;A_46_PRO;A_47_ASP;A_48_THR;A_49_TYR;A_50_THR;A_51_ILE
>1aqj
0.820  10.140  23.666  -7.730 B_46_PRO;B_47_ALA;B_48_CYS;B_70_VAL;B_71_GLU;B_72_ILE;B_90_PHE;B_107_PRO;B_146_PHE
0.802  -9.355 -23.237   9.048 A_46_PRO;A_47_ALA;A_48_CYS;A_70_VAL;A_71_GLU;A_72_ILE;A_90_PHE;A_107_PRO;A_146_PHE
0.349  32.099   6.316   4.199 B_215_LEU;B_235_TYR;B_238_TRP;B_241_GLU;B_242_ILE;B_243_ILE;B_244_ARG;B_246_GLU
0.182  -7.776   1.856  20.671 A_181_LEU;A_182_ALA;A_183_ARG;A_184_GLU;A_185_GLY;A_186_LYS;A_211_SER;A_212_GLY;A_213_LYS;A_214_GLY;A_236_PRO;A_238_TRP
0.161 -31.158  -2.233   3.271 A_268_PHE;A_356_PHE;A_396_THR;A_397_LEU
0.139  21.809  -5.055 -11.519 B_268_PHE;B_335_HIS;B_356_PHE;B_397_LEU
0.120 -36.926  11.503 -14.518 A_299_LYS;A_300_PRO;A_301_GLY;A_302_TRP;A_303_VAL;A_343_ALA;A_344_ALA;A_345_TRP;A_372_VAL;A_376_ASN
0.100 -42.300 -11.181 -15.672 A_308_ASN;A_309_HIS;A_310_SER;A_311_GLY;A_312_LEU
0.086  15.721 -18.852   7.997 A_58_ARG;A_59_GLU;A_61_HIS;A_62_GLY;A_63_THR;B_300_PRO;B_340_ARG;B_376_ASN;B_378_GLU
0.058 -35.140  -5.050  -8.942 A_294_THR;A_295_GLY;A_296_ARG;A_336_THR;A_353_ARG;A_354_GLU;A_355_GLU
0.054  11.499 -22.265  17.105 A_40_GLY;A_63_THR;A_64_GLY;A_65_TYR;A_66_ARG;A_67_PHE
0.042 -15.333   6.845  10.724 A_235_TYR;A_238_TRP;A_241_GLU;A_242_ILE;A_243_ILE;A_244_ARG;A_246_GLU
0.041  11.423 -11.979  -6.963 B_294_THR;B_295_GLY;B_296_ARG;B_336_THR;B_337_LYS;B_354_GLU;B_355_GLU
0.039 -19.070 -11.190   0.141 A_141_ASN;A_165_PRO;A_167_THR;A_200_LYS;A_201_VAL
0.038   0.776   1.168  10.047 A_188_SER;A_190_TYR;A_207_ARG;A_216_SER;A_218_TRP
0.036   6.973 -24.636   0.969 A_55_ARG;A_59_GLU;A_80_PRO;B_299_LYS;B_302_TRP
0.033  14.861 -27.969 -11.053 B_293_LEU;B_303_VAL;B_304_ASP;B_305_TYR;B_306_GLU;B_348_ARG;B_350_TYR
0.031   0.665 -30.882  13.529 A_69_GLY;A_77_LEU;A_79_LEU;A_83_ALA;A_84_GLU;A_85_GLY;A_86_ILE;A_87_LEU
0.030  -4.105 -28.602  20.907 A_84_GLU;A_86_ILE;A_93_TRP;A_94_GLU;A_95_PRO
0.028 -31.913   0.471 -15.284 A_295_GLY;A_296_ARG;A_297_ASN;A_298_LEU;A_299_LYS;A_300_PRO;A_337_LYS;A_340_ARG;A_342_VAL
0.026 -19.543 -20.220   8.269 A_108_TYR;A_109_GLY;A_129_TYR;A_136_TRP;A_141_ASN;A_142_LEU
0.026 -44.543   8.507 -14.000 A_303_VAL;A_305_TYR;A_345_TRP;A_346_ASP;A_347_GLU;A_348_ARG;A_349_ALA
0.024 -17.450 -21.716  16.260 A_89_ASP;A_90_PHE;A_91_LEU;A_92_LEU;A_125_VAL;A_128_LEU;A_129_TYR;A_132_ALA;A_133_PHE;A_145_ALA
0.022 -11.945 -28.525  15.125 A_71_GLU;A_72_ILE;A_87_LEU;A_88_ALA;A_89_ASP;A_90_PHE
0.022  -5.594   9.996   5.429 A_217_LEU;A_231_LEU;A_232_TRP;A_233_ALA;A_234_GLU
0.018  24.353  22.255  12.078 B_34_LEU;B_188_SER;B_190_TYR;B_207_ARG;B_209_GLN
0.018 -28.579  -3.084  -4.283 A_334_ALA;A_335_HIS;A_336_THR;A_337_LYS;A_338_GLY;A_355_GLU;A_393_PRO;A_394_HIS;A_395_LEU
0.018  12.936  20.181 -14.586 B_72_ILE;B_89_ASP;B_91_LEU;B_125_VAL;B_129_TYR;B_142_LEU;B_146_PHE
0.018  -6.948 -35.621  11.965 A_72_ILE;A_73_ASP;A_74_PRO;A_87_LEU
0.017 -34.872   4.876   6.526 A_264_PHE;A_265_HIS;A_266_ILE;A_267_ARG;A_268_PHE;A_397_LEU;A_401_GLU
0.016  30.561  -9.053  -9.535 B_261_GLY;B_264_PHE;B_265_HIS;B_266_ILE;B_267_ARG;B_358_LEU;B_397_LEU;B_401_GLU
0.015   5.201  22.159  -0.599 B_23_THR;B_45_GLU;B_47_ALA;B_48_CYS;B_49_ALA;B_50_HIS;B_51_GLY;B_52_PRO;B_53_PHE;B_105_ASN
0.014 -39.789  -5.168   1.606 A_268_PHE;A_269_ALA;A_270_ALA;A_271_ARG;A_274_GLU;A_323_ARG
0.014  19.842 -25.307   0.844 B_300_PRO;B_301_GLY;B_302_TRP;B_372_VAL
0.014   3.698  30.340  -3.999 B_48_CYS;B_49_ALA;B_50_HIS;B_51_GLY;B_55_ARG;B_71_GLU;B_76_ALA;B_77_LEU;B_78_ASP;B_79_LEU;B_80_PRO
0.014  11.718  28.731 -14.428 B_70_VAL;B_71_GLU;B_72_ILE;B_87_LEU;B_88_ALA;B_89_ASP;B_90_PHE;B_92_LEU;B_93_TRP
0.013  -5.630 -28.315   2.869 A_48_CYS;A_49_ALA;A_50_HIS;A_71_GLU;A_73_ASP;A_75_LYS;A_76_ALA;A_77_LEU;A_78_ASP
0.012  11.299  15.363  -5.386 B_105_ASN;B_106_PRO;B_107_PRO;B_108_TYR;B_109_GLY;B_141_ASN;B_143_TYR;B_163_VAL;B_165_PRO
0.012 -45.538  17.072   1.239 A_360_PRO;A_361_LYS;A_364_VAL;A_365_ARG
0.012 -10.952 -22.352  20.893 A_89_ASP;A_90_PHE;A_91_LEU;A_92_LEU;A_93_TRP;A_94_GLU;A_95_PRO;A_149_LYS;A_153_LEU
0.011  29.537   2.170  13.478 B_232_TRP;B_233_ALA;B_235_TYR;B_245_PHE;B_246_GLU;B_247_THR;B_248_GLU;B_250_THR;B_251_ARG
0.011  26.601  35.256  -4.344 B_42_ARG;B_97_GLU;B_98_ALA;B_99_PHE;B_153_LEU;B_154_LEU;B_155_LYS;B_156_PRO
0.011   1.472 -19.242  24.236 A_42_ARG;A_66_ARG;A_96_GLY;A_97_GLU;A_98_ALA;A_99_PHE;A_100_ASP;A_155_LYS
0.011  14.818  36.607 -11.588 B_84_GLU;B_86_ILE;B_93_TRP;B_94_GLU;B_95_PRO
0.011  18.472   0.611  -6.751 B_167_THR;B_171_LEU;B_392_VAL;B_393_PRO;B_394_HIS;B_396_THR
0.011  16.522 -10.889 -15.949 B_269_ALA;B_270_ALA;B_271_ARG;B_272_SER;B_352_TRP;B_353_ARG;B_354_GLU;B_355_GLU
0.011  32.538   7.985  -3.971 B_175_ALA;B_178_ARG;B_179_GLU;B_239_GLU;B_240_GLY;B_241_GLU;B_242_ILE
0.011  -5.824 -19.839   2.167 A_22_GLU;A_23_THR;A_45_GLU;A_47_ALA;A_48_CYS;A_52_PRO;A_53_PHE;A_105_ASN
0.010   8.318   4.690   8.398 B_192_LEU;B_193_GLY;B_194_GLU;B_195_VAL;B_199_LYS
0.010  19.405  17.509  -7.730 B_91_LEU;B_140_TYR;B_141_ASN;B_142_LEU;B_143_TYR;B_144_GLY;B_145_ALA;B_146_PHE;B_147_LEU;B_148_GLU;B_149_LYS;B_177_LEU
0.010  10.260 -15.945   1.120 A_29_ASP;A_55_ARG;A_56_ALA;A_59_GLU;A_60_ALA;B_299_LYS;B_300_PRO;B_337_LYS;B_340_ARG
>1aql
0.918  17.808   7.952  -0.699 A_108_ALA;A_194_SER;A_195_ALA;A_227_TRP;A_285_LEU;A_324_PHE;A_393_PHE;A_435_HIS
0.874 -18.715  -8.170  -0.034 B_107_GLY;B_108_ALA;B_194_SER;B_195_ALA;B_227_TRP;B_285_LEU;B_324_PHE;B_393_PHE;B_435_HIS
0.819 -13.880   0.402   3.926 B_105_TYR;B_106_GLY;B_107_GLY;B_111_MET;B_112_GLY;B_113_ALA;B_116_GLY;B_117_ALA;B_125_TYR
0.564  13.097  -1.430   4.864 A_63_ARG;A_66_GLN;A_105_TYR;A_106_GLY;A_107_GLY;A_111_MET;A_112_GLY;A_113_ALA;A_117_ALA;A_125_TYR
0.194 -10.319   2.938  -6.889 B_124_LEU;B_436_ALA;B_437_ASP;B_439_LEU;B_440_GLN;B_453_TYR
0.190 -10.070  -8.448   5.244 B_68_THR;B_69_LEU;B_70_THR;B_110_LEU;B_111_MET;B_272_LEU;B_274_LEU
0.184 -22.351  26.763  -1.254 B_25_ASP;B_26_SER;B_88_PRO;B_89_GLN;B_90_GLY;B_95_SER;B_135_ASN
0.153  17.320  -8.866  12.280 A_60_PHE;A_61_LYS;A_62_LYS;A_63_ARG;A_80_CYS;A_81_LEU;A_82_TYR;A_83_LEU;A_84_ASN;A_113_ALA;A_114_SER;A_115_GLN;A_141_PHE;A_142_ASN
0.151  12.767  20.673   9.138 A_235_PHE;A_236_TRP;A_239_ARG;A_283_HIS;A_284_TYR
0.136  -0.316   8.341 -13.185 A_332_ILE;A_333_ASN;A_426_ILE;B_451_LEU;B_452_GLY
0.134   9.451  -6.081  -8.024 A_440_GLN;A_453_TYR
0.128  10.411   7.101   2.639 A_108_ALA;A_110_LEU;A_111_MET;A_272_LEU;A_274_LEU
0.119   6.902  -7.337   7.320 A_62_LYS;A_63_ARG;A_115_GLN;A_116_GLY;A_117_ALA;A_118_ASN
0.116 -11.495  -6.105  -3.844 B_323_LEU;B_324_PHE;B_327_MET;B_435_HIS
0.109  12.262   0.330  -2.997 A_193_GLU;A_323_LEU;A_435_HIS;A_436_ALA;A_439_LEU
0.107  -5.979   0.704   1.842 B_117_ALA
0.104  -1.049  -2.064   8.499 A_68_THR;A_75_TYR;B_68_THR;B_69_LEU;B_71_GLN;B_75_TYR
0.101   3.677   5.874  -6.519 A_424_MET;A_426_ILE;A_427_TYR
0.100  -2.224  -7.773  -2.340 A_119_PHE
0.098  14.876  22.554 -21.646 A_341_GLU;A_344_PHE;A_364_TYR;A_367_TYR;A_368_THR;A_370_PRO;A_371_TRP;A_372_ALA;A_380_ARG;A_383_THR
0.091  27.956  19.003  -6.182 A_391_ILE;A_522_TRP;A_526_TYR;A_527_GLN
0.087 -19.050 -19.876   3.989 B_236_TRP;B_280_PRO;B_281_LYS;B_282_LEU;B_283_HIS;B_284_TYR;B_285_LEU
0.085  26.210 -26.471  -2.879 A_25_ASP;A_26_SER;A_88_PRO;A_89_GLN;A_90_GLY;A_95_SER;A_132_THR;A_135_ASN
0.084   1.159   7.187   2.014 A_69_LEU;A_274_LEU;B_118_ASN;B_119_PHE;B_120_LEU
0.080   4.963  -1.190   1.841 A_69_LEU
0.079  -7.516 -14.165  -6.833 B_323_LEU;B_324_PHE;B_325_VAL;B_326_GLY;B_327_MET;B_328_ASP;B_329_VAL;B_330_PRO;B_332_ILE
0.077   4.881 -16.152 -16.619 A_450_PRO;A_451_LEU;A_452_GLY;A_453_TYR;A_454_ARG;A_458_ARG;B_335_ASN;B_336_LYS
0.076  -3.557  -2.050  -8.604 B_424_MET;B_425_PRO;B_426_ILE;B_427_TYR
0.067  -5.913   2.950 -15.548 B_422_SER;B_423_ARG;B_424_MET;B_425_PRO
0.066  -0.112 -10.778 -10.179 B_426_ILE
0.063   8.387  -1.944  13.544 A_62_LYS;A_63_ARG;A_64_CYS;A_65_LEU;A_66_GLN;A_67_ALA;A_68_THR;A_73_SER;A_74_THR;A_75_TYR;A_76_GLY;A_77_ASN
0.054   8.418 -10.302  -0.921 A_117_ALA;A_118_ASN;A_119_PHE;A_122_ASN;A_123_TYR;A_124_LEU;A_445_LYS
0.053 -27.707 -18.676  -5.127 B_226_PRO;B_351_LEU;B_391_ILE;B_522_TRP;B_526_TYR
0.052   6.781  13.267  -5.365 A_281_LYS;A_323_LEU;A_324_PHE;A_325_VAL;A_326_GLY;A_327_MET;A_328_ASP;A_329_VAL;A_330_PRO
0.045  19.669  -0.910  -6.966 A_193_GLU;A_194_SER;A_219_GLN;A_220_SER;A_317_ASN;A_320_ASP;A_416_TYR;A_434_ASP;A_435_HIS;A_436_ALA;A_437_ASP;A_438_ASP;A_439_LEU
0.042  -7.132   5.220   8.727 B_63_ARG;B_115_GLN;B_116_GLY;B_118_ASN;B_123_TYR
0.038  26.491   5.810 -13.185 A_315_GLY;A_316_THR;A_393_PHE;A_394_LEU;A_397_THR;A_398_LYS;A_415_THR;A_416_TYR;A_417_LEU;A_514_LEU
0.038 -22.933 -16.511  13.151 B_151_LEU;B_152_SER;B_230_GLN;B_232_ASP;B_233_PRO;B_234_LEU;B_235_PHE;B_236_TRP;B_237_ALA;B_286_SER;B_287_PHE;B_290_VAL
0.036 -27.239  -9.893  -4.450 B_222_VAL;B_224_LEU;B_225_CYS;B_226_PRO;B_227_TRP;B_390_ASP;B_391_ILE;B_392_LEU;B_393_PHE;B_394_LEU;B_395_ILE;B_396_PRO;B_397_THR
0.034   3.919  -2.095 -12.498 A_423_ARG;A_424_MET;A_425_PRO;A_426_ILE;B_425_PRO;B_426_ILE
0.033  -9.651   8.649  -0.036 B_115_GLN;B_116_GLY;B_117_ALA;B_118_ASN;B_119_PHE;B_122_ASN;B_123_TYR;B_124_LEU;B_125_TYR;B_126_ASP;B_445_LYS
0.033 -20.229  -9.576 -18.564 B_318_ASP;B_319_MET;B_382_LYS;B_385_VAL;B_386_ASP;B_515_ARG
0.031 -25.685  16.804  26.950 B_9_GLU;B_10_GLY;B_11_GLY;B_48_HIS;B_49_PRO;B_50_GLY;B_51_TRP
0.028  16.767  16.229   2.887 A_280_PRO;A_281_LYS;A_282_LEU;A_283_HIS;A_284_TYR;A_285_LEU;A_286_SER
0.028  30.528   8.246  18.637 A_44_LYS;A_158_LEU;A_159_PRO;A_160_GLY;A_161_ASN;A_162_TYR;A_165_TRP;A_292_ASP;A_294_ASP
0.028  -1.819 -19.847  -6.796 B_276_SER;B_330_PRO
0.027 -30.266  -5.189 -12.804 B_316_THR;B_394_LEU;B_397_THR;B_398_LYS;B_401_VAL;B_415_THR;B_416_TYR;B_496_ASP;B_514_LEU
0.027  18.854   8.419 -18.851 A_318_ASP;A_319_MET;A_386_ASP;A_515_ARG
0.027  16.639  10.571  13.067 A_146_GLY;A_147_PRO;A_148_LEU;A_150_PHE;A_151_LEU;A_240_ILE;A_270_TYR;A_286_SER;A_287_PHE;A_288_VAL
0.026  -4.704 -18.706 -21.461 B_333_ASN;B_334_SER;B_335_ASN;B_336_LYS;B_337_GLN;B_338_ASP;B_374_ASP;B_377_GLN;B_381_LYS
0.026  -4.886  -5.226 -19.218 B_424_MET;B_425_PRO;B_426_ILE;B_427_TYR;B_428_PRO;B_429_LYS;B_430_TRP
0.026  -5.475 -19.583   0.626 B_273_PRO;B_274_LEU;B_275_GLY;B_276_SER;B_277_THR;B_281_LYS
0.026  14.568 -10.016   4.741 A_60_PHE;A_84_ASN;A_113_ALA;A_114_SER;A_115_GLN;A_116_GLY;A_117_ALA;A_123_TYR;A_124_LEU;A_125_TYR;A_126_ASP;A_140_THR
0.025 -21.177  -8.569  -9.897 B_220_SER;B_316_THR;B_317_ASN;B_318_ASP;B_319_MET;B_320_ASP;B_321_GLY;B_322_HIS;B_385_VAL;B_388_GLU;B_389_THR;B_390_ASP;B_392_LEU;B_393_PHE;B_394_LEU
0.025  34.514  -2.866  17.215 A_47_ARG;A_165_TRP;A_168_HIS;A_169_MET;A_172_ALA;A_208_TYR
0.024  -3.581  15.787  -3.114 B_119_PHE;B_120_LEU;B_121_SER;B_122_ASN;B_448_ALA;B_449_THR
0.023 -14.446 -25.843  -5.465 B_277_THR;B_278_GLU;B_279_TYR;B_280_PRO;B_346_LYS;B_347_LEU;B_350_GLY
0.023 -13.698  -4.519 -21.586 B_319_MET;B_421_PRO;B_429_LYS;B_430_TRP;B_431_MET;B_432_GLY
0.022   9.914  19.588  -1.081 A_275_GLY;A_276_SER;A_277_THR;A_278_GLU;A_279_TYR;A_280_PRO;A_281_LYS;A_284_TYR;A_328_ASP
0.022 -18.261   0.205  -6.942 B_193_GLU;B_219_GLN;B_220_SER;B_317_ASN;B_320_ASP;B_416_TYR;B_434_ASP;B_435_HIS;B_436_ALA;B_437_ASP;B_438_ASP;B_439_LEU
0.022  -1.273 -10.399   5.211 A_120_LEU;B_69_LEU;B_70_THR;B_71_GLN
0.022  12.681   0.971 -12.652 A_420_GLN;A_421_PRO;A_422_SER;A_423_ARG;A_427_TYR;A_431_MET;A_432_GLY;A_433_ALA;A_434_ASP;A_435_HIS;A_437_ASP
0.021  20.540   5.007   7.012 A_107_GLY;A_108_ALA;A_109_PHE;A_110_LEU;A_143_TYR;A_145_VAL;A_150_PHE;A_195_ALA;A_199_SER;A_287_PHE;A_288_VAL;A_289_PRO
0.021   2.966  19.294 -10.107 A_329_VAL;A_330_PRO;A_331_ALA;B_451_LEU
0.020 -21.924  -8.527   9.761 B_108_ALA;B_109_PHE;B_110_LEU;B_146_GLY;B_149_GLY;B_150_PHE;B_286_SER;B_287_PHE;B_288_VAL;B_289_PRO
0.019 -32.041   3.768  17.139 B_45_PRO;B_165_TRP;B_168_HIS;B_169_MET;B_172_ALA;B_208_TYR
0.018 -19.783   3.309  10.449 B_64_CYS;B_105_TYR;B_112_GLY;B_113_ALA;B_114_SER;B_141_PHE;B_142_ASN;B_143_TYR;B_144_ARG;B_145_VAL;B_167_GLN
0.018  37.360 -30.008   1.107 A_93_GLU;A_96_HIS
0.018 -26.592 -11.428   3.623 B_109_PHE;B_223_GLY;B_225_CYS;B_226_PRO;B_227_TRP;B_228_ALA;B_229_ILE;B_230_GLN;B_288_VAL;B_289_PRO
0.018   6.815   5.161 -23.267 A_428_PRO;A_429_LYS;A_430_TRP;A_431_MET
0.017  22.165  22.855  -2.212 A_283_HIS;A_349_SER;A_350_GLY;A_351_LEU;A_352_THR;A_353_VAL;A_354_THR;A_355_LYS;A_526_TYR
0.017  36.802  11.176 -10.628 A_398_LYS;A_399_ILE;A_400_ALA;A_402_ALA;A_403_GLN;A_491_TYR;A_493_LEU;A_519_LEU;A_523_THR
0.017 -27.303   2.689  -3.923 B_190_LEU;B_191_PHE;B_192_GLY;B_193_GLU;B_197_GLY;B_200_VAL;B_216_ALA;B_217_ILE;B_218_SER;B_219_GLN;B_220_SER;B_221_GLY;B_312_TYR;B_313_ILE;B_314_ALA;B_315_GLY;B_416_TYR;B_468_TRP
0.016  28.454 -27.261  22.201 A_7_TYR;A_12_PHE;A_53_GLY;A_54_THR
0.016 -10.066   9.338 -12.347 B_440_GLN;B_441_TYR;B_445_LYS;B_446_PRO;B_449_THR;B_452_GLY;B_453_TYR;B_454_ARG;B_457_ASP;B_458_ARG
0.016   2.951 -19.825  -0.205 A_120_LEU
0.016 -34.931   0.152  -0.223 B_200_VAL;B_201_SER;B_204_THR;B_205_LEU;B_216_ALA;B_218_SER;B_304_TYR;B_307_ALA;B_310_VAL;B_312_TYR;B_404_HIS
0.015  -6.711  14.064 -19.307 A_335_ASN;A_336_LYS;B_453_TYR;B_454_ARG;B_455_ALA;B_458_ARG
0.015 -13.554 -16.108  10.514 B_236_TRP;B_240_ILE;B_269_ALA;B_270_TYR;B_271_LYS;B_272_LEU;B_273_PRO;B_284_TYR;B_286_SER;B_287_PHE
0.015  35.954 -19.346   0.460 A_96_HIS;A_97_ASP;A_98_LEU;A_99_PRO;A_100_VAL;A_182_GLY;A_183_GLY;A_184_ASP;A_187_ASN;A_473_ARG
0.014  15.144 -20.123   9.356 A_16_VAL;A_29_ILE;A_30_PHE;A_31_LYS;A_57_ALA;A_58_LYS;A_59_SER
0.014  11.390  -6.628 -16.092 A_420_GLN;A_421_PRO;A_422_SER;A_423_ARG;A_441_TYR;A_454_ARG;A_456_GLN;A_457_ASP
0.014 -15.993   9.575   5.987 B_60_PHE;B_84_ASN;B_86_TRP;B_103_TRP;B_113_ALA;B_114_SER;B_115_GLN;B_116_GLY;B_125_TYR;B_126_ASP;B_140_THR;B_141_PHE
0.014  17.231   1.145  13.252 A_64_CYS;A_65_LEU;A_66_GLN;A_80_CYS;A_105_TYR;A_109_PHE;A_112_GLY;A_143_TYR;A_144_ARG;A_145_VAL;A_146_GLY;A_149_GLY
0.014  31.332  12.888  -2.157 A_223_GLY;A_224_LEU;A_225_CYS;A_299_ASP;A_300_PRO;A_301_VAL;A_396_PRO;A_399_ILE
0.014  -0.522   1.137 -25.537 A_429_LYS
0.013  16.868 -13.355 -12.536 A_440_GLN;A_441_TYR;A_444_GLY;A_445_LYS;A_446_PRO;A_447_PHE;A_456_GLN;A_457_ASP;A_458_ARG;A_459_THR;A_460_VAL;A_461_SER;A_462_LYS;A_465_ILE
0.013  -7.235 -20.106 -12.694 B_329_VAL;B_330_PRO;B_331_ALA;B_337_GLN;B_338_ASP;B_339_VAL;B_343_ASP;B_381_LYS
0.012 -19.278 -16.108  -3.689 B_280_PRO;B_281_LYS;B_282_LEU;B_283_HIS;B_324_PHE;B_328_ASP;B_351_LEU;B_388_GLU;B_391_ILE;B_392_LEU
0.012 -22.919 -28.516  17.882 B_238_LYS
0.012   4.169   7.992   9.414 A_67_ALA;A_68_THR;A_69_LEU;A_70_THR;A_71_GLN;A_72_ASP;A_268_LEU;A_271_LYS
0.011   8.556 -19.321  -7.323 A_445_LYS;A_447_PHE;A_448_ALA;A_449_THR;A_450_PRO;A_451_LEU
0.011 -14.598  -2.638  13.479 B_63_ARG;B_64_CYS;B_65_LEU;B_66_GLN;B_67_ALA;B_75_TYR;B_110_LEU;B_111_MET;B_112_GLY;B_143_TYR;B_144_ARG;B_145_VAL;B_146_GLY;B_148_LEU
0.011  -8.300  16.611   8.012 B_31_LYS;B_58_LYS;B_59_SER;B_60_PHE;B_123_TYR
0.011 -13.154  19.062  -9.084 B_129_GLU;B_133_ARG;B_444_GLY;B_446_PRO;B_447_PHE;B_448_ALA
0.011   2.272 -10.443  15.835 B_71_GLN;B_72_ASP
0.011   5.195 -15.644   7.776 A_118_ASN;A_120_LEU;A_121_SER;A_123_TYR
0.011 -37.805  -8.131 -11.796 B_398_LYS;B_399_ILE;B_401_VAL;B_402_ALA;B_403_GLN;B_491_TYR;B_493_LEU;B_496_ASP;B_519_LEU
0.011  14.612  30.573 -16.055 A_341_GLU;A_342_GLU;A_345_TYR;A_364_TYR
0.011  22.770 -28.813   8.472 A_1_ALA;A_2_LYS;A_3_LEU;A_4_GLY;A_15_GLY;A_16_VAL;A_17_ASN;A_28_ASP;A_30_PHE;A_89_GLN
0.011   4.204  -8.660 -23.814 
0.010  27.055   3.240  -4.912 A_197_GLY;A_198_ALA;A_201_SER;A_218_SER;A_219_GLN;A_220_SER;A_221_GLY;A_222_VAL;A_312_TYR;A_313_ILE;A_314_ALA;A_315_GLY;A_316_THR;A_397_THR
0.010 -30.261  -7.193  19.250 B_44_LYS;B_158_LEU;B_159_PRO;B_160_GLY;B_161_ASN;B_162_TYR;B_165_TRP;B_292_ASP;B_294_ASP
0.010  19.058   8.754  -9.569 A_316_THR;A_317_ASN;A_318_ASP;A_319_MET;A_320_ASP;A_321_GLY;A_322_HIS;A_324_PHE;A_385_VAL;A_388_GLU;A_389_THR;A_390_ASP;A_392_LEU;A_393_PHE;A_394_LEU;A_435_HIS
>1aqu
0.931  21.004  -3.196   8.307 A_52_GLY;A_54_THR;A_55_TRP;A_132_ARG;A_195_TYR;A_231_PHE;A_257_PHE;A_258_MET;A_261_GLY
0.914 -20.649  -4.045  -6.461 B_50_LYS;B_51_SER;B_52_GLY;B_53_THR;B_54_THR;B_55_TRP;B_132_ARG;B_140_SER;B_195_TYR;B_257_PHE;B_258_MET
0.859 -13.871  -2.372   1.000 B_83_TYR;B_108_LYS;B_110_HIS;B_144_PHE;B_242_TYR;B_257_PHE
0.747  13.198  -3.056  -0.555 A_83_TYR;A_108_LYS;A_110_HIS;A_144_PHE;A_148_ILE;A_242_TYR;A_257_PHE
0.041  35.307 -10.046  -0.016 A_133_ASN;A_134_ALA;A_135_LYS;A_279_ASP;A_282_TYR
0.040  25.236  -3.651 -13.811 A_19_GLY;A_20_VAL;A_112_PRO;A_114_LYS;A_171_TYR;A_172_GLY;A_173_SER;A_174_TRP;A_175_TYR;A_176_ASP;A_177_HIS
0.030 -33.014  -7.366  -2.437 B_132_ARG;B_133_ASN;B_134_ALA;B_135_LYS;B_136_ASP;B_196_GLU;B_263_ILE;B_293_PHE;B_294_ARG;B_296_GLU
0.023 -29.456 -11.736 -11.594 B_261_GLY;B_262_ILE;B_263_ILE;B_264_GLY;B_265_ASP
0.022  -6.949   1.853   0.995 A_91_LEU;B_78_PHE;B_83_TYR;B_86_CYS;B_92_ILE;B_93_ASN;B_97_GLN;B_245_MET
0.021 -23.281  -6.673 -16.270 B_199_LYS;B_230_SER;B_231_PHE;B_232_GLN;B_260_LYS;B_261_GLY
0.020   7.274   3.150   0.193 A_78_PHE;A_79_ASN;A_83_TYR;A_86_CYS;A_92_ILE;A_97_GLN;A_245_MET;B_91_LEU
0.018  27.618   0.212  15.314 A_55_TRP;A_198_MET;A_199_LYS;A_202_ILE;A_229_THR;A_230_SER;A_231_PHE
0.018 -39.139   1.461  -7.435 B_197_ASP;B_205_GLU;B_294_ARG
0.016 -22.079   5.433   1.819 B_44_VAL;B_45_ILE;B_46_ALA;B_47_THR;B_53_THR;B_107_VAL;B_108_LYS;B_109_THR;B_110_HIS;B_128_ILE;B_129_TYR;B_130_LEU
0.016 -38.176  -9.765  -9.562 B_200_GLU;B_263_ILE;B_295_MET;B_296_GLU
0.016 -18.855   6.580 -16.165 B_58_GLU;B_62_MET;B_224_ARG;B_225_ILE;B_227_GLN;B_228_HIS;B_229_THR;B_233_GLU
0.015 -28.746  -4.895   5.314 B_48_TYR;B_129_TYR;B_131_CYS;B_132_ARG;B_134_ALA;B_137_VAL;B_164_PHE;B_174_TRP;B_175_TYR;B_177_HIS;B_178_VAL;B_293_PHE
0.012 -27.715  16.299   6.494 B_120_PHE;B_121_TRP;B_124_ASN;B_125_CYS;B_126_LYS;B_127_MET;B_187_ASN;B_189_ARG;B_190_VAL
0.012  17.843   3.049   4.339 A_52_GLY;A_53_THR;A_54_THR;A_55_TRP;A_56_ILE;A_57_SER;A_58_GLU;A_77_ILE;A_108_LYS;A_242_TYR
0.012 -24.754  -5.216  13.804 B_19_GLY;B_20_VAL;B_167_GLY;B_171_TYR;B_172_GLY;B_173_SER;B_174_TRP;B_176_ASP;B_177_HIS
0.011 -23.967 -11.488  -3.385 B_50_LYS;B_132_ARG;B_135_LYS;B_136_ASP;B_137_VAL;B_138_ALA;B_139_VAL;B_140_SER;B_141_TYR;B_143_TYR;B_259_ARG;B_265_ASP
0.011  23.111  -8.432  -2.644 A_48_TYR;A_49_PRO;A_50_LYS;A_51_SER;A_134_ALA;A_137_VAL;A_138_ALA;A_141_TYR;A_160_PHE;A_164_PHE;A_174_TRP
0.010  19.832   9.555  14.918 A_58_GLU;A_59_VAL;A_62_MET;A_71_LYS;A_224_ARG;A_225_ILE;A_226_ILE;A_228_HIS;A_229_THR
>1arc
0.886  -5.594   4.128   8.679 A_57_HIS;A_189_THR;A_190_GLU;A_191_PRO;A_192_GLY;A_193_SER;A_194_SER;A_209_LEU;A_210_HIS;A_211_GLY;A_212_GLY;A_225_ASP
0.084 -15.635   0.788   5.886 A_2_VAL;A_3_SER;A_4_GLY;A_5_SER;A_6_CYS;A_7_ASN;A_150_PRO;A_151_ASN;A_156_ARG;A_188_VAL;A_190_GLU;A_216_CYS
0.072  14.915  10.501   0.642 A_136_ARG;A_230_VAL;A_231_PHE;A_232_THR;A_233_SER;A_234_TRP;A_235_THR;A_236_GLY
0.040 -13.707 -10.403   2.469 A_1_GLY;A_2_VAL;A_75_TYR;A_76_GLN;A_77_ASN;A_91_ASN;A_92_GLY;A_93_ASP;A_94_GLY;A_95_SER;A_153_ALA;A_154_GLU;A_155_LYS
0.037  10.405   7.043 -12.196 A_134_TRP;A_135_ASP;A_137_ARG;A_204_ARG;A_255_ALA;A_256_GLN;A_257_PHE;A_258_ILE;A_259_ASP
0.035   6.089  -1.006  13.352 A_55_ALA;A_56_HIS;A_57_HIS;A_58_CYS;A_59_GLY;A_60_MET;A_61_GLY;A_108_THR;A_113_ASP;A_115_THR
0.031  -8.929  -5.245   9.059 A_34_LEU;A_35_ALA;A_36_CYS;A_149_HIS;A_150_PRO;A_151_ASN;A_152_VAL;A_153_ALA;A_191_PRO;A_192_GLY;A_193_SER
0.030   2.837   8.117  10.437 A_57_HIS;A_110_ALA;A_111_THR;A_112_SER;A_113_ASP;A_169_TRP;A_177_HIS;A_210_HIS;A_211_GLY;A_228_GLY
0.028   8.909  14.339   6.531 A_111_THR;A_112_SER;A_167_VAL;A_174_GLY;A_175_THR;A_176_THR;A_177_HIS;A_232_THR
0.021 -17.530  -4.293  -1.541 A_7_ASN;A_8_ILE;A_9_ASP;A_77_ASN;A_79_THR;A_81_ARG;A_87_ALA;A_88_SER;A_89_GLY;A_156_ARG
0.019  17.939   4.781  -4.463 A_134_TRP;A_136_ARG;A_234_TRP;A_244_LEU;A_245_SER;A_246_ASP;A_248_LEU;A_249_ASP;A_254_GLY;A_255_ALA
0.017  -4.838  14.322   8.393 A_167_VAL;A_169_TRP;A_170_GLY;A_171_GLY;A_179_ASN;A_211_GLY;A_212_GLY;A_213_PRO;A_224_SER;A_225_ASP;A_226_GLN
>1ash
0.977  -3.989   6.136  -2.034 A_31_TYR;A_45_PHE;A_65_GLN;A_69_ILE;A_97_HIS;A_102_VAL;A_104_MET;A_109_TRP
0.011  16.399   1.067   3.321 A_1_ALA;A_4_THR;A_80_TYR;A_133_ALA;A_136_GLU;A_137_ILE;A_139_ARG;A_140_GLU
>1atl
0.926  20.038  -8.281   6.298 B_109_GLY;B_110_LEU;B_111_ALA;B_142_HIS;B_143_GLU;B_146_HIS;B_152_HIS;B_166_MET;B_168_PRO
0.903 -19.926  -8.324  -5.223 A_109_GLY;A_110_LEU;A_111_ALA;A_139_THR;A_142_HIS;A_143_GLU;A_146_HIS;A_152_HIS;A_166_MET;A_167_ARG;A_168_PRO
0.060 -31.710  10.980   4.360 A_13_VAL;A_14_ALA;A_57_GLU;A_58_ILE;A_59_TRP;A_60_SER;A_62_GLU;A_64_GLN;A_81_TRP
0.058  -6.476  -6.707   6.394 A_39_PHE;A_42_GLY;A_43_PHE;A_45_ARG;A_134_LEU;A_176_TYR
0.056 -22.497 -12.182   3.122 A_108_LEU;A_129_HIS;A_130_SER;A_139_THR;A_170_LEU;A_172_LYS
0.044  -6.636 -15.689  -7.413 A_153_ASP;A_154_GLY;A_157_CYS;A_158_LEU;A_159_ARG;A_164_CYS;A_179_SER;A_180_ASP;A_181_ASP
0.033  31.176  12.009  -5.378 B_57_GLU;B_58_ILE;B_59_TRP;B_60_SER;B_61_ASN;B_62_GLU;B_64_GLN
0.029  14.918  11.167   9.240 B_82_ARG;B_92_HIS;B_93_ASP;B_94_ASN;B_116_MET;B_117_CYS;B_118_ASP;B_122_SER;B_196_GLN;B_197_CYS;B_198_ILE
0.026   6.895  -6.567  -6.438 B_39_PHE;B_42_GLY;B_43_PHE;B_45_ARG;B_134_LEU;B_176_TYR
0.022 -24.850  -2.195 -12.408 A_75_LEU;A_76_ASN;A_110_LEU;A_111_ALA;A_112_PRO;A_113_LEU;A_121_LEU
0.020  -1.936   5.908   2.723 A_5_GLN;A_7_TYR;A_49_ILE;A_50_HIS;B_3_LEU;B_4_PRO;B_5_GLN;B_48_ASN
0.019  38.302   6.973   2.346 B_63_ASP;B_64_GLN;B_65_ILE;B_66_ASN;B_67_ILE
0.017  31.470  -4.710   9.694 B_70_ALA;B_71_SER;B_72_SER;B_73_ASP;B_74_THR;B_75_LEU;B_76_ASN;B_104_ASP;B_110_LEU
0.015  14.374 -14.279   7.496 B_142_HIS;B_151_GLU;B_152_HIS;B_153_ASP;B_154_GLY;B_155_LYS;B_157_CYS;B_166_MET;B_167_ARG;B_168_PRO;B_169_GLY
0.015 -32.537  -5.500  -7.702 A_68_GLN;A_69_SER;A_70_ALA;A_71_SER;A_72_SER;A_73_ASP;A_74_THR;A_75_LEU;A_103_LEU;A_104_ASP;A_110_LEU;A_125_ILE
0.014 -15.079   7.143 -12.452 A_114_GLY;A_115_THR;A_116_MET;A_117_CYS;A_118_ASP;A_122_SER;A_147_ASN;A_189_PHE;A_195_PRO;A_197_CYS
0.014  -7.116  -8.160 -15.074 A_180_ASP;A_181_ASP;A_182_SER;A_183_MET;A_184_HIS;A_185_TYR;A_186_TYR;A_188_ARG
0.014 -15.332 -15.979   6.406 A_135_LEU;A_163_LEU;A_170_LEU;A_171_THR;A_172_LYS;A_173_GLY;A_174_ARG;A_176_TYR
0.013   6.338 -15.664   6.444 B_153_ASP;B_157_CYS;B_158_LEU;B_159_ARG;B_164_CYS;B_179_SER;B_180_ASP;B_181_ASP
0.012   0.540  -4.426  10.895 A_45_ARG;B_3_LEU;B_47_LEU;B_183_MET;B_184_HIS;B_187_GLU
0.012  23.505  -2.479  11.448 B_75_LEU;B_110_LEU;B_111_ALA;B_112_PRO;B_113_LEU;B_121_LEU;B_123_ILE
0.012  18.753 -12.052  -3.045 B_108_LEU;B_129_HIS;B_135_LEU;B_138_VAL;B_139_THR;B_169_GLY;B_170_LEU;B_171_THR;B_172_LYS;B_176_TYR
0.011   0.001 -14.957  -2.808 A_158_LEU;A_159_ARG;A_160_GLY;A_177_GLU;A_180_ASP;B_159_ARG;B_160_GLY;B_161_ALA;B_162_SER;B_177_GLU
0.010 -14.656  -2.003 -14.832 A_112_PRO;A_113_LEU;A_114_GLY;A_115_THR;A_146_HIS;A_147_ASN;A_148_LEU;A_149_GLY;A_150_MET;A_189_PHE;A_193_TYR
>1aux
0.882  21.955  -1.080   1.803 A_78_GLN;A_79_HIS;A_80_ALA;A_110_VAL;A_113_PHE;A_279_VAL;A_280_GLY;A_281_SER;A_282_SER;A_283_MET
0.681 -21.655   0.519   1.838 B_78_GLN;B_79_HIS;B_80_ALA;B_110_VAL;B_113_PHE;B_279_VAL;B_280_GLY;B_281_SER;B_282_SER;B_283_MET
0.378 -22.352   7.834 -14.553 B_158_VAL;B_160_LYS;B_196_GLU;B_198_PHE;B_199_ILE;B_266_LEU;B_276_ILE
0.351 -12.494   9.691 -17.415 B_136_PRO;B_137_LEU;B_138_ILE;B_139_ASN;B_199_ILE;B_270_ASP;B_273_ASP;B_274_HIS;B_275_ILE
0.270  21.821  -8.920 -14.879 A_138_ILE;A_158_VAL;A_160_LYS;A_196_GLU;A_197_PRO;A_198_PHE;A_199_ILE;A_266_LEU;A_276_ILE
0.153 -17.238  13.828   2.492 B_115_ASP;B_116_LYS;B_117_PRO;B_118_TRP;B_119_VAL;B_142_PHE;B_192_TYR
0.139  17.559 -13.805   0.644 A_115_ASP;A_116_LYS;A_117_PRO;A_118_TRP;A_119_VAL;A_121_ALA;A_142_PHE;A_192_TYR
0.110  28.986 -11.505  -3.124 A_83_MET;A_160_LYS;A_161_MET;A_162_GLY;A_163_HIS;A_164_ALA;A_165_HIS;A_168_MET;A_169_GLY;A_170_LYS
0.109  15.536 -11.930 -20.459 A_197_PRO;A_198_PHE;A_199_ILE;A_200_ASP;A_270_ASP;A_272_ARG;A_274_HIS
0.093 -23.099   2.927  -7.944 B_116_LYS;B_170_LYS;B_264_GLU;B_276_ILE;B_277_GLU;B_279_VAL
0.090  24.262  -1.091  -7.611 A_116_LYS;A_166_SER;A_264_GLU;A_277_GLU;A_279_VAL;A_284_PRO
0.085 -16.137  -4.390  14.047 B_97_GLN;B_100_GLY;B_101_ILE;B_102_PRO;B_103_SER;B_104_ILE;B_105_ASN;B_106_SER;B_107_LEU;B_108_HIS
0.070 -17.429   5.766  11.120 B_90_ARG;B_93_VAL;B_107_LEU;B_108_HIS;B_109_SER;B_110_VAL;B_111_TYR;B_112_ASN
0.070 -28.402  12.768  -1.695 B_83_MET;B_160_LYS;B_161_MET;B_162_GLY;B_163_HIS;B_164_ALA;B_169_GLY;B_191_THR;B_192_TYR
0.062  17.923  -6.700  10.864 A_90_ARG;A_107_LEU;A_108_HIS;A_110_VAL;A_111_TYR;A_112_ASN;A_113_PHE;A_114_CYS
0.060 -19.177   9.716  -5.299 B_116_LYS;B_117_PRO;B_120_PHE;B_140_GLN;B_160_LYS;B_194_THR;B_196_GLU;B_276_ILE;B_277_GLU
0.058 -26.953  -6.665  -2.271 B_11_ASP;B_12_GLU;B_77_ARG;B_282_SER;B_283_MET;B_284_PRO;B_285_LEU
0.054 -31.606  11.093 -13.448 B_167_GLY;B_170_LYS;B_171_VAL;B_172_LYS
0.051 -16.415  18.176 -12.763 B_139_ASN;B_140_GLN;B_141_THR;B_143_TYR;B_152_SER;B_153_THR;B_154_THR;B_157_VAL;B_195_THR;B_196_GLU;B_197_PRO
0.050  28.065   8.467  -4.584 A_12_GLU;A_15_THR;A_77_ARG;A_283_MET;A_284_PRO;A_285_LEU;A_286_ILE;A_290_GLN
0.046  14.242 -13.561  -6.700 A_120_PHE;A_121_ALA;A_124_VAL;A_137_LEU;A_138_ILE;A_139_ASN;A_140_GLN;A_141_THR;A_142_PHE;A_194_THR
0.042  10.722 -10.907 -13.832 A_127_HIS;A_132_THR;A_135_PHE;A_136_PRO;A_137_LEU;A_138_ILE;A_139_ASN;A_140_GLN;A_273_ASP;A_274_HIS;A_275_ILE
0.035  17.984   3.255  12.548 A_76_ILE;A_93_VAL;A_96_LEU;A_97_GLN;A_101_ILE;A_102_PRO;A_103_SER;A_104_ILE;A_105_ASN;A_106_SER;A_107_LEU;A_108_HIS;A_110_VAL
0.033  21.807  -8.900  -5.556 A_116_LYS;A_140_GLN;A_160_LYS;A_164_ALA;A_170_LYS;A_194_THR;A_196_GLU;A_276_ILE;A_277_GLU
0.031  26.734  -3.424  23.611 A_44_LEU;A_45_VAL;A_46_ALA
0.030 -35.298  -9.524   9.045 B_11_ASP;B_13_PRO;B_36_GLN;B_37_ALA;B_38_GLU;B_41_ASP;B_56_MET;B_58_VAL
0.026  -5.532   4.496 -20.314 B_132_THR;B_133_GLU;B_136_PRO;B_243_ARG;B_272_ARG;B_273_ASP
0.024 -26.517   2.468  21.006 B_44_LEU;B_45_VAL;B_46_ALA;B_91_SER;B_94_ILE;B_95_GLY;B_96_LEU;B_98_TYR
0.023  24.286   6.349 -13.307 A_217_TYR;A_218_MET;A_219_ARG;A_286_ILE;A_287_GLY
0.022 -27.885   2.650   7.887 B_39_PHE;B_78_GLN;B_79_HIS;B_80_ALA;B_81_PHE;B_87_GLY;B_88_ASP;B_89_TYR;B_90_ARG;B_93_VAL
0.022 -17.521   3.144 -25.423 B_200_ASP;B_201_ALA;B_202_LYS;B_203_TYR;B_267_HIS;B_268_GLY;B_269_LYS;B_270_ASP;B_271_GLY
0.022 -28.394  -5.204  10.176 B_8_LEU;B_9_VAL;B_10_ILE;B_11_ASP;B_37_ALA;B_38_GLU;B_39_PHE;B_42_LEU;B_74_VAL;B_75_LEU;B_76_ILE;B_78_GLN
0.021  11.325   3.914 -19.356 A_203_TYR;A_205_VAL;A_218_MET;A_238_ILE;A_239_ALA;A_241_SER;A_244_TYR;A_273_ASP
0.019 -23.820  -8.278 -15.517 B_217_TYR;B_218_MET;B_219_ARG;B_236_GLU;B_286_ILE;B_287_GLY
0.017  21.740  -6.235 -23.550 A_198_PHE;A_199_ILE;A_200_ASP;A_201_ALA;A_202_LYS;A_203_TYR;A_267_HIS;A_268_GLY;A_269_LYS
0.017 -24.151   8.684  14.367 B_88_ASP;B_90_ARG;B_91_SER;B_92_LEU;B_94_ILE;B_111_TYR
0.017  31.885 -11.229 -13.129 A_167_GLY;A_170_LYS;A_171_VAL;A_172_LYS
0.016 -28.253   4.387  -1.792 B_79_HIS;B_81_PHE;B_82_SER;B_116_LYS;B_163_HIS;B_164_ALA;B_165_HIS;B_166_SER;B_168_MET
0.015  31.425   1.214  -0.388 A_12_GLU;A_78_GLN;A_79_HIS;A_166_SER
0.015  28.942  -0.847   6.941 A_10_ILE;A_39_PHE;A_78_GLN;A_79_HIS;A_80_ALA;A_81_PHE;A_89_TYR
0.015 -29.941  11.170   9.094 B_81_PHE;B_82_SER;B_87_GLY;B_88_ASP
0.014  10.687  -6.193   5.489 A_108_HIS;A_112_ASN;A_118_TRP;A_122_GLN;A_125_ARG;A_254_ILE;A_255_PHE;A_256_GLY
0.013 -10.808   6.633   4.994 B_108_HIS;B_112_ASN;B_118_TRP;B_122_GLN;B_125_ARG;B_254_ILE;B_255_PHE;B_256_GLY
0.012  15.906  18.718  19.505 A_5_ARG;A_26_ILE;A_27_HIS;A_30_ILE;A_305_MET;A_306_ALA;A_308_ALA;A_309_LEU
0.012 -11.174  13.462  -7.504 B_120_PHE;B_123_MET;B_124_VAL;B_137_LEU;B_138_ILE;B_139_ASN;B_140_GLN
0.011  18.198 -20.429 -11.622 A_139_ASN;A_140_GLN;A_141_THR;A_143_TYR;A_151_SER;A_152_SER;A_153_THR;A_157_VAL;A_179_PHE;A_195_THR;A_196_GLU
0.010  31.463  15.306  -7.057 A_14_HIS;A_290_GLN;A_291_ASP;A_294_LYS
>1b0b
0.954   4.252   5.309   2.115 A_43_PHE;A_64_GLN;A_68_PHE;A_92_PHE;A_96_HIS;A_99_ARG;A_101_ILE;A_106_LEU
0.013  -4.491   1.833  -6.607 A_106_LEU;A_107_GLU;A_109_ALA;A_110_PHE;A_111_LYS;A_114_ALA;A_127_TRP;A_128_THR;A_131_ALA;A_132_GLY;A_135_MET
>1b12
0.850  46.258   4.631  10.644 D_13_SER;D_14_GLY;D_15_SER;D_16_MET;D_68_TYR;D_69_ILE;D_70_LYS
0.838 -39.767  24.093  -9.788 B_11_ILE;B_12_PRO;B_13_SER;B_15_SER;B_16_MET;B_67_ASP;B_68_TYR;B_69_ILE;B_70_LYS
0.798  17.061 -15.178  -8.087 A_13_SER;A_15_SER;A_16_MET;A_67_ASP;A_68_TYR;A_69_ILE;A_70_LYS
0.797 -21.652 -18.740  11.661 C_13_SER;C_15_SER;C_16_MET;C_67_ASP;C_68_TYR;C_69_ILE;C_70_LYS
0.734 -36.447  17.228 -12.320 B_14_GLY;B_15_SER;B_16_MET;B_70_LYS;B_199_ASN;B_201_ASP;B_202_ASN;B_203_SER;B_204_ALA
0.482 -24.742  24.178  10.284 B_75_LEU;B_76_PRO;B_77_GLY;B_78_ASP;B_93_PRO;B_94_GLY;B_95_CYS;B_188_VAL
0.392  47.269  13.489  16.400 D_200_ARG;D_201_ASP;D_202_ASN;D_203_SER;D_204_ALA;D_208_TYR
0.304  -9.258  -4.007 -13.362 A_178_GLN;A_179_PRO;A_180_GLY;A_181_GLN;A_182_GLN;C_96_SER;C_97_SER;C_98_GLY;C_99_GLN;C_181_GLN
0.284 -28.944 -16.373  22.786 C_22_ILE;C_131_SER;C_132_GLY;C_133_PHE;C_134_PHE;C_231_GLN
0.224  36.160 -13.635   2.391 A_225_TRP;A_226_MET;A_244_ILE;D_225_TRP
0.193 -22.159 -10.042  13.344 C_15_SER;C_199_ASN;C_200_ARG;C_201_ASP;C_202_ASN;C_203_SER;C_204_ALA
0.187  17.378 -15.853 -16.880 A_14_GLY;A_15_SER;A_119_GLN;A_130_THR;A_133_PHE;A_199_ASN;A_201_ASP;A_202_ASN;A_203_SER
0.182  31.671 -14.524 -15.669 A_21_LEU;A_22_ILE;A_117_PHE;A_133_PHE;A_134_PHE;A_135_GLU;A_229_ASP;A_230_LYS;A_240_ARG
0.169  -6.613 -12.841  -2.402 A_179_PRO;C_176_TYR;C_178_GLN;C_189_PRO;C_192_GLN;C_211_PHE
0.169  31.432 -19.563  -5.114 A_10_GLN;A_23_GLY;A_24_ASP;A_25_PHE;A_227_SER;A_228_PHE;A_229_ASP
0.111  29.246  -2.132   1.327 A_222_THR;A_223_ALA;A_245_GLY;A_246_GLY;A_247_ILE;D_244_ILE;D_245_GLY;D_246_GLY;D_247_ILE
0.102 -46.395  15.872  -0.921 B_18_PRO;B_19_THR;B_20_LEU;B_71_ARG;B_160_HIS;B_161_ARG;B_198_ASP;B_243_ARG;B_247_ILE;B_248_HIS
0.084  16.695 -15.204 -25.373 A_119_GLN;A_121_PHE;A_128_GLU;A_130_THR;A_146_ILE;A_165_VAL;A_167_ILE;A_168_ALA;A_202_ASN
0.083 -38.012  32.834   5.194 B_29_GLU;B_30_LYS;B_49_HIS;B_50_PRO;B_214_GLU;B_217_LEU;B_218_VAL;B_219_GLY;B_220_ARG
0.075  16.687  -5.574   8.867 A_4_PHE;A_29_GLU;A_30_LYS;A_31_PHE;A_32_ALA;A_33_TYR;A_48_GLY;A_49_HIS;A_220_ARG
0.071  -0.621   0.819   1.792 A_76_PRO;A_77_GLY;A_78_ASP;A_94_GLY;A_95_CYS;A_96_SER;A_188_VAL;A_190_PRO
0.068 -36.655 -11.194  24.179 C_118_VAL;C_120_THR;C_123_ARG;C_133_PHE;C_134_PHE;C_136_VAL;C_142_LYS;C_143_GLU;C_144_ASN;C_145_GLY
0.068  39.052 -12.655 -12.214 A_238_GLY;A_239_LEU;A_240_ARG;A_241_LEU
0.063 -21.743 -27.291  11.980 C_7_GLU;C_9_PHE;C_10_GLN;C_11_ILE;C_12_PRO;C_26_ILE;C_28_VAL;C_57_VAL;C_67_ASP;C_69_ILE
0.060  20.742  -2.400  -2.313 A_53_GLY;A_54_ASP;A_55_ILE;A_71_ARG;A_158_VAL;A_221_ALA;A_247_ILE
0.060  45.103   0.614 -10.540 D_4_PHE;D_29_GLU;D_30_LYS;D_31_PHE;D_33_TYR;D_47_THR;D_48_GLY;D_49_HIS;D_220_ARG
0.055 -46.050  16.642 -14.026 B_13_SER;B_14_GLY;B_17_MET;B_21_LEU;B_22_ILE;B_133_PHE;B_240_ARG
0.054 -21.932 -27.733  -6.818 C_2_ARG;C_31_PHE;C_48_GLY;C_49_HIS;C_50_PRO;C_51_LYS;C_54_ASP;C_220_ARG
0.052 -24.681  26.969  -4.642 B_61_PRO;B_62_GLU;B_192_GLN;B_193_TYR;B_209_TRP;B_210_GLY;B_211_PHE;B_212_VAL;B_213_PRO
0.043  26.790  -8.222  13.504 A_4_PHE;A_6_TYR;D_239_LEU;D_240_ARG;D_241_LEU;D_242_SER
0.037  37.548   1.720  18.287 D_14_GLY;D_17_MET;D_21_LEU;D_22_ILE;D_117_PHE;D_133_PHE;D_134_PHE
0.031 -41.864  33.105  -6.823 B_7_GLU;B_9_PHE;B_28_VAL;B_57_VAL;B_67_ASP;B_218_VAL
0.031 -36.680 -22.208   4.409 C_19_THR;C_246_GLY;C_247_ILE;C_248_HIS
0.028  36.387  -0.535  -1.992 A_244_ILE;A_245_GLY;D_220_ARG;D_221_ALA;D_222_THR;D_223_ALA;D_246_GLY;D_247_ILE
0.028  -6.913   2.053  -6.273 A_79_LYS;A_95_CYS;A_96_SER;A_97_SER;A_98_GLY;A_99_GLN;A_100_ALA;A_181_GLN;A_187_ILE;C_179_PRO;C_180_GLY;C_181_GLN
0.026   8.506 -17.969  -4.108 A_58_PHE;A_59_LYS;A_60_TYR;A_61_PRO;A_62_GLU;A_63_ASP;A_64_PRO;A_66_LEU;A_68_TYR;A_209_TRP;A_216_ASN
0.025  30.145  -5.082 -11.004 A_18_PRO;A_19_THR;A_21_LEU;A_161_ARG;A_243_ARG;A_248_HIS
0.023   3.135 -18.710 -11.325 A_60_TYR;A_62_GLU;A_208_TYR;A_209_TRP
0.022  41.243   9.520  29.506 D_119_GLN;D_120_THR;D_121_PHE;D_122_SER;D_123_ARG;D_127_GLY;D_129_ALA;D_130_THR;D_131_SER;D_143_GLU;D_144_ASN;D_145_GLY
0.021  12.060 -23.449 -16.016 
0.020  24.810 -19.743 -13.161 A_11_ILE;A_12_PRO;A_13_SER;A_14_GLY;A_22_ILE;A_230_LYS;A_231_GLN
0.020 -31.910 -30.441   3.720 C_27_LEU;C_221_ALA;C_222_THR;C_223_ALA;C_224_ILE;C_245_GLY;C_246_GLY;C_247_ILE
0.019 -33.523   2.244   5.624 B_88_GLU;B_107_VAL;B_108_THR;B_109_TYR;B_151_ARG;C_85_VAL;C_86_SER
0.019 -15.436 -16.289 -13.631 C_75_LEU;C_76_PRO;C_77_GLY;C_78_ASP;C_94_GLY;C_96_SER
0.019   3.687 -18.430 -20.642 A_171_GLN;A_174_MET
0.018 -40.563  24.568   4.245 B_50_PRO;B_51_LYS;B_53_GLY;B_54_ASP;B_55_ILE;B_56_VAL;B_220_ARG;B_221_ALA
0.018 -21.887   4.995   1.427 B_81_THR;B_83_ASP;C_83_ASP;C_84_PRO;C_85_VAL
0.017  10.380 -12.950   7.005 A_31_PHE;A_47_THR;A_59_LYS;A_213_PRO;A_214_GLU;A_215_ALA;A_216_ASN;A_217_LEU;A_218_VAL
0.017  24.965   0.742  20.534 A_1_VAL;D_135_GLU;D_136_VAL;D_137_PRO
0.017 -34.224 -15.369  16.102 C_17_MET;C_21_LEU;C_116_ASP;C_117_PHE;C_118_VAL;C_133_PHE;C_134_PHE;C_135_GLU;C_148_LEU;C_163_LEU
0.016 -33.564  10.305 -16.727 B_119_GLN;B_121_PHE;B_165_VAL;B_168_ALA;B_201_ASP;B_202_ASN
0.016   9.244  -1.229   5.214 A_49_HIS;A_50_PRO;A_51_LYS;A_75_LEU;A_76_PRO;A_193_TYR
0.016  10.655 -12.174 -13.737 A_70_LYS;A_197_GLY;A_200_ARG;A_202_ASN;A_203_SER;A_204_ALA;A_205_ASP;A_206_SER;A_207_ARG;A_208_TYR;A_209_TRP
0.015  42.014 -10.320  -4.688 A_239_LEU;A_240_ARG;A_241_LEU;A_242_SER;A_244_ILE;D_4_PHE;D_5_ILE;D_6_TYR;D_7_GLU;D_27_LEU
0.015  46.313 -14.096   1.114 D_6_TYR;D_7_GLU;D_8_PRO
0.015 -20.710  23.231   2.291 B_78_ASP;B_178_GLN;B_186_TRP;B_187_ILE;B_188_VAL;B_189_PRO;B_211_PHE
0.014  22.344 -10.077 -30.924 A_121_PHE;A_145_GLY;A_146_ILE;A_147_ARG;A_167_ILE
0.014 -27.114 -28.304  18.657 C_8_PRO;C_9_PHE;C_10_GLN;C_11_ILE;C_23_GLY;C_24_ASP;C_25_PHE
0.014  -3.223   3.040 -13.645 A_79_LYS;A_81_THR;A_92_GLN;A_182_GLN;A_185_THR
0.012  25.002 -21.449   1.029 A_8_PRO;A_9_PHE;A_10_GLN;A_25_PHE
0.012 -49.499 -31.821  23.884 C_235_TRP;C_236_PRO
0.012 -42.697 -23.452  18.223 C_229_ASP;C_232_GLU;C_234_GLU;C_239_LEU;C_240_ARG;C_242_SER
0.012   1.666 -13.337  -5.377 A_61_PRO;A_176_TYR;A_192_GLN;A_209_TRP;A_210_GLY;A_211_PHE;A_212_VAL
0.012 -37.569  21.195 -19.546 B_13_SER;B_130_THR
0.011 -24.357  15.877  14.540 B_92_GLN;B_93_PRO;B_94_GLY;B_98_GLY;B_99_GLN;B_100_ALA;B_101_CYS;B_102_GLU;B_103_ASN;B_104_ALA;B_105_LEU
0.011 -40.388   5.447 -21.333 B_119_GLN;B_120_THR;B_121_PHE;B_144_ASN;B_145_GLY;B_146_ILE
0.011 -30.383 -33.751  13.285 C_6_TYR;C_7_GLU;C_25_PHE;C_26_ILE;C_224_ILE;C_225_TRP;C_226_MET;C_227_SER
0.011  48.450  -9.357 -18.207 D_1_VAL;D_2_ARG;D_3_SER;D_34_GLY;D_35_ILE;D_36_LYS;D_37_ASP;D_43_THR
0.011 -57.069  31.640  -2.039 B_6_TYR;B_27_LEU;B_225_TRP
0.010  30.488  -0.144   9.403 D_18_PRO;D_19_THR;D_21_LEU;D_161_ARG;D_224_ILE;D_242_SER;D_243_ARG;D_248_HIS
0.010  55.935  19.027   1.476 D_176_TYR;D_178_GLN;D_186_TRP;D_187_ILE;D_188_VAL;D_189_PRO;D_192_GLN;D_210_GLY;D_211_PHE
0.010 -30.419  30.592  10.247 B_49_HIS;B_76_PRO;B_193_TYR;B_214_GLU
0.010  28.269  13.178  26.311 D_138_LYS;D_140_GLU;D_141_THR;D_146_ILE;D_147_ARG
0.010  23.065  -3.987  27.147 A_1_VAL;A_36_LYS;A_39_ILE;A_40_TYR
0.010 -10.969 -10.306   5.478 C_62_GLU;C_176_TYR;C_205_ASP;C_206_SER;C_207_ARG;C_208_TYR;C_209_TRP;C_210_GLY;C_211_PHE
>1b25
0.985 -26.058  24.921  -4.329 D_91_GLY;D_92_ASN;D_93_LEU;D_181_ALA;D_182_ALA;D_183_GLY;D_438_LYS
0.970 -26.169 -23.557   4.069 C_75_LYS;C_92_ASN;C_93_LEU;C_180_ARG;C_181_ALA;C_182_ALA;C_183_GLY
0.961  26.822  24.042   4.353 A_91_GLY;A_92_ASN;A_93_LEU;A_181_ALA;A_182_ALA;A_183_GLY;A_438_LYS
0.940  25.851 -25.048  -4.535 B_91_GLY;B_92_ASN;B_93_LEU;B_181_ALA;B_182_ALA;B_183_GLY;B_438_LYS
0.746 -34.126  21.497  -1.880 D_240_THR;D_308_GLU;D_416_TYR;D_437_HIS;D_481_ARG;D_492_ARG;D_493_LEU;D_497_GLU
0.589  38.449 -25.573 -22.928 B_402_HIS;B_405_ALA;B_407_HIS;B_408_VAL;B_409_LYS;B_548_LYS;B_551_TYR;B_552_PRO;B_553_PRO;B_554_LYS
0.570 -34.778 -20.497   2.752 C_240_THR;C_308_GLU;C_416_TYR;C_437_HIS;C_441_TRP;C_481_ARG;C_492_ARG;C_493_LEU;C_497_GLU
0.472  33.183 -21.757  -3.231 B_240_THR;B_308_GLU;B_416_TYR;B_436_HIS;B_437_HIS;B_438_LYS;B_481_ARG;B_492_ARG;B_493_LEU
0.436  29.183 -24.410   3.462 B_72_SER;B_75_LYS;B_180_ARG;B_284_CYS;B_291_CYS;B_490_ALA;B_491_CYS;B_492_ARG;B_493_LEU;B_494_PRO
0.366 -37.685 -26.809  23.400 C_402_HIS;C_407_HIS;C_408_VAL;C_409_LYS;C_548_LYS;C_549_MET;C_551_TYR;C_552_PRO;C_553_PRO;C_554_LYS
0.321  36.937  19.215   2.803 A_240_THR;A_243_ALA;A_307_TYR;A_308_GLU;A_416_TYR;A_437_HIS;A_441_TRP;A_451_PRO;A_481_ARG;A_492_ARG;A_493_LEU;A_497_GLU
0.233 -23.257 -22.241  -8.747 C_282_ARG;C_283_GLY;C_284_CYS;C_285_PRO;C_286_TYR;C_287_CYS;C_290_PRO
0.186   1.389  36.127   9.879 A_13_LEU;A_16_GLY;A_115_ALA;A_116_LYS;A_117_LYS;A_119_VAL;A_130_ILE;A_131_LEU;A_132_SER;D_124_GLU;D_127_ASN
0.175  23.119 -24.249   8.845 B_72_SER;B_74_GLY;B_283_GLY;B_284_CYS;B_285_PRO;B_286_TYR;B_287_CYS
0.169  30.147  26.026  -3.523 A_72_SER;A_75_LYS;A_92_ASN;A_490_ALA;A_491_CYS;A_492_ARG;A_493_LEU;A_494_PRO
0.168 -29.796  27.236   2.674 D_72_SER;D_75_LYS;D_92_ASN;D_485_PHE;D_490_ALA;D_491_CYS;D_492_ARG;D_493_LEU;D_494_PRO
0.168 -45.133 -28.977  -5.446 C_480_LEU;C_495_TRP;C_502_LEU
0.151  24.802  22.268  -9.912 A_72_SER;A_283_GLY;A_284_CYS;A_285_PRO;A_286_TYR;A_287_CYS;A_288_ASN;A_289_MET;A_290_PRO
0.133 -40.390  -0.168   8.777 C_248_ASN;C_262_TYR;C_263_PHE;C_264_GLU;C_265_PHE;C_266_ALA;C_267_ARG
0.103  13.458 -28.823   9.430 B_96_MET;B_99_VAL;B_100_HIS;B_103_ARG;B_154_LYS;B_155_ASN;B_156_VAL;B_157_GLY;B_201_ILE;B_202_ARG;B_203_GLY
0.102 -41.918 -22.760  -0.107 C_441_TRP;C_444_ALA;C_481_ARG;C_496_VAL
0.099 -24.257  23.592   9.047 D_72_SER;D_283_GLY;D_284_CYS;D_285_PRO;D_286_TYR;D_287_CYS;D_288_ASN
0.098  39.790   0.149   6.271 A_245_GLU;A_248_ASN;A_262_TYR;A_263_PHE;A_264_GLU;A_265_PHE;A_266_ALA;A_267_ARG;A_268_SER;A_270_ASP;B_272_TYR
0.089 -31.399 -26.261  -1.908 C_75_LYS;C_92_ASN;C_485_PHE;C_486_GLU;C_490_ALA;C_491_CYS;C_492_ARG;C_493_LEU;C_494_PRO
0.085  -0.185 -36.569   9.244 B_124_GLU;B_127_ASN;C_16_GLY;C_119_VAL;C_130_ILE;C_131_LEU;C_132_SER
0.081  -0.705  38.342  -8.178 A_127_ASN;D_12_ASN;D_13_LEU;D_16_GLY;D_119_VAL;D_130_ILE;D_131_LEU
0.077   3.003  20.849 -11.062 A_149_LYS;A_153_GLY;A_154_LYS;D_134_GLU;D_135_GLY;D_136_LEU
0.074 -19.185   8.033 -25.030 D_360_GLU;D_361_GLY;D_362_PRO;D_369_GLY;D_372_GLN;D_373_LEU;D_376_ASP;D_384_LEU
0.063  37.825  26.906  22.363 A_407_HIS;A_408_VAL;A_409_LYS;A_548_LYS;A_549_MET;A_550_ASP;A_551_TYR;A_552_PRO;A_553_PRO
0.060  37.503   6.839  25.040 A_256_ARG;A_259_SER;A_351_GLU;A_354_GLU;A_355_ARG;A_364_PHE;A_555_ARG
0.060 -31.413  -0.283 -11.463 D_263_PHE;D_265_PHE;D_268_SER;D_269_ILE;D_318_GLY;D_319_ILE;D_320_GLY;D_321_LYS
0.054 -23.122  -7.663 -10.158 C_278_LYS;C_279_VAL;C_280_GLN;C_281_GLN;D_321_LYS
0.054  -3.376 -20.424 -10.972 B_134_GLU;B_135_GLY;C_149_LYS;C_153_GLY;C_154_LYS
0.054  31.671   2.336 -10.866 A_237_ARG;A_275_GLU;B_265_PHE;B_268_SER;B_319_ILE;B_320_GLY;B_321_LYS
0.054 -41.508  -1.752  -7.240 C_237_ARG;C_272_TYR;D_262_TYR;D_264_GLU;D_267_ARG
0.052  39.194   3.024  -6.227 A_234_PHE;A_237_ARG;A_238_GLN;A_272_TYR;A_275_GLU;B_264_GLU;B_265_PHE;B_267_ARG
0.050 -35.517  27.377 -24.025 D_393_LYS;D_402_HIS;D_407_HIS;D_408_VAL;D_409_LYS;D_410_GLY;D_548_LYS;D_549_MET;D_551_TYR
0.048  40.869 -23.716  -0.972 B_441_TRP;B_442_VAL;B_444_ALA;B_477_LEU;B_481_ARG;B_496_VAL
0.046 -41.717  24.481   0.566 D_441_TRP;D_444_ALA;D_477_LEU;D_481_ARG;D_495_TRP;D_496_VAL;D_497_GLU
0.045  -0.904 -38.331  -8.339 B_16_GLY;B_117_LYS;B_130_ILE;C_124_GLU;C_127_ASN
0.044 -39.621 -14.498  -6.123 C_231_GLY;C_234_PHE;C_235_TRP;C_239_GLY;C_242_ALA;C_451_PRO;C_497_GLU
0.043  32.539  -0.855  13.852 A_256_ARG;A_263_PHE;A_264_GLU;A_265_PHE;A_318_GLY;A_319_ILE;A_320_GLY;A_321_LYS;A_365_GLY
0.042  27.407  16.792  14.512 A_184_ARG;A_312_LEU;A_313_LEU;A_338_ASP;A_339_THR;A_340_ILE;A_341_SER;A_342_LEU;A_343_GLY;A_344_VAL;A_345_SER;A_412_GLU
0.041  16.563  -1.900   8.429 A_298_ALA;A_299_GLU;A_300_GLY;B_279_VAL;B_296_LEU
0.039 -36.273   0.600   0.071 C_267_ARG;C_268_SER;C_270_ASP;C_272_TYR;C_273_THR;D_245_GLU;D_267_ARG;D_268_SER;D_270_ASP;D_272_TYR;D_273_THR
0.039  45.387  27.468  -0.880 A_473_LYS;A_477_LEU;A_480_LEU;A_495_TRP
0.039 -13.854  30.283  11.703 D_96_MET;D_99_VAL;D_100_HIS;D_103_ARG;D_155_ASN;D_202_ARG;D_203_GLY
0.036   1.319 -22.773  12.062 B_153_GLY;B_154_LYS;C_133_ALA;C_134_GLU;C_135_GLY;C_136_LEU;C_137_TRP
0.033 -51.913  17.750 -10.708 D_420_ILE;D_421_TYR;D_422_PRO;D_446_GLU;D_447_ILE;D_463_LYS;D_464_ILE;D_465_SER;D_470_LYS
0.032  18.326   7.953  24.323 A_360_GLU;A_361_GLY;A_362_PRO;A_369_GLY;A_372_GLN;A_373_LEU;A_376_ASP;A_384_LEU
0.031 -41.973   6.758   0.972 C_267_ARG;D_234_PHE;D_242_ALA;D_245_GLU;D_246_TRP;D_249_THR;D_272_TYR
0.030  42.186  -4.375  -4.592 A_267_ARG;B_244_VAL;B_245_GLU;B_248_ASN;B_249_THR;B_262_TYR;B_266_ALA;B_267_ARG;B_270_ASP
0.029 -16.104  29.457  -9.115 D_58_LEU;D_60_PHE;D_78_VAL;D_160_THR;D_161_ILE;D_173_VAL;D_174_VAL;D_187_MET;D_188_GLY;D_189_ALA;D_190_VAL;D_191_MET;D_192_GLY
0.027  18.821  -7.231 -26.103 B_360_GLU;B_361_GLY;B_362_PRO;B_372_GLN;B_373_LEU;B_376_ASP;B_384_LEU
0.027 -29.461  14.554   5.012 D_235_TRP;D_236_LYS;D_237_ARG;D_238_GLN;D_239_GLY;D_240_THR;D_274_MET;D_278_LYS;D_281_GLN;D_290_PRO;D_291_CYS;D_292_GLY;D_293_ASN;D_305_LEU
0.025   0.410  14.556  -6.675 A_146_ARG;A_150_GLU;D_139_LYS;D_143_GLU;D_147_GLU
0.025  24.680 -28.137  16.470 B_69_PRO;B_70_THR;B_223_TYR;B_286_TYR
0.025 -33.538   6.218   8.603 C_265_PHE;C_268_SER;D_234_PHE;D_237_ARG;D_238_GLN;D_271_GLY;D_272_TYR;D_275_GLU;D_278_LYS
0.025 -26.989  34.802 -24.270 D_81_LYS;D_85_THR;D_86_GLY;D_87_GLY;D_540_GLU;D_541_PHE
0.024  21.678  -2.286  14.573 A_324_GLU;A_367_PHE;A_368_LYS
0.024  28.308  49.106   8.044 A_27_VAL;A_30_LYS;A_31_PHE;A_40_TRP;A_43_TRP;A_44_ASN;A_532_LEU;A_607_PHE
0.023  53.415  16.513   9.079 A_420_ILE;A_421_TYR;A_446_GLU;A_447_ILE;A_463_LYS;A_464_ILE;A_566_HIS
0.023  26.041  19.166  -2.161 A_75_LYS;A_179_GLY;A_180_ARG;A_282_ARG;A_283_GLY;A_284_CYS;A_291_CYS;A_292_GLY;A_304_GLU;A_306_ASP
0.022 -15.950 -14.463  -5.436 C_177_GLN;C_178_GLU;C_280_GLN;C_282_ARG;C_302_GLU
0.021 -14.787   3.271   5.104 C_298_ALA;C_299_GLU;C_300_GLY;D_279_VAL;D_296_LEU;D_300_GLY;D_302_GLU
0.021 -39.792   7.955 -26.667 D_259_SER;D_351_GLU;D_355_ARG;D_555_ARG;D_559_GLU;D_562_LYS
0.021 -18.746  -8.610  25.159 C_361_GLY;C_362_PRO;C_369_GLY;C_372_GLN;C_373_LEU;C_376_ASP;C_384_LEU;C_385_GLY
0.020 -28.641  15.374 -14.906 D_312_LEU;D_313_LEU;D_316_ASN;D_317_LEU;D_338_ASP;D_339_THR;D_340_ILE;D_341_SER;D_342_LEU;D_343_GLY;D_344_VAL;D_345_SER;D_346_ILE
0.020  21.051   0.407 -12.335 B_298_ALA;B_321_LYS;B_324_GLU;B_367_PHE;B_368_LYS
0.020 -22.223  33.104  14.870 D_67_GLY;D_68_LEU;D_69_PRO;D_70_THR;D_286_TYR
0.020 -36.083  47.210   1.866 D_29_LYS;D_30_LYS;D_32_ILE;D_517_TYR;D_521_ASP;D_522_LEU;D_525_ALA;D_528_ARG
0.019  39.579   8.433  -0.242 A_234_PHE;A_238_GLN;A_241_MET;A_242_ALA;A_243_ALA;A_244_VAL;A_245_GLU;A_246_TRP;A_270_ASP;A_271_GLY;A_272_TYR;A_451_PRO
0.019  53.756 -19.286 -12.862 B_420_ILE;B_421_TYR;B_422_PRO;B_463_LYS;B_464_ILE;B_465_SER;B_466_TYR;B_470_LYS
0.019  33.990  22.634  30.727 A_393_LYS;A_396_ALA;A_397_GLU;A_400_GLY;A_401_THR;A_402_HIS;A_403_ASP;A_405_ALA
0.018 -14.732 -28.525  -9.698 C_96_MET;C_97_ALA;C_99_VAL;C_100_HIS;C_155_ASN;C_156_VAL;C_157_GLY
0.018  44.636 -35.307   4.853 B_480_LEU;B_502_LEU;B_519_TRP;B_523_TYR
0.018  21.676 -50.436  -7.993 B_21_GLN;B_40_TRP;B_44_ASN;B_45_GLU
0.018 -27.953 -51.992   7.262 C_27_VAL;C_30_LYS;C_31_PHE;C_40_TRP;C_44_ASN;C_607_PHE
0.017 -37.849  -7.910  -1.144 C_234_PHE;C_238_GLN;C_241_MET;C_242_ALA;C_243_ALA;C_244_VAL;C_245_GLU;C_246_TRP;C_270_ASP;C_271_GLY;C_272_TYR;C_451_PRO
0.017  20.303 -37.004  16.481 B_67_GLY;B_68_LEU;B_69_PRO;B_103_ARG;B_206_GLU;B_207_ILE;B_209_VAL;B_212_LYS;B_215_LEU
0.016 -15.266 -17.243  29.096 C_380_ARG;C_381_LYS;C_382_GLY;C_383_GLU;C_384_LEU;C_385_GLY;C_386_ASN;C_387_LEU
0.016  16.115  34.623   4.310 A_58_LEU;A_59_ILE;A_60_PHE;A_61_ALA;A_76_LEU;A_78_VAL;A_101_LEU;A_109_LEU;A_110_VAL;A_111_VAL;A_159_LEU;A_199_VAL
0.016 -27.257 -17.170  10.209 C_308_GLU;C_309_ASN;C_312_LEU;C_313_LEU;C_337_MET;C_338_ASP;C_339_THR;C_340_ILE;C_341_SER;C_342_LEU;C_343_GLY
0.015  17.816  28.940  -9.736 A_95_THR;A_96_MET;A_97_ALA;A_98_SER;A_99_VAL;A_100_HIS;A_285_PRO;A_286_TYR
0.015  26.514 -17.892 -11.554 B_184_ARG;B_308_GLU;B_309_ASN;B_312_LEU;B_313_LEU;B_337_MET;B_338_ASP;B_339_THR;B_340_ILE;B_341_SER;B_342_LEU;B_343_GLY
0.015  20.845  27.583  -1.801 A_74_GLY;A_75_LYS;A_76_LEU;A_93_LEU;A_94_GLY;A_95_THR;A_96_MET;A_97_ALA;A_98_SER;A_159_LEU;A_176_SER;A_180_ARG;A_285_PRO
0.014  21.465 -31.763 -23.934 B_50_GLU;B_51_PRO;B_52_LEU;B_82_SER;B_83_PRO;B_84_LEU;B_86_GLY;B_170_LYS
0.014  -0.625  21.287  11.913 A_133_ALA;A_134_GLU;A_135_GLY;A_136_LEU;A_137_TRP;D_153_GLY
0.014   1.304 -13.409   3.060 B_146_ARG;B_150_GLU;C_143_GLU;C_146_ARG;C_147_GLU
0.014  44.553  33.404  -6.304 A_480_LEU;A_502_LEU;A_503_ASP;A_519_TRP;A_523_TYR
0.014   7.750 -45.636  -2.597 B_9_LEU;B_10_ARG;B_11_VAL;B_17_GLU;B_18_VAL;B_19_LYS;B_20_VAL
0.014  33.023  22.555   9.715 A_184_ARG;A_308_GLU;A_340_ILE;A_412_GLU;A_413_VAL;A_414_SER;A_415_GLY;A_428_TYR;A_435_ALA;A_436_HIS;A_437_HIS;A_438_LYS
0.014  20.161  21.000   8.020 A_172_ALA;A_173_VAL;A_174_VAL;A_175_ILE;A_180_ARG;A_181_ALA;A_182_ALA;A_332_ALA;A_333_ASP;A_336_GLY;A_337_MET;A_338_ASP
0.013  34.025 -15.489 -34.076 B_355_ARG;B_357_ILE;B_399_LEU;B_400_GLY;B_401_THR;B_402_HIS;B_404_PHE
0.013  15.768 -27.848 -12.199 B_58_LEU;B_161_ILE;B_165_GLY;B_172_ALA;B_173_VAL;B_174_VAL;B_186_GLY;B_187_MET;B_188_GLY;B_189_ALA;B_190_VAL;B_191_MET;B_192_GLY;B_193_SER
0.013 -33.049 -24.640  30.460 C_393_LYS;C_396_ALA;C_397_GLU;C_402_HIS;C_407_HIS
0.013  11.361 -16.275  -1.197 B_140_THR;B_141_THR;B_142_PHE;B_143_GLU;B_144_THR;B_145_GLU;B_146_ARG;B_178_GLU
0.013 -38.740  -4.349  17.319 C_255_THR;C_256_ARG;C_260_ASP;C_262_TYR;C_263_PHE;C_264_GLU;C_315_SER
0.013 -36.986   2.522 -19.464 D_255_THR;D_256_ARG;D_263_PHE;D_264_GLU;D_318_GLY;D_364_PHE
0.012  39.719  -9.050   2.228 B_234_PHE;B_238_GLN;B_241_MET;B_242_ALA;B_243_ALA;B_245_GLU;B_246_TRP;B_272_TYR;B_451_PRO
0.012 -30.581 -33.850  25.445 C_85_THR;C_86_GLY;C_393_LYS;C_537_TRP;C_541_PHE;C_544_LYS;C_545_TRP;C_549_MET
0.012 -18.142  38.575  -2.996 D_8_ILE;D_9_LEU;D_41_ILE;D_58_LEU;D_59_ILE;D_60_PHE;D_61_ALA;D_62_ALA;D_77_VAL;D_101_LEU;D_107_ASP;D_108_ALA;D_109_LEU;D_110_VAL
0.012 -37.245  26.265 -10.198 D_414_SER;D_424_MET;D_427_ALA;D_428_TYR;D_431_SER;D_434_GLY;D_435_ALA;D_436_HIS;D_437_HIS;D_438_LYS;D_439_GLU;D_440_ALA;D_441_TRP
0.012  -9.725  44.194  -8.824 D_10_ARG;D_11_VAL;D_12_ASN;D_13_LEU;D_15_THR;D_17_GLU;D_18_VAL;D_19_LYS;D_110_VAL;D_112_GLU
0.012 -26.791  49.874  -7.867 D_27_VAL;D_31_PHE;D_40_TRP;D_43_TRP;D_44_ASN;D_607_PHE
0.011  34.049 -22.710 -29.996 B_393_LYS;B_396_ALA;B_397_GLU;B_400_GLY;B_401_THR;B_402_HIS;B_403_ASP;B_405_ALA;B_407_HIS
0.011 -19.890 -27.289  10.500 C_78_VAL;C_161_ILE;C_172_ALA;C_173_VAL;C_174_VAL;C_182_ALA;C_183_GLY;C_184_ARG;C_186_GLY;C_187_MET;C_188_GLY;C_189_ALA;C_191_MET
0.011  13.218  20.534  -4.380 A_145_GLU;A_149_LYS;A_156_VAL;A_176_SER;A_177_GLN;A_178_GLU
0.011 -18.393 -22.378   1.606 C_93_LEU;C_94_GLY;C_95_THR;C_145_GLU;C_158_VAL;C_159_LEU;C_174_VAL;C_175_ILE;C_176_SER;C_177_GLN;C_178_GLU;C_179_GLY;C_180_ARG;C_181_ALA
0.011 -27.272 -29.555 -17.054 C_69_PRO;C_70_THR;C_71_PRO;C_216_LYS;C_219_SER;C_220_GLN;C_223_TYR;C_286_TYR
0.011 -35.713  36.346 -13.239 D_430_THR;D_431_SER;D_432_ALA;D_433_ILE;D_439_GLU;D_530_TYR;D_533_ILE;D_534_ARG;D_537_TRP;D_583_TYR;D_589_TRP
0.011 -30.677 -12.638  -6.985 C_234_PHE;C_235_TRP;C_236_LYS;C_237_ARG;C_238_GLN;C_239_GLY;C_274_MET;C_278_LYS;C_281_GLN;C_290_PRO;C_291_CYS;C_293_ASN
0.011   7.645  41.363   9.913 A_10_ARG;A_11_VAL;A_12_ASN;A_13_LEU;A_14_THR;A_15_THR;A_16_GLY;A_17_GLU;A_18_VAL;A_112_GLU;A_113_GLY;A_130_ILE
0.011 -45.217  -3.001 -14.976 
0.010   4.849 -23.453 -18.567 B_137_TRP;B_166_GLU;B_167_ASN
0.010 -35.014  30.617  -3.685 D_35_ARG;D_438_LYS;D_439_GLU;D_440_ALA;D_477_LEU;D_478_GLN;D_480_LEU;D_481_ARG;D_482_GLY;D_483_GLY;D_485_PHE;D_486_GLU;D_492_ARG;D_530_TYR
0.010 -11.056 -10.606   0.623 C_142_PHE;C_178_GLU;C_301_GLN;C_302_GLU;C_330_ARG
0.010 -29.461  10.228  -5.453 D_241_MET;D_244_VAL;D_269_ILE;D_305_LEU;D_306_ASP;D_307_TYR;D_308_GLU;D_309_ASN;D_310_VAL;D_311_ALA;D_322_LEU;D_325_VAL
0.010  36.591 -20.427   6.153 B_235_TRP;B_289_MET;B_493_LEU;B_494_PRO;B_495_TRP;B_496_VAL;B_497_GLU;B_498_VAL;B_499_GLY
>1b48
0.942   1.596 -11.283  -4.491 B_9_TYR;B_15_ARG;B_54_GLN;B_55_VAL;B_56_PRO;B_66_THR;B_67_GLN;B_68_THR
0.808  -0.966  10.418  -5.224 A_14_ARG;A_53_GLN;A_54_VAL;A_55_PRO
0.124  -3.370   0.602  -4.759 A_14_ARG;A_68_ARG;A_99_GLN;A_100_ASP;A_103_MET;B_69_ARG
0.067   4.494   4.284  -9.035 B_101_ASP;B_102_LEU;B_104_MET;B_105_MET
0.057   3.370 -21.780   0.216 B_8_TYR;B_44_MET;B_49_HIS;B_50_LEU;B_57_LEU
0.056  -4.291   9.465 -13.497 A_110_PHE;A_215_VAL;A_219_LEU;A_221_PHE
0.051   2.336   0.014   2.979 A_68_ARG;B_69_ARG;B_72_LEU;B_73_SER;B_93_ASP;B_97_ASP;B_100_GLN
0.049   1.337 -13.099 -12.821 B_216_VAL;B_219_VAL;B_220_LEU;B_221_LYS;B_222_PHE
0.047  -5.138 -17.199   3.499 A_134_VAL;B_48_GLY;B_49_HIS;B_50_LEU;B_51_LEU;B_52_PHE;B_64_MET;B_66_THR
0.047  -4.686  -4.386 -10.954 A_100_ASP;A_103_MET;A_104_MET
0.047   6.382  -6.455  -9.661 B_9_TYR;B_14_GLY;B_15_ARG;B_104_MET;B_107_ALA;B_108_VAL;B_111_PHE
0.022  -8.664  -4.789  16.152 A_80_LEU;A_81_TYR;A_82_GLY;A_83_LYS;A_84_ASP;A_87_GLU;A_88_ARG;A_91_ILE;A_148_VAL;A_153_SER
0.015 -11.027 -13.839  12.824 A_90_ARG;A_94_TYR;A_138_ILE;A_142_HIS;A_144_GLU;A_147_LEU;A_148_VAL;A_149_GLY
0.014  10.181  12.225  12.109 B_88_GLU;B_91_ARG;B_95_TYR;B_139_ILE;B_143_HIS;B_148_LEU;B_149_VAL;B_150_GLY
0.014  -5.577 -14.456  -8.931 A_126_ARG;A_130_ARG;B_41_TYR;B_45_GLN;B_52_PHE;B_53_GLY;B_54_GLN
0.014   5.591  11.169   3.717 A_50_LEU;A_51_PHE;A_65_THR;A_66_GLN;B_91_ARG;B_93_ASP;B_94_MET;B_95_TYR;B_98_GLY
0.012   4.343  12.704 -10.959 A_53_GLN;B_127_ARG;B_131_ARG
0.012  -0.862  -0.673  12.969 A_72_SER;A_76_ALA;A_81_TYR;A_85_LEU;A_88_ARG;A_92_ASP;B_73_SER;B_82_TYR;B_89_ARG
0.012  10.560  -4.070  -2.642 B_13_ARG;B_14_GLY;B_15_ARG;B_16_MET;B_17_GLU;B_18_SER;B_100_GLN;B_103_MET;B_104_MET;B_162_GLU;B_166_MET
0.011  -8.249   7.099  -4.440 A_8_TYR;A_12_ARG;A_13_GLY;A_14_ARG;A_15_MET;A_16_GLU;A_55_PRO;A_67_THR;A_103_MET;A_106_ALA
0.011 -18.390  -6.631  13.994 A_145_ALA;A_146_PHE;A_147_LEU;A_148_VAL;A_150_ASN;A_151_GLN;A_152_LEU;A_153_SER;A_156_ASP;A_186_ARG;A_187_ILE
0.011 -20.684  10.873   5.852 A_19_ARG;A_23_ALA;A_29_PHE;A_192_THR;A_195_LYS;A_196_PHE;A_197_LEU;A_201_SER;A_202_GLN;A_203_ARG
>1b4p
0.890  -9.200   0.453   4.866 A_6_TYR;A_12_LEU;A_13_THR;A_58_ASN;A_59_LEU;A_60_PRO;A_72_SER
0.186  12.149   1.734   7.857 A_99_LEU;A_102_GLN;A_103_ALA;A_106_THR;A_133_LYS;A_136_LEU;A_137_TYR;A_140_PHE
0.169  -9.179   8.257   2.519 A_6_TYR;A_7_TRP;A_9_VAL;A_34_MET;A_115_TYR;A_208_PHE;A_209_ALA;A_211_MET
0.051   3.914 -12.287   8.893 A_77_ARG;A_80_ALA;A_81_ARG;A_86_CYS;A_87_GLY;A_96_VAL;A_97_ASP;A_100_GLU;A_154_TYR
0.033   3.276   2.716 -10.503 A_10_ARG;A_14_HIS;A_160_TYR;A_164_ASP;A_167_ARG;A_168_ILE;A_188_GLU;A_197_MET;A_202_PHE;A_204_SER
0.027  -1.503   7.328   4.793 A_12_LEU;A_104_MET;A_106_THR;A_107_ARG;A_108_LEU;A_109_GLN;A_110_LEU;A_111_ALA;A_112_MET;A_115_TYR;A_165_GLN;A_208_PHE
0.022 -16.860   1.055   8.525 A_42_ARG;A_45_TRP;A_46_LEU;A_49_LYS;A_50_PHE;A_57_PRO;A_58_ASN;A_59_LEU
0.020  -4.429  -9.619   9.256 A_69_ILE;A_70_THR;A_71_GLN;A_72_SER;A_73_ASN;A_74_ALA;A_75_ILE;A_76_MET;A_77_ARG;A_78_TYR;A_81_ARG
0.019   6.260 -11.839  -9.145 A_22_TYR;A_152_ILE;A_157_PHE;A_190_LEU;A_191_LYS;A_192_LYS;A_193_ILE
0.014   3.563  13.182   7.966 A_106_THR;A_108_LEU;A_109_GLN;A_110_LEU;A_111_ALA;A_112_MET;A_113_VAL;A_126_TYR;A_133_LYS
0.012   1.911  -2.183   7.800 A_73_ASN;A_99_LEU;A_100_GLU;A_101_ASN;A_102_GLN;A_103_ALA;A_104_MET;A_107_ARG;A_158_LEU
0.010  -3.523   0.759  -3.885 A_9_VAL;A_10_ARG;A_11_GLY;A_12_LEU;A_13_THR;A_14_HIS;A_15_PRO;A_17_ARG;A_161_ASP;A_203_LEU
>1b5e
0.938 -13.671  -3.115   2.976 B_146_PHE;B_148_CYS;B_167_MET;B_168_ARG;B_169_SER;B_170_ASN;B_171_ASP;B_216_HIS
0.925  13.929   4.545   2.500 A_28_LYS;A_146_PHE;A_148_CYS;A_168_ARG;A_169_SER;A_170_ASN;A_171_ASP;A_216_HIS;A_218_TYR;B_123_ARG
0.381 -24.679   3.351   1.212 B_56_TYR;B_79_PRO;B_81_ILE;B_174_PHE;B_177_ARG;B_178_ASN
0.221  19.774  -1.033   3.155 A_56_TYR;A_60_GLU;A_81_ILE;A_82_TRP;A_174_PHE;A_175_GLY;A_178_ASN
0.170  25.600  -4.072  -1.647 A_53_ASN;A_56_TYR;A_174_PHE;A_177_ARG
0.121 -26.146   0.466  -6.981 B_50_GLY;B_51_ALA;B_173_VAL;B_174_PHE;B_221_HIS;B_223_TYR;B_224_LEU;B_235_HIS;B_238_LYS
0.074 -24.302  -2.306  15.330 B_71_VAL;B_82_TRP;B_83_GLN;B_84_GLN;B_85_VAL;B_86_ALA;B_87_SER;B_88_SER;B_90_GLY;B_91_GLU
0.066   1.316   0.260  16.850 A_105_ASN;A_106_TYR;A_130_THR;A_131_ARG;A_132_PRO;A_133_SER;B_131_ARG;B_132_PRO;B_133_SER
0.025  24.277   1.489  18.059 A_70_PHE;A_71_VAL;A_72_LYS;A_86_ALA;A_87_SER;A_88_SER;A_89_LYS;A_90_GLY;A_91_GLU
0.021   8.573  11.556   9.801 A_134_MET;A_135_GLN;A_138_TYR;A_146_PHE;B_115_GLU;B_124_ARG
0.020  28.261   0.779  -7.440 A_174_PHE;A_220_ARG;A_221_HIS;A_223_TYR;A_224_LEU;A_236_ILE;A_238_LYS
0.019  24.860   9.050 -15.590 A_19_LEU;A_222_PHE;A_223_TYR;A_226_ASP;A_241_TYR
0.018 -16.413   9.454  18.929 B_66_SER;B_67_LYS;B_68_SER;B_69_LEU;B_70_PHE;B_73_ASP
0.015 -31.150  -3.249 -20.004 B_227_HIS;B_231_THR;B_236_ILE;B_240_ASP;B_241_TYR
0.014 -11.129  -8.958   8.273 A_115_GLU;A_122_SER;A_123_ARG;A_124_ARG;B_28_LYS;B_138_TYR;B_144_SER;B_145_ASP;B_146_PHE;B_168_ARG
0.014 -22.868  -8.464   5.027 B_29_THR;B_84_GLN
0.013  29.957   1.567 -19.551 A_227_HIS;A_230_LYS;A_231_THR;A_236_ILE;A_240_ASP;A_241_TYR
0.013  26.851   6.049   0.489 A_80_LYS;A_81_ILE;A_84_GLN;A_220_ARG
0.013 -26.452  -8.945  -8.166 B_218_TYR;B_219_SER;B_220_ARG;B_221_HIS;B_222_PHE;B_223_TYR
0.012  -9.110  16.245  10.252 B_97_GLY;B_100_ILE;B_101_TRP;B_109_TYR;B_182_TRP;B_189_LYS
>1b5p
0.981 -13.163   2.353  -1.314 A_100_GLY;A_101_SER;A_125_TRP;A_203_ASP;A_205_ILE;A_233_ALA;A_234_LYS;B_64_TYR
0.981  12.887  -2.486  -1.543 A_64_TYR;B_99_GLY;B_100_GLY;B_101_SER;B_125_TRP;B_203_ASP;B_205_ILE;B_233_ALA;B_234_LYS
0.224  38.624  -0.145   4.849 B_146_PRO;B_147_GLU;B_313_LYS;B_314_ALA;B_315_VAL
0.145 -32.763  -4.484   9.984 A_146_PRO;A_150_PHE;A_326_ASP;A_356_ALA;A_357_PHE;A_358_GLY;A_359_HIS
0.053 -19.436 -10.674  -1.641 A_16_THR;A_20_ASN;A_37_THR;A_38_ALA;A_348_VAL;A_349_VAL;A_361_ARG
0.040  17.863   3.717  -0.643 B_37_THR;B_38_ALA;B_39_GLY;B_125_TRP;B_175_ASN;B_206_TYR;B_322_TYR;B_354_PHE;B_361_ARG
0.037  19.160 -15.919 -11.216 B_84_GLU;B_207_GLU;B_208_HIS;B_289_VAL;B_290_GLU;B_293_ARG
0.031 -18.690  15.610 -11.339 A_84_GLU;A_208_HIS;A_286_ARG;A_289_VAL;A_290_GLU;A_293_ARG
0.019  33.222   5.621  10.905 B_146_PRO;B_326_ASP;B_356_ALA;B_357_PHE;B_358_GLY;B_359_HIS
0.018 -12.201  -4.488  -6.337 A_39_GLY;A_40_GLU;A_239_THR;A_240_GLY;B_63_LYS;B_64_TYR;B_65_ALA;B_265_THR
0.016 -38.747   0.170   1.199 A_313_LYS;A_314_ALA;A_315_VAL;A_316_ARG
0.016 -21.245   3.378  -2.802 A_173_PRO;A_174_ASN;A_175_ASN;A_205_ILE;A_206_TYR;A_209_LEU;A_234_LYS;A_319_GLY;A_320_ALA;A_321_PHE;A_322_TYR
0.016 -33.249  13.237   5.890 A_148_GLU;A_151_VAL;A_182_PRO;A_185_VAL
0.015 -21.156  12.694  -3.998 A_172_SER;A_173_PRO;A_204_GLU;A_206_TYR;A_207_GLU;A_208_HIS;A_209_LEU;A_210_LEU;A_214_GLU;A_215_HIS;A_216_PHE
0.014  19.753  11.578  -1.570 B_16_THR;B_20_ASN;B_37_THR;B_348_VAL;B_349_VAL
0.014  21.191  -9.324  -3.668 B_172_SER;B_173_PRO;B_174_ASN;B_204_GLU;B_205_ILE;B_206_TYR;B_207_GLU;B_208_HIS;B_209_LEU;B_210_LEU;B_215_HIS;B_319_GLY;B_320_ALA
0.014  27.497  12.048  11.479 B_333_ASP;B_334_GLU;B_335_VAL;B_352_THR;B_357_PHE;B_358_GLY
0.013   0.115 -10.888 -17.402 B_52_ALA;B_53_ALA;B_55_ARG;B_56_ALA;B_61_LYS;B_272_GLN;B_273_TRP;B_274_ALA;B_276_LEU;B_277_GLU
0.013  28.886 -19.914  14.451 B_154_PRO;B_155_GLU;B_184_GLU;B_188_ALA;B_191_ARG
0.013 -27.773  18.558  -0.759 A_181_TYR;A_182_PRO;A_183_LYS;A_184_GLU;A_213_GLY;A_214_GLU;A_215_HIS;A_216_PHE
0.011  19.223  -4.310 -11.205 B_41_PRO;B_43_PHE;B_209_LEU;B_234_LYS;B_235_ALA;B_236_PHE;B_237_ALA;B_288_PHE;B_292_ALA;B_296_TYR;B_321_PHE
>1b5q
0.911 -32.180 -25.458  -0.158 A_10_VAL;A_11_GLY;A_12_ALA;A_13_GLY;A_15_SER;A_35_GLU;A_42_GLY;A_43_ARG;A_265_SER;A_266_ALA;A_267_SER;A_398_PHE;A_399_TYR
0.835 -20.266  24.858   5.211 B_13_GLY;B_14_MET;B_15_SER;B_41_GLY;B_42_GLY;B_43_ARG;B_265_SER;B_399_TYR;B_430_GLU;B_443_ALA
0.816  45.908  -7.309   7.188 C_12_ALA;C_13_GLY;C_14_MET;C_15_SER;C_41_GLY;C_42_GLY;C_43_ARG;C_265_SER;C_266_ALA;C_267_SER;C_398_PHE;C_399_TYR
0.814  47.245   2.133  -9.360 C_60_TRP;C_62_GLU;C_89_PHE;C_169_TYR;C_170_GLU;C_196_VAL;C_298_TYR
0.739 -18.617 -19.732   1.310 A_58_ALA;A_59_ASN;A_62_GLU;A_170_GLU;A_298_TYR;A_403_PHE;A_438_GLY;A_439_TYR
0.609 -30.066  18.898  -6.078 B_60_TRP;B_62_GLU;B_89_PHE;B_169_TYR;B_170_GLU;B_196_VAL;B_298_TYR
0.451 -11.301 -17.036   3.355 A_62_GLU;A_89_PHE;A_169_TYR;A_170_GLU;A_189_PHE;A_196_VAL
0.418 -27.643   2.213  15.957 A_134_GLY;A_135_ARG;A_136_ASP;A_137_ASP;B_134_GLY;B_135_ARG;B_409_GLY;B_410_VAL;B_411_ASN;B_414_GLU
0.413 -26.340  19.054   1.350 B_62_GLU;B_170_GLU;B_402_THR;B_403_PHE;B_404_SER;B_430_GLU;B_437_ASN;B_438_GLY;B_439_TYR;B_440_VAL
0.352 -12.533  26.112   7.697 B_10_VAL;B_11_GLY;B_12_ALA;B_34_LEU;B_35_GLU;B_36_ALA;B_37_THR;B_266_ALA;B_267_SER;B_270_VAL;B_398_PHE;B_399_TYR
0.349  46.268  -2.643  -1.134 C_43_ARG;C_57_GLY;C_58_ALA;C_402_THR;C_403_PHE;C_438_GLY;C_439_TYR;C_440_VAL
0.277  52.745   7.505  21.679 C_285_TRP;C_413_TYR;C_416_ASP;C_417_GLN;C_420_ALA;C_421_PRO;C_465_TYR
0.226 -13.149  -0.461 -17.405 A_325_ARG;A_328_TYR;B_325_ARG
0.220 -28.601  -3.739  -5.940 A_352_GLU;A_355_ARG;B_141_LEU;B_152_ASN;B_153_GLY;B_154_PRO;B_155_ALA;B_160_MET;B_326_ARG
0.199  -9.784  14.462  17.318 A_149_HIS;B_271_LEU;B_274_ASP;B_276_ILE;B_278_PHE;B_282_LEU;B_287_VAL;B_290_ILE;B_291_TYR
0.184  37.841  -9.365   0.123 C_45_HIS;C_56_LEU;C_391_PRO;C_392_ARG;C_393_TRP;C_396_ASP;C_399_TYR
0.158 -14.480  23.222  -2.807 B_42_GLY;B_43_ARG;B_45_HIS;B_56_LEU;B_57_GLY;B_391_PRO;B_392_ARG;B_393_TRP;B_396_ASP;B_399_TYR
0.129 -14.331   3.336   1.811 A_141_LEU;A_144_GLN;A_152_ASN;A_153_GLY;A_154_PRO;A_155_ALA;A_163_ASP;A_176_ARG;B_355_ARG
0.127 -34.076  12.200  14.259 B_132_ALA;B_182_ASN;B_406_TRP;B_412_ARG;B_434_GLU;B_435_HIS
0.105  39.218  19.860 -11.677 C_144_GLN;C_148_GLU;C_153_GLY;C_154_PRO;C_155_ALA;C_159_ASP;C_160_MET;C_163_ASP
0.101  42.095  -9.664  13.982 C_10_VAL;C_11_GLY;C_34_LEU;C_36_ALA;C_236_VAL;C_237_VAL;C_266_ALA;C_270_VAL;C_275_LEU;C_276_ILE;C_398_PHE
0.081  50.063 -21.394   3.999 C_40_ILE;C_210_TYR;C_225_LYS;C_226_ILE;C_231_LEU
0.076 -44.075 -12.031   2.557 A_274_ASP;A_281_LYS;A_282_LEU;A_287_VAL;A_291_TYR;B_149_HIS
0.071 -25.029   6.814  22.748 A_136_ASP;B_411_ASN;B_413_TYR;B_414_GLU;B_417_GLN
0.060  -3.563 -24.546 -12.908 A_310_TRP;A_312_GLU;A_334_GLU;A_335_PHE;A_336_GLU;A_339_TYR;A_340_PRO;A_341_ASP;A_342_ALA;A_343_ASN;A_344_VAL;A_345_LEU
0.055  40.771  20.970   0.806 C_138_MET;C_139_SER;C_140_ILE;C_141_LEU;C_142_ALA;C_143_MET;C_145_ARG;C_175_PRO;C_176_ARG;C_177_VAL;C_178_THR;C_408_VAL
0.055  -4.961 -12.671   5.950 A_89_PHE;A_92_LEU;A_117_ASP;A_165_TYR;A_166_LYS
0.054 -27.228  15.676  22.251 B_412_ARG;B_413_TYR;B_415_TYR;B_416_ASP;B_417_GLN;B_418_LEU;B_419_ARG;B_420_ALA;B_465_TYR;B_466_HIS
0.052  40.218  -0.590  20.917 C_271_LEU;C_273_SER;C_276_ILE;C_277_GLN;C_278_PHE;C_282_LEU;C_287_VAL;C_290_ILE
0.050 -49.113 -33.021  15.404 A_5_PRO;A_245_GLY;A_260_ASP;A_261_TYR;A_424_ARG;A_458_ALA;A_461_LYS
0.049 -23.684 -21.311  -6.058 A_43_ARG;A_56_LEU;A_57_GLY;A_58_ALA;A_298_TYR;A_391_PRO;A_393_TRP;A_399_TYR;A_401_GLY;A_402_THR
0.045 -33.985  -3.122  14.020 A_292_GLN;A_409_GLY;A_410_VAL;A_411_ASN;A_414_GLU;B_135_ARG;B_136_ASP;B_137_ASP
0.044 -53.615 -31.342   8.939 A_243_SER;A_245_GLY;A_246_GLY;A_247_VAL;A_259_ALA;A_260_ASP
0.043 -36.899  -4.408 -10.420 B_112_ARG;B_115_LEU;B_148_GLU;B_150_GLN;B_152_ASN;B_153_GLY;B_154_PRO;B_155_ALA;B_156_THR;B_159_ASP
0.043 -21.701 -14.086   6.664 A_170_GLU;A_171_PHE;A_183_THR;A_186_LEU;A_403_PHE;A_404_SER;A_405_ASN;A_406_TRP;A_437_ASN;A_438_GLY;A_439_TYR
0.042  35.381  16.257  -5.544 C_141_LEU;C_154_PRO;C_163_ASP;C_174_PRO;C_175_PRO;C_176_ARG;C_326_ARG
0.041  -6.753   3.935   4.744 A_112_ARG;A_115_LEU;A_148_GLU;A_150_GLN;A_152_ASN;A_153_GLY;A_154_PRO;A_155_ALA;A_159_ASP
0.041 -29.575 -39.544  -4.410 A_40_ILE;A_210_TYR;A_224_GLY;A_225_LYS;A_226_ILE;A_227_VAL;A_231_LEU;A_233_LEU
0.041 -16.955  39.098   0.913 B_40_ILE;B_210_TYR;B_224_GLY;B_225_LYS;B_226_ILE
0.041   0.383 -20.676  -4.266 A_88_ASP;A_313_GLY;A_314_LYS;A_315_GLY;A_316_ARG;A_317_GLU;A_318_PHE;A_334_GLU;A_336_GLU;A_337_LYS
0.038 -36.358  14.123  -3.680 B_120_GLU;B_166_LYS;B_170_GLU;B_186_LEU;B_189_PHE
0.038 -43.768 -40.291  14.957 A_5_PRO;A_27_GLY;A_28_ILE;A_29_THR;A_459_GLN
0.034 -22.352   3.553   8.788 A_138_MET;A_139_SER;A_142_ALA;A_145_ARG;A_176_ARG;A_408_VAL;B_177_VAL;B_292_GLN;B_294_ASP;B_407_PRO;B_408_VAL;B_409_GLY;B_410_VAL
0.033 -32.748  23.065  11.955 B_433_SER;B_434_GLU;B_435_HIS;B_436_TYR;B_442_GLY;B_445_LEU;B_446_SER;B_449_ASP
0.032  -7.616  29.335  29.577 B_241_LYS;B_242_TYR;B_243_SER;B_245_GLY;B_246_GLY;B_247_VAL;B_248_THR
0.032   5.474   2.158  -3.107 A_104_TYR;A_105_ASP;A_108_TYR
0.028 -11.163 -14.896  12.189 A_124_GLU;A_185_PRO;A_186_LEU;A_189_PHE;A_190_SER;A_194_ASP
0.028  24.198   6.405 -16.256 C_99_GLU;C_321_TYR;C_323_SER;C_328_TYR;C_371_GLN;C_372_VAL;C_375_LYS
0.027  -8.515 -22.724  10.236 A_62_GLU;A_63_GLY;A_64_VAL;A_65_ASN;A_66_GLY;A_189_PHE;A_192_PHE;A_193_GLY;A_194_ASP;A_195_ASP;A_196_VAL;A_197_TYR
0.026  57.708  -3.713  27.898 C_244_PRO;C_261_TYR;C_423_GLY;C_424_ARG;C_426_TYR;C_457_CYS;C_458_ALA;C_463_CYS
0.024  31.434  17.318 -21.468 C_104_TYR;C_108_TYR;C_156_THR;C_157_PRO;C_158_VAL
0.023 -22.803 -24.222  17.484 A_192_PHE;A_435_HIS;A_436_TYR;A_445_LEU;A_449_ASP
0.022  49.743   9.826  -7.818 C_120_GLU;C_166_LYS;C_170_GLU;C_171_PHE;C_186_LEU;C_189_PHE
0.021  50.279   8.057 -16.614 C_88_ASP;C_89_PHE;C_90_ASP;C_165_TYR
0.021   0.712  24.678  21.528 B_238_ARG;B_239_GLU;B_241_LYS;B_250_LYS;B_277_GLN;B_279_LYS
0.021  -5.385   4.003  21.671 
0.020  61.084  -3.306 -10.693 C_64_VAL;C_65_ASN;C_69_MET;C_73_TRP;C_74_PRO;C_77_ASN;C_197_TYR
0.020 -17.409  -3.978  -7.907 A_164_TYR;A_325_ARG;A_326_ARG;A_327_GLY;A_328_TYR;A_350_THR;A_351_ASP;A_352_GLU;A_353_GLU
0.019 -18.793 -27.246   4.303 A_14_MET;A_44_MET;A_58_ALA;A_60_TRP;A_61_VAL;A_62_GLU;A_72_ILE;A_205_TYR;A_439_TYR;A_440_VAL;A_441_HIS
0.019  48.851   0.692 -22.096 C_86_ARG;C_87_SER;C_88_ASP;C_89_PHE;C_91_TYR;C_314_LYS;C_315_GLY;C_316_ARG;C_317_GLU;C_318_PHE;C_337_LYS
0.018  48.927   7.867   0.092 C_171_PHE;C_182_ASN;C_183_THR;C_186_LEU;C_404_SER;C_405_ASN;C_406_TRP;C_437_ASN;C_438_GLY;C_439_TYR
0.016   2.922 -11.052 -14.403 A_97_TYR;A_102_GLY;A_103_VAL;A_309_PHE;A_310_TRP;A_311_PRO;A_376_MET;A_377_PHE;A_378_PRO;A_380_LYS
0.015  48.311   0.657  24.940 C_242_TYR;C_282_LEU;C_283_PRO;C_285_TRP;C_286_LYS;C_420_ALA;C_421_PRO;C_422_VAL;C_423_GLY;C_424_ARG;C_425_VAL;C_427_PHE
0.015 -40.023  32.266  -0.987 B_64_VAL;B_65_ASN;B_69_MET;B_70_ASN;B_73_TRP;B_74_PRO
0.015 -19.489  14.623  24.494 B_283_PRO;B_285_TRP;B_286_LYS;B_417_GLN;B_420_ALA;B_421_PRO;B_422_VAL
0.014 -23.698  28.383  -4.795 B_43_ARG;B_44_MET;B_45_HIS;B_55_GLU;B_57_GLY;B_58_ALA;B_59_ASN;B_60_TRP;B_199_VAL;B_204_GLY;B_205_TYR;B_206_GLU
0.014  -3.536   3.607  -9.956 A_99_GLU;A_104_TYR;A_157_PRO;A_322_ALA;A_324_SER
0.014 -23.816 -23.314   9.378 A_430_GLU;A_433_SER;A_436_TYR;A_437_ASN;A_438_GLY;A_439_TYR;A_440_VAL;A_441_HIS;A_442_GLY;A_443_ALA;A_444_TYR;A_445_LEU;A_446_SER
0.014 -35.035  31.354 -11.172 B_73_TRP;B_77_ASN;B_82_LEU;B_83_ARG;B_84_ASN;B_85_PHE;B_86_ARG;B_197_TYR;B_198_PHE
0.013 -20.846   1.406 -20.102 B_99_GLU;B_100_ASP;B_321_TYR;B_323_SER;B_324_SER;B_325_ARG;B_328_TYR;B_372_VAL;B_375_LYS
0.012  -2.144  -4.927  -0.599 A_96_VAL;A_109_VAL;A_112_ARG;A_113_ILE;A_158_VAL;A_159_ASP;A_161_VAL;A_162_VAL;A_320_LEU
0.012  58.734   3.099   3.524 C_191_ASP;C_192_PHE;C_433_SER;C_434_GLU;C_435_HIS;C_436_TYR;C_441_HIS;C_442_GLY;C_445_LEU
0.012 -40.881 -12.768  15.850 A_285_TRP;A_286_LYS;A_413_TYR;A_417_GLN;A_420_ALA
0.012 -22.510   4.639  -5.650 A_176_ARG;A_352_GLU;B_164_TYR;B_168_ASP;B_173_GLU;B_174_PRO;B_326_ARG;B_327_GLY;B_350_THR;B_351_ASP;B_352_GLU
0.012  -5.424  38.141  19.236 B_6_ARG;B_32_LEU;B_256_VAL;B_257_TYR;B_258_SER
0.012 -25.589 -31.391 -10.548 A_38_ASP;A_39_HIS;A_45_HIS;A_46_LYS;A_206_GLU
0.012 -12.984  -9.796 -13.341 A_301_ILE;A_328_TYR;A_329_TYR;A_330_GLY;A_332_TRP;A_347_VAL;A_349_VAL;A_353_GLU;A_357_ILE;A_369_ILE;A_372_VAL
0.012 -16.006  35.595  -8.932 B_46_LYS;B_53_ASN;B_202_GLN;B_203_ARG;B_206_GLU
0.011  37.538   5.673   7.057 C_173_GLU;C_268_LEU;C_272_GLN;C_293_PHE;C_294_ASP;C_295_MET;C_296_ALA;C_355_ARG
0.011 -21.031  48.073  11.096 B_214_GLY;B_215_GLN;B_216_TYR;B_217_LEU;B_218_LYS;B_219_THR;B_228_ASP;B_230_ARG
0.011  -8.355 -16.872  -5.842 A_60_TRP;A_169_TYR;A_317_GLU;A_318_PHE;A_319_PHE;A_331_VAL;A_332_TRP;A_333_GLN;A_334_GLU;A_346_LEU;A_347_VAL;A_348_THR
0.011 -41.046  23.775 -18.718 B_86_ARG;B_88_ASP;B_91_TYR;B_314_LYS;B_315_GLY;B_337_LYS
0.010 -35.426   3.394  18.640 B_130_LEU;B_131_HIS;B_132_ALA;B_133_SER;B_134_GLY;B_135_ARG;B_136_ASP;B_181_GLN
0.010  54.599   0.980  16.989 C_418_LEU;C_419_ARG;C_420_ALA;C_421_PRO;C_426_TYR;C_427_PHE;C_428_THR;C_432_THR;C_450_SER;C_453_ILE
0.010  -6.157 -32.279   6.382 A_73_TRP;A_77_ASN;A_84_ASN;A_197_TYR
>1b63
0.988 -11.201  -3.029  -6.659 A_35_ASN;A_73_ALA;A_78_ALA;A_79_THR;A_81_LYS;A_98_GLY;A_99_GLU;A_100_ALA;A_101_LEU
0.373  13.535   4.427  -7.003 A_182_LEU;A_185_PHE;A_210_LYS;A_239_ARG;A_240_GLY;A_241_TRP;A_293_TYR
0.263  25.195  -8.549 -10.985 A_231_TRP;A_232_GLN;A_233_HIS;A_323_PHE;A_326_GLN
0.082   0.586  -2.049   6.264 A_23_GLU;A_26_ALA;A_27_SER;A_30_LYS;A_176_ILE;A_179_ARG;A_264_MET;A_310_HIS
0.039  22.325 -10.070   6.636 A_271_ASN;A_272_HIS;A_273_ALA;A_274_ILE;A_275_ARG;A_276_GLN;A_277_ALA;A_279_GLU;A_285_ASP;A_321_HIS
0.029 -10.594   4.528  -9.676 A_35_ASN;A_36_SER;A_39_ALA;A_60_ASP;A_62_GLY;A_63_CYS;A_64_GLY;A_65_ILE;A_114_SER;A_144_GLY;A_145_THR
0.025 -23.547   4.092   3.334 A_109_ARG;A_110_LEU;A_111_THR;A_126_TYR;A_127_ALA;A_128_GLU
0.017  18.022 -12.443 -10.995 A_233_HIS;A_235_ASP;A_236_LEU;A_296_ILE;A_316_GLN;A_319_LEU;A_320_VAL;A_323_PHE
0.013  11.870 -13.431   2.153 A_267_ASP;A_268_ARG;A_269_LEU;A_270_ILE;A_312_VAL;A_313_ARG;A_314_PHE
0.013  29.654 -13.405  -4.153 A_322_ASP;A_325_TYR;A_326_GLN
0.013 -23.033  -7.573   9.786 A_11_GLN;A_12_LEU;A_15_GLN;A_106_SER;A_130_ARG;A_155_ASN
0.013  13.259   8.399   8.747 A_217_ILE;A_218_CYS;A_219_GLY;A_222_PHE;A_251_ALA;A_252_LEU;A_254_GLU;A_255_ILE;A_257_TYR
0.012  13.895  -6.717   6.641 A_256_GLN;A_266_ARG;A_267_ASP;A_268_ARG;A_269_LEU;A_270_ILE;A_271_ASN;A_272_HIS;A_275_ARG;A_290_PHE
>1b66
0.666 -31.161  -0.901  -7.628 A_19_HIS;A_21_LEU;A_38_CYS;A_44_HIS;A_46_HIS;A_48_TYR;A_100_SER;A_129_GLU
0.452  30.895   0.858  -7.702 B_23_HIS;B_25_LEU;B_42_CYS;B_48_HIS;B_50_HIS;B_52_TYR;B_104_SER;B_106_THR;B_133_GLU
0.346  10.035   7.639  -6.745 B_12_ARG;B_14_SER;B_57_THR;B_127_TYR;B_128_LYS;B_129_VAL;B_130_LYS;B_140_VAL
0.277  -9.550  -6.825  -8.745 A_8_ARG;A_53_THR;A_123_TYR;A_124_LYS;A_136_VAL;A_138_LYS
0.237  38.150  -2.470   0.479 B_23_HIS;B_24_ARG;B_44_ASN;B_45_PRO;B_46_ASN;B_47_GLY;B_48_HIS;B_91_ASN;B_93_ASP;B_94_LEU
0.159 -37.096   2.741   0.637 A_19_HIS;A_20_ARG;A_40_ASN;A_41_PRO;A_42_ASN;A_43_GLY;A_87_ASN;A_89_ASP;A_90_LEU
0.077   2.168  12.393   3.748 B_11_ALA;B_13_LEU;B_58_ILE;B_59_HIS;B_60_GLY;B_61_GLU;B_62_ILE;B_68_MET;B_69_VAL;B_70_MET
0.060 -34.328  -8.803   3.251 A_16_SER;A_17_ALA;A_18_SER;A_84_ASP;A_85_HIS;A_86_LYS
0.048   1.103  -1.146  -2.363 A_6_ARG;A_55_HIS;B_59_HIS
0.039  -4.028 -14.267   1.209 A_7_ALA;A_8_ARG;A_9_LEU;A_10_SER;A_54_ILE;A_55_HIS;A_56_GLY;A_58_ILE;A_64_MET;A_65_VAL;A_66_MET
0.031  36.053   5.403   0.533 B_21_ALA;B_22_SER;B_23_HIS;B_48_HIS;B_49_GLY;B_50_HIS;B_90_LYS;B_91_ASN
0.028  -3.366   3.658   2.389 A_114_GLN;A_119_VAL;A_120_GLY;B_10_ARG
0.028  39.100  -1.114  -8.999 B_39_PHE;B_40_GLY;B_41_LYS;B_42_CYS;B_43_ASN;B_44_ASN;B_45_PRO;B_47_GLY;B_48_HIS
0.027  -8.028  -1.510  -2.762 A_110_TRP;A_122_LEU;A_123_TYR;A_124_LYS;A_125_VAL;A_137_TYR;A_138_LYS;A_139_GLY
0.023 -28.757   6.477  -4.211 A_20_ARG;A_21_LEU;A_22_HIS;A_23_SER;A_35_PHE;A_98_VAL;A_99_VAL;A_100_SER;A_101_THR;A_104_ASN
0.022  16.361   1.746  -7.918 B_110_ALA;B_129_VAL;B_130_LYS;B_131_VAL;B_138_ILE;B_139_VAL;B_140_VAL;B_141_TYR
0.021  -1.087  -6.664   4.984 A_6_ARG;A_55_HIS;A_56_GLY;A_57_GLU;A_118_PRO;A_119_VAL;A_120_GLY;A_121_ALA
0.020 -38.889   3.435 -11.211 A_32_LEU;A_35_PHE;A_36_GLY;A_37_LYS;A_38_CYS;A_39_ASN;A_40_ASN
0.019 -21.571  -2.463  -9.000 A_102_THR;A_103_GLU;A_127_VAL;A_128_TYR;A_129_GLU;A_133_ASN;A_134_ILE;A_135_VAL;A_136_VAL
0.019   9.659  -2.390  -1.704 B_114_TRP;B_118_GLN;B_127_TYR;B_141_TYR;B_142_LYS;B_143_GLY;B_144_GLU
0.019 -15.647 -13.805  -3.410 A_10_SER;A_11_ARG;A_12_LEU;A_13_VAL;A_50_VAL;A_51_VAL;A_52_VAL
0.018  28.422  -6.563  -5.239 B_25_LEU;B_26_HIS;B_39_PHE;B_102_VAL;B_103_VAL;B_104_SER;B_105_THR;B_108_ASN
0.018   2.486   7.013  -3.922 B_10_ARG;B_11_ALA;B_12_ARG;B_58_ILE;B_59_HIS;B_60_GLY;B_127_TYR
0.018  17.393  10.632  -7.961 B_16_LEU;B_53_LYS;B_55_VAL;B_130_LYS;B_131_VAL;B_132_TYR;B_138_ILE
0.016 -22.146 -15.791   2.863 A_11_ARG;A_12_LEU;A_13_VAL;A_14_SER;A_80_MET
0.016  31.142  -7.547   2.426 B_26_HIS;B_93_ASP;B_99_PHE;B_100_ALA;B_101_ASP;B_102_VAL;B_103_VAL;B_104_SER
0.016 -41.135  11.273  -3.640 A_20_ARG;A_22_HIS;A_28_ALA;A_39_ASN
0.016 -28.410 -10.088  -2.767 A_14_SER;A_15_PHE;A_16_SER;A_17_ALA;A_46_HIS;A_47_ASN;A_48_TYR;A_49_LYS;A_128_TYR;A_129_GLU
0.014 -30.377   6.519   3.625 A_88_LEU;A_89_ASP;A_90_LEU;A_92_VAL;A_93_PRO;A_94_TYR;A_95_PHE;A_96_ALA;A_97_ASP;A_98_VAL
0.014 -20.037 -12.230 -10.129 A_49_LYS;A_126_LYS;A_128_TYR;A_131_ASP;A_134_ILE
0.013  26.539   8.416  -7.642 B_50_HIS;B_51_ASN;B_52_TYR;B_53_LYS;B_132_TYR;B_133_GLU;B_134_THR;B_135_ASP;B_136_ASN;B_137_ASN
0.012  20.988  -4.126   5.448 B_98_TYR;B_99_PHE;B_108_ASN;B_111_VAL;B_112_TYR;B_113_ILE;B_115_GLU;B_116_ASN;B_119_ARG
0.011   7.058  -0.746   6.492 B_117_LEU;B_118_GLN;B_119_ARG;B_121_LEU;B_122_PRO;B_123_VAL;B_124_GLY;B_125_ALA;B_126_LEU
0.011   1.104  -9.350  -2.851 A_5_ARG;A_6_ARG;A_7_ALA;A_8_ARG;A_55_HIS;A_56_GLY;A_57_GLU
0.011  24.914   3.034  10.176 B_81_GLU;B_83_ILE;B_84_MET;B_85_LYS;B_86_PRO;B_87_LEU;B_90_LYS;B_95_ASP;B_96_VAL;B_112_TYR;B_116_ASN
0.010 -15.177   1.190   8.135 A_108_TYR;A_109_ILE;A_110_TRP;A_111_GLU;A_112_ASN;A_113_LEU;A_114_GLN;A_115_ARG;A_116_LEU
0.010  38.208 -10.666  -1.038 B_24_ARG;B_26_HIS;B_27_SER;B_28_PRO;B_35_ASN
>1b6a
0.954  -1.951   2.779   3.924 A_219_PHE;A_231_HIS;A_251_ASP;A_262_ASP;A_331_HIS;A_338_ILE;A_382_HIS
0.524  -1.514  16.028  -1.727 A_223_CYS;A_224_SER;A_225_LEU;A_228_CYS;A_232_TYR;A_238_ASP;A_240_THR;A_378_MET;A_446_PRO
0.051 -25.823  12.131   7.671 A_397_PRO;A_398_ARG;A_399_THR;A_427_LYS;A_428_TYR;A_430_MET;A_431_ALA;A_432_LEU;A_434_ASN
0.051 -14.486  13.347   7.044 A_380_CYS;A_383_TYR;A_417_ARG;A_429_LEU;A_432_LEU;A_433_LYS;A_436_CYS
0.017   6.506  18.147  -2.215 A_225_LEU;A_226_ASN;A_227_ASN;A_228_CYS;A_246_ASP;A_247_ILE;A_452_GLY;A_453_SER;A_454_TYR
0.016 -13.945  -0.248  -3.793 A_205_ARG;A_210_GLU;A_217_LEU;A_409_ASN;A_410_PHE;A_419_TRP;A_422_ARG
0.014  13.895  18.027   4.808 A_320_TYR;A_368_SER;A_369_THR;A_370_GLY;A_371_LYS;A_449_ASP;A_450_ILE;A_451_LYS;A_452_GLY;A_453_SER;A_454_TYR
0.013 -25.947   3.732  15.853 A_392_VAL;A_393_PRO;A_394_ILE;A_395_ARG;A_438_LEU;A_440_ILE
0.011  -9.301   6.977  -1.955 A_201_GLU;A_220_PRO;A_221_THR;A_233_THR;A_234_PRO;A_381_SER;A_382_HIS;A_415_PHE;A_416_CYS;A_417_ARG;A_418_ARG;A_419_TRP
>1b7e
0.394  15.374  17.697  -3.857 A_315_PHE;A_360_ARG;A_361_LYS;A_371_MET;A_386_GLY
0.326 -14.281   5.673 -10.002 A_155_ARG;A_239_THR;A_240_PRO;A_241_LEU;A_242_LYS;A_243_TRP
0.217 -27.101   7.046   8.478 A_176_GLN;A_212_SER;A_213_GLY;A_214_ARG;A_251_VAL;A_252_GLU
0.145 -21.248   1.810  -7.448 A_155_ARG;A_156_SER;A_157_LYS;A_158_HIS;A_170_TYR;A_228_LEU;A_242_LYS;A_243_TRP;A_244_LEU
0.121  27.013   8.847   3.606 A_347_CYS;A_348_GLN;A_349_LEU;A_350_LEU;A_351_GLY;A_352_TYR;A_353_LEU;A_354_ASP;A_368_TRP
0.105  -4.000  12.209   1.289 A_82_PHE;A_262_ASP;A_265_THR;A_266_HIS;A_320_ALA;A_324_GLN;A_326_LEU
0.075  32.415   2.385   3.601 A_345_ASP;A_348_GLN;A_349_LEU;A_350_LEU;A_352_TYR;A_407_PHE
0.053  -7.198 -12.780  -8.351 A_43_THR;A_44_THR;A_70_TRP;A_93_TRP;A_106_GLU;A_110_TRP
0.050  -5.599   5.146  -5.366 A_187_PRO;A_264_TYR;A_265_THR;A_266_HIS;A_267_ARG;A_268_TRP;A_269_ARG
0.043   9.438   1.733   9.475 A_30_LEU;A_34_PHE;A_78_GLU;A_83_ARG;A_84_THR;A_85_VAL;A_86_GLY;A_310_GLN;A_340_THR
0.040  14.917  11.944 -10.483 A_370_TYR;A_371_MET;A_374_ALA;A_379_PHE;A_380_MET;A_381_ASP;A_382_SER;A_385_THR;A_386_GLY;A_387_ILE;A_388_ALA;A_389_SER
0.035   3.125 -19.269  -2.946 A_20_ARG;A_70_TRP;A_90_GLN;A_91_GLU;A_92_TRP;A_93_TRP;A_295_GLU
0.031  -7.733 -10.840   5.728 A_41_GLU;A_74_VAL;A_110_TRP;A_111_LEU;A_113_ALA;A_114_ALA;A_115_ALA;A_117_SER;A_118_ARG;A_141_TYR;A_144_ASP;A_145_LYS;A_150_GLU
0.031 -30.584   0.481   5.186 A_162_ASP;A_164_GLU;A_165_SER;A_172_HIS;A_213_GLY;A_214_ARG;A_215_ILE;A_216_THR;A_223_THR
0.028  10.522 -20.726   0.769 A_14_VAL;A_15_SER;A_16_ALA;A_17_GLU;A_18_ALA;A_19_ILE;A_296_ARG
0.027  19.342  14.406   2.268 A_358_ARG;A_360_ARG;A_361_LYS;A_362_GLU;A_363_LYS;A_364_GLY;A_365_SER;A_366_LEU;A_367_GLN;A_368_TRP;A_369_ALA;A_371_MET
0.026 -22.674  -6.758  -5.039 A_138_ILE;A_156_SER;A_158_HIS;A_159_PRO;A_160_ARG;A_161_LYS;A_169_LEU;A_217_LEU;A_218_LYS;A_219_GLN
0.023   3.473 -17.527   5.392 A_17_GLU;A_20_ARG;A_21_LYS;A_89_HIS;A_90_GLN;A_116_THR;A_120_ARG
0.023  18.175  -7.571  -3.100 A_284_GLU;A_300_ILE;A_301_LEU;A_304_VAL;A_394_TRP;A_397_TRP;A_398_GLU;A_401_GLN
0.020 -11.687  -4.285  -6.103 A_42_ASP;A_132_CYS;A_133_ASP;A_134_ARG;A_135_GLU;A_155_ARG;A_157_LYS;A_264_TYR;A_267_ARG
0.017   2.405   9.288  -5.084 A_272_GLU;A_312_ARG;A_316_THR
0.015   4.480   7.915  12.462 A_34_PHE;A_78_GLU;A_80_THR;A_81_THR;A_83_ARG;A_332_HIS;A_336_GLN
0.011  10.946  -6.218   5.777 A_23_GLY;A_26_GLN;A_27_THR;A_303_PHE;A_306_VAL;A_307_ARG
>1b8v
0.954  -8.704  -4.412   7.894 A_12_GLY;A_90_VAL;A_91_GLY;A_92_ALA;A_93_ARG;A_94_PRO;A_133_GLY;A_134_ASN
0.163   8.682   9.980  -1.877 A_160_ARG;A_163_HIS;A_164_ASN;A_167_LEU;A_181_ILE;A_184_LEU;A_255_ASP;A_263_LYS;A_264_TRP;A_265_THR
0.098  -0.217  -1.072   8.873 A_17_ILE;A_132_VAL;A_134_ASN;A_158_MET;A_161_LEU;A_165_ARG;A_190_HIS;A_241_SER;A_245_ALA
0.095  23.197  -2.018   0.383 A_195_TYR;A_197_ASP;A_198_TYR;A_199_ARG;A_209_LYS;A_215_ASP;A_218_ASN;A_303_ASP;A_305_PHE;A_306_SER
0.023 -16.764  -5.316   3.879 A_11_THR;A_12_GLY;A_42_LEU;A_43_GLU;A_44_ILE;A_75_ALA;A_77_PRO;A_115_GLN
0.017   2.744  -8.800   7.378 A_134_ASN;A_135_PRO;A_136_ALA;A_189_ASN;A_190_HIS;A_191_SER;A_192_PRO;A_316_GLU;A_320_GLU
0.015   6.887   4.471   9.520 A_161_LEU;A_162_ASP;A_164_ASN;A_165_ARG;A_166_ALA;A_226_VAL;A_229_ARG;A_230_GLY;A_233_ILE;A_244_SER
0.015  16.600   5.396  -6.442 A_182_GLU;A_183_LYS;A_184_LEU;A_185_PHE;A_197_ASP;A_200_TYR;A_201_ALA;A_264_TRP;A_286_PRO;A_300_LEU
0.013   3.602  -3.858 -12.968 A_153_LYS;A_269_ILE;A_270_PRO;A_271_SER;A_272_ASP;A_294_TYR;A_296_ILE
>1b9h
0.878  -1.880   0.440  -5.051 A_62_GLY;A_63_THR;A_66_LEU;A_88_PHE;A_90_SER;A_159_ASP;A_161_ALA;A_183_SER;A_188_LYS
0.151 -25.045   0.728  -9.178 A_215_HIS;A_216_SER;A_217_CYS;A_218_GLY;A_219_ARG;A_228_HIS;A_233_SER;A_236_ARG
0.131   8.762   0.873  -8.072 A_88_PHE;A_320_PHE;A_321_ALA;A_322_ALA;A_323_PHE;A_324_ARG;A_361_TRP
0.127 -21.174  -3.224   4.467 A_34_ARG;A_44_GLU;A_55_HIS;A_56_ALA;A_57_LEU;A_208_TYR;A_212_PHE
0.066  -4.747 -15.924  -5.972 A_13_PRO;A_14_GLN;A_15_TYR;A_19_GLU;A_191_THR;A_192_ALA;A_193_GLY;A_244_VAL;A_248_GLN
0.060  -7.735  10.801  11.299 A_149_SER;A_154_VAL;A_155_PRO;A_156_LEU;A_157_LEU;A_177_ASP;A_178_SER;A_179_ILE
0.042 -20.831 -12.423  -9.446 A_31_GLN;A_32_TRP;A_33_TRP;A_34_ARG;A_238_ASN;A_239_GLU;A_240_PHE
0.034 -27.519  -0.106   0.132 A_212_PHE;A_213_LEU;A_219_ARG;A_220_PRO;A_221_ARG;A_222_ASP
0.019 -24.105  -7.335  -2.227 A_33_TRP;A_34_ARG;A_35_MET;A_36_GLY;A_41_ASN;A_212_PHE;A_221_ARG;A_236_ARG
0.018   8.474  -7.240  -7.134 A_318_PRO;A_320_PHE;A_361_TRP;A_362_LEU;A_363_HIS;A_364_HIS
0.013 -33.470   0.038  -5.322 A_219_ARG;A_220_PRO;A_221_ARG;A_222_ASP;A_223_ASP;A_224_ARG;A_225_ARG;A_226_TYR;A_227_PHE
>1bai
0.968   0.637  -4.333   0.762 A_37_ASP;A_39_GLY;A_40_ALA;A_66_GLY;A_67_ILE;A_108_ILE;B_37_ASP;B_39_GLY;B_67_ILE
0.159  -7.855  10.527   8.735 B_1_LEU;B_2_ALA;B_3_MET;B_12_LEU;B_13_VAL;B_85_ILE;B_86_ASN;B_87_ARG
0.057  20.725 -11.522   2.363 A_50_TRP;A_54_TRP;A_55_PRO;A_56_VAL;A_57_MET;A_74_ARG;A_75_LYS;A_76_SER;A_101_VAL
0.053 -14.806  -0.711  -7.267 B_43_THR;B_97_LEU;B_98_PHE;B_99_PRO;B_100_LEU;B_112_ASP
0.034  22.131  -0.485   7.329 A_20_THR;A_76_SER;A_77_ARG;A_78_ASP;A_79_MET;A_80_ILE;A_96_LEU;A_97_LEU;A_98_PHE;A_99_PRO
0.023  -5.248  -4.935  -5.224 B_39_GLY;B_40_ALA;B_41_ASP;B_42_ASP;B_44_VAL;B_63_GLN;B_64_ILE;B_65_HIS;B_100_LEU
0.020  13.368  -1.088   6.688 A_42_ASP;A_43_THR;A_44_VAL;A_97_LEU;A_98_PHE;A_99_PRO;A_100_LEU;A_112_ASP
0.017   7.151  13.868  -7.946 A_1_LEU;A_2_ALA;A_3_MET;A_86_ASN;A_87_ARG;A_88_ASP
0.013   9.833 -11.041   4.160 A_44_VAL;A_62_PRO;A_63_GLN;A_64_ILE;A_71_ILE;A_72_PRO;A_73_VAL;A_74_ARG;A_100_LEU;A_101_VAL;A_102_ALA
0.012  30.305  -0.987   4.510 A_19_ASN;A_20_THR;A_21_GLY;A_22_SER;A_23_HIS;A_28_ARG;A_78_ASP;A_79_MET
>1bbp
0.972   7.063 -20.942   4.306 B_37_GLU;B_58_ASN;B_88_LEU;B_90_TYR;B_129_TRP
0.965  -6.900  21.000   4.481 C_37_GLU;C_58_ASN;C_86_HIS;C_88_LEU;C_90_TYR;C_129_TRP
0.964 -27.837   2.925  -4.007 A_36_VAL;A_37_GLU;A_58_ASN;A_69_ILE;A_88_LEU;A_90_TYR;A_129_TRP
0.952  27.720  -3.026  -4.844 D_37_GLU;D_58_ASN;D_88_LEU;D_90_TYR;D_129_TRP
0.183 -13.723   3.537   3.370 A_1_ASN;A_33_PRO;A_161_VAL;C_1_ASN;C_2_VAL;C_3_TYR;C_159_LYS
0.174 -31.534   5.867   2.634 A_58_ASN;A_59_TYR;A_60_HIS;A_67_TYR;A_68_PHE;A_69_ILE
0.141 -15.427  10.999  19.454 C_6_GLY;C_7_ALA;C_8_CYS;C_9_PRO;C_10_GLU;C_117_TYR;C_124_HIS
0.107  19.197  -3.883   6.014 B_3_TYR;B_4_HIS;D_31_LYS;D_33_PRO;D_34_ASN;D_37_GLU;D_38_LYS;D_39_TYR;D_40_GLY;D_161_VAL
0.081  24.907  -9.247 -11.289 D_95_LYS;D_96_GLU;D_97_ASN;D_114_TYR;D_115_CYS;D_116_LYS;D_127_PHE
0.062 -24.297   9.354  -7.286 A_90_TYR;A_97_ASN;A_114_TYR;A_116_LYS;A_127_PHE
0.053  13.319 -19.713  13.047 B_95_LYS;B_96_GLU;B_97_ASN;B_98_VAL;B_114_TYR;B_115_CYS;B_116_LYS
0.050  -9.783  22.534  -2.851 C_36_VAL;C_37_GLU;C_58_ASN;C_60_HIS;C_67_TYR;C_68_PHE;C_69_ILE;C_90_TYR
0.050   0.396 -30.870  -4.537 B_44_TRP;B_46_GLU;B_57_SER;B_59_TYR;B_66_GLU
0.044 -15.555  19.398   3.940 C_36_VAL;C_90_TYR;C_116_LYS;C_125_GLN;C_127_PHE
0.044  32.916  -3.128 -13.860 D_72_THR;D_73_ALA;D_74_TYR;D_84_ILE;D_85_TYR;D_86_HIS;D_87_LYS;D_96_GLU;D_97_ASN
0.043  25.670  -8.435   3.115 B_121_LYS;D_34_ASN;D_35_SER;D_36_VAL;D_37_GLU;D_38_LYS;D_60_HIS
0.038  37.945  11.733  -3.294 D_23_HIS;D_24_GLY;D_25_LYS;D_133_ARG
0.038 -17.852  14.227  -7.560 A_3_TYR;A_116_LYS;A_118_ASP;A_125_GLN;C_38_LYS;C_39_TYR
0.034 -11.979  23.552  10.431 C_86_HIS;C_87_LYS;C_88_LEU;C_95_LYS;C_96_GLU;C_97_ASN;C_98_VAL;C_114_TYR
0.030   2.152 -28.683   4.080 B_45_ALA;B_46_GLU;B_47_TYR;B_48_THR;B_54_VAL;B_55_LYS;B_56_VAL;B_57_SER;B_58_ASN;B_69_ILE;B_71_GLY
0.030  -9.503   6.841  -2.976 A_1_ASN;A_2_VAL;A_3_TYR;A_159_LYS;C_1_ASN;C_33_PRO;C_161_VAL
0.029  34.786 -11.535  -6.504 D_69_ILE;D_70_GLU;D_87_LYS;D_88_LEU;D_89_THR;D_90_TYR;D_93_VAL;D_94_THR
0.028 -22.612   4.731 -15.756 A_8_CYS;A_97_ASN;A_98_VAL;A_99_PHE;A_100_ASN;A_113_TYR;A_114_TYR;A_115_CYS;A_116_LYS
0.026  11.600  -2.362   1.913 B_1_ASN;B_2_VAL;B_159_LYS;D_1_ASN;D_33_PRO;D_158_GLN;D_159_LYS;D_161_VAL
0.025  19.065 -16.309  -0.069 B_1_ASN;B_35_SER;B_36_VAL;D_35_SER
0.025   8.613 -11.418  -6.166 B_31_LYS;B_33_PRO;B_37_GLU;B_38_LYS;B_39_TYR;B_40_GLY;B_161_VAL;D_3_TYR;D_4_HIS
0.022 -11.565  30.482   5.033 C_69_ILE;C_70_GLU;C_71_GLY;C_72_THR;C_87_LYS;C_88_LEU;C_89_THR;C_94_THR
0.022 -35.078   7.870  -5.391 A_69_ILE;A_70_GLU;A_71_GLY;A_87_LYS;A_88_LEU;A_89_THR
0.022 -36.725  -9.654  -4.979 A_21_ASN;A_22_TYR;A_23_HIS;A_24_GLY;A_25_LYS;A_26_TRP;A_46_GLU;A_47_TYR;A_133_ARG
0.020   4.566  31.993  16.463 C_19_TRP;C_20_SER;C_51_GLY;C_52_LYS;C_79_SER
0.020 -21.989  25.109   7.352 C_90_TYR;C_91_GLY;C_92_GLY;C_93_VAL;C_94_THR;C_95_LYS
0.019 -21.179   1.334   6.927 A_31_LYS;A_37_GLU;A_38_LYS;A_39_TYR;A_40_GLY;A_41_LYS;A_161_VAL
0.018 -22.451  11.830  15.665 C_6_GLY;C_7_ALA;C_117_TYR;C_118_ASP;C_119_GLU;C_120_ASP;C_121_LYS;C_122_LYS;C_123_GLY;C_124_HIS
0.018 -13.094  17.905  16.078 C_8_CYS;C_98_VAL;C_114_TYR;C_115_CYS;C_116_LYS;C_117_TYR
0.017  -8.187  34.651  -1.230 C_57_SER;C_68_PHE;C_69_ILE;C_70_GLU
0.017  20.762  13.441   6.369 C_139_GLY;C_140_GLU;D_135_LYS;D_136_VAL;D_137_LEU
0.016 -22.916  19.616  13.602 C_117_TYR;C_118_ASP;C_119_GLU
0.016   9.852 -26.128  -3.418 B_58_ASN;B_67_TYR;B_68_PHE;B_69_ILE
0.015 -30.039  -2.858 -13.382 A_17_PHE;A_19_TRP;A_22_TYR;A_73_ALA;A_74_TYR;A_82_GLY;A_83_LYS;A_84_ILE;A_85_TYR;A_86_HIS;A_99_PHE;A_100_ASN;A_101_VAL
0.015 -34.788  -1.484  -1.654 A_44_TRP;A_45_ALA;A_46_GLU;A_47_TYR;A_56_VAL;A_57_SER;A_58_ASN;A_59_TYR;A_69_ILE
0.015  34.806   5.111  -7.230 D_22_TYR;D_23_HIS;D_24_GLY;D_26_TRP;D_45_ALA;D_46_GLU;D_47_TYR;D_48_THR;D_54_VAL;D_55_LYS;D_56_VAL
0.015 -32.756   9.941 -13.527 A_74_TYR;A_86_HIS;A_87_LYS;A_88_LEU;A_89_THR;A_93_VAL;A_94_THR;A_95_LYS;A_96_GLU;A_97_ASN
0.015 -28.807   4.844  10.411 A_39_TYR;A_40_GLY;A_41_LYS;A_60_HIS;A_61_VAL;A_62_ILE;A_63_HIS;A_64_GLY;A_65_LYS;A_66_GLU;A_67_TYR
0.014   1.498  28.134  -2.788 C_25_LYS;C_44_TRP;C_45_ALA;C_46_GLU;C_57_SER;C_59_TYR
0.014 -24.174   9.596   5.139 A_34_ASN;A_35_SER;A_36_VAL;A_37_GLU;A_38_LYS;A_39_TYR;A_40_GLY;A_60_HIS;A_62_ILE;C_118_ASP;C_121_LYS
0.013   5.224 -28.874  15.884 B_19_TRP;B_72_THR;B_73_ALA;B_74_TYR;B_75_PRO;B_76_VAL;B_84_ILE;B_85_TYR;B_86_HIS
0.013  13.442 -29.361  12.107 B_74_TYR;B_86_HIS;B_87_LYS;B_88_LEU;B_94_THR;B_95_LYS;B_96_GLU;B_97_ASN
0.013   7.910  21.565  -1.995 C_25_LYS;C_26_TRP;C_27_TRP;C_132_SER;C_133_ARG;C_134_SER;C_135_LYS
0.012  12.101 -37.952   5.981 
0.012   3.810  26.360   5.999 C_21_ASN;C_22_TYR;C_23_HIS;C_24_GLY;C_25_LYS;C_26_TRP;C_45_ALA;C_46_GLU;C_47_TYR;C_48_THR;C_54_VAL;C_133_ARG
0.012  17.218 -23.622  -5.541 D_121_LYS
0.011  33.707   2.833   2.442 D_25_LYS;D_26_TRP;D_42_CYS;D_43_GLY;D_44_TRP;D_45_ALA;D_46_GLU;D_57_SER;D_58_ASN;D_59_TYR;D_60_HIS
0.011  20.196 -29.612   2.571 B_89_THR;B_90_TYR;B_91_GLY;B_92_GLY;B_93_VAL
0.011  23.666  -4.622 -17.879 D_83_LYS;D_97_ASN;D_98_VAL;D_99_PHE;D_100_ASN;D_115_CYS
0.011 -29.787  -5.026   3.764 A_25_LYS;A_26_TRP;A_27_TRP;A_28_GLU;A_42_CYS;A_43_GLY;A_44_TRP;A_45_ALA;A_59_TYR;A_165_PHE
0.011 -19.990 -11.144   4.476 A_29_VAL;A_135_LYS;A_136_VAL;A_137_LEU;A_162_TYR;A_163_SER;A_165_PHE;B_138_THR;B_139_GLY;B_140_GLU
0.011   7.609 -34.452  -1.732 B_57_SER;B_68_PHE;B_70_GLU
0.010  -3.730 -29.654  13.959 B_17_PHE;B_18_ASP;B_19_TRP;B_20_SER;B_21_ASN;B_22_TYR;B_23_HIS;B_51_GLY;B_52_LYS;B_53_SER;B_54_VAL
0.010   5.326 -29.682 -10.816 B_65_LYS;B_66_GLU;B_67_TYR;B_68_PHE;B_172_VAL;B_173_ASN
>1bd0
0.988 -17.640  -6.373   3.508 A_37_VAL;A_39_LYS;A_43_TYR;A_166_HIS;A_203_ASN;A_204_SER;A_219_ARG;A_221_GLY;A_222_ILE;A_354_TYR;B_265_TYR
0.983  18.255   6.095   2.667 A_265_TYR;B_37_VAL;B_39_LYS;B_43_TYR;B_85_LEU;B_166_HIS;B_203_ASN;B_204_SER;B_219_ARG;B_221_GLY;B_354_TYR
0.313  -9.577  17.890  -9.627 A_89_ARG;B_4_PHE;B_9_TRP;B_250_ARG;B_367_ILE
0.267   9.427 -15.948  -7.284 A_4_PHE;A_6_ARG;A_7_ASP;A_8_THR;A_9_TRP;A_250_ARG;A_367_ILE;B_89_ARG
0.210  12.519   6.767  10.486 A_284_TYR;A_290_ARG;B_171_ASP;B_229_PRO;B_352_ILE;B_353_ASN;B_354_TYR
0.159  25.711   1.868 -15.986 B_82_ILE;B_96_ALA;B_97_ALA;B_100_ARG;B_101_ILE;B_102_ALA;B_123_PRO;B_124_ILE;B_125_HIS;B_161_GLU
0.088 -26.188  -4.955 -17.135 A_61_ARG;A_74_ARG;A_81_PRO;A_100_ARG;A_125_HIS;A_161_GLU
0.076  11.938 -24.628   3.309 A_299_VAL;A_300_ASP;A_301_GLY;A_327_THR;A_328_LYS;A_335_GLN
0.061 -15.739   8.605  17.968 B_269_TYR;B_293_GLN;B_294_HIS;B_305_PRO;B_306_ILE;B_307_VAL;B_308_GLY;B_318_ARG
0.056 -12.413 -25.883  -8.804 A_15_ASP;A_18_TYR;A_19_ASP;A_22_GLU;A_370_ARG;A_371_HIS
0.056  31.244 -13.589   5.747 A_253_HIS;A_254_VAL;A_255_LYS;A_256_LYS;B_107_ARG;B_140_LYS;B_141_ASP
0.054 -14.101  22.790   1.492 B_250_ARG;B_300_ASP;B_326_GLY;B_327_THR;B_328_LYS;B_329_VAL;B_335_GLN
0.050  29.218  -2.818  15.009 A_260_GLY;A_261_GLU;A_262_LYS;B_132_THR;B_133_GLY;B_177_TYR;B_180_TYR
0.047 -25.111  -1.220   2.782 A_129_LYS;A_130_MET;A_136_ARG;A_137_LEU;A_164_TYR;A_165_THR;A_166_HIS;A_167_PHE;A_219_ARG
0.045 -30.938  12.646   5.918 A_140_LYS;A_141_ASP;A_144_GLU;B_253_HIS;B_254_VAL;B_255_LYS;B_256_LYS
0.041  13.796  28.634  -7.022 B_18_TYR;B_19_ASP;B_22_GLU;B_26_ARG
0.039  22.840 -13.400  -4.383 A_251_LEU;A_252_VAL;A_325_VAL;B_87_ALA;B_88_SER;B_89_ARG;B_90_PRO;B_106_PHE;B_107_ARG;B_109_ASP;B_110_TRP
0.029  25.877 -20.044   2.600 A_254_VAL;A_323_LEU;A_324_PRO;A_325_VAL;B_107_ARG
0.028 -35.873 -13.314   3.233 A_182_TYR;A_212_ASP;A_213_ARG;A_214_THR;A_215_PHE
0.023 -26.513   1.674  13.341 A_131_ASP;A_132_THR;A_133_GLY;A_134_MET;A_135_GLY;A_168_ALA;A_177_TYR;A_180_TYR;A_181_GLN;B_261_GLU;B_262_LYS;B_263_VAL
0.022   1.540 -25.974  -6.059 A_369_PHE;A_372_LYS;A_373_ARG
0.021  -3.751  20.923  -0.539 B_11_GLU;B_246_SER;B_247_LEU;B_248_HIS;B_328_LYS;B_330_THR;B_332_ILE;B_333_GLY;B_334_ARG
0.019  36.933  -0.244 -15.084 B_153_GLU;B_158_PHE;B_159_VAL;B_160_LEU
0.017 -16.160   1.635   6.487 A_134_MET;A_136_ARG;B_264_SER;B_265_TYR;B_309_ARG;B_310_ILE;B_311_CYS;B_312_MET;B_313_ASP;B_314_GLN;B_315_CYS;B_316_MET
0.016 -12.861  -7.288  10.711 A_171_ASP;A_229_PRO;A_230_SER;A_352_ILE;A_353_ASN;A_354_TYR;B_290_ARG
0.015   4.754 -21.010   1.312 A_11_GLU;A_246_SER;A_247_LEU;A_248_HIS;A_328_LYS;A_330_THR;A_332_ILE;A_333_GLY;A_334_ARG;A_335_GLN
0.015  -4.233  -5.355  -9.590 A_41_ASN;A_46_GLY;A_47_ASP;A_49_GLN;A_76_LYS;A_378_ARG;B_362_TYR
0.015  22.312   9.285   8.889 B_167_PHE;B_168_ALA;B_169_THR;B_170_ALA;B_171_ASP;B_178_PHE;B_203_ASN;B_204_SER;B_205_ALA;B_206_ALA
0.014 -24.718 -15.645   6.191 A_202_ALA;A_203_ASN;A_204_SER;A_205_ALA;A_206_ALA;A_207_SER;A_208_LEU;A_209_ARG;A_210_PHE;A_211_PRO;A_214_THR
0.014  23.538  -1.937   2.154 A_314_GLN;B_85_LEU;B_104_THR;B_129_LYS;B_136_ARG;B_137_LEU;B_138_GLY;B_164_TYR;B_166_HIS
0.014  36.685  12.842   1.455 B_182_TYR;B_195_ARG;B_212_ASP;B_213_ARG;B_214_THR;B_215_PHE;B_216_ASN
0.013 -33.401  15.193  -1.295 A_107_ARG;A_108_SER;A_109_ASP;A_112_GLU;A_144_GLU;A_147_ARG
0.013 -32.690 -10.959  12.087 A_175_THR;A_178_PHE;A_179_SER;A_180_TYR;A_182_TYR;A_183_THR;A_213_ARG
0.012 -26.317  -1.364  -7.072 A_35_MET;A_83_LEU;A_84_VAL;A_102_ALA;A_103_LEU;A_104_THR;A_125_HIS;A_126_PHE;A_127_HIS;A_128_LEU;A_161_GLU;A_162_GLY;A_164_TYR;A_200_HIS
0.011 -17.774   0.031  16.412 B_263_VAL;B_264_SER;B_265_TYR;B_266_GLY;B_267_ALA;B_268_THR;B_269_TYR;B_293_GLN;B_308_GLY;B_309_ARG
0.011  -3.399  13.977  14.288 B_295_PHE;B_296_HIS;B_340_ILE;B_344_ASP;B_345_VAL;B_347_ARG;B_348_HIS
0.011 -23.641  12.162  -4.129 A_87_ALA;A_88_SER;A_90_PRO;A_106_PHE;A_107_ARG;A_109_ASP;A_110_TRP;B_252_VAL;B_325_VAL
0.010 -25.285  -6.581  15.264 A_168_ALA;A_169_THR;A_170_ALA;A_172_GLU;A_174_ASN;A_175_THR;A_176_ASP;A_177_TYR;A_178_PHE;A_179_SER;A_181_GLN
>1bdb
0.963  -1.064   5.137  -5.412 A_12_GLY;A_86_ASN;A_87_ALA;A_88_GLY;A_89_ILE;A_191_LEU
0.363  12.999   4.799  -0.978 A_143_ASN;A_144_ALA;A_149_ASN;A_150_GLY;A_151_GLY;A_186_GLY;A_213_LEU;A_255_LEU
0.067  11.150  -5.362   0.043 A_183_GLY;A_184_SER;A_185_GLY;A_219_ILE;A_223_PRO;A_228_TYR;A_250_ASN;A_251_TYR;A_252_ASP;A_253_GLY;A_254_GLY
0.030  22.796  -1.559   6.235 A_216_VAL;A_218_PRO;A_254_GLY;A_255_LEU;A_256_GLY;A_257_VAL;A_258_ARG;A_259_GLY;A_260_PHE;A_262_SER;A_263_GLY
>1bdo
0.579   9.918   5.281   1.150 A_16_TYR;A_17_ARG;A_18_THR;A_19_PRO;A_20_SER;A_21_PRO;A_41_ILE;A_48_MET
0.064  12.424  -2.551  -0.157 A_11_MET;A_12_VAL;A_13_GLY;A_14_THR;A_15_PHE;A_16_TYR;A_42_VAL;A_43_GLU;A_44_ALA;A_45_MET;A_46_LYS;A_47_MET
0.048   2.202  -1.556  -5.341 A_7_VAL;A_8_ARG;A_9_SER;A_10_PRO;A_40_CYS;A_41_ILE;A_42_VAL;A_49_ASN;A_50_GLN;A_51_ILE;A_52_GLU;A_76_LEU
0.025   1.795   3.927   4.544 A_15_PHE;A_16_TYR;A_17_ARG;A_18_THR;A_25_ALA;A_26_PHE;A_27_ILE;A_39_LEU;A_40_CYS;A_62_ILE;A_64_VAL;A_66_SER
0.019   4.119  -7.210   1.923 A_9_SER;A_11_MET;A_13_GLY;A_15_PHE;A_42_VAL;A_64_VAL;A_69_PRO;A_70_VAL;A_71_GLU;A_72_PHE;A_74_GLU;A_75_PRO;A_76_LEU
0.014  -4.522  -1.937   7.132 A_29_VAL;A_61_ALA;A_62_ILE;A_63_LEU;A_64_VAL;A_76_LEU;A_77_VAL;A_78_VAL
0.014  -5.557  -9.719   1.921 A_2_ILE;A_6_ILE;A_7_VAL;A_8_ARG;A_63_LEU;A_73_ASP;A_74_GLU;A_75_PRO;A_76_LEU;A_78_VAL
>1bgp
0.983  -5.745  -4.018  -1.962 A_45_ARG;A_48_PHE;A_179_HIS;A_183_LEU;A_184_ALA;A_224_LEU;A_247_PHE
0.020   6.485 -16.571   4.714 A_62_LEU;A_63_ASP;A_64_GLY;A_65_SER;A_66_ALA;A_67_THR;A_68_GLY;A_71_GLU;A_138_PHE;A_139_ALA;A_140_SER
0.020  21.513   3.735   3.874 A_13_PHE;A_14_TYR;A_17_THR;A_103_VAL;A_104_VAL;A_105_SER;A_108_ASP;A_131_GLY;A_132_ARG;A_133_ARG;A_297_VAL
0.019  17.097 -14.763   4.573 A_62_LEU;A_136_ARG;A_138_PHE;A_302_SER;A_303_VAL;A_304_ARG;A_305_ASN
>1bh6
0.777  -2.496   9.316   5.769 A_123_MET;A_124_SER;A_125_LEU;A_126_GLY;A_127_GLY;A_151_ALA;A_153_GLY;A_166_TYR;A_167_PRO;A_220_SER
0.112   6.424   6.635  10.317 A_32_ASP;A_33_THR;A_59_ASP;A_61_ASN;A_62_GLY;A_63_HIS;A_64_GLY;A_96_ASN;A_97_SER;A_99_GLY
0.057  -2.387   2.757  11.808 A_63_HIS;A_154_ASN;A_188_PHE;A_201_GLY;A_216_LEU;A_217_ASN;A_218_GLY;A_219_THR;A_220_SER;A_221_MET
0.045 -19.841   0.414   8.788 A_157_ASN;A_185_ARG;A_191_VAL;A_258_ASP;A_260_PHE;A_261_TYR;A_262_TYR
0.024  -5.068  15.875   1.143 A_103_TYR;A_126_GLY;A_127_GLY;A_128_PRO;A_129_SER;A_130_GLY;A_131_SER;A_134_LEU;A_165_GLY;A_166_TYR;A_167_PRO;A_170_TYR
0.018   9.458  -9.447   9.556 A_3_THR;A_5_PRO;A_39_HIS;A_41_ASP;A_73_ALA;A_79_GLY;A_80_VAL;A_81_LEU;A_205_TYR;A_206_SER;A_207_THR;A_212_THR;A_213_TYR;A_214_THR
0.017   1.368  -8.963  12.049 A_5_PRO;A_6_TYR;A_202_VAL;A_203_SER;A_204_VAL;A_205_TYR;A_206_SER;A_214_THR;A_215_SER;A_216_LEU
0.014  -9.864   6.159  11.662 A_153_GLY;A_154_ASN;A_155_SER;A_156_GLY;A_157_ASN;A_163_THR;A_187_SER;A_188_PHE;A_189_SER;A_190_SER
0.012   3.296  14.837   6.109 A_94_VAL;A_95_LEU;A_96_ASN;A_99_GLY;A_100_SER;A_101_GLY;A_102_SER;A_106_ILE
0.011  14.897   4.491   8.481 A_33_THR;A_34_GLY;A_35_ILE;A_36_ALA;A_37_SER;A_57_ASN;A_58_THR;A_59_ASP;A_60_GLY;A_61_ASN;A_62_GLY;A_65_THR;A_93_LYS;A_209_PRO
>1bif
0.945  21.852  -4.215  -1.990 A_268_ILE;A_326_GLU;A_327_ILE;A_337_TYR;A_351_ARG;A_355_LYS;A_366_TYR;A_392_GLN;A_393_ALA;A_396_ARG;A_444_THR
0.878 -14.294   7.019  -1.161 A_49_ALA;A_50_ARG;A_51_GLY;A_52_LYS;A_53_THR;A_54_TYR;A_55_ILE;A_157_SER;A_168_ASN;A_428_TYR
0.830 -22.026  -0.658  -5.842 A_74_ASN;A_75_VAL;A_76_GLY;A_79_ARG;A_92_PHE;A_129_ASP;A_130_ALA;A_131_THR;A_194_ARG;A_198_TYR
0.148 -29.377  -2.313  -2.509 A_100_LEU;A_103_ARG;A_131_THR;A_133_THR;A_134_THR;A_137_ARG;A_198_TYR
0.090  25.140   3.072   1.350 A_256_ARG;A_257_HIS;A_258_GLY;A_259_GLU;A_260_SER;A_263_ASN;A_269_GLY;A_272_PRO;A_306_ARG;A_391_HIS;A_417_LEU
0.067   7.951   6.640  11.923 A_300_PHE;A_321_PHE;A_323_VAL;A_375_PRO;A_376_VAL;A_379_GLU;A_380_LEU
0.039  -8.134 -14.139   9.252 A_38_CYS;A_39_PRO;A_40_THR;A_68_VAL;A_124_HIS;A_125_VAL;A_232_ASP;A_234_ILE
0.038 -32.592  -1.593 -11.407 A_89_PHE;A_90_GLU;A_91_PHE;A_92_PHE;A_93_LEU;A_96_ASN;A_98_GLU;A_99_GLY;A_100_LEU;A_103_ARG
0.032  31.474  -6.061 -11.230 A_462_LEU;A_464_THR;A_465_VAL;A_466_PRO;A_467_ALA;A_468_HIS
0.029  23.983  21.944  -6.662 A_280_GLU;A_283_LYS;A_284_HIS;A_287_GLN;A_437_LEU
0.024 -20.538  11.043   2.533 A_47_LEU;A_48_PRO;A_49_ALA;A_50_ARG;A_157_SER;A_158_ILE;A_159_CYS;A_160_VAL;A_161_ASP;A_165_ILE
0.024  30.625  -6.731   1.364 A_266_GLY;A_267_ARG;A_268_ILE;A_269_GLY;A_332_CYS;A_333_GLU;A_334_GLU;A_335_MET;A_336_THR;A_337_TYR;A_339_GLU;A_340_ILE
0.024  32.483   3.300   5.183 A_260_SER;A_261_GLU;A_262_LEU;A_271_ASP;A_272_PRO;A_273_GLY
0.023  25.801   4.250  -6.801 A_256_ARG;A_259_GLU;A_263_ASN;A_417_LEU;A_441_ALA;A_442_VAL;A_443_ASN;A_444_THR
0.021 -28.885   4.935   4.351 A_47_LEU;A_133_THR;A_198_TYR;A_199_GLU;A_200_ASN;A_201_SER;A_202_TYR;A_203_GLU;A_204_SER
>1bmt
0.938  11.837  -1.771   3.323 A_112_GLY;A_113_LYS;A_116_VAL;A_154_SER;A_156_LEU;A_183_GLY;A_184_GLY;A_185_ALA;A_207_VAL;A_208_GLN;A_209_ASN;A_210_ALA
0.927 -11.680   3.401  -0.745 B_762_GLY;B_763_LYS;B_804_SER;B_806_LEU;B_833_GLY;B_834_GLY;B_835_ALA;B_857_VAL;B_858_GLN;B_859_ASN;B_860_ALA
0.307 -12.117  11.231  -6.930 B_701_MET;B_722_ALA;B_759_HIS;B_760_ASP;B_761_ILE;B_806_LEU
0.250  12.722  -9.145   7.466 A_51_MET;A_109_HIS;A_110_ASP;A_111_ILE;A_112_GLY;A_156_LEU
0.046  10.565 -30.144   4.271 A_4_TRP;A_15_TYR;A_19_LYS;A_20_GLY;A_21_ILE
0.034   6.166   9.345  -3.001 A_205_VAL;A_206_TYR;A_212_ARG;A_216_VAL;A_229_PHE;A_232_ARG;A_233_THR;A_236_GLU;A_237_TYR
0.033 -21.371   4.458  -6.362 B_726_LYS;B_760_ASP;B_761_ILE;B_763_LYS;B_764_ASN;B_765_ILE;B_779_ASP
0.025  -7.879  -4.540   5.312 B_855_VAL;B_856_TYR;B_857_VAL;B_858_GLN;B_859_ASN;B_862_ARG;B_866_VAL
0.024  -5.623  11.282 -29.409 B_652_ALA;B_654_TRP;B_655_ARG;B_665_TYR;B_671_ILE;B_674_PHE
0.024  -5.105  14.274  -2.461 B_705_GLY;B_806_LEU;B_836_THR
0.022  10.592 -16.025  11.105 A_51_MET;A_54_VAL;A_55_GLY;A_58_PHE;A_63_MET;A_64_PHE;A_65_LEU;A_67_GLN;A_68_VAL;A_69_VAL;A_71_SER;A_72_ALA
0.015 -29.768   1.462  16.549 B_790_LEU;B_794_LYS;B_824_GLN;B_826_PHE
0.014   8.084  -7.049  13.893 A_109_HIS;A_156_LEU;A_157_ILE;A_158_THR;A_186_THR
0.014 -17.724  14.138 -13.147 B_719_VAL;B_720_LYS;B_722_ALA;B_723_ARG;B_726_LYS
0.014  -1.188   4.392   6.303 A_188_SER;A_189_LYS;A_190_ALA;B_837_THR;B_838_SER;B_839_LYS;B_840_ALA;B_856_TYR
0.012  22.045  -7.500  -0.688 A_83_GLU;A_114_ASN;A_115_ILE;A_118_VAL;A_129_ASP
0.010  19.548  -4.889   9.449 A_103_THR;A_104_VAL;A_107_ASP;A_108_VAL;A_109_HIS;A_110_ASP;A_113_LYS;A_131_GLY;A_132_VAL;A_133_MET
0.010   3.024 -25.158   3.049 A_4_TRP;A_7_TRP;A_11_LYS;A_14_GLU;A_15_TYR;A_16_SER;A_18_VAL;A_19_LYS
0.010  19.011 -14.011  11.400 A_69_VAL;A_72_ALA;A_108_VAL
>1boo
0.948   1.688  -2.023   6.209 A_40_SER;A_42_PRO;A_258_ASP;A_259_ILE;A_260_PHE;A_261_GLY;A_262_GLY;A_280_PHE;A_281_GLU;A_282_MET
0.235  -2.302  -4.688  -0.347 A_40_SER;A_41_PRO;A_83_ASP;A_233_HIS;A_235_ALA;A_236_ARG;A_237_PHE
0.150  10.998  -8.136  -7.873 A_217_SER;A_218_ASN;A_219_GLY;A_220_GLN;A_221_TYR;A_222_LEU;A_268_LEU;A_293_ARG
0.047 -16.242 -11.033   5.789 A_43_PHE;A_45_LEU;A_87_ALA;A_88_TYR;A_89_MET;A_90_LYS;A_94_ALA;A_96_SER
0.041 -10.036  -6.730   1.292 A_43_PHE;A_84_PHE;A_85_GLY;A_86_GLY;A_87_ALA;A_98_TYR;A_125_LYS;A_145_ASN
0.039 -16.959  -5.196  -4.712 A_86_GLY;A_95_ARG;A_99_ASN;A_100_PHE;A_142_ASP;A_144_VAL;A_146_THR
0.021   3.178 -10.586  -3.756 A_214_ASN;A_221_TYR;A_222_LEU;A_232_ALA;A_233_HIS;A_234_PRO;A_235_ALA;A_236_ARG;A_237_PHE;A_263_SER;A_293_ARG
0.021  -5.995 -10.055  -5.447 A_120_TRP;A_122_ASN;A_124_SER;A_125_LYS;A_126_LEU;A_127_PRO;A_145_ASN
0.016  23.799  -5.191  -2.083 A_294_PHE;A_295_LEU;A_299_ILE;A_303_LYS;A_307_ILE;A_319_LEU;A_321_SER;A_322_ILE
0.015  -7.097  15.044 -10.306 A_79_SER;A_115_ALA;A_149_TRP;A_154_GLU;A_155_TRP;A_156_PRO;A_157_LYS;A_158_SER;A_249_LEU
0.012 -20.224 -19.326   2.074 A_91_GLY;A_92_VAL;A_93_PRO;A_129_PRO;A_131_GLU;A_132_TRP;A_136_ARG;A_138_ILE
0.011  -4.380  -1.978  11.901 A_42_PRO;A_46_GLN;A_47_ARG;A_48_LYS;A_62_TRP;A_66_PHE;A_260_PHE
0.010  14.034   9.082   2.580 A_4_PHE;A_14_ASN;A_15_GLY;A_16_SER;A_18_TYR;A_255_LEU;A_277_TRP;A_278_ILE
>1bpw
0.811  26.330 -12.854 -14.765 A_164_ALA;A_165_TRP;A_166_ASN;A_240_THR;A_241_GLY;A_242_SER;A_264_LEU;A_265_GLY;A_295_GLN;A_297_CYS;A_400_GLU;A_402_PHE
0.777 -18.819   0.391  -0.092 C_260_VAL;C_261_THR;C_474_PHE;C_485_TYR;D_260_VAL;D_474_PHE;D_485_TYR
0.762  18.511   0.574  -0.325 A_260_VAL;A_261_THR;A_474_PHE;A_485_TYR;B_260_VAL;B_474_PHE;B_485_TYR
0.733 -26.295 -15.396  12.819 D_164_ALA;D_165_TRP;D_166_ASN;D_240_THR;D_241_GLY;D_242_SER;D_265_GLY;D_295_GLN;D_297_CYS;D_400_GLU;D_402_PHE
0.658 -27.076  15.501 -12.180 C_164_ALA;C_165_TRP;C_166_ASN;C_241_GLY;C_242_SER;C_265_GLY;C_297_CYS;C_400_GLU;C_402_PHE
0.601  25.887  11.905  15.114 B_164_ALA;B_165_TRP;B_166_ASN;B_240_THR;B_241_GLY;B_242_SER;B_263_GLU;B_297_CYS;B_402_PHE
0.497  10.659 -15.052 -18.935 A_121_ALA;A_458_SER;A_459_ILE;A_460_SER;A_461_PRO
0.457  29.682  -4.613 -15.495 A_162_ILE;A_163_LEU;A_164_ALA;A_189_LYS;A_239_PHE;A_240_THR;A_241_GLY;A_245_THR
0.451  30.604   4.927  15.505 B_162_ILE;B_163_LEU;B_189_LYS;B_239_PHE;B_240_THR;B_241_GLY;B_245_THR
0.379  18.371 -11.604 -15.773 A_166_ASN;A_167_TYR;A_170_MET;A_171_ILE;A_174_TRP;A_297_CYS;A_298_THR;A_466_PHE
0.374 -30.011  -8.405  15.071 D_162_ILE;D_163_LEU;D_164_ALA;D_189_LYS;D_191_SER;D_239_PHE;D_240_THR;D_241_GLY;D_245_THR
0.370  -9.126  16.641 -15.169 C_121_ALA;C_458_SER;C_459_ILE;C_460_SER;C_461_PRO;C_462_VAL
0.351 -18.289  15.437 -14.073 C_166_ASN;C_167_TYR;C_170_MET;C_174_TRP;C_296_VAL;C_297_CYS;C_298_THR;C_466_PHE
0.342 -17.514 -16.098  14.933 D_166_ASN;D_167_TYR;D_170_MET;D_174_TRP;D_296_VAL;D_297_CYS;D_298_THR;D_460_SER
0.327  11.084  13.473  18.406 B_121_ALA;B_170_MET;B_174_TRP;B_458_SER;B_459_ILE;B_460_SER;B_461_PRO
0.216  -7.835 -17.402  16.604 D_121_ALA;D_459_ILE;D_460_SER;D_461_PRO
0.209 -31.970   7.178 -13.737 C_162_ILE;C_163_LEU;C_189_LYS;C_221_GLY;C_222_ALA;C_239_PHE;C_245_THR;C_249_VAL
0.174 -21.633  11.389   9.160 D_156_LEU;D_157_GLY;D_158_VAL;D_233_ASN;D_234_VAL;D_235_ALA;D_236_LYS
0.115  -3.752 -22.224 -12.006 B_145_GLY;B_146_GLY;B_147_ALA;B_148_PHE;B_495_GLU;B_496_MET;B_497_GLY;D_442_ARG
0.101 -10.049 -10.087 -29.083 C_85_VAL;C_206_HIS;C_208_ALA;C_209_GLY;C_210_VAL;C_211_PRO
0.078  23.686  12.848  -6.599 A_156_LEU;A_157_GLY;A_158_VAL;A_232_PRO;A_233_ASN;A_234_VAL;A_235_ALA;A_236_LYS;B_470_LYS
0.073  -5.957  19.413   9.574 A_142_GLN;A_146_GLY;A_147_ALA;A_148_PHE;A_496_MET;C_441_HIS;C_442_ARG;C_445_ALA;D_152_ARG
0.071 -37.271  -0.303 -21.472 C_54_PRO;C_55_CYS;C_56_GLY;C_57_ALA;C_59_GLU;C_60_VAL;C_219_GLN;C_220_GLY;C_221_GLY;C_223_GLU;C_224_THR;C_227_LEU
0.069 -10.096  -4.496   0.364 C_153_ARG;C_484_ASP;C_489_LEU;D_476_ARG;D_481_ALA;D_484_ASP;D_485_TYR
0.063   4.325   5.699  -1.505 A_137_SER;A_138_GLY;A_139_GLN;A_151_THR;A_153_ARG;A_484_ASP;A_489_LEU
0.051  11.127 -15.142  26.369 B_73_LYS;B_206_HIS;B_209_GLY;B_210_VAL;B_211_PRO;B_212_VAL
0.049 -24.647  32.398 -30.133 C_325_VAL;C_326_VAL;C_327_GLY;C_328_ASP;C_334_THR;C_336_MET;C_369_LEU;C_371_PRO;C_372_SER;C_376_LEU;C_381_PHE
0.047 -11.364   4.190   0.535 C_476_ARG;C_481_ALA;C_484_ASP;C_485_TYR;D_153_ARG;D_484_ASP;D_487_SER;D_488_GLN;D_489_LEU
0.047   4.819 -32.847   5.988 A_414_GLU;A_436_ASP;A_438_SER;A_439_ARG;A_442_ARG;C_496_MET;D_435_ARG
0.045  35.910   2.262  21.662 B_38_GLU;B_52_MET;B_54_PRO;B_189_LYS;B_192_PRO;B_219_GLN;B_220_GLY;B_221_GLY;B_222_ALA;B_224_THR
0.045  34.690  -6.383  26.644 B_22_ASN;B_24_TRP;B_31_SER;B_53_VAL;B_54_PRO;B_55_CYS;B_56_GLY;B_59_GLU;B_219_GLN
0.041  19.135  -8.829   2.051 A_468_GLY;A_469_TYR;A_470_LYS;A_473_GLY;A_474_PHE;A_476_ARG;B_156_LEU;B_235_ALA;B_259_HIS;B_488_GLN
0.038   5.471 -20.663   6.882 A_441_HIS;A_442_ARG;A_445_ALA;B_152_ARG;C_142_GLN;C_146_GLY;C_147_ALA;C_148_PHE;C_496_MET
0.036 -34.608 -41.719   8.533 D_356_LYS;D_359_GLY;D_360_ALA;D_361_ARG;D_362_VAL
0.035  25.995  37.926   7.832 B_310_MET;B_387_LEU;B_388_ASP;B_389_ASN;B_390_CYS;B_391_ARG;B_408_VAL;B_409_LEU;B_410_PRO
0.033 -20.598 -12.327  -9.760 C_71_TYR;C_155_PRO;C_156_LEU;C_157_GLY;C_158_VAL;C_233_ASN;C_235_ALA;C_488_GLN
0.032   6.260  -3.891  -0.934 A_481_ALA;A_484_ASP;B_137_SER;B_139_GLN;B_153_ARG;B_484_ASP;B_489_LEU
0.026  30.373  16.516   8.057 B_242_SER;B_243_VAL;B_244_PRO;B_265_GLY;B_266_GLY;B_399_GLU;B_400_GLU;B_426_PHE
0.026  20.875  22.503   9.274 B_266_GLY;B_267_LYS;B_268_SER;B_269_PRO;B_270_LEU;B_288_ALA;B_297_CYS;B_298_THR;B_299_ASN;B_300_GLY;B_301_THR;B_302_ARG;B_429_ALA;B_430_SER;B_457_TYR
0.025  32.736 -11.224 -25.143 A_41_PHE;A_165_TRP;A_191_SER;A_192_PRO;A_193_MET;A_194_THR;A_340_ILE;A_341_SER
0.025  23.299 -14.286   7.813 B_68_GLN;B_156_LEU;B_157_GLY;B_158_VAL;B_232_PRO;B_233_ASN;B_234_VAL;B_235_ALA
0.024 -22.299  23.006  -7.321 C_266_GLY;C_267_LYS;C_268_SER;C_288_ALA;C_296_VAL;C_297_CYS;C_298_THR;C_299_ASN;C_300_GLY;C_301_THR;C_302_ARG;C_400_GLU;C_457_TYR
0.024 -29.341 -36.831  31.595 D_369_LEU;D_370_THR;D_371_PRO;D_372_SER;D_373_ASP;D_377_LYS
0.023 -31.942 -14.829  20.165 D_165_TRP;D_191_SER;D_193_MET;D_340_ILE;D_341_SER;D_344_GLN
0.023 -18.529   1.695 -10.632 C_174_TRP;C_175_LYS;C_178_PRO;C_236_LYS;C_237_VAL;C_238_SER;C_261_THR;C_476_ARG;C_477_GLU;C_482_THR;C_485_TYR;C_486_TYR
0.023  35.166  -1.958 -21.350 A_52_MET;A_54_PRO;A_189_LYS;A_192_PRO;A_219_GLN;A_220_GLY;A_221_GLY;A_222_ALA;A_223_GLU;A_224_THR
0.023 -33.735   2.050 -33.078 C_19_ASP;C_20_ASP;C_21_LEU;C_22_ASN;C_29_ILE;C_30_LYS;C_31_SER;C_51_GLN;C_52_MET;C_53_VAL
0.022  37.655   6.499 -26.307 A_22_ASN;A_31_SER;A_35_ALA;A_53_VAL;A_54_PRO;A_55_CYS;A_56_GLY;A_59_GLU
0.022 -24.243  10.023 -21.124 C_163_LEU;C_164_ALA;C_165_TRP;C_166_ASN;C_167_TYR;C_168_PRO;C_169_PHE;C_171_ILE;C_190_PRO;C_191_SER;C_194_THR;C_197_THR
0.021  -1.661  33.019   8.137 B_277_GLU;B_435_ARG;C_436_ASP;C_437_ILE;C_438_SER;C_439_ARG
0.020 -33.858  14.864 -18.735 C_165_TRP;C_191_SER;C_193_MET;C_340_ILE;C_341_SER;C_344_GLN
0.020  18.100   8.352  16.224 B_167_TYR;B_170_MET;B_171_ILE;B_172_ALA;B_174_TRP;B_240_THR;B_466_PHE;B_477_GLU
0.019 -20.561  -7.796  -2.485 C_235_ALA;C_257_VAL;C_258_LYS;C_259_HIS;C_488_GLN;D_468_GLY;D_469_TYR;D_470_LYS;D_473_GLY;D_474_PHE;D_475_GLY
0.018   7.462  21.226  -7.995 A_76_LYS;A_152_ARG;B_442_ARG;B_445_ALA;B_446_ASN;D_142_GLN;D_146_GLY;D_496_MET
0.017 -24.571  40.124  -1.345 C_310_MET;C_314_LEU;C_388_ASP;C_389_ASN;C_390_CYS;C_408_VAL;C_409_LEU;C_410_PRO
0.017 -14.283  22.205 -18.813 C_114_GLU;C_117_TYR;C_118_ASP;C_167_TYR;C_287_MET;C_291_LEU;C_292_THR;C_458_SER;D_502_LEU
0.016  12.132  36.301  -4.396 B_273_PHE;B_306_GLN;B_412_ASP;B_413_THR;B_414_GLU;B_415_GLU;B_439_ARG
0.016  31.823  11.263  21.365 B_165_TRP;B_191_SER;B_193_MET;B_340_ILE;B_341_SER;B_344_GLN
0.016 -11.454 -14.846   9.720 C_491_THR;C_493_ILE;D_174_TRP;D_451_THR;D_453_TYR;D_459_ILE;D_460_SER;D_461_PRO;D_464_VAL;D_465_PRO;D_466_PHE;D_478_ASN
0.015 -11.146  20.510  -5.466 C_429_ALA;C_430_SER;C_431_GLY;C_451_THR;C_452_CYS;C_453_TYR;C_454_ILE;C_457_TYR;C_458_SER;C_459_ILE;D_491_THR;D_492_VAL;D_493_ILE
0.015 -20.171  14.293  -4.770 C_263_GLU;C_264_LEU;C_265_GLY;C_298_THR;C_427_GLY;C_428_LEU;C_429_ALA;C_466_PHE;C_467_GLY;C_468_GLY;C_469_TYR;C_472_SER;C_473_GLY
0.015 -35.651   3.891  28.366 D_22_ASN;D_24_TRP;D_29_ILE;D_31_SER;D_32_LYS;D_35_ALA;D_53_VAL;D_54_PRO;D_55_CYS;D_56_GLY;D_59_GLU
0.015 -16.361   8.285 -18.600 C_122_ALA;C_125_CYS;C_167_TYR;C_168_PRO;C_169_PHE;C_170_MET;C_171_ILE;C_172_ALA;C_173_ALA;C_174_TRP;C_175_LYS
0.015  -4.728  -1.073  -7.395 C_132_LEU;C_135_THR;C_136_LEU;C_137_SER;C_153_ARG;C_480_GLN;C_483_VAL
0.015 -14.748  15.281  10.915 C_448_GLU;D_71_TYR;D_75_SER;D_76_LYS;D_154_GLU;D_155_PRO
0.014 -13.635 -23.038  17.902 C_502_LEU;D_114_GLU;D_167_TYR;D_287_MET;D_291_LEU;D_458_SER
0.013  31.656  -1.326  33.373 B_17_VAL;B_18_THR;B_19_ASP;B_20_ASP;B_21_LEU;B_50_CYS;B_51_GLN;B_52_MET;B_53_VAL
0.013   8.654 -21.103 -25.872 A_113_THR;A_117_TYR;B_502_LEU
0.013  25.158 -27.568 -34.628 A_325_VAL;A_326_VAL;A_327_GLY;A_328_ASP;A_369_LEU;A_370_THR;A_371_PRO;A_372_SER;A_376_LEU;A_381_PHE
0.013   4.431  31.857  -6.142 B_414_GLU;B_436_ASP;B_438_SER;B_439_ARG;B_442_ARG;C_435_ARG;D_496_MET
0.013 -30.903 -10.488   3.713 C_257_VAL;D_242_SER;D_243_VAL;D_244_PRO;D_245_THR;D_246_GLY;D_247_LYS;D_248_LYS;D_264_LEU;D_471_MET
0.013  20.680 -18.046  -6.035 A_265_GLY;A_266_GLY;A_267_LYS;A_268_SER;A_269_PRO;A_297_CYS;A_426_PHE;A_427_GLY;A_428_LEU;A_429_ALA;A_430_SER;A_449_ALA;A_472_SER
0.013  21.041 -14.756  22.285 B_24_TRP;B_25_GLY;B_26_GLY;B_63_ALA;B_65_GLN;B_66_SER;B_67_ALA;B_68_GLN;B_69_ALA;B_70_ALA;B_211_PRO;B_212_VAL;B_213_GLY;B_214_LEU;B_215_VAL;B_216_ASN
0.013 -17.389 -10.931   5.593 D_262_LEU;D_263_GLU;D_428_LEU;D_466_PHE;D_467_GLY;D_468_GLY;D_472_SER;D_474_PHE;D_475_GLY;D_476_ARG;D_477_GLU
0.012 -13.972 -17.129  -9.894 C_71_TYR;C_76_LYS;C_152_ARG;C_154_GLU;C_490_LYS;D_445_ALA;D_446_ASN;D_447_LEU;D_448_GLU
0.012  11.656   2.092   5.640 B_476_ARG;B_477_GLU;B_478_ASN;B_479_GLY;B_480_GLN;B_481_ALA;B_482_THR;B_483_VAL;B_484_ASP;B_485_TYR
0.012  21.426   8.338   7.225 B_239_PHE;B_261_THR;B_262_LEU;B_263_GLU;B_264_LEU;B_428_LEU;B_467_GLY;B_468_GLY;B_472_SER;B_473_GLY;B_474_PHE;B_475_GLY
0.012 -36.077  16.801 -26.681 C_39_PRO;C_40_VAL;C_41_PHE;C_340_ILE;C_341_SER;C_342_LYS;C_343_PRO;C_380_TYR
0.012   4.588 -35.814  -9.949 A_275_ASP;A_276_CYS;A_277_GLU;A_278_LEU;A_435_ARG
0.011  22.167  -9.975 -23.357 A_104_GLU;A_108_ASN;A_110_LYS;A_118_ASP;A_164_ALA;A_165_TRP;A_166_ASN;A_167_TYR;A_168_PRO;A_169_PHE;A_170_MET;A_171_ILE;A_194_THR
0.011 -42.597   0.913 -31.890 C_32_LYS;C_33_ASP;C_34_GLY;C_35_ALA;C_36_THR;C_37_THR;C_53_VAL
0.011 -34.348 -19.557  13.304 D_344_GLN;D_347_LYS;D_351_PHE;D_401_ILE;D_402_PHE
0.011 -35.970  -2.140  10.110 D_222_ALA;D_225_GLY;D_226_SER;D_229_CYS;D_230_HIS;D_248_LYS;D_249_VAL;D_252_MET
0.010 -36.588  -2.294  22.286 D_52_MET;D_53_VAL;D_54_PRO;D_55_CYS;D_56_GLY;D_219_GLN;D_220_GLY;D_221_GLY;D_223_GLU;D_224_THR
0.010  13.638  20.482  22.278 A_502_LEU;A_503_PHE;B_114_GLU;B_117_TYR;B_287_MET;B_291_LEU
>1bqy
0.972  41.418   6.022  -8.395 B_175_THR;B_176_CYS;B_177_HIS;B_178_PHE;B_179_ASP;B_180_SER;B_194_VAL;B_195_SER;B_196_TRP;B_197_GLY;B_198_GLY;B_201_CYS
0.967 -52.089   4.853  -6.409 A_174_ASP;A_175_THR;A_176_CYS;A_177_HIS;A_179_ASP;A_180_SER;A_194_VAL;A_195_SER;A_196_TRP;A_197_GLY;A_198_GLY;A_201_CYS
0.103  56.817   9.390  -6.491 B_23_GLY;B_24_PHE;B_56_LYS
0.077 -37.841   9.573  -6.592 A_17_VAL;A_23_GLY;A_24_PHE;A_25_LEU;A_56_LYS;A_123_TRP
0.072  37.739  -0.984 -11.708 B_81_ASP;B_82_GLU;B_83_VAL;B_157_ARG;B_195_SER;B_196_TRP;B_197_GLY
0.045  48.742   8.821  -6.180 B_1_VAL;B_24_PHE;B_122_GLY;B_123_TRP;B_124_GLY;B_125_LYS;B_133_TYR;B_134_PRO;B_176_CYS;B_177_HIS;B_178_PHE;B_179_ASP;B_180_SER
0.038 -53.603  -3.403  -8.687 A_41_HIS;A_81_ASP;A_82_GLU;A_83_VAL;A_84_ASP;A_86_ASP;A_157_ARG;A_195_SER;A_196_TRP
0.036  39.650   4.348   9.911 B_117_VAL;B_118_CYS;B_119_ARG;B_184_LEU;B_185_ILE;B_186_CYS;B_187_ASN;B_188_GLY;B_189_ILE
0.033 -35.374   5.646   4.774 A_12_HIS;A_13_ARG;A_14_SER;A_15_LEU;A_16_VAL;A_17_VAL;A_50_LEU;A_51_PHE;A_52_GLY;A_53_VAL;A_54_HIS;A_101_HIS;A_102_ILE;A_123_TRP
0.029 -40.796   2.935  10.780 A_11_GLU;A_12_HIS;A_13_ARG;A_14_SER;A_15_LEU;A_103_ALA;A_104_PRO;A_105_LEU;A_185_ILE
0.022 -46.705   3.148   0.432 A_121_MET;A_122_GLY;A_175_THR;A_179_ASP;A_180_SER;A_181_GLY;A_182_GLY;A_183_PRO;A_184_LEU;A_193_ILE;A_194_VAL;A_210_TYR
0.022  36.033  15.958  -4.502 B_2_PHE;B_3_GLY;B_128_PRO;B_171_GLY;B_172_GLY;B_173_ARG;B_174_ASP;B_201_CYS;B_202_GLY;B_203_GLN
0.020  38.943  -5.565  -5.184 B_83_VAL;B_84_ASP;B_85_LYS;B_86_ASP;B_87_ILE;B_162_THR;B_163_THR;B_193_ILE;B_195_SER;B_196_TRP;B_209_VAL;B_210_TYR;B_211_THR;B_212_LYS;B_216_TYR
0.020 -44.339   0.482  -9.085 A_25_LEU;A_26_CYS;A_41_HIS;A_42_CYS;A_43_ASP;A_178_PHE;A_180_SER
0.018 -38.636  17.503   9.109 A_6_GLU;A_7_CYS;A_8_ASN;A_9_ILE;A_54_HIS
0.017 -57.427   7.345 -15.616 A_199_HIS;A_200_PRO
0.016  50.009  -1.181  12.185 B_13_ARG;B_14_SER;B_30_LEU;B_103_ALA;B_104_PRO;B_105_LEU;B_106_SER
0.016  42.724  12.912   0.978 B_1_VAL;B_2_PHE;B_3_GLY;B_4_GLY;B_5_ASP;B_120_ILE;B_138_HIS;B_139_CYS;B_140_ALA;B_173_ARG;B_174_ASP
0.016 -45.305  13.511  -5.864 A_1_VAL;A_123_TRP;A_124_GLY;A_125_LYS;A_126_THR;A_127_ILE;A_132_ILE;A_133_TYR;A_134_PRO;A_177_HIS
0.013  36.592  13.885   7.125 B_117_VAL;B_119_ARG;B_140_ALA;B_141_ASN;B_142_ILE;B_173_ARG
0.011 -34.569 -12.110   8.056 A_32_ASN;A_33_GLN;A_34_ASP;A_35_TRP;A_91_LYS;A_224_ILE
0.011 -61.206  -4.652 -12.959 A_154_TYR;A_155_SER;A_156_TRP;A_157_ARG;A_158_GLN
0.010  29.423  -2.649   0.696 B_144_ILE;B_145_LEU;B_146_ASP;B_147_HIS;B_148_ALA;B_161_ASN;B_163_THR;B_164_LEU;B_165_CYS;B_212_LYS
>1buc
0.817  23.067  -6.043  -5.721 B_128_LEU;B_129_THR;B_134_GLY;B_135_THR;B_137_ALA;B_243_LEU;B_247_ARG;B_366_TYR;B_367_GLU;B_368_GLY;B_369_THR
0.785 -22.461   5.661  -5.987 A_128_LEU;A_129_THR;A_134_GLY;A_135_THR;A_243_LEU;A_247_ARG;A_365_ILE;A_366_TYR;A_367_GLU;A_368_GLY;A_369_THR
0.462 -24.676  -2.079  -7.479 A_160_PHE;A_162_THR;A_213_THR;A_362_ILE;A_366_TYR;A_367_GLU
0.382  24.787   2.169  -8.981 B_160_PHE;B_162_THR;B_203_GLU;B_205_LYS;B_213_THR;B_362_ILE;B_365_ILE;B_366_TYR
0.364  -0.141  22.625 -18.971 B_268_TYR;B_272_ARG;B_274_GLN;B_279_LEU;B_285_ILE;B_340_GLN;B_341_ILE;B_342_PHE;B_343_GLY
0.359   0.424 -23.361 -18.254 A_268_TYR;A_272_ARG;A_274_GLN;A_279_LEU;A_285_ILE;A_341_ILE;A_342_PHE;A_343_GLY
0.157   1.202  -0.292  -9.183 A_295_GLN;A_333_ARG;B_295_GLN;B_326_VAL;B_330_VAL
0.133  18.445  -3.881  12.359 B_54_TYR;B_69_VAL;B_99_ASN;B_102_TRP;B_103_GLN;B_310_LYS
0.099  17.646  12.152  17.944 B_12_PHE;B_15_LEU;B_48_LEU;B_49_GLY;B_50_ILE;B_62_SER
0.090 -29.627  19.556   3.661 A_182_ASN;A_183_HIS;A_184_GLY;A_185_ILE;A_231_GLU;A_232_GLU;A_233_GLY;A_234_LYS;A_235_GLY;A_236_PHE
0.088   3.618  10.931   4.560 B_77_GLU;B_81_LYS;B_259_GLU;B_297_GLU;B_300_ARG;B_304_TYR
0.088  -4.329 -28.732 -14.572 A_268_TYR;A_271_GLN;A_272_ARG;A_345_TYR;A_351_TYR
0.082 -28.121  -7.578  21.770 A_57_GLU;A_58_LYS;A_59_TYR;A_60_GLY;A_61_GLY;A_115_VAL;A_119_GLU
0.081  36.028   8.669  -0.004 B_163_ASN;B_164_GLY;B_165_GLY;B_166_ALA;B_167_ALA;B_168_ASP;B_170_TYR;B_192_ASP;B_199_TYR;B_212_GLN
0.073  15.467  12.707 -18.646 B_206_MET;B_347_TYR;B_349_GLU;B_354_ALA;B_357_MET;B_358_ARG
0.068  24.780   8.678  21.123 B_56_GLU;B_57_GLU;B_59_TYR;B_60_GLY;B_61_GLY;B_62_SER;B_118_VAL;B_119_GLU
0.066 -18.856   6.270  10.279 A_99_ASN;A_102_TRP;A_103_GLN;A_241_MET;A_310_LYS;A_316_PHE
0.059 -20.680 -13.233 -15.233 A_205_LYS;A_206_MET;A_207_GLY;A_208_ILE;A_209_HIS;A_349_GLU;A_358_ARG;A_359_ASP
0.052 -44.377   3.508   9.375 A_112_LYS;A_191_GLU;A_194_THR;A_222_LYS;A_223_VAL;A_224_PRO;A_227_ASN
0.040 -18.465   1.792  17.151 A_54_TYR;A_55_PHE;A_56_GLU;A_102_TRP
0.039 -12.852 -12.526 -17.832 A_206_MET;A_332_MET;A_335_THR;A_336_THR;A_339_VAL;A_347_TYR;A_354_ALA;A_357_MET;A_358_ARG
0.038 -28.952 -12.234  -9.326 A_35_GLY;A_36_ILE;A_202_LYS;A_203_GLU;A_205_LYS;A_208_ILE;A_209_HIS;A_210_THR;A_211_SER;A_212_GLN;A_213_THR
0.037  23.756 -14.274  -6.319 B_135_THR;B_136_ASP;B_137_ALA;B_138_SER;B_236_PHE;B_240_MET
0.036  -2.668  -9.851   6.505 A_5_LEU;A_300_ARG;A_304_TYR;B_1_MET
0.033  27.752 -17.256   1.047 B_181_GLY;B_182_ASN;B_183_HIS;B_184_GLY;B_185_ILE;B_233_GLY;B_234_LYS;B_235_GLY;B_236_PHE;B_237_LYS
0.033  28.413   8.556 -12.882 B_202_LYS;B_203_GLU;B_204_ASP;B_205_LYS;B_206_MET;B_213_THR
0.032  -9.690  12.400   4.658 A_309_LYS;A_315_PRO;A_316_PHE;A_317_THR;A_318_VAL;A_319_ASP
0.030   3.852  28.729 -22.372 B_272_ARG;B_274_GLN;B_345_TYR
0.030  10.310  19.635  -1.450 B_21_GLU;B_81_LYS;B_82_TYR;B_260_ALA;B_263_ALA;B_264_ASP
0.027 -19.917  11.867  -0.453 A_236_PHE;A_239_ALA;A_240_MET;A_241_MET;A_243_LEU;A_244_ASP;A_247_ARG
0.027   3.535 -30.325 -22.546 A_273_VAL;A_274_GLN;A_275_PHE;A_276_GLY
0.025  -9.562  30.726 -16.113 B_273_VAL;B_274_GLN;B_275_PHE;B_276_GLY;B_277_LYS;B_278_PRO;B_281_LYS
0.023  -6.866 -19.116 -18.958 A_338_ALA;A_339_VAL;A_340_GLN;A_341_ILE;A_342_PHE;A_343_GLY;A_344_GLY;A_345_TYR;A_346_GLY;A_347_TYR;A_353_VAL
0.022   5.837  27.126 -12.977 B_268_TYR;B_271_GLN;B_272_ARG;B_342_PHE;B_345_TYR;B_351_TYR
0.021  -7.968  22.924 -20.624 B_274_GLN;B_275_PHE;B_277_LYS;B_282_PHE
0.021  24.728  16.055 -13.487 B_32_ASP;B_33_HIS;B_34_LYS;B_35_GLY;B_205_LYS;B_206_MET;B_209_HIS;B_358_ARG
0.020  31.946  -6.603  -4.311 B_127_GLY;B_128_LEU;B_129_THR;B_130_GLU;B_133_ALA;B_140_GLN;B_142_THR;B_157_SER;B_158_LYS;B_161_ILE;B_172_VAL;B_173_PHE
0.019 -11.592 -28.310 -18.434 A_345_TYR;A_348_SER;A_350_GLU;A_351_TYR
0.019 -28.136  11.935  13.917 A_103_GLN;A_104_PHE;A_105_GLY;A_106_THR;A_230_GLY;A_234_LYS
0.019 -11.923 -21.787  -4.918 A_81_LYS;A_82_TYR;A_264_ASP;A_352_PRO;A_355_ARG;A_356_HIS
0.018  11.447  22.258 -23.520 B_343_GLY;B_344_GLY;B_345_TYR;B_347_TYR;B_348_SER
0.018 -18.618 -13.747  17.858 A_12_PHE;A_15_LEU;A_48_LEU;A_49_GLY;A_50_ILE;A_62_SER
0.017  -3.898 -15.310  -1.015 A_81_LYS;A_259_GLU;A_260_ALA;A_262_LEU;A_263_ALA;A_293_LYS;A_296_ILE;A_300_ARG
0.017  17.865  -7.760   5.374 B_240_MET;B_241_MET;B_242_THR;B_243_LEU;B_244_ASP;B_245_GLY;B_246_GLY;B_316_PHE;B_317_THR
0.016  18.317   7.049 -13.082 B_206_MET;B_207_GLY;B_357_MET;B_358_ARG;B_359_ASP;B_360_ALA;B_361_LYS;B_362_ILE;B_363_THR;B_365_ILE
0.015 -21.579 -15.262  -5.457 A_28_VAL;A_31_ARG;A_32_ASP;A_82_TYR;A_83_ASP;A_84_ALA;A_85_GLY;A_86_VAL;A_208_ILE;A_209_HIS;A_210_THR;A_211_SER;A_355_ARG;A_359_ASP
0.014  14.061  22.094  -8.763 B_28_VAL;B_29_THR;B_264_ASP;B_350_GLU;B_351_TYR;B_352_PRO;B_353_VAL;B_355_ARG;B_356_HIS
0.013 -27.442   6.896 -12.355 A_129_THR;A_130_GLU;A_131_PRO;A_132_ASN;A_133_ALA;A_134_GLY;A_135_THR;A_136_ASP;A_159_ILE;A_160_PHE
0.013 -18.538 -25.016 -14.496 A_29_THR;A_33_HIS;A_348_SER;A_349_GLU;A_350_GLU;A_351_TYR
0.013  10.931 -11.772   5.849 B_309_LYS;B_314_LYS;B_315_PRO;B_316_PHE;B_317_THR;B_318_VAL;B_319_ASP
0.012  21.569  -1.501   1.226 B_91_SER;B_92_ALA;B_95_SER;B_96_LEU;B_126_PHE;B_242_THR;B_243_LEU;B_245_GLY;B_246_GLY;B_247_ARG;B_367_GLU
0.012 -35.107 -11.979 -16.018 A_201_LYS;A_202_LYS;A_204_ASP
0.012 -20.163  -4.684 -14.545 A_206_MET;A_358_ARG;A_361_LYS;A_362_ILE;A_365_ILE
0.012  20.176  12.705  -7.322 B_32_ASP;B_83_ASP;B_84_ALA;B_85_GLY;B_86_VAL;B_207_GLY;B_208_ILE;B_209_HIS;B_210_THR;B_211_SER;B_355_ARG;B_359_ASP
0.010  28.318 -10.712  12.725 B_100_PRO;B_101_ILE;B_103_GLN;B_104_PHE;B_105_GLY;B_106_THR;B_229_LEU;B_230_GLY;B_238_ILE
>1bul
0.938   2.286  -7.550  -5.190 A_43_CYS;A_44_SER;A_45_SER;A_47_LYS;A_104_SER;A_145_ASN;A_209_LYS;A_210_THR;A_211_GLY;A_212_SER;A_213_CYS
0.252 -18.530  -1.229   6.791 A_5_ILE;A_21_VAL;A_33_SER;A_34_TYR;A_35_ARG;A_36_ALA
0.109 -10.319   4.657   9.055 A_22_TYR;A_36_ALA;A_158_PRO;A_159_ALA;A_160_ALA;A_162_ALA;A_163_LYS
0.065  12.384   1.779  -9.862 A_82_ILE;A_91_MET;A_95_ASP;A_98_ALA;A_99_ALA;A_100_ALA;A_102_GLN;A_103_TYR;A_105_ASP
0.033 -29.715   5.188   2.740 A_1_ASN;A_2_THR;A_3_LYS;A_4_GLY
0.032  11.613  -9.187  -8.789 A_76_LEU;A_77_GLU;A_78_PHE;A_79_HIS;A_80_SER;A_81_PRO;A_83_THR;A_84_THR;A_104_SER;A_105_ASP;A_106_ASN;A_107_GLY
0.029  16.035  11.254  -1.336 A_55_LEU;A_58_SER;A_64_ASN;A_65_LEU;A_66_ASN;A_94_GLY;A_177_HIS;A_178_GLU;A_181_THR;A_185_TRP
0.027  13.285   1.654  10.241 A_53_ALA;A_62_ARG;A_116_TYR;A_117_ILE;A_118_GLY;A_122_GLY;A_123_MET;A_126_PHE
0.025  13.269 -10.811   1.056 A_74_ARG;A_77_GLU;A_106_ASN;A_109_THR;A_110_ASN;A_111_ILE;A_113_LEU;A_114_GLU;A_140_TRP;A_141_GLU;A_142_LEU
0.014 -19.625   7.325   3.100 A_3_LYS;A_23_ALA;A_30_LYS;A_31_SER;A_32_PHE;A_33_SER;A_260_ALA;A_263_ASN;A_264_LEU;A_265_LYS
0.014   1.819   1.476  -9.450 A_101_LEU;A_102_GLN;A_103_TYR;A_186_LEU;A_188_GLY;A_189_ASN;A_190_THR;A_191_THR;A_192_GLY;A_197_ARG;A_208_ASP;A_209_LYS;A_210_THR
0.010  -5.731  -1.263   2.169 A_45_SER;A_157_THR;A_158_PRO;A_161_VAL;A_220_ASN;A_221_ASP;A_222_TYR;A_236_SER;A_237_VAL;A_238_TYR
>1bwo
0.927 -30.625  -1.070   0.941 A_51_LEU;A_66_ALA;A_81_ILE
0.919  30.646   0.832   1.052 B_10_VAL;B_51_LEU;B_66_ALA;B_81_ILE
0.105  36.059   6.273  -1.420 B_7_ASP;B_10_VAL;B_11_ARG;B_13_CYS;B_14_LEU;B_17_VAL;B_54_ILE;B_58_ILE
0.046 -38.543  -3.588   0.080 A_35_HIS;A_38_ALA;A_44_ARG;A_75_VAL;A_77_LEU;A_79_TYR;A_90_VAL
0.041 -25.093   4.017  -2.343 A_7_ASP;A_10_VAL;A_11_ARG;A_13_CYS;A_14_LEU;A_17_VAL;A_54_ILE;A_58_ILE
0.031 -44.310   4.921  -2.026 A_32_LYS;A_35_HIS;A_36_ASN;A_39_ARG
0.029 -31.035   9.098   8.926 A_16_TYR;A_21_PRO;A_22_GLY;A_23_PRO;A_24_SER;A_65_ASN;A_68_SER;A_69_ILE;A_72_LYS
0.027 -35.597   2.326   7.510 A_66_ALA;A_67_ARG;A_68_SER;A_69_ILE;A_70_PRO;A_71_PRO;A_72_LYS;A_73_CYS;A_74_GLY;A_75_VAL
0.022  28.320  -8.457  -0.208 B_34_LEU;B_35_HIS;B_36_ASN;B_38_ALA;B_44_ARG;B_75_VAL;B_77_LEU;B_79_TYR;B_90_VAL
0.018 -35.383  -9.443   4.669 A_79_TYR;A_80_THR;A_81_ILE;A_85_ILE;A_86_ASP;A_89_ARG;A_90_VAL
0.015 -49.469  -9.195  -2.796 
0.015  35.507  -1.073  10.317 B_48_CYS;B_49_ASN;B_50_CYS;B_51_LEU;B_52_LYS;B_53_GLY;B_87_CYS
0.014 -36.319  -5.046  -7.471 A_1_ILE;A_34_LEU;A_37_GLN;A_38_ALA;A_39_ARG;A_40_SER;A_41_GLN;A_42_SER;A_43_ASP;A_44_ARG;A_45_GLN;A_46_SER;A_47_ALA;A_48_CYS
0.011  35.985 -16.497   4.351 B_39_ARG;B_40_SER;B_41_GLN;B_42_SER;B_43_ASP
0.011 -41.636  -5.301   9.550 A_76_ASN;A_77_LEU;A_78_PRO;A_79_TYR
>1bxk
0.976 -16.513  -2.698   7.661 A_7_THR;A_8_GLY;A_9_GLY;A_11_GLY;A_33_ASP;A_81_LEU;A_82_ALA;A_83_ALA;A_84_GLU
0.972  16.631   3.844   6.668 B_7_THR;B_8_GLY;B_9_GLY;B_11_GLY;B_33_ASP;B_38_ALA;B_81_LEU;B_82_ALA;B_83_ALA;B_84_GLU
0.412 -17.159  -0.270  -1.044 A_13_ILE;A_132_ILE;A_133_SER;A_134_THR;A_160_TYR;A_187_CYS;A_188_SER;A_190_ASN
0.332  18.182  -0.662  -2.984 B_13_ILE;B_134_THR;B_136_GLU;B_187_CYS;B_188_SER;B_189_ASN;B_190_ASN
0.256  22.730   1.020 -17.916 B_225_ASP;B_253_GLY;B_254_HIS;B_255_ASN;B_256_GLU;B_303_ILE
0.191  17.690 -15.318  -5.756 B_217_TYR;B_222_GLN;B_296_GLY;B_297_HIS;B_298_ASP
0.161 -23.477   7.728  -4.237 A_189_ASN;A_199_LYS;A_200_LEU;A_201_ILE;A_224_ARG;A_226_TRP
0.093 -25.126 -12.948  -9.769 A_231_ASP;A_234_ARG;A_235_ALA;A_314_CYS;A_315_VAL;A_316_PRO;A_317_GLN
0.086 -24.593  14.858  -9.252 A_215_PRO;A_216_VAL;A_217_TYR;A_218_GLY;A_220_GLY;A_221_GLN;A_222_GLN;A_259_ASN;A_260_LEU
0.085 -25.743  -5.633 -17.075 A_253_GLY;A_254_HIS;A_255_ASN;A_315_VAL;A_316_PRO;A_318_GLU
0.046  20.862  -8.248  -3.067 B_189_ASN;B_200_LEU;B_224_ARG;B_226_TRP
0.043  12.842  -7.473  -2.431 B_136_GLU;B_158_SER;B_160_TYR;B_161_SER
0.038   3.082  24.436  -4.972 B_116_TRP;B_124_LYS;B_125_SER;B_128_ARG;B_179_GLY;B_181_PRO;B_245_VAL
0.035 -18.962  -1.352 -17.253 A_147_PHE;A_225_ASP;A_254_HIS;A_255_ASN;A_256_GLU;A_302_ALA;A_303_ILE;A_304_ASP;A_305_ALA
0.029 -25.997   3.804  11.663 A_37_TYR;A_38_ALA;A_39_GLY;A_40_ASN;A_196_PHE;A_197_PRO;A_341_VAL;A_346_TYR;A_347_GLN
0.023  20.838   9.176 -18.880 B_254_HIS;B_305_ALA;B_306_SER;B_309_ALA;B_310_ARG;B_314_CYS;B_315_VAL;B_316_PRO
0.022 -15.033   7.662  -2.533 A_136_GLU;A_158_SER;A_160_TYR;A_224_ARG
0.022 -34.829  -8.358   2.638 A_19_ARG;A_193_PRO;A_194_TYR;A_230_GLU;A_330_TRP
0.020  25.321  -5.907  11.039 B_37_TYR;B_196_PHE;B_197_PRO;B_198_GLU;B_341_VAL;B_342_GLN;B_346_TYR
0.018 -24.557  -4.388  13.896 A_10_ALA;A_33_ASP;A_35_LEU;A_39_GLY;A_40_ASN;A_41_LEU;A_42_MET;A_43_SER;A_44_LEU;A_55_PHE
0.016  30.181  22.390  -1.766 B_21_ILE;B_22_ILE;B_23_ASN;B_24_GLU;B_25_THR;B_26_SER;B_52_ARG
0.014 -22.069 -14.935  18.798 A_53_PHE;A_54_ALA;A_55_PHE;A_56_GLU
0.014 -19.352   1.163  -9.394 A_135_ASP;A_187_CYS;A_188_SER;A_189_ASN;A_190_ASN;A_224_ARG;A_225_ASP;A_226_TRP;A_227_LEU;A_251_ILE;A_252_GLY;A_253_GLY;A_301_TYR;A_303_ILE
0.012 -25.578  -1.564   0.166 A_12_PHE;A_13_ILE;A_190_ASN;A_191_TYR;A_192_GLY;A_193_PRO;A_194_TYR;A_195_HIS;A_229_VAL
0.012  23.379   4.070   1.152 B_11_GLY;B_12_PHE;B_13_ILE;B_14_GLY;B_15_SER;B_16_ALA;B_190_ASN;B_193_PRO;B_229_VAL
0.012 -35.164  -6.107  10.849 A_42_MET;A_43_SER;A_45_ALA;A_46_PRO;A_194_TYR;A_334_ASN;A_337_TRP
0.011  24.499   1.378  -9.638 B_188_SER;B_189_ASN;B_190_ASN;B_191_TYR;B_225_ASP;B_226_TRP;B_227_LEU;B_228_TYR;B_229_VAL;B_252_GLY;B_253_GLY;B_254_HIS;B_255_ASN
0.011 -32.760  -0.677  -9.545 A_191_TYR;A_228_TYR;A_318_GLU;A_319_THR;A_320_PHE;A_321_GLU;A_322_SER;A_323_GLY;A_324_MET;A_325_ARG;A_326_LYS;A_327_THR
0.011 -15.701   7.723 -17.287 A_141_LEU;A_143_SER;A_144_THR;A_146_ASP;A_223_ILE;A_256_GLU;A_301_TYR;A_302_ALA
0.011  39.248 -18.582   2.140 B_207_ASN;B_208_ALA;B_209_LEU;B_210_ALA;B_211_GLY;B_212_LYS;B_213_SER;B_278_PRO;B_279_HIS;B_281_VAL;B_287_LEU
0.011 -28.036   9.409   5.035 A_196_PHE;A_197_PRO;A_198_GLU;A_199_LYS;A_200_LEU;A_202_PRO;A_203_LEU;A_206_LEU
0.011 -42.769  15.554  -0.647 A_207_ASN;A_208_ALA;A_209_LEU;A_210_ALA;A_211_GLY;A_212_LYS;A_277_LYS;A_278_PRO;A_279_HIS;A_281_VAL;A_284_TYR;A_287_LEU
>1bxo
0.927  -0.260   4.339   3.737 A_33_ASP;A_35_GLY;A_75_TYR;A_121_LEU;A_213_ASP;A_214_THR;A_215_GLY;A_216_THR
0.106  -6.238  -9.387   5.669 A_124_LEU;A_125_ALA;A_126_PHE;A_127_SER;A_139_THR;A_141_PHE;A_142_ASP;A_153_PHE;A_189_GLY;A_191_TRP
0.059   3.843  -2.995  11.860 A_188_GLN;A_190_PHE;A_192_SER;A_210_GLY;A_211_ILE;A_295_PHE;A_296_SER;A_297_ILE
0.052   9.802  10.800   2.492 A_218_LEU;A_220_LEU;A_242_ALA;A_243_GLY;A_244_GLY;A_284_LEU;A_285_GLY;A_288_GLN
0.033  12.045   2.837  10.699 A_220_LEU;A_221_LEU;A_222_ASP;A_223_ASP;A_288_GLN;A_289_SER;A_290_ASN;A_291_SER;A_292_GLY;A_293_ILE;A_294_GLY;A_295_PHE;A_296_SER;A_297_ILE
0.012  10.086  26.420  -8.657 A_278_GLY;A_279_ASP
0.011  20.294   4.357  -7.628 A_229_TYR;A_251_THR;A_252_ASN;A_253_LEU;A_254_PRO;A_268_PRO;A_269_GLY;A_270_SER;A_271_LEU;A_272_ILE;A_273_ASN
0.011 -18.645   8.716   8.162 A_69_TYR;A_70_THR;A_71_TRP;A_72_SER;A_82_SER;A_83_GLY;A_84_ASN;A_85_VAL;A_104_ALA;A_105_ALA;A_106_GLN
0.010  -6.562   0.661   8.954 A_35_GLY;A_36_SER;A_37_ALA;A_38_ASP;A_73_ILE;A_75_TYR;A_125_ALA;A_129_ILE;A_130_ASN;A_131_THR
>1bye
0.941 -38.213  -8.698  -4.249 A_11_SER;A_13_ASN;A_14_LEU;A_49_ASN;A_53_GLN;A_54_VAL;A_55_PRO;A_66_GLU;A_67_SER
0.920  40.478   4.639  -1.158 C_13_ASN;C_49_ASN;C_53_GLN;C_54_VAL;C_55_PRO;C_66_GLU;C_67_SER
0.889  19.110  -3.102   7.485 D_11_SER;D_13_ASN;D_14_LEU;D_53_GLN;D_54_VAL;D_55_PRO
0.867 -24.833   6.031   8.917 B_13_ASN;B_49_ASN;B_53_GLN;B_54_VAL;B_55_PRO;B_66_GLU;B_67_SER
0.561 -24.127   0.608  16.577 B_10_MET;B_11_SER;B_12_TRP;B_118_ILE
0.301  17.076   5.483  12.456 D_10_MET;D_11_SER;D_12_TRP;D_118_ILE;D_173_CYS
0.192 -46.037  -4.904  -1.367 A_10_MET;A_11_SER;A_12_TRP;A_118_ILE
0.189 -18.107  -4.615  17.505 B_10_MET;B_12_TRP;B_117_LEU;B_169_SER;B_172_LEU;B_173_CYS;B_176_ALA;B_209_MET;B_213_ALA
0.170  48.956  -3.661   3.424 C_10_MET;C_11_SER;C_12_TRP;C_117_LEU;C_118_ILE;C_173_CYS;C_210_LYS
0.120  33.042  16.198 -12.673 D_93_MET;D_148_ARG;D_152_CYS;D_156_ALA;D_157_GLY
0.110 -33.979   0.260   4.137 A_102_ALA;A_103_ASN;A_107_ALA;B_103_ASN
0.083  25.550   1.314   5.124 C_103_ASN;D_13_ASN;D_16_ARG;D_67_SER;D_68_ARG;D_101_GLU;D_102_ALA;D_106_THR;D_110_ASN
0.076 -49.865   3.893  -7.501 A_169_SER;A_171_THR;A_172_LEU;A_173_CYS;A_174_LEU;A_175_PHE;A_176_ALA;A_206_ALA;A_209_MET;A_210_LYS
0.058 -24.067  -5.217  22.856 B_113_LEU;B_114_PHE;B_115_GLN;B_116_VAL;B_117_LEU;B_118_ILE;B_119_SER;B_120_PRO;B_121_MET
0.051 -21.254   7.973  18.693 B_7_GLY;B_8_ALA;B_10_MET;B_11_SER;B_33_ILE;B_35_PHE;B_54_VAL
0.048  25.539   4.599  13.955 D_12_TRP;D_110_ASN;D_111_PRO;D_113_LEU;D_114_PHE
0.047 -35.232 -16.823   1.262 A_41_LYS;A_50_PRO;A_51_PHE;A_52_GLY;A_53_GLN;B_140_LYS
0.045  40.646  -0.213   5.553 C_12_TRP;C_13_ASN;C_110_ASN
0.043 -45.939  -8.762 -10.539 A_6_TYR;A_7_GLY;A_8_ALA;A_9_VAL;A_10_MET;A_11_SER;A_14_LEU;A_30_ILE;A_31_VAL;A_32_PRO;A_33_ILE;A_54_VAL
0.040  38.574  12.237   3.410 C_41_LYS;C_51_PHE;C_52_GLY;C_53_GLN;D_104_GLN;D_141_VAL
0.037  13.293  -3.689  14.235 D_8_ALA;D_10_MET;D_33_ILE;D_34_ASN;D_35_PHE;D_36_ALA;D_40_HIS
0.037  45.989   6.568   4.356 C_35_PHE;C_40_HIS;C_53_GLN
0.036  50.485 -12.883  -1.885 C_172_LEU;C_206_ALA;C_207_ALA;C_209_MET;C_210_LYS
0.035 -26.646 -15.728  -5.671 A_50_PRO;A_51_PHE;A_63_TYR;A_65_PHE;B_96_VAL;B_97_TRP;B_144_VAL;B_148_ARG;B_151_LYS
0.034 -25.972  18.011   0.448 A_93_MET;A_97_TRP;A_148_ARG;B_47_VAL;B_50_PRO;B_63_TYR;B_65_PHE
0.031 -34.498  -8.242   2.897 A_53_GLN;A_66_GLU;B_102_ALA;B_103_ASN;B_104_GLN;B_107_ALA
0.031  33.285   3.672   2.389 C_66_GLU;C_68_ARG;D_99_GLU;D_102_ALA;D_103_ASN;D_104_GLN;D_107_ALA
0.027 -31.112  -3.355  19.357 B_110_ASN;B_111_PRO;B_113_LEU;B_114_PHE;B_115_GLN;B_118_ILE;B_119_SER
0.026  52.412   4.271  -1.937 C_7_GLY;C_8_ALA;C_9_VAL;C_10_MET;C_32_PRO;C_33_ILE;C_34_ASN;C_35_PHE
0.026  20.893 -15.578  -1.107 C_93_MET;C_97_TRP;C_148_ARG;D_47_VAL;D_50_PRO;D_65_PHE
0.022  30.408   0.395  -6.429 C_68_ARG;C_69_ALA;C_72_LYS;C_98_ILE;C_99_GLU;D_72_LYS;D_95_ASP;D_98_ILE;D_99_GLU
0.022 -25.732  -1.885   4.950 B_13_ASN;B_16_ARG;B_67_SER;B_68_ARG;B_101_GLU;B_102_ALA;B_106_THR
0.018 -49.910  -4.166  10.787 A_114_PHE;A_115_GLN;A_119_SER;A_125_THR;A_126_THR;A_127_ASP;A_130_VAL
0.017 -38.174  16.383 -12.271 A_153_LYS;A_154_TYR;A_160_LEU;A_164_ASP;A_191_ALA;A_192_TRP;A_195_GLY;A_196_LEU
0.017  36.483  13.203  -5.572 C_48_ARG;C_49_ASN;C_50_PRO;C_51_PHE;C_65_PHE;D_96_VAL;D_97_TRP;D_100_VAL;D_144_VAL
0.016 -44.685 -13.047   4.425 
0.016  28.330  -4.947  10.291 C_103_ASN;C_104_GLN;C_107_ALA;C_137_LYS;D_53_GLN
0.015  47.509  11.095 -13.772 C_4_LYS;C_6_TYR;C_31_VAL;C_48_ARG;C_58_GLN;C_63_TYR
0.015  21.996  20.455  -6.256 D_149_LEU;D_153_LYS;D_154_TYR;D_155_LEU;D_164_ASP;D_188_HIS;D_191_ALA;D_192_TRP;D_193_TRP
0.014 -11.113 -15.925  12.970 B_175_PHE;B_190_LYS;B_193_TRP;B_194_SER;B_197_MET
0.014  18.640   1.040  19.085 D_114_PHE;D_118_ILE;D_121_MET;D_122_LEU
0.014  21.948 -13.328   9.079 C_144_VAL;D_40_HIS;D_41_LYS;D_46_LEU;D_49_ASN;D_50_PRO;D_51_PHE;D_52_GLY;D_53_GLN
0.013 -28.274  13.980   7.059 A_144_VAL;B_45_HIS;B_48_ARG;B_49_ASN;B_50_PRO;B_51_PHE;B_52_GLY;B_53_GLN;B_65_PHE
0.013 -34.512   8.925  10.794 A_103_ASN;A_104_GLN;A_137_LYS;A_141_VAL;B_51_PHE;B_53_GLN
0.013  -7.949   7.309  12.623 B_28_TYR;B_29_GLU;B_30_ILE;B_208_LEU
0.012 -49.738  12.522  -7.909 A_175_PHE;A_193_TRP;A_194_SER;A_197_MET
0.011 -37.550   5.721  -5.560 A_16_ARG;A_101_GLU;A_105_TYR;A_106_THR;A_162_LEU;A_163_ALA;A_164_ASP;A_165_LEU;A_166_ASN;A_167_HIS;A_168_VAL;A_169_SER;A_170_VAL;A_171_THR
0.010 -19.857 -14.249 -10.100 B_93_MET;B_148_ARG;B_152_CYS;B_155_LEU;B_156_ALA;B_157_GLY;B_158_ASP;B_159_PHE
>1byg
0.914  -9.963   2.409  -4.737 A_29_ILE;A_37_VAL;A_48_ALA;A_94_THR;A_95_GLU;A_149_LEU
0.108  13.745   9.894 -10.214 A_111_ARG;A_208_TYR;A_209_SER;A_210_PHE;A_212_ARG;A_236_PRO;A_237_ASP
0.083  -5.127  -6.164   2.209 A_139_VAL;A_140_HIS;A_159_SER;A_160_ASP;A_161_PHE;A_162_GLY
0.058  15.535  -2.735 -13.108 A_179_LYS;A_213_VAL;A_214_PRO;A_215_TYR;A_216_PRO;A_217_ARG;A_218_ILE;A_219_PRO
0.044   6.746  -7.348  -9.500 A_146_ARG;A_177_PRO;A_178_VAL;A_179_LYS;A_180_TRP;A_181_THR;A_220_LEU
0.033   1.728  -0.598  -8.216 A_103_VAL;A_144_ALA;A_145_ALA;A_146_ARG;A_147_ASN;A_180_TRP;A_206_GLU
0.021 -22.143   6.286   4.589 A_18_LEU;A_42_TYR;A_80_LEU;A_81_GLY;A_93_VAL
0.019 -22.939  -2.182   8.027 A_15_GLY;A_16_TRP;A_17_ALA;A_18_LEU;A_81_GLY;A_82_VAL
0.017   1.084   8.862   9.419 A_73_HIS;A_74_SER;A_75_ASN;A_124_LEU;A_125_ASP;A_126_VAL;A_128_GLU;A_129_ALA
0.017  13.606  13.876  -1.225 A_115_GLY;A_116_GLY;A_117_ASP;A_119_LEU;A_120_LEU;A_208_TYR;A_238_GLY;A_240_PRO
0.014 -21.716 -11.917  -2.404 A_52_ILE;A_53_LYS;A_56_ALA;A_57_THR;A_84_VAL;A_85_GLU;A_86_GLU;A_89_GLY;A_90_LEU
0.013   0.669  -8.039  -3.000 A_140_HIS;A_141_ARG;A_142_ASP;A_143_LEU;A_146_ARG;A_147_ASN;A_177_PRO;A_181_THR;A_191_PHE
0.013 -10.162   2.110   3.678 A_76_LEU;A_77_VAL;A_78_GLN;A_79_LEU;A_94_THR;A_95_GLU;A_158_VAL;A_159_SER;A_160_ASP;A_161_PHE
0.011  17.268  -3.418  -4.718 A_202_ILE;A_205_TRP;A_215_TYR;A_231_TYR;A_232_LYS;A_233_MET;A_234_ASP;A_251_TRP
>1c3r
0.923 -12.254   2.000  -1.049 B_129_GLY;B_131_HIS;B_132_HIS;B_140_GLY;B_141_PHE;B_142_CYS;B_168_ASP;B_170_HIS;B_258_ASP;B_294_GLY;B_295_GLY;B_297_TYR
0.916  14.883   2.135   3.401 A_23_LEU;A_27_ARG;A_128_GLY;A_129_GLY;A_130_MET;A_131_HIS;A_140_GLY;A_141_PHE;A_142_CYS;A_168_ASP;A_294_GLY;A_295_GLY;A_296_GLY;A_297_TYR
0.689  -2.770  10.402   1.919 A_83_ARG;A_87_ASN;A_91_TYR;B_87_ASN;B_92_GLU;B_137_ARG;B_138_ALA;B_139_ASN;B_201_GLU
0.525   9.345 -10.937  -0.736 A_258_ASP;A_259_PRO;A_260_LEU;A_261_LEU;A_262_GLU;A_263_ASP;A_264_TYR;A_265_LEU;A_266_SER;A_267_LYS;A_268_PHE;A_269_ASN
0.458  -3.898   0.979  -3.933 A_200_PHE;B_21_HIS;B_22_PRO;B_91_TYR;B_92_GLU;B_141_PHE;B_265_LEU
0.387   6.904   0.031   1.490 A_140_GLY;A_141_PHE;A_170_HIS;A_198_PHE;A_265_LEU;A_297_TYR
0.382 -16.952   2.726  -8.239 B_17_TYR;B_23_LEU;B_27_ARG;B_28_VAL;B_106_ALA;B_126_PRO;B_127_ALA;B_130_MET
0.348   4.618  10.984  -3.230 A_87_ASN;A_92_GLU;A_134_PHE;A_137_ARG;A_138_ALA;A_139_ASN;A_201_GLU;B_83_ARG
0.337  -9.474 -10.108  -0.089 B_258_ASP;B_259_PRO;B_260_LEU;B_261_LEU;B_262_GLU;B_263_ASP;B_264_TYR;B_265_LEU;B_266_SER;B_267_LYS;B_268_PHE
0.263  18.027   2.471  11.349 A_12_TYR;A_15_TYR;A_27_ARG;A_28_VAL;A_127_ALA
0.143   0.771   0.866   7.572 A_20_ASN;A_21_HIS;A_22_PRO;A_91_TYR;B_194_PRO;B_195_GLU;B_196_TYR;B_197_ALA;B_200_PHE
0.113  24.849 -20.828  -7.143 A_273_VAL;A_277_LYS;A_355_TRP
0.082 -11.187  10.963   1.137 B_131_HIS;B_132_HIS;B_133_ALA;B_134_PHE;B_135_LYS;B_137_ARG;B_138_ALA;B_139_ASN;B_140_GLY;B_142_CYS;B_143_TYR;B_145_ASN;B_173_ASP;B_174_GLY
0.068   6.074  -7.775   6.370 A_263_ASP;A_264_TYR;A_265_LEU;A_297_TYR;A_338_PHE
0.066  -0.486  -5.499   1.603 A_338_PHE;B_196_TYR;B_267_LYS
0.053 -19.888  -1.472  -0.040 B_128_GLY;B_129_GLY;B_168_ASP;B_253_LEU;B_254_GLN;B_255_LEU;B_256_GLY;B_257_THR;B_292_LEU;B_293_GLY;B_294_GLY;B_295_GLY;B_306_TRP
0.053  -5.028  -7.079  -6.750 B_22_PRO;B_264_TYR;B_265_LEU;B_297_TYR;B_338_PHE
0.043  15.682  -2.807  -3.059 A_131_HIS;A_166_ASP;A_167_LEU;A_168_ASP;A_169_ALA;A_170_HIS;A_190_LEU;A_254_GLN;A_255_LEU;A_256_GLY;A_257_THR;A_258_ASP;A_259_PRO;A_295_GLY
0.037  20.410 -19.572 -15.286 A_229_ASN;A_233_PHE;A_358_GLY;A_360_VAL
0.033 -18.789   0.643 -16.869 B_9_THR;B_10_LEU;B_11_ASP;B_12_TYR;B_13_GLY;B_14_LYS;B_15_TYR;B_16_ARG;B_26_PRO;B_27_ARG;B_28_VAL;B_29_SER;B_30_LEU
0.030  29.635  -4.800  18.177 A_10_LEU;A_32_LEU;A_33_ARG;A_35_LYS;A_36_ASP;A_41_ILE;A_46_LEU
0.030 -20.282   2.964  21.580 B_186_PHE;B_208_ILE;B_215_GLY;B_216_TYR;B_217_ASN;B_218_LEU;B_241_ILE;B_245_VAL;B_371_ALA
0.027 -37.325   7.742   9.936 B_117_PHE;B_159_PHE;B_248_PRO;B_249_GLU;B_250_VAL
0.027  35.733  -1.724 -14.086 A_243_LYS;A_284_GLU;A_285_VAL;A_286_PHE;A_287_GLY
0.024 -23.584  18.401 -11.149 B_51_PRO;B_52_ALA;B_53_THR;B_54_LYS;B_57_LEU;B_100_PHE;B_104_SER
0.023 -22.757 -17.141  15.538 B_229_ASN;B_232_LEU;B_233_PHE;B_236_GLU;B_360_VAL
0.022 -29.651 -19.603 -15.291 B_38_MET;B_319_PRO;B_321_LYS;B_322_LEU;B_323_ASN
0.022  21.157  15.123  14.382 A_51_PRO;A_52_ALA;A_100_PHE;A_101_THR;A_104_SER;A_105_LEU
0.021 -11.066   4.487 -15.818 B_14_LYS;B_15_TYR;B_16_ARG;B_17_TYR;B_18_PRO;B_23_LEU;B_24_LYS;B_96_SER;B_97_TYR;B_98_ALA
0.018 -25.239   0.211 -10.424 B_6_LEU;B_7_ILE;B_8_GLY;B_9_THR;B_12_TYR;B_28_VAL;B_29_SER;B_31_LEU;B_32_LEU;B_49_SER;B_124_PHE;B_125_ASN;B_126_PRO;B_127_ALA
0.017 -10.360  10.492  -8.071 B_17_TYR;B_65_TYR;B_69_LEU;B_88_ILE;B_93_ASN;B_94_PRO;B_96_SER;B_98_ALA;B_99_MET;B_100_PHE;B_103_SER;B_138_ALA;B_141_PHE;B_142_CYS;B_143_TYR
0.017 -26.274   9.761 -15.563 B_9_THR;B_11_ASP;B_48_LYS;B_49_SER;B_50_ARG;B_51_PRO;B_105_LEU
0.016   8.648   0.305   9.931 A_17_TYR;A_18_PRO;A_20_ASN;A_21_HIS;A_22_PRO;A_23_LEU;A_24_LYS;A_25_ILE;A_141_PHE;A_297_TYR
0.016  22.943   0.349   5.167 A_28_VAL;A_124_PHE;A_125_ASN;A_126_PRO;A_127_ALA;A_128_GLY;A_129_GLY;A_291_TYR;A_292_LEU;A_293_GLY;A_294_GLY;A_306_TRP
0.016  10.328   4.491  -4.427 A_131_HIS;A_132_HIS;A_139_ASN;A_140_GLY;A_170_HIS;A_171_HIS;A_172_CYS;A_173_ASP;A_174_GLY;A_198_PHE;A_199_PRO
0.015 -24.534 -21.877   3.027 B_273_VAL;B_352_LYS;B_353_ASP;B_354_PRO;B_355_TRP
0.014  23.516   4.285  -2.001 A_110_THR;A_128_GLY;A_129_GLY;A_146_ASN;A_147_PRO;A_164_TYR;A_252_LEU;A_253_LEU;A_254_GLN;A_290_VAL;A_291_TYR;A_292_LEU;A_293_GLY
0.013  11.872  12.258   2.196 A_61_HIS;A_65_TYR;A_88_ILE;A_132_HIS;A_133_ALA;A_134_PHE;A_137_ARG;A_138_ALA;A_139_ASN;A_142_CYS;A_143_TYR;A_144_ILE;A_145_ASN
0.013 -24.842   5.944  -3.397 B_106_ALA;B_107_THR;B_109_SER;B_110_THR;B_111_VAL;B_113_ALA;B_125_ASN;B_127_ALA;B_128_GLY;B_129_GLY;B_146_ASN;B_291_TYR;B_292_LEU;B_293_GLY
0.012 -30.923  -4.068 -17.408 B_10_LEU;B_32_LEU;B_35_LYS;B_36_ASP;B_41_ILE;B_42_ASP;B_43_GLU;B_46_LEU
0.012   4.809  -5.244 -13.121 A_192_GLN;A_193_SER;A_194_PRO;A_195_GLU;A_196_TYR;A_197_ALA;A_221_PRO;A_222_LEU;A_223_PRO
0.012  14.995  -6.336   5.587 A_25_ILE;A_27_ARG;A_257_THR;A_258_ASP;A_263_ASP;A_294_GLY;A_295_GLY;A_296_GLY;A_297_TYR;A_298_HIS;A_299_PRO;A_301_ALA;A_302_LEU
0.011 -20.472  -6.600  -6.364 B_31_LEU;B_255_LEU;B_257_THR;B_301_ALA;B_302_LEU;B_303_ALA;B_304_ARG;B_305_ALA;B_306_TRP;B_307_THR
0.011  12.587   8.591  11.396 A_15_TYR;A_16_ARG;A_17_TYR;A_73_GLU;A_94_PRO;A_96_SER;A_97_TYR;A_98_ALA;A_99_MET;A_100_PHE;A_102_GLY;A_103_SER;A_143_TYR
>1c3w
0.948  -3.865   4.543  -1.247 A_82_TRP;A_86_THR;A_114_MET;A_115_ILE;A_141_MET;A_173_TRP;A_176_TYR;A_177_PRO
0.040  -9.943  -2.902   9.851 A_52_MET;A_61_GLY;A_76_TRP;A_77_ALA;A_78_ARG;A_79_TYR;A_80_ALA;A_119_LEU
0.038  16.886 -11.161   2.829 A_23_PHE;A_24_LEU;A_25_VAL;A_26_LYS;A_27_GLY;A_28_MET;A_30_VAL;A_35_ALA;A_39_TYR;A_43_THR;A_215_LEU
0.025   0.210  -0.133   7.082 A_48_ILE;A_79_TYR;A_80_ALA;A_81_ASP;A_82_TRP;A_83_LEU;A_84_PHE;A_85_THR;A_86_THR;A_87_PRO;A_88_LEU
0.022   6.620 -14.481  -1.895 A_14_ALA;A_15_LEU;A_16_MET;A_17_GLY;A_18_LEU;A_19_GLY;A_20_THR;A_21_LEU;A_22_TYR;A_23_PHE;A_208_VAL
0.015   4.805 -11.965   5.626 A_16_MET;A_17_GLY;A_20_THR;A_21_LEU;A_24_LEU;A_43_THR;A_44_LEU;A_45_VAL;A_46_PRO;A_47_ALA;A_48_ILE;A_50_PHE
0.014 -17.354  13.685   5.830 A_120_VAL;A_124_THR;A_126_VAL;A_128_SER;A_129_TYR;A_130_ARG;A_132_VAL;A_133_TRP
0.013   3.576  15.309  -5.912 A_141_MET;A_142_LEU;A_143_TYR;A_144_ILE;A_145_LEU;A_146_TYR;A_147_VAL;A_149_PHE;A_150_PHE
0.013  18.903  -7.407  -4.559 A_26_LYS;A_39_TYR;A_212_LEU;A_213_ILE;A_214_LEU;A_215_LEU;A_216_ARG;A_217_SER;A_218_ARG;A_220_ILE;A_221_PHE
0.013 -22.834   8.745   0.420 A_67_PHE;A_68_GLY;A_124_THR;A_125_LYS;A_126_VAL;A_127_TYR;A_128_SER;A_129_TYR;A_130_ARG;A_131_PHE
0.012   3.193  -8.371  -6.443 A_15_LEU;A_16_MET;A_201_VAL;A_203_ASP;A_204_VAL;A_205_SER;A_206_ALA;A_207_LYS;A_208_VAL;A_209_GLY;A_210_PHE
0.011  -7.928  11.196   5.228 A_113_ILE;A_114_MET;A_115_ILE;A_116_GLY;A_117_THR;A_118_GLY;A_119_LEU;A_120_VAL;A_121_GLY;A_133_TRP;A_134_TRP;A_136_ILE;A_137_SER
0.011  -5.737 -17.299  -0.088 A_9_LEU;A_10_ALA;A_11_LEU;A_12_GLY;A_13_THR;A_14_ALA;A_54_LEU;A_57_LEU
0.010 -11.848   3.340   4.455 A_74_ILE;A_75_TYR;A_76_TRP;A_79_TYR;A_115_ILE;A_117_THR;A_118_GLY;A_119_LEU;A_120_VAL;A_121_GLY;A_122_ALA;A_123_LEU;A_180_TRP;A_185_GLU
>1c4k
0.686  -4.461   5.151   2.744 A_197_GLY;A_198_SER;A_199_SER;A_202_ASN;A_223_HIS;A_225_SER;A_316_ASP;A_318_ALA;A_352_SER;A_355_LYS
0.550   9.263  20.627  -2.055 A_171_HIS;A_176_VAL;A_179_GLU;A_180_LYS;A_190_LYS;A_191_THR;A_192_TYR;A_382_HIS
0.405  48.578 -12.865  -6.950 A_39_MET;A_40_ASP;A_41_TYR;A_61_VAL;A_62_THR;A_63_LYS
0.404   1.352  13.775  10.614 A_194_VAL;A_195_LEU;A_196_GLY;A_197_GLY;A_200_ASN;A_362_GLN;A_392_PHE;A_393_MET;A_394_SER;A_401_MET
0.358   8.077   8.949  22.286 A_130_HIS;A_136_TYR;A_145_PHE;A_153_VAL;A_154_PHE;A_157_ASP;A_398_PHE
0.225   7.491   9.078  31.357 A_135_TYR;A_136_TYR;A_137_ARG;A_139_HIS;A_141_ALA;A_142_GLY;A_143_ARG
0.147  16.524   7.626  12.355 A_111_PHE;A_114_LEU;A_156_ALA;A_399_TYR;A_400_PRO;A_403_ALA;A_404_ALA
0.113  12.169  -1.678   0.926 A_356_GLN;A_357_GLN;A_358_ALA;A_408_ASN;A_411_MET;A_412_GLN;A_420_LEU;A_421_TRP;A_544_THR;A_545_PRO
0.112 -14.465 -12.376  11.499 A_518_THR;A_522_ASN;A_693_GLY;A_694_PHE;A_695_ALA;A_696_PRO;A_697_GLU
0.106  20.360  14.697  26.466 A_122_LEU;A_123_ILE;A_124_GLN;A_131_GLN;A_132_GLY;A_134_GLN;A_155_ARG
0.102   2.691 -12.865   5.322 A_529_ILE;A_530_ILE;A_531_PRO;A_532_GLU;A_540_LEU;A_541_PHE;A_542_LEU;A_547_GLU;A_551_LYS;A_555_LEU
0.097   4.822  26.095  -8.936 A_190_LYS;A_368_LYS;A_374_LYS;A_379_TYR;A_380_CYS;A_381_ASP;A_382_HIS;A_383_LYS
0.086 -10.630 -23.128  -5.949 A_248_TYR;A_441_MET;A_443_ARG;A_499_THR;A_500_THR;A_501_PRO;A_502_GLY;A_503_ILE;A_511_GLU
0.070  -9.491  -1.588   1.916 A_223_HIS;A_251_ILE;A_292_TYR;A_319_TRP;A_660_TYR;A_662_PRO;A_663_GLY;A_664_VAL
0.059  22.743   0.587   1.883 A_31_THR;A_54_PHE;A_102_TYR;A_106_ILE
0.044 -13.480  22.798 -15.526 A_274_GLU;A_278_TRP;A_280_ARG;A_281_PRO;A_282_PHE;A_283_ARG;A_309_LEU;A_311_ASP
0.041  17.636   4.030  20.707 A_149_PHE;A_150_GLY;A_151_GLU;A_152_THR;A_153_VAL;A_154_PHE
0.041  27.985  10.738  11.549 A_1_SER;A_2_SER;A_107_LEU;A_112_LYS;A_115_LYS;A_116_GLU;A_119_SER
0.037  19.158  22.282  19.999 A_117_TYR;A_122_LEU;A_123_ILE;A_124_GLN;A_126_ASP;A_158_LEU;A_161_ALA;A_162_ASP;A_163_VAL
0.037   3.449  27.116   4.706 A_169_LEU;A_170_ILE;A_386_ASN;A_387_ASN;A_390_ASN
0.036 -25.313  10.039  -9.445 A_238_PRO;A_240_TYR;A_270_LYS;A_621_PHE;A_622_PRO;A_624_GLN
0.027  47.273   0.235 -11.394 A_65_ALA;A_79_ILE;A_81_ASP;A_85_LYS
0.025  -3.336  28.376  -9.251 A_283_ARG;A_376_GLN;A_377_LEU;A_378_ARG;A_379_TYR;A_380_CYS;A_381_ASP;A_384_HIS
0.024  28.153  -0.416  -6.460 A_49_ALA;A_50_ASP;A_53_LYS;A_54_PHE;A_55_GLY;A_56_ILE;A_77_PHE;A_102_TYR
0.022   7.793  10.019  14.019 A_195_LEU;A_360_PHE;A_397_PRO;A_398_PHE;A_399_TYR;A_400_PRO;A_401_MET;A_402_TYR
0.021 -15.380   7.075   4.018 A_223_HIS;A_224_LYS;A_225_SER;A_227_TYR;A_228_ASN;A_656_GLY;A_658_LEU;A_665_PHE
0.021  25.478   7.367  26.660 A_151_GLU
0.021 -31.664  -8.943  12.766 A_646_ASN;A_682_THR;A_685_GLN;A_686_ASP;A_689_ASN;A_709_LYS;A_710_VAL;A_711_VAL
0.020  12.169   0.795  29.261 A_142_GLY;A_143_ARG;A_144_GLU;A_145_PHE;A_146_TYR;A_147_ASP;A_148_PHE;A_149_PHE
0.019  11.655  16.576  30.813 A_128_PRO;A_129_GLY;A_130_HIS;A_131_GLN;A_134_GLN;A_135_TYR
0.019  48.119  -3.837   5.825 A_12_ALA;A_13_ARG;A_14_GLN;A_15_TYR;A_16_PHE;A_17_ASP;A_87_ASP
0.017 -25.072   7.948  16.101 A_635_PHE;A_640_ASN;A_642_LEU;A_655_GLU;A_702_TYR;A_714_GLY;A_715_GLU
0.016  51.436   4.034   0.499 A_86_PHE;A_87_ASP;A_88_ALA;A_89_THR;A_90_VAL;A_91_ASN;A_92_ALA;A_93_ARG
0.016  -1.477 -24.513   4.168 A_435_LEU;A_440_SER;A_442_PHE;A_524_LEU;A_555_LEU;A_556_ILE;A_557_THR;A_558_GLN;A_559_LEU;A_560_LEU;A_561_GLN;A_562_LEU;A_563_GLN
0.015   8.985  29.788  -1.050 A_170_ILE;A_382_HIS;A_383_LYS
0.015  -9.748 -12.570   4.631 A_517_ALA;A_518_THR;A_521_ALA;A_533_LYS;A_534_SER;A_535_ASP;A_536_LEU;A_538_SER;A_539_ILE;A_540_LEU
0.015   4.985  17.011  18.691 A_394_SER;A_396_SER;A_397_PRO;A_398_PHE
0.015  20.255  20.699   1.693 A_109_PRO;A_173_GLY;A_174_PRO;A_175_ALA;A_176_VAL;A_177_ALA;A_178_ALA
0.014  50.249  -5.292  -2.999 A_15_TYR;A_61_VAL;A_62_THR;A_80_ILE;A_81_ASP;A_82_LEU;A_85_LYS;A_87_ASP;A_91_ASN
0.014   0.186   6.410 -23.417 A_300_HIS;A_301_GLU;A_304_LYS;A_337_ILE;A_339_ASP
0.014  37.578   0.481  -7.948 A_57_PRO;A_58_VAL;A_59_PHE;A_75_LYS;A_76_ILE;A_77_PHE;A_78_HIS;A_79_ILE
0.013 -19.148  -3.797 -20.589 A_255_TYR;A_257_SER;A_482_GLU;A_483_GLY
0.012  -0.570 -27.856  14.127 A_523_TYR;A_527_HIS;A_558_GLN;A_561_GLN;A_565_LEU;A_574_GLN
0.011 -32.114  -0.796  -7.176 A_619_GLU;A_620_PHE;A_621_PHE;A_674_SER;A_675_GLU;A_676_THR
0.011 -36.829  12.335   6.835 A_641_LYS;A_651_GLU;A_717_TYR;A_718_ASP;A_719_ALA;A_720_GLU
0.011   9.380   3.480   6.793 A_353_VAL;A_354_HIS;A_357_GLN;A_358_ALA;A_359_GLY;A_360_PHE;A_361_SER;A_363_THR;A_404_ALA;A_405_LEU;A_408_ASN
0.011  -2.133  16.509   3.236 A_194_VAL;A_200_ASN;A_201_ALA;A_202_ASN;A_203_ASN;A_204_THR;A_205_VAL;A_366_ILE;A_388_SER;A_389_PHE;A_392_PHE;A_393_MET
0.010   1.150  -0.475   3.811 A_318_ALA;A_319_TRP;A_352_SER;A_353_VAL;A_354_HIS;A_355_LYS;A_356_GLN;A_357_GLN;A_542_LEU
>1c52
0.995  -4.694   0.032   5.965 A_14_CYS;A_15_HIS;A_26_PHE;A_27_PRO;A_29_LEU;A_49_VAL;A_68_VAL;A_69_MET
>1c5c
0.946  25.666   1.026  -0.350 H_35_HIS;H_98_ARG;H_99_ILE;H_100_ALA;L_89_LEU;L_91_TYR;L_96_ARG
0.307 -29.980  -3.721   1.517 L_118_PHE;L_119_PRO;L_120_PRO;L_121_SER;L_122_ASP;L_186_TYR
0.172 -17.307  16.188  -1.089 L_111_ALA;L_112_ALA;L_113_PRO;L_114_SER;L_137_ASN;L_138_ASN;L_139_PHE
0.060  -0.569 -12.401  -2.471 H_11_LEU;H_107_LEU;H_109_THR;H_146_PRO;H_147_GLU;H_148_PRO;H_175_TYR
0.060  15.673   3.349   9.475 H_45_LEU;L_1_GLU;L_4_LEU;L_88_CYS;L_97_THR;L_98_PHE;L_99_GLY;L_100_GLY
0.049 -14.522   8.950  -9.189 H_160_SER;H_161_GLY;H_162_VAL;H_163_HIS;H_182_THR;L_137_ASN;L_138_ASN;L_167_ASP;L_174_SER
0.044  32.680  -4.622  -1.858 H_30_THR;H_31_SER;H_32_TYR;H_33_TRP;H_52_ASP
0.043  -1.171  11.574   0.023 L_104_LEU;L_105_GLU;L_106_ILE;L_142_ARG;L_166_GLN;L_173_TYR
0.040  -0.429 -13.428   5.721 H_88_SER;H_91_SER;H_109_THR;H_110_VAL;H_111_SER;H_169_LEU;H_175_TYR
0.034   7.238  -4.741  -3.727 H_39_GLN;H_93_VAL;H_94_TYR;H_95_TYR;H_104_GLN;H_105_GLY;H_106_THR;H_107_LEU;L_38_GLN;L_42_GLY
0.033 -24.093  11.341  -0.898 H_129_SER;H_130_THR;H_131_SER;H_132_GLY;H_134_THR;L_114_SER;L_115_VAL;L_116_PHE;L_207_LYS
0.028  29.920   0.102  -9.461 H_27_TYR;H_32_TYR;H_98_ARG;H_99_ILE;H_101_TYR
0.025 -12.922  -5.649   5.437 H_168_VAL;H_170_GLN;H_176_SER;L_159_SER;L_160_GLN;L_161_GLU;L_178_THR;L_180_THR
0.023 -19.784  -8.405 -18.524 H_154_ASN;H_155_SER;H_194_ILE;H_195_CYS;H_196_ASN;H_207_ASP
0.023 -34.102   6.949  -6.977 H_127_SER;H_130_THR;H_185_SER;H_188_LEU
0.017   3.028   4.813  -1.048 L_39_LYS;L_40_PRO;L_85_ASP;L_103_LYS
0.017  26.379   1.952  14.906 L_1_GLU;L_2_ILE;L_27_GLN;L_90_GLN;L_93_SER;L_94_PHE;L_95_PRO
0.017  -7.530   0.008  -1.803 H_164_THR;H_165_PHE;H_166_PRO;H_167_ALA;L_162_SER;L_163_VAL;L_164_THR
0.016  32.430   7.914   4.013 L_29_ILE;L_30_SER;L_31_GLY;L_32_TYR;L_50_ASP;L_91_TYR
0.016 -28.847   4.400   2.365 H_126_SER;H_127_SER;H_128_LYS;H_129_SER;L_117_ILE;L_118_PHE;L_119_PRO;L_208_SER;L_209_PHE
0.015  -3.887  -6.450   2.514 H_147_GLU;H_167_ALA;H_168_VAL;H_169_LEU;H_175_TYR
0.013  -6.811  14.272   5.034 L_139_PHE;L_140_TYR;L_141_PRO;L_142_ARG;L_143_GLU;L_144_ALA;L_198_HIS
0.012  29.945  -8.133   5.656 H_33_TRP;H_50_LEU;H_51_ILE;H_52_ASP;H_57_ARG;H_58_THR;H_59_ASN;L_94_PHE
0.012 -20.237 -15.329  -8.476 H_118_PRO;H_119_SER;H_120_VAL;H_206_VAL;H_207_ASP;L_123_GLU
0.011 -30.042  -3.132  -8.594 H_124_ALA;H_125_PRO;H_209_LYS;H_210_VAL;H_211_GLU;H_212_PRO;H_213_LYS
0.011 -16.685 -13.491   0.883 H_118_PRO;H_119_SER;H_121_PHE;H_141_VAL;H_142_LYS;H_143_ASP;H_144_TYR;H_170_GLN;H_175_TYR;L_124_GLN
0.010 -21.799   6.958 -13.687 H_158_LEU;H_160_SER;H_181_VAL;H_182_THR;H_183_VAL;H_184_PRO;H_187_SER;H_193_TYR
0.010  -1.159  14.315  -8.421 L_83_PHE;L_106_ILE;L_166_GLN;L_167_ASP;L_168_SER;L_171_SER
0.010  28.335   7.585  -5.583 H_99_ILE;L_46_ARG;L_49_TYR;L_50_ASP;L_53_LYS
>1c6r
0.995  -2.868  -4.245  -3.195 A_19_HIS;A_24_ASN;A_30_HIS;A_32_LEU;A_53_GLN;A_61_MET
0.013   4.328  -0.941   6.541 A_47_LEU;A_48_GLU;A_50_ILE;A_51_THR;A_52_TYR;A_73_ILE;A_74_ALA;A_76_VAL;A_77_ALA;A_78_ALA
>1c75
0.993   2.062   1.003   5.914 A_14_CYS;A_15_HIS;A_24_ALA;A_27_ILE;A_42_ILE;A_50_MET
>1c8s
0.936  -1.331   4.394  -1.610 A_82_TRP;A_86_THR;A_114_MET;A_115_ILE;A_156_TRP;A_159_TYR;A_160_PRO
0.128  16.444  -2.276  -2.967 A_23_PHE;A_38_PHE;A_39_TYR;A_42_THR;A_92_ASN;A_193_PHE;A_194_GLY;A_195_LEU
0.055  -7.904  -2.502  11.040 A_61_GLY;A_63_THR;A_76_TRP;A_77_ALA;A_80_ALA;A_119_LEU
0.033   8.484  -0.886  -7.026 A_89_LEU;A_155_LEU;A_188_SER;A_189_ALA;A_190_LYS;A_191_VAL;A_192_GLY;A_193_PHE;A_194_GLY;A_196_ILE
0.025 -15.446  11.833   5.920 A_120_VAL;A_121_GLY;A_124_THR;A_126_VAL;A_128_SER;A_129_TYR;A_130_ARG;A_131_PHE;A_132_VAL;A_133_TRP
0.023 -20.996   4.136   0.647 A_66_PRO;A_67_PHE;A_68_GLY;A_69_GLY;A_70_GLU;A_72_ASN;A_125_LYS;A_127_TYR;A_130_ARG;A_169_GLY
0.017  10.174   6.945  -7.578 A_93_LEU;A_148_LEU;A_150_ASN;A_151_VAL;A_152_THR;A_153_VAL;A_156_TRP;A_193_PHE
0.015  18.135  -9.526   1.529 A_22_TYR;A_23_PHE;A_24_LEU;A_25_VAL;A_26_LYS;A_27_GLY;A_28_MET;A_30_VAL;A_39_TYR;A_40_ALA;A_43_THR
0.014 -10.165   4.832   7.295 A_79_TYR;A_116_GLY;A_117_THR;A_118_GLY;A_119_LEU;A_120_VAL;A_121_GLY;A_122_ALA;A_123_LEU;A_124_THR
0.014   8.674  -1.301   2.211 A_41_ILE;A_44_LEU;A_45_VAL;A_46_PRO;A_48_ILE;A_84_PHE;A_85_THR;A_86_THR;A_88_LEU;A_89_LEU;A_190_LYS
0.014   9.327 -13.185  -4.131 A_14_ALA;A_15_LEU;A_16_MET;A_17_GLY;A_18_LEU;A_19_GLY;A_20_THR;A_21_LEU;A_22_TYR;A_23_PHE;A_191_VAL
0.013   2.079  -7.588   7.724 A_47_ALA;A_48_ILE;A_49_ALA;A_50_PHE;A_51_THR;A_52_MET;A_53_TYR;A_81_ASP
0.011 -11.370 -16.878  -3.590 A_1_THR;A_3_ARG;A_4_PRO;A_5_GLU;A_6_TRP;A_7_ILE;A_8_TRP
0.010  -0.472   0.304   7.310 A_77_ALA;A_78_ARG;A_79_TYR;A_80_ALA;A_81_ASP;A_82_TRP;A_83_LEU;A_84_PHE;A_85_THR;A_115_ILE
>1cbf
0.917  -5.357  -1.249   3.590 A_132_SER;A_182_LEU;A_183_PHE;A_184_LEU;A_185_SER;A_240_GLN;A_241_ALA;A_242_MET
0.331 -22.365   1.891  -7.164 A_177_LYS;A_178_CYS;A_201_TRP;A_205_THR;A_245_ALA;A_246_GLY;A_247_TRP
0.137   7.176   4.111   3.163 A_98_ARG;A_100_HIS;A_107_TYR;A_108_GLY;A_109_ALA;A_110_ILE
0.087  26.693  -0.678  -7.305 A_17_ARG;A_18_GLY;A_19_SER;A_20_HIS;A_21_MET;A_93_GLY;A_95_MET
0.021   0.947   0.062  -2.916 A_101_THR;A_102_GLY;A_103_ASP;A_104_PRO;A_105_ALA;A_106_MET;A_107_TYR;A_130_VAL;A_131_THR;A_132_SER;A_183_PHE
0.016  -7.688   5.718   7.461 A_157_ARG;A_158_ALA;A_160_GLY;A_183_PHE;A_184_LEU;A_185_SER;A_186_SER;A_187_THR;A_188_LEU
0.015   2.714  -6.997   7.281 A_30_PRO;A_31_GLY;A_54_ASP;A_55_SER;A_56_LEU;A_57_VAL;A_58_SER;A_101_THR;A_212_LYS;A_215_TRP;A_240_GLN
0.015   0.664   7.648  -0.355 A_104_PRO;A_105_ALA;A_106_MET;A_107_TYR;A_108_GLY;A_109_ALA
0.012   9.208   5.707  -5.182 A_25_ILE;A_104_PRO;A_105_ALA;A_110_ILE;A_111_MET;A_113_GLN;A_114_MET;A_124_ILE;A_126_ILE
0.011 -13.128   1.466  11.558 A_185_SER;A_186_SER;A_187_THR;A_188_LEU;A_189_THR;A_229_ASP;A_232_MET;A_237_ILE;A_238_ARG
0.011  -8.064  -4.149 -10.365 A_133_VAL;A_134_PHE;A_137_ALA;A_142_ALA;A_143_GLU;A_144_LEU;A_153_VAL
>1cbk
0.924   6.640   7.275   1.092 B_46_LEU;B_54_TYR;B_89_TRP;B_90_GLY;B_92_ARG;B_95_ASP;B_121_ARG;B_123_PHE
0.916  -7.384  -7.087   1.082 A_46_LEU;A_54_TYR;A_56_ASN;A_92_ARG;A_95_ASP;A_121_ARG;A_123_PHE
0.115  -9.636  -1.075   6.281 A_78_GLU;A_95_ASP;A_96_LEU;A_97_ASP;A_98_ILE;A_118_MET
0.078   9.486   0.914   5.036 B_95_ASP;B_96_LEU;B_97_ASP;B_98_ILE;B_118_MET
0.053   0.147   3.712   5.334 A_112_THR;A_115_HIS;A_117_ASP;B_88_ARG;B_89_TRP;B_121_ARG
0.046  22.537   5.044  -6.972 B_20_HIS;B_23_LEU;B_37_THR;B_38_SER;B_39_SER;B_40_PHE;B_57_ALA;B_160_PRO
0.039   0.706  -4.600   5.556 A_88_ARG;A_89_TRP;B_107_GLN;B_112_THR;B_114_PRO;B_115_HIS;B_116_TYR;B_117_ASP
0.024  -1.377  -6.312  -9.047 A_46_LEU;A_122_GLU;B_120_ASN;B_146_LEU;B_149_GLN
0.018 -23.049  -4.649  -5.723 A_20_HIS;A_23_LEU;A_37_THR;A_38_SER;A_39_SER;A_40_PHE;A_57_ALA
0.012   1.164   2.013  -3.021 A_116_TYR;A_117_ASP;A_118_MET;A_119_HIS;A_120_ASN;B_46_LEU;B_117_ASP;B_118_MET;B_120_ASN;B_121_ARG
0.011  28.560   0.883  10.193 B_24_LYS;B_25_ALA;B_26_ILE;B_27_SER;B_28_GLN;B_29_LEU;B_30_SER
>1cc5
0.982   3.202   3.768   3.348 A_19_HIS;A_26_ALA;A_27_PRO;A_35_TRP;A_59_MET;A_60_PRO
0.076  -2.868  -5.896  -6.694 A_1_GLY;A_2_GLY;A_3_GLY;A_6_SER;A_74_LYS;A_75_ALA;A_76_ALA;A_77_ILE;A_78_GLY;A_79_LYS;A_83_LEU
0.018  -4.718   3.228   1.953 A_10_VAL;A_14_TYR;A_15_CYS;A_59_MET;A_62_LYS;A_63_GLY;A_64_THR;A_65_CYS;A_73_LEU
>1ccr
0.987  -6.051   0.193   3.763 A_26_HIS;A_37_GLY;A_38_PRO;A_40_LEU;A_54_TYR;A_60_ASP;A_75_TYR;A_86_THR;A_88_MET
0.035  -9.015  -8.739  -3.030 A_27_THR;A_29_ASP;A_30_LYS;A_31_GLY;A_33_GLY;A_34_HIS;A_38_PRO;A_39_ASN;A_40_LEU;A_41_ASN;A_51_THR;A_52_PRO
>1ccw
0.831 -20.463  16.855 -12.353 C_23_LEU;C_61_SER;C_91_GLY;C_92_GLY;C_117_TYR;C_118_ALA;C_121_THR;C_122_PRO;C_123_PRO
0.777  20.430 -17.117 -11.343 A_23_LEU;A_61_SER;A_91_GLY;A_92_GLY;A_117_TYR;A_121_THR;A_122_PRO;A_123_PRO
0.588  22.162   1.549  -3.062 B_66_ARG;B_94_THR;B_100_ARG;B_149_ARG;B_150_HIS;B_177_TYR;B_181_TYR;B_216_PHE;B_294_MET
0.558 -22.566  -0.762  -5.887 C_16_HIS;D_66_ARG;D_94_THR;D_95_ILE;D_100_ARG;D_123_ASN;D_150_HIS;D_181_TYR
0.449  20.222  -2.737  -9.824 A_16_HIS;A_63_LEU;A_64_TYR;A_65_GLY;B_123_ASN;B_333_GLY;B_334_ILE
0.411  23.798  -6.855  -1.753 A_15_CYS;A_16_HIS;A_17_ALA;A_18_VAL;B_180_PRO;B_219_LEU;B_220_THR;B_221_GLY;B_222_THR
0.343 -28.119  14.373   4.508 C_21_LYS;D_406_ILE;D_407_PRO;D_408_PHE;D_409_GLY;D_414_ASN;D_416_GLY
0.327 -13.556  11.160  -5.548 D_295_GLY;D_296_GLY;D_297_PHE;D_298_PRO;D_331_ALA;D_470_ILE;D_474_GLY
0.319  -3.087   7.478  17.046 B_357_GLN;B_358_ARG;B_360_PRO;D_257_ASN;D_259_ILE;D_364_GLU;D_425_LEU
0.153 -22.223   7.629  -2.565 C_15_CYS;C_16_HIS;C_17_ALA;C_18_VAL;D_220_THR;D_222_THR
0.135  35.905 -18.359  -4.406 A_8_LEU;A_35_VAL;A_36_ASN;A_37_ILE;A_38_GLY
0.123 -18.282   6.057 -15.007 C_62_SER;C_63_LEU;C_65_GLY;C_92_GLY;C_93_ASN;C_94_ILE;C_95_VAL;C_96_VAL;C_97_GLY;C_98_LYS;C_119_PRO;D_332_ILE;D_333_GLY;D_334_ILE
0.118  28.604 -12.894   5.723 B_405_ASP;B_406_ILE;B_407_PRO;B_408_PHE;B_409_GLY;B_410_PRO;B_414_ASN;B_415_ALA;B_416_GLY;B_417_LYS
0.118  14.027 -10.793  -6.129 B_295_GLY;B_296_GLY;B_297_PHE;B_298_PRO;B_331_ALA;B_474_GLY
0.100 -17.273   4.358   6.340 D_217_GLY;D_218_PRO;D_219_LEU;D_221_GLY;D_222_THR;D_223_LEU;D_224_VAL;D_252_TYR;D_253_GLY;D_254_GLU;D_255_CYS;D_294_MET
0.084 -16.098  -3.422 -14.270 C_96_VAL;C_97_GLY;D_68_GLY;D_69_VAL;D_333_GLY;D_334_ILE;D_335_PRO;D_336_THR;D_337_LYS
0.068 -35.621  16.184  -5.064 C_8_LEU;C_36_ASN;C_37_ILE;C_38_GLY;C_39_VAL;C_41_SER;D_183_LYS
0.068  16.998  -4.464   6.988 B_217_GLY;B_218_PRO;B_221_GLY;B_222_THR;B_223_LEU;B_224_VAL;B_229_SER;B_252_TYR;B_253_GLY;B_254_GLU;B_255_CYS;B_294_MET
0.060  40.530  22.521   6.422 B_10_ASP;B_13_PHE;B_14_HIS;B_17_ARG;B_32_LEU;B_199_ARG;B_203_PHE;B_206_GLU
0.049  -2.171 -16.996   6.480 B_477_ARG;D_58_LYS;D_60_ILE;D_352_ASN;D_355_GLU
0.047  15.948   4.532 -15.780 A_96_VAL;B_68_GLY;B_69_VAL;B_78_LEU;B_334_ILE;B_335_PRO;B_336_THR;B_337_LYS
0.046   3.031  13.315   7.832 B_59_GLY;B_60_ILE;B_61_THR;B_351_LEU;B_352_ASN;B_354_LEU;B_355_GLU;B_356_GLY;B_358_ARG
0.043 -20.476  -8.663 -20.448 D_69_VAL;D_70_ALA;D_71_LEU;D_74_GLU;D_75_HIS;D_114_SER;D_118_GLY;D_119_ARG;D_120_SER
0.039 -43.166  -6.679  -4.851 D_23_GLN;D_102_ASN;D_154_ASP;D_156_ARG
0.036  -2.347  -6.927  21.130 B_364_GLU;D_266_ARG;D_358_ARG;D_359_MET;D_360_PRO;D_361_MET
0.035 -21.999  17.015  -4.116 C_17_ALA;C_18_VAL;C_19_GLY;C_20_ASN;C_21_LYS;C_22_ILE;C_23_LEU;C_24_ASP;D_471_PHE
0.032  14.030 -24.224  -1.778 A_124_GLU;B_464_GLN;B_467_ILE;B_468_ASP;B_475_LYS
0.031  15.434  -8.230 -16.558 A_92_GLY;A_93_ASN;A_94_ILE;A_95_VAL;A_97_GLY;A_98_LYS;A_99_GLN;A_101_TRP;A_118_ALA;A_119_PRO;B_332_ILE;B_333_GLY
0.030 -28.407 -16.419 -20.231 D_72_LEU;D_115_GLU;D_130_PHE;D_133_LYS
0.029 -34.101   5.891 -10.941 C_10_VAL;C_11_ILE;C_12_GLY;C_13_SER;C_14_ASP;C_39_VAL;C_40_LEU;C_41_SER;C_42_PRO;C_64_TYR;C_70_ASP;D_101_GLN
0.029  30.582  14.282 -19.723 B_72_LEU;B_108_GLU;B_111_ILE;B_129_ASN;B_130_PHE
0.026 -17.318  25.128  -3.019 C_25_HIS;C_26_ALA;C_29_ASN;C_124_GLU;D_464_GLN;D_467_ILE
0.025 -14.510  12.120  26.662 D_371_VAL;D_441_GLU;D_442_ILE;D_444_ASN;D_445_TYR;D_446_ASN;D_448_GLU
0.025 -16.512  16.667 -20.238 C_101_TRP;C_105_GLU;C_116_VAL;C_117_TYR;C_118_ALA;C_121_THR
0.025 -41.167 -21.794   6.510 D_9_THR;D_10_ASP;D_11_GLU;D_13_PHE;D_14_HIS;D_17_ARG;D_32_LEU;D_199_ARG;D_203_PHE
0.022  14.722  -9.588  26.979 B_367_THR;B_370_ALA;B_371_VAL;B_441_GLU;B_442_ILE;B_445_TYR
0.022   9.386  10.403  14.955 B_56_LYS;B_266_ARG;B_269_GLU;B_288_THR;B_318_ALA;B_319_GLY;B_320_ALA;B_321_THR;B_358_ARG
0.022  -0.038   0.806  27.455 B_361_MET;B_362_SER;B_363_LYS;D_361_MET;D_362_SER;D_363_LYS;D_364_GLU
0.022  35.799  -5.435 -15.248 A_11_ILE;A_12_GLY;A_13_SER;A_41_SER;A_42_PRO;A_43_GLN;A_70_ASP;B_98_TYR;B_103_ARG;B_106_GLU
0.021 -36.948   7.624 -18.849 C_42_PRO;C_43_GLN;C_44_GLU;C_70_ASP;C_72_LYS;C_77_LYS
0.021  29.638   6.388   0.520 B_150_HIS;B_151_GLY;B_152_THR;B_153_PRO;B_155_SER;B_158_LEU;B_170_ASN;B_171_GLU;B_172_GLY;B_173_GLY;B_177_TYR;B_194_TRP
0.020 -25.931  11.176  -9.665 C_9_GLY;C_10_VAL;C_11_ILE;C_14_ASP;C_16_HIS;C_20_ASN;C_61_SER;C_62_SER;C_63_LEU;C_64_TYR;C_91_GLY
0.019  17.992 -19.757 -18.496 A_115_ARG;A_116_VAL;A_117_TYR;A_118_ALA;A_121_THR;A_125_VAL;A_126_GLY;A_129_ASP
0.017   0.995   1.251 -11.247 B_301_GLU;B_305_PHE;B_328_PRO;B_342_ALA;D_301_GLU;D_302_SER;D_305_PHE
0.016  27.608   5.718 -11.724 A_66_GLN;B_94_THR;B_95_ILE;B_96_ASP;B_97_ALA;B_98_TYR;B_99_THR;B_107_CYS;B_122_LEU;B_123_ASN;B_124_GLY;B_125_PHE;B_126_PRO;B_127_GLY
0.016 -40.015  -4.649 -13.276 D_24_TRP;D_102_ASN;D_103_ARG;D_104_TYR;D_105_ASP;D_106_GLU
0.015  26.187 -16.578  -2.616 A_17_ALA;A_18_VAL;A_19_GLY;A_20_ASN;A_21_LYS;A_22_ILE;A_23_LEU;A_24_ASP;A_36_ASN
0.015  26.465  -8.643 -11.722 A_10_VAL;A_11_ILE;A_14_ASP;A_16_HIS;A_61_SER;A_62_SER;A_63_LEU;A_64_TYR;A_65_GLY;A_70_ASP
0.014  26.576   3.457  25.213 B_274_GLU;B_275_TYR;B_279_TYR;B_377_LYS;B_380_LEU;B_381_ASP;B_384_PHE
0.014 -21.712 -19.747  11.892 D_49_ALA;D_53_VAL;D_205_GLU;D_210_HIS;D_246_LYS;D_247_ASN;D_248_ILE;D_284_VAL;D_285_PHE
0.014 -26.030  22.386   0.420 C_21_LYS;C_22_ILE;C_24_ASP;C_25_HIS;D_463_PHE
0.013 -24.383  -5.156   1.830 D_148_ALA;D_149_ARG;D_150_HIS;D_151_GLY;D_171_GLU;D_172_GLY;D_176_SER;D_177_TYR;D_181_TYR;D_214_GLU;D_215_PRO;D_216_PHE
0.013 -43.057  13.037 -20.639 C_44_GLU;C_47_ILE;C_77_LYS;C_80_GLU;C_81_ALA
0.013  -8.101 -12.392  14.932 D_56_LYS;D_59_GLY;D_60_ILE;D_318_ALA;D_319_GLY;D_320_ALA;D_358_ARG
0.013  36.541   7.998  -3.644 B_23_GLN;B_99_THR;B_102_ASN;B_104_TYR;B_152_THR;B_153_PRO;B_154_ASP;B_155_SER;B_156_ARG;B_157_LEU;B_158_LEU
0.012  22.455  28.442  -6.845 B_38_TYR;B_41_LYS;B_42_ILE;B_43_PRO;B_46_LYS;B_139_LEU;B_140_GLU
0.012  35.455  -8.789  -7.778 A_10_VAL;A_12_GLY;A_14_ASP;A_38_GLY;A_39_VAL;A_40_LEU;A_41_SER;A_42_PRO;A_45_LEU;B_101_GLN;B_183_LYS
0.012   6.937 -10.647  20.686 B_364_GLU;B_368_GLU;B_423_ASP;B_425_LEU;B_427_CYS;B_429_ARG;B_445_TYR;B_449_ARG
0.012 -33.260  -6.462  -3.285 D_99_THR;D_100_ARG;D_101_GLN;D_102_ASN;D_150_HIS;D_151_GLY;D_152_THR;D_153_PRO;D_154_ASP;D_155_SER;D_156_ARG;D_158_LEU;D_194_TRP
0.012  23.519  22.937  11.239 B_49_ALA;B_205_GLU;B_210_HIS;B_246_LYS;B_247_ASN
0.012   3.677  22.108  11.062 B_57_LYS;B_58_LYS;B_59_GLY;D_456_PHE
0.011  38.731   0.163  -2.961 B_100_ARG;B_101_GLN;B_102_ASN;B_153_PRO;B_154_ASP;B_185_VAL
0.011  34.898   7.327  20.413 B_5_ASN;B_238_LEU;B_239_LEU;B_279_TYR;B_281_TYR;B_384_PHE;B_389_GLY;B_390_ASP;B_391_LEU;B_392_ALA
0.011  31.925 -14.030 -26.547 A_71_CYS;A_72_LYS;A_73_GLY;A_74_LEU;A_75_ARG;A_76_GLN;A_88_LEU;A_110_ASP;A_111_MET;A_112_GLY;A_113_TYR
>1cdo
0.987 -17.351  -8.627   5.008 A_47_HIS;A_202_GLY;A_204_VAL;A_205_GLY;A_269_CYS;A_270_VAL;A_271_GLY;A_294_GLY
0.975  16.585   9.508   5.186 B_202_GLY;B_203_ALA;B_204_VAL;B_205_GLY;B_269_CYS;B_270_VAL;B_271_GLY;B_294_GLY
0.771 -18.000   5.204   5.428 A_116_TRP;A_117_ALA;A_121_PRO;A_124_MET;A_295_TRP;A_318_MET;B_306_ILE
0.572 -12.130 -14.172   7.943 A_199_PHE;A_200_GLY;A_201_LEU;A_223_VAL;A_224_ASP;A_225_LEU;A_269_CYS;A_270_VAL;A_275_VAL
0.359  10.032  15.387   9.569 B_199_PHE;B_200_GLY;B_223_VAL;B_224_ASP;B_225_LEU;B_244_PRO;B_270_VAL;B_275_VAL
0.304  18.189  -4.756   2.616 B_94_PHE;B_95_ILE;B_116_TRP;B_117_ALA;B_318_MET
0.295  25.002  -8.921  -0.925 B_93_LEU;B_94_PHE;B_95_ILE;B_96_SER;B_115_GLY;B_116_TRP;B_117_ALA;B_126_PRO;B_142_LEU;B_143_GLY;B_144_THR;B_157_ALA
0.156 -29.024  10.873  -0.912 A_126_PRO;A_142_LEU;A_143_GLY;A_144_THR;A_152_VAL;A_153_VAL;A_154_ASN;A_157_ALA
0.136   5.198  -2.785  -4.962 A_286_GLY;A_287_TRP;A_288_GLY;A_308_LEU;A_311_GLY;A_312_ARG;A_313_THR;B_108_LYS;B_187_THR;B_315_LYS;B_316_GLY
0.104 -17.155   8.223  -3.260 A_95_ILE;A_96_SER;A_110_ASN;A_111_GLN;A_112_CYS;A_114_LYS;A_117_ALA;A_118_ASN;A_318_MET
0.088 -23.591  -0.868   9.130 A_46_CYS;A_47_HIS;A_48_THR;A_49_ASP;A_50_LEU;A_51_TYR;A_52_HIS;A_53_LEU;A_66_LEU;A_68_HIS;A_124_MET;A_141_PHE
0.065  -3.550  13.076 -10.473 A_108_LYS;B_191_GLU;B_194_SER;B_264_ASP;B_284_LEU;B_287_TRP
0.053  22.350   2.528   3.133 B_46_CYS;B_47_HIS;B_48_THR;B_49_ASP;B_68_HIS;B_69_GLU;B_94_PHE;B_175_CYS;B_176_GLY;B_179_THR;B_369_ARG
0.037  22.693  15.623   6.819 B_47_HIS;B_201_LEU;B_202_GLY;B_203_ALA;B_229_LYS;B_362_MET;B_365_GLY;B_366_LYS;B_367_CYS;B_368_ILE;B_369_ARG
0.034  37.723   9.146  -9.707 B_41_ILE;B_89_LYS;B_165_ALA;B_166_PRO;B_167_LEU;B_168_ASP;B_169_THR
0.034 -16.827 -24.490   1.810 A_201_LEU;A_227_PRO;A_228_ASP;A_229_LYS;A_230_PHE;A_231_GLU;A_232_LYS;A_233_ALA;A_234_LYS;A_241_PHE
0.033  22.019  -5.237  11.093 B_51_TYR;B_52_HIS;B_121_PRO;B_122_ASP;B_123_VAL;B_124_MET;B_141_PHE
0.030  -3.087 -27.345   7.392 A_242_VAL;A_246_ASP;A_247_HIS;A_254_VAL
0.030  41.503 -14.316 -10.830 B_31_PRO;B_35_GLU;B_76_SER;B_77_VAL;B_78_GLY;B_79_PRO
0.029  13.551   6.530  13.139 B_270_VAL;B_271_GLY;B_272_ASN;B_273_VAL;B_295_TRP;B_296_THR
0.029  15.550   0.340  -7.546 B_110_ASN;B_178_SER;B_182_GLY;B_186_ASN;B_187_THR;B_318_MET;B_319_PHE;B_320_GLY;B_321_GLY;B_322_PHE;B_323_LYS
0.029 -25.870 -19.242   7.666 A_229_LYS;A_347_THR;A_348_HIS;A_361_LEU;A_364_HIS;A_365_GLY;A_366_LYS;A_367_CYS;A_368_ILE
0.028  25.712 -15.872  -8.083 B_34_ASN;B_98_CYS;B_114_LYS;B_154_ASN;B_155_GLN;B_156_ILE
0.028 -33.760   0.172   2.393 A_40_ILE;A_43_THR;A_65_VAL;A_66_LEU;A_67_GLY;A_68_HIS;A_144_THR;A_145_SER;A_146_THR;A_147_PHE;A_148_SER;A_151_THR
0.026 -28.971  -5.507  -1.220 A_42_ALA;A_43_THR;A_44_GLY;A_45_VAL;A_68_HIS;A_69_GLU;A_70_GLY;A_146_THR;A_171_CYS;A_172_LEU;A_173_LEU;A_174_GLY;A_175_CYS;A_369_ARG
0.024 -26.896   2.655  -1.778 A_67_GLY;A_68_HIS;A_69_GLU;A_92_PRO;A_93_LEU;A_94_PHE;A_95_ILE;A_141_PHE;A_142_LEU;A_143_GLY;A_144_THR;A_146_THR;A_157_ALA;A_174_GLY
0.022 -24.220  17.873  -9.752 A_98_CYS;A_114_LYS;A_156_ILE
0.021  -4.858 -18.297  12.789 A_225_LEU;A_244_PRO;A_245_ASN;A_247_HIS;A_249_GLU;A_250_PRO;A_251_ILE;A_278_ASN
0.020 -11.622  10.661   4.792 B_306_ILE;B_307_GLN;B_310_ALA;B_312_ARG
0.020  18.490  20.905 -11.043 B_213_HIS;B_234_LYS;B_235_VAL;B_236_PHE;B_237_GLY;B_341_LYS
0.019  -7.863   3.759  -6.815 A_108_LYS;A_109_THR;A_110_ASN;A_315_LYS;A_316_GLY;B_286_GLY;B_287_TRP;B_311_GLY;B_312_ARG;B_313_THR
0.018  33.028 -10.653   1.505 B_126_PRO;B_128_GLU;B_129_THR;B_130_ARG;B_139_LEU;B_140_GLN;B_143_GLY;B_144_THR;B_145_SER;B_151_THR;B_152_VAL;B_153_VAL
0.017 -22.678   6.550  12.790 A_52_HIS;A_56_GLY;A_57_LYS;A_58_HIS;A_59_LYS;A_61_GLY;A_62_PHE;A_121_PRO;A_122_ASP;A_123_VAL;A_124_MET
0.015   4.879  27.541   4.149 B_241_PHE;B_242_VAL;B_243_ASN;B_247_HIS;B_258_MET
0.015 -40.316  13.999 -11.345 A_31_PRO;A_35_GLU;A_76_SER;A_77_VAL;A_78_GLY;A_79_PRO;A_81_VAL
0.014  16.274   0.671   8.318 B_48_THR;B_51_TYR;B_294_GLY;B_295_TRP;B_296_THR;B_297_ASP
0.014  11.669 -11.420   0.694 A_285_LYS;A_286_GLY;A_310_ALA;A_312_ARG;B_111_GLN;B_118_ASN
0.012 -20.716 -17.038  -9.637 A_210_MET;A_235_VAL;A_236_PHE;A_340_VAL;A_341_LYS;A_342_LEU;A_344_GLU;A_345_PHE
0.012  27.247  15.924 -10.334 B_169_THR;B_335_TYR;B_340_VAL;B_341_LYS;B_342_LEU;B_343_ASP;B_344_GLU
0.011 -26.879 -13.228  -2.154 A_69_GLU;A_172_LEU;A_177_VAL;A_203_ALA;A_342_LEU;A_343_ASP;A_344_GLU;A_345_PHE;A_346_ILE;A_347_THR;A_368_ILE;A_369_ARG;A_370_THR;A_371_VAL
0.010 -14.427  -9.203  15.736 A_272_ASN
0.010 -15.296 -25.745  11.445 A_225_LEU;A_226_ASN;A_227_PRO;A_228_ASP;A_243_ASN
>1cfv
0.927   3.742 -11.279  -1.057 H_33_TYR;H_58_ILE;H_99_LEU;H_100_ASN;H_104_TYR;H_105_GLY
0.069  -9.810   0.853   9.430 L_42_LEU;L_44_LYS;L_50_LYS;L_51_LEU;L_52_VAL;L_62_GLY;L_63_VAL;L_64_PRO;L_67_PHE;L_86_GLU
0.053   8.177   7.570   7.426 H_5_GLN;H_6_GLU;H_7_SER;H_93_LEU;H_94_TYR;H_95_TYR;H_110_GLY;H_111_GLN;H_112_GLY;H_113_THR;H_114_THR
0.036   1.898  10.493   2.099 H_39_GLN;H_40_THR;H_43_LYS;H_93_LEU;H_95_TYR;L_43_GLN
0.031   2.097   1.428   9.353 H_4_LEU;H_6_GLU;H_95_TYR;H_96_CYS;H_108_TYR;H_109_TRP;H_110_GLY;H_111_GLN;L_48_SER;L_49_PRO;L_50_LYS
0.028  -7.286  11.111   2.125 L_43_GLN;L_44_LYS;L_45_PRO;L_89_GLY;L_90_LEU;L_91_TYR;L_108_LYS
0.013  -0.908  -5.775   7.460 H_98_ARG;H_100_ASN;H_106_MET;H_107_ASP;H_108_TYR;H_109_TRP;L_51_LEU;L_60_PHE
0.012   5.737  -5.956  -6.997 H_47_LEU;H_50_ALA;H_58_ILE;H_59_TYR;L_99_VAL;L_100_PRO;L_101_LEU
>1cg5
0.956 -16.673  -4.804   3.960 A_43_PHE;A_59_HIS;A_63_VAL;A_88_HIS;A_92_LEU;A_94_VAL;A_99_PHE;A_102_PHE
0.943  16.890   5.493   4.880 B_42_PHE;B_59_HIS;B_63_VAL;B_88_HIS;B_93_VAL;B_98_PHE
0.051   0.807  -1.420   5.992 A_100_HIS;A_101_LEU;A_104_ASP;B_99_LYS;B_103_GLN;B_126_TYR;B_130_ARG
0.018 -10.866  13.674   4.982 A_1_VAL;A_2_LEU;A_77_LEU;A_127_LYS;A_128_PHE;A_131_LEU
0.017  -0.892   6.396   6.950 A_100_HIS;A_126_ASP;A_130_GLU;B_35_TYR;B_37_TRP;B_100_LEU
0.011 -14.941   8.170  11.107 A_78_HIS;A_131_LEU;A_132_VAL;A_133_ALA;A_134_TYR;A_135_GLU;A_136_LEU;A_137_SER;A_138_SER
>1ch4
0.951   8.918  13.888   9.194 B_42_PHE;B_63_HIS;B_67_VAL;B_92_HIS;B_96_LEU;B_98_VAL;B_103_PHE;B_106_LEU
0.950  -8.776 -14.555   7.806 A_42_PHE;A_63_HIS;A_67_VAL;A_92_HIS;A_98_VAL;A_103_PHE;A_106_LEU
0.944  -8.793  14.702  -8.274 D_42_PHE;D_63_HIS;D_67_VAL;D_92_HIS;D_96_LEU;D_103_PHE;D_106_LEU;D_141_LEU
0.933   9.029 -13.507  -9.672 C_42_PHE;C_63_HIS;C_67_VAL;C_92_HIS;C_103_PHE;C_106_LEU;C_141_LEU
0.070   6.165   1.362  -5.937 B_35_TYR;C_104_LYS;C_108_HIS;C_131_ASP;C_135_ALA
0.053  -4.606  -2.232  -6.733 A_35_TYR;A_37_TRP;C_100_PRO;D_104_LYS;D_131_ASP;D_135_ALA
0.045  -6.553   1.820   6.313 A_104_LYS;A_108_HIS;A_131_ASP;A_135_ALA;B_146_ARG;D_35_TYR
0.044   5.864  -3.132   4.450 A_146_ARG;B_104_LYS;B_108_HIS;B_131_ASP;C_35_TYR;C_37_TRP;C_104_LYS;C_105_LEU
0.034  -1.843   1.154 -17.620 C_146_ARG;D_136_SER;D_139_THR;D_140_VAL;D_146_ARG
0.033  -8.157   5.685  -9.180 D_103_PHE;D_104_LYS;D_107_SER;D_134_LEU;D_135_ALA;D_137_VAL;D_138_SER;D_139_THR;D_141_LEU
0.022   9.287  -4.910  -9.832 C_71_PHE;C_103_PHE;C_104_LYS;C_106_LEU;C_107_SER;C_133_VAL;C_134_LEU;C_135_ALA;C_137_VAL;C_138_SER
0.019   7.914   5.163   8.706 B_100_PRO;B_102_ASN;B_103_PHE;B_104_LYS;B_105_LEU;B_106_LEU;B_107_SER;B_134_LEU;B_135_ALA;B_137_VAL;B_138_SER;B_141_LEU
0.015  -8.850  -5.365   9.089 A_103_PHE;A_104_LYS;A_106_LEU;A_107_SER;A_134_LEU;A_135_ALA;A_137_VAL;A_138_SER;A_141_LEU
0.013  16.405 -14.722 -14.495 C_63_HIS;C_64_GLY;C_65_LYS;C_66_LYS;C_67_VAL;C_68_LEU;C_69_GLY;C_70_ALA;C_71_PHE
0.013 -17.015  16.787 -13.541 D_62_ALA;D_63_HIS;D_64_GLY;D_65_LYS;D_66_LYS;D_67_VAL;D_68_LEU;D_69_GLY;D_70_ALA
0.012   0.829   3.978   0.616 B_100_PRO;B_101_VAL;B_102_ASN;B_104_LYS;D_101_VAL
0.012 -15.416 -17.616  13.081 A_62_ALA;A_63_HIS;A_65_LYS;A_66_LYS;A_67_VAL;A_68_LEU;A_69_GLY;A_70_ALA
>1ci3
0.967   3.748   1.301  -3.833 _1_TYR;_2_PRO;_4_TRP;_25_HIS;_154_ASN;_156_GLY;_157_ARG;_158_GLY
0.057 -16.567  -9.677   0.092 _76_MET;_77_LEU;_78_PRO;_79_GLU;_80_GLY;_112_ASN;_113_ILE;_148_SER
0.041 -15.600  12.930  -1.517 _93_MET;_94_LYS;_95_GLU;_96_GLU;_97_VAL;_98_GLY;_99_PRO;_128_VAL
0.040  23.526  -4.906  -1.474 _166_LYS;_171_VAL;_172_TYR;_173_ASN;_174_ALA;_175_SER;_205_ASP;_206_LYS;_207_ILE;_227_LEU
0.026  15.151  -2.649   2.345 _26_LEU;_159_GLN;_166_LYS;_169_ASN;_170_ALA;_171_VAL;_172_TYR;_230_ASN
0.017 -26.227  -0.375   8.055 _36_PRO;_37_GLN;_38_ALA;_39_VAL;_40_LEU;_243_ILE;_244_VAL;_246_GLN
0.014  17.690   0.316  -5.831 _161_TYR;_166_LYS;_167_SER;_168_ASN;_169_ASN;_172_TYR;_208_PRO
0.014 -26.705   6.628   2.761 _43_SER;_44_VAL;_45_PHE;_90_PRO;_93_MET
0.011  -2.238  -3.494   6.559 _19_ILE;_29_LYS;_31_ALA;_151_LEU;_152_GLY;_153_ALA;_236_PHE;_237_GLY;_238_GLN;_239_LYS
>1cjw
0.806  -3.529   7.348   4.810 A_27_PHE;A_34_CYS;A_35_PRO;A_36_LEU;A_93_HIS;A_130_MET;A_154_VAL;A_159_PHE
0.689   4.780   6.768  -6.819 A_95_LEU;A_96_ALA;A_97_VAL;A_102_ARG;A_106_LYS;A_107_GLY;A_108_SER;A_138_PHE
0.186 -13.852  -8.452  -1.086 A_70_TRP;A_71_ASP;A_72_GLU;A_73_GLU;A_87_GLY;A_88_HIS;A_89_SER;A_126_ARG
0.022  11.095   9.088   3.528 A_21_GLU;A_22_ILE;A_23_GLU;A_24_ARG;A_25_GLU;A_26_ALA;A_97_VAL;A_98_HIS;A_99_ARG;A_102_ARG
0.015  -1.793  10.139  -2.646 A_27_PHE;A_131_CYS;A_132_GLU;A_135_LEU;A_139_TYR
0.012  -5.926   0.396  -8.477 A_111_LEU;A_115_LEU;A_127_ALA;A_129_LEU;A_139_TYR;A_140_GLN;A_142_PHE;A_143_GLY;A_144_PHE;A_145_HIS;A_162_MET;A_163_HIS;A_164_CYS
0.011 -10.072   1.055  -1.407 A_75_LEU;A_91_HIS;A_92_LEU;A_127_ALA;A_128_VAL;A_129_LEU;A_130_MET;A_150_CYS;A_161_GLU;A_162_MET;A_163_HIS
0.011  -8.516 -13.438  -4.894 A_88_HIS;A_118_VAL;A_119_GLY;A_121_GLN;A_122_PRO;A_123_ALA;A_124_VAL;A_125_ARG;A_126_ARG
>1ckm
0.982  18.798   1.471  -0.009 B_59_PRO;B_61_PRO;B_82_LYS;B_83_THR;B_87_ARG;B_131_GLU;B_146_PHE;B_216_ILE
0.972 -19.952   3.465   1.085 A_59_PRO;A_61_PRO;A_82_LYS;A_87_ARG;A_131_GLU;A_146_PHE;A_188_LYS;A_190_TRP;A_216_ILE;A_232_LEU
0.566  -6.985   6.889   8.159 A_207_ASN;A_212_THR;A_213_ASP;A_214_GLY;A_237_PRO;A_240_HIS;B_271_ASP;B_272_GLY;B_273_TYR;B_274_TYR
0.370  17.220  11.679   1.965 B_62_VAL;B_63_SER;B_64_ILE;B_234_LYS;B_235_LEU;B_236_LYS;B_313_ASN
0.213 -37.135 -15.227  -6.704 A_42_LYS;A_93_THR;A_94_ARG;A_123_PHE;A_124_GLN;A_125_GLY
0.204 -26.823 -18.995  -1.262 A_92_PHE;A_99_LYS;A_100_VAL;A_101_CYS;A_113_LEU;A_114_PRO;A_115_PHE;A_118_ILE;A_123_PHE
0.166  14.728   8.878 -10.010 A_271_ASP;A_272_GLY;A_273_TYR;A_274_TYR;B_207_ASN;B_212_THR;B_213_ASP;B_214_GLY;B_215_LEU;B_237_PRO;B_320_ILE
0.147   8.100  -0.233  -1.419 B_21_LEU;B_22_ASN;B_84_ASP;B_85_GLY;B_86_ILE;B_293_GLN
0.125  15.001   6.045   8.701 B_61_PRO;B_106_ARG;B_228_ARG;B_234_LYS;B_244_ASP;B_298_LYS;B_302_ASN;B_303_ASP;B_306_THR
0.113 -11.865  12.926  -2.076 A_63_SER;A_82_LYS;A_234_LYS;A_235_LEU;A_236_LYS;A_241_HIS;A_310_THR;A_313_ASN
0.102  16.431 -24.528   1.963 B_93_THR;B_98_PHE;B_99_LYS;B_100_VAL;B_101_CYS;B_123_PHE
0.066 -29.745   2.709  10.683 A_161_LEU;A_162_ALA;A_165_PHE;A_169_LYS;A_188_LYS;A_189_GLU;A_190_TRP
0.059 -19.322  -1.726  15.452 A_187_TYR;A_189_GLU;A_202_HIS;A_209_ILE;A_210_TYR
0.048  19.060   1.976  15.166 B_51_HIS;B_55_ARG;B_60_ASN;B_227_GLY;B_228_ARG;B_300_GLN;B_303_ASP
0.042 -27.708   6.677 -10.137 A_55_ARG;A_58_GLY;A_225_ILE;A_226_TYR;A_227_GLY;A_228_ARG
0.041 -39.319  -9.608   5.507 A_121_VAL;A_151_VAL;A_152_SER;A_154_VAL;A_167_ALA;A_170_ARG;A_171_SER
0.030  -6.228   7.013  -9.522 A_242_THR;A_243_ILE;A_244_ASP;A_302_ASN;A_306_THR
0.029 -37.155   4.180  -2.052 A_155_THR;A_156_VAL;A_157_SER;A_158_GLN;A_159_MET;A_164_ARG;A_223_PRO;A_224_VAL
0.027 -29.262  -1.881   3.988 A_128_PHE;A_129_ASP;A_145_LEU;A_146_PHE;A_147_ASP;A_148_ALA;A_149_VAL;A_164_ARG;A_165_PHE;A_168_MET
0.026  22.840 -25.168   9.720 B_42_LYS;B_93_THR;B_94_ARG;B_95_VAL;B_96_PHE;B_97_GLY;B_98_PHE;B_123_PHE
0.025 -21.934 -21.987  -6.981 A_12_ILE;A_14_THR;A_29_HIS;A_100_VAL;A_112_LEU
0.024  -5.319   7.087   0.315 A_84_ASP;A_213_ASP;A_236_LYS;A_240_HIS;A_241_HIS;A_242_THR;B_291_TYR;B_292_ILE
0.024 -27.732   6.550   1.327 A_59_PRO;A_147_ASP;A_161_LEU;A_164_ARG;A_218_MET;A_219_SER;A_222_GLU;A_223_PRO;A_224_VAL;A_229_ASN;A_232_LEU
0.023  22.341  11.533   9.648 B_62_VAL;B_65_GLU;B_228_ARG;B_230_PHE;B_305_LEU;B_306_THR
0.023 -26.411  14.504  -8.580 A_228_ARG;A_229_ASN;A_230_PHE;A_231_ASN
0.022   2.364  -0.050   5.380 B_279_ILE;B_291_TYR;B_293_GLN;B_294_GLY;B_295_ARG;B_296_SER;B_297_ASP
0.021  27.125  -3.395  -1.996 B_145_LEU;B_146_PHE;B_147_ASP;B_148_ALA;B_161_LEU;B_164_ARG;B_165_PHE;B_190_TRP;B_218_MET
0.019  22.204   2.098   7.519 B_58_GLY;B_59_PRO;B_60_ASN;B_61_PRO;B_87_ARG;B_225_ILE;B_226_TYR;B_227_GLY;B_228_ARG;B_229_ASN;B_232_LEU
0.018 -17.107  11.073  -7.930 A_60_ASN;A_61_PRO;A_62_VAL;A_63_SER;A_228_ARG;A_234_LYS
0.017  22.455   2.201 -10.735 B_79_VAL;B_80_SER;B_81_GLU;B_82_LYS;B_188_LYS;B_189_GLU;B_191_ILE;B_202_HIS;B_203_LEU;B_206_ALA
0.017 -17.130   4.828   9.319 A_79_VAL;A_80_SER;A_81_GLU;A_82_LYS;A_83_THR;A_188_LYS;A_189_GLU;A_202_HIS;A_203_LEU;A_206_ALA;A_207_ASN;A_212_THR;A_214_GLY;A_215_LEU;A_216_ILE
0.015  29.681  -4.815  12.886 B_47_ALA;B_48_MET;B_49_ASP;B_50_ASP;B_55_ARG;B_224_VAL;B_226_TYR
0.014  11.950   6.861  -2.702 A_291_TYR;B_82_LYS;B_84_ASP;B_212_THR;B_213_ASP;B_214_GLY;B_236_LYS;B_239_THR
0.014 -42.210 -21.482  -3.055 A_94_ARG;A_124_GLN
0.014 -32.494 -22.413   3.249 A_99_LYS;A_116_LYS;A_118_ILE;A_119_PRO;A_120_ARG;A_123_PHE
0.013  15.343 -28.287   9.000 B_11_ASN;B_12_ILE;B_95_VAL;B_96_PHE;B_97_GLY;B_98_PHE;B_100_VAL
0.012  30.733  -4.935  -9.323 B_162_ALA;B_165_PHE;B_166_PHE;B_169_LYS;B_188_LYS;B_189_GLU;B_190_TRP
0.012   3.620  20.731 -16.658 A_266_PRO;A_267_VAL;A_268_GLY;A_269_LYS
>1cmc
0.205  -4.157   6.837  -2.048 A_61_PHE;A_64_ALA;A_65_PHE;B_39_GLU;B_43_ARG;B_56_LEU;B_59_GLU;B_70_LEU;B_71_PRO
0.159   3.591  -5.267  12.141 A_52_THR;A_53_ASN;A_54_SER;B_24_ILE;B_25_THR;B_26_VAL;B_27_SER
0.138   2.856  -7.070  -1.850 A_39_GLU;A_43_ARG;A_56_LEU;A_59_GLU;A_60_ALA;A_70_LEU;B_61_PHE;B_64_ALA;B_65_PHE
0.073  -5.797   4.649  11.481 A_24_ILE;A_25_THR;A_26_VAL;A_27_SER;B_52_THR;B_53_ASN;B_54_SER;B_55_GLU
0.031 -11.673   4.379   1.808 B_10_PRO;B_11_TYR;B_43_ARG;B_49_ARG;B_50_HIS;B_55_GLU;B_59_GLU;B_71_PRO;B_76_LEU
0.028   0.317   0.155  -6.113 A_60_ALA;A_63_HIS;A_64_ALA;A_70_LEU;B_60_ALA;B_63_HIS;B_64_ALA;B_70_LEU
0.018  13.431  -6.744   6.015 A_11_TYR;A_48_LEU;A_49_ARG;A_50_HIS;A_51_ALA;A_52_THR;A_55_GLU
0.014 -10.989 -10.423  -0.700 A_31_LYS;A_35_ILE;B_6_GLU;B_7_TYR;B_8_ILE;B_9_SER
0.013 -19.334  -2.236   0.275 B_7_TYR;B_9_SER;B_14_HIS;B_15_GLY;B_82_ASP;B_83_GLU;B_84_ILE;B_104_TYR
0.012  17.140   0.462  -1.021 A_7_TYR;A_9_SER;A_11_TYR;A_14_HIS;A_82_ASP;A_83_GLU;A_84_ILE;A_85_PRO;A_104_TYR
0.011 -12.259  -4.050   6.362 A_28_ILE;A_29_PRO;A_30_LEU;A_32_VAL;B_9_SER;B_10_PRO;B_11_TYR;B_12_ALA;B_13_GLU;B_14_HIS;B_19_GLU;B_20_GLN;B_21_VAL
0.011  13.272   9.417   3.172 A_8_ILE;A_9_SER;A_19_GLU;A_104_TYR;B_31_LYS;B_32_VAL
0.010   3.852   6.485  -2.017 A_60_ALA;A_61_PHE;A_62_LEU;A_63_HIS;A_64_ALA;A_65_PHE;A_66_THR;A_67_GLY;A_68_GLN;B_35_ILE
>1co6
0.996  -5.085   0.431  -2.858 A_17_HIS;A_28_GLY;A_29_PRO;A_31_LEU;A_51_ASN;A_66_TYR;A_79_MET
0.025   5.046   8.892  -5.704 A_10_PHE;A_14_LEU;A_17_HIS;A_18_SER;A_19_ILE;A_20_GLY;A_21_PRO;A_23_ALA;A_24_LYS
>1cot
0.979   1.569  -0.601  -4.949 A_19_HIS;A_36_GLY;A_37_PRO;A_79_TYR;A_100_MET
0.011  -5.682  -8.258   4.153 A_22_GLN;A_24_PRO;A_38_ASN;A_39_LEU;A_40_TYR;A_41_GLY;A_42_VAL;A_45_ARG;A_118_ASN;A_119_SER
>1coz
0.932  13.332   4.752  -3.407 A_7_TYR;A_8_GLY;A_9_THR;A_10_PHE;A_17_HIS;A_95_TRP;A_113_ARG
0.914 -12.558   4.086   3.706 B_507_TYR;B_508_GLY;B_509_THR;B_510_PHE;B_517_HIS;B_520_LEU;B_613_ARG
0.046  24.047   5.018   1.928 A_40_PHE;A_71_GLU;A_73_ASN;A_74_TRP;A_75_GLU;A_77_LYS;A_95_TRP;A_98_LYS;A_99_PHE
0.037 -25.225   3.980  -1.551 B_574_TRP;B_575_GLU;B_577_LYS;B_598_LYS;B_599_PHE
>1cpq
0.982  -4.559  -0.867  -2.274 A_14_PHE;A_55_PHE;A_121_CYS;A_122_HIS;A_126_ARG
0.034  -5.759  -1.693   7.406 A_50_ASP;A_51_VAL;A_52_ALA;A_55_PHE;A_81_PHE;A_82_GLY;A_85_GLY
0.018   3.503  -1.871  -4.463 A_17_LEU;A_18_GLY;A_21_MET;A_114_LEU;A_115_GLY;A_118_CYS;A_122_HIS
0.010  -9.348 -12.503   1.745 A_77_ASN;A_80_ASP;A_81_PHE;A_84_LYS;A_124_ASP;A_125_TYR
>1cpt
0.993  -2.763  -3.263   5.175 A_103_THR;A_114_ARG;A_317_PHE;A_370_PHE;A_375_HIS;A_376_MET;A_377_CYS;A_378_LEU
0.433  -4.200  -7.827  -6.317 A_78_ILE;A_80_TYR;A_98_VAL;A_99_ILE;A_188_PHE;A_266_THR;A_414_PHE
0.175   2.158  12.817  -4.643 A_24_ASP;A_278_GLY;A_281_ILE;A_310_TRP;A_311_THR;A_347_ARG;A_409_LEU;A_417_GLY;A_418_PRO
0.036  -6.529 -11.931 -13.777 A_87_PHE;A_91_ILE;A_98_VAL;A_187_PHE;A_208_ALA;A_212_PHE
0.020  -1.248   7.492  12.222 A_57_HIS;A_365_ASN;A_366_ARG;A_367_HIS;A_368_LEU;A_369_GLY;A_372_TRP
0.017  14.729 -19.202  -1.693 A_171_GLY;A_172_VAL;A_173_PRO;A_226_PHE;A_229_ASP;A_230_ARG;A_239_MET
0.012  -5.061 -18.445  -6.799 A_98_VAL;A_99_ILE;A_100_ASP;A_212_PHE;A_216_ILE;A_220_TYR
0.010   3.174  -4.567  -0.189 A_263_ALA;A_264_ILE;A_265_ALA;A_266_THR;A_267_ALA;A_268_GLY;A_269_HIS;A_270_ASP;A_271_THR;A_272_THR
>1cqx
0.696  10.761  -6.605   1.666 B_43_PHE;B_85_HIS;B_90_VAL;B_95_TYR;B_98_VAL;B_126_TYR
0.658  29.527 -13.513   0.411 B_44_ASN;B_206_ARG;B_208_TYR;B_226_GLU;B_234_GLY;B_235_TYR;B_236_VAL;B_237_SER
0.653 -39.580   0.408  -9.684 A_273_SER;A_274_GLY;A_275_GLY;A_276_VAL;A_301_GLY;A_302_ALA;A_303_ARG;A_331_ASP;A_348_LEU;A_370_PRO;A_373_PHE;A_400_LEU;A_401_PHE;A_403_GLU
0.650  39.228   2.720   9.025 B_273_SER;B_274_GLY;B_275_GLY;B_276_VAL;B_301_GLY;B_302_ALA;B_303_ARG;B_331_ASP;B_348_LEU;B_369_GLY;B_370_PRO;B_373_PHE;B_400_LEU;B_401_PHE;B_403_GLU
0.631 -31.978  -6.519   3.376 A_207_GLN;A_208_TYR;A_222_SER;A_223_VAL;A_224_LYS;A_395_VAL;A_397_GLY;A_398_PRO
0.608 -11.952  -7.494   0.733 A_43_PHE;A_85_HIS;A_90_VAL;A_95_TYR;A_98_VAL
0.422  10.926  -2.179   9.314 B_60_ALA;B_61_VAL;B_64_TYR;B_122_TRP;B_129_LEU
0.356 -10.796  -6.579  -7.452 A_25_ILE;A_61_VAL;A_102_LEU
0.335 -29.194 -14.055   2.995 A_44_ASN;A_46_ALA;A_206_ARG;A_208_TYR;A_226_GLU;A_234_GLY;A_235_TYR;A_236_VAL;A_237_SER
0.294 -20.707   2.688  -6.908 A_77_VAL;A_80_ASN;A_378_HIS;A_388_GLU;A_393_TYR
0.206  30.327  -5.227  -2.999 B_190_TYR;B_207_GLN;B_208_TYR;B_209_SER;B_222_SER;B_395_VAL;B_397_GLY;B_398_PRO
0.184  22.108   2.587   5.443 B_80_ASN;B_393_TYR
0.167 -19.593 -17.736  -3.345 A_29_TYR;A_44_ASN;A_45_MET;A_46_ALA;A_47_HIS;A_48_GLN;A_53_GLN
0.161 -20.997  -4.436   0.736 A_84_LYS;A_88_LEU;A_190_TYR;A_207_GLN
0.098  -8.758  -0.002  12.989 A_92_PRO;A_137_GLU;A_138_SER;A_141_TYR;A_152_LYS;B_120_SER;B_124_GLN
0.083  -0.176  -4.575  -1.665 A_123_ALA;A_124_GLN;A_126_TYR;A_127_GLY;A_128_ASN;A_130_ALA;B_92_PRO;B_95_TYR;B_96_PRO;B_127_GLY;B_130_ALA;B_134_MET
0.078  19.499 -12.196   6.664 B_25_ILE;B_29_TYR;B_44_ASN;B_46_ALA;B_48_GLN;B_53_GLN
0.073  46.836  17.827   5.762 B_315_ARG;B_326_LEU;B_327_PHE;B_328_VAL;B_344_ASP
0.058  19.885  -4.871   3.211 B_84_LYS
0.055  28.800  -3.641   6.047 B_369_GLY;B_370_PRO;B_371_ILE;B_374_MET;B_395_VAL;B_400_LEU
0.042  -5.310 -11.427  -1.595 A_28_PHE;A_32_MET;A_94_GLN;A_95_TYR;A_96_PRO;A_97_ILE;A_98_VAL;A_99_GLY;A_100_GLU;A_101_HIS;A_102_LEU;A_103_LEU;A_126_TYR
0.041   7.815  -3.913 -12.640 A_117_ASP;A_120_SER;A_124_GLN;B_92_PRO;B_137_GLU;B_138_SER;B_141_TYR
0.039  21.097  -8.581  -4.216 B_42_VAL;B_84_LYS;B_87_SER;B_88_LEU;B_154_TRP;B_192_SER;B_205_ILE;B_206_ARG;B_207_GLN
0.035 -20.127  -6.557 -17.099 A_54_GLN;A_55_GLN;A_56_ALA;A_57_LEU;A_58_ALA;A_59_ARG;A_62_TYR
0.033   8.371 -16.186   8.272 B_25_ILE;B_26_LYS;B_27_CYS;B_28_PHE;B_29_TYR;B_30_GLN;B_31_ARG;B_32_MET;B_33_PHE;B_101_HIS;B_102_LEU;B_105_ALA
0.031 -19.589  -5.861  -7.239 A_56_ALA;A_57_LEU;A_60_ALA;A_375_ARG
0.031 -21.428   6.802  12.795 A_144_SER;A_147_GLN;A_183_VAL;A_184_ASN;A_185_PHE;A_189_GLN;A_254_ALA;A_255_PRO;A_256_TYR
0.030 -22.503   5.125   0.982 A_79_LYS;A_80_ASN;A_83_ASN;A_190_TYR;A_257_GLY;A_258_SER;A_259_PHE;A_260_HIS;A_393_TYR;A_394_GLU
0.028 -28.054  -8.147  -3.919 A_52_GLN;A_371_ILE;A_395_VAL
0.028  20.547   4.205 -10.463 B_83_ASN;B_140_LEU;B_143_ARG;B_144_SER;B_189_GLN;B_255_PRO;B_256_TYR;B_257_GLY;B_260_HIS
0.027  23.334 -18.322   2.966 B_44_ASN;B_45_MET;B_46_ALA;B_47_HIS;B_200_LEU;B_204_GLN;B_206_ARG;B_235_TYR
0.027 -51.009   2.053 -20.243 A_332_GLN;A_333_PRO;A_334_LEU;A_335_PRO;A_337_ASP;A_343_TYR
0.027  17.146   2.715  12.764 B_56_ALA;B_57_LEU;B_58_ALA;B_59_ARG;B_60_ALA;B_61_VAL;B_62_TYR;B_63_ALA;B_64_TYR;B_66_GLU
0.026 -43.194  -3.965   3.776 A_165_GLU;A_166_SER;A_169_ILE;A_222_SER;A_279_THR;A_398_PRO;A_399_ASP
0.026   3.845  -8.835   7.366 A_96_PRO;B_98_VAL;B_99_GLY;B_100_GLU;B_101_HIS;B_102_LEU;B_103_LEU;B_104_ALA;B_106_ILE;B_126_TYR
0.025  22.411   9.448  -2.467 B_79_LYS;B_258_SER;B_259_PHE;B_260_HIS;B_366_TYR;B_391_ILE;B_392_HIS
0.025  13.491 -13.505 -11.241 B_89_GLY;B_91_LYS;B_154_TRP
0.023 -15.447  -4.959  11.990 A_85_HIS;A_86_ALA;A_87_SER;A_88_LEU;A_89_GLY;A_90_VAL;A_91_LYS;A_141_TYR;A_153_GLY;A_154_TRP
0.023 -35.344  -4.119  -4.260 A_369_GLY;A_370_PRO;A_371_ILE;A_399_ASP;A_400_LEU;A_401_PHE
0.022  23.635  21.696   6.378 B_359_LEU;B_360_LEU;B_361_PRO;B_362_ASP;B_363_ALA;B_365_TYR;B_385_GLY;B_386_ILE;B_387_HIS;B_390_ARG
0.020  36.919  -2.535   3.017 B_275_GLY;B_276_VAL;B_369_GLY;B_396_PHE;B_397_GLY;B_398_PRO;B_399_ASP;B_400_LEU;B_401_PHE;B_402_ALA
0.019  52.862   8.685   5.065 B_304_ASN;B_305_SER;B_306_ALA;B_307_VAL;B_308_HIS;B_311_ARG;B_312_ASP;B_315_ARG;B_330_TYR;B_342_ASP
0.018 -18.982 -10.179   6.555 A_41_ASN;A_42_VAL;A_43_PHE;A_44_ASN;A_88_LEU;A_204_GLN;A_205_ILE;A_206_ARG;A_207_GLN
0.018  -5.255  -5.928   5.721 A_90_VAL;A_91_LYS;A_92_PRO;A_93_GLU;A_94_GLN;A_95_TYR;A_96_PRO;A_134_MET;B_123_ALA
0.018 -21.440  13.363  -6.239 A_363_ALA;A_364_ASP;A_365_TYR;A_386_ILE;A_387_HIS;A_388_GLU;A_389_ALA;A_390_ARG;A_391_ILE;A_392_HIS
0.018   5.839   3.484   0.564 B_75_MET;B_78_LEU;B_127_GLY;B_128_ASN;B_129_LEU;B_130_ALA;B_131_ASP;B_132_VAL;B_133_LEU;B_134_MET
0.017 -33.218 -14.950   9.979 A_223_VAL;A_235_TYR;A_236_VAL;A_237_SER;A_238_ASN;A_239_LEU;A_240_LEU;A_241_HIS;A_242_ASP;A_243_HIS;A_244_VAL
0.017   8.023 -13.502  -1.420 B_32_MET;B_36_HIS;B_38_GLU;B_39_LEU;B_43_PHE;B_93_GLU;B_94_GLN;B_95_TYR;B_97_ILE;B_98_VAL
0.016  11.762   6.948  -6.087 B_79_LYS;B_82_ALA;B_135_GLY;B_136_MET;B_137_GLU;B_139_GLU;B_140_LEU
0.014   1.251 -17.255  -6.516 A_31_ARG;A_100_GLU;A_103_LEU;A_104_ALA;A_107_LYS;B_36_HIS;B_97_ILE
0.014  31.925 -17.608   6.917 B_226_GLU;B_227_GLY;B_228_GLY;B_231_GLN;B_232_PRO;B_233_PRO;B_234_GLY
0.014 -29.026 -18.480  -6.379 A_47_HIS;A_48_GLN;A_49_GLU;A_231_GLN;A_232_PRO
0.014  -6.464   1.544  -4.813 A_64_TYR;A_74_LEU;A_78_LEU;A_125_ALA;A_126_TYR;A_127_GLY;A_128_ASN;A_129_LEU;A_130_ALA;A_131_ASP;A_132_VAL;A_133_LEU
0.014  46.781   2.048  11.779 B_302_ALA;B_303_ARG;B_304_ASN;B_331_ASP;B_332_GLN;B_403_GLU
0.013  31.534 -20.774  -3.576 B_197_VAL;B_234_GLY;B_235_TYR;B_236_VAL;B_237_SER;B_238_ASN;B_239_LEU;B_240_LEU;B_243_HIS
0.013 -15.441   0.794 -13.863 A_58_ALA;A_59_ARG;A_60_ALA;A_61_VAL;A_62_TYR;A_63_ALA;A_64_TYR;A_65_ALA;A_66_GLU;A_67_ASN
0.013 -42.164 -15.155  14.859 A_162_LYS;A_164_PRO;A_241_HIS;A_242_ASP;A_245_ASN
0.013 -27.054 -15.343  17.285 A_194_ALA;A_195_ILE;A_196_ASP;A_244_VAL;A_249_GLN;A_250_VAL
0.012  45.190   2.378  -0.382 B_276_VAL;B_277_GLY;B_278_LEU;B_279_THR;B_307_VAL;B_309_ALA;B_310_MET;B_402_ALA;B_403_GLU
0.012   0.528 -20.702   3.251 A_35_ALA;A_100_GLU;B_35_ALA;B_36_HIS;B_100_GLU;B_101_HIS
0.012  16.682 -23.993   3.850 B_33_PHE;B_40_LYS;B_45_MET;B_202_LEU
0.011  30.114   4.253  12.259 B_370_PRO;B_371_ILE;B_372_PRO;B_373_PHE;B_374_MET;B_375_ARG;B_376_MET;B_377_GLN;B_378_HIS
0.011  41.673  -1.839 -10.334 B_163_ARG;B_165_GLU;B_171_SER;B_211_SER;B_212_ASP;B_220_ARG;B_222_SER;B_279_THR
0.010  -2.533  -9.269  -9.133 A_99_GLY;A_102_LEU;A_103_LEU;A_106_ILE;A_118_ILE;A_119_ILE;A_122_TRP;A_123_ALA;A_126_TYR
0.010 -32.797   4.326 -15.719 A_348_LEU;A_349_VAL;A_350_ASP;A_373_PHE;A_376_MET;A_377_GLN;A_380_ALA
>1cru
0.836  22.142  -0.249  -8.371 B_76_GLN;B_144_HIS;B_228_ARG;B_229_ASN;B_231_GLN;B_246_GLN;B_350_ALA;B_376_LEU;B_406_ARG
0.759 -21.929  -0.652  -9.235 A_76_GLN;A_144_HIS;A_228_ARG;A_229_ASN;A_231_GLN;A_246_GLN;A_350_ALA;A_376_LEU
0.751  15.141  -9.490 -15.668 B_167_ASN;B_168_GLN;B_248_PRO;B_249_ASN;B_265_TRP;B_277_TYR;B_278_ALA;B_280_ALA;B_282_TYR;B_292_ASP;B_296_ASN;B_297_GLY
0.639 -15.545   7.739 -17.470 A_167_ASN;A_248_PRO;A_249_ASN;A_277_TYR;A_278_ALA;A_280_ALA;A_282_TYR;A_292_ASP;A_294_ALA;A_295_GLN;A_296_ASN;A_297_GLY
0.354  -8.161  17.954   0.590 A_179_GLN;A_181_THR;A_215_PHE;A_216_ASN;A_225_LEU;A_260_GLY;A_262_ASN;A_315_LYS
0.282 -28.597  18.787   1.899 A_102_ASN;A_105_SER;A_113_GLN;A_136_ALA;A_137_GLY;A_138_LEU;A_139_PRO;A_190_LYS;A_191_ASP;A_192_TYR;A_193_HIS
0.237 -29.506  -4.107 -11.640 A_343_TYR;A_406_ARG;A_426_ALA;A_427_GLY;A_428_ASN
0.223  11.620 -20.109 -23.345 B_300_VAL;B_301_ALA;B_302_ALA;B_303_GLY;B_304_VAL;B_305_PRO;B_306_VAL
0.133  22.161  -2.960 -17.579 B_169_LEU;B_343_TYR;B_346_TRP
0.094   8.039 -18.907   1.129 B_179_GLN;B_181_THR;B_215_PHE;B_216_ASN;B_225_LEU;B_262_ASN;B_315_LYS
0.075  30.532   2.354  -7.664 B_28_LYS;B_45_ARG;B_73_ALA;B_75_GLY;B_406_ARG;B_408_ARG;B_424_ASP;B_426_ALA
0.073  -4.058   5.888 -19.863 A_274_ASP;A_275_SER;A_276_GLY;A_277_TYR;A_278_ALA;A_298_VAL;A_308_LYS;A_329_ASP;B_328_GLN
0.072 -18.973  -3.669   8.104 A_148_ARG;A_150_VAL;A_232_GLY;A_233_LEU;A_234_ALA;A_235_PHE;A_353_SER;A_354_ALA;A_355_TYR;A_356_VAL;A_409_ASP
0.067  34.322   9.207  19.455 B_37_ASP;B_41_TRP;B_52_ARG;B_88_PHE;B_121_TYR;B_123_LYS;B_126_ASP
0.065 -11.418   2.513 -10.343 A_228_ARG;A_246_GLN;A_247_GLY;A_248_PRO;A_249_ASN;A_250_SER;A_251_ASP;A_252_ASP;A_253_GLU;A_265_TRP;A_269_ALA;A_270_GLY;A_277_TYR;A_296_ASN
0.063 -20.147   1.133 -17.077 A_168_GLN;A_169_LEU;A_248_PRO;A_249_ASN;A_294_ALA;A_343_TYR;A_346_TRP
0.060  29.323  -3.601 -13.282 B_74_ASP;B_75_GLY;B_76_GLN;B_143_ASP;B_169_LEU
0.058  22.891 -13.253 -20.404 B_169_LEU;B_172_LEU;B_173_PHE;B_282_TYR;B_290_ILE;B_291_LYS;B_292_ASP
0.054  27.942 -15.601  15.963 B_133_ASP;B_134_LEU;B_135_LEU;B_136_ALA;B_190_LYS;B_205_ASP;B_206_GLY;B_207_SER
0.052  31.006 -13.565  -6.270 B_109_GLU;B_110_LEU;B_111_PRO;B_112_ASN;B_140_SER;B_141_SER;B_142_LYS;B_171_TYR
0.046   2.801  -7.627 -19.747 A_328_GLN;B_274_ASP;B_275_SER;B_276_GLY;B_277_TYR;B_298_VAL;B_329_ASP
0.046 -22.975  22.176  13.197 A_187_LEU;A_190_LYS;A_192_TYR;A_206_GLY;A_207_SER;A_208_ILE;A_221_HIS
0.043 -26.159 -19.778  16.208 A_34_TRP;A_55_PRO;A_56_GLU;A_413_SER;A_414_PRO;A_420_TYR
0.040 -30.971  13.970  -6.087 A_107_ASP;A_109_GLU;A_110_LEU;A_111_PRO;A_112_ASN;A_140_SER;A_141_SER;A_142_LYS;A_164_GLN;A_171_TYR
0.039 -36.710 -11.446  -1.820 A_24_SER;A_25_ASN;A_26_LEU;A_27_ASN;A_28_LYS;A_29_PRO;A_44_GLU;A_425_THR;A_443_PRO;A_444_GLY;A_445_SER
0.037  19.274   4.161  10.108 B_33_LEU;B_148_ARG;B_149_LEU;B_150_VAL;B_233_LEU;B_234_ALA;B_235_PHE;B_354_ALA;B_355_TYR
0.036 -19.140   7.311  -9.169 A_144_HIS;A_163_ASP;A_164_GLN;A_165_GLY;A_166_ARG;A_168_GLN;A_176_ASN;A_228_ARG;A_229_ASN;A_246_GLN;A_265_TRP
0.035  18.227 -14.798  20.147 B_156_LYS;B_202_LEU;B_203_ASN;B_205_ASP;B_207_SER;B_208_ILE;B_209_PRO;B_210_LYS
0.034  27.609 -18.025 -13.130 B_109_GLU;B_170_ALA;B_171_TYR;B_172_LEU;B_173_PHE;B_174_LEU;B_288_LYS
0.034  25.945  -5.200  -1.397 B_76_GLN;B_77_ASN;B_80_LEU;B_143_ASP;B_144_HIS;B_145_GLN;B_146_SER;B_147_GLY;B_162_GLY;B_229_ASN;B_231_GLN
0.032  -7.742   6.191  11.862 A_158_TYR;A_223_TYR;A_239_GLY;A_240_LYS;A_241_LEU;A_257_ILE;A_258_VAL;A_259_LYS
0.030  12.425 -10.707 -25.661 B_293_LEU;B_295_GLN;B_298_VAL;B_299_LYS;B_300_VAL;B_301_ALA
0.027  10.335 -18.385  -7.561 B_179_GLN;B_180_HIS;B_266_PRO;B_267_ASN;B_279_TYR;B_312_TRP
0.027 -22.894  -7.955  13.675 A_32_LEU;A_33_LEU;A_34_TRP;A_35_GLY;A_355_TYR;A_358_LYS;A_411_ILE
0.027  -6.075  -6.745 -18.849 A_3_PRO;A_326_THR;A_327_VAL;A_328_GLN;A_331_TYR;A_347_PRO
0.026 -25.282  10.023 -18.007 A_168_GLN;A_169_LEU;A_170_ALA;A_171_TYR;A_172_LEU;A_173_PHE
0.026  28.697 -17.713   1.626 B_102_ASN;B_112_ASN;B_113_GLN;B_114_THR;B_137_GLY;B_138_LEU;B_139_PRO;B_140_SER;B_192_TYR;B_193_HIS
0.025   8.018   4.393 -22.019 B_327_VAL;B_330_THR;B_331_TYR;B_332_ASN
0.024 -27.704 -13.029 -21.561 A_341_MET;A_435_SER;A_436_VAL;A_437_THR
0.022  11.175  21.549   0.820 B_16_ASN;B_17_PHE;B_364_ILE;B_365_THR;B_367_TRP;B_383_ARG;B_400_MET;B_451_TYR
0.021   7.771  -5.368  12.263 B_158_TYR;B_223_TYR;B_239_GLY;B_241_LEU;B_257_ILE;B_258_VAL;B_259_LYS
0.019  13.290  -4.778  -6.921 B_228_ARG;B_229_ASN;B_245_GLU;B_246_GLN;B_247_GLY;B_248_PRO;B_250_SER;B_251_ASP;B_252_ASP;B_253_GLU;B_265_TRP;B_269_ALA;B_270_GLY
0.019  24.423  19.616  12.532 B_34_TRP;B_55_PRO;B_412_ALA;B_413_SER;B_414_PRO;B_415_ASP;B_417_ASN;B_418_VAL;B_420_TYR
0.019 -14.081  14.951 -13.005 A_167_ASN;A_176_ASN;A_266_PRO;A_267_ASN;A_279_TYR;A_280_ALA;A_281_ASN;A_282_TYR;A_283_SER
0.018 -14.739   4.943 -27.117 A_293_LEU;A_294_ALA;A_295_GLN;A_299_LYS;A_300_VAL
0.018  27.036   6.436  17.360 B_33_LEU;B_34_TRP;B_35_GLY;B_36_PRO;B_37_ASP;B_83_ALA;B_84_PHE;B_85_HIS;B_88_PHE
0.018  39.510  11.237   3.882 B_23_LEU;B_26_LEU;B_44_GLU;B_51_LEU;B_60_VAL;B_62_THR
0.017 -20.155   2.311  -1.257 A_145_GLN;A_146_SER;A_147_GLY;A_160_THR;A_229_ASN;A_230_PRO;A_231_GLN;A_232_GLY;A_244_SER;A_245_GLU;A_246_GLN;A_351_PRO
0.017 -29.236   7.786 -11.391 A_74_ASP;A_141_SER;A_142_LYS;A_143_ASP;A_164_GLN;A_170_ALA;A_171_TYR
0.017 -11.867  14.983 -24.460 A_280_ALA;A_300_VAL;A_301_ALA;A_302_ALA;A_303_GLY;A_304_VAL;A_305_PRO;A_306_VAL
0.016  25.458   0.017   6.646 B_30_HIS;B_31_ALA;B_80_LEU;B_81_GLY;B_82_PHE;B_83_ALA;B_147_GLY;B_148_ARG;B_149_LEU
0.016 -32.900  -6.530  23.372 A_36_PRO;A_37_ASP;A_41_TRP;A_88_PHE;A_89_LYS;A_121_TYR;A_123_LYS
0.016 -16.201 -23.876   7.213 A_16_ASN;A_17_PHE;A_364_ILE;A_416_GLY;A_417_ASN;A_418_VAL;A_449_PHE;A_450_THR
0.015  14.266  -2.590 -23.570 B_249_ASN;B_293_LEU;B_294_ALA;B_295_GLN;B_296_ASN;B_331_TYR;B_332_ASN;B_333_TYR;B_334_ASN;B_335_ASP;B_342_THR;B_346_TRP
0.014  38.129   6.569  -3.411 B_25_ASN;B_26_LEU;B_27_ASN;B_28_LYS;B_29_PRO;B_44_GLU;B_46_ALA;B_47_THR;B_425_THR
0.014  16.949 -13.456  -6.876 B_163_ASP;B_166_ARG;B_167_ASN;B_175_PRO;B_176_ASN;B_177_GLN;B_178_ALA;B_179_GLN;B_227_HIS;B_228_ARG;B_265_TRP;B_266_PRO
0.014 -31.986  -4.138  -4.029 A_27_ASN;A_28_LYS;A_29_PRO;A_45_ARG;A_408_ARG;A_424_ASP;A_425_THR;A_426_ALA
0.013 -18.438  16.394  17.026 A_156_LYS;A_202_LEU;A_203_ASN;A_205_ASP;A_206_GLY;A_207_SER;A_208_ILE;A_209_PRO;A_210_LYS
0.012 -39.391  10.833   8.750 A_67_PRO;A_68_GLU;A_100_PHE;A_117_ARG;A_119_TYR;A_133_ASP
0.012 -34.232 -14.166  17.769 A_37_ASP;A_38_ASN;A_39_GLN;A_52_ARG;A_53_VAL;A_54_ASN;A_55_PRO;A_59_SER
0.011  22.985 -21.706  -3.450 B_166_ARG;B_175_PRO;B_177_GLN;B_193_HIS;B_194_THR;B_196_MET
0.011 -24.140  20.590  -5.792 A_166_ARG;A_177_GLN;A_193_HIS;A_196_MET
0.010  -3.742  19.297  -7.369 A_312_TRP;A_313_THR;A_314_GLY;A_315_LYS
0.010  22.471 -10.552 -12.609 B_143_ASP;B_144_HIS;B_165_GLY;B_166_ARG;B_167_ASN;B_168_GLN;B_169_LEU;B_170_ALA;B_171_TYR;B_172_LEU
>1ct5
0.935  -4.979   3.885   7.393 A_46_VAL;A_48_LYS;A_90_ILE;A_222_MET;A_223_SER;A_238_ARG;A_239_ILE;A_240_GLY;A_241_THR
0.090   1.108  -2.425   9.155 A_69_ASN;A_89_PHE;A_90_ILE;A_91_GLY;A_92_GLY;A_112_THR
0.053   0.606   2.526  -6.015 A_42_LEU;A_65_GLU;A_88_HIS;A_108_TYR;A_111_GLU;A_137_LEU;A_139_ASN;A_177_ASN;A_217_LYS;A_235_ALA;A_236_GLU
0.033  15.228  10.014   7.840 A_142_ILE;A_143_ASN;A_144_THR;A_146_HIS;A_153_LEU;A_154_ASN;A_200_THR;A_204_TRP
0.022  -0.001 -10.648   9.168 A_69_ASN;A_70_TYR;A_71_VAL;A_72_GLN;A_89_PHE;A_92_GLY;A_97_LYS
0.014   2.503  13.761   7.612 A_183_GLY;A_196_ARG;A_197_ASP;A_198_PHE;A_220_MET;A_225_ASP;A_228_GLU;A_229_ALA;A_232_GLN
0.014  -8.989   2.397  -6.779 A_18_TYR;A_42_LEU;A_43_LEU;A_62_GLY;A_63_VAL;A_64_ARG;A_65_GLU
0.013  10.683  -2.642  -9.165 A_166_PHE;A_167_LEU;A_174_ILE;A_175_LYS;A_176_LEU;A_177_ASN
0.011 -17.595 -10.967  -5.050 A_2_THR;A_3_GLY;A_4_ILE;A_56_GLN;A_59_TYR;A_60_ASP;A_80_LEU;A_81_LEU;A_82_PRO
>1ctj
0.994   2.712  -4.707   2.678 A_18_CYS;A_19_HIS;A_24_ASN;A_30_HIS;A_32_LEU;A_53_GLN;A_61_MET
0.010  -6.301  10.144  -1.755 A_1_GLU;A_2_ALA;A_3_ASP;A_4_LEU;A_5_ALA;A_75_GLY;A_78_ALA;A_79_TYR;A_82_ASP
>1ctt
0.761   4.861  -3.993  11.158 A_71_PHE;A_73_VAL;A_89_ASN;A_102_HIS;A_103_ALA;A_104_GLU;A_127_THR;A_129_CYS;A_132_CYS
0.386 -14.395  -9.361   3.345 A_206_TYR;A_207_SER;A_227_TYR;A_229_GLU;A_230_ASN;A_233_PHE;A_236_THR;A_270_LEU
0.118 -15.021  -9.572  -6.253 A_174_THR;A_180_GLN;A_182_HIS;A_202_SER;A_203_HIS;A_204_MET;A_205_PRO;A_206_TYR;A_208_LYS
0.053  -3.369  -4.215  10.731 A_97_MET;A_98_GLN;A_99_GLN;A_100_THR;A_101_VAL;A_102_HIS;A_105_GLN;A_131_HIS
0.031  -4.240   4.771  -7.297 A_113_LEU;A_114_SER;A_223_PHE;A_224_SER;A_225_GLY;A_246_LEU
0.030 -20.520  10.806  -3.043 A_192_SER;A_260_ALA;A_261_VAL;A_262_LEU;A_289_ASP;A_290_ARG;A_291_VAL
0.027  11.381 -15.035   9.052 A_127_THR;A_128_PRO;A_133_ARG;A_149_LEU;A_152_ARG;A_155_HIS;A_160_TYR
0.022 -22.066   7.511   4.094 A_262_LEU;A_264_GLU;A_273_TRP;A_274_ASP;A_277_SER;A_289_ASP;A_290_ARG
0.021  -4.195   3.028  14.758 A_68_LEU;A_90_MET;A_91_GLU;A_92_PHE;A_93_ILE;A_95_ALA;A_96_THR;A_97_MET;A_98_GLN;A_99_GLN;A_100_THR
0.020 -17.837  -2.339   5.305 A_227_TYR;A_264_GLU;A_270_LEU;A_271_ILE;A_272_GLN;A_273_TRP
0.020  12.384  -1.479   9.459 A_57_LEU;A_61_ALA;A_72_ASN;A_73_VAL;A_74_GLY;A_124_VAL;A_125_ASN;A_126_TYR
0.019   7.155  -5.065 -10.639 A_77_ALA;A_78_ARG;A_79_GLY;A_80_VAL;A_81_SER;A_82_GLY;A_83_THR;A_84_TRP;A_85_TYR;A_116_GLU;A_118_ALA;A_119_LEU;A_120_ALA
0.013   3.758  13.216   3.303 A_2_HIS;A_4_ARG;A_65_ARG;A_247_LEU;A_248_ASN;A_249_LEU;A_250_LYS;A_251_GLY;A_252_TYR;A_253_ASP
0.012  -6.679 -12.492   6.248 A_131_HIS;A_134_GLN;A_135_PHE;A_138_GLU;A_230_ASN;A_231_ALA;A_232_ALA;A_233_PHE;A_234_ASN;A_235_PRO;A_236_THR
0.012   4.332   2.765  -9.291 A_32_LEU;A_83_THR;A_85_TYR;A_110_HIS;A_111_ALA;A_114_SER;A_250_LYS
0.010  -6.525  -2.691 -10.832 A_112_TRP;A_113_LEU;A_115_GLY;A_117_LYS;A_178_ASP;A_180_GLN;A_201_ARG
0.010   1.861   8.679  11.348 A_64_ALA;A_65_ARG;A_66_THR;A_67_PRO;A_89_ASN;A_90_MET;A_91_GLU;A_92_PHE;A_254_TYR
>1cv8
0.974  -8.274   5.410   1.213 A_22_GLY;A_23_TRP;A_24_CYS;A_25_ALA;A_64_GLY;A_65_LEU;A_119_GLY;A_120_HIS;A_121_ALA
0.118  18.809  -3.877   1.702 A_5_TYR;A_7_ASN;A_90_TYR;A_91_ASN;A_94_ASP;A_98_LYS;A_127_ASN;A_128_ALA;A_129_LYS;A_135_GLU
0.078  -9.191 -11.010  -2.599 A_30_SER;A_33_LEU;A_34_ASN;A_41_LYS;A_42_TYR;A_43_HIS;A_46_ALA;A_47_VAL;A_73_PHE;A_77_GLN
0.068  -7.265  13.385  -1.741 A_109_ARG;A_113_ARG;A_118_ALA;A_119_GLY;A_163_ASP;A_165_TYR
0.032 -16.642   0.247  -7.296 A_21_ASN;A_23_TRP;A_45_GLU;A_60_PHE;A_61_GLN
0.022  12.725  -3.299   6.963 A_88_THR;A_89_THR;A_90_TYR;A_91_ASN;A_92_GLU;A_93_VAL;A_94_ASP;A_95_ASN;A_96_LEU
0.013 -16.763   0.165   1.995 A_48_MET;A_51_LEU;A_52_HIS;A_55_LEU;A_60_PHE;A_63_THR;A_64_GLY;A_65_LEU;A_69_GLU
0.012  12.077   7.593   3.446 A_87_MET;A_137_ILE;A_150_GLN;A_151_ASP;A_152_ALA;A_153_LYS;A_154_ASN;A_155_ASN;A_156_VAL;A_167_TRP
0.011  -4.330   1.017  -5.603 A_16_GLU;A_17_THR;A_18_GLN;A_23_TRP;A_24_CYS;A_25_ALA;A_26_GLY;A_27_TYR;A_28_THR;A_121_ALA;A_140_TRP;A_141_ASN;A_142_PRO;A_143_TRP
0.010   5.317  -4.326  -9.299 A_12_PHE;A_13_LYS;A_14_ILE;A_125_VAL;A_140_TRP;A_147_PHE
0.010  11.608   1.653  -7.248 A_3_GLU;A_8_LYS;A_136_VAL;A_137_ILE;A_138_ILE;A_139_ILE;A_147_PHE;A_148_MET;A_149_THR;A_150_GLN
>1cvr
0.632 -21.338  -0.838   1.973 A_209_THR;A_210_GLY;A_211_HIS;A_212_GLY;A_242_VAL;A_243_ALA;A_244_CYS;A_282_GLN;A_283_TYR;A_284_TRP
0.269 -24.517  -3.092  11.250 A_156_SER;A_157_ALA;A_283_TYR;A_284_TRP;A_285_ALA;A_286_PRO;A_325_TYR
0.182 -23.133   0.045  -8.765 A_211_HIS;A_212_GLY;A_213_SER;A_215_THR;A_216_ALA;A_217_TRP;A_218_GLY;A_219_THR;A_221_HIS;A_222_PHE
0.160  10.789   3.140   5.859 A_34_ARG;A_308_ARG;A_345_LEU;A_379_ILE;A_418_VAL
0.064  -6.062   2.795  17.148 A_1_TYR;A_289_ARG;A_293_GLU;A_296_GLU;A_297_ILE;A_302_HIS;A_305_ASN;A_316_ASN;A_320_ALA
0.063  20.376   0.627   7.607 A_379_ILE;A_380_ALA;A_381_THR;A_390_GLY;A_391_THR;A_392_ALA;A_393_ILE;A_400_ILE;A_401_ILE;A_402_LYS
0.062 -29.090   2.565   7.912 A_152_GLU;A_153_GLY;A_154_GLY;A_156_SER;A_157_ALA;A_284_TRP
0.046  -9.058 -13.346 -11.499 A_78_ASP;A_79_HIS;A_80_LYS;A_114_SER;A_116_GLU;A_249_PHE;A_250_LEU;A_251_PHE;A_258_GLU;A_262_ARG
0.040  21.599   1.508  -7.141 A_33_GLN;A_383_SER;A_384_ASP;A_385_ASP;A_386_GLY;A_413_LEU;A_414_THR;A_416_THR
0.023  26.536  -6.304  -4.800 A_384_ASP;A_387_ASP;A_389_VAL;A_405_GLU;A_409_ASP;A_410_GLU
0.022 -19.037 -13.962  -5.305 A_91_LYS;A_214_GLU;A_245_VAL;A_248_ASP;A_279_THR
0.022 -23.446   6.816   3.156 A_148_ILE;A_149_ALA;A_150_SER;A_151_ALA;A_152_GLU;A_153_GLY;A_162_SER;A_163_ASP;A_164_ILE;A_209_THR;A_210_GLY;A_284_TRP
0.020 -27.048  10.177  -6.076 A_186_TYR;A_187_ASP;A_188_PRO;A_189_GLY;A_190_VAL;A_191_THR;A_218_GLY;A_219_THR;A_220_SER;A_221_HIS
0.018 -14.883   4.833  15.014 A_158_ASP;A_159_ASN;A_288_MET;A_289_ARG;A_292_ASP;A_293_GLU;A_296_GLU;A_324_LYS
0.013 -21.244  -9.225   1.052 A_244_CYS;A_245_VAL;A_278_SER;A_280_ILE;A_281_ASP;A_282_GLN;A_283_TYR
0.013  -6.001 -17.255   7.814 A_56_GLN;A_85_LYS;A_92_SER;A_94_GLN;A_95_VAL;A_96_TYR;A_98_GLN;A_104_HIS;A_334_ASP
0.010 -23.462   6.173 -13.995 A_191_THR;A_192_PRO;A_220_SER;A_221_HIS;A_222_PHE;A_226_HIS
>1cxc
0.996  -2.758  -2.927   3.262 A_19_HIS;A_37_GLY;A_38_PRO;A_40_LEU;A_57_TYR;A_61_MET;A_79_TYR;A_100_MET
0.027   3.582 -10.036   3.560 A_20_VAL;A_34_ALA;A_35_LYS;A_37_GLY;A_38_PRO;A_39_ASN;A_40_LEU;A_51_GLN;A_53_ASP
>1cxy
0.997  -8.273   0.555  -0.203 A_42_HIS;A_43_PRO;A_49_MET;A_60_ALA;A_61_TRP;A_64_LYS;A_70_HIS
0.018  -2.071  -7.826   1.981 A_28_ILE;A_29_HIS;A_31_LYS;A_33_TYR;A_61_TRP;A_62_GLU;A_75_ALA;A_78_LEU
>1cyj
0.996  -2.275  -4.662  -3.563 A_17_CYS;A_18_HIS;A_23_ASN;A_29_LYS;A_31_LEU;A_52_GLN;A_60_MET
0.017  -3.549   7.064  -6.153 A_10_PHE;A_18_HIS;A_19_MET;A_20_GLY;A_21_GLY;A_78_TYR;A_82_GLN;A_87_ALA;A_88_TRP;A_89_LYS
>1cza
0.862 -32.724  -4.475  -0.615 N_535_GLY;N_536_THR;N_657_ASP;N_677_ILE;N_678_VAL;N_679_GLY;N_680_THR;N_681_GLY;N_861_ASP;N_862_GLY;N_863_THR
0.861  33.049   4.841  -2.667 N_87_GLY;N_88_SER;N_209_ASP;N_229_ILE;N_231_GLY;N_232_THR;N_413_ASP;N_414_GLY;N_415_SER
0.744  39.725   3.566   1.745 N_174_ARG;N_231_GLY;N_232_THR;N_233_GLY;N_298_SER;N_299_GLY;N_300_MET;N_301_TYR;N_336_THR;N_415_SER;N_416_LEU
0.413  13.313   1.691  -8.457 N_67_PHE;N_68_VAL;N_69_ARG;N_70_SER;N_163_ILE;N_456_VAL;N_459_VAL;N_460_ALA;N_463_LEU
0.288  47.811 -13.349   0.327 N_29_MET;N_30_ARG;N_31_LEU;N_376_THR;N_377_ILE;N_380_PHE;N_381_ARG;N_384_ASN
0.283   0.322   1.010 -13.129 N_466_GLN;N_765_GLY;N_766_PHE;N_767_LEU;N_768_PHE;N_814_ASP;N_815_ASP;N_818_LEU
0.226  18.742 -17.954  -0.420 N_48_LYS;N_51_LEU;N_240_GLU;N_244_HIS;N_396_ARG;N_400_ASN
0.202  29.874  -0.960   2.708 N_155_SER;N_173_LYS;N_208_ASN;N_209_ASP;N_210_THR;N_229_ILE;N_233_GLY;N_234_THR;N_235_ASN;N_236_ALA;N_260_GLU;N_261_TRP;N_262_GLY;N_291_GLN;N_294_GLU
0.173 -27.046  -4.282  -7.740 N_536_THR;N_679_GLY;N_680_THR;N_747_GLY;N_748_MET;N_749_TYR;N_784_THR
0.144  33.571  12.595   2.046 N_85_LEU;N_86_GLY;N_87_GLY;N_88_SER;N_89_SER;N_90_PHE;N_114_THR;N_119_VAL;N_175_PHE
0.136 -36.501  -9.711 -10.470 N_533_LEU;N_535_GLY;N_536_THR;N_537_ASN;N_538_PHE;N_560_TYR;N_561_ALA;N_562_ILE;N_563_PRO;N_567_MET;N_623_PHE
0.132 -11.981  14.126 -12.968 N_473_THR;N_476_HIS;N_724_HIS;N_725_TYR;N_760_ASP;N_764_LYS
0.104 -20.083   3.765 -20.244 N_732_TYR;N_752_GLU;N_755_ARG;N_756_ASN;N_759_ILE;N_777_LYS;N_779_ARG
0.068 -35.840 -11.295   2.806 N_532_ASP;N_539_ARG;N_861_ASP;N_866_LYS;N_894_GLU;N_895_ASP;N_896_GLY;N_897_SER;N_898_GLY
0.063  33.017   9.764 -10.156 N_84_ASP;N_91_ARG;N_93_LEU;N_413_ASP;N_418_LYS;N_446_GLU;N_447_SER;N_448_GLY;N_449_SER
0.049 -35.986   8.172  -2.869 N_508_VAL;N_510_LYS;N_605_PRO;N_620_THR;N_682_SER;N_683_ASN;N_707_MET;N_708_GLU;N_709_TRP;N_710_GLY;N_711_ALA;N_712_PHE;N_739_GLN
0.042  18.359  31.111 -13.535 N_142_LYS;N_143_ILE;N_144_LYS;N_145_ASP
0.038  -9.105   8.698   0.710 N_471_GLU;N_474_LEU;N_475_ALA;N_477_PHE;N_478_HIS;N_825_VAL
0.032  50.654  -2.952  -9.510 N_343_GLU;N_344_LYS;N_345_ASN;N_420_HIS;N_421_PRO;N_422_GLN
0.032   2.994  -8.159 -11.352 N_252_GLU;N_801_ARG;N_812_THR;N_813_CYS;N_814_ASP
0.031 -22.425  -0.124 -13.406 N_748_MET;N_749_TYR;N_751_GLY;N_752_GLU;N_753_ILE;N_755_ARG;N_779_ARG;N_780_GLY;N_781_ILE;N_782_PHE
0.030   2.519   3.464  -5.770 N_463_LEU;N_467_HIS
0.024  25.844   2.399  -5.141 N_153_THR;N_207_VAL;N_208_ASN;N_209_ASP;N_210_THR;N_211_VAL;N_212_GLY;N_213_THR;N_214_MET;N_229_ILE;N_449_SER
0.021  23.950  20.803 -21.404 N_94_ARG;N_96_GLN;N_106_HIS;N_108_GLU
0.021  37.697  -4.061 -13.188 N_412_VAL;N_417_TYR;N_424_SER;N_428_HIS;N_442_PHE;N_443_LEU;N_444_LEU
0.021 -26.355  16.033 -14.019 N_722_ARG;N_727_ARG;N_730_ASP;N_731_GLU;N_737_GLY;N_740_ARG
0.020  29.130  10.058 -21.656 N_105_VAL;N_106_HIS;N_107_MET;N_451_LYS
0.019 -12.721  -0.210   2.483 N_791_GLU;N_823_CYS;N_824_GLY;N_825_VAL;N_827_SER;N_828_ARG;N_868_HIS;N_870_HIS;N_873_ARG;N_874_ILE
0.019  44.365   2.729  10.283 N_281_ILE;N_300_MET;N_301_TYR;N_302_LEU;N_303_GLY;N_304_GLU;N_305_LEU;N_307_ARG;N_331_ARG;N_332_GLY;N_334_PHE
0.019 -42.523  -1.285   4.253 N_514_SER;N_601_THR;N_654_VAL;N_655_VAL;N_656_ASN;N_657_ASP;N_658_THR;N_659_VAL;N_660_GLY;N_661_THR;N_904_ILE
0.019  49.685   0.368  15.794 N_304_GLU;N_307_ARG;N_308_LEU;N_309_ILE;N_311_VAL;N_328_LEU;N_329_LEU
0.019 -35.539  -9.832  12.097 N_661_THR;N_664_THR;N_665_CYS;N_666_ALA;N_892_LEU;N_893_SER;N_894_GLU;N_895_ASP;N_896_GLY;N_899_LYS
0.018 -14.639   7.845   8.590 N_479_LEU;N_484_LEU;N_828_ARG;N_832_GLN;N_874_ILE;N_878_THR;N_881_GLU
0.016 -54.571 -19.715   2.149 N_529_LEU;N_586_LEU;N_591_ILE;N_592_LYS;N_593_GLY;N_594_PRO;N_595_ARG;N_596_MET
0.015 -27.796  21.880  -4.498 N_713_GLY;N_715_ASN;N_716_GLY;N_717_CYS;N_718_LEU;N_719_ASP
0.015  13.776  21.740  -8.964 N_138_MET;N_143_ILE;N_144_LYS;N_145_ASP;N_146_LYS;N_147_LYS;N_148_LEU;N_149_PRO;N_200_ASP;N_201_ALA;N_202_ASN
0.015  15.947  18.969 -19.905 N_78_GLY;N_79_ASP;N_94_ARG;N_96_GLN;N_99_HIS;N_148_LEU
0.014 -39.562  15.021  17.260 N_688_GLU;N_689_GLU;N_691_LYS;N_692_ASN;N_844_LYS;N_847_GLU;N_848_ASN;N_849_ARG
0.014   8.293   9.402  -4.719 N_163_ILE;N_164_ASP;N_203_ILE;N_204_VAL;N_460_ALA;N_461_TYR;N_463_LEU;N_464_ALA
0.013   9.327 -12.047  -0.017 N_241_GLU;N_242_LEU;N_243_ARG;N_244_HIS;N_245_ILE;N_246_ASP;N_247_LEU;N_248_VAL;N_249_GLU;N_250_GLY;N_251_ASP
0.012  31.634  24.779  -1.924 N_110_GLU;N_111_VAL;N_112_TYR;N_113_ASP;N_133_CYS;N_136_ASP
0.012 -12.469   6.889 -18.390 N_755_ARG;N_756_ASN;N_757_ILE;N_758_LEU;N_759_ILE;N_760_ASP;N_761_PHE;N_763_LYS;N_772_ILE
0.012  60.890  -9.780  11.141 N_18_GLN;N_21_LYS;N_22_ILE;N_25_TYR;N_313_MET;N_318_LEU;N_319_LEU;N_370_SER
0.011 -39.486  -2.005  -6.458 N_533_LEU;N_534_GLY;N_535_GLY;N_602_PHE;N_603_SER;N_604_PHE;N_619_TRP;N_620_THR;N_621_LYS;N_623_PHE
0.011 -39.113   6.288 -10.170 N_605_PRO;N_616_LEU;N_617_ILE;N_618_THR;N_619_TRP;N_620_THR;N_623_PHE;N_629_VAL;N_735_ASN
0.010   5.662   8.989 -15.377 N_461_TYR;N_462_ARG;N_463_LEU;N_465_GLU;N_466_GLN
0.010 -54.694  -1.293   7.414 N_515_PHE;N_610_SER;N_611_LEU;N_612_ASP;N_652_VAL;N_653_ALA;N_907_VAL;N_908_GLY;N_909_VAL;N_911_LEU
>1d1g
0.731  15.675  -8.071  -2.186 A_27_ASP;A_28_ARG;A_31_PHE;A_51_ILE;A_100_ILE
0.704  20.180  -1.778  11.216 A_43_MET;A_44_GLY;A_45_ARG;A_46_ILE;A_62_VAL;A_63_LEU;A_64_THR;A_104_THR;A_105_VAL
0.583 -15.374   7.594  -1.723 B_27_ASP;B_28_ARG;B_31_PHE;B_51_ILE;B_100_ILE
0.579 -18.257   1.863  10.662 B_43_MET;B_44_GLY;B_45_ARG;B_46_ILE;B_47_THR;B_63_LEU;B_101_GLY;B_102_GLY;B_104_THR;B_105_VAL
0.154  13.648  -4.578   7.345 A_15_ILE;A_47_THR;A_101_GLY;A_102_GLY;A_103_LYS;A_104_THR;A_106_PHE;A_131_ILE
0.052 -12.375   6.043   5.935 B_15_ILE;B_16_ALA;B_47_THR;B_50_GLU;B_101_GLY;B_102_GLY;B_103_LYS;B_131_ILE
0.017   0.688  -0.448   5.188 A_10_ASP;A_12_SER;A_13_GLY;A_14_LYS;A_132_PRO;A_133_PHE;B_11_VAL;B_12_SER;B_13_GLY;B_14_LYS
0.016   7.203 -11.251   3.998 A_15_ILE;A_16_ALA;A_17_SER;A_18_SER;A_19_VAL;A_22_TRP;A_127_PHE
0.015  26.728  -5.921   0.224 A_41_VAL;A_43_MET;A_48_PHE;A_53_ARG;A_54_PRO;A_55_LEU;A_56_PRO;A_58_ARG;A_59_LEU;A_60_ASN;A_61_VAL;A_62_VAL;A_74_SER;A_75_LEU
0.015 -25.782  -2.130  14.104 B_63_LEU;B_64_THR;B_65_ARG;B_66_ARG;B_67_PRO;B_78_PHE;B_79_ASN;B_80_GLY
0.014 -26.670   8.813  -1.037 B_53_ARG;B_54_PRO;B_55_LEU;B_56_PRO;B_57_GLU;B_58_ARG;B_60_ASN;B_74_SER
0.013  -5.502  10.979   6.297 B_15_ILE;B_16_ALA;B_17_SER;B_18_SER;B_19_VAL;B_22_TRP;B_127_PHE;B_129_LYS;B_130_GLY;B_131_ILE
0.011  -5.230  13.611  -8.636 B_22_TRP;B_23_SER;B_24_SER;B_25_PHE;B_26_GLU;B_123_GLU;B_124_PRO;B_152_ASN;B_154_ARG;B_156_THR
0.011 -28.664   7.908   9.005 B_48_PHE;B_62_VAL;B_68_LYS;B_75_LEU;B_77_PHE
0.011  15.669   0.403 -10.919 A_30_ASN;A_33_LYS;A_34_ILE;A_35_THR;A_37_GLU;A_38_ILE;A_119_PHE;A_158_PHE;A_160_LYS
0.010  25.762 -11.638   6.041 A_48_PHE;A_49_GLU;A_51_ILE;A_52_GLY;A_53_ARG;A_54_PRO;A_75_LEU
>1d1q
0.946  25.408  -0.477   8.621 A_14_ALA;A_15_LEU;A_16_GLY;A_17_ASN;A_18_PHE;A_19_CYS;A_20_ARG;A_53_HIS;A_133_ASP;A_135_TRP
0.939 -15.748   9.447  -5.060 B_13_ALA;B_14_LEU;B_15_GLY;B_16_ASN;B_17_PHE;B_18_CYS;B_19_ARG;B_52_HIS;B_132_ASP;B_133_PRO;B_134_TRP
0.019  20.018  -4.381   4.126 A_14_ALA;A_20_ARG;A_21_SER;A_94_MET;A_95_ASP;A_131_ILE;A_132_GLU;A_133_ASP;A_134_PRO;A_145_ASN;A_149_ILE
0.019  34.860  -5.064   9.208 A_59_ASP;A_60_HIS;A_61_ARG;A_135_TRP
0.017   0.955   4.404  -3.334 A_90_TYR;A_113_LYS;A_160_GLU;B_78_GLN;B_80_LYS
0.016 -20.191  16.095  -8.244 B_60_ARG;B_133_PRO;B_134_TRP;B_135_TYR;B_136_GLY
0.015 -29.621   2.053   6.399 B_68_HIS;B_142_GLU;B_145_PHE;B_146_LYS;B_149_THR;B_150_TYR
0.015  30.277   4.379  -3.283 A_57_SER;A_58_PRO;A_63_VAL;A_72_LYS;A_73_ILE;A_74_ASN;A_75_HIS
0.015 -34.135  -1.917  -6.543 B_120_ASN;B_123_ASP;B_124_GLY;B_125_THR;B_126_VAL;B_127_GLN;B_128_THR;B_143_TYR
0.014  19.016  13.704   2.264 A_45_ASP;A_46_SER;A_47_PHE;A_78_LYS;A_84_HIS;A_88_TYR
0.011 -26.450   6.110  -0.574 B_22_MET;B_130_ILE;B_139_GLN;B_140_ASP;B_141_PHE;B_142_GLU;B_143_TYR;B_144_ASN;B_145_PHE;B_146_LYS;B_147_GLN;B_148_ILE
>1d1t
0.995 -49.981  11.094  -2.380 A_47_ARG;A_202_VAL;A_203_GLY;A_267_VAL;A_268_ILE;A_269_GLY;A_291_VAL;A_292_GLY;A_293_VAL
0.992  28.386 -25.312   1.927 D_47_ARG;D_202_VAL;D_203_GLY;D_267_VAL;D_268_ILE;D_269_GLY;D_292_GLY;D_293_VAL
0.987 -12.028   5.075  -5.888 B_47_ARG;B_201_GLY;B_202_VAL;B_203_GLY;B_267_VAL;B_268_ILE;B_292_GLY
0.987  38.894  11.010   7.052 C_47_ARG;C_200_GLY;C_202_VAL;C_203_GLY;C_267_VAL;C_268_ILE;C_269_GLY;C_292_GLY
0.773 -14.989  13.460  -1.064 A_308_PHE;B_48_THR;B_57_MET;B_93_PHE;B_140_LEU;B_293_VAL;B_317_VAL
0.663 -48.653   2.845  -5.814 A_48_THR;A_57_MET;A_93_PHE;A_140_LEU;A_291_VAL;A_293_VAL;B_308_PHE
0.651  44.013   7.300   1.517 C_48_THR;C_57_MET;C_93_PHE;C_140_LEU;C_291_VAL;C_293_VAL;D_308_PHE
0.640  19.354 -19.660   6.358 C_308_PHE;D_48_THR;D_57_MET;D_93_PHE;D_140_LEU;D_293_VAL;D_317_VAL
0.393 -41.351  -8.994  -5.259 A_100_CYS;A_102_ALA;A_103_CYS;A_109_ASN;A_110_LEU;A_111_CYS;A_112_ILE;A_113_ARG;A_114_SER;B_282_HIS;B_283_MET;B_284_ASN
0.367  13.223  -7.679   6.735 C_259_ASN;C_282_HIS;D_100_CYS;D_101_ASN;D_102_ALA;D_103_CYS;D_110_LEU;D_111_CYS;D_112_ILE;D_113_ARG
0.274 -29.786   3.937   6.383 A_287_THR;A_312_THR;A_314_LYS;B_185_THR;B_187_LYS;B_312_THR;B_314_LYS
0.180  46.518  -4.113 -11.677 C_100_CYS;C_101_ASN;C_102_ALA;C_103_CYS;C_110_LEU;C_111_CYS;C_112_ILE;D_259_ASN;D_282_HIS;D_285_TYR
0.170  17.967   1.560   0.259 C_192_SER;C_193_THR;C_260_ASN;C_261_VAL;C_262_GLY;C_263_TYR;C_285_TYR;D_105_ASN
0.168  27.160  -3.795  -4.842 C_287_THR;C_312_THR;C_314_LYS;D_312_THR;D_314_LYS
0.166 -52.296 -16.889  -3.460 A_34_LYS;A_97_CYS;A_113_ARG;A_152_ASP;A_153_GLU;A_154_SER;A_155_SER;A_324_ARG
0.155 -28.076  19.709   4.175 A_259_ASN;A_279_ALA;A_281_CYS;A_282_HIS;A_283_MET;A_284_ASN;A_311_ARG
0.146  51.465   3.810 -19.876 C_96_GLN;C_97_CYS;C_98_ARG;C_99_GLU;C_113_ARG;C_154_SER;C_324_ARG
0.132  47.572  -0.098   2.503 C_116_ILE;C_117_THR;C_293_VAL;D_305_MET;D_308_PHE;D_309_THR
0.118 -32.188  12.952  12.610 A_192_SER;A_193_THR;A_260_ASN;A_261_VAL;A_262_GLY;A_263_TYR;A_285_TYR;B_105_ASN
0.108 -29.969  -7.801   2.059 A_105_ASN;A_107_ASP;B_189_LYS;B_192_SER;B_193_THR;B_260_ASN;B_261_VAL;B_262_GLY;B_263_TYR;B_285_TYR;B_286_GLY
0.098 -37.836  -2.548   1.195 A_107_ASP;A_108_GLY;A_109_ASN;A_315_GLY;B_284_ASN;B_285_TYR;B_286_GLY;B_309_THR;B_310_GLY;B_311_ARG
0.088  22.001 -10.649  -1.904 C_284_ASN;C_310_GLY;D_107_ASP;D_109_ASN;D_184_LYS;D_185_THR;D_314_LYS;D_315_GLY;D_316_CYS;D_317_VAL;D_319_GLY;D_320_GLY
0.088  22.274 -12.537  12.159 C_283_MET;C_305_MET;C_306_LEU;C_309_THR;D_116_ILE
0.087 -23.700   9.037   8.518 A_284_ASN;A_285_TYR;A_310_GLY;B_107_ASP;B_108_GLY;B_109_ASN;B_185_THR;B_320_GLY
0.084   1.319 -13.694   0.891 B_343_GLN;D_82_THR;D_96_GLN;D_97_CYS;D_98_ARG;D_99_GLU;D_113_ARG;D_153_GLU;D_154_SER;D_324_ARG
0.083  53.541   6.466   0.491 C_52_VAL;C_57_MET;C_58_VAL;C_59_SER;C_115_ASP;C_117_THR;C_118_GLY;C_119_ARG;C_120_GLY;C_138_HIS;C_139_PHE;C_140_LEU
0.080  10.583   3.290   7.355 B_166_GLU;B_372_THR;C_257_THR;C_258_GLY;C_259_ASN;C_260_ASN;D_101_ASN
0.070 -10.373  22.038  -3.074 B_52_VAL;B_57_MET;B_58_VAL;B_59_SER;B_60_LYS;B_63_VAL;B_115_ASP;B_117_THR;B_118_GLY;B_119_ARG;B_120_GLY;B_138_HIS;B_139_PHE;B_140_LEU
0.065 -20.321  19.213   8.148 A_283_MET;B_100_CYS;B_102_ALA;B_109_ASN;B_110_LEU;B_111_CYS;B_112_ILE;B_113_ARG;B_114_SER
0.061 -11.021  21.795  15.346 B_34_LYS;B_96_GLN;B_97_CYS;B_113_ARG;B_152_ASP;B_153_GLU;B_154_SER;B_155_SER;B_324_ARG
0.061 -12.399  -3.641  -7.134 B_196_VAL;B_197_PHE;B_198_GLY;B_199_LEU;B_200_GLY;B_203_GLY;B_204_LEU;B_207_ILE;B_220_GLY;B_221_ILE;B_222_ASP;B_227_LYS;B_231_ALA
0.055 -16.375   1.896 -13.294 B_197_PHE;B_198_GLY;B_223_LEU;B_266_GLU;B_268_ILE;B_270_HIS;B_273_THR
0.054  36.945 -26.446   2.049 D_197_PHE;D_198_GLY;D_221_ILE;D_222_ASP;D_223_LEU;D_268_ILE;D_270_HIS;D_273_THR
0.051 -15.108  13.667 -10.146 B_51_HIS;B_56_THR;B_57_MET;B_269_GLY;B_293_VAL;B_294_PRO;B_295_PRO;B_296_SER
0.048   1.494  -4.312  12.598 B_164_PRO;B_334_PHE;B_335_LEU;B_336_ALA;B_337_LYS
0.037  35.466  -7.415 -11.307 C_105_ASN;C_107_ASP;D_261_VAL;D_262_GLY;D_263_TYR;D_285_TYR;D_286_GLY;D_287_THR
0.034 -67.289  -2.524  10.893 A_88_LYS;A_161_ASP;A_162_ALA;A_163_ALA;A_164_PRO;A_165_PRO;A_166_GLU;A_168_VAL
0.033  -7.071   3.044 -12.571 B_47_ARG;B_224_ASN;B_227_LYS;B_361_LEU;B_362_ASN;B_363_SER;B_364_GLY;B_366_SER
0.032 -50.501  18.873  -0.472 A_197_PHE;A_198_GLY;A_199_LEU;A_200_GLY;A_221_ILE;A_222_ASP;A_223_LEU;A_224_ASN;A_227_LYS;A_267_VAL;A_268_ILE
0.032  26.050  -4.370   4.940 C_278_LEU;C_281_CYS;C_282_HIS;C_283_MET;C_284_ASN;C_285_TYR;C_286_GLY;C_287_THR;C_288_SER;C_306_LEU;C_307_LEU;C_310_GLY;C_311_ARG;C_312_THR;C_313_TRP
0.032  43.486 -10.088  -5.795 D_250_SER;D_254_SER;D_259_ASN;D_261_VAL;D_278_LEU;D_279_ALA;D_280_SER;D_281_CYS;D_282_HIS;D_283_MET;D_284_ASN;D_311_ARG
0.030  19.914 -27.950   6.234 D_45_ILE;D_46_CYS;D_47_ARG;D_48_THR;D_49_ASP;D_50_ASP;D_66_GLY;D_67_HIS;D_139_PHE;D_140_LEU;D_173_CYS
0.028  34.446  11.145  13.757 C_197_PHE;C_198_GLY;C_199_LEU;C_221_ILE;C_222_ASP;C_223_LEU;C_224_ASN;C_268_ILE;C_270_HIS
0.028   2.396  28.566  15.620 B_3_ALA;B_4_GLY;B_30_PRO;B_31_PRO;B_32_LYS;B_37_ARG;B_75_SER;B_76_ILE;B_77_GLY;B_78_GLU
0.027  40.727   3.023  -4.528 C_94_LEU;C_109_ASN;C_110_LEU;C_315_GLY;C_316_CYS;C_317_VAL;C_318_PHE;C_319_GLY;C_320_GLY;D_284_ASN;D_308_PHE;D_309_THR;D_310_GLY
0.026  29.534  -2.574  15.621 C_250_SER;C_272_GLU;C_275_ILE;C_276_ASP;C_279_ALA;C_306_LEU
0.025 -65.621 -22.573  -4.838 A_3_ALA;A_4_GLY;A_31_PRO;A_75_SER;A_76_ILE;A_77_GLY;A_78_GLU
0.025  50.584   2.085  -8.579 C_95_PRO;C_111_CYS;C_112_ILE;C_113_ARG;C_114_SER;C_115_ASP;C_116_ILE;C_141_ASN
0.025 -44.545   7.424 -11.851 A_56_THR;A_293_VAL;A_294_PRO;A_295_PRO;A_296_SER;A_297_ALA;B_305_MET
0.021 -14.798  13.956  10.700 B_92_LEU;B_94_LEU;B_95_PRO;B_96_GLN;B_103_CYS;B_109_ASN;B_110_LEU;B_111_CYS;B_114_SER;B_318_PHE;B_321_LEU;B_322_LYS;B_323_SER;B_324_ARG
0.020   0.021   8.408 -12.968 B_354_ILE;B_355_SER;B_356_GLU;B_357_GLY;B_358_PHE;B_359_GLU;B_360_LEU;B_361_LEU;B_362_ASN;B_363_SER
0.020   9.924 -42.239   5.439 D_10_LYS;D_23_ILE;D_147_GLU;D_350_PRO;D_351_PHE;D_352_LYS;D_372_THR;D_373_PHE
0.019   7.552   7.107  14.628 B_41_LEU;B_72_ILE;B_88_LYS;B_161_ASP;B_162_ALA;B_163_ALA;B_165_PRO
0.019 -21.000  13.255 -16.412 B_271_LEU;B_272_GLU;B_295_PRO;B_298_LYS;B_299_MET
0.019   6.698  -6.991   0.341 D_97_CYS;D_98_ARG;D_99_GLU;D_100_CYS;D_101_ASN;D_102_ALA;D_103_CYS;D_104_ARG
0.018 -31.812  -4.688  -8.643 B_250_SER;B_259_ASN;B_278_LEU;B_279_ALA;B_280_SER;B_281_CYS;B_282_HIS;B_283_MET;B_311_ARG
0.018  -5.591   3.983   1.261 B_68_GLU;B_169_CYS;B_170_LEU;B_171_ILE;B_173_CYS;B_174_GLY;B_175_PHE;B_201_GLY;B_205_SER;B_344_LEU;B_368_ARG
0.017 -16.386  -2.766  11.912 B_179_TYR;B_183_VAL;B_184_LYS;B_212_SER
0.017  -8.257  11.445 -14.166 B_47_ARG;B_50_ASP;B_51_HIS;B_54_LYS;B_56_THR;B_362_ASN
0.016   9.712 -20.831   2.415 D_90_ILE;D_91_PRO;D_92_LEU;D_93_PHE;D_94_LEU;D_95_PRO;D_140_LEU;D_141_ASN;D_142_THR;D_154_SER;D_155_SER;D_156_VAL;D_323_SER
0.016  -0.563 -41.411   8.478 D_7_ILE;D_8_LYS;D_9_CYS;D_25_GLU;D_147_GLU;D_148_TYR
0.015  16.516   9.284  17.105 C_252_VAL;C_255_GLU;C_256_MET
0.015 -36.267   0.045 -13.830 B_303_ASP;B_305_MET;B_306_LEU;B_311_ARG
0.015  41.068  18.063  15.075 C_47_ARG;C_224_ASN;C_227_LYS;C_360_LEU;C_361_LEU;C_362_ASN;C_363_SER;C_364_GLY;C_365_GLN
0.015  44.476   2.760  13.093 C_56_THR;C_269_GLY;C_270_HIS;C_271_LEU;C_293_VAL;C_294_PRO;C_295_PRO;C_296_SER;C_298_LYS
0.015  19.810  -3.976  10.720 C_254_SER;C_259_ASN;C_279_ALA;C_280_SER;C_281_CYS;C_282_HIS;C_283_MET;C_311_ARG
0.015 -11.318 -12.333 -12.237 B_225_LYS;B_228_PHE;B_229_GLU;B_232_MET;B_238_GLU;B_239_CYS;B_240_ILE
0.015  45.975  14.864  -4.813 C_67_HIS;C_68_GLU;C_69_ALA;C_90_ILE;C_91_PRO;C_92_LEU;C_93_PHE;C_142_THR;C_169_CYS;C_171_ILE;C_172_GLY;C_173_CYS;C_318_PHE
0.014  10.496   2.773  -2.971 B_347_HIS;B_348_VAL;B_349_LEU;B_350_PRO;B_372_THR
0.014   9.106 -13.555  12.659 D_112_ILE;D_113_ARG;D_114_SER;D_119_ARG;D_123_ALA
0.014   0.691  15.404  -2.983 B_12_ALA;B_21_PHE;B_43_THR;B_64_ILE;B_65_VAL;B_66_GLY;B_144_THR;B_145_PHE;B_146_THR;B_351_PHE;B_354_ILE;B_358_PHE;B_371_LEU
0.014 -52.169  -9.490  -7.892 A_92_LEU;A_93_PHE;A_95_PRO;A_113_ARG;A_114_SER;A_115_ASP;A_121_VAL;A_122_LEU;A_123_ALA;A_140_LEU;A_141_ASN;A_142_THR;A_152_ASP;A_155_SER
0.014  17.107 -23.227  -1.543 D_68_GLU;D_93_PHE;D_170_LEU;D_171_ILE;D_172_GLY;D_173_CYS;D_174_GLY;D_175_PHE;D_176_SER;D_177_THR;D_318_PHE
0.013  14.250 -21.808  15.148 D_58_VAL;D_59_SER;D_60_LYS;D_115_ASP;D_117_THR;D_118_GLY;D_119_ARG;D_120_GLY;D_121_VAL;D_138_HIS;D_139_PHE;D_140_LEU
0.013  -0.923 -14.393  11.276 B_337_LYS;D_33_THR;D_34_LYS;D_113_ARG;D_123_ALA;D_124_ASP;D_152_ASP
0.012   6.700 -27.956   5.435 D_36_VAL;D_38_ILE;D_40_ILE;D_91_PRO;D_141_ASN;D_142_THR;D_143_SER;D_144_THR;D_148_TYR;D_149_THR;D_150_VAL;D_151_VAL
0.012 -22.469  18.387  -1.432 A_283_MET;A_305_MET;A_306_LEU;A_308_PHE;A_309_THR;B_116_ILE
0.012  16.726 -15.152 -11.827 D_183_VAL;D_184_LYS;D_321_LEU;D_326_ASP;D_330_LEU;D_333_GLU
0.012 -13.778  23.567   6.449 B_95_PRO;B_112_ILE;B_113_ARG;B_114_SER;B_115_ASP;B_119_ARG;B_121_VAL;B_122_LEU;B_123_ALA;B_141_ASN
0.012 -29.404  19.774  -7.478 A_275_ILE;A_302_TYR;A_303_ASP;A_304_PRO;A_306_LEU;B_299_MET
0.012  33.653 -34.377   3.090 D_47_ARG;D_224_ASN;D_227_LYS;D_361_LEU;D_362_ASN;D_363_SER;D_364_GLY;D_365_GLN
0.011  33.481  23.291  19.750 C_224_ASN;C_225_LYS;C_226_ASP
0.011  36.588  13.129  22.257 C_223_LEU;C_243_LYS
0.011  30.403 -14.231  -6.175 D_181_ALA;D_182_ALA;D_185_THR;D_186_GLY;D_188_VAL;D_263_TYR;D_264_THR;D_265_PHE;D_287_THR;D_288_SER;D_289_VAL
0.010  38.269 -14.309 -19.156 D_191_GLY;D_192_SER;D_193_THR;D_216_SER;D_217_ARG;D_260_ASN
0.010 -51.702  -0.154 -13.045 A_52_VAL;A_57_MET;A_58_VAL;A_59_SER;A_115_ASP;A_117_THR;A_118_GLY;A_119_ARG;A_139_PHE;A_140_LEU
>1d2e
0.990   7.327  15.882   3.759 C_67_ASP;C_68_HIS;C_69_GLY;C_70_LYS;C_71_THR;C_72_THR;C_73_LEU;C_150_VAL;C_181_ASN;C_182_LYS;C_220_ALA;C_221_LEU
0.990 -59.264  25.441   0.640 A_13_ASP;A_14_HIS;A_15_GLY;A_16_LYS;A_17_THR;A_18_THR;A_19_LEU;A_96_VAL;A_127_ASN;A_128_LYS;A_166_ALA;A_167_LEU
0.989 -45.900 -30.249  10.539 D_67_ASP;D_68_HIS;D_69_GLY;D_70_LYS;D_71_THR;D_72_THR;D_73_LEU;D_150_VAL;D_181_ASN;D_182_LYS;D_220_ALA
0.988  36.315 -30.361  11.844 B_67_ASP;B_68_HIS;B_69_GLY;B_70_LYS;B_71_THR;B_72_THR;B_73_LEU;B_150_VAL;B_181_ASN;B_182_LYS;B_220_ALA
0.456 -27.556  16.569   6.229 A_325_PHE;A_326_SER;A_327_LEU;A_367_ARG;A_368_PHE;A_369_THR
0.455 -19.664  -0.498  -5.072 A_293_GLN;A_294_PRO;D_347_GLN;D_349_HIS;D_439_THR;D_440_PRO;D_441_ALA
0.424 -26.754   3.450  -8.925 A_295_HIS;A_384_ASP;A_385_THR;A_386_PRO;A_387_ALA;D_344_GLY;D_345_SER;D_346_ILE;D_347_GLN
0.291  30.840   1.558 -31.847 B_266_TYR;B_271_ARG;B_274_VAL;B_305_GLY;B_306_ILE;B_307_GLU;B_308_MET;B_323_GLY;B_324_ALA;B_325_LEU
0.289 -29.281  -6.834  12.235 A_200_LEU;A_201_GLU;A_202_LYS;A_203_PRO;A_204_PHE;A_229_ILE;A_234_ASP;A_288_LYS;D_204_THR;D_205_GLU
0.274  41.147  19.078   8.663 C_379_PHE;C_380_SER;C_381_LEU;C_420_GLN;C_421_ARG;C_422_PHE;C_423_THR
0.235 -20.662   5.091  24.769 A_212_TYR;A_220_VAL;A_222_THR;A_252_ILE;A_253_GLU;A_254_MET;A_255_PHE;A_256_HIS;A_267_ASN;A_268_LEU;A_269_GLY;A_270_ALA
0.221 -27.434 -17.008 -15.227 D_379_PHE;D_380_SER;D_381_LEU;D_421_ARG;D_422_PHE;D_423_THR
0.174  55.132   9.640  -3.158 B_441_ALA;B_442_MET;B_443_THR;B_447_LYS;C_348_PRO;C_413_PRO
0.165  52.720  11.364  26.469 C_266_TYR;C_274_VAL;C_276_THR;C_307_GLU;C_308_MET;C_309_PHE;C_310_HIS;C_321_ASN;C_322_LEU;C_323_GLY;C_324_ALA
0.136   3.340   2.552  -2.485 C_183_ALA;C_189_SER;C_192_VAL;C_196_GLU;C_217_VAL;C_218_GLY;C_231_LEU
0.135  46.647  -9.597 -15.468 B_379_PHE;B_380_SER;B_381_LEU;B_382_THR;B_383_TRP;B_421_ARG;B_422_PHE;B_423_THR
0.115  30.994   7.228  -8.468 B_255_GLU;B_256_LYS;B_257_PRO;B_342_LYS;C_204_THR;C_205_GLU;C_206_PHE;C_207_GLY
0.110 -39.349  -7.251 -31.293 D_307_GLU;D_308_MET;D_309_PHE;D_321_ASN;D_322_LEU;D_323_GLY
0.102  17.509  26.599   1.917 C_66_VAL;C_128_PRO;C_129_GLY;C_130_HIS;C_131_ALA;C_132_ASP;C_160_GLN
0.097 -10.468  15.582   1.536 A_281_ARG;A_330_ASP;A_331_MET;A_332_ALA;A_357_ARG;A_358_GLN
0.082  50.720   9.110 -12.642 B_347_GLN;B_348_PRO;B_413_PRO;C_441_ALA;C_442_MET;C_447_LYS
0.081 -44.823  -2.520 -27.132 D_308_MET;D_309_PHE;D_313_LEU;D_315_ARG;D_316_ALA;D_317_GLU;D_320_ASP
0.077  37.707  11.773 -34.556 B_271_ARG;B_272_GLY;B_273_THR;B_326_VAL;B_327_ARG;B_328_GLY;B_329_LEU;B_330_LYS
0.064 -12.111 -23.927 -14.285 D_374_PHE;D_375_MET;D_376_PRO;D_377_VAL;D_425_ARG;D_426_ASP
0.064 -29.023  -7.204  -3.647 D_417_GLU;D_418_LYS;D_419_GLY;D_436_VAL;D_437_THR
0.059  45.883  -2.614  12.230 B_204_THR;B_205_GLU;C_254_LEU;C_255_GLU;C_256_LYS;C_257_PRO;C_258_PHE;C_282_GLY;C_283_ILE;C_342_LYS
0.055 -15.029 -14.048 -23.571 D_295_HIS;D_335_ARG;D_384_ASP;D_385_MET;D_411_ARG
0.051  65.584 -18.046 -13.845 B_366_ARG;B_367_HIS;B_368_LYS;B_369_PRO;B_374_PHE;B_426_ASP
0.048   0.715  17.224  15.044 C_79_LYS;C_89_PHE;C_91_LYS;C_92_TYR;C_224_LEU;C_225_GLU
0.048 -25.947   0.275 -37.840 D_266_TYR;D_267_SER;D_268_ILE;D_271_ARG;D_272_GLY;D_273_THR;D_274_VAL;D_326_VAL;D_328_GLY;D_329_LEU;D_330_LYS;D_331_ARG
0.045  64.349   9.079  21.609 C_267_SER;C_268_ILE;C_271_ARG;C_272_GLY;C_273_THR;C_274_VAL;C_325_LEU;C_326_VAL;C_329_LEU
0.045 -16.239 -14.068   4.014 A_246_ARG;D_353_GLU;D_392_PRO;D_393_PRO;D_407_THR
0.044  26.379  -3.266 -23.527 B_306_ILE;B_308_MET;B_309_PHE;B_313_LEU;B_315_ARG;B_316_ALA;B_317_GLU;B_320_ASP;B_321_ASN;B_322_LEU
0.043  15.250  -2.811   0.522 C_200_ARG;C_211_GLU;C_212_GLU;C_213_THR;C_214_PRO;C_215_ILE
0.041  -7.221   0.544  20.953 A_213_SER;A_214_ILE;A_217_ARG;A_218_GLY;A_219_THR;A_275_LEU;A_276_LYS;A_277_ARG
0.035 -29.508  -0.517  22.894 A_230_LEU;A_252_ILE;A_254_MET;A_259_LEU;A_261_ARG;A_262_ALA;A_263_GLU;A_266_ASP
0.035 -15.277  24.580  -2.942 A_320_PHE;A_321_MET;A_322_PRO;A_323_VAL;A_333_CYS;A_371_ARG;A_372_ASP;A_373_GLY
0.034 -15.664  -1.960 -12.314 A_393_LYS;D_347_GLN;D_348_PRO;D_349_HIS;D_350_GLN;D_413_PRO
0.034 -18.114  35.332   1.696 A_313_HIS;A_314_LYS;A_375_ARG
0.034 -13.570  12.784  14.488 A_208_VAL;A_209_GLU;A_210_SER;A_211_VAL;A_281_ARG;A_282_ARG
0.034 -13.546   2.960   0.796 A_238_PHE;A_239_LEU;A_240_GLY;A_241_HIS;A_242_SER;A_243_LYS;A_244_ASN;A_294_PRO;A_359_PRO
0.032  50.839 -18.793 -18.409 B_104_ARG;B_425_ARG;B_429_ARG;B_430_THR
0.030  15.081  15.258 -10.103 C_155_ASP;C_156_GLY;C_157_PRO;C_158_MET;C_159_PRO;C_161_THR;C_162_ARG;C_198_GLU
0.030 -31.949  -6.724   4.548 A_201_GLU;A_203_PRO;A_288_LYS;D_169_ARG;D_206_PHE;D_207_GLY
0.030 -18.872  18.091   9.458 A_282_ARG;A_325_PHE;A_327_LEU;A_328_THR;A_329_TRP;A_330_ASP;A_371_ARG
0.029  45.263  23.647 -12.808 C_372_SER;C_373_HIS;C_390_ILE;C_409_ILE;C_445_GLU;C_446_ASP;C_449_ILE
0.029 -23.095  -5.058 -11.598 D_346_ILE;D_347_GLN;D_348_PRO;D_349_HIS;D_350_GLN;D_414_MET;D_415_ILE;D_416_LEU;D_417_GLU;D_439_THR
0.027 -28.683  19.542 -14.849 A_336_ILE;A_337_LEU;A_338_PRO;A_339_PRO;A_341_LYS;A_351_LYS;A_352_LEU;A_353_THR
0.027  -5.543   7.776   3.541 A_243_LYS;C_184_ASP;C_222_CYS;C_227_ARG;C_228_ASP;C_229_PRO;C_231_LEU
0.027  45.449   0.250  26.577 C_313_LEU;C_315_ARG;C_316_ALA;C_317_GLU;C_320_ASP
0.026 -53.885  18.291  21.972 A_31_GLY;A_32_GLY;A_33_ALA;A_60_GLU;A_61_TYR;A_62_SER;A_67_HIS
0.026  29.195  22.401  -6.940 C_355_GLN;C_395_LYS;C_403_ASP;C_404_LEU;C_405_LYS
0.026   2.693   2.584  14.957 A_276_LYS;C_80_ILE;C_233_LEU;C_234_LYS;C_237_GLN
0.025 -62.684  15.284  18.442 A_26_ILE;A_27_LEU;A_28_ALA;A_30_GLY;A_31_GLY;A_32_GLY;A_62_SER;A_63_THR;A_64_ALA
0.024  16.973 -24.069  -4.980 B_55_LYS;B_116_SER;B_121_HIS
0.023   9.718  22.973  -1.509 C_65_HIS;C_66_VAL;C_67_ASP;C_68_HIS
0.023  11.463   4.470   0.848 C_177_VAL;C_178_VAL;C_179_TYR;C_180_VAL;C_214_PRO;C_215_ILE;C_216_ILE;C_217_VAL;C_239_LEU
0.022 -33.544  -8.722 -37.302 D_266_TYR;D_276_THR;D_307_GLU
0.022  -7.886  -1.528   6.640 A_244_ASN;A_245_ILE;A_275_LEU;A_279_ASP;C_230_GLU
0.021  41.640   5.417 -38.861 B_267_SER;B_268_ILE;B_269_PRO;B_331_ARG
0.021  -3.459  15.967   5.400 C_184_ASP;C_221_LEU;C_222_CYS;C_225_GLU;C_227_ARG
0.020 -13.791   8.362  -6.764 A_242_SER;A_296_GLN;A_356_LEU;A_357_ARG;A_358_GLN;A_359_PRO;A_388_MET;A_395_ILE
0.020  36.919 -26.769  -2.046 B_95_ILE;B_98_ALA;B_109_ASN;B_110_ALA;B_111_ALA;B_112_HIS;B_124_HIS;B_125_THR;B_126_ASP;B_127_CYS;B_128_PRO;B_133_TYR
0.020  54.466  -3.078 -19.669 B_295_HIS;B_377_VAL;B_378_MET;B_383_TRP;B_384_ASP;B_385_MET;B_386_ALA;B_411_ARG;B_414_MET
0.020 -38.717  -2.227  14.525 A_197_THR;A_198_ARG;A_199_ASP;A_200_LEU;A_201_GLU;D_204_THR;D_211_GLU
0.019  27.363 -15.926  18.379 B_196_GLU;B_200_ARG;B_214_PRO;B_215_ILE;B_216_ILE;B_217_VAL
0.019 -46.915 -38.520  14.519 D_221_LEU
0.019  57.949   3.292   2.427 B_351_LYS;B_440_PRO;B_441_ALA;B_443_THR;C_291_GLU;C_298_ASN;C_300_ARG;C_344_GLY
0.018  64.143  -2.299  -5.101 B_373_HIS;B_388_ARG;B_389_ILE;B_390_ILE;B_409_ILE;B_446_ASP;B_449_ILE
0.018  34.228  -2.306   5.964 B_169_ARG;B_174_GLU;B_175_HIS;B_207_GLY;B_209_LYS;C_174_GLU;C_255_GLU
0.018  45.793   5.842  -4.382 B_347_GLN;B_349_HIS;B_417_GLU;B_439_THR;C_347_GLN;C_349_HIS;C_439_THR
0.018  39.560  -5.619  18.693 B_200_ARG;B_201_GLU;B_204_THR;B_205_GLU;B_210_GLY;B_211_GLU;C_254_LEU;C_283_ILE;C_315_ARG
0.018  24.631   8.963  21.909 C_57_HIS;C_58_VAL;C_59_ASN;C_114_GLU;C_121_HIS;C_123_ALA
0.017  66.162 -10.071  -9.567 B_370_PHE;B_371_VAL;B_372_SER;B_373_HIS;B_374_PHE;B_375_MET;B_389_ILE
0.017 -21.996 -19.019 -21.457 D_377_VAL;D_378_MET;D_379_PHE;D_383_TRP;D_384_ASP;D_385_MET;D_425_ARG
0.016  18.587   8.770   3.790 C_61_GLY;C_63_ILE;C_146_GLY;C_147_CYS;C_148_ILE;C_149_LEU;C_150_VAL;C_175_HIS;C_176_VAL;C_177_VAL;C_178_VAL
0.016  20.332   9.166  -9.313 C_162_ARG;C_165_LEU;C_198_GLU;C_199_ILE;C_200_ARG;C_201_GLU;C_202_LEU;C_203_LEU;C_204_THR;C_205_GLU;C_206_PHE
0.016  51.920  26.969   2.926 C_376_PRO;C_377_VAL;C_378_MET;C_384_ASP;C_385_MET;C_386_ALA;C_387_CYS;C_411_ARG
0.015 -60.757  32.733  -2.939 A_128_LYS
0.015 -35.943 -31.886   4.530 D_66_VAL;D_70_LYS;D_127_CYS;D_128_PRO;D_129_GLY;D_130_HIS;D_131_ALA;D_132_ASP;D_133_TYR;D_160_GLN
0.015  39.442 -21.579  14.769 B_65_HIS;B_68_HIS;B_149_LEU;B_150_VAL;B_151_VAL;B_152_ALA;B_153_ALA;B_156_GLY;B_157_PRO;B_158_MET;B_161_THR;B_179_TYR;B_180_VAL;B_195_VAL;B_199_ILE
0.015  17.354  19.695  19.026 C_90_LYS;C_99_PRO;C_110_ALA;C_111_ALA;C_112_HIS;C_113_VAL
0.015 -71.121  24.665  -8.555 A_129_ALA;A_130_ASP;A_131_ALA;A_132_VAL;A_133_GLN;A_134_ASP
0.015 -20.598   4.421 -16.354 A_387_ALA;A_388_MET;A_389_THR;A_390_GLU;A_393_LYS;D_291_GLU;D_293_LEU;D_298_ASN;D_344_GLY;D_346_ILE;D_348_PRO
0.015 -33.290   1.920  -3.449 A_364_LYS
0.015 -61.700 -20.768  -0.880 D_55_LYS;D_81_LEU;D_85_GLY;D_116_SER;D_117_THR;D_118_ALA
0.015  44.436  -4.138   3.641 B_169_ARG;B_170_GLN;B_418_LYS;B_437_THR;B_438_ASP;C_257_PRO
0.014  22.484  -5.506 -12.810 B_252_ARG;B_254_LEU;B_317_GLU
0.014  38.531 -40.008  12.413 
0.014 -51.669 -22.016  19.621 D_180_VAL;D_183_ALA;D_184_ASP;D_192_VAL;D_217_VAL;D_218_GLY;D_219_SER;D_231_LEU
0.014 -11.023 -13.123  -2.036 D_351_LYS;D_390_ILE;D_391_LEU;D_407_THR;D_409_ILE;D_446_ASP
0.013  19.761 -25.307   5.392 B_77_ILE;B_80_ILE;B_81_LEU;B_82_ALA;B_116_SER;B_117_THR;B_118_ALA;B_240_LEU
0.013  -3.836 -18.695 -10.861 D_373_HIS;D_375_MET;D_388_ARG;D_450_LYS
0.013 -23.159 -31.347 -15.537 D_359_LEU;D_361_LYS;D_363_GLU;D_364_GLY;D_365_GLY;D_428_ASN;D_429_ARG;D_430_THR;D_431_ILE
0.012 -24.931  -9.920 -31.255 D_262_VAL;D_263_GLU;D_264_SER;D_265_VAL;D_266_TYR;D_334_LEU;D_335_ARG;D_336_ARG
0.012 -61.176   5.615   2.211 A_158_GLU;A_159_THR;A_160_PRO;A_161_ILE;A_162_ILE;A_188_ALA
0.012 -26.160 -18.894   4.774 D_163_GLU;D_166_LEU;D_170_GLN;D_355_GLN;D_403_ASP;D_405_LYS
0.012  25.526  -7.220   4.071 B_175_HIS;B_245_THR;B_246_TYR;B_247_ILE;B_248_PRO;B_249_VAL;C_212_GLU
0.012 -13.196  -6.822  10.068 A_236_CYS;A_245_ILE;A_246_ARG;A_247_THR;A_248_VAL;A_273_ARG
0.012 -22.519  -7.712   5.126 A_235_GLU;A_237_GLU;A_246_ARG;A_288_LYS;A_289_PRO;A_290_GLY;A_291_SER;D_353_GLU;D_438_ASP
0.012   4.916  11.184   9.811 C_72_THR;C_73_LEU;C_74_THR;C_75_ALA;C_76_ALA;C_77_ILE;C_80_ILE;C_179_TYR;C_219_SER;C_220_ALA;C_221_LEU;C_222_CYS;C_223_ALA;C_224_LEU;C_225_GLU;C_236_VAL
0.011 -49.789  26.191  -0.869 A_10_GLY;A_11_HIS;A_12_VAL;A_13_ASP;A_16_LYS;A_73_CYS;A_74_PRO;A_75_GLY;A_76_HIS;A_79_TYR;A_106_GLN;A_110_HIS
0.011 -29.008   8.615 -15.705 A_299_GLU;A_384_ASP;A_386_PRO;D_342_LYS;D_343_PRO;D_344_GLY;D_345_SER
0.011   9.351  23.989  10.272 C_71_THR;C_92_TYR;C_93_GLU;C_95_ILE;C_96_ASP;C_97_ASN;C_98_ALA
0.011  -8.500  -1.186  -5.968 D_442_MET;D_443_THR;D_444_GLU;D_445_GLU;D_447_LYS
0.011  15.051  15.022  -1.532 C_63_ILE;C_64_GLY;C_65_HIS;C_66_VAL;C_68_HIS;C_70_LYS;C_149_LEU;C_150_VAL;C_151_VAL;C_152_ALA;C_157_PRO;C_158_MET;C_160_GLN;C_161_THR;C_164_HIS
0.011  45.264  32.833  -5.017 C_366_ARG;C_370_PHE;C_371_VAL;C_372_SER;C_373_HIS;C_374_PHE;C_375_MET;C_376_PRO
0.011 -35.548  21.460 -10.273 A_301_GLN;A_349_ASP;A_350_LEU;A_351_LYS
0.011 -19.365  15.373 -16.054 A_297_LYS;A_319_HIS;A_336_ILE;A_355_ILE;A_389_THR;A_391_GLU;A_392_ASP
0.011  30.236   8.442  12.148 C_59_ASN;C_143_PRO;C_144_LEU;C_145_ASP;C_250_PRO
0.011 -14.148  -6.576   1.864 A_237_GLU;A_244_ASN;A_246_ARG;D_351_LYS;D_440_PRO;D_441_ALA;D_443_THR
0.011 -27.493   8.801  20.769 A_223_GLY;A_224_THR;A_225_LEU;A_254_MET;A_265_GLY;A_266_ASP;A_267_ASN;A_268_LEU
0.010 -21.360   7.111 -29.894 D_299_ILE;D_300_ARG;D_301_THR;D_327_ARG;D_328_GLY;D_329_LEU
>1d2f
0.921 -12.997  -0.589   0.974 A_61_TYR;B_96_VAL;B_97_ILE;B_121_TYR;B_201_ASP;B_203_ILE;B_232_SER;B_233_LYS
0.867  12.798  -0.439  -0.943 A_96_VAL;A_97_ILE;A_121_TYR;A_201_ASP;A_203_ILE;A_232_SER;A_233_LYS;B_61_TYR
0.243 -34.391  -1.084   2.268 B_142_LYS;B_146_GLY;B_147_TRP;B_175_THR;B_315_TRP;B_316_GLN;B_317_ILE;B_318_PRO;B_325_TRP
0.166  20.050  -2.511   5.680 A_36_SER;A_120_ALA;A_121_TYR;A_122_ASP;A_123_ALA;A_173_ASN;A_351_MET;A_356_TYR;A_365_ARG
0.112  -8.534  -0.877  -6.783 A_261_LYS;A_265_GLY;A_266_LEU;A_267_SER;A_268_SER
0.111  24.983   0.383  15.515 A_34_THR;A_339_GLN;A_343_ILE;A_349_ALA;A_350_ILE;A_351_MET;A_352_PRO
0.098  20.343   9.009   9.052 A_32_PRO;A_33_PHE;A_34_THR;A_35_ILE;A_37_ASP;A_38_MET;A_39_ASP;A_367_ASN;A_369_GLY;A_374_LYS
0.082 -20.204  -4.649  -7.261 B_120_ALA;B_121_TYR;B_122_ASP;B_351_MET;B_355_THR;B_356_TYR;B_365_ARG
0.077  10.354  11.034   7.560 A_37_ASP;A_239_ALA;B_53_ARG;B_58_VAL;B_59_PHE;B_60_GLY;B_61_TYR;B_62_SER
0.077 -38.270  -7.535 -12.861 B_328_LEU;B_329_ARG;B_331_LEU;B_332_ASN;B_333_ILE;B_334_ASP;B_335_ASP;B_362_GLY
0.060  19.756  19.597  -2.201 A_40_PHE;A_41_ALA;A_287_TRP;A_290_ALA;A_291_LEU
0.058 -29.451  21.413  -2.972 B_24_ARG;B_26_GLY;B_294_TYR;B_298_ASN;B_372_ARG;B_373_SER;B_376_GLU
0.058 -33.397 -15.334  11.234 B_148_PHE;B_149_CYS;B_150_ASP;B_151_MET;B_152_GLY
0.057  34.548   0.967  -4.321 A_145_ASP;A_146_GLY;A_147_TRP;A_175_THR;A_316_GLN;A_317_ILE;A_318_PRO;A_319_GLN
0.057 -24.435   1.588 -14.734 B_34_THR;B_339_GLN;B_343_ILE;B_348_VAL;B_349_ALA;B_350_ILE;B_351_MET;B_352_PRO
0.051   7.039  -1.969  13.045 B_64_TRP;B_65_LYS;B_261_LYS;B_267_SER
0.048  21.856  12.787 -15.699 A_79_THR;A_80_GLN;A_82_TYR;A_289_ASP;A_292_ARG
0.035 -11.957  11.446  -6.092 A_58_VAL;A_59_PHE;A_60_GLY;A_61_TYR;A_62_SER;B_37_ASP;B_38_MET;B_236_ASN;B_238_PRO;B_239_ALA
0.025  30.035  -2.198 -20.856 A_180_THR;A_181_CYS;A_182_ASP;A_212_GLN;A_215_ILE
0.025 -15.955  19.865   1.496 B_24_ARG;B_25_PHE;B_40_PHE;B_41_ALA;B_42_THR;B_43_ALA;B_44_PRO;B_287_TRP
0.023 -22.795   3.103   2.090 B_172_GLN;B_173_ASN;B_204_HIS;B_207_MET;B_320_SER;B_321_THR;B_322_TYR;B_323_LEU
0.022  15.475 -17.949 -17.955 A_191_CYS;A_192_GLU;A_193_ARG;A_194_HIS;A_195_GLY;A_196_VAL;A_197_ARG;A_222_ARG;A_224_ASP
0.020  -5.637  -2.185 -15.110 A_64_TRP;A_65_LYS;A_257_LEU
0.020 -33.919  13.179 -18.260 B_346_GLU;B_377_LYS;B_380_ALA;B_381_GLY;B_384_ASN
0.019 -16.038   3.937  -7.104 A_61_TYR;B_34_THR;B_35_ILE;B_36_SER;B_37_ASP
0.017  20.098  -5.227  -4.754 A_121_TYR;A_124_PHE;A_167_LEU;A_168_LEU;A_169_CYS;A_170_SER;A_171_PRO;A_172_GLN;A_173_ASN;A_201_ASP
0.017 -15.237 -18.685  16.976 B_188_ALA;B_191_CYS;B_192_GLU;B_193_ARG;B_194_HIS;B_195_GLY;B_196_VAL;B_197_ARG;B_222_ARG;B_224_ASP
0.016   8.796   3.752   4.631 A_238_PRO;A_239_ALA;B_60_GLY;B_61_TYR;B_62_SER;B_267_SER;B_268_SER;B_269_PRO
0.015  19.237   3.954  -2.754 A_36_SER;A_203_ILE;A_204_HIS;A_207_MET;A_233_LYS;A_234_SER;A_321_THR;A_322_TYR
0.013 -24.021   9.201  14.890 B_80_GLN;B_206_ASP;B_208_VAL;B_292_ARG
0.011   0.227   0.978  -0.668 A_92_TYR;A_93_GLY;A_94_PRO;A_95_SER;A_241_THR;A_242_GLY;A_266_LEU;A_268_SER;B_92_TYR;B_94_PRO;B_241_THR;B_266_LEU
0.010  -7.779 -13.163  -7.597 A_258_SER;A_259_ALA;A_262_GLY;A_263_ARG;B_126_LYS;B_127_ALA;B_129_GLU;B_130_GLY;B_131_ASN
0.010  14.027  -9.707   6.234 A_122_ASP;A_123_ALA;A_124_PHE;A_125_TYR;A_126_LYS;A_127_ALA;B_262_GLY
0.010  28.818  -6.871  -0.046 A_118_THR;A_119_PRO;A_120_ALA;A_140_LEU;A_147_TRP;A_172_GLN;A_174_PRO;A_175_THR;A_325_TRP;A_359_GLU
>1d2n
0.984   4.258  -1.075  -3.104 A_30_TYR;A_74_HIS;A_75_SER;A_76_GLY;A_77_LYS;A_78_THR;A_79_ALA;A_80_LEU;A_235_ILE;A_236_LYS
0.065   0.914   5.571   3.864 A_69_LEU;A_70_GLU;A_71_GLY;A_72_PRO;A_73_PRO;A_75_SER;A_77_LYS;A_134_GLU;A_174_THR;A_175_SER;A_176_ARG;A_177_LYS
0.062  18.924   4.918   7.459 A_230_LYS;A_231_VAL;A_232_TRP;A_261_LEU;A_262_ARG;A_264_GLU;A_265_GLY;A_266_ALA
0.020 -10.996   4.514 -10.757 A_94_LYS;A_95_ILE;A_96_CYS;A_97_SER;A_98_PRO;A_100_LYS;A_101_MET;A_112_ALA;A_116_ILE
0.018  33.100   0.051  -3.245 A_221_THR;A_250_PRO;A_251_GLU;A_252_TYR;A_253_ARG;A_254_VAL;A_255_ARG
>1d2s
0.910  -9.411  -0.383   1.136 A_46_GLY;A_47_ASP;A_48_THR;A_55_PHE;A_95_MET;A_121_MET
0.182  16.076  -1.568  -1.102 A_5_HIS;A_35_ARG;A_36_THR;A_37_TRP;A_144_ASP;A_145_GLY;A_146_CYS;A_170_CYS
0.088   4.778  -9.461   4.907 A_4_VAL;A_16_ALA;A_18_MET;A_125_LEU;A_147_LEU;A_150_ASP;A_152_TRP;A_167_LEU
>1d2z
0.329 -28.420  -1.934  -7.147 C_65_TYR;C_68_GLN;C_93_GLN;C_94_TYR;D_56_LYS;D_138_GLN;D_139_ALA;D_140_GLU;D_141_LEU
0.209 -22.851  11.320  -9.595 C_71_GLN;C_74_SER;C_75_GLN;C_85_GLU;D_52_SER;D_55_ARG
0.188 -47.530   1.943  -1.644 D_61_ILE;D_62_PRO;D_64_GLY;D_65_MET;D_67_VAL;D_87_LYS;D_117_TRP;D_120_SER;D_121_GLY;D_125_GLU;D_126_ARG;D_127_PRO
0.158 -14.277 -10.159   4.472 C_24_HIS;C_26_SER;C_29_ASP;C_97_THR;C_99_GLN;C_100_THR;C_103_ALA;D_168_LEU;D_169_ILE
0.131   2.989  -1.356  -5.062 B_112_MET;B_115_ASP;C_48_HIS;C_52_LEU;C_109_LYS;C_110_LEU;C_111_HIS;C_112_ASN
0.122  22.560  10.594  -6.382 A_50_GLN;A_54_GLN;A_64_GLU;B_51_ASN
0.113  23.821  -2.163   8.814 A_14_ARG;A_74_ASN;B_47_ILE;B_143_SER;B_146_ASP;B_147_PHE;B_150_LEU
0.090 -20.485  -5.073   6.323 C_94_TYR;C_95_ASN;C_96_HIS;C_97_THR;D_146_ASP;D_160_ARG;D_168_LEU
0.080  29.899 -15.473   2.905 B_29_ARG;B_73_ALA;B_74_GLY;B_133_LEU;B_137_VAL;B_158_PRO;B_159_ALA
0.076   2.692 -13.348   1.072 B_34_ARG;B_35_ARG;B_118_LYS;B_119_THR;C_106_LYS;C_127_LYS;C_128_TYR;C_129_ILE
0.070  36.491   2.740  13.602 A_7_LEU;A_8_ASP;A_9_ASN;A_10_THR;A_11_MET;A_76_THR;A_77_VAL;A_78_GLN;A_99_TYR;A_100_VAL
0.065  33.854  -1.611   7.164 A_8_ASP;A_73_TYR;A_74_ASN;A_75_HIS;A_76_THR;A_79_THR;B_146_ASP;B_160_ARG;B_168_LEU
0.052  28.652  -2.850  -8.729 A_44_TYR;A_47_GLN;A_72_GLN;A_73_TYR;B_56_LYS;B_139_ALA;B_140_GLU;B_141_LEU
0.049 -26.066   3.387   9.745 C_35_ARG;D_43_ARG;D_47_ILE;D_143_SER;D_147_PHE
0.036 -45.364  -8.558   8.262 D_29_ARG;D_30_ASN;D_67_VAL;D_68_GLN;D_69_ALA;D_70_CYS;D_71_SER;D_72_GLY;D_73_ALA;D_75_CYS
0.033 -19.965   8.027  -1.652 C_42_ARG;C_84_ASN;C_85_GLU;C_87_LEU;C_88_ASN;C_89_ILE;C_92_GLY;D_50_GLU;D_51_ASN
0.030 -50.100   0.995   6.974 D_30_ASN;D_32_GLU;D_34_ARG;D_67_VAL;D_68_GLN;D_122_LYS;D_123_LEU;D_124_ASN;D_125_GLU;D_126_ARG;D_127_PRO;D_128_THR
0.029 -27.408  13.357  -3.154 D_49_ASP;D_51_ASN;D_52_SER;D_54_TRP;D_55_ARG;D_97_ASP;D_109_LYS
0.029  50.485  16.391   2.859 A_88_LYS;A_89_LEU;A_90_HIS;A_91_ASN
0.024  28.284  15.765   2.526 A_18_LEU;A_21_ARG;A_22_ALA;A_25_CYS;A_60_SER;A_63_ASN;A_64_GLU;A_66_LEU;A_67_ASN
0.023 -18.636 -12.427  -2.361 D_161_PRO;D_162_VAL;D_163_ASP;D_164_GLY;D_166_GLY;D_167_ALA;D_168_LEU;D_169_ILE;D_170_SER
0.022  24.553   7.539   0.811 A_14_ARG;A_21_ARG;A_66_LEU;A_67_ASN;A_68_ILE;A_70_GLY;A_71_GLY;A_72_GLN;B_50_GLU;B_51_ASN
0.021 -33.588  -8.107   3.137 D_29_ARG;D_133_LEU;D_134_GLN;D_135_LEU;D_136_LEU;D_137_VAL;D_138_GLN;D_145_ALA;D_158_PRO
0.021  20.141 -21.947   2.020 B_29_ARG;B_30_ASN;B_67_VAL;B_68_GLN;B_69_ALA;B_70_CYS;B_71_SER;B_72_GLY;B_73_ALA;B_75_CYS;B_128_THR;B_130_GLY;B_131_VAL;B_134_GLN
0.020 -44.265  12.196  -5.833 D_58_MET;D_88_TYR;D_92_ASP;D_95_GLN;D_96_ILE;D_116_GLU
0.019  -9.493  -9.148  11.100 C_26_SER;C_28_LEU;C_29_ASP;C_30_ASN;C_31_THR;C_99_GLN;C_121_VAL;C_122_SER;C_125_LEU
0.017 -29.635   5.939  -7.912 D_51_ASN;D_52_SER;D_53_CYS;D_54_TRP;D_55_ARG;D_56_LYS
0.017   7.712 -19.810  -2.760 B_32_GLU;B_34_ARG;B_118_LYS;B_120_SER;B_121_GLY;B_122_LYS;B_123_LEU;B_124_ASN;B_125_GLU;B_126_ARG;B_127_PRO
0.017   5.026   3.878   1.255 B_106_ASP;B_107_GLN;B_108_SER;B_111_GLN;C_112_ASN;C_115_ARG;C_116_LEU
0.016 -40.361  13.832   8.702 D_38_ASP;D_41_ILE;D_111_GLN;D_115_ASP;D_118_LYS
0.013  33.346  17.742   9.074 A_17_PRO;A_18_LEU;A_19_PRO;A_20_VAL;A_21_ARG;A_22_ALA;A_23_GLN;A_24_LEU;A_95_LEU
0.012  49.406  14.475  13.892 A_94_ARG;A_97_LYS;A_105_HIS;A_106_LYS;A_108_ILE
0.012  19.601   2.717 -10.942 B_51_ASN;B_52_SER;B_53_CYS;B_54_TRP;B_55_ARG;B_56_LYS
0.012  34.890  15.894 -14.574 A_34_TRP;A_35_GLN;A_52_SER;A_55_LYS;A_56_GLN
0.011  18.747  -8.507 -13.568 B_55_ARG;B_56_LYS;B_57_LEU;B_58_MET;B_59_SER;B_60_ILE;B_61_ILE;B_86_PHE;B_87_LYS;B_88_TYR;B_89_THR;B_93_VAL
0.011  14.233   5.532  -5.198 B_49_ASP;B_52_SER;B_54_TRP;B_105_PRO;B_107_GLN;B_108_SER;B_109_LYS;B_110_SER
0.010 -18.254   3.381   6.629 C_32_MET;C_33_ALA;C_34_ILE;C_35_ARG;C_36_LEU;C_37_LEU;C_91_GLY;C_95_ASN;C_96_HIS
>1d4m
0.768  22.443  -4.337  -1.702 1_95_ILE;1_117_MET;1_119_VAL;1_146_TYR;1_183_ILE;1_186_ILE;1_192_TYR;1_216_LEU;1_240_PHE
0.645  -9.248  25.757  -6.896 1_17_THR;1_53_VAL;1_55_ASN;3_170_TRP;3_171_ILE;3_219_ASP
0.443  12.842 -14.731  -4.457 1_187_SER;1_188_ILE;1_189_GLY;1_191_ALA;1_193_SER;1_213_LEU;2_207_SER;2_208_VAL
0.299   7.231 -16.008  12.657 1_208_TYR;1_263_SER;1_265_ASP;2_134_GLY;2_138_GLY;2_139_GLN;2_140_ALA;2_141_PHE
0.228 -10.307  23.235  11.225 3_86_ARG;3_87_LEU;3_88_GLN;3_181_GLN;3_182_ASP;3_183_GLU;3_186_SER;3_187_ALA;3_188_GLY;3_189_TYR
0.134   0.172  25.561  -7.507 1_55_ASN;1_56_TYR;1_57_HIS;1_58_SER;3_175_HIS;3_176_TYR;3_223_ARG
0.117  15.385  -8.289   0.074 1_96_ASN;1_97_THR;1_192_TYR;1_193_SER;1_213_LEU;1_214_ASN;1_215_ASN;1_216_LEU
0.087  21.195 -11.957  -4.928 1_146_TYR;1_149_PRO;1_186_ILE;1_187_SER;1_188_ILE;1_215_ASN;1_216_LEU
0.083 -20.066  20.617  17.400 1_279_ASN;1_280_THR;1_281_VAL;1_282_THR;3_81_GLN;3_141_PRO;3_142_PRO;3_143_LYS
0.079 -12.295 -17.718 -17.399 2_17_THR;2_18_LEU;2_38_TRP;2_107_THR;2_247_PRO;2_248_MET
0.073  32.080  -8.510  -7.143 1_146_TYR;1_148_PRO;1_166_THR;1_167_ASN;1_168_PRO;3_24_ALA;3_25_LEU;3_26_PRO
0.066  11.533 -25.984 -12.991 2_49_ALA;2_50_GLU;2_51_ASP;2_100_TYR;2_101_LEU;2_253_ASN;2_254_GLY
0.063   6.476  24.200 -15.443 1_11_VAL;1_13_HIS;4_7_GLN;4_8_LYS;4_9_THR
0.060 -14.294 -30.303  -4.550 2_64_TYR;2_65_THR;2_88_ASP;2_89_MET;2_90_GLY
0.052  22.459  -9.488  13.008 1_75_TYR;1_92_ALA;1_93_TRP;1_94_PRO;1_99_GLN;1_262_PHE;3_238_GLN
0.052  29.538  12.185  -4.190 1_177_ALA;1_178_PRO;1_180_ARG;3_12_GLN;3_17_ASP;3_19_PHE;3_20_GLN
0.051 -10.281  30.833   0.354 3_171_ILE;3_172_SER;3_173_GLN;3_174_THR;3_177_ARG
0.051  -1.027  28.559   0.130 3_173_GLN;3_174_THR;3_175_HIS;3_176_TYR;3_177_ARG;3_223_ARG
0.048  -9.525 -20.073  11.579 2_79_TRP;2_145_ALA;2_151_LYS;2_152_ALA;2_153_TYR;2_154_GLU;2_155_PHE
0.048   0.139  29.664 -14.408 1_54_LYS;1_56_TYR;4_13_GLU
0.045   1.804 -38.497 -11.391 2_98_TYR;2_255_LEU;2_256_ARG;2_257_LEU;2_258_ALA
0.045  19.276  24.491 -26.716 1_5_GLU;4_4_VAL;4_17_SER;4_20_GLY;4_21_ASN;4_22_SER;4_25_HIS
0.044  28.233  14.071 -13.089 3_19_PHE;3_20_GLN;4_29_ILE;4_31_TYR
0.043  -8.607  29.817 -16.643 1_16_ASP;1_52_HIS;1_53_VAL;1_54_LYS
0.041  11.187  17.873  -9.971 1_60_SER;1_61_GLU;1_66_ASN;4_8_LYS;4_42_ARG;4_43_GLN;4_45_PHE
0.036   9.411 -30.126  -5.254 1_202_PHE;2_100_TYR;2_212_ASN;2_256_ARG;2_259_GLN
0.035  30.130  -1.721  -1.780 1_121_PHE;1_144_ILE;1_145_MET;1_146_TYR;1_168_PRO;1_169_SER;1_170_ILE;1_181_MET;1_183_ILE;3_24_ALA
0.029  21.074  -4.609 -10.109 1_115_PHE;1_116_ASP;1_183_ILE;1_184_PRO;1_185_PHE;1_186_ILE;1_187_SER;1_192_TYR;3_28_PHE;3_30_VAL;4_36_ALA
0.026 -18.868 -34.036 -11.005 2_20_ASN;2_62_ARG
0.025  -1.132 -29.378   3.741 1_203_ASP;1_204_GLN;2_84_GLU;2_87_SER;2_148_ASN;2_214_PHE;2_261_GLN
0.025  20.862  17.593 -15.134 4_26_TYR;4_27_THR;4_28_ASN
0.025  -9.139   2.661   7.542 1_271_ILE;2_178_GLY;2_179_VAL;2_180_GLY;2_181_ASN;3_51_SER;3_52_VAL;3_53_VAL;3_54_PRO;3_68_PHE;3_97_HIS;3_98_THR;3_99_LEU
0.024  37.397 -12.262  -0.918 1_145_MET;1_152_PRO;1_160_TYR;1_161_ALA;1_162_TRP;1_163_GLN;1_164_THR;1_165_SER;1_166_THR;1_167_ASN
0.024   4.279 -14.054 -13.279 2_42_LEU;2_46_GLU;2_103_ARG;2_204_TYR;2_205_ILE;2_206_ASN;2_207_SER;2_208_VAL;2_209_PRO;2_210_MET;3_34_MET;3_36_ILE
0.023   4.897 -31.112 -16.585 2_51_ASP;2_52_GLN;2_53_PRO;2_54_THR;2_99_HIS;2_252_TYR;2_253_ASN;2_254_GLY;2_255_LEU
0.022 -23.652  -3.222 -10.491 1_33_ALA;1_36_THR;2_11_ASP;2_12_ARG;2_28_CYS;2_29_ALA;2_30_ASN;4_66_ALA;4_67_LEU;4_68_ASN
0.021 -16.078  30.643 -12.896 1_19_ARG;1_50_THR;1_51_ARG;1_52_HIS;1_53_VAL
0.021 -12.505  14.444  16.087 1_274_THR;1_275_ARG;1_280_THR;3_57_ASN;3_86_ARG;3_92_ASP;3_93_SER;3_94_VAL
0.021 -20.986 -11.897 -18.319 2_14_ARG;2_15_SER;2_16_ILE;4_57_LYS
0.020 -19.736  28.609   5.684 3_134_TYR;3_135_SER;3_136_PRO;3_137_PRO;3_138_GLY;3_151_GLY
0.020   1.765  14.686 -12.187 1_12_VAL;1_13_HIS;1_58_SER;1_59_ARG;1_60_SER;1_63_THR;3_42_ASN;4_45_PHE;4_47_GLN
0.019  43.935   2.660   9.661 1_137_MET;1_139_VAL;1_140_LEU;1_141_THR;1_142_HIS;1_223_HIS;1_224_VAL;1_225_SER;1_226_GLY;1_227_SER
0.019   3.062 -22.778  -4.831 2_83_PRO;2_100_TYR;2_211_ASP;2_212_ASN;2_213_MET;2_214_PHE;2_215_ARG;2_216_HIS;2_217_TYR;2_218_ASN
0.018  32.142   0.759 -10.269 1_181_MET;1_182_SER;3_21_SER;3_22_PRO;3_23_CYS;3_24_ALA;3_25_LEU;3_26_PRO;4_32_TYR;4_34_ASP;4_37_SER
0.018  43.982   8.407  18.244 1_127_GLN;1_135_GLN;1_136_ASP;1_137_MET;1_228_SER;1_229_PRO;1_230_HIS;1_232_ILE
0.018   1.533 -22.129  10.719 1_199_TRP;2_141_PHE;2_142_SER;2_143_ALA;2_144_THR;2_145_ALA;2_146_MET
0.017  26.502 -13.681   1.703 1_147_VAL;1_148_PRO;1_149_PRO;1_150_GLY;1_151_GLY;1_215_ASN;1_216_LEU;1_217_GLY;1_218_HIS
0.016 -16.636   0.732  -4.383 1_33_ALA;1_34_VAL;1_35_GLU;1_36_THR;1_37_GLY;1_38_HIS;1_39_THR;2_187_HIS;2_189_TRP;3_50_ASP;3_213_PHE
0.016  14.020 -14.957 -15.467 1_188_ILE;1_190_ASN;2_46_GLU;2_47_ALA;2_48_THR;2_209_PRO;3_31_THR;3_32_PRO
0.015 -18.357  -7.904  14.834 2_73_LYS;2_74_GLY;2_75_SER;2_76_VAL;2_157_SER;2_225_PRO;2_228_LYS;3_63_ASP;3_65_MET;3_69_ARG
0.015  14.769  21.552 -20.602 1_7_ILE;1_8_GLU;4_4_VAL;4_5_SER;4_6_THR;4_7_GLN;4_16_LEU;4_24_ILE;4_25_HIS;4_26_TYR
0.015 -10.798 -33.224 -12.665 2_59_ALA;2_60_THR;2_62_ARG;2_64_TYR;2_90_GLY;2_91_LEU;2_92_PHE
0.014 -19.185  23.964  -5.029 1_44_PRO;1_47_THR;1_48_MET;1_49_GLN;1_50_THR;3_152_THR;3_167_CYS;3_169_PRO;3_171_ILE
0.014   6.089  26.583 -23.833 1_9_ARG;4_15_SER;4_16_LEU
0.013  32.071  19.647  -7.492 3_6_ASN;3_7_THR;3_10_SER
0.013  18.708 -15.154   8.433 1_211_ASN;1_214_ASN
0.012 -21.746   7.838  -8.747 1_28_VAL;1_29_PRO;1_30_ALA;1_31_LEU;1_32_THR;1_33_ALA;1_40_SER;1_42_VAL;3_165_VAL;4_62_LYS
0.012  -6.023 -24.634 -19.045 2_41_TYR;2_55_GLN;2_56_PRO;2_57_ASP;2_58_VAL;2_60_THR;2_61_CYS;2_248_MET;2_249_CYS;2_250_ALA;2_251_GLU
0.011 -31.729  22.424   1.609 3_131_LEU;3_149_MET;3_153_HIS;3_155_ILE;3_195_GLN
0.010   8.278  29.659  -8.972 4_9_THR;4_10_GLY;4_11_ALA;4_12_HIS
0.010  44.674  -4.470   3.321 1_143_GLN;1_162_TRP;1_171_PHE;1_222_ARG;1_224_VAL
>1d5c
0.984   7.341   6.227   4.468 A_11_ALA;A_12_VAL;A_13_GLY;A_14_LYS;A_16_SER;A_17_ILE;A_26_PHE;A_114_ASN;A_115_LYS;A_145_ALA
0.023  -1.242  -2.039 -11.307 A_109_ILE;A_110_ALA;A_111_LEU;A_133_ALA;A_137_ASN;A_138_THR;A_139_MET;A_140_PHE;A_141_HIS;A_157_LYS;A_161_LYS
0.017   3.647   1.033   9.547 A_9_GLU;A_10_GLN;A_11_ALA;A_14_LYS;A_15_THR;A_33_THR;A_35_GLY;A_56_ASP;A_57_THR;A_58_ALA;A_59_GLY
0.014  -5.891  -4.092  10.818 A_5_VAL;A_36_ILE;A_37_ASP;A_38_PHE;A_55_TRP;A_56_ASP;A_57_THR;A_69_SER;A_70_TYR
>1d7o
0.963  -0.705  -3.080   3.430 A_14_ALA;A_15_GLY;A_16_ILE;A_125_HIS;A_126_SER;A_127_LEU;A_128_ALA
0.311   9.436  -2.800   1.146 A_22_TYR;A_177_THR;A_178_TYR;A_188_TYR;A_196_LYS;A_223_ALA;A_224_GLY;A_225_PRO
0.248  19.086  -0.467  -3.080 A_178_TYR;A_179_ILE;A_183_ARG;A_185_ILE;A_240_MET;A_243_TYR;A_285_LEU;A_286_ASN
0.177  14.667 -12.951  -2.643 A_135_LYS;A_136_PRO;A_137_LEU;A_185_ILE;A_186_PRO;A_187_GLY;A_188_TYR;A_189_GLY;A_190_GLY;A_191_GLY;A_193_SER
0.070 -16.288 -13.910   4.926 A_88_VAL;A_93_LYS;A_98_TYR;A_101_SER;A_102_SER;A_103_ASN;A_104_TRP;A_105_THR;A_108_GLU
0.037  -4.708 -10.019   2.152 A_42_TRP;A_78_LEU;A_79_ASP;A_80_ALA;A_81_VAL;A_127_LEU;A_129_ASN;A_151_ALA;A_155_SER
0.026  14.297   8.825  -3.771 A_280_TYR;A_281_VAL;A_282_ASP;A_283_ASN;A_284_GLY;A_285_LEU;A_286_ASN
0.017   9.292 -19.890  -6.420 A_137_LEU;A_140_THR;A_141_SER;A_142_ARG;A_145_TYR;A_190_GLY;A_191_GLY;A_194_SER
0.012  19.028  -3.040   4.985 A_225_PRO;A_235_GLY;A_236_PHE;A_237_ILE;A_238_ASP;A_239_THR;A_240_MET;A_241_ILE;A_242_GLU;A_243_TYR;A_244_SER
>1dbt
0.975 -28.857   3.948   3.444 A_66_ILE;B_9_ALA;B_11_ASP;B_33_LYS;B_182_PRO;B_183_GLY;B_185_ARG;B_194_GLN;B_212_VAL;B_213_VAL;B_214_GLY;B_215_ARG
0.973  -0.970  -7.187  -2.818 A_9_ALA;A_11_ASP;A_33_LYS;A_182_PRO;A_183_GLY;A_185_ARG;A_194_GLN;A_212_VAL;A_213_VAL;A_214_GLY;A_215_ARG;B_66_ILE
0.945  30.025  10.047  -4.328 C_9_ALA;C_11_ASP;C_33_LYS;C_123_THR;C_182_PRO;C_183_GLY;C_184_ILE;C_185_ARG;C_194_GLN;C_212_VAL;C_213_VAL;C_214_GLY;C_215_ARG
0.125  45.153   9.573 -10.211 C_127_GLU;C_140_LEU;C_141_ILE;C_164_HIS;C_165_GLU;C_196_ARG
0.097  40.547  10.643   4.454 C_64_HIS;C_88_HIS;C_90_ALA;C_120_THR;C_121_GLN;C_122_LEU;C_125_THR;C_134_LEU
0.068  -7.702 -18.610   6.709 A_3_ASN;A_31_PHE;A_56_GLU;A_83_ASP;A_84_LEU;A_115_SER;A_178_LEU
0.057  30.349   6.527  12.939 C_40_TYR;C_61_LEU;C_62_LYS;C_63_LEU;C_73_ALA;C_77_LEU
0.049  30.797  12.162   4.687 C_35_GLY;C_36_MET;C_60_ASP;C_61_LEU;C_62_LYS
0.037  26.408  -7.203   0.880 C_56_GLU;C_83_ASP;C_84_LEU;C_113_ARG;C_114_PRO;C_115_SER;C_178_LEU
0.035  -4.694  -3.133   4.267 A_62_LYS;A_88_HIS;A_119_VAL;A_120_THR;A_121_GLN;A_122_LEU;A_123_THR;A_160_VAL;A_161_CYS;A_182_PRO;B_66_ILE
0.030 -30.822  19.665  -2.951 B_3_ASN;B_203_ALA;B_204_ARG;B_207_GLY;B_208_SER;B_209_SER;B_210_ALA;B_234_TRP
0.024  37.568  17.438  -0.910 C_124_SER;C_125_THR;C_129_ILE;C_193_ASP
0.022 -21.820   2.644  16.134 A_67_PRO;A_94_LYS;B_124_SER;B_125_THR;B_126_SER;B_129_ILE;B_193_ASP;B_195_VAL
0.022  44.200   1.616  10.517 C_88_HIS;C_89_ALA;C_90_ALA;C_91_GLY;C_92_GLY;C_93_LYS;C_94_LYS;C_95_MET;C_96_MET
0.021  47.839   3.787   3.380 C_89_ALA;C_90_ALA;C_121_GLN;C_136_ILE;C_143_THR;C_146_HIS;C_147_TYR;C_150_GLN
0.019   4.048 -13.598  -8.292 A_8_ILE;A_21_PHE;A_213_VAL;A_214_GLY;A_215_ARG;A_216_SER;A_217_ILE;A_218_THR;A_219_LYS;A_220_ALA;A_223_PRO;A_226_ALA;A_227_TYR;A_230_VAL
0.019 -22.694 -13.412  -9.974 A_42_GLU;A_43_GLY;A_44_PRO;A_45_SER;B_39_PHE;B_40_TYR;B_41_GLN;B_42_GLU;B_43_GLY;B_44_PRO;B_45_SER
0.019 -17.274   6.617   8.646 A_64_HIS;A_90_ALA;B_88_HIS;B_119_VAL;B_120_THR;B_121_GLN;B_122_LEU;B_123_THR;B_125_THR;B_134_LEU
0.015  18.033  -8.691   5.774 A_202_ILE;A_205_GLU;C_51_LYS;C_81_GLY;C_83_ASP;C_111_LYS
0.015  28.119  -5.373 -10.851 C_3_ASN;C_4_ASN;C_208_SER;C_209_SER;C_210_ALA;C_234_TRP
0.015 -11.387 -12.142   1.155 A_33_LYS;A_34_VAL;A_57_LEU;A_58_PHE;A_59_LEU;A_60_ASP;A_61_LEU;A_84_LEU;A_85_VAL;A_86_ASN
0.014   0.554 -23.054   7.277 A_2_LYS;A_3_ASN;A_4_ASN;A_5_LEU;A_209_SER
0.013  34.504   4.244  -0.002 C_58_PHE;C_60_ASP;C_62_LYS;C_86_ASN;C_87_VAL;C_117_ILE;C_118_ALA;C_119_VAL;C_120_THR;C_159_VAL;C_160_VAL;C_161_CYS;C_180_VAL;C_182_PRO
0.013 -22.780  13.502  14.090 B_125_THR;B_126_SER;B_127_GLU;B_140_LEU;B_162_SER;B_164_HIS;B_165_GLU;B_195_VAL;B_196_ARG
0.012  -7.487 -26.552  -8.269 A_26_GLN;A_28_GLU;A_30_LEU;A_50_LEU;A_52_GLU;A_53_ARG;A_54_ASN;A_55_CYS
0.012 -33.037  -6.480   5.574 A_72_LYS;B_11_ASP;B_37_GLU;B_219_LYS
0.011   6.856  -5.723  -6.537 A_184_ILE;A_185_ARG;A_186_MET;A_189_ASP;A_190_ALA;A_191_ALA;A_192_ASN;A_215_ARG;A_216_SER
0.010 -33.963   9.834  -1.851 B_5_LEU;B_6_PRO;B_7_ILE;B_8_ILE;B_210_ALA;B_211_ILE;B_212_VAL;B_213_VAL;B_217_ILE;B_227_TYR;B_230_VAL;B_234_TRP
>1dek
0.933 -17.835  -1.130   2.039 A_33_ALA;A_36_ILE;A_135_MET;A_136_GLN;A_175_ASP;A_177_ARG;A_208_THR
0.657  18.868   1.977  -1.908 B_32_LEU;B_33_ALA;B_36_ILE;B_135_MET;B_175_ASP;B_177_ARG
0.501  24.243  15.443   3.332 B_8_GLY;B_9_VAL;B_10_LYS;B_11_ARG;B_12_SER;B_13_GLY;B_14_LYS;B_15_ASP;B_16_THR;B_195_VAL
0.403 -28.106  10.865  -5.649 A_11_ARG;A_12_SER;A_13_GLY;A_14_LYS;A_15_ASP;A_16_THR;A_197_ARG;A_223_ASN;A_230_LEU
0.162 -21.879   0.883  -5.943 A_10_LYS;A_15_ASP;A_31_GLN;A_37_LYS;A_62_GLU;A_68_ARG;A_177_ARG
0.150  16.623 -22.459   0.231 B_46_VAL;B_85_GLN;B_106_GLY;B_107_LYS;B_108_GLU
0.129  15.608 -22.970  -9.824 B_84_GLU;B_109_SER;B_110_VAL;B_112_PHE;B_115_PHE
0.128 -23.767  11.678   4.601 A_7_SER;A_8_GLY;A_9_VAL;A_12_SER;A_195_VAL;A_196_VAL;A_200_GLN;A_209_GLU;A_210_ALA;A_211_GLY;A_212_LEU
0.096  21.473  13.409  -4.201 B_7_SER;B_8_GLY;B_9_VAL;B_10_LYS;B_14_LYS;B_176_THR;B_177_ARG;B_211_GLY;B_212_LEU
0.081 -30.559  -5.721  -6.894 A_63_GLY;A_64_ILE;A_65_ASP;A_66_TYR;A_67_ASP;A_68_ARG
0.075 -26.363   0.979   6.774 A_136_GLN;A_202_SER;A_203_ASN;A_204_ASP;A_205_THR;A_206_HIS;A_208_THR;A_209_GLU;A_210_ALA
0.039  32.187 -11.124  -8.051 B_71_ASN;B_72_LEU;B_73_ASN;B_74_LEU;B_75_THR;B_79_VAL;B_127_ASP;B_128_GLN;B_129_TRP;B_130_SER
0.038  -6.274 -23.728  12.116 A_84_GLU;A_102_PHE;A_109_SER;A_110_VAL;A_111_ASN;A_112_PHE;A_115_PHE
0.031 -29.177 -17.287   8.807 A_71_ASN;A_73_ASN;A_74_LEU;A_75_THR;A_127_ASP;A_128_GLN;A_129_TRP
0.031  26.256   2.767   3.217 B_62_GLU;B_63_GLY;B_68_ARG;B_132_ARG
0.027  16.533  -1.953   5.567 B_31_GLN;B_33_ALA;B_34_GLY;B_35_PRO;B_36_ILE;B_37_LYS;B_38_ASP;B_58_ARG;B_62_GLU
0.019 -16.756   6.634   8.445 A_177_ARG;A_178_GLN;A_179_ASP;A_180_HIS;A_207_ILE;A_208_THR;A_210_ALA;A_211_GLY;A_212_LEU;A_213_PRO
0.019 -34.995  17.758  -1.998 A_197_ARG;A_198_PRO;A_223_ASN;A_224_ASP;A_225_GLY
0.019 -31.421   2.481   0.319 A_10_LYS;A_11_ARG;A_203_ASN
0.018  14.608  26.552   2.369 B_219_LEU;B_220_VAL;B_221_ILE;B_222_THR;B_237_THR
0.016 -32.831  -6.037   2.679 A_67_ASP;A_69_GLU;A_70_THR;A_128_GLN
0.014 -25.257  15.307 -17.286 A_20_PHE;A_24_ASN;A_231_PHE;A_235_LYS
0.014  25.999 -22.303  -3.820 B_47_PHE;B_50_ASN;B_51_THR;B_78_GLU;B_81_THR
0.014 -24.793  -8.809   2.599 A_68_ARG;A_69_GLU;A_70_THR;A_72_LEU;A_128_GLN;A_129_TRP;A_130_SER;A_131_VAL;A_132_ARG;A_133_ARG;A_134_LEU;A_135_MET
0.014   8.508  -2.207   4.715 B_30_TYR;B_35_PRO;B_155_LEU;B_156_PHE;B_158_LEU;B_159_ASP
0.013 -19.615  -3.735  11.154 A_133_ARG;A_136_GLN;A_137_ALA;A_140_THR;A_141_ASP;A_145_ASN;A_206_HIS;A_207_ILE
0.012   7.101 -23.486 -10.934 B_102_PHE;B_110_VAL;B_111_ASN;B_112_PHE
0.012  19.485 -16.000   4.341 B_39_ALA;B_40_LEU;B_41_ALA;B_42_TYR;B_43_ALA;B_44_TRP;B_45_GLY;B_46_VAL;B_47_PHE
0.012 -29.777 -21.516  -0.764 A_52_ASP;A_53_TYR;A_54_PRO;A_72_LEU;A_73_ASN
0.011  33.897 -19.053  -1.894 B_52_ASP;B_53_TYR;B_72_LEU;B_73_ASN;B_78_GLU
0.011  20.671   8.954   6.873 B_14_LYS;B_15_ASP;B_18_ALA;B_19_ASP;B_29_LYS;B_174_PRO
0.011   8.311 -16.327   3.209 B_42_TYR;B_88_CYS;B_89_TYR;B_92_GLY;B_108_GLU
0.011 -35.590  12.425 -12.377 A_227_LEU
0.010  22.200  21.320   8.497 B_13_GLY;B_16_THR;B_17_THR;B_195_VAL;B_221_ILE;B_223_ASN;B_226_SER;B_227_LEU;B_229_GLU;B_230_LEU;B_231_PHE;B_234_ILE
0.010  27.392  -0.729  -7.435 B_127_ASP;B_130_SER;B_132_ARG;B_133_ARG;B_136_GLN
>1dgf
0.987  14.911 -16.228  -4.499 A_70_VAL;A_71_HIS;A_142_VAL;A_157_PHE;A_350_ARG;A_354_TYR
0.987 -15.526 -16.380   4.230 D_74_VAL;D_75_HIS;D_146_VAL;D_161_PHE;D_354_ARG;D_358_TYR
0.983 -14.716  15.672  -4.583 B_74_VAL;B_75_HIS;B_146_VAL;B_161_PHE;B_354_ARG;B_358_TYR
0.983  14.816  15.163   4.742 C_74_VAL;C_75_HIS;C_146_VAL;C_354_ARG;C_358_TYR
0.739 -29.219  29.261  -7.661 B_151_PRO;B_194_HIS;B_302_VAL;B_446_PHE;B_450_VAL
0.712  30.667 -26.025  -8.179 A_147_PRO;A_194_PHE;A_199_ARG;A_211_TYR;A_442_PHE
0.704  30.884  26.106   8.636 C_151_PRO;C_198_PHE;C_203_ARG;C_215_TYR;C_446_PHE
0.661 -29.867 -28.205   7.189 D_151_PRO;D_152_ILE;D_194_HIS;D_198_PHE;D_302_VAL;D_446_PHE;D_450_VAL
0.608 -17.981  -5.707  -8.663 A_385_ASP;B_68_ARG;D_119_GLU;D_169_LYS;D_170_ARG;D_171_ASN;D_175_HIS
0.511  16.808   3.451  -6.614 A_64_ARG;A_322_PHE;A_326_GLU;B_389_ASP;C_71_GLU;C_119_GLU;C_170_ARG;C_175_HIS
0.469 -16.756   4.573   8.441 B_119_GLU;B_170_ARG;B_175_HIS;C_389_ASP;D_68_ARG;D_325_TYR;D_326_PHE
0.398  16.974  -3.238   7.424 A_115_GLU;A_166_ARG;A_171_HIS;C_68_ARG;C_325_TYR;C_326_PHE;C_330_GLU;D_389_ASP
0.279  -3.403  11.676  12.694 C_368_PRO;C_369_ASN;C_371_LEU;C_372_HIS;C_383_VAL;C_385_ASN;C_387_GLN;D_29_THR;D_30_GLY;D_59_ASP;D_63_HIS
0.218  -4.323 -10.678 -14.926 A_365_ASN;A_367_LEU;A_368_HIS;A_379_VAL;A_381_ASN;A_383_GLN;A_391_GLN;A_394_GLN;B_30_GLY;B_63_HIS
0.175   3.149 -11.226  14.273 C_29_THR;C_30_GLY;C_31_ALA;C_63_HIS;D_369_ASN;D_371_LEU;D_372_HIS;D_383_VAL;D_385_ASN;D_387_GLN;D_395_GLN;D_398_GLN
0.175   4.523  10.736 -14.666 A_26_GLY;A_59_HIS;B_369_ASN;B_371_LEU;B_372_HIS;B_383_VAL;B_385_ASN;B_387_GLN;B_395_GLN;B_398_GLN
0.144  17.912   5.618 -25.137 A_7_GLN;A_11_TRP;A_14_GLN;A_319_VAL;B_399_GLY;B_400_GLY;B_401_ALA;C_173_GLN
0.139  22.555  -3.059  25.437 A_169_GLN;C_14_HIS;C_18_GLN;C_266_PHE;C_270_ALA;C_321_ASN
0.134 -13.154  -7.956 -24.750 A_394_GLN;A_395_GLY;A_396_GLY;A_397_ALA;B_15_TRP;B_323_VAL
0.106 -18.567   6.393  25.389 B_173_GLN;C_400_GLY;D_11_GLN;D_14_HIS;D_15_TRP;D_18_GLN;D_323_VAL
0.070  34.043  13.856  -4.635 C_127_ARG;C_200_PHE;C_462_ASN;C_463_ILE;C_465_GLY;C_466_HIS
0.061 -14.468  -0.139   1.088 B_69_ILE;B_70_PRO;B_71_GLU;B_120_SER;D_68_ARG;D_69_ILE;D_70_PRO;D_71_GLU;D_72_ARG;D_120_SER;D_330_GLU
0.059  28.896  -5.292   0.586 A_114_GLY;A_118_SER;A_119_ALA;A_120_ASP;A_122_VAL;A_250_SER;C_121_GLY;C_258_PRO
0.056   9.622  39.966   4.444 A_43_ARG;A_44_GLY;C_231_TYR;C_290_GLU;C_297_PHE;C_347_PRO;C_423_ILE;C_425_TYR
0.051 -22.173  -4.871 -23.422 B_7_PRO;B_10_ASP;B_11_GLN;B_12_MET;B_14_HIS;B_15_TRP;B_266_PHE;D_173_GLN;D_174_THR
0.049  32.164 -13.226   3.560 A_123_ARG;A_124_ASP;A_196_PHE;A_462_HIS
0.046   4.192 -31.383  -9.696 A_217_LYS;A_340_GLU;A_341_ALA;A_342_SER;A_348_GLN;A_416_GLU;A_417_HIS;A_421_TYR;B_53_GLN
0.037  14.364  -7.820  25.167 C_15_TRP;C_19_ARG;C_323_VAL;D_396_ASP;D_398_GLN;D_399_GLY;D_400_GLY;D_401_ALA
0.035 -29.861 -10.681  -3.618 D_126_VAL;D_127_ARG;D_128_ASP;D_168_GLN;D_177_LYS;D_466_HIS
0.033 -11.320  11.275  19.404 C_384_ALA;C_385_ASN;C_387_GLN;C_388_ARG;C_397_ASN;C_398_GLN;C_399_GLY;C_401_ALA;C_402_PRO;C_412_PRO
0.033  12.927  15.336  32.327 C_105_LYS;C_106_LYS;C_107_THR;C_108_PRO;C_380_ARG
0.032  -0.611   4.958  -1.827 A_62_ARG;B_363_ARG;B_364_HIS;B_365_ARG;B_366_LEU;B_367_GLY;B_368_PRO;C_364_HIS
0.031   2.474  22.192   2.387 A_46_LEU;A_48_VAL;C_352_GLN;C_353_GLY;C_355_LEU;C_356_PHE;C_357_ALA;D_52_VAL;D_53_GLN;D_54_ASP;D_55_VAL;D_58_THR
0.030 -13.114 -11.727 -10.885 A_382_TYR;A_383_GLN;A_384_ARG;A_385_ASP;A_399_ASN;B_64_PHE;B_67_GLU;D_162_PRO;D_166_HIS
0.029  -2.623  24.460 -10.380 A_49_GLN;A_50_ASP;A_51_VAL;A_52_VAL;B_337_SER;B_338_ASN;B_339_MET;B_355_LEU
0.029 -42.580 -31.054   8.780 D_448_VAL;D_449_ASN;D_450_VAL;D_451_LEU;D_452_ASN;D_455_GLN
0.028 -29.752  23.803 -15.177 B_203_ARG;B_212_MET;B_213_ASN;B_214_GLY;B_215_TYR;B_236_TYR;B_237_LYS;B_238_THR;B_242_ILE
0.027 -35.945  24.669  -7.751 B_198_PHE;B_201_SER;B_202_ASP;B_203_ARG;B_446_PHE;B_450_VAL;B_451_LEU;B_455_GLN
0.026   4.408  16.491  11.216 C_144_ASP;C_335_ASP;C_336_PRO;C_337_SER;C_338_ASN;C_359_PRO;C_370_TYR;C_371_LEU;D_31_ALA;D_55_VAL;D_59_ASP
0.026  14.141 -23.589  -8.792 A_141_LEU;A_142_VAL;A_143_GLY;A_212_GLY;A_213_SER;A_214_HIS;A_216_PHE;A_332_PRO;A_347_LEU;A_350_ARG
0.025  36.684  32.660   9.692 C_445_ALA;C_449_ASN;C_450_VAL
0.025  -8.009  40.071  -2.349 B_290_GLU;B_297_PHE;B_347_PRO;B_424_GLN;B_425_TYR;B_426_SER;D_44_VAL;D_45_GLY;D_46_PRO;D_47_ARG;D_48_GLY
0.024  12.649 -12.895  10.539 A_158_PRO;A_159_SER;A_162_HIS;C_60_GLU;C_64_PHE;C_67_GLU;D_386_TYR;D_387_GLN;D_388_ARG;D_403_ASN
0.024  11.166  -4.230 -22.913 A_78_PHE;A_316_ARG;A_324_GLU;A_371_VAL;B_396_ASP
0.024 -44.975 -34.331  -0.114 D_448_VAL;D_456_ARG;D_486_HIS
0.023 -29.445   0.068  -0.971 B_121_GLY;B_122_SER;B_123_ALA;B_254_SER;B_258_PRO;D_121_GLY;D_122_SER;D_123_ALA;D_254_SER;D_258_PRO
0.023  31.586 -21.030 -19.854 A_209_ASN;A_233_LYS;A_234_THR;A_235_ASP;A_236_GLN;A_237_GLY;A_238_ILE;A_272_SER;A_273_TRP
0.022 -32.122 -21.229  19.453 D_213_ASN;D_237_LYS;D_238_THR;D_239_ASP;D_240_GLN;D_241_GLY;D_242_ILE
0.021  -5.496 -26.960  16.246 D_221_LYS;D_339_MET;D_340_PRO;D_341_PRO;D_342_GLY;D_343_ILE;D_344_GLU;D_345_ALA
0.021   2.250 -19.043 -11.645 A_331_ASP;A_333_SER;A_334_ASN;A_335_MET;A_355_PRO;B_29_THR;B_31_ALA;B_33_ASN;B_55_VAL;B_59_ASP
0.020  25.051 -17.394   3.539 A_124_ASP;A_125_PRO;A_150_PHE;A_160_PHE;A_164_GLN;A_182_TRP;A_195_LEU
0.020 -45.228  33.532   1.103 B_453_GLU;B_456_ARG;B_486_HIS;B_488_ASP
0.020  15.338   8.129 -12.949 A_320_ASN;B_388_ARG;B_389_ASP;B_397_ASN;B_403_ASN;C_166_HIS;C_170_ARG;C_171_ASN;C_172_PRO
0.019   8.592 -22.152  -1.591 A_154_PRO;A_345_LYS;A_346_MET;A_347_LEU;A_348_GLN;A_349_GLY;A_350_ARG;A_351_LEU;A_352_PHE;A_353_ALA;A_354_TYR;C_50_LEU;C_57_PHE
0.019 -35.041  33.338 -11.575 B_305_HIS;B_306_LYS;B_449_ASN;B_450_VAL
0.019  -0.551   6.608  20.426 C_371_LEU;C_372_HIS;C_377_CYS;C_395_GLN
0.019 -25.350  14.000   4.107 B_117_ALA;B_127_ARG;B_128_ASP;B_164_PHE;B_167_SER;B_168_GLN;B_169_LYS;B_182_VAL;B_186_TRP
0.019 -13.089  15.653 -13.809 B_110_ALA;B_133_ALA;B_134_VAL;B_135_LYS;B_136_PHE;B_143_TRP;B_144_ASP;B_145_LEU;B_146_VAL;B_333_ALA;B_334_PHE;B_335_ASP
0.018 -22.207 -15.214  -7.556 D_163_SER;D_164_PHE;D_165_ILE;D_166_HIS;D_167_SER;D_168_GLN;D_169_LYS;D_181_MET;D_182_VAL;D_185_PHE
0.018  42.086  24.968   9.674 C_450_VAL;C_451_LEU;C_452_ASN;C_455_GLN
0.018  21.703   0.049  13.792 A_167_ASN;A_169_GLN;A_170_THR;A_171_HIS;A_172_LEU;C_78_GLY;C_79_ALA;C_80_GLY;C_262_ILE;C_322_PRO;C_325_TYR;C_329_VAL
0.017 -40.311 -12.754  20.447 D_211_HIS;D_240_GLN;D_243_LYS
0.017 -10.894   7.648 -23.988 B_82_PHE;B_108_PRO;B_137_TYR;B_320_ARG;B_379_TYR
0.017  18.161  -7.166 -14.838 A_74_GLY;A_75_ALA;A_76_GLY;A_77_ALA;A_78_PHE;A_107_VAL;A_108_ARG;A_109_PHE;A_318_PRO;A_321_TYR;A_324_GLU;A_325_VAL;A_328_ILE;A_330_PHE
0.017  17.114  -5.136  -6.465 A_67_GLU;A_68_ARG;A_71_HIS;A_72_ALA;A_73_LYS;A_74_GLY;A_108_ARG;A_116_SER;A_321_TYR;A_325_VAL;A_326_GLU
0.016   8.469  25.905   7.151 C_220_PHE;C_336_PRO;C_337_SER;C_339_MET;C_345_ALA;C_346_SER;C_348_ASP;C_351_LEU;C_352_GLN;C_354_ARG;C_355_LEU;D_53_GLN
0.016 -25.152  22.171  -7.879 B_130_ARG;B_148_ASN;B_149_ASN;B_150_THR;B_151_PRO;B_152_ILE;B_195_GLN;B_198_PHE;B_213_ASN;B_214_GLY;B_215_TYR;B_217_SER
0.016 -20.691 -16.543  12.262 D_111_VAL;D_112_ARG;D_113_PHE;D_130_ARG;D_131_GLY;D_132_PHE;D_133_ALA;D_134_VAL;D_145_LEU;D_146_VAL;D_147_GLY;D_148_ASN;D_149_ASN;D_214_GLY;D_215_TYR;D_236_TYR
0.016  -2.497  16.149 -12.732 A_25_THR;A_26_GLY;A_27_ALA;A_28_GLY;A_29_ASN;A_55_ASP;B_335_ASP;B_337_SER;B_338_ASN;B_359_PRO;B_370_TYR;B_371_LEU
0.016   1.157  -6.323  -0.234 A_356_ASP;A_359_ARG;A_360_HIS;A_361_ARG;A_364_PRO;B_66_ARG;C_66_ARG;D_363_ARG;D_364_HIS;D_368_PRO
0.015  32.703  19.045   3.133 C_127_ARG;C_195_GLN;C_196_VAL;C_197_SER;C_198_PHE;C_199_LEU;C_200_PHE;C_201_SER;C_202_ASP;C_203_ARG;C_204_GLY;C_205_ILE
0.015  42.073  16.248   5.199 C_202_ASP;C_244_ASN;C_245_LEU;C_246_SER;C_247_VAL;C_458_ARG
0.015  21.367   0.901 -14.432 A_258_ILE;A_262_PHE;A_321_TYR;C_171_ASN;C_172_PRO;C_173_GLN;C_174_THR;C_175_HIS;C_176_LEU
0.015  19.267  20.676 -22.768 A_12_LYS;B_407_ASN;B_408_SER;B_409_PHE;B_410_GLY;B_411_ALA;B_413_GLU
0.015 -37.796 -37.605   5.600 D_445_ALA;D_448_VAL;D_449_ASN
0.014 -33.702 -32.551  17.342 D_305_HIS
0.014  14.767   6.026   7.937 C_72_ARG;C_75_HIS;C_76_ALA;C_112_ARG;C_329_VAL;C_330_GLU;C_331_GLN;C_332_ILE;C_365_ARG
0.014 -21.831  19.326 -17.020 B_132_PHE;B_134_VAL;B_213_ASN;B_214_GLY;B_215_TYR;B_235_HIS;B_236_TYR;B_237_LYS;B_277_TRP;B_279_PHE;B_316_LEU
0.014  18.716  22.285   4.425 C_146_VAL;C_148_ASN;C_152_ILE;C_153_PHE;C_216_GLY;C_217_SER;C_218_HIS;C_299_LEU;C_350_MET;C_354_ARG
0.013 -14.953 -23.834  -0.494 D_153_PHE;D_155_ILE;D_156_ARG;D_157_ASP;D_158_PRO;D_161_PHE;D_218_HIS;D_299_LEU;D_348_ASP;D_349_LYS;D_350_MET;D_351_LEU;D_354_ARG
0.013 -26.287   7.374  -2.946 B_77_LYS;B_115_THR;B_116_VAL;B_118_GLY;B_119_GLU;B_122_SER;B_123_ALA;B_124_ASP;B_125_THR;B_126_VAL;B_128_ASP;B_130_ARG
0.013   0.499  -3.299  18.416 C_394_MET;D_372_HIS;D_373_ILE;D_374_PRO;D_394_MET;D_395_GLN
0.013  23.425  -1.645 -24.980 A_262_PHE;A_265_ILE;A_266_ALA;A_315_ASN;A_316_ARG;A_317_ASN;C_173_GLN
0.013   9.653 -15.729 -11.273 A_131_LYS;A_140_ASP;A_141_LEU;A_142_VAL;A_329_ALA;A_330_PHE;A_331_ASP;A_332_PRO;A_333_SER;A_334_ASN;A_354_TYR;A_358_HIS
0.013 -19.686  -6.394   1.785 D_71_GLU;D_72_ARG;D_73_VAL;D_74_VAL;D_75_HIS;D_76_ALA;D_77_LYS;D_115_THR;D_116_VAL;D_117_ALA;D_118_GLY;D_119_GLU;D_120_SER;D_122_SER;D_169_LYS
0.013  43.729 -14.118   4.591 A_457_GLU;A_458_ASN;A_461_GLY;A_496_TYR
0.012 -15.180  -7.073   9.650 D_72_ARG;D_75_HIS;D_112_ARG;D_329_VAL;D_330_GLU;D_331_GLN;D_332_ILE;D_333_ALA;D_334_PHE;D_365_ARG
0.012  29.480 -11.796  26.141 A_467_GLN;C_5_ARG;C_10_ASP;C_13_GLN;C_14_HIS;C_17_GLU
0.012  46.064 -28.425   5.435 A_443_TYR;A_449_GLU;A_456_CYS;A_484_ASP;A_485_TYR;A_487_SER;A_488_HIS
0.012 -40.648 -15.646   9.272 D_202_ASP;D_243_LYS;D_244_ASN;D_245_LEU;D_246_SER
0.012  -0.215  -0.358 -15.566 A_368_HIS;A_369_ILE;A_370_PRO;A_388_MET;A_389_CYS;A_390_MET;A_391_GLN;B_372_HIS;B_374_PRO;B_392_MET;B_393_CYS;B_394_MET
0.012  14.328 -17.573  19.979 C_15_TRP;D_385_ASN;D_386_TYR;D_402_PRO;D_404_TYR;D_405_TYR;D_407_ASN;D_410_GLY;D_411_ALA;D_412_PRO;D_413_GLU
0.012  43.533  36.489  -2.307 C_448_VAL;C_486_HIS
0.012  39.748 -36.357 -10.222 A_445_ASN
0.012 -31.460 -41.940  14.677 D_305_HIS;D_306_LYS;D_307_ASP
0.012 -29.442  38.709 -18.678 B_305_HIS;B_306_LYS;B_307_ASP;B_308_TYR;B_309_PRO;B_310_LEU
0.012  20.674  41.509  17.716 C_283_VAL;C_284_MET;C_285_THR;C_288_GLN;C_307_ASP;C_308_TYR
0.011  -5.957 -16.770  11.156 C_31_ALA;D_144_ASP;D_334_PHE;D_335_ASP;D_336_PRO;D_337_SER;D_338_ASN;D_358_TYR;D_359_PRO;D_370_TYR;D_371_LEU
0.011  30.192  35.733  15.173 C_282_GLN;C_304_PRO;C_305_HIS;C_306_LYS;C_307_ASP;C_308_TYR;C_309_PRO;C_310_LEU
0.011 -26.162  23.873   0.877 B_152_ILE;B_153_PHE;B_154_PHE;B_191_GLU;B_192_SER;B_193_LEU;B_194_HIS;B_195_GLN;B_196_VAL;B_197_SER;B_198_PHE;B_199_LEU
0.011  40.499 -17.925  -7.324 A_198_ASP;A_199_ARG;A_240_ASN;A_241_LEU;A_242_SER;A_454_ARG
0.011 -16.858   5.122  -6.772 B_71_GLU;B_72_ARG;B_75_HIS;B_76_ALA;B_77_LYS;B_78_GLY;B_112_ARG;B_120_SER;B_325_TYR;B_329_VAL;B_330_GLU;B_365_ARG
0.011  -0.322  -7.377 -21.245 A_367_LEU;A_368_HIS;A_373_CYS;A_374_PRO;A_375_TYR;A_391_GLN
0.011  27.068  34.728  -3.372 C_156_ARG;C_294_PHE;C_301_LYS;C_437_ASP;C_438_ASP;C_439_ASN;C_440_VAL;C_441_THR;C_442_GLN;C_443_VAL
0.011  41.207 -38.186   0.681 A_440_ARG;A_444_VAL;A_482_HIS
0.011  -6.051  -0.507 -21.281 A_390_MET;A_391_GLN;A_392_ASP;A_393_ASN;B_374_PRO
0.011  32.432   4.450  -2.161 A_250_SER;A_251_GLN;A_252_GLU;A_254_PRO;C_123_ALA;C_126_VAL;C_254_SER
0.010 -34.446 -17.459   2.316 D_127_ARG;D_198_PHE;D_199_LEU;D_200_PHE;D_201_SER;D_202_ASP;D_203_ARG;D_204_GLY;D_205_ILE;D_462_ASN
0.010 -25.385 -30.815  -0.634 D_152_ILE;D_153_PHE;D_156_ARG;D_191_GLU;D_194_HIS;D_195_GLN;D_298_ASP;D_299_LEU;D_300_THR;D_301_LYS;D_438_ASP;D_439_ASN;D_442_GLN;D_443_VAL
0.010  22.818   7.867   7.219 C_75_HIS;C_76_ALA;C_77_LYS;C_78_GLY;C_79_ALA;C_112_ARG;C_113_PHE;C_114_SER;C_115_THR;C_116_VAL;C_124_ASP;C_209_HIS
0.010  10.783  -8.178   0.441 A_66_PRO;A_67_GLU;A_68_ARG;A_69_VAL;A_70_VAL;A_357_THR;A_360_HIS;A_361_ARG;C_64_PHE;C_65_ASP;C_66_ARG;C_67_GLU;C_68_ARG
>1dgj
0.992   1.593  -3.596   3.669 A_535_ARG;A_655_HIS;A_657_GLN;A_697_ALA;A_698_GLY;A_700_SER;A_807_GLN;A_868_GLY;A_869_GLU
0.387  12.405   7.144  16.223 A_257_PHE;A_499_LEU;A_502_LEU;A_503_ARG;A_506_GLN;A_629_ASP;A_753_ASP;A_754_CYS
0.322   5.074  21.105  12.361 A_260_ASN;A_261_LYS;A_262_GLY;A_263_ASP;A_264_GLY;A_266_GLU;A_325_HIS;A_328_THR;A_332_TYR;A_492_PRO;A_494_SER
0.230  -9.736   4.556 -20.863 A_42_LYS;A_43_GLY;A_44_GLN;A_45_CYS;A_58_ARG;A_134_HIS
0.227  -1.960  -0.304  16.635 A_392_ALA;A_394_HIS;A_395_LEU;A_653_GLU;A_693_ASN;A_694_SER;A_695_GLY;A_696_PRO;A_701_ARG
0.159 -12.071  -5.282  21.497 A_394_HIS;A_637_TRP;A_687_ASP;A_688_THR;A_689_SER;A_690_LYS;A_691_THR;A_692_PRO;A_742_ARG
0.148 -18.320   9.185 -10.929 A_22_LEU;A_25_ASP;A_38_VAL;A_41_GLY;A_290_GLU;A_449_ARG;A_451_ASN
0.095 -25.579   0.891  10.227 A_203_MET;A_204_PRO;A_375_TYR;A_377_TYR
0.088 -16.112  20.388  -3.913 A_211_ALA;A_212_LEU;A_213_ALA;A_214_GLN;A_216_LYS;A_294_ARG;A_297_ALA;A_298_GLU;A_454_GLN
0.085   1.466 -11.061   6.785 A_652_TRP;A_657_GLN;A_658_GLY;A_659_ALA;A_662_GLY;A_702_SER;A_703_GLN;A_803_VAL;A_867_VAL
0.069   4.764   8.042   5.175 A_461_LYS;A_463_SER;A_490_HIS;A_495_GLU;A_496_PHE;A_500_LEU;A_531_GLY;A_532_ALA;A_533_ALA;A_534_PHE;A_537_TYR
0.068 -23.634   5.308  -5.478 A_25_ASP;A_28_ARG;A_29_SER;A_197_ALA;A_200_ALA;A_201_LEU;A_290_GLU;A_449_ARG
0.061 -13.647  -5.718  10.799 A_415_VAL;A_416_GLN;A_417_ASN;A_685_MET;A_686_ASN;A_687_ASP
0.060 -10.088  14.049  24.374 A_401_ALA;A_402_PRO;A_405_GLY;A_406_LEU;A_407_GLU;A_408_PHE
0.058  -2.477  30.261  11.727 A_272_ASP;A_273_SER;A_274_LYS;A_276_PHE;A_326_PRO
0.045   8.996 -18.497  17.910 A_708_ASN;A_711_ARG;A_857_ARG;A_858_LYS;A_859_ASP;A_860_GLY;A_861_PRO;A_862_PHE;A_863_GLY
0.043  25.692  -3.463 -15.952 A_551_ASP;A_561_PRO;A_598_TYR;A_617_VAL;A_618_GLY;A_881_ASN;A_882_GLY;A_884_TYR;A_885_ASN;A_886_ALA
0.040 -11.736  26.947  -5.295 A_214_GLN;A_215_ALA;A_216_LYS;A_217_VAL;A_302_PHE
0.032  18.718  18.585  -4.078 A_314_PRO;A_358_SER;A_359_TYR;A_466_TRP;A_467_THR;A_468_THR
0.032  10.373  17.342  -9.535 A_360_TYR;A_363_ARG;A_466_TRP;A_823_ASP;A_825_GLU;A_893_HIS;A_894_LEU
0.029  13.428  28.928   8.264 A_316_ALA;A_321_ALA;A_323_GLU;A_329_PRO;A_330_ASN;A_331_VAL
0.028 -26.094  15.578  17.864 A_246_LYS;A_378_ILE;A_439_VAL;A_440_MET;A_441_ALA;A_442_THR;A_443_GLY
0.028  23.602   1.982  18.512 A_578_SER;A_579_GLY;A_580_GLN;A_755_ASP;A_758_GLY;A_759_GLN;A_760_GLY;A_761_SER
0.027  27.088  14.867   2.940 A_468_THR;A_469_MET;A_470_ARG;A_483_GLU;A_484_THR;A_485_ASP;A_518_ARG;A_519_GLY;A_520_THR
0.026  -0.102 -13.886  29.211 A_712_VAL;A_716_MET;A_744_ASP;A_745_GLY;A_746_LYS
0.024  -0.835   3.605 -17.570 A_136_ILE;A_833_MET;A_834_GLY;A_837_GLY;A_838_ILE;A_839_PRO;A_840_SER;A_843_MET
0.021 -30.075   6.350   4.973 A_203_MET;A_204_PRO;A_205_GLU;A_206_ASN;A_207_THR;A_208_LEU;A_209_HIS;A_445_PRO
0.020   6.834   1.415  15.265 A_499_LEU;A_503_ARG;A_627_GLY;A_628_LEU;A_629_ASP;A_630_GLY;A_632_ASP;A_701_ARG;A_763_PHE
0.018  -9.713  -6.339 -28.353 A_129_TRP;A_132_LYS;A_133_HIS
0.018 -14.918   1.389 -10.475 A_36_VAL;A_37_LYS;A_38_VAL;A_39_GLY;A_40_CYS;A_41_GLY;A_45_CYS;A_47_ALA;A_48_CYS;A_102_PHE;A_369_ILE
0.016 -11.601 -21.504  -2.226 A_93_ILE;A_94_GLN;A_181_PRO;A_182_ARG;A_185_ALA;A_186_VAL
0.016  19.002  22.957   4.771 A_317_MET;A_331_VAL;A_487_SER;A_522_ARG
0.016   0.120  36.299   5.296 A_221_LEU;A_274_LYS;A_307_LEU;A_322_ILE
0.015  32.445  -4.957  15.965 A_573_GLY;A_574_ASP;A_575_THR
0.015 -16.871   0.078 -25.166 A_56_VAL;A_57_VAL;A_58_ARG;A_61_ILE;A_62_ILE
0.015 -11.987  26.619  15.407 A_242_HIS;A_243_LYS;A_245_VAL;A_247_GLY;A_248_LYS;A_249_ASN;A_250_ARG;A_272_ASP
0.015  -4.296  26.456  -8.273 A_216_LYS;A_217_VAL;A_218_SER;A_278_TYR;A_309_GLU;A_827_LEU
0.014  20.233  12.654  16.995 A_333_TYR;A_334_ASP;A_335_GLN;A_336_LEU;A_337_GLU;A_755_ASP;A_756_ALA;A_757_LYS;A_758_GLY
0.014  19.672  -2.466   8.946 A_506_GLN;A_507_TYR;A_510_ALA;A_511_GLY;A_570_TYR;A_576_THR;A_577_SER;A_580_GLN;A_623_VAL;A_766_TYR
0.014  -9.417 -30.584  15.305 A_672_ARG;A_674_LEU;A_675_GLY;A_676_ILE;A_677_THR;A_680_ASN
0.014 -27.088 -14.172 -11.480 A_9_ASN;A_77_GLU;A_78_GLY;A_79_ILE
0.014  -3.240 -20.882 -27.163 A_118_ASN;A_120_ALA;A_121_PRO;A_122_SER;A_125_ASP
0.013 -16.464  30.311   8.121 A_224_GLY;A_225_ILE;A_241_THR;A_242_HIS;A_243_LYS
0.013   3.171 -23.992  19.677 A_669_GLU;A_670_ALA;A_671_LEU;A_673_PRO;A_711_ARG;A_715_GLU;A_718_ILE;A_862_PHE
0.013  -6.670  -3.521 -10.193 A_45_CYS;A_102_PHE;A_103_CYS;A_107_PHE;A_135_ASN;A_136_ILE;A_137_CYS;A_138_ARG;A_139_CYS;A_142_TYR;A_369_ILE
0.011   4.127  15.225  19.387 A_252_THR;A_253_GLY;A_254_LEU;A_255_ILE;A_256_THR;A_257_PHE;A_263_ASP;A_264_GLY
0.011 -10.721 -14.661   4.716 A_182_ARG;A_183_PRO;A_184_SER;A_185_ALA;A_660_ASP;A_661_ALA;A_683_LEU
0.011 -17.436 -21.176 -21.328 A_86_HIS;A_112_LYS;A_115_LEU;A_116_ASP;A_156_LEU
0.011  25.066   9.884 -15.873 A_884_TYR;A_888_GLY;A_889_ALA;A_890_ARG;A_891_VAL;A_892_ARG;A_904_ALA
>1dgp
0.708 -29.165   4.890  -4.295 A_139_PHE;A_143_GLN;A_164_ASP;A_165_VAL;A_166_GLY;A_167_LYS
0.707  32.161   2.578   2.964 B_73_PHE;B_139_PHE;B_164_ASP;B_166_GLY;B_167_LYS;B_170_LEU
0.463 -15.662   5.524   4.935 A_30_TRP;A_31_LYS;A_32_PHE;A_33_PRO;A_74_LEU;A_75_ILE;A_77_ASP;A_78_VAL
0.351  15.728   2.867  12.757 B_30_TRP;B_31_LYS;B_78_VAL;B_90_TYR;B_109_PRO;B_110_GLU
0.193  20.569   8.840   7.237 B_30_TRP;B_32_PHE;B_40_THR;B_41_PHE;B_73_PHE;B_74_LEU;B_77_ASP;B_78_VAL
0.188  36.873   1.991  10.514 B_142_ALA;B_143_GLN;B_148_ARG;B_160_TYR;B_163_LYS;B_164_ASP;B_165_VAL
0.148 -31.293   5.761   4.041 A_49_VAL;A_53_TYR;A_73_PHE;A_295_TRP
0.087  15.571  -7.852   1.776 B_25_TYR;B_63_HIS;B_64_PHE;B_67_ARG;B_113_ILE;B_116_ASP;B_117_LEU;B_118_TRP;B_120_SER
0.065 -23.469   7.251   5.593 A_44_ALA;A_46_PHE;A_73_PHE;A_74_LEU;A_77_ASP
0.034 -33.637  11.462  -1.272 A_161_ARG;A_205_ASN;A_206_ASP;A_209_SER;A_213_GLU
0.030 -19.358  -9.290   7.074 A_25_TYR;A_63_HIS;A_64_PHE;A_67_ARG;A_113_ILE;A_116_ASP;A_117_LEU;A_118_TRP;A_120_SER
0.024  26.201   7.443  -0.823 B_44_ALA;B_45_LYS;B_46_PHE;B_49_VAL;B_73_PHE;B_295_TRP
0.024 -35.831  15.746 -10.022 A_150_SER;A_151_ILE;A_157_TYR;A_161_ARG;A_228_CYS;A_229_SER;A_230_ALA;A_232_LYS;A_233_VAL
0.023  40.825  -8.585 -15.901 B_264_VAL;B_268_ILE;B_279_LYS;B_282_MET;B_283_LYS;B_286_GLU
0.023  39.567  13.967   6.116 B_161_ARG;B_206_ASP;B_209_SER;B_213_GLU;B_228_CYS;B_229_SER
0.022 -48.211  -9.761   1.300 A_260_HIS;A_264_VAL;A_279_LYS;A_282_MET;A_283_LYS;A_284_GLY;A_286_GLU
0.021  28.366 -10.383 -12.264 B_54_PHE;B_55_PRO;B_56_LEU;B_57_ALA;B_58_LEU;B_177_SER;B_178_MET;B_179_GLY
0.021  34.538   9.225  -2.038 B_53_TYR;B_201_LEU;B_204_VAL;B_205_ASN;B_206_ASP;B_208_TYR;B_209_SER;B_292_ASN;B_295_TRP;B_296_SER;B_300_ARG
0.018 -45.241  16.285   4.777 A_1_THR;A_2_PRO;A_207_ILE;A_208_TYR;A_246_LYS;A_250_TRP
0.018 -34.819 -14.510   7.164 A_12_HIS;A_56_LEU;A_57_ALA;A_58_LEU;A_59_ASP;A_60_ASP;A_61_ARG;A_62_ILE;A_176_PHE;A_177_SER;A_178_MET;A_179_GLY
0.018 -33.893  -1.974  -8.043 A_162_GLU;A_163_LYS;A_164_ASP;A_165_VAL;A_166_GLY;A_167_LYS;A_168_ALA;A_169_LEU;A_170_LEU;A_171_SER;A_198_ALA
0.017 -47.569  10.195 -13.500 A_154_LEU;A_155_GLY;A_158_LEU;A_252_MET;A_256_TRP
0.016  38.630   8.812 -13.229 B_2_PRO;B_3_PRO;B_5_THR;B_208_TYR;B_250_TRP;B_254_ARG;B_290_SER;B_293_GLU;B_294_GLN;B_297_LYS
0.016 -15.356   4.821  16.570 A_27_LEU;A_32_PHE;A_34_SER;A_35_PHE;A_38_VAL;A_42_LEU
0.015  38.110  -7.905   1.817 B_167_LYS;B_168_ALA;B_169_LEU;B_171_SER;B_172_ALA;B_175_ARG;B_191_LYS;B_194_GLU;B_281_TYR
0.014  28.484   5.254  10.464 B_72_LEU;B_73_PHE;B_75_ILE;B_76_ASP;B_77_ASP;B_78_VAL;B_79_LEU;B_80_GLU;B_139_PHE;B_143_GLN;B_145_ASP
0.014 -37.432   5.063   9.507 A_49_VAL;A_52_LEU;A_291_GLY;A_292_ASN;A_293_GLU;A_294_GLN;A_295_TRP;A_296_SER;A_297_LYS;A_298_THR;A_299_THR
0.013 -39.457  -2.917  15.939 A_9_TYR;A_10_LEU;A_11_CYS;A_12_HIS;A_15_VAL;A_52_LEU
0.013  28.432   3.663 -12.542 B_9_TYR;B_10_LEU;B_11_CYS;B_12_HIS;B_48_GLU;B_51_CYS;B_52_LEU;B_53_TYR;B_291_GLY;B_294_GLN
0.013  47.372   5.185  14.697 B_149_LEU;B_150_SER;B_151_ILE;B_160_TYR
0.012  38.894  16.126  -7.330 B_2_PRO;B_207_ILE;B_208_TYR;B_246_LYS;B_250_TRP
0.012 -10.133   0.548   1.805 A_30_TRP;A_90_TYR;A_93_ARG;A_108_LYS;A_109_PRO;A_110_GLU;A_111_GLU
0.012  35.547  -0.450  -3.870 B_53_TYR;B_54_PHE;B_167_LYS;B_170_LEU;B_197_CYS;B_201_LEU;B_285_LEU;B_288_GLN;B_289_MET;B_292_ASN
0.011 -28.226  11.439 -10.704 A_145_ASP;A_146_ARG;A_147_ALA;A_148_ARG;A_149_LEU;A_160_TYR
>1dhs
0.448   2.363  -6.626  -5.072 A_96_THR;A_98_ASN;A_99_LEU;A_273_LEU;A_274_GLY;A_275_GLY;A_298_ILE;A_299_ASN;A_300_THR
0.225 -17.310 -12.937  -3.036 A_156_ASN;A_165_ASN;A_168_TYR;A_231_GLY;A_232_SER;A_235_ASP;A_236_MET
0.202   6.486   2.511 -13.806 A_279_LYS;A_280_HIS;A_283_ALA;A_297_TYR;A_308_ASP;A_311_ALA;A_312_ARG;A_315_GLU;A_316_ALA;A_319_TRP;A_321_LYS
0.058  16.326  -7.291   5.129 A_41_PHE;A_47_GLN;A_48_ALA;A_51_PHE;A_338_VAL;A_341_LEU
0.056   0.404 -11.999   0.798 A_98_ASN;A_99_LEU;A_102_SER;A_160_ASN;A_161_LEU;A_334_ASP;A_336_SER
0.045  11.561  -0.999  -7.965 A_297_TYR;A_299_ASN;A_311_ALA;A_312_ARG;A_313_PRO;A_329_VAL;A_330_LYS;A_331_VAL;A_332_TYR
0.045  -2.870   3.831 -13.434 A_226_PRO;A_276_GLY;A_277_VAL;A_278_VAL;A_280_HIS;A_281_HIS;A_282_ILE;A_284_ASN
0.024  15.388  -7.020  13.625 A_34_TYR;A_35_ARG;A_37_LEU;A_38_LEU;A_41_PHE;A_341_LEU
0.023 -21.165   8.833   0.664 A_182_MET;A_185_GLU;A_191_VAL;A_193_TRP;A_197_LYS;A_198_MET;A_200_ALA;A_201_ARG
0.022  -9.303 -13.611  -2.416 A_101_SER;A_129_GLU;A_156_ASN;A_157_ARG;A_158_ILE;A_163_VAL;A_168_TYR
0.020 -10.940  10.819  -0.294 A_196_SER;A_197_LYS;A_200_ALA;A_220_HIS;A_221_ILE;A_222_PRO;A_223_VAL;A_224_PHE;A_257_LEU
0.020  23.795  -7.870  12.266 A_25_GLY;A_26_TYR;A_27_ASP;A_28_PHE;A_36_ALA;A_37_LEU;A_38_LEU;A_40_ALA;A_41_PHE;A_44_THR
0.019 -11.836 -22.551   7.293 A_139_TYR;A_155_ILE;A_162_LEU;A_164_PRO
0.017 -24.167 -11.374  -7.324 A_172_GLU;A_235_ASP;A_236_MET;A_238_PHE;A_239_PHE;A_240_HIS
0.017 -18.835 -20.213   2.809 A_153_ASN;A_154_GLY;A_155_ILE;A_164_PRO;A_165_ASN;A_166_GLU;A_167_ASN;A_169_CYS
0.017  -0.636   2.539  15.142 A_109_ARG;A_110_TYR;A_111_LEU;A_113_GLN;A_114_HIS;A_116_MET;A_351_MET
0.014  -5.663  -4.880  -5.494 A_95_TYR;A_96_THR;A_97_SER;A_98_ASN;A_122_THR;A_123_THR;A_124_ALA;A_125_GLY;A_126_GLY;A_278_VAL
0.014  -3.388  15.023   4.239 A_65_LYS;A_86_LEU;A_87_THR;A_90_THR;A_115_ASN;A_117_VAL;A_118_ASP;A_219_ASN;A_220_HIS;A_221_ILE;A_261_GLN
0.012   9.578  -8.526  -0.153 A_298_ILE;A_299_ASN;A_300_THR;A_331_VAL;A_332_TYR;A_333_ALA;A_334_ASP;A_335_ALA;A_336_SER;A_337_LEU;A_338_VAL
0.011 -17.259  -6.946  -8.905 A_228_LEU;A_229_THR;A_230_ASP;A_231_GLY;A_232_SER;A_233_LEU;A_234_GLY;A_235_ASP;A_236_MET;A_238_PHE
0.011  -2.224 -19.843  -1.668 A_142_GLU;A_143_PHE;A_144_SER;A_157_ARG;A_158_ILE;A_159_GLY;A_160_ASN;A_161_LEU
0.011   1.343  -6.982   9.375 A_102_SER;A_103_GLY;A_104_ILE;A_105_ARG;A_106_GLU;A_107_THR;A_336_SER;A_340_PRO
0.010   2.459  14.877   9.788 A_65_LYS;A_87_THR;A_115_ASN;A_116_MET;A_354_PHE;A_357_GLU;A_358_LYS
>1dj2
0.962  23.235   6.608  -4.111 B_31_ASP;B_32_GLU;B_33_GLY;B_34_LYS;B_35_GLY;B_36_LYS;B_60_THR;B_348_THR;B_349_LYS
0.951 -23.640  -6.440  -4.493 A_31_ASP;A_32_GLU;A_33_GLY;A_34_LYS;A_35_GLY;A_36_LYS;A_60_THR;A_348_THR;A_349_LYS
0.523  -0.536  -1.442  18.974 A_136_ARG;A_157_SER;A_161_ILE;A_186_ASP;A_190_ARG;B_136_ARG;B_157_SER;B_161_ILE;B_186_ASP
0.518 -13.698  -1.402   8.693 A_56_ASN;A_145_ILE;A_147_THR;A_152_ILE;A_242_GLN;A_256_VAL;A_257_THR;A_258_SER;B_162_ARG
0.388  13.190   1.618   8.778 A_162_ARG;B_56_ASN;B_147_THR;B_152_ILE;B_242_GLN;B_256_VAL;B_257_THR;B_258_SER
0.354  -0.663  -1.004   1.884 A_52_GLN;A_248_ILE;A_259_SER;A_260_SER;A_268_THR;B_249_ASP;B_260_SER;B_268_THR
0.114  10.085 -12.711  14.512 A_162_ARG;A_163_ASN;A_179_LYS;B_143_SER;B_254_PRO
0.077  16.738  16.819  10.156 B_72_HIS;B_97_GLY;B_98_LEU;B_100_LYS;B_101_GLU
0.071 -17.682  -5.442   1.586 A_30_GLY;A_31_ASP;A_34_LYS;A_56_ASN;A_57_ALA;A_58_GLY;A_59_HIS;A_241_GLY;A_242_GLN
0.062  21.560   4.328   8.627 B_56_ASN;B_146_GLY;B_291_VAL;B_316_GLY;B_317_THR;B_319_THR;B_323_ARG
0.053 -18.102 -15.495   7.381 A_55_ALA;A_57_ALA;A_70_ALA;A_71_LEU;A_72_HIS;A_97_GLY;A_101_GLU
0.053 -34.223  11.703  -0.470 A_300_ASN;A_301_LEU;A_302_GLY;A_303_THR;A_304_GLY;A_305_GLY;A_327_TRP;A_360_GLN
0.050  31.505   7.276  -7.520 B_349_LYS;B_351_ASP;B_401_SER;B_432_GLY;B_433_ILE;B_434_GLY;B_435_PRO;B_436_GLY;B_439_ALA
0.045   7.736  -6.701  22.208 A_163_ASN;A_182_LEU;A_185_SER;A_186_ASP;B_136_ARG;B_139_GLU;B_140_LEU;B_190_ARG
0.040  -9.172  21.786   1.646 A_367_ARG;A_374_LYS;A_377_PRO;A_378_GLY;A_379_ASP;A_382_LEU;B_120_ASP;B_171_ARG
0.040 -28.543  -7.459   3.891 A_68_LYS;A_313_GLN;A_314_GLU;A_315_PHE;A_316_GLY;A_317_THR;A_323_ARG
0.040 -32.297  -8.289  -8.816 A_351_ASP;A_401_SER;A_433_ILE;A_434_GLY;A_435_PRO;A_436_GLY;A_439_ALA
0.033 -36.629  -1.502  -6.355 A_311_ALA;A_312_GLY;A_351_ASP;A_352_VAL;A_353_LEU;A_354_SER;A_355_ASP
0.029  28.416   9.709   1.336 B_60_THR;B_62_TYR;B_68_LYS;B_313_GLN;B_317_THR
0.027 -18.503  -4.977 -22.118 A_15_ILE;A_429_HIS;A_430_TYR;A_442_TYR;A_443_LYS
0.024 -24.781  28.036   1.454 A_367_ARG;A_368_SER;A_369_ASP;A_370_GLY;A_387_HIS
0.023  -3.706  22.783  -6.415 A_374_LYS;B_220_THR;B_221_ASP;B_224_HIS;B_225_PHE
0.021 -27.226  -8.185 -15.666 A_36_LYS;A_40_ILE;A_403_VAL;A_404_ARG;A_431_ILE;A_432_GLY;A_433_ILE;A_437_ARG;A_438_ASP;A_439_ALA;A_440_LEU;A_441_ILE;A_442_TYR
0.021  12.134 -23.756   4.341 A_172_HIS;B_367_ARG;B_379_ASP;B_381_ARG;B_382_LEU
0.020 -22.391  -2.640  10.082 A_146_GLY;A_148_THR;A_291_VAL;A_292_GLY;A_316_GLY;A_319_THR;A_321_ARG;A_323_ARG
0.020  15.492   6.224 -20.481 B_15_ILE;B_16_GLY;B_17_SER;B_18_LEU;B_281_ILE;B_344_SER;B_429_HIS;B_430_TYR
0.020  -8.688   6.260  19.089 A_136_ARG;A_140_LEU;B_161_ILE;B_162_ARG;B_163_ASN;B_182_LEU
0.020  35.692 -12.775  -2.677 B_300_ASN;B_304_GLY;B_327_TRP;B_358_GLU;B_360_GLN
0.019 -32.273   0.165   0.998 A_287_TYR;A_305_GLY;A_306_ASP;A_307_LEU;A_308_LEU;A_309_ARG;A_310_LEU;A_311_ALA;A_312_GLY;A_313_GLN;A_314_GLU;A_315_PHE;A_325_CYS;A_352_VAL
0.019 -24.460 -14.925  -4.628 A_36_LYS;A_39_ASP;A_59_HIS;A_60_THR;A_61_ILE;A_62_TYR;A_63_ASN;A_67_LYS;A_68_LYS;A_69_PHE;A_79_LEU;A_435_PRO
0.019  -6.835   0.855  26.079 A_135_LEU;A_136_ARG;A_139_GLU;A_190_ARG;A_191_PHE;A_192_GLN;B_189_ALA
0.016   8.727  25.849  15.879 B_99_PHE;B_207_ALA;B_210_ARG;B_211_TYR
0.016 -24.476 -24.141  -6.990 A_63_ASN;A_64_SER;A_65_GLU;A_67_LYS;A_69_PHE;A_108_ASN;A_437_ARG
0.014  14.239 -25.091  -7.432 B_367_ARG;B_371_THR;B_372_PRO;B_373_VAL;B_374_LYS
0.014  28.941   7.475 -18.016 B_403_VAL;B_404_ARG;B_405_ASN;B_406_TYR;B_431_ILE;B_433_ILE;B_438_ASP;B_439_ALA;B_440_LEU;B_441_ILE;B_442_TYR
0.013  15.374   5.775   1.289 B_30_GLY;B_34_LYS;B_50_ARG;B_56_ASN;B_57_ALA;B_58_GLY;B_59_HIS;B_240_GLY;B_241_GLY;B_242_GLN;B_243_ALA
0.013  -0.411  -1.622   9.926 A_153_GLY;A_155_ALA;A_156_TYR;A_157_SER;A_158_SER;A_159_LYS;A_160_VAL;A_161_ILE;A_258_SER;B_156_TYR;B_157_SER;B_160_VAL
0.012 -10.778  15.828  13.029 A_254_PRO;A_379_ASP;A_380_LEU;A_381_ARG;B_169_ASP;B_172_HIS;B_175_THR;B_179_LYS
0.012  33.138  16.914  -1.450 B_62_TYR;B_66_GLY;B_68_LYS
0.011   3.408 -22.484  -8.557 A_221_ASP;A_224_HIS;A_225_PHE;A_228_ASP
0.011   8.329  -1.730  14.386 A_160_VAL;A_161_ILE;A_162_ARG;A_163_ASN;B_133_ASP;B_136_ARG;B_145_ILE;B_153_GLY;B_154_PRO;B_258_SER
0.011   6.827   2.577   3.626 B_52_GLN;B_53_GLY;B_90_GLY;B_152_ILE;B_156_TYR;B_242_GLN;B_257_THR;B_258_SER;B_259_SER;B_260_SER;B_261_PRO
>1dj3
0.905  23.855  -6.863   4.419 B_30_ASP;B_31_GLU;B_32_GLY;B_33_LYS;B_34_GLY;B_35_LYS;B_59_THR;B_347_THR;B_348_LYS
0.889 -24.386   6.918   4.888 A_30_ASP;A_31_GLU;A_32_GLY;A_33_LYS;A_34_GLY;A_35_LYS;A_59_THR;A_347_THR;A_348_LYS;A_434_PRO
0.574  11.697 -10.257 -12.280 B_54_ALA;B_55_ASN;B_93_HIS;B_124_LEU;B_148_LYS;B_149_ARG;B_150_GLY;B_151_ILE
0.562  14.122   1.565  -9.427 A_161_ARG;B_149_ARG;B_245_LEU;B_253_PRO;B_254_PHE;B_255_VAL;B_256_THR
0.475 -14.448  -1.319  -8.168 A_149_ARG;A_241_GLN;A_245_LEU;A_254_PHE;A_255_VAL;A_256_THR;A_289_ARG;A_290_VAL;B_161_ARG
0.406 -13.193  11.316 -13.856 A_93_HIS;A_124_LEU;A_129_GLN;A_148_LYS;A_149_ARG;A_150_GLY
0.347  -0.030  -1.080 -19.189 A_135_ARG;A_156_SER;A_160_THR;B_135_ARG;B_156_SER;B_157_SER;B_160_THR;B_185_ASP
0.272  18.546  -5.137  -2.400 B_29_GLY;B_30_ASP;B_31_GLU;B_33_LYS;B_55_ASN;B_56_ALA;B_57_GLY;B_58_HIS;B_240_GLY;B_241_GLN
0.227  -1.913   0.861  -3.182 A_51_GLN;A_155_TYR;A_247_ILE;A_257_SER;A_258_SER;A_259_SER;A_267_THR;B_259_SER;B_267_THR
0.156 -18.688   6.288  -0.823 A_29_GLY;A_30_ASP;A_31_GLU;A_32_GLY;A_33_LYS;A_56_ALA;A_57_GLY;A_58_HIS;A_240_GLY;A_241_GLN
0.128  -6.630  15.169 -26.340 A_183_PHE;A_193_PHE;A_199_MET
0.082  24.334  -2.523 -10.726 B_290_VAL;B_291_GLY;B_314_PHE;B_315_GLY;B_318_THR;B_319_GLY;B_320_ARG;B_321_PRO;B_322_ARG
0.077 -22.661   3.609 -12.119 A_144_ILE;A_145_GLY;A_147_THR;A_290_VAL;A_315_GLY;A_318_THR;A_320_ARG
0.060  30.205 -13.016   8.615 B_35_LYS;B_61_TYR;B_433_GLY;B_434_PRO;B_435_GLY;B_436_ARG;B_437_ASP;B_438_ALA
0.041   6.720 -13.996 -25.084 B_126_ASP;B_127_LEU;B_130_THR;B_183_PHE;B_193_PHE;B_199_MET;B_203_GLU
0.040 -25.296  13.042  -0.384 A_58_HIS;A_59_THR;A_60_ILE;A_61_TYR;A_67_LYS;A_68_PHE;A_69_ALA;A_316_THR
0.038  21.043 -10.069 -10.964 B_316_THR;B_317_THR;B_318_THR
0.037  28.084 -10.766  -1.260 B_59_THR;B_61_TYR;B_67_LYS;B_312_MET;B_316_THR
0.035   6.701  -1.758  -6.591 A_161_ARG;B_151_ILE;B_155_TYR;B_247_ILE;B_256_THR;B_257_SER;B_258_SER;B_259_SER
0.033 -32.522   9.385   5.830 A_312_MET;A_350_ASP;A_432_VAL;A_433_GLY;A_434_PRO;A_435_GLY
0.032 -17.003  16.865  -9.454 A_54_ALA;A_71_HIS;A_96_GLY;A_97_PHE;A_99_GLY;A_100_GLU
0.031   4.558  -7.816 -17.652 B_124_LEU;B_125_PHE;B_127_LEU;B_128_HIS;B_129_GLN;B_131_VAL;B_132_ASP;B_150_GLY;B_153_PRO;B_154_CYS;B_157_SER;B_182_LEU
0.029  -7.623   4.091 -15.909 A_128_HIS;A_131_VAL;A_132_ASP;A_135_ARG;A_149_ARG;A_150_GLY;A_151_ILE;A_152_GLY;A_153_PRO;A_154_CYS
0.026  -7.664  -4.057 -18.445 A_135_ARG;A_136_GLU;A_139_LEU;B_160_THR;B_161_ARG;B_162_ASN;B_185_ASP
0.025 -12.046 -15.624  10.320 A_330_VAL;A_333_LYS;A_334_TYR;A_337_ASP;A_373_GLN;A_374_SER;B_223_HIS;B_227_GLU;B_230_ARG
0.023 -26.647   2.993  -4.128 A_30_ASP;A_288_THR;A_312_MET;A_313_GLU;A_314_PHE;A_315_GLY;A_320_ARG;A_321_PRO;A_322_ARG
0.018 -32.771  16.963   2.251 A_61_TYR;A_65_GLY;A_66_LYS;A_67_LYS
0.018   6.609   5.713 -16.811 A_157_SER;A_160_THR;A_161_ARG;A_162_ASN;A_163_GLY;B_135_ARG
0.018  11.822  14.728   9.349 A_223_HIS;A_230_ARG;B_330_VAL;B_333_LYS;B_334_TYR;B_337_ASP;B_373_GLN;B_374_SER;B_375_PHE
0.017  19.138  -2.308 -20.079 B_136_GLU;B_142_SER;B_143_PHE;B_144_ILE;B_145_GLY;B_146_THR;B_147_THR;B_148_LYS
0.017  -8.234  -5.279 -27.193 A_138_GLU;A_139_LEU;A_189_ARG;B_184_GLU
0.016 -31.864   3.883  11.695 A_348_LYS;A_349_LEU;A_350_ASP;A_351_VAL;A_399_ILE;A_400_SER;A_430_ILE;A_431_GLY;A_432_VAL;A_433_GLY;A_438_ALA
0.016  20.869 -25.365   6.474 B_62_ASN;B_68_PHE;B_77_ILE;B_78_LEU;B_79_HIS;B_80_GLU;B_107_ASN;B_108_GLY;B_109_VAL
0.016  31.597  -6.477  -7.837 B_312_MET;B_313_GLU;B_314_PHE;B_315_GLY;B_316_THR;B_319_GLY;B_320_ARG
0.015 -23.359  -9.703 -11.635 A_291_GLY;A_292_SER;A_293_GLY;A_298_GLU;A_323_ARG
0.014 -23.918  24.011  10.253 A_62_ASN;A_63_SER;A_64_GLU;A_78_LEU;A_436_ARG
0.013  -3.033  22.536  10.760 A_45_ASP;A_46_ILE;A_83_LEU;A_116_LEU;A_224_VAL;A_228_SER;A_233_LYS
0.013 -27.764  12.010  14.188 A_35_LYS;A_39_VAL;A_403_ARG;A_435_GLY;A_436_ARG;A_437_ASP;A_438_ALA;A_439_LEU;A_440_ILE
0.013 -23.065   3.874 -20.813 A_143_PHE;A_144_ILE;A_145_GLY;A_146_THR;A_320_ARG
0.012  22.445 -18.226  -4.854 B_67_LYS;B_68_PHE;B_69_ALA;B_70_LEU;B_71_HIS
0.012  11.190 -22.750  15.095 B_41_ALA;B_42_PRO;B_44_PHE;B_45_ASP;B_80_GLU;B_81_GLY;B_82_THR
0.012 -10.803  21.360 -20.845 A_126_ASP;A_202_GLU;A_206_ARG
0.012  -0.462   0.762 -31.906 A_187_ALA;A_188_ALA;A_189_ARG;A_190_PHE;A_191_GLU;B_187_ALA;B_188_ALA;B_189_ARG
0.011  -7.912   9.096 -32.709 A_191_GLU;A_192_GLY;A_193_PHE;A_194_LYS
0.011 -37.239   3.761   2.623 A_306_VAL;A_309_LYS;A_310_ALA;A_311_GLY;A_312_MET;A_351_VAL
0.011   2.190 -15.855 -33.764 B_194_LYS;B_195_TYR;B_196_SER;B_197_LYS;B_198_GLY;B_199_MET
0.011  -6.390 -23.194   2.706 A_374_SER;B_170_ARG;B_219_ALA;B_220_ASP;B_223_HIS
0.010  -1.909   6.668 -21.012 A_127_LEU;A_128_HIS;A_131_VAL;A_153_PRO;A_157_SER;A_182_LEU;A_183_PHE;A_185_ASP;A_186_ALA
>1djx
0.841 -11.661  -5.982 -14.765 B_179_HIS;B_180_ASN;B_209_GLU;B_211_ASP;B_258_GLU;B_417_ARG;B_419_TYR
0.749  48.076  -8.962  -9.966 A_179_HIS;A_180_ASN;A_209_GLU;A_211_ASP;A_224_HIS;A_258_GLU;A_417_ARG;A_419_TYR;A_420_PRO
0.694  30.254  25.252  -6.716 A_507_GLN;A_508_GLN;A_509_LEU;A_510_PRO;A_511_LYS;A_547_GLY;A_614_ALA
0.482 -36.176  -1.189   1.514 B_153_ASN;B_155_PHE;B_160_ARG;B_462_GLN;B_587_SER;B_588_THR;B_589_ILE;B_602_HIS;B_604_LEU;B_610_GLN
0.447  31.978   9.577   2.276 A_155_PHE;A_458_LEU;A_459_GLY;A_462_GLN;A_587_SER;A_588_THR;A_602_HIS;A_604_LEU
0.362 -26.316 -12.797   6.502 B_164_GLN;B_463_ASP;B_470_VAL;B_471_LEU;B_472_LYS;B_473_PRO;B_564_ASP;B_565_LEU;B_592_ASN
0.305  46.252 -16.211  -6.788 A_369_SER;A_370_VAL;A_371_HIS;A_389_ALA;A_390_SER;A_391_PHE;A_395_ARG;A_419_TYR
0.231  25.190  -8.659  -6.865 A_433_VAL;A_434_GLU;A_437_ASN;A_485_SER;A_486_ARG;A_530_GLY;A_531_VAL;A_532_GLY;A_533_ARG;A_535_THR
0.206  28.558  -4.569   5.054 A_174_LEU;A_460_CYS;A_470_VAL;A_471_LEU;A_472_LYS;A_473_PRO;A_564_ASP;A_565_LEU
0.165  -4.619  -3.896 -11.153 B_210_LEU;B_256_SER;B_257_LEU;B_258_GLU;B_259_ASN;B_306_LYS;B_307_GLY;B_308_LYS;B_369_SER
0.160  29.520  23.873 -16.346 A_512_VAL;A_514_LYS;A_518_SER;A_519_ILE;A_520_VAL;A_521_ASP;A_574_ASP;A_582_ASP
0.157   9.922  18.607   3.637 A_85_ALA;A_88_GLU;A_108_GLN;A_502_ARG;A_504_ILE;A_598_TYR;A_619_LYS
0.149  -9.646  -8.399  10.532 B_167_ASP;B_168_GLN;B_169_PRO;B_170_LEU;B_289_VAL;B_292_SER;B_293_LEU;B_294_PRO;B_295_SER;B_296_PRO;B_298_GLN
0.144 -55.959  -6.519   7.564 B_80_ALA;B_81_GLU;B_82_ILE;B_84_ARG;B_85_ALA;B_502_ARG;B_504_ILE;B_598_TYR;B_617_PHE
0.113 -48.746   7.188  -7.863 B_41_ASN;B_43_GLN;B_508_GLN;B_509_LEU;B_510_PRO;B_511_LYS;B_547_GLY
0.106  40.278 -13.874  15.854 A_167_ASP;A_168_GLN;A_169_PRO;A_170_LEU;A_292_SER;A_293_LEU;A_294_PRO;A_295_SER;A_298_GLN
0.105 -14.977 -13.477 -18.123 B_392_SER;B_393_GLU;B_394_SER;B_395_ARG;B_419_TYR;B_420_PRO;B_421_ALA;B_422_GLY
0.099  56.864 -15.548  -3.963 A_257_LEU;A_258_GLU;A_259_ASN;A_260_HIS;A_307_GLY;A_308_LYS;A_356_LEU
0.092  -6.623 -17.933   3.081 B_382_GLY;B_383_GLN;B_384_ALA;B_385_PHE;B_409_ARG;B_410_HIS;B_412_VAL;B_413_SER;B_414_CYS
0.086  -2.301  -3.899 -21.941 B_213_TRP;B_226_TYR;B_260_HIS
0.078   1.105  -9.114   4.757 B_290_THR;B_365_ILE;B_366_TYR;B_385_PHE;B_386_TYR
0.076 -52.497   0.264 -16.561 B_514_LYS;B_518_SER;B_519_ILE;B_520_VAL;B_521_ASP;B_522_PRO;B_545_ASN;B_574_ASP;B_575_TYR;B_576_ASP
0.072  32.972 -24.179   3.861 A_375_PHE;A_376_SER;A_377_SER;A_406_GLY;A_409_ARG;A_410_HIS;A_479_PRO
0.070   9.006   7.975   4.050 A_110_ARG;A_498_ARG;A_500_ARG;A_620_ILE;A_621_SER;A_622_ILE;A_623_GLN
0.068 -41.498   5.284   7.018 B_148_LEU;B_149_SER;B_150_ALA;B_151_ASP;B_153_ASN;B_602_HIS
0.062 -28.986 -19.198  -7.224 B_431_SER;B_433_VAL;B_434_GLU;B_437_ASN;B_530_GLY;B_531_VAL;B_532_GLY;B_535_THR
0.057 -59.084  -1.352  -6.314 B_45_ASP;B_543_ILE;B_546_ASN;B_549_ASN;B_550_PRO;B_551_ARG
0.053  21.768  29.831   6.844 A_77_THR;A_140_LYS;A_141_ASP;A_144_LEU;A_145_MET;A_148_LEU
0.051 -55.471 -11.216  17.974 B_88_GLU;B_107_HIS;B_108_GLN
0.048 -35.776  -8.460  12.957 B_156_SER;B_159_HIS;B_592_ASN;B_593_SER;B_594_LEU;B_595_LYS
0.042 -36.266  -6.247 -12.885 B_451_GLY;B_452_PRO;B_455_ASP;B_569_ARG;B_571_MET;B_583_PHE
0.040 -35.791 -15.089   7.393 B_497_GLU;B_563_PRO;B_590_PRO;B_591_TRP;B_592_ASN;B_593_SER;B_594_LEU;B_622_ILE
0.037 -15.553  -6.545 -23.405 B_187_GLN;B_188_LEU;B_224_HIS;B_227_THR;B_422_GLY;B_423_TRP;B_425_THR
0.037  30.291  17.330   7.071 A_148_LEU;A_149_SER;A_150_ALA;A_153_ASN;A_160_ARG;A_602_HIS;A_610_GLN
0.035  35.209   2.135   2.810 A_176_SER;A_456_VAL;A_457_TYR;A_458_LEU;A_459_GLY;A_460_CYS;A_461_PHE;A_462_GLN;A_463_ASP;A_470_VAL
0.035  55.562  -9.645 -13.283 A_211_ASP;A_213_TRP;A_223_TYR;A_224_HIS;A_225_GLY;A_226_TYR;A_258_GLU;A_260_HIS
0.035 -57.948   6.528   4.286 B_74_LYS;B_76_LEU;B_77_THR;B_78_GLN;B_79_ARG;B_144_LEU
0.034  12.600  -2.176  -7.822 A_533_ARG;A_558_PHE;A_559_GLU;B_310_LEU;B_353_LYS;B_356_LEU;B_358_PRO
0.033  25.545  -0.640  -9.415 A_527_GLU;A_528_ILE;A_529_HIS;A_530_GLY;A_535_THR
0.032  34.651   9.358  -9.403 A_450_PRO;A_451_GLY;A_452_PRO;A_455_ASP;A_569_ARG;A_583_PHE;A_586_GLN;A_605_SER;A_606_LYS;A_607_ASN
0.031  40.880 -25.366   5.682 A_378_PRO;A_379_GLY;A_380_THR;A_381_SER;A_382_GLY;A_383_GLN;A_384_ALA;A_385_PHE;A_387_GLU;A_414_CYS
0.031  27.420  25.107   2.886 A_148_LEU;A_507_GLN;A_508_GLN;A_612_PRO;A_613_SER;A_614_ALA;A_615_THR
0.030  21.379  30.943  -7.127 A_76_LEU;A_546_ASN;A_548_PHE;A_549_ASN;A_550_PRO
0.029 -65.786  11.087 -13.445 B_30_PHE;B_34_LYS;B_45_ASP;B_47_GLY;B_48_TYR;B_49_ALA;B_50_ARG
0.028  14.758  25.725 -10.832 A_543_ILE;A_546_ASN;A_550_PRO;A_551_ARG
0.025 -12.098 -13.665  -3.673 B_388_MET;B_389_ALA;B_390_SER;B_391_PHE;B_407_PHE;B_410_HIS;B_411_ASN;B_414_CYS;B_415_LEU;B_416_SER;B_417_ARG;B_418_ILE;B_440_CYS;B_441_GLN;B_442_ILE
0.025   0.011   4.371 -22.708 B_213_TRP;B_214_ASP;B_215_GLY;B_260_HIS;B_261_CYS;B_262_SER
0.023 -66.760  20.594  -3.596 B_26_ASN;B_27_LYS;B_28_MET;B_29_ASN;B_32_GLU;B_33_LEU;B_64_LEU;B_69_ILE
0.023 -48.828   6.102   2.464 B_79_ARG;B_148_LEU;B_507_GLN;B_508_GLN;B_612_PRO;B_613_SER;B_614_ALA;B_615_THR
0.022  -3.353 -13.118  -8.967 B_308_LYS;B_368_LYS;B_369_SER;B_370_VAL;B_371_HIS;B_372_PHE;B_383_GLN;B_388_MET;B_389_ALA;B_390_SER
0.022   4.833  13.486  -1.778 A_500_ARG;A_502_ARG;A_555_GLU;B_271_ARG;B_274_ARG;B_275_ALA
0.021   4.609  -5.591 -12.418 B_308_LYS;B_309_LYS;B_310_LEU;B_353_LYS;B_355_LYS;B_356_LEU
0.021 -32.038   1.105  -7.751 B_203_LYS;B_450_PRO;B_454_MET;B_455_ASP;B_458_LEU;B_604_LEU;B_605_SER;B_606_LYS;B_607_ASN;B_608_GLY;B_609_ASP
0.020 -73.301  15.090  -9.601 B_28_MET;B_29_ASN;B_30_PHE;B_53_PHE;B_54_ARG;B_57_ASP;B_61_THR;B_62_ASP;B_63_SER;B_64_LEU
0.019  24.277  12.147  17.049 A_111_GLU;A_113_GLU;A_118_LEU;A_125_ARG;A_151_ASP;A_157_LEU;A_158_ALA;A_595_LYS
0.018 -28.543 -14.664 -15.965 B_393_GLU;B_424_ARG;B_429_ASN;B_430_TYR;B_431_SER;B_453_GLU
0.018 -54.928  -9.886 -15.625 B_541_ALA;B_542_VAL;B_544_THR;B_575_TYR
0.018  17.120  34.471  16.842 A_94_GLU;A_95_THR;A_127_GLU;A_129_SER;A_132_ALA;A_139_THR;A_140_LYS
0.018   6.969 -12.269  -2.956 A_494_TRP;A_533_ARG;B_310_LEU;B_311_GLY;B_312_GLY;B_368_LYS
0.017  41.189 -11.711 -14.704 A_392_SER;A_393_GLU;A_394_SER;A_395_ARG;A_419_TYR;A_420_PRO;A_421_ALA;A_422_GLY;A_423_TRP
0.016  48.161 -19.622   9.997 A_293_LEU;A_365_ILE;A_366_TYR;A_367_CYS;A_385_PHE;A_386_TYR;A_387_GLU
0.016 -16.067 -15.337  11.172 B_168_GLN;B_169_PRO;B_172_HIS;B_471_LEU;B_472_LYS;B_473_PRO;B_474_ALA;B_477_ARG;B_478_ASP
0.016 -32.204  -8.391   2.918 B_155_PHE;B_459_GLY;B_460_CYS;B_463_ASP;B_566_ALA;B_567_LEU;B_568_VAL;B_588_THR;B_589_ILE;B_590_PRO;B_591_TRP;B_592_ASN;B_593_SER
0.015   5.963  15.954  10.736 A_107_HIS;A_108_GLN
0.015 -24.304   2.030   6.032 B_162_VAL;B_248_ALA;B_249_SER;B_250_PRO;B_461_PHE;B_463_ASP;B_464_ASN;B_465_GLY;B_466_GLY;B_467_CYS;B_468_GLY
0.015 -25.076   5.568 -13.884 B_183_LEU;B_184_LEU;B_185_GLU;B_195_GLU;B_196_ALA;B_199_ARG;B_447_PHE;B_448_GLN;B_449_THR
0.015 -16.076   1.078  -4.393 B_176_SER;B_177_SER;B_178_SER;B_181_THR;B_200_ALA;B_201_LEU;B_205_CYS;B_206_ARG;B_207_CYS;B_208_LEU;B_209_GLU;B_253_VAL;B_254_ILE;B_255_LEU
0.015 -11.291   6.627 -19.452 B_182_TYR;B_192_SER;B_211_ASP;B_221_ILE;B_222_ILE;B_223_TYR;B_224_HIS;B_229_THR;B_230_SER;B_231_LYS;B_232_ILE
0.015 -27.465  -7.973  15.400 B_159_HIS;B_163_TYR;B_164_GLN
0.015 -10.230  -0.597 -25.420 B_223_TYR;B_224_HIS;B_225_GLY;B_226_TYR;B_227_THR;B_228_PHE
0.015  -9.710 -12.235 -26.503 
0.014 -15.078 -31.820  -5.098 B_402_GLU;B_403_SER
0.014  49.511 -10.532   0.147 A_207_CYS;A_208_LEU;A_254_ILE;A_255_LEU;A_256_SER;A_257_LEU;A_305_LEU;A_306_LYS;A_307_GLY;A_367_CYS;A_388_MET;A_417_ARG
0.013   0.281  14.131 -10.422 B_219_GLU;B_235_CYS;B_268_VAL;B_269_MET;B_271_ARG;B_272_HIS
0.013  16.709  -9.194  -8.055 A_488_LEU;A_531_VAL;A_532_GLY;A_533_ARG;A_534_ASP;B_353_LYS
0.013 -29.206 -30.684  -1.807 B_485_SER;B_486_ARG;B_487_ALA;B_488_LEU;B_489_THR;B_533_ARG
0.013  16.659  -0.275  10.456 A_497_GLU;A_591_TRP;A_592_ASN;A_622_ILE;A_624_ASP
0.013  31.104  17.402  -2.993 A_510_PRO;A_584_ILE;A_585_GLY;A_586_GLN;A_602_HIS;A_603_LEU;A_604_LEU;A_605_SER;A_609_ASP;A_610_GLN;A_611_HIS;A_614_ALA;A_615_THR
0.012   0.106   4.936   7.239 A_623_GLN;B_281_LEU;B_282_LEU;B_283_ASP;B_284_GLN;B_285_PRO;B_302_LYS
0.012  10.192  13.040 -11.582 A_538_ARG;A_539_GLN;A_554_MET;A_555_GLU;A_556_PHE;B_264_GLU;B_271_ARG
0.012  21.343  19.187 -19.827 A_521_ASP;A_542_VAL;A_575_TYR;A_576_ASP;A_577_SER;A_581_ASN
0.012  32.760   6.059  14.130 A_157_LEU;A_158_ALA;A_159_HIS;A_160_ARG;A_161_ARG;A_162_VAL;A_163_TYR;A_464_ASN;A_465_GLY;A_466_GLY
0.012  45.829 -25.051  -2.939 A_370_VAL;A_371_HIS;A_372_PHE;A_373_GLY;A_383_GLN
0.011  11.870   5.460 -13.995 A_538_ARG;B_263_LEU;B_264_GLU;B_267_ARG;B_357_VAL
0.011   2.067  24.572  17.471 A_90_ALA;A_91_GLY;A_92_SER;A_100_ARG
0.011 -40.973  -2.492  19.318 B_105_LEU;B_111_GLU;B_113_GLU;B_114_ALA;B_118_LEU;B_119_ALA;B_122_LEU;B_151_ASP
0.011  43.956 -19.906  20.726 A_287_ASP;A_288_GLY;A_289_VAL;A_290_THR;A_291_THR
0.011  49.835  -7.625 -21.090 A_188_LEU;A_422_GLY;A_425_THR
0.010 -40.335 -21.806  -1.964 B_528_ILE;B_533_ARG;B_534_ASP;B_535_THR;B_536_GLY;B_557_GLU;B_558_PHE;B_559_GLU;B_560_VAL
>1dk0
0.997 -10.961 -15.375   3.594 B_32_HIS;B_37_VAL;B_75_TYR;B_83_HIS;B_137_TYR;B_140_MET
0.994  10.630  16.097   3.310 A_32_HIS;A_37_VAL;A_42_SER;A_75_TYR;A_83_HIS;A_137_TYR;A_140_MET
0.072   1.401  10.534  -2.399 A_43_GLY;A_44_GLY;A_45_PHE;A_46_TYR;A_47_GLY;A_48_GLY;A_49_SER;A_54_GLN;A_55_TYR;A_56_ALA;A_101_GLY;A_106_TYR
0.048  -3.994   7.694   5.424 A_46_TYR;A_47_GLY;A_48_GLY;A_51_SER;A_52_GLY;A_53_SER;A_72_ASN;A_73_LEU;B_2_ALA;B_90_ASP;B_116_GLY;B_117_GLY;B_118_LEU;B_119_ASN
0.044   2.040 -10.819  -2.362 A_6_ASN;B_44_GLY;B_45_PHE;B_46_TYR;B_47_GLY;B_48_GLY;B_49_SER;B_51_SER;B_101_GLY;B_102_ASP;B_106_TYR
0.043   3.248  -2.502 -11.220 A_99_SER;A_107_SER;A_108_ILE;A_109_GLN;A_111_PRO;B_99_SER;B_100_GLY;B_101_GLY;B_104_SER;B_105_PRO;B_106_TYR;B_107_SER
0.024  -3.599   2.549 -10.599 A_99_SER;A_100_GLY;A_101_GLY;A_103_THR;A_104_SER;A_105_PRO;A_106_TYR;B_99_SER;B_106_TYR;B_107_SER;B_108_ILE;B_109_GLN;B_111_PRO
0.019  16.035  -1.970 -12.260 A_11_PHE;A_19_TYR;A_22_GLN;A_23_TRP;A_94_PHE;A_95_GLY;A_96_ASP;A_110_VAL;A_111_PRO;A_112_ASP
0.011   9.994 -13.162  -5.404 A_4_SER;A_5_VAL;A_6_ASN;A_7_TYR;A_114_SER;B_103_THR
>1dkt
0.781   0.063  -3.861  -3.532 A_8_TYR;A_11_LYS;A_20_ARG;A_49_GLN;B_8_TYR;B_9_SER;B_11_LYS;B_20_ARG
0.267 -10.207   0.007   8.776 A_12_TYR;A_19_TYR;A_21_HIS;A_57_TYR;A_68_LEU
0.197   9.733   5.229  -6.330 B_9_SER;B_12_TYR;B_19_TYR;B_20_ARG;B_21_HIS;B_57_TYR;B_68_LEU;B_69_PHE
0.087  -0.210   7.841   4.137 A_7_TYR;A_23_MET;B_5_GLN;B_7_TYR;B_23_MET
0.016  -3.360  -3.510   3.778 A_8_TYR;A_9_SER;A_10_ASP;A_11_LYS;A_12_TYR;A_19_TYR;A_20_ARG;A_21_HIS;A_54_TRP
0.013   9.255  -3.068  -5.370 B_18_GLU;B_19_TYR;B_20_ARG;B_50_GLN;B_53_GLY;B_54_TRP;B_55_VAL;B_69_PHE;B_70_ARG;B_71_ARG
0.012   0.219   4.170  -6.246 A_5_GLN;A_6_ILE;A_7_TYR;A_8_TYR;A_49_GLN;B_8_TYR;B_9_SER;B_10_ASP;B_11_LYS
0.012  14.761   0.741 -11.365 B_14_ASP;B_17_PHE;B_19_TYR;B_57_TYR;B_70_ARG
0.011   3.415   0.099   6.957 A_9_SER;A_10_ASP;B_5_GLN;B_6_ILE;B_7_TYR;B_8_TYR;B_22_VAL;B_23_MET;B_24_LEU;B_25_PRO;B_47_GLY;B_48_VAL
>1dku
0.894 -12.975  10.600  10.520 A_224_ASP;A_226_ILE;A_227_ILE;A_228_ASP;A_229_THR;A_230_ALA;A_231_GLY;A_232_THR;A_233_ILE
0.801  13.275  10.477 -11.342 B_226_ILE;B_227_ILE;B_228_ASP;B_229_THR;B_230_ALA;B_231_GLY;B_232_THR;B_233_ILE;B_234_THR;B_264_ARG
0.719  -8.154  -2.196 -13.420 A_141_GLN;A_150_HIS;A_313_SER;A_316_PHE;B_106_LYS;B_107_ALA;B_108_ARG;B_109_SER
0.696   7.790  -2.852  13.165 A_106_LYS;A_107_ALA;A_108_ARG;A_109_SER;A_110_ARG;B_141_GLN;B_150_HIS;B_313_SER;B_316_PHE
0.393  -0.792  28.059   1.409 A_211_ILE;A_212_VAL;A_213_GLY;A_214_ASN;A_215_ILE;B_213_GLY;B_214_ASN
0.389 -13.514  -1.240   9.615 A_65_THR;A_69_VAL;A_97_TYR;A_98_TYR;A_99_GLY;A_100_TYR;A_101_ALA;A_102_ARG;A_226_ILE;A_228_ASP;A_256_VAL
0.321  14.975  -2.204  -9.999 B_65_THR;B_66_SER;B_67_ASP;B_69_VAL;B_97_TYR;B_98_TYR;B_99_GLY;B_100_TYR;B_102_ARG;B_256_VAL
0.188  33.040 -16.398   0.087 B_33_LEU;B_34_GLY;B_35_LYS;B_36_CYS
0.120 -31.767 -13.965   4.009 A_14_SER;A_15_LEU;A_16_ASN;A_36_CYS;A_37_SER;A_38_VAL
0.105 -12.715  -8.774 -16.760 A_149_ASP;A_305_ARG;A_306_VAL;A_309_GLN;A_310_GLN;A_311_SER;A_312_VAL;A_313_SER
0.070  24.348  -6.185  -3.778 B_15_LEU;B_16_ASN;B_17_SER;B_18_ASN;B_19_PRO;B_21_LEU;B_62_ILE;B_63_GLN;B_64_SER;B_66_SER;B_72_HIS;B_278_SER;B_280_LYS
0.066  -5.988   6.541   1.569 A_136_HIS;A_177_GLY;A_178_GLY;A_181_ARG;A_224_ASP;A_225_ASP
0.063  26.250 -27.249  -2.071 B_48_ILE;B_49_ASN;B_50_ILE;B_51_GLU;B_82_ALA;B_86_ALA
0.062   4.801   6.292   0.142 B_136_HIS;B_137_ALA;B_138_PRO;B_177_GLY;B_178_GLY;B_179_VAL;B_180_THR;B_181_ARG
0.045 -25.644 -25.502   5.814 A_48_ILE;A_49_ASN;A_50_ILE;A_82_ALA
0.042 -17.574   3.707 -12.914 A_152_MET;A_155_PRO;A_156_ILE;A_298_LEU;A_315_LEU;A_316_PHE
0.040  13.422  -8.652  16.550 B_149_ASP;B_305_ARG;B_306_VAL;B_309_GLN;B_310_GLN;B_311_SER;B_312_VAL;B_313_SER
0.033  -5.860   2.778  -7.574 A_138_PRO;A_150_HIS;A_152_MET;A_184_LYS;B_105_ARG;B_106_LYS
0.033 -24.849   4.850  -7.951 A_24_GLU;A_156_ILE;A_293_LEU;A_294_SER;A_295_VAL;A_296_GLY;A_297_PRO;A_298_LEU
0.028  20.379  26.359  -8.404 B_241_VAL;B_247_GLU;B_248_VAL;B_268_SER;B_269_THR;B_270_ILE
0.025  22.559   1.998  11.750 B_156_ILE;B_294_SER;B_295_VAL;B_296_GLY;B_297_PRO;B_298_LEU;B_299_LEU;B_301_GLU;B_315_LEU
0.023 -26.446  -9.058  10.255 A_16_ASN;A_17_SER;A_40_ARG;A_68_PRO;A_72_HIS;A_75_GLU
0.020   7.814   1.468  -8.094 B_100_TYR;B_101_ALA;B_102_ARG;B_103_GLN;B_136_HIS;B_226_ILE
0.020 -28.961   2.288   2.234 A_18_ASN;A_20_GLU;A_277_ASN;A_279_ILE;A_280_LYS;A_281_LEU;A_286_LYS;A_292_GLN
0.018  26.376 -10.199 -10.794 B_16_ASN;B_17_SER;B_40_ARG;B_68_PRO;B_72_HIS;B_75_GLU
0.016  18.913   5.307 -14.304 B_227_ILE;B_228_ASP;B_229_THR;B_256_VAL;B_257_LEU;B_258_SER;B_259_GLY;B_260_PRO;B_261_ALA;B_262_VAL;B_281_LEU
0.015 -21.087   6.067  12.846 A_227_ILE;A_228_ASP;A_255_PRO;A_256_VAL;A_257_LEU;A_258_SER;A_259_GLY;A_261_ALA;A_262_VAL;A_284_GLU
0.015 -19.047  15.971  14.985 A_229_THR;A_230_ALA;A_234_THR;A_260_PRO;A_261_ALA;A_262_VAL;A_263_GLU;A_264_ARG;A_265_ILE;A_266_ASN;A_267_ASN;A_268_SER
0.014   6.146  10.671  -7.379 B_174_PRO;B_175_ASP;B_176_HIS;B_177_GLY;B_178_GLY;B_224_ASP;B_232_THR
0.014 -23.346  24.425   9.229 A_266_ASN;A_268_SER;A_269_THR;A_270_ILE;A_271_LYS;A_289_ARG
0.014  19.439  21.372 -14.965 B_234_THR;B_238_ASN;B_264_ARG;B_265_ILE;B_267_ASN;B_268_SER;B_269_THR
0.014 -17.982 -22.927   6.135 A_77_LEU;A_78_ILE;A_79_MET;A_80_VAL;A_81_ASP;A_82_ALA;A_85_ARG;A_125_ALA
0.013  16.698 -16.756  14.816 B_58_ASP;B_60_TYR;B_90_THR;B_92_ASN;B_129_ARG;B_306_VAL;B_307_HIS;B_308_GLU;B_309_GLN
0.013 -17.673  24.419  16.893 A_238_ASN;A_267_ASN
0.012 -19.629 -16.333 -13.451 A_10_LEU;A_58_ASP;A_60_TYR;A_90_THR;A_92_ASN;A_303_ILE;A_306_VAL;A_307_HIS;A_308_GLU
0.011  15.582   0.731  17.867 B_312_VAL;B_313_SER;B_314_TYR;B_315_LEU;B_316_PHE
0.011   4.015  31.068  -4.520 B_211_ILE;B_213_GLY;B_243_ASN
0.011   8.454   1.326   6.270 B_134_ASP;B_135_LEU;B_138_PRO;B_150_HIS;B_151_LEU;B_152_MET;B_181_ARG;B_184_LYS;B_316_PHE
0.011 -29.551 -24.474  17.838 A_41_PHE;A_42_SER;A_43_ASP;A_47_GLN
0.010  26.806   0.083  -9.233 B_279_ILE;B_280_LYS;B_281_LEU;B_282_PRO;B_283_GLU;B_284_GLU;B_285_LYS
>1dl5
0.983  33.244  -9.450   4.068 B_56_SER;B_82_ILE;B_83_GLY;B_84_GLY;B_85_GLY;B_106_VAL;B_107_GLU;B_108_TYR;B_151_THR;B_152_VAL
0.968 -32.727  -1.594   9.587 A_82_ILE;A_83_GLY;A_84_GLY;A_85_GLY;A_106_VAL;A_107_GLU;A_108_TYR;A_151_THR;A_152_VAL
0.568  -8.864  -0.165   0.403 A_248_THR;A_249_ARG;A_250_ARG;A_306_GLY;A_307_TYR;A_308_ASN;A_309_ALA;A_310_PHE;A_311_SER
0.546   9.149   2.015   1.655 B_248_THR;B_249_ARG;B_250_ARG;B_306_GLY;B_307_TYR;B_308_ASN;B_309_ALA;B_310_PHE;B_311_SER
0.332  -2.304  13.562  11.123 A_223_LEU;A_224_ARG;A_259_TYR;A_266_VAL;A_267_VAL;A_268_GLU;A_277_TYR
0.231  12.717  13.251  -2.763 B_194_TYR;B_196_VAL;B_304_HIS;B_312_HIS
0.187  -0.378 -12.572  -6.178 B_224_ARG;B_225_GLU;B_226_PHE;B_259_TYR;B_266_VAL;B_277_TYR
0.110 -15.395  20.832   4.115 A_237_SER;A_238_HIS;A_239_ILE;A_241_VAL;A_258_PHE
0.101 -37.766   4.846   3.652 A_45_VAL;A_57_THR;A_58_SER;A_59_SER;A_60_GLN;A_63_LEU;A_64_MET;A_151_THR;A_204_ARG;A_205_PHE;A_206_ILE
0.089  21.043 -11.843  -3.965 B_155_ASP;B_176_ASN;B_178_LYS;B_207_THR;B_212_LEU;B_213_GLY;B_214_ASN;B_215_LEU;B_216_LEU
0.086 -10.592   0.603 -12.868 A_191_LYS;A_194_TYR;A_304_HIS;A_312_HIS;B_229_ASN;B_230_ARG
0.081  14.716 -11.634 -15.992 B_179_LEU;B_238_HIS;B_256_GLY;B_258_PHE
0.064  22.191  13.956  -6.803 B_196_VAL;B_197_GLY;B_198_ASN;B_302_MET
0.056 -20.939   8.601 -14.776 A_197_GLY;A_198_ASN;A_300_TYR;A_301_LEU;A_302_MET;A_314_SER;A_315_CYS;A_317_ILE
0.053   5.074  10.739   6.308 A_226_PHE;A_227_PRO;A_228_PHE;A_229_ASN;A_264_ASN;A_265_GLY;A_276_ILE;A_277_TYR;A_278_GLY;A_279_ASP;B_308_ASN
0.041 -21.177  20.446  -6.697 A_239_ILE;A_296_ARG;A_297_SER;A_299_GLU;A_300_TYR
0.036  -4.376  22.644  -6.170 A_232_ILE;A_233_LEU;A_234_LEU;A_235_VAL;A_287_LEU;A_295_TYR
0.035   3.274  21.318   6.582 A_228_PHE;A_230_ARG;A_231_GLU;A_275_ARG;A_277_TYR
0.034 -28.188  -6.502  15.514 A_106_VAL;A_107_GLU;A_108_TYR;A_109_SER;A_132_CYS;A_133_GLY;A_134_ASP;A_135_GLY
0.033   5.484   9.794  -1.766 A_229_ASN;A_230_ARG;A_278_GLY;A_279_ASP;A_280_ALA;A_281_PRO;A_284_GLU;B_194_TYR;B_285_ASN;B_310_PHE;B_311_SER;B_312_HIS
0.029  20.029   1.039 -18.887 B_182_ARG;B_236_ARG;B_239_ILE;B_296_ARG;B_297_SER;B_298_PHE;B_299_GLU;B_300_TYR
0.026 -17.356   1.719  -0.650 A_156_GLU;A_157_VAL;A_188_PHE;A_195_LEU;A_246_LEU;A_247_LEU;A_249_ARG;A_305_VAL;A_306_GLY;A_307_TYR
0.023  -6.952  18.778  15.591 A_254_ILE;A_255_ASP;A_257_THR;A_259_TYR;A_268_GLU
0.022  36.982  -6.839  -5.144 B_45_VAL;B_57_THR;B_58_SER;B_59_SER;B_60_GLN;B_63_LEU;B_204_ARG;B_205_PHE;B_206_ILE
0.020  27.229  -8.953   9.604 B_106_VAL;B_107_GLU;B_108_TYR;B_132_CYS;B_133_GLY;B_134_ASP;B_135_GLY;B_136_TYR;B_137_TYR;B_138_GLY;B_212_LEU
0.019  -5.660   3.752  -6.783 A_194_TYR;A_282_GLU;A_285_ASN;A_289_GLN;A_310_PHE;A_311_SER;A_312_HIS;B_279_ASP;B_281_PRO;B_284_GLU
0.018  19.806  -0.771  -2.220 B_155_ASP;B_156_GLU;B_157_VAL;B_175_ILE;B_188_PHE;B_245_ASP;B_246_LEU;B_249_ARG;B_305_VAL;B_307_TYR
0.016  16.010  -5.021   4.878 B_136_TYR;B_156_GLU;B_157_VAL;B_158_PRO;B_159_GLU;B_215_LEU;B_218_ARG
0.016   5.722 -12.765 -18.128 B_257_THR;B_269_PHE;B_270_LEU;B_271_ASP;B_272_ASP;B_273_ARG
0.013  27.215  -8.126  -9.148 B_175_ILE;B_176_ASN;B_177_LEU;B_181_ARG;B_182_ARG;B_183_GLN;B_184_PRO;B_203_THR;B_204_ARG;B_205_PHE;B_207_THR
0.013  32.610 -17.158   1.379 B_53_GLU;B_54_GLU;B_55_TYR;B_206_ILE
0.012  48.827 -14.346   9.614 B_29_GLU;B_31_LEU;B_32_THR;B_115_ILE;B_119_ASN;B_122_ARG
0.011  10.840  -3.895 -21.608 B_234_LEU;B_235_VAL;B_236_ARG;B_237_SER;B_238_HIS;B_239_ILE;B_271_ASP;B_272_ASP;B_290_TRP
0.011 -10.254  23.100 -12.063 A_235_VAL;A_291_GLU;A_294_GLY;A_295_TYR
0.011  -1.700   3.090 -15.583 B_230_ARG;B_232_ILE;B_284_GLU;B_287_LEU
0.011 -18.903   8.014   9.365 A_155_ASP;A_176_ASN;A_178_LYS;A_213_GLY;A_214_ASN;A_215_LEU;A_216_LEU;A_217_GLU;A_245_ASP;A_251_LEU
0.011  -4.873  22.396   5.058 A_231_GLU;A_232_ILE;A_268_GLU;A_269_PHE;A_270_LEU;A_271_ASP;A_272_ASP;A_273_ARG;A_274_MET;A_275_ARG
0.011 -42.836 -15.421  -2.651 A_91_ALA;A_94_SER;A_95_ARG;A_96_VAL;A_98_GLY;A_99_GLU;A_125_ILE;A_127_ASN
0.010 -31.742   8.686  10.169 A_176_ASN;A_183_GLN;A_205_PHE;A_206_ILE;A_207_THR;A_208_ALA
>1dlj
0.987   8.833   4.492  -3.677 A_6_ALA;A_7_GLY;A_8_SER;A_9_GLY;A_10_TYR;A_11_VAL;A_12_GLY;A_80_ALA;A_81_THR;A_82_PRO;A_117_SER
0.700  -4.804  -2.577   2.475 A_249_TYR;A_256_TYR;A_257_GLY;A_258_GLY;A_261_LEU;A_319_MET;A_320_LYS;A_402_ASP
0.159   6.722  10.391  17.491 A_48_GLU;A_49_TYR;A_52_TYR;A_53_TYR;A_153_LEU
0.110  -7.800 -16.196   7.405 A_210_TYR;A_213_LEU;A_214_ARG;A_217_TYR;A_218_PHE;A_245_ILE
0.068 -12.355   8.890  -8.784 A_317_LEU;A_332_LYS;A_335_ILE;A_347_ILE;A_352_LEU;A_355_LEU;A_356_GLU;A_359_ASP
0.055  15.274  10.484  17.232 A_21_LEU;A_53_TYR;A_57_LYS;A_186_LYS
0.054 -14.792  -9.094  16.792 A_233_HIS;A_236_ILE;A_237_GLN;A_240_SER;A_247_MET;A_250_ASN;A_399_PHE;A_401_ARG
0.050 -21.224  -0.299   8.675 A_382_TYR;A_395_SER;A_396_ARG;A_397_ASP;A_398_ILE
0.047   3.302  -9.102   5.541 A_142_PHE;A_157_ARG;A_203_VAL;A_204_LYS;A_206_PHE;A_207_ALA;A_208_ASN;A_211_LEU
0.031   7.074 -18.333  -5.808 A_121_ILE;A_202_ALA;A_206_PHE;A_268_LEU;A_271_ASN;A_272_TYR;A_275_ILE
0.021  -8.027  -6.077   9.837 A_214_ARG;A_248_HIS;A_249_TYR;A_250_ASN;A_251_ASN;A_401_ARG;A_402_ASP
0.021 -18.728 -16.854   6.288 A_217_TYR;A_220_GLU;A_221_LEU;A_222_ASP;A_224_TYR;A_225_ALA;A_235_ILE
0.016 -27.878  -2.485   3.650 A_226_GLU;A_301_VAL;A_393_VAL;A_394_TYR;A_395_SER;A_396_ARG
0.011   4.293   0.793   5.026 A_10_TYR;A_11_VAL;A_141_GLU;A_142_PHE;A_143_LEU;A_144_ARG;A_145_GLU;A_147_LYS;A_148_ALA;A_151_ASP
>1dlw
0.982   5.672   3.490   0.613 A_20_TYR;A_33_PHE;A_41_GLN;A_45_THR;A_64_LEU;A_67_VAL;A_68_HIS;A_71_MET;A_113_VAL
>1dly
0.973  -5.356   0.114  -2.768 A_63_TYR;A_76_PHE;A_84_GLN;A_88_GLN;A_107_MET;A_110_ALA;A_111_HIS;A_158_VAL
>1dmh
0.517  -3.867   5.642  -1.513 A_80_PHE;B_41_LEU;B_55_TYR;B_58_GLY;B_59_VAL;B_62_LEU
0.410   4.420   5.404   3.198 A_41_LEU;A_55_TYR;A_58_GLY;A_59_VAL;A_62_LEU
0.158 -21.751   3.952  -6.839 A_85_ASP;A_88_MET;A_103_ARG;A_104_THR;A_106_GLU;A_228_PHE;A_236_LYS;A_237_LEU;A_238_THR;A_302_GLN;A_303_VAL;A_304_VAL;A_308_ARG
0.152  17.624  -4.793  -3.316 B_73_LEU;B_106_GLU;B_107_GLY;B_108_PRO;B_109_LEU;B_164_TYR;B_200_TYR;B_221_ARG;B_224_HIS;B_226_HIS
0.123  44.395  -1.633   0.243 B_137_HIS;B_138_GLY;B_139_THR;B_189_GLN;B_287_VAL;B_288_PHE;B_289_ASP
0.108  -0.907   3.576  -9.946 A_30_VAL;A_34_ILE;B_57_ALA;B_58_GLY;B_61_TYR;B_211_LEU
0.104  19.734   4.659   6.407 A_52_SER;A_56_TRP;B_85_ASP;B_88_MET;B_104_THR;B_106_GLU;B_238_THR;B_302_GLN;B_303_VAL;B_304_VAL
0.087 -13.158  -7.551   2.577 A_69_GLN;A_73_LEU;A_108_PRO;A_109_LEU;A_167_PHE;A_200_TYR
0.072  18.326   8.250 -12.039 A_17_VAL;B_250_TYR;B_251_ASP;B_252_ASP;B_253_PHE;B_255_TYR
0.069 -19.722  -0.527  -0.426 A_81_ASP;A_104_THR;A_105_ILE;A_106_GLU;A_107_GLY;A_108_PRO;A_109_LEU;A_156_TRP;A_221_ARG;A_226_HIS;A_238_THR;A_240_GLN;A_306_ARG
0.067  10.951  -3.787   1.765 A_56_TRP;A_59_VAL;A_63_ASN;B_69_GLN;B_70_GLU;B_71_ALA;B_72_GLY;B_73_LEU;B_108_PRO;B_306_ARG
0.067 -43.429 -11.730  -0.857 A_120_TYR;A_135_ILE;A_137_HIS;A_191_ARG;A_192_VAL;A_277_ASN
0.064 -31.537  -5.552  14.482 A_196_LEU;A_197_PRO;A_223_ALA;A_243_VAL;A_244_ALA;A_246_ASP;A_265_ALA
0.062  -9.758  -0.777  -1.915 A_70_GLU;A_71_ALA;A_72_GLY;A_73_LEU;A_75_SER;A_76_PRO;A_108_PRO;A_306_ARG;B_55_TYR;B_56_TRP;B_59_VAL;B_60_ALA;B_63_ASN
0.061 -15.986   7.363  12.836 A_217_ARG;A_218_HIS;A_251_ASP;A_252_ASP;A_253_PHE;A_255_TYR;B_17_VAL;B_18_ALA
0.056  29.819  -7.395 -14.327 B_196_LEU;B_197_PRO;B_198_ALA;B_199_GLY;B_223_ALA;B_243_VAL;B_246_ASP
0.055  35.516 -18.116 -12.268 B_129_PRO;B_130_ASN;B_131_GLY;B_132_HIS;B_133_THR;B_195_ILE;B_282_PRO
0.052   0.554   5.402  10.877 A_211_LEU;A_214_GLN;B_30_VAL;B_33_ILE;B_34_ILE
0.047  17.142  -7.673 -12.287 B_161_LYS;B_162_GLY;B_163_PHE;B_199_GLY;B_200_TYR;B_201_GLY;B_202_CYS;B_203_PRO;B_219_GLY;B_220_ASN
0.042 -22.756  12.513   3.823 A_82_HIS;A_86_MET;A_89_ASP;A_255_TYR;A_257_THR;A_258_ARG
0.041  33.078  12.092  15.801 B_143_ALA;B_293_THR;B_294_ARG;B_295_LEU;B_296_VAL
0.041  42.416  -9.308   2.707 B_119_GLY;B_120_TYR;B_136_LEU;B_137_HIS;B_138_GLY;B_189_GLN;B_190_TYR;B_191_ARG;B_192_VAL
0.036 -34.376 -18.108   9.056 A_122_ARG;A_124_ASP;A_126_GLY;A_128_ASP;A_131_GLY;A_132_HIS;A_133_THR;A_134_LEU;A_193_ARG;A_194_THR;A_195_ILE
0.032 -32.207  -2.609 -15.165 A_150_ASN;A_151_ALA;A_152_LYS;A_229_VAL;A_230_SER;A_231_ALA;A_232_ASP
0.030  22.234  15.025  -4.125 A_10_ASP;B_82_HIS;B_86_MET
0.030 -44.506  -1.049   0.488 A_137_HIS;A_138_GLY;A_139_THR;A_189_GLN;A_287_VAL;A_288_PHE;A_289_ASP
0.029  15.502 -14.272  -3.868 B_163_PHE;B_164_TYR;B_165_SER;B_166_HIS;B_167_PHE;B_168_ASP;B_169_PRO
0.029 -32.336  14.309 -15.146 A_97_ILE;A_293_THR;A_294_ARG;A_295_LEU;A_296_VAL
0.028 -18.825  -7.626   9.693 A_158_ALA;A_161_LYS;A_162_GLY;A_163_PHE;A_164_TYR;A_198_ALA;A_199_GLY;A_200_TYR;A_201_GLY;A_202_CYS
0.026   3.956   1.049  -4.029 A_62_LEU;B_61_TYR;B_62_LEU;B_65_LEU;B_70_GLU;B_71_ALA;B_74_LEU;B_75_SER;B_78_LEU;B_211_LEU
0.023  22.106  -2.919  11.200 B_110_TYR;B_154_GLU;B_228_PHE;B_236_LYS;B_303_VAL;B_304_VAL;B_308_ARG
0.021  41.021 -16.249  -1.195 B_120_TYR;B_122_ARG;B_135_ILE;B_191_ARG;B_192_VAL;B_193_ARG;B_277_ASN;B_278_ASP;B_279_VAL
0.019 -37.345   5.709  -1.470 A_100_ALA;A_101_THR;A_141_PHE;A_288_PHE;A_289_ASP;A_290_LEU;A_291_LYS
0.019  28.501   6.956   8.189 B_99_ASN;B_101_THR;B_103_ARG;B_235_ARG;B_236_LYS;B_237_LEU;B_238_THR;B_291_LYS;B_292_LEU;B_293_THR;B_302_GLN
0.018 -13.895  -3.805  14.962 A_200_TYR;A_201_GLY;A_202_CYS;A_204_PRO;A_209_GLN;A_218_HIS;A_219_GLY;A_220_ASN
0.015  33.405 -18.633   5.273 B_115_PRO;B_117_SER;B_121_ALA;B_122_ARG;B_123_MET;B_180_ARG
0.015  38.350   5.553   4.556 B_100_ALA;B_101_THR;B_139_THR;B_140_ILE;B_141_PHE;B_289_ASP;B_290_LEU;B_291_LYS;B_292_LEU
0.014 -22.423  -4.005 -11.575 A_110_TYR;A_154_GLU;A_228_PHE;A_236_LYS;A_308_ARG
0.014 -25.682  -9.132  -5.611 A_110_TYR;A_111_VAL;A_114_ALA;A_154_GLU;A_155_ILE;A_156_TRP;A_179_ARG;A_180_ARG;A_181_SER;A_228_PHE
0.014 -14.094   2.109  -8.375 A_304_VAL;A_305_ASP;A_306_ARG;A_307_PRO;A_308_ARG;B_52_SER;B_53_ASP;B_55_TYR;B_56_TRP;B_57_ALA
0.013  27.001 -16.630  -5.540 B_124_ASP;B_125_ASP;B_127_SER;B_128_ASP;B_157_HIS;B_158_ALA;B_159_ASN;B_160_THR;B_173_GLN;B_177_ASN;B_178_MET;B_195_ILE
0.013  32.266  -2.176  16.992 B_150_ASN;B_151_ALA;B_152_LYS;B_230_SER;B_231_ALA;B_232_ASP
0.013  26.256 -10.080   6.336 B_110_TYR;B_111_VAL;B_114_ALA;B_115_PRO;B_154_GLU;B_155_ILE;B_156_TRP;B_176_PHE;B_179_ARG;B_180_ARG;B_181_SER
0.013  19.187   0.182  -9.564 B_200_TYR;B_219_GLY;B_220_ASN;B_221_ARG;B_222_PRO;B_224_HIS;B_251_ASP;B_252_ASP;B_253_PHE;B_254_ALA;B_255_TYR
0.012 -21.888 -17.294   2.180 A_163_PHE;A_164_TYR;A_165_SER;A_166_HIS;A_168_ASP;A_172_GLU;A_173_GLN;A_174_GLN;A_175_ALA;A_176_PHE;A_177_ASN;A_178_MET
0.012  30.860   8.942  -0.076 B_99_ASN;B_100_ALA;B_101_THR;B_102_PRO;B_103_ARG;B_239_THR;B_258_ARG;B_259_GLU;B_260_GLY;B_261_LEU
0.011 -13.102  13.015 -13.666 A_29_ARG;A_87_ARG;B_49_ASN;B_50_ILE;B_51_THR;B_54_GLU
0.011 -34.453 -20.540  -2.596 A_121_ALA;A_122_ARG;A_123_MET;A_124_ASP;A_180_ARG
0.010  -8.730   9.224  -7.834 A_84_LEU;A_87_ARG;B_45_ILE;B_49_ASN;B_50_ILE;B_51_THR;B_52_SER;B_54_GLU;B_55_TYR;B_56_TRP
0.010   0.900  12.045  -9.835 A_29_ARG;A_30_VAL;A_31_LYS;A_32_GLN;A_33_ILE;A_34_ILE;A_35_HIS;A_36_ARG;A_37_VAL;A_38_LEU;B_48_LEU
>1dmr
0.990  -9.239   0.306   2.438 A_157_GLY;A_158_TRP;A_159_LYS;A_474_GLY;A_475_GLY;A_476_ASN;A_690_LEU;A_691_HIS;A_692_SER;A_693_GLN
0.959   7.343   0.888   4.820 A_227_ALA;A_228_ALA;A_229_ASP;A_232_LYS;A_233_THR;A_363_GLY;A_364_TRP;A_365_SER;A_368_ARG;A_401_HIS;A_685_HIS;A_797_GLN
0.450  30.795  -6.809 -15.873 A_307_ILE;A_308_ALA;A_311_THR;A_312_SER;A_313_GLY;A_314_PHE;A_315_ASP
0.417   0.339   6.781  14.877 A_686_PRO;A_687_PHE;A_688_ASN;A_689_ARG;A_703_TYR;A_709_GLU;A_710_PRO;A_754_GLN;A_756_TYR
0.286  -7.812 -11.623  -1.544 A_159_LYS;A_160_SER;A_161_PRO;A_162_GLY;A_163_ARG;A_166_ASN;A_238_TRP;A_239_VAL;A_527_GLU
0.286  17.261 -16.076  -7.630 A_622_ARG;A_623_TYR;A_624_ALA;A_625_SER;A_626_PHE;A_635_LEU
0.227  37.679  -7.536  -2.126 A_300_ASP;A_301_LEU;A_302_TYR;A_303_ASP;A_304_LYS;A_354_GLU
0.164  -2.620  -5.339  -3.574 A_156_TYR;A_157_GLY;A_158_TRP;A_187_ASP;A_238_TRP;A_402_TYR
0.145 -16.611 -16.120 -15.346 A_173_ARG;A_419_THR;A_420_ASP;A_421_GLY;A_569_GLU;A_572_GLU;A_579_TRP
0.124  -0.303   0.704   2.064 A_156_TYR;A_158_TRP;A_189_SER;A_368_ARG;A_685_HIS;A_690_LEU;A_691_HIS;A_757_GLU
0.063  32.125 -13.582   4.394 A_221_GLU;A_354_GLU;A_355_SER;A_356_LYS;A_357_ARG;A_388_GLN
0.045 -11.657  -4.048 -19.454 A_176_THR;A_180_GLY;A_181_TYR;A_182_VAL;A_183_ASN;A_428_PRO;A_430_TRP;A_437_SER
0.040 -22.632 -22.234   7.500 A_524_ASN;A_577_MET;A_605_TRP
0.037  39.429   6.951   1.196 A_294_HIS;A_298_ALA;A_299_GLU;A_347_LYS
0.032 -23.976 -11.188   1.158 A_165_HIS;A_518_THR;A_522_GLU;A_523_ARG;A_551_ARG;A_552_SER;A_553_ASP;A_554_TYR;A_555_ASP;A_576_GLU
0.029  -7.905  28.244   8.551 A_730_ARG;A_737_GLN;A_772_LEU;A_806_TYR
0.027   3.631  12.030 -14.148 A_443_ARG;A_446_ASP;A_785_ILE;A_786_GLY;A_788_SER;A_792_GLN
0.025   7.529 -24.500   0.273 A_408_PRO;A_409_SER;A_410_THR;A_411_SER;A_615_THR;A_616_ASP;A_617_GLY
0.022  -6.742  -2.769 -10.318 A_153_GLY;A_154_GLY;A_155_SER;A_156_TYR;A_172_ARG;A_183_ASN;A_184_GLY;A_185_ALA;A_186_GLY;A_441_VAL
0.020   7.056  22.279  24.473 A_718_ALA;A_719_ALA;A_722_GLY;A_723_ILE;A_724_ALA;A_725_ASP;A_744_VAL
0.019  37.497  -1.378 -10.892 A_297_VAL;A_302_TYR;A_304_LYS;A_314_PHE;A_318_LEU
0.019 -17.791  -1.807   1.421 A_167_CYS;A_473_VAL;A_474_GLY;A_500_HIS;A_501_ASP;A_502_PHE;A_515_LEU;A_516_PRO;A_517_ALA;A_518_THR;A_553_ASP
0.019  -4.000   2.386 -21.520 A_430_TRP;A_435_GLY;A_436_ALA;A_437_SER;A_438_VAL;A_439_ILE;A_455_PHE;A_462_SER;A_463_LYS;A_465_PRO
0.018  29.729  -2.894 -24.045 A_315_ASP;A_316_LYS;A_647_LYS
0.018  24.496   7.016 -15.723 A_316_LYS;A_320_TYR;A_645_TYR;A_658_PRO;A_659_ALA;A_660_HIS;A_661_PRO;A_662_THR
0.017   0.716 -13.037  -0.301 A_238_TRP;A_239_VAL;A_402_TYR;A_403_SER;A_530_GLY;A_531_ASP;A_532_TYR
0.016   6.969   0.590  16.109 A_229_ASP;A_231_ILE;A_232_LYS;A_267_THR;A_268_LYS;A_269_THR;A_271_GLU;A_687_PHE;A_756_TYR
0.014  -2.643  21.581  24.283 A_706_GLN;A_724_ALA;A_725_ASP;A_726_GLY;A_727_ASP;A_728_VAL
0.014  18.322  10.011  15.453 A_263_ASP;A_264_PRO;A_277_HIS;A_278_ILE;A_279_THR;A_746_ASP;A_747_ALA;A_748_VAL;A_749_MET
0.012   8.140  -7.672  17.088 A_79_HIS;A_231_ILE;A_246_TYR;A_249_LEU;A_250_GLU;A_272_PHE
0.011  -4.186   4.147   8.191 A_686_PRO;A_689_ARG;A_690_LEU;A_691_HIS;A_692_SER;A_693_GLN;A_757_GLU;A_758_GLY;A_759_GLY
0.011 -11.945 -17.470  -7.934 A_163_ARG;A_416_ALA;A_417_GLY;A_418_ILE;A_419_THR;A_583_PHE
>1dnp
0.814 -17.551  -0.310  -7.815 B_44_HIS;B_106_GLU;B_109_GLU;B_367_MET;B_374_ASP;B_375_LEU
0.754  17.347   0.384  -8.490 A_44_HIS;A_106_GLU;A_109_GLU;A_367_MET;A_375_LEU
0.592  18.055 -16.020  -1.075 A_281_TYR;A_341_ASN;A_345_MET;A_380_GLY;A_381_GLY;A_384_TRP
0.591 -17.660  16.731  -0.966 B_281_TYR;B_341_ASN;B_345_MET;B_380_GLY;B_381_GLY;B_384_TRP
0.489 -15.384  22.323  -8.866 B_298_ILE;B_383_GLN;B_384_TRP;B_387_SER;B_388_THR;B_389_GLY;B_390_THR;B_391_ASP;B_392_ALA;B_393_ALA;B_394_PRO;B_395_TYR
0.335 -21.670  -7.134  -6.527 B_8_ARG;B_9_GLN;B_37_THR;B_40_GLN;B_41_TRP;B_44_HIS;B_46_MET;B_80_PHE;B_104_GLN;B_109_GLU;B_112_ARG
0.334 -23.003  10.775   5.792 B_222_TYR;B_234_THR;B_235_SER;B_238_SER;B_271_TRP;B_274_GLU
0.330  22.444   7.997  -5.734 A_8_ARG;A_9_GLN;A_34_TYR;A_35_ILE;A_37_THR;A_41_TRP;A_80_PHE;A_104_GLN;A_109_GLU;A_112_ARG
0.290  22.877  -9.474   5.302 A_235_SER;A_236_ARG;A_237_LEU;A_238_SER
0.268   8.558 -26.763   1.934 A_397_ARG;A_398_ILE;A_399_PHE;A_400_ASN;A_403_THR;A_404_GLN
0.267  -6.798  28.406   0.679 B_397_ARG;B_398_ILE;B_399_PHE;B_400_ASN;B_453_HIS;B_457_ARG
0.190   9.353  16.557  -5.189 A_38_PRO;A_39_ARG;A_189_ASN;B_309_ASN;B_312_HIS;B_450_ILE;B_451_VAL
0.134  17.095 -21.414  -7.776 A_383_GLN;A_384_TRP;A_387_SER;A_389_GLY;A_390_THR;A_391_ASP;A_392_ALA;A_393_ALA;A_394_PRO
0.120  37.545  -2.055   8.898 A_14_HIS;A_15_ASP;A_168_CYS;A_208_ILE;A_211_LEU;A_212_ARG;A_250_GLN;A_254_ARG
0.097  11.757  12.117  11.673 A_52_GLU;A_192_ARG;A_193_GLN;A_194_SER;B_434_TRP;B_444_LEU;B_445_ASP;B_446_TYR;B_447_PRO;B_448_GLN
0.079  -3.076 -22.520   8.057 A_322_GLY;A_323_TYR;A_324_PRO;A_402_THR;A_431_HIS;A_432_GLU;A_449_PRO
0.079 -14.959  23.954   1.888 B_342_ARG;B_345_MET;B_384_TRP;B_397_ARG;B_399_PHE;B_404_GLN
0.076  23.688 -21.333   1.284 A_150_PHE;A_226_ARG;A_273_ASN;A_274_GLU;A_277_TRP
0.073 -32.904   2.661 -14.656 B_103_TYR;B_105_TYR;B_110_ARG;B_129_ASP;B_136_PRO;B_286_THR
0.072  45.544  -9.450  -0.024 A_164_GLY;A_165_MET;A_166_PRO;A_167_GLU;A_253_HIS
0.069 -10.205 -16.533  -5.238 A_309_ASN;A_312_HIS;B_38_PRO;B_39_ARG;B_78_ASP;B_189_ASN
0.060  12.013 -23.194  16.856 A_228_PHE;A_406_GLU;A_407_LYS;A_408_PHE;A_409_ASP;A_410_HIS;A_411_GLU;A_413_GLU
0.059 -12.412 -12.104  11.232 A_434_TRP;A_444_LEU;A_445_ASP;A_446_TYR;A_447_PRO;A_448_GLN;B_52_GLU;B_192_ARG;B_193_GLN;B_194_SER
0.054 -22.485   9.197  -8.504 B_278_ARG;B_280_PHE;B_281_TYR;B_282_ARG;B_283_HIS;B_284_LEU;B_285_ILE;B_291_LEU;B_375_LEU;B_376_ALA;B_377_ALA;B_380_GLY
0.050 -10.278  22.418  17.962 B_228_PHE;B_405_GLY;B_406_GLU;B_407_LYS;B_408_PHE;B_409_ASP;B_410_HIS;B_411_GLU;B_412_GLY;B_413_GLU
0.047  31.212   0.299 -16.083 A_103_TYR;A_104_GLN;A_110_ARG;A_114_VAL
0.047   5.559  23.317   6.448 B_323_TYR;B_432_GLU;B_449_PRO;B_451_VAL;B_452_GLU;B_453_HIS
0.042  16.517  -6.702  -2.775 A_367_MET;A_370_LEU;A_372_ASP;A_373_GLY;A_374_ASP;A_375_LEU;A_376_ALA;A_377_ALA;A_378_ASN;A_379_ASN;A_380_GLY;A_381_GLY;A_382_TRP
0.040  12.503 -25.662 -12.969 A_298_ILE;A_300_TRP;A_387_SER;A_393_ALA;A_394_PRO;A_395_TYR;A_396_PHE;A_468_ARG
0.037 -38.404   3.813   8.495 B_15_ASP;B_168_CYS;B_211_LEU;B_249_ARG;B_250_GLN;B_251_CYS;B_253_HIS;B_254_ARG
0.033 -24.495  20.053   1.860 B_150_PHE;B_226_ARG;B_270_VAL;B_273_ASN;B_274_GLU;B_277_TRP
0.032  46.813  10.459  -9.274 A_3_HIS;A_21_ALA;A_25_ASN;A_98_HIS;A_100_PHE;A_126_GLU
0.031 -23.870   4.813  -1.298 B_238_SER;B_241_LEU;B_242_ALA;B_278_ARG;B_282_ARG;B_372_ASP;B_374_ASP;B_377_ALA
0.028  30.128 -20.842  12.129 A_218_GLY;A_219_ALA;A_220_GLY;A_221_GLU;A_222_TYR;A_223_GLU;A_224_GLN;A_266_GLY;A_267_ALA;A_268_GLY;A_269_SER;A_270_VAL;A_271_TRP
0.027 -41.665 -20.677  -0.821 B_28_ALA;B_29_ARG;B_30_VAL;B_31_LEU;B_69_GLY;B_70_ILE;B_71_PRO;B_175_ARG;B_177_SER
0.025 -16.128   8.558  -2.785 B_344_ARG;B_366_PHE;B_370_LEU;B_374_ASP;B_375_LEU;B_376_ALA;B_377_ALA;B_378_ASN;B_379_ASN;B_380_GLY;B_381_GLY;B_382_TRP
0.024 -30.621  21.573  10.029 B_219_ALA;B_220_GLY;B_222_TYR;B_223_GLU;B_265_GLY;B_266_GLY;B_267_ALA;B_268_GLY;B_269_SER;B_270_VAL;B_271_TRP
0.024  16.450 -26.032   5.227 A_227_ASP;A_342_ARG;A_407_LYS;A_408_PHE
0.021  25.846  -3.492  -0.757 A_131_SER;A_238_SER;A_241_LEU;A_242_ALA;A_243_THR;A_244_GLY;A_278_ARG;A_282_ARG;A_374_ASP
0.021   9.844 -29.049  -6.100 A_394_PRO;A_395_TYR;A_396_PHE;A_397_ARG;A_398_ILE
0.020  23.762  -7.066  15.579 A_199_HIS;A_210_GLN;A_214_PHE;A_232_GLU;A_234_THR;A_235_SER;A_236_ARG
0.019  29.029 -22.255 -15.604 A_141_THR;A_146_MET;A_147_TYR;A_148_LYS;A_149_VAL;A_152_PRO
0.017 -11.981  27.593 -17.471 B_300_TRP;B_395_TYR;B_468_ARG
0.015  42.065  22.498 -10.316 A_1_THR;A_2_THR;A_29_ARG;A_94_ASN;A_95_SER;A_96_VAL;A_97_THR
0.015   9.497 -28.968  10.320 A_403_THR;A_404_GLN;A_406_GLU;A_407_LYS
0.014  -4.112  22.199   9.829 B_325_ILE;B_400_ASN;B_401_PRO;B_402_THR;B_403_THR;B_404_GLN;B_405_GLY;B_406_GLU;B_407_LYS;B_431_HIS
0.014 -45.579 -10.094  -8.187 B_3_HIS;B_21_ALA;B_22_ALA;B_24_ARG;B_25_ASN;B_98_HIS;B_100_PHE;B_126_GLU
0.013  39.022   0.031  -9.507 A_17_LEU;A_103_TYR;A_126_GLU;A_127_GLY;A_128_PHE;A_129_ASP
0.013 -40.451   0.781  -6.350 B_17_LEU;B_128_PHE;B_129_ASP;B_130_ASP
0.013  42.648  20.418  -2.057 A_1_THR;A_2_THR;A_3_HIS;A_28_ALA;A_29_ARG;A_30_VAL;A_31_LEU;A_175_ARG;A_177_SER
0.012 -14.711  19.080 -20.431 B_297_PHE;B_298_ILE;B_299_ALA;B_300_TRP
0.012  22.566   5.885 -15.052 A_80_PHE;A_106_GLU;A_107_VAL;A_108_ASN;A_109_GLU;A_110_ARG;A_111_ALA;A_112_ARG;A_113_ASP
0.011  21.897  10.615  11.919 A_52_GLU;A_53_LEU;A_55_ASN;A_56_ALA;A_57_GLN;A_59_ASN;A_202_VAL
0.011  -7.335  30.283  -7.159 B_395_TYR;B_396_PHE;B_397_ARG;B_457_ARG;B_461_LEU
0.011 -16.075 -19.946  13.806 A_434_TRP;A_438_GLN;A_442_VAL;A_448_GLN
0.011 -10.815  28.389   9.024 B_403_THR;B_404_GLN;B_407_LYS;B_408_PHE
0.011 -24.473  17.776  -9.822 B_146_MET;B_147_TYR;B_148_LYS;B_149_VAL;B_150_PHE;B_153_PHE;B_277_TRP;B_280_PHE;B_284_LEU;B_390_THR;B_391_ASP
0.011  -6.196 -24.773 -11.357 A_458_VAL;A_459_GLN;A_462_ALA
0.011  -2.805 -26.975  22.773 A_426_PRO;A_427_GLY;A_428_LYS;A_429_VAL;A_436_TRP
0.011  45.399   8.377  -0.628 A_19_LEU;A_20_ALA;A_21_ALA;A_22_ALA;A_23_CYS;A_24_ARG;A_25_ASN;A_172_PRO
0.010   2.654  25.730  15.611 B_406_GLU;B_428_LYS;B_429_VAL;B_430_VAL;B_431_HIS;B_432_GLU;B_433_PRO;B_435_LYS;B_436_TRP
0.010 -13.176   5.760  15.326 B_196_ASP;B_199_HIS;B_232_GLU;B_236_ARG;B_332_GLN;B_336_THR;B_338_TRP;B_417_GLN;B_418_TRP
>1dqn
0.812 -15.079  -5.499   5.020 B_126_GLU;B_127_TYR;B_129_ASP;B_180_TRP;B_181_LEU;B_186_LEU
0.724  15.690   4.745   4.440 A_126_GLU;A_127_TYR;A_128_VAL;A_129_ASP;A_186_LEU
0.653  -1.405   0.913 -10.047 A_38_PHE;A_42_LYS;B_38_PHE;B_39_GLU;B_42_LYS;B_78_LEU;B_82_HIS
0.077 -16.413 -16.081 -12.861 B_10_VAL;B_11_LYS;B_14_LEU;B_32_PHE;B_33_HIS;B_34_LEU
0.061  25.824  -1.159  13.634 A_130_SER;A_132_HIS;A_135_PHE;A_160_HIS
0.055  17.988  -8.602  -4.926 A_47_ASP;A_48_THR;A_51_ARG;A_169_PHE;A_170_TYR;A_171_GLY;A_172_TYR;A_173_THR;A_218_HIS
0.029  17.183  15.061 -13.414 A_10_VAL;A_14_LEU;A_32_PHE;A_33_HIS;A_34_LEU;A_208_VAL
0.029 -15.782  -0.093  10.905 B_103_GLU;B_105_VAL;B_125_ASP;B_130_SER;B_131_GLY;B_132_HIS;B_133_THR;B_134_ILE
0.024  -7.404   3.668 -15.225 B_5_VAL;B_39_GLU;B_42_LYS;B_43_ALA;B_46_ALA;B_224_ILE
0.024  18.132   1.005  11.822 A_96_SER;A_103_GLU;A_105_VAL;A_130_SER;A_131_GLY;A_132_HIS;A_133_THR;A_134_ILE;A_135_PHE
0.023   4.836  -4.143 -12.045 A_39_GLU;A_42_LYS;A_43_ALA;A_46_ALA;A_82_HIS;A_224_ILE;A_228_ASN
0.022 -19.320   8.453  -7.301 B_47_ASP;B_51_ARG;B_170_TYR;B_171_GLY;B_172_TYR;B_218_HIS
0.022  14.647   1.091 -21.171 A_2_ILE;A_3_CYS;A_4_SER;A_5_VAL;A_6_THR;A_7_GLY;A_216_THR
0.022   6.158   4.927  10.424 A_68_LEU;A_69_LEU;A_70_THR;A_71_GLY;A_93_LYS;A_94_VAL;A_193_ARG
0.018  20.434   1.317  22.171 A_97_TYR;A_98_LYS;A_99_GLY;A_100_THR;A_101_ARG;A_102_GLN;A_103_GLU;A_104_SER
0.017  18.888  11.526   0.796 A_178_GLY;A_179_SER;A_180_TRP;A_181_LEU;A_182_ILE;A_200_ASP;A_201_ILE;A_202_ASN
0.016 -23.076   1.935  14.479 B_103_GLU;B_130_SER;B_131_GLY;B_132_HIS;B_135_PHE;B_160_HIS
0.015  -8.220  -2.298   9.412 B_68_LEU;B_69_LEU;B_70_THR;B_71_GLY;B_72_ALA;B_92_VAL;B_126_GLU
0.014  -0.517   7.158  14.469 A_93_LYS;B_90_HIS;B_91_PHE;B_92_VAL;B_111_ASP
0.012  -3.172 -22.694  -1.731 A_84_THR;A_86_PRO;B_21_ARG;B_22_ASN;B_23_ASP;B_24_VAL;B_25_LEU;B_28_GLU;B_192_ARG
0.011  22.911   0.893   5.152 A_128_VAL;A_129_ASP;A_130_SER;A_131_GLY;A_152_LYS;A_153_ASP;A_157_ILE
0.011 -22.324   1.119  -0.761 B_127_TYR;B_128_VAL;B_150_PHE;B_151_VAL;B_152_LYS;B_153_ASP;B_154_VAL;B_172_TYR;B_173_THR;B_174_PRO;B_175_MET
>1dqs
0.904  16.119  -2.417  -0.182 A_119_ASP;A_146_ASP;A_152_LYS;A_162_ASN;A_194_GLU;A_250_LYS;A_268_ASN;A_271_HIS;A_275_HIS;A_287_HIS;B_130_ARG
0.894 -17.597   0.940   0.760 A_130_ARG;B_119_ASP;B_146_ASP;B_147_SER;B_162_ASN;B_194_GLU;B_271_HIS;B_275_HIS;B_287_HIS
0.709  18.903   4.014   4.676 A_81_GLU;A_114_GLY;A_115_GLY;A_116_VAL;A_140_THR;A_142_LEU;A_143_ALA;A_147_SER;A_190_ASN;A_287_HIS
0.664 -20.516  -7.131   5.793 B_113_GLY;B_114_GLY;B_115_GLY;B_116_VAL;B_117_ILE;B_140_THR;B_142_LEU;B_143_ALA;B_187_GLU;B_190_ASN
0.241  28.117  19.475  -5.422 A_19_PHE;A_177_LEU;A_178_GLU;A_181_GLU;A_236_GLU
0.165  35.128  -3.783   7.514 A_320_LEU;A_321_ALA;A_324_GLY;A_325_LEU;A_326_PRO;A_327_THR;A_328_SER;A_331_ASP;A_333_ARG
0.162  21.824  22.604   0.030 A_22_TRP;A_23_ARG;A_51_TYR;A_176_ASP;A_178_GLU;A_179_PHE
0.140  21.091  11.572   6.145 A_44_ASP;A_47_ILE;A_113_GLY;A_114_GLY;A_139_THR;A_140_THR;A_183_LEU;A_184_PRO;A_187_GLU
0.096 -22.364 -21.547  -0.052 B_20_GLY;B_21_LEU;B_22_TRP;B_23_ARG;B_51_TYR;B_176_ASP;B_177_LEU;B_178_GLU;B_179_PHE
0.094  14.535  -9.954   4.510 A_161_LYS;A_163_LEU;A_271_HIS;A_272_SER;A_275_HIS;A_276_ALA;A_351_ASN;A_354_LEU;A_355_ASP;A_356_LYS
0.091 -15.803   8.564   3.835 B_161_LYS;B_162_ASN;B_163_LEU;B_268_ASN;B_271_HIS;B_275_HIS;B_276_ALA;B_354_LEU;B_355_ASP;B_356_LYS
0.072  12.242  21.453  10.396 A_43_THR;A_48_GLY;A_49_SER;A_52_THR;A_53_PRO;A_56_GLU;A_74_ILE;A_76_ASN
0.065  -5.352  -8.083  -7.507 B_132_VAL;B_133_ARG;B_134_TYR;B_168_TRP;B_169_GLN;B_170_PRO;B_171_THR
0.062  -0.410  -0.283   8.395 A_86_ARG;A_89_LYS;A_93_GLU;A_123_PHE;A_164_ILE;B_86_ARG;B_89_LYS;B_93_GLU;B_123_PHE;B_127_THR;B_155_ILE;B_164_ILE
0.060 -34.186 -15.473  -1.896 B_180_LEU;B_188_PHE;B_220_ALA;B_221_VAL;B_236_GLU;B_239_LEU
0.060  28.154 -12.427  16.366 A_329_LEU;A_330_LYS;A_335_ARG;A_341_LYS;A_342_HIS;A_343_CYS;A_344_SER
0.036 -24.303   5.713  -1.994 B_194_GLU;B_197_LYS;B_266_LEU;B_267_LEU;B_268_ASN;B_269_TRP;B_270_GLY;B_271_HIS;B_291_VAL;B_295_MET
0.036 -23.504 -14.432   7.195 B_46_ASN;B_47_ILE;B_51_TYR;B_139_THR;B_140_THR;B_179_PHE;B_182_THR;B_183_LEU;B_184_PRO
0.033  29.427   2.101  10.261 A_186_ARG;A_190_ASN;A_286_LEU;A_289_GLU;A_337_LEU
0.030 -25.074   0.395   8.557 B_186_ARG;B_190_ASN;B_278_GLU;B_285_ILE;B_286_LEU;B_287_HIS;B_288_GLY;B_289_GLU;B_290_CYS;B_291_VAL
0.026  11.979  24.015 -12.051 A_24_ASN;A_25_TYR;A_26_VAL;A_28_LYS;A_29_ASP;A_62_ARG
0.021 -29.508  10.914  16.700 B_281_LEU;B_329_LEU;B_334_ILE;B_335_ARG;B_338_THR;B_341_LYS;B_342_HIS;B_343_CYS
0.017   5.773 -21.903   2.081 A_359_ASP;A_360_GLY;A_361_PRO;B_37_THR;B_38_THR;B_71_ARG;B_101_PRO;B_102_PRO;B_103_CYS;B_104_GLY;B_106_ASP
0.017 -23.371  -2.913  -3.677 B_141_LEU;B_142_LEU;B_144_MET;B_145_VAL;B_146_ASP;B_147_SER;B_191_GLY;B_194_GLU;B_195_VAL;B_197_LYS;B_198_THR;B_246_SER;B_250_LYS
0.017 -13.927 -24.290 -11.644 B_25_TYR;B_26_VAL;B_28_LYS;B_29_ASP
0.016  20.426  24.013 -11.127 A_4_PRO;A_18_ASP;A_19_PHE;A_20_GLY;A_21_LEU;A_24_ASN;A_25_TYR
0.016 -31.328  -4.462  10.893 B_185_VAL;B_186_ARG;B_187_GLU;B_189_ILE;B_286_LEU;B_289_GLU
0.015 -34.655   3.052  -1.088 B_196_ILE;B_207_PHE;B_295_MET;B_315_ARG;B_316_ILE;B_317_VAL;B_318_LYS;B_319_CYS;B_320_LEU;B_321_ALA;B_323_TYR;B_325_LEU
0.015   2.098   5.642  -6.592 A_132_VAL;A_134_TYR;A_167_ILE;A_168_TRP;A_169_GLN;A_170_PRO
0.013  24.169  -5.706   2.765 A_193_ALA;A_194_GLU;A_269_TRP;A_270_GLY;A_271_HIS;A_274_GLY;A_275_HIS;A_287_HIS;A_288_GLY;A_289_GLU;A_290_CYS;A_291_VAL;A_292_ALA;A_293_ILE;A_294_GLY;A_295_MET
0.011  24.258  -5.602  -7.635 A_194_GLU;A_196_ILE;A_197_LYS;A_198_THR;A_199_ALA;A_200_ALA;A_201_ILE;A_202_SER;A_266_LEU;A_267_LEU;A_269_TRP
0.011 -31.888  -8.951   3.250 B_141_LEU;B_183_LEU;B_184_PRO;B_185_VAL;B_186_ARG;B_187_GLU;B_188_PHE;B_189_ILE;B_190_ASN;B_191_GLY;B_192_MET;B_221_VAL
0.010  13.919 -10.470 -12.194 A_257_ASP;A_260_GLU;A_261_GLY;A_262_GLY;A_263_LEU;A_264_ARG;A_265_ASN;A_266_LEU;A_377_THR;A_378_ARG
>1drw
0.963  -8.707  -5.728  -4.894 A_17_MET;A_18_GLY;A_78_ASP;A_79_PHE;A_80_THR;A_81_ARG;A_102_GLY;A_103_THR
0.385   6.024  -6.580  -1.503 A_128_ASN;A_159_HIS;A_163_LYS;A_168_SER;A_170_THR;A_217_VAL;A_218_GLY;A_220_HIS;A_237_ALA;A_243_PHE
0.074 -18.898  -4.608  11.790 A_2_HIS;A_3_ASP;A_25_ALA;A_26_LEU;A_31_VAL;A_32_GLN;A_33_LEU;A_58_THR;A_60_VAL
0.039   6.990   7.221   0.491 A_134_ASN;A_137_LEU;A_138_LYS;A_265_ARG;A_270_LEU
0.034 -19.924  -4.561  -8.256 A_37_LEU;A_38_GLU;A_39_ARG;A_40_GLU;A_64_SER;A_88_HIS
0.030  -2.066   9.805  -3.707 A_123_ILE;A_124_VAL;A_125_PHE;A_126_ALA;A_261_LEU;A_262_PHE;A_263_ASP;A_264_MET;A_266_ASP
0.029   0.085  -0.930  -2.431 A_102_GLY;A_104_THR;A_126_ALA;A_127_ALA;A_128_ASN;A_129_PHE;A_130_SER;A_243_PHE
0.014  27.396  -5.226  -1.806 A_154_GLU;A_191_VAL;A_194_ARG;A_201_ARG;A_207_GLY;A_208_PHE
0.014   3.579 -13.507  -4.957 A_160_HIS;A_162_HIS;A_163_LYS;A_216_ILE;A_217_VAL
0.013  23.067   3.953  10.771 A_143_ALA;A_147_MET;A_151_THR;A_224_PHE;A_229_GLU;A_230_ARG;A_231_LEU
0.011  13.424   0.363   9.546 A_136_MET;A_139_LEU;A_140_LEU;A_232_GLU;A_233_ILE;A_234_THR;A_235_HIS
0.011  30.532   2.072   4.490 A_150_TYR;A_151_THR;A_152_ASP;A_153_ILE;A_201_ARG;A_225_ALA;A_226_ASP;A_227_ILE
0.010  13.155  -6.718   3.253 A_156_ILE;A_157_GLU;A_158_ALA;A_174_MET;A_218_GLY;A_219_GLU;A_220_HIS;A_221_THR;A_222_ALA;A_234_THR;A_235_HIS;A_236_LYS
0.010  23.982   9.556   4.772 A_143_ALA;A_144_ALA;A_145_LYS;A_146_VAL;A_147_MET;A_148_GLY;A_149_ASP;A_150_TYR;A_151_THR;A_153_ILE;A_182_LEU;A_224_PHE
>1dss
0.979 -12.277   7.990  -3.785 G_6_ASN;G_7_GLY;G_8_PHE;G_9_GLY;G_10_ARG;G_11_ILE;G_12_GLY;G_94_SER;G_95_THR;G_96_GLY
0.978  12.724   6.007   5.289 R_6_ASN;R_7_GLY;R_9_GLY;R_10_ARG;R_11_ILE;R_12_GLY;R_94_SER;R_95_THR;R_96_GLY;R_118_SER
0.501  17.004  -0.346  -5.807 R_147_SER;R_148_CYS;R_149_THR;R_150_THR;R_173_THR;R_175_HIS;R_206_SER;R_207_THR;R_208_GLY;R_209_ALA;R_310_TYR
0.483 -17.036  -1.218   3.666 G_147_SER;G_148_CYS;G_149_THR;G_150_THR;G_175_HIS;G_207_THR;G_208_GLY;G_310_TYR;G_312_ASN
0.092 -17.838  -3.947  14.162 G_171_MET;G_205_SER;G_206_SER;G_207_THR;G_210_ALA;G_225_THR;G_226_GLY;G_227_MET;G_228_ALA
0.073 -35.743  -2.230  -2.402 G_128_VAL;G_129_CYS;G_130_GLY;G_131_VAL;G_132_ASN;G_133_LEU;G_265_PRO;G_266_LEU;G_269_VAL
0.056  29.493  11.415  -6.053 R_123_ASP;R_124_ALA;R_125_PRO;R_126_MET;R_215_LYS
0.055  35.357  -1.678   1.034 R_128_VAL;R_129_CYS;R_130_GLY;R_131_VAL;R_132_ASN;R_133_LEU;R_265_PRO;R_266_LEU
0.054 -23.847 -17.229  17.586 G_242_THR;G_243_VAL;G_244_ARG;G_303_PHE;G_304_VAL
0.050   3.036   5.139 -18.074 G_41_TYR;R_192_TRP;R_193_ARG
0.044  -4.230  -1.376  17.748 G_191_ASP;G_192_TRP;G_193_ARG;R_41_TYR
0.041 -24.282   5.824   8.666 G_120_PRO;G_121_SER;G_122_ALA;G_124_ALA;G_126_MET;G_144_SER;G_146_ALA;G_211_LYS;G_212_ALA;G_215_LYS
0.038  23.501  -7.753 -20.376 R_168_GLU;R_169_GLY;R_170_LEU;R_171_MET;R_241_LEU;R_242_THR;R_243_VAL;R_244_ARG;R_303_PHE
0.036  27.646 -23.258 -14.909 R_251_TYR;R_252_ASP;R_255_LYS;R_293_ALA;R_296_GLY;R_297_ILE;R_298_GLN
0.035  -4.412   4.057 -23.400 G_40_VAL;G_41_TYR;G_44_LYS;G_45_TYR;G_56_VAL
0.034  19.677  -1.070 -16.263 R_170_LEU;R_171_MET;R_207_THR;R_210_ALA;R_224_LEU;R_225_THR;R_226_GLY;R_227_MET
0.033  15.638  21.127  10.779 R_77_LYS;R_78_PRO;R_79_GLU;R_80_ASN;R_81_ILE;R_83_TRP;R_106_ALA;R_107_HIS;R_109_LYS;R_110_GLY
0.029  -8.372  18.380  -8.460 G_30_ASN;G_31_ASP;G_32_PRO;G_33_PHE;G_73_PHE;G_74_ASN;G_75_GLU;G_76_MET
0.028 -18.308  -4.058 -15.834 G_17_ARG;G_21_GLU;G_286_ASN;G_314_PHE;G_318_GLN
0.026   3.455  11.833  16.907 R_31_ASP;R_32_PRO;R_33_PHE;R_34_ILE;R_35_ALA;R_36_LEU;R_74_ASN
0.024 -24.205  -4.841   4.341 G_147_SER;G_148_CYS;G_149_THR;G_150_THR;G_151_ASN;G_152_CYS;G_153_LEU;G_154_ALA;G_155_PRO;G_209_ALA;G_213_VAL;G_239_VAL;G_288_SER
0.022   4.168  -2.400  22.639 R_40_VAL;R_41_TYR;R_44_LYS;R_45_TYR;R_56_VAL
0.021  16.063   7.259  -3.430 R_96_GLY;R_99_THR;R_118_SER;R_119_ALA;R_120_PRO
0.020  11.564  13.597   9.547 R_6_ASN;R_7_GLY;R_30_ASN;R_31_ASP;R_32_PRO;R_75_GLU;R_76_MET;R_81_ILE;R_93_GLU;R_95_THR;R_98_PHE
0.020  17.211  -8.238  16.305 R_17_ARG;R_21_GLU;R_52_PHE;R_53_LYS;R_314_PHE
0.020  16.646 -13.876  -8.459 R_174_VAL;R_237_SER;R_238_VAL;R_239_VAL;R_240_ASP;R_307_VAL;R_308_SER;R_309_TRP
0.019 -18.779  11.143   3.193 G_93_GLU;G_96_GLY;G_97_VAL;G_98_PHE;G_99_THR;G_100_THR;G_104_ALA;G_117_ILE;G_118_SER;G_119_ALA;G_120_PRO;G_121_SER
0.019 -15.778 -15.746   2.235 G_174_VAL;G_237_SER;G_238_VAL;G_279_SER;G_307_VAL;G_309_TRP
0.019  20.259   1.093   3.183 R_11_ILE;R_118_SER;R_145_ASN;R_146_ALA;R_147_SER;R_148_CYS;R_151_ASN;R_312_ASN;R_313_GLU;R_315_GLY;R_316_TYR;R_317_SER;R_319_ARG;R_320_VAL
0.016 -23.080   2.769  -1.292 G_117_ILE;G_118_SER;G_119_ALA;G_127_PHE;G_144_SER;G_145_ASN;G_146_ALA;G_147_SER;G_148_CYS;G_151_ASN;G_316_TYR;G_319_ARG;G_320_VAL
0.013  -1.333  -1.728 -16.378 G_41_TYR;G_45_TYR;G_47_SER;R_196_ARG
0.013 -21.211 -19.338   9.880 G_240_ASP;G_241_LEU;G_242_THR;G_295_ALA;G_296_GLY;G_297_ILE;G_304_VAL;G_305_LYS;G_306_VAL;G_307_VAL
0.013 -17.264 -11.902  12.549 G_170_LEU;G_171_MET;G_172_THR;G_173_THR;G_226_GLY;G_227_MET;G_229_PHE;G_240_ASP
0.012  18.553  16.316   4.406 R_78_PRO;R_93_GLU;R_98_PHE;R_99_THR;R_100_THR;R_101_ILE;R_102_GLU;R_103_LYS;R_104_ALA;R_105_SER;R_106_ALA;R_107_HIS;R_115_VAL;R_117_ILE
0.011  26.512 -16.861 -20.885 R_243_VAL;R_297_ILE;R_298_GLN;R_299_LEU;R_300_SER;R_302_THR;R_303_PHE;R_304_VAL;R_305_LYS
0.011 -13.656  25.657 -10.411 G_73_PHE;G_75_GLU;G_80_ASN;G_81_ILE;G_82_PRO;G_85_LYS
0.011  31.410  -3.210 -10.321 R_153_LEU;R_154_ALA;R_155_PRO;R_156_VAL;R_157_ALA;R_158_LYS;R_159_VAL;R_161_HIS;R_166_ILE;R_213_VAL;R_217_ILE;R_220_LEU;R_224_LEU
0.011 -31.125 -18.773  -6.976 G_259_LYS;G_262_SER;G_263_GLU;G_272_TYR;G_273_THR
0.011 -16.417  17.944  -0.495 G_6_ASN;G_78_PRO;G_79_GLU;G_93_GLU;G_95_THR;G_98_PHE;G_103_LYS;G_104_ALA;G_105_SER;G_106_ALA;G_107_HIS
0.011   1.560  -6.539  14.330 G_196_ARG;G_201_ASN;R_41_TYR;R_45_TYR;R_46_ASP;R_47_SER
0.010 -27.182 -25.322  13.308 G_297_ILE;G_298_GLN;G_299_LEU;G_300_SER;G_303_PHE;G_304_VAL
>1dtp
0.872  -4.723  -3.154  -1.984 A_21_HIS;A_22_GLY;A_54_TYR;A_55_SER;A_65_TYR
0.164  -3.539  -9.403   2.943 A_21_HIS;A_31_ILE;A_35_ILE;A_36_GLN;A_37_LYS;A_38_PRO;A_53_PHE;A_153_TRP
0.089   5.830  -3.888  -8.354 A_45_ASN;A_47_ASP;A_49_ASP;A_50_TRP;A_54_TYR;A_138_LEU;A_150_ILE
0.027   7.664   8.648  -6.270 A_7_ASP;A_10_LYS;A_93_ALA;A_94_LEU;A_95_LYS;A_137_SER;A_138_LEU;A_139_PRO;A_147_VAL
0.019   4.304   9.711   1.182 A_10_LYS;A_12_PHE;A_17_PHE;A_91_VAL;A_137_SER;A_147_VAL;A_149_TYR
0.017 -10.926  -8.121  -6.172 A_24_LYS;A_65_TYR;A_67_VAL;A_68_ASP;A_69_ASN;A_70_GLU
0.017 -10.230   2.110  -7.058 A_60_TYR;A_61_ASP;A_62_ALA;A_63_ALA;A_64_GLY;A_65_TYR;A_66_SER;A_140_PHE;A_178_MET;A_182_MET
0.016  17.302   6.528   1.564 A_6_VAL;A_90_LYS;A_92_LEU;A_126_ARG;A_127_PHE;A_128_GLY
0.012  -7.028  11.885  -3.469 A_57_ASP;A_58_ASN;A_59_LYS;A_60_TYR;A_61_ASP;A_145_SER;A_146_SER;A_185_ALA
>1duc
0.673   4.088  -3.001  -7.520 A_54_THR;A_55_GLY;A_56_LYS;A_57_SER;A_58_SER;A_59_MET;A_60_ALA;A_99_PHE;A_100_ALA;A_101_GLN
0.196  -2.374  -1.161   5.810 A_53_VAL;A_68_GLY;A_69_GLY;A_70_ILE;A_71_ILE;A_79_ILE;A_80_GLN
0.118 -13.728  -1.294   2.328 A_48_ASN;A_49_SER;A_50_PHE;A_70_ILE;A_72_ASP;A_107_HIS;A_109_SER
0.061  10.846   1.763  -5.921 A_20_ASP;A_21_LEU;A_56_LYS;A_58_SER;A_59_MET;A_97_GLN;A_98_LYS;A_99_PHE;A_100_ALA
0.038   6.430   2.558 -13.136 A_13_ARG;A_16_ASP;A_20_ASP;A_56_LYS;A_98_LYS
0.026  -3.159   1.334  -6.660 A_17_ALA;A_18_GLY;A_19_PHE;A_52_TRP;A_54_THR;A_101_GLN;A_102_LEU;A_103_ILE;A_104_ILE
0.019  -1.845  -5.425  -1.174 A_52_TRP;A_53_VAL;A_54_THR;A_55_GLY;A_66_ILE;A_67_ASN;A_68_GLY;A_69_GLY;A_70_ILE
0.017 -27.257 -10.500   1.761 A_112_ARG;A_113_GLN;A_114_PRO;A_115_TRP
0.013  -8.292   4.849   6.646 A_43_ILE;A_45_VAL;A_51_GLY;A_71_ILE;A_72_ASP;A_73_GLU;A_74_GLY;A_75_TYR;A_76_THR
0.012  -9.922   4.874  -4.256 A_1_MET;A_49_SER;A_50_PHE;A_103_ILE;A_104_ILE;A_105_LEU;A_106_GLN
0.012   9.949   7.355   0.739 A_7_THR;A_8_GLN;A_9_ILE;A_21_LEU;A_22_CYS;A_23_VAL;A_24_PRO;A_96_GLY;A_97_GLN;A_99_PHE
0.010   5.196  -3.187   2.101 A_35_LYS;A_37_ILE;A_53_VAL;A_64_LEU;A_65_LEU;A_66_ILE;A_67_ASN;A_80_GLN;A_81_VAL;A_82_ILE;A_83_CYS;A_99_PHE;A_100_ALA
>1duv
0.995  13.106  11.984   2.958 G_82_GLN;H_54_ASP;H_55_SER;H_57_ARG;H_58_THR;H_106_ARG;H_128_LEU;H_133_HIS;H_136_GLN;H_236_MET;H_273_CYS;H_274_LEU;H_275_PRO;H_319_ARG
0.991   3.523 -17.775   3.702 H_82_GLN;I_54_ASP;I_57_ARG;I_58_THR;I_106_ARG;I_128_LEU;I_133_HIS;I_136_GLN;I_236_MET;I_273_CYS;I_274_LEU;I_275_PRO;I_319_ARG
0.989 -17.141   5.064   3.208 G_54_ASP;G_55_SER;G_56_THR;G_57_ARG;G_58_THR;G_106_ARG;G_128_LEU;G_133_HIS;G_136_GLN;G_236_MET;G_273_CYS;G_274_LEU;G_275_PRO;G_319_ARG;I_82_GLN
0.144  26.135  -6.049  -8.216 H_5_HIS;H_6_LYS;H_7_HIS;H_117_ALA
0.070 -25.897  -6.084  15.535 G_277_PHE;G_278_HIS;G_279_ASP;G_280_ASP;G_285_GLY;G_286_LYS;G_288_MET;G_289_ALA;G_294_LEU;G_295_HIS;G_296_GLY;G_297_GLY;G_298_MET
0.060  22.359   8.681 -20.243 H_21_SER;H_24_GLN;H_25_LEU
0.047  12.169  12.302  13.651 G_86_LYS;H_232_VAL;H_234_VAL;H_235_SER;H_236_MET;H_237_GLY;H_243_TRP;H_277_PHE;H_284_LEU
0.036  13.443 -16.196   7.835 H_86_LYS;H_87_GLU;H_88_SER;H_91_ASP;I_275_PRO;I_276_ALA;I_277_PHE;I_278_HIS;I_279_ASP;I_282_THR
0.035   3.071 -16.668  13.265 H_86_LYS;I_232_VAL;I_234_VAL;I_235_SER;I_236_MET;I_237_GLY;I_238_GLU;I_243_TRP;I_284_LEU
0.033 -24.630  18.621  10.464 G_163_ASP;G_164_ALA;G_165_ARG;G_166_ASN;G_169_GLY;G_170_ASN;G_191_CYS;G_192_TRP;G_193_PRO;G_194_GLU
0.033  19.998 -20.693  -2.748 H_94_ARG;I_305_PHE;I_306_GLU;I_310_SER;I_312_VAL;I_313_PHE
0.032   0.056 -24.567   9.875 I_130_ASN;I_160_TYR;I_163_ASP;I_165_ARG;I_166_ASN;I_167_ASN;I_168_MET;I_169_GLY;I_231_ASP;I_232_VAL;I_235_SER;I_238_GLU
0.031 -28.036  -5.455  -4.044 G_310_SER;G_311_ILE;G_312_VAL;G_313_PHE;G_314_ASP;I_94_ARG;I_98_ARG
0.027  17.642  -8.167  10.231 H_84_GLY;H_88_SER;H_89_ILE;H_112_ILE;I_281_GLN;I_282_THR;I_283_THR
0.026   8.088  19.953   9.248 G_86_LYS;G_87_GLU;G_88_SER;G_91_ASP;H_275_PRO;H_276_ALA;H_277_PHE;H_278_HIS;H_279_ASP;H_282_THR;H_285_GLY;H_299_GLU
0.026 -16.369   3.782  15.985 G_234_VAL;G_235_SER;G_238_GLU;G_239_ALA;G_240_LYS;G_243_TRP;G_277_PHE;G_284_LEU;G_288_MET;I_86_LYS
0.025 -31.278  -1.363  24.398 G_251_ARG;G_292_PHE;G_293_GLY;G_294_LEU
0.023  11.082  27.634  -3.832 G_98_ARG;H_307_SER;H_308_ALA;H_310_SER;H_311_ILE;H_312_VAL;H_313_PHE;H_314_ASP
0.021 -18.217  12.681  -2.936 G_8_PHE;G_126_ASN;G_127_GLY;G_133_HIS;G_134_PRO;G_135_THR;G_136_GLN;G_137_LEU;G_138_LEU;G_319_ARG
0.021  -0.777  20.070  11.185 G_84_GLY;G_88_SER;G_89_ILE;G_112_ILE;H_280_ASP;H_281_GLN;H_282_THR;H_283_THR
0.020 -33.459  -0.617  15.126 G_233_TRP;G_251_ARG;G_254_GLN;G_255_VAL;G_256_ASN;G_294_LEU;G_295_HIS;G_297_GLY;G_298_MET;G_300_VAL;G_301_THR
0.018 -15.819  15.776 -18.844 G_3_PHE;G_25_LEU;G_325_ALA;G_328_VAL;G_329_ALA;G_330_THR;G_332_SER;G_333_LYS
0.017 -18.646 -16.614  -9.444 I_5_HIS;I_7_HIS;I_117_ALA;I_120_ALA;I_121_SER;I_122_VAL;I_123_PRO
0.016   2.703 -25.617  -3.864 I_133_HIS;I_134_PRO;I_135_THR;I_136_GLN;I_137_LEU;I_138_LEU;I_139_ALA;I_140_ASP;I_141_LEU;I_229_TYR;I_319_ARG
0.015 -21.593  11.217   7.201 G_160_TYR;G_163_ASP;G_166_ASN;G_167_ASN;G_168_MET;G_169_GLY;G_231_ASP;G_235_SER;G_273_CYS
0.013 -37.475  27.230   7.544 G_202_ARG;G_212_ILE
0.012   9.115 -25.731   9.121 I_160_TYR;I_161_ALA;I_229_TYR;I_230_THR;I_231_ASP;I_232_VAL;I_233_TRP;I_272_HIS;I_299_GLU;I_300_VAL
0.011  20.729  10.560   7.387 H_128_LEU;H_129_THR;H_130_ASN;H_131_GLU;H_132_PHE;H_133_HIS;H_166_ASN;H_167_ASN;H_168_MET;H_169_GLY;H_231_ASP;H_235_SER
>1duw
0.999  -3.094  -2.489  -0.615 A_115_HIS;A_214_ALA;A_217_PHE;A_218_HIS;A_223_THR;A_224_LEU
0.998  15.964  12.301  -1.934 A_52_HIS;A_63_HIS;A_74_VAL;A_79_ALA;A_94_PRO;A_95_VAL
0.997 -16.280   2.880   9.042 A_228_CYS;A_230_HIS;A_231_ARG;A_244_CYS;A_245_HIS;A_262_ALA;A_266_GLN
0.997 -19.131  -7.517   3.779 A_178_PRO;A_181_VAL;A_197_HIS;A_229_HIS;A_238_PRO
0.997 -20.409  -0.740  -7.280 A_195_PHE;A_196_THR;A_199_ARG;A_200_HIS;A_267_CYS;A_271_HIS;A_276_VAL;A_278_ARG;A_279_PRO
0.993  13.281   1.816   5.438 A_30_MET;A_33_ALA;A_80_MET;A_81_HIS;A_130_CYS;A_131_HIS
0.992 -30.592   3.500   1.176 A_183_ILE;A_186_LEU;A_187_ALA;A_190_TYR;A_191_GLU;A_193_SER;A_264_HIS;A_288_HIS
0.989   7.576  -0.939  -6.867 A_40_HIS;A_101_HIS;A_213_LEU
0.968  18.683   1.802  -9.350 A_8_SER;A_10_ALA;A_14_ILE;A_35_PHE;A_37_HIS;A_41_GLU;A_50_CYS;A_51_HIS;A_56_PRO
0.430  22.895  -0.115   1.382 A_14_ILE;A_15_VAL;A_16_MET;A_17_PHE;A_19_VAL;A_58_ALA;A_60_SER;A_145_GLY;A_155_ASN
0.201 -25.891  -0.327   9.147 A_185_ALA;A_186_LEU;A_240_LYS;A_241_CYS;A_242_GLY;A_243_SER;A_245_HIS;A_259_LEU;A_263_TYR
0.169 -31.195   6.600  -9.339 A_282_THR;A_283_ASP;A_284_CYS;A_285_THR;A_286_THR;A_287_CYS
0.110 -28.593  -9.001  -0.157 A_180_LYS;A_181_VAL;A_182_SER;A_183_ILE;A_193_SER;A_194_ASN;A_195_PHE
0.106  -6.964  -1.843   6.558 A_118_VAL;A_119_THR;A_120_PRO;A_121_LYS;A_223_THR;A_226_ALA;A_227_THR;A_230_HIS;A_231_ARG;A_234_LEU
0.105   9.194  -6.895  -1.587 A_34_VAL;A_129_THR;A_130_CYS;A_132_ASN;A_166_HIS;A_216_ALA
0.104 -29.394  -0.904  -6.129 A_192_PRO;A_193_SER;A_194_ASN;A_284_CYS;A_285_THR;A_286_THR;A_287_CYS;A_288_HIS;A_289_LYS
0.069 -13.577   1.434  -0.666 A_113_GLY;A_114_CYS;A_115_HIS;A_116_ALA;A_117_ILE;A_118_VAL;A_227_THR;A_228_CYS;A_266_GLN;A_269_GLY;A_270_CYS
0.065  10.067   6.807  -0.465 A_78_ARG;A_79_ALA;A_80_MET;A_81_HIS;A_82_ALA;A_85_ILE;A_95_VAL;A_96_SER;A_97_CYS;A_98_VAL;A_99_SER;A_100_CYS
0.060 -29.732   9.368   8.230 A_186_LEU;A_247_LYS;A_248_GLU;A_258_ASN;A_259_LEU;A_260_LYS;A_261_ALA
0.048 -26.685   0.812 -14.336 A_278_ARG;A_279_PRO;A_283_ASP;A_286_THR
0.040 -38.516   5.339  -5.176 A_189_LYS;A_190_TYR;A_285_THR;A_288_HIS;A_289_LYS;A_290_ALA;A_291_ARG;A_292_PRO
0.035 -23.123   6.693  13.189 A_244_CYS;A_245_HIS;A_246_THR;A_247_LYS;A_248_GLU;A_249_ILE;A_250_ASP;A_256_ARG;A_257_PRO;A_258_ASN;A_259_LEU
0.034  25.463   7.530 -10.200 A_51_HIS;A_54_GLY;A_55_ASP;A_56_PRO;A_57_VAL
0.031   5.555   1.006   2.959 A_98_VAL;A_101_HIS;A_122_ARG;A_126_TRP;A_127_CYS;A_129_THR;A_130_CYS;A_217_PHE
0.030  18.248  -2.966  10.593 A_18_PRO;A_27_GLY;A_28_ALA;A_29_ALA;A_30_MET;A_31_LYS;A_32_PRO;A_142_MET
0.028 -35.045  -6.468   8.909 A_184_ASP
0.028 -22.378   7.433   0.079 A_260_LYS;A_261_ALA;A_262_ALA;A_263_TYR;A_264_HIS;A_265_LEU;A_266_GLN;A_267_CYS;A_268_MET;A_269_GLY
0.028  17.039  -4.675  -3.432 A_12_SER;A_13_ALA;A_14_ILE;A_15_VAL;A_16_MET;A_33_ALA;A_34_VAL;A_35_PHE;A_36_ASN;A_37_HIS;A_159_ALA
0.025  10.900   9.124  -9.045 A_44_ILE;A_48_GLU;A_49_THR;A_50_CYS;A_93_THR;A_94_PRO;A_95_VAL;A_100_CYS;A_103_GLN
0.021 -23.020 -13.414  -7.008 A_179_TYR;A_180_LYS;A_198_ARG;A_199_ARG
0.020 -38.123  -2.825  -7.936 A_191_GLU;A_289_LYS;A_290_ALA
0.020 -13.831  -8.736  -6.228 A_174_ALA;A_197_HIS;A_198_ARG;A_199_ARG;A_200_HIS;A_201_MET;A_202_ALA;A_203_SER;A_204_LEU;A_205_MET;A_206_GLU
0.020  20.383   7.934   4.638 A_19_VAL;A_59_CYS;A_60_SER;A_62_CYS;A_63_HIS;A_64_THR;A_65_THR;A_74_VAL;A_75_THR;A_76_LEU;A_77_ASP;A_79_ALA
0.018  19.565  13.502 -10.383 A_48_GLU;A_51_HIS;A_52_HIS;A_53_THR;A_54_GLY;A_55_ASP;A_92_ASN
0.017  27.120  13.966   1.205 A_61_THR;A_62_CYS;A_68_LYS;A_69_ALA;A_70_GLU;A_71_GLY
0.017  12.621  -4.911 -11.679 A_12_SER;A_36_ASN;A_37_HIS;A_38_LEU;A_39_ALA;A_40_HIS;A_41_GLU;A_42_LYS;A_43_LYS
0.015  23.419   3.263  13.608 A_18_PRO;A_19_VAL;A_20_SER;A_21_ALA;A_22_LYS;A_23_PRO;A_24_ASN;A_28_ALA;A_65_THR;A_66_GLU;A_146_ILE
0.015 -22.114  -4.890  18.239 A_239_PRO;A_243_SER
0.013 -36.198   3.975   7.404 A_186_LEU;A_187_ALA;A_188_ASP;A_189_LYS;A_247_LYS;A_291_ARG
0.012  25.508  -4.544 -10.898 A_6_THR;A_9_GLY;A_10_ALA;A_11_PRO;A_12_SER
0.012 -19.488 -15.630   2.434 A_174_ALA;A_175_MET;A_176_GLN;A_177_GLY;A_178_PRO;A_179_TYR;A_198_ARG
0.012 -23.268   8.483  -8.276 A_268_MET;A_271_HIS;A_279_PRO;A_280_LYS;A_281_ASN;A_282_THR;A_283_ASP
0.011  15.116  14.006   6.597 A_73_PHE;A_74_VAL;A_75_THR;A_76_LEU;A_77_ASP;A_78_ARG;A_79_ALA
0.010  29.561  -3.675  -1.473 A_148_GLY;A_149_LYS;A_150_LEU;A_151_PRO;A_152_PRO;A_155_ASN
>1dw0
0.989  -4.349   8.032   0.967 C_47_HIS;C_63_ILE;C_66_LEU;C_74_ARG;C_84_TRP;C_88_ASN
0.979 -32.450  -9.345  -3.318 B_47_HIS;B_66_LEU;B_74_ARG;B_80_ARG;B_84_TRP;B_85_LEU;B_88_ASN
0.930  53.423  -2.597  -0.533 A_47_HIS;A_63_ILE;A_66_LEU;A_74_ARG;A_84_TRP;A_88_ASN
0.044 -25.075   2.287  -3.098 B_44_THR;B_45_THR;B_47_HIS;B_48_GLY;B_49_ALA;B_50_ASP;B_56_GLN;C_24_ARG;C_98_THR;C_100_GLY;C_101_GLU;C_104_ASP
0.041  58.534  -9.970   0.413 A_57_THR;A_58_ARG;A_84_TRP;A_87_ARG
0.036 -13.544   1.086   7.056 C_26_ARG;C_27_ALA;C_28_LEU;C_29_PHE;C_30_LEU;C_31_SER;C_32_THR;C_33_GLN;C_41_PRO;C_42_SER;C_43_CYS;C_44_THR;C_92_VAL
0.027  57.233  -6.487  -8.896 A_83_LYS;A_84_TRP;A_87_ARG
0.023 -22.803  -7.027  -0.591 B_39_ASP;B_40_THR;B_45_THR;B_46_CYS;B_56_GLN;B_57_THR;B_58_ARG;C_95_ARG
0.016  -6.775  -0.153   0.485 C_40_THR;C_84_TRP;C_87_ARG;C_88_ASN;C_89_CYS;C_90_ASN;C_91_SER;C_92_VAL
0.015  52.804 -14.865  -4.126 A_37_LYS;A_87_ARG;A_90_ASN;A_91_SER;A_92_VAL
0.014  51.916   5.695  -2.843 A_73_ASP;A_74_ARG;A_75_PHE;A_76_THR;A_77_ASP;A_81_VAL
0.014  57.952  -1.802   9.342 A_46_CYS;A_54_ALA;A_55_GLY;A_56_GLN;A_57_THR;A_61_LYS;A_62_GLU;A_63_ILE;A_64_ALA
0.014 -15.923  10.638  -7.817 C_8_LEU;C_9_ILE;C_11_GLY;C_12_TYR;C_13_GLU;C_82_GLU;C_99_PRO;C_102_LYS;C_103_ALA;C_106_LEU
0.012  49.168   3.397 -11.999 A_3_THR;A_8_LEU;A_12_TYR;A_77_ASP;A_78_SER;A_79_ALA;A_81_VAL;A_82_GLU
0.012 -32.370 -17.628   1.959 B_82_GLU;B_83_LYS;B_84_TRP;B_86_GLY;B_87_ARG
0.011  60.727   0.814  -3.284 A_80_ARG;A_83_LYS;A_84_TRP
0.010  45.063  -6.835  -0.103 A_28_LEU;A_29_PHE;A_43_CYS;A_88_ASN;A_89_CYS;A_92_VAL;A_93_ILE;A_97_CYS;A_105_LEU
0.010  38.107  -0.568  -2.854 A_20_ALA;A_21_ASP;A_22_ALA;A_24_ARG;A_25_GLY;A_100_GLY;A_101_GLU;A_102_LYS;A_103_ALA;A_104_ASP;A_105_LEU;A_106_LEU;A_107_ALA;A_108_TRP
>1dx4
0.864   3.018  -0.583   7.331 A_83_TRP;A_149_GLY;A_150_GLY;A_237_GLU;A_238_SER;A_370_TYR;A_371_PHE;A_480_HIS
0.448   5.231  -8.876   9.282 A_71_TYR;A_73_TYR;A_321_TRP;A_324_TYR;A_330_PHE;A_370_TYR;A_371_PHE;A_374_TYR;A_375_ASP
0.086  24.420   3.251  -1.872 A_415_GLN;A_416_TYR;A_430_GLN;A_433_ARG;A_437_ASP;A_559_ARG
0.068 -11.537   8.588  10.279 A_17_ARG;A_30_THR;A_62_LEU;A_99_TRP;A_157_ALA;A_158_THR;A_159_LEU;A_160_ASP;A_162_TYR;A_163_ASN;A_164_ALA
0.067  17.567  12.096  -0.606 A_365_ARG;A_462_TYR;A_464_THR;A_539_TYR;A_541_ILE
0.043   5.119   5.116  13.183 A_79_GLY;A_80_GLU;A_82_ILE;A_83_TRP;A_472_TRP;A_479_LEU;A_482_ASP;A_485_GLU
0.035  28.680  -5.236  -7.873 A_411_ALA;A_412_ILE;A_414_PHE;A_415_GLN;A_562_PHE;A_566_TYR
0.033 -18.807  21.648  -6.290 A_139_ASN;A_140_GLY;A_141_LEU;A_226_GLY;A_227_GLY
0.028  14.973  15.773   6.098 A_365_ARG;A_464_THR;A_465_HIS;A_466_ARG;A_478_VAL;A_542_PHE;A_543_SER;A_544_THR;A_545_ASP
0.026 -23.657  -0.463  -6.788 A_10_SER;A_11_SER;A_34_TYR;A_49_PRO;A_213_LEU;A_216_ARG;A_217_TRP;A_220_ASP
0.024 -13.571 -33.465   4.298 A_292_CYS;A_293_ASN;A_296_MET;A_303_HIS;A_304_VAL;A_307_CYS
0.023 -20.982   1.582   9.309 A_30_THR;A_31_GLY;A_32_ILE;A_33_PRO;A_57_LEU;A_58_ASP;A_61_GLY;A_62_LEU;A_63_SER;A_64_ALA;A_95_TYR
0.021  -4.080  10.848  12.128 A_159_LEU;A_160_ASP;A_161_ILE;A_162_TYR;A_163_ASN;A_490_GLN;A_496_LEU
0.016  30.397  -1.461   0.903 A_413_ILE;A_414_PHE;A_415_GLN;A_416_TYR;A_417_THR;A_418_SER;A_419_TRP;A_430_GLN
0.015  35.269  -8.750   1.078 A_390_ARG;A_414_PHE;A_417_THR;A_419_TRP
0.011  -7.051   2.197   6.724 A_146_TRP;A_148_TYR;A_155_GLY;A_156_SER;A_157_ALA;A_158_THR;A_159_LEU;A_162_TYR;A_178_PHE;A_179_GLN
>1dxy
0.959  -3.164   7.815   2.826 A_151_MET;A_152_GLY;A_154_GLY;A_156_ILE;A_157_GLY;A_203_LEU;A_204_HIS;A_205_VAL;A_206_PRO;A_233_ALA
0.368   4.177  -1.398  -0.575 A_76_ASN;A_77_VAL;A_100_TYR;A_234_ARG;A_295_HIS;A_298_TYR;A_307_MET
0.124  -7.283 -13.767  11.340 A_260_TYR;A_262_TYR;A_266_ASP;A_276_PHE;A_277_LYS;A_278_ASP;A_279_PRO;A_280_LEU;A_281_TRP
0.115  12.931   8.786  -6.239 A_96_ASN;A_97_VAL;A_98_PRO;A_306_ASN;A_309_TYR;A_310_PHE;A_311_SER;A_313_GLN;A_314_HIS;A_325_SER;A_326_THR
0.074  -4.049 -15.049   3.980 A_260_TYR;A_263_GLU;A_266_ASP;A_267_LEU;A_270_LEU;A_276_PHE;A_281_TRP
0.043 -24.672  -8.831 -14.228 A_118_ARG;A_123_VAL;A_135_ALA;A_136_GLY
0.027   2.458  -8.454   2.963 A_53_THR;A_263_GLU;A_267_LEU;A_295_HIS
0.022   4.239   7.247  -1.086 A_77_VAL;A_97_VAL;A_98_PRO;A_99_ALA;A_100_TYR;A_155_HIS;A_156_ILE
0.019  22.564 -10.873  -5.914 A_4_ILE;A_5_ALA;A_28_GLU;A_29_TYR;A_30_HIS;A_31_THR;A_32_GLU;A_41_TRP
0.014 -16.727  -7.473  -8.526 A_114_LEU;A_115_TYR;A_116_LEU;A_119_ASN;A_120_MET;A_121_GLY;A_122_LYS;A_288_PRO;A_291_VAL
0.014  12.408 -10.690  -5.828 A_7_GLY;A_8_ALA;A_9_ARG;A_10_VAL;A_12_GLU;A_13_ILE;A_30_HIS;A_31_THR;A_75_ARG
0.011   3.844  -7.295  -7.493 A_9_ARG;A_11_ASP;A_296_ILE;A_298_TYR;A_299_TYR;A_304_VAL
0.010  -8.636 -10.820  -1.146 A_257_ILE;A_281_TRP;A_285_LEU;A_291_VAL;A_292_LEU;A_293_SER;A_294_PRO
0.010 -22.165   9.106 -11.408 A_142_GLU;A_143_LEU;A_144_GLY;A_145_GLN;A_146_GLN;A_167_PHE;A_168_GLY;A_169_ALA
>1e29
0.995   6.326   2.404   2.613 A_40_CYS;A_41_HIS;A_46_THR;A_52_VAL;A_54_LEU;A_75_PHE;A_92_HIS
0.305  -2.413  11.326   3.793 A_43_GLN;A_44_GLY;A_45_LYS;A_53_SER;A_54_LEU;A_55_GLY;A_126_ASP;A_127_GLU;A_128_ARG;A_129_TRP;A_130_GLY;A_131_GLY
0.032  -9.948   3.526   7.240 A_26_PHE;A_30_GLN;A_118_TYR;A_122_ALA;A_125_LEU;A_126_ASP
0.018   6.252  13.231   8.556 A_45_LYS;A_46_THR;A_47_LYS;A_48_THR;A_131_GLY;A_132_THR;A_133_ILE;A_134_TYR;A_135_PHE
0.016  -1.078   5.974  11.209 A_33_PHE;A_38_THR;A_41_HIS;A_42_LEU;A_43_GLN;A_44_GLY;A_45_LYS
>1e2k
0.958 -16.305   1.939  -8.268 A_13_HIS;A_43_TRP;A_56_TYR;A_83_MET;A_118_ARG;A_127_TYR
0.923  14.604  -1.131  -8.318 B_13_HIS;B_43_TRP;B_80_GLN;B_83_MET;B_118_ARG;B_127_TYR
0.609  24.328  -3.238  -6.381 B_12_PRO;B_13_HIS;B_14_GLY;B_15_MET;B_16_GLY;B_17_LYS;B_18_THR;B_171_ARG;B_174_LYS
0.580 -25.245   5.106  -5.786 A_13_HIS;A_14_GLY;A_15_MET;A_16_GLY;A_17_LYS;A_18_THR;A_19_THR;A_175_ARG;A_177_ARG
0.096  18.772  -6.596 -13.391 B_38_GLU;B_40_MET;B_52_ILE;B_176_GLN;B_181_ARG
0.093  -5.284  15.355   9.038 A_93_VAL;A_319_LEU;B_211_ARG;B_265_TRP;B_268_ASP
0.091 -28.185   9.024  13.624 A_24_LEU;A_32_ASP;A_33_ILE;A_296_LEU
0.088   4.182 -16.418   7.060 A_211_ARG;A_265_TRP;A_268_ASP;B_93_VAL;B_94_LEU;B_97_HIS;B_315_THR;B_319_LEU
0.078  24.992 -12.591  14.165 B_28_GLY;B_32_ASP;B_33_ILE;B_110_PRO;B_113_THR
0.044  25.791  10.997   1.912 B_161_GLY;B_162_ALA;B_225_GLN;B_226_GLY;B_228_GLU;B_229_PRO;B_281_ILE
0.039  27.477  -2.968 -20.298 B_172_LEU;B_173_ALA;B_174_LYS;B_175_ARG;B_176_GLN;B_177_ARG;B_178_PRO
0.036  -0.295  22.025   3.475 B_210_TRP;B_211_ARG;B_214_TRP;B_258_ASP;B_259_LEU;B_260_TYR;B_264_ALA
0.035 -21.293  13.727   1.542 A_22_GLN;A_35_TYR;A_36_VAL;A_37_PRO;A_38_GLU;A_324_ALA;A_328_GLY
0.032 -18.159 -26.623   4.537 A_216_GLN;A_235_PRO;A_236_ARG;A_237_PRO;A_238_HIS;A_239_ILE
0.032  -0.087 -22.659  -1.483 A_210_TRP;A_211_ARG;A_214_TRP;A_258_ASP;A_259_LEU;A_260_TYR;A_261_ASN;A_264_ALA
0.026 -17.619   6.812  25.346 A_1_MET;A_2_PRO;A_3_THR;A_4_LEU;A_109_PRO;A_110_PRO;A_111_ALA;A_306_HIS
0.024 -23.067 -13.575  -4.640 A_191_ARG;A_192_ARG;A_194_TYR;A_195_GLY;A_196_LEU;A_199_ASN
0.020  22.743 -12.317  -2.258 B_18_THR;B_21_THR;B_22_GLN;B_35_TYR;B_37_PRO;B_117_ASP
0.020 -27.534   4.046  20.937 A_105_SER;A_106_HIS;A_107_ALA;A_108_PRO;A_109_PRO;A_110_PRO;A_304_GLN
0.019 -21.905   6.021 -14.131 A_52_ILE;A_175_ARG;A_176_GLN;A_177_ARG;A_178_PRO;A_179_GLY;A_180_GLU;A_181_ARG
0.018  17.141  -8.382  23.133 B_1_MET;B_2_PRO;B_3_THR;B_4_LEU;B_102_ALA;B_104_SER;B_107_ALA;B_108_PRO;B_304_GLN;B_305_THR;B_306_HIS
0.017 -22.618  -5.221  -9.503 A_12_PRO;A_13_HIS;A_168_HIS;A_186_MET;A_187_LEU;A_188_ALA;A_189_ALA;A_190_ILE;A_191_ARG
0.016  33.472   0.406  -4.424 B_15_MET;B_163_LEU;B_167_ARG;B_171_ARG;B_284_TYR;B_285_ASP;B_286_GLN;B_287_SER;B_291_CYS
0.016  21.038   4.160 -12.517 B_13_HIS;B_56_TYR;B_168_HIS;B_172_LEU;B_177_ARG;B_181_ARG;B_183_ASP;B_184_LEU;B_186_MET;B_187_LEU;B_188_ALA;B_190_ILE
0.013  22.996   4.074  -3.119 B_10_ASP;B_11_GLY;B_12_PRO;B_13_HIS;B_15_MET;B_17_LYS;B_161_GLY;B_162_ALA;B_168_HIS;B_191_ARG;B_194_TYR;B_225_GLN
0.011 -40.607   0.633   2.561 A_286_GLN;A_287_SER;A_290_GLY
0.010 -30.760   6.556 -16.366 A_173_ALA;A_174_LYS;A_175_ARG;A_176_GLN
0.010 -30.026  -2.170 -14.512 A_165_GLU;A_166_ASP;A_167_ARG;A_168_HIS;A_169_ILE;A_170_ASP;A_171_ARG;A_172_LEU;A_173_ALA;A_182_LEU;A_184_LEU;A_187_LEU
>1e2s
0.914  -3.769  -9.579   0.094 P_11_ASP;P_12_ASP;P_51_ALA;P_73_VAL;P_105_LYS;P_107_HIS;P_132_SER;P_134_ASP;P_135_GLN;P_211_HIS;P_284_LYS
0.319   6.679  11.246   1.743 P_41_PHE;P_44_PHE;P_313_ALA;P_314_SER;P_315_SER;P_317_ASP;P_318_LEU;P_321_THR;P_338_PHE;P_340_LEU;P_344_LEU
0.155   8.589  -7.537 -12.964 P_266_PRO;P_268_THR;P_275_GLY;P_276_CYS;P_277_SER;P_278_GLY;P_280_LEU;P_281_ARG;P_282_CYS;P_283_GLY;P_391_THR
0.112  12.192   6.553   8.345 P_314_SER;P_316_LEU;P_317_ASP;P_336_ASP;P_337_GLY;P_338_PHE;P_352_ARG;P_354_SER
0.060  24.380 -10.299  -6.190 P_281_ARG;P_405_HIS;P_409_LEU;P_410_LEU;P_411_TYR;P_419_GLU;P_420_ASN;P_421_TYR;P_422_ASN
0.057   4.953 -14.130   0.015 P_50_LEU;P_284_LYS;P_285_GLY;P_360_SER;P_361_TYR;P_385_SER;P_386_ALA;P_387_HIS
0.045  13.268   5.325 -10.977 P_15_TYR;P_21_TYR;P_41_PHE;P_42_THR;P_43_ASP;P_279_LEU;P_280_LEU;P_293_ARG;P_310_HIS
0.031 -19.678 -10.280  13.132 P_113_GLU;P_114_GLY;P_466_ALA;P_467_LEU;P_468_GLN;P_469_ILE;P_470_CYS
0.019   0.252   3.783 -19.227 P_17_ASP;P_18_LEU;P_19_GLY;P_20_CYS;P_22_GLY;P_23_HIS;P_24_PRO;P_25_SER;P_26_SER;P_27_THR;P_28_THR;P_32_ASP
0.018  15.757  -3.153 -11.706 P_279_LEU;P_280_LEU;P_281_ARG;P_289_GLU;P_416_ASP;P_417_PRO;P_418_GLY;P_419_GLU
0.018 -10.646   5.075 -17.144 P_27_THR;P_29_PRO;P_30_ASN;P_220_PHE;P_233_LEU;P_234_MET;P_235_GLU;P_236_LEU;P_237_ASP;P_238_ALA;P_239_ALA
0.018  31.504  -0.073  -8.441 P_412_ASP;P_415_LYS;P_423_LEU;P_428_ALA;P_429_GLY;P_434_VAL
0.016  -7.554 -15.131  -4.950 P_134_ASP;P_135_GLN;P_138_CYS;P_153_GLY;P_154_CYS;P_155_ASP;P_211_HIS;P_212_TYR;P_213_PRO;P_270_ARG
0.015  13.130   6.316  -2.595 P_42_THR;P_43_ASP;P_44_PHE;P_45_TYR;P_293_ARG;P_310_HIS;P_311_GLU;P_312_LEU;P_313_ALA;P_314_SER;P_355_LEU;P_372_ARG
0.013 -18.747  -1.128 -13.944 P_145_PRO;P_175_TRP;P_176_LEU;P_177_PRO;P_178_GLY;P_180_GLU;P_216_SER;P_217_GLY;P_218_GLN;P_219_SER;P_220_PHE;P_235_GLU
0.012  -6.957  22.758   6.626 P_1_ARG;P_2_PRO;P_3_PRO;P_4_ASN;P_98_TYR;P_200_PRO
0.012 -21.025 -14.275  -3.285 P_137_PRO;P_140_ASN;P_141_LEU;P_160_PRO;P_161_ILE;P_172_GLN;P_173_PRO;P_483_HIS
0.011   7.007   0.720 -15.177 P_14_GLY;P_15_TYR;P_16_GLY;P_17_ASP;P_18_LEU;P_21_TYR;P_22_GLY;P_23_HIS;P_276_CYS;P_277_SER;P_278_GLY;P_279_LEU
0.010 -12.849  -7.952 -19.243 P_144_PHE;P_148_THR;P_216_SER;P_221_ALA;P_222_GLU;P_227_GLY;P_228_PRO;P_231_ASP
>1e2w
0.972  32.691  -4.294  -5.840 B_1_TYR;B_25_HIS;B_70_ASN;B_117_PRO;B_153_ASN;B_155_GLY;B_156_ARG;B_157_GLY
0.957 -23.118   3.163   0.750 A_1_TYR;A_2_PRO;A_4_PHE;A_25_HIS;A_153_ASN;A_155_GLY;A_156_ARG;A_157_GLY
0.240  30.198 -13.080  -8.620 B_2_PRO;B_114_VAL;B_115_VAL;B_116_GLY;B_117_PRO;B_118_VAL
0.202  20.485 -21.508  -9.877 B_83_LEU;B_84_ALA;B_86_PRO;B_97_VAL;B_100_LEU;B_101_TYR;B_102_TYR;B_129_PRO
0.185 -28.113   0.086  -5.240 A_1_TYR;A_2_PRO;A_3_VAL;A_71_VAL;A_72_GLY;A_73_MET;A_114_VAL;A_115_VAL;A_116_GLY;A_117_PRO;A_118_VAL
0.136 -38.458  -2.169 -12.987 A_83_LEU;A_84_ALA;A_86_PRO;A_97_VAL;A_100_LEU;A_101_TYR;A_102_TYR;A_129_PRO
0.084  -0.099  15.323  26.012 A_176_ALA;A_177_GLY;A_178_LYS;A_197_GLU;A_198_LYS;A_199_ALA;A_221_THR;A_222_VAL
0.078 -41.526  -5.809   6.349 A_11_ASN;A_76_ILE;A_77_LEU;A_111_ASN;A_112_ILE;A_149_TYR
0.071  47.182  11.780  -1.035 B_171_TYR;B_172_ASN;B_174_SER;B_206_ASP;B_207_LYS;B_208_ILE
0.067 -17.445   6.935  12.261 A_26_LEU;A_158_GLN;A_159_VAL;A_165_LYS;A_169_THR;A_170_ILE
0.046  -7.717  13.255  -0.551 A_60_VAL;A_64_GLY;A_65_LYS;A_189_LYS;A_190_GLY;A_191_GLY;A_209_PRO;A_210_ALA;A_211_GLY;A_212_PRO
0.041  -6.765  22.806  13.963 A_214_LEU;A_215_ILE;A_216_VAL;A_217_LYS;A_220_GLN;A_226_GLN
0.035  24.676 -19.625   9.419 B_76_ILE;B_77_LEU;B_78_PRO;B_79_GLU;B_111_ASN;B_112_ILE
0.031 -12.033   5.550   4.921 A_156_ARG;A_158_GLN;A_160_TYR;A_164_LYS;A_165_LYS;A_166_SER;A_167_ASN;A_168_PHE;A_169_THR;A_171_TYR;A_209_PRO
0.030  -7.609   8.587  11.714 A_165_LYS;A_170_ILE;A_171_TYR;A_172_ASN;A_206_ASP;A_207_LYS;A_208_ILE;A_209_PRO;A_228_LEU
0.029 -37.851   9.871   5.824 A_30_ALA;A_31_VAL;A_32_GLU;A_150_PHE;A_238_GLY;A_239_GLN;A_240_ALA;A_241_GLU
0.028  21.926 -27.488  -3.705 B_82_GLU;B_83_LEU;B_84_ALA;B_85_PRO;B_86_PRO
0.025 -50.840  -8.548  -6.837 A_42_ASP;A_80_GLY;A_81_PHE;A_131_LEU;A_132_SER;A_133_PRO;A_134_ASP
0.022  -6.153  21.820  22.048 A_220_GLN;A_221_THR;A_222_VAL;A_223_GLN;A_226_GLN
0.021  46.022   5.810  -9.617 B_62_ALA;B_167_ASN;B_209_PRO;B_210_ALA
0.018  -1.840  20.713   7.497 A_182_ILE;A_192_PHE;A_214_LEU;A_216_VAL;A_217_LYS
0.014  44.167  -4.294  -7.520 B_160_TYR
0.014  34.351  -9.648   0.430 B_1_TYR;B_2_PRO;B_3_VAL;B_4_PHE;B_5_ALA;B_6_GLN;B_9_TYR;B_20_VAL;B_21_CYS;B_105_TYR
0.014 -24.155  -1.407   7.940 A_4_PHE;A_9_TYR;A_20_VAL;A_21_CYS;A_23_ASN;A_24_CYS;A_159_VAL;A_161_PRO
0.013 -13.834   8.236  -5.156 A_59_GLN;A_60_VAL;A_61_LEU;A_62_ALA;A_63_ASN;A_64_GLY;A_65_LYS;A_156_ARG;A_167_ASN
0.012  19.766 -28.395   4.379 B_79_GLU;B_80_GLY;B_81_PHE;B_82_GLU;B_131_LEU;B_132_SER;B_133_PRO;B_138_ASN
0.012  45.686  13.881 -15.417 B_184_ALA;B_185_LEU;B_186_SER;B_187_GLU;B_188_LYS;B_189_LYS;B_190_GLY;B_191_GLY;B_192_PHE;B_210_ALA
0.012 -56.419   4.391  -8.358 A_36_PRO;A_38_ALA;A_39_VAL;A_40_LEU;A_43_THR
0.011  -2.403  12.403   5.615 A_183_THR;A_184_ALA;A_185_LEU;A_190_GLY;A_191_GLY;A_192_PHE;A_193_GLU;A_194_VAL;A_207_LYS;A_208_ILE;A_209_PRO;A_210_ALA;A_214_LEU
0.011  55.989  21.539  -4.796 B_180_VAL;B_181_ALA;B_195_SER;B_196_ILE;B_203_VAL;B_204_VAL;B_205_VAL
0.011 -26.435  10.788   7.560 A_25_HIS;A_26_LEU;A_27_ALA;A_28_GLN;A_29_LYS;A_158_GLN;A_233_ASN;A_235_GLY;A_236_GLY;A_237_PHE
0.010  -4.712   8.230  21.579 A_173_ALA;A_174_SER;A_175_ALA;A_176_ALA;A_198_LYS;A_204_VAL;A_206_ASP;A_224_ALA;A_225_ASP
>1e3i
0.929  16.835  -8.981  -5.051 B_47_PRO;B_202_PHE;B_203_GLY;B_205_GLY;B_207_VAL;B_208_GLY;B_272_CYS;B_273_ALA;B_274_GLY;B_297_GLY
0.909 -16.571  10.255  -5.089 A_47_PRO;A_202_PHE;A_203_GLY;A_204_LEU;A_205_GLY;A_207_VAL;A_208_GLY;A_272_CYS;A_273_ALA;A_274_GLY;A_297_GLY
0.511  10.009 -14.739  -9.658 B_202_PHE;B_203_GLY;B_226_ILE;B_227_ASP;B_228_ILE;B_247_PRO;B_273_ALA;B_275_THR;B_277_GLN;B_278_THR
0.314 -17.192   1.993  -5.188 A_48_THR;A_296_VAL;A_297_GLY;A_298_ALA;B_311_ILE
0.155  17.724  -1.151  -3.448 A_311_ILE;B_48_THR;B_93_PHE;B_178_CYS;B_296_VAL
0.136  21.318  18.388   7.490 B_97_CYS;B_99_ARG;B_100_CYS;B_112_GLY;B_113_LYS;B_115_ARG
0.132 -40.566 -14.257  10.131 A_3_GLN;A_31_PRO;A_35_GLU;A_75_SER;A_76_VAL;A_77_GLY;A_78_PRO;A_80_VAL
0.122   9.150  15.453   0.256 A_259_THR;A_263_ALA;A_264_GLY;A_265_GLY;A_287_VAL;A_288_LEU;A_314_ARG;B_117_PHE
0.108  -7.763 -14.604   2.185 A_102_LEU;B_263_ALA;B_264_GLY;B_265_GLY;B_286_THR;B_287_VAL;B_288_LEU;B_289_GLY;B_314_ARG
0.107 -27.432 -15.180   7.920 A_34_CYS;A_99_ARG;A_128_GLU;A_157_SER;A_158_GLU;A_159_ALA
0.097  27.021  14.118  -1.317 B_113_LYS;B_123_ASP;B_124_GLN;B_125_GLU;B_126_LEU;B_127_MET;B_128_GLU
0.091 -11.704  14.532 -10.081 A_203_GLY;A_226_ILE;A_227_ASP;A_228_ILE;A_247_PRO;A_273_ALA;A_275_THR;A_278_THR
0.055 -30.350  -9.909  -0.371 A_124_GLN;A_126_LEU;A_127_MET;A_143_HIS;A_145_MET;A_146_GLY;A_147_VAL;A_154_THR;A_155_VAL;A_156_VAL;A_157_SER
0.048  41.426  12.876   7.759 B_4_GLY;B_30_PRO;B_31_PRO;B_32_LYS;B_35_GLU;B_37_ARG;B_74_GLU;B_75_SER;B_76_VAL;B_77_GLY;B_78_PRO
0.046  -8.800  27.854  -3.744 A_233_PHE;A_237_LYS;A_243_ASP;A_244_CYS;A_245_LEU;A_246_ASN
0.042 -15.110 -15.183   5.441 A_97_CYS;A_100_CYS;A_101_LYS;A_102_LEU;A_103_CYS;A_110_LEU;A_111_CYS;A_112_GLY;A_113_LYS;A_114_LEU
0.037  39.220   2.056 -18.415 B_13_ILE;B_15_TRP;B_16_LYS;B_22_CYS;B_24_GLU
0.035   4.674   2.404   5.326 A_289_GLY;A_290_TRP;A_291_GLY;A_313_GLY;A_314_ARG;A_315_SER;B_190_THR;B_192_LYS;B_317_ASN;B_318_GLY
0.030  -3.067 -12.100   8.388 A_101_LYS;A_107_LEU;B_266_VAL;B_267_ASP;B_268_TYR;B_287_VAL;B_290_TRP;B_291_GLY
0.030  -8.477  -2.535   6.953 A_107_LEU;A_108_THR;A_109_ASN;A_189_ASN;A_190_THR;A_318_GLY;A_323_GLY;B_289_GLY;B_313_GLY
0.029 -13.874  26.106  -9.773 A_227_ASP;A_228_ILE;A_229_ASN;A_230_GLY;A_231_GLU;A_233_PHE;A_246_ASN;A_249_GLU
0.028  29.568  10.478  13.034 B_82_ASN;B_83_PHE;B_158_GLU;B_159_ALA;B_161_LEU;B_327_VAL
0.028  24.015 -17.123  -8.960 B_229_ASN;B_232_LYS;B_363_LEU;B_364_MET;B_365_LYS;B_366_GLU;B_367_GLY;B_368_LYS;B_369_SER;B_370_ILE
0.021  17.326 -21.537  -9.951 B_227_ASP;B_228_ILE;B_229_ASN;B_230_GLY;B_231_GLU;B_232_LYS;B_246_ASN
0.020   3.435  14.159   8.258 A_197_SER;A_198_THR;A_265_GLY;A_266_VAL;A_267_ASP;A_287_VAL;A_290_TRP
0.018 -18.241  19.061  -7.958 A_204_LEU;A_227_ASP;A_228_ILE;A_229_ASN;A_230_GLY;A_231_GLU;A_232_LYS;A_367_GLY
0.018  15.598   3.340 -10.085 A_307_THR;A_308_VAL;B_118_LYS;B_119_TYR;B_120_PRO;B_121_THR;B_301_ASP
0.018   8.341 -27.462  -6.831 B_233_PHE;B_244_CYS;B_245_LEU;B_246_ASN;B_249_GLU;B_250_LEU
0.017  17.158  14.746   0.790 B_102_LEU;B_111_CYS;B_112_GLY;B_113_LYS;B_114_LEU;B_115_ARG;B_116_ASN;B_117_PHE;B_123_ASP
0.017 -42.042  -4.349 -18.640 A_15_TRP;A_24_GLU;A_137_LYS;A_139_ARG
0.016 -26.712  20.448  -6.583 A_231_GLU;A_349_THR;A_350_HIS;A_367_GLY;A_368_LYS;A_369_SER;A_370_ILE
0.016  26.176  -7.245 -15.231 B_50_ILE;B_51_ASN;B_53_THR;B_361_ILE;B_365_LYS
0.016  47.724   0.618  -1.621 B_7_ILE;B_8_LYS;B_9_CYS;B_10_LYS;B_152_GLN;B_153_TYR
0.014 -32.498   6.310   0.707 A_40_VAL;A_42_ALA;A_43_THR;A_44_CYS;A_45_VAL;A_68_GLU;A_69_CYS;A_70_ALA;A_149_SER;A_174_CYS;A_372_THR;A_373_ILE;A_374_LEU
0.014  32.917  15.918  -9.598 B_125_GLU;B_126_LEU;B_130_ARG;B_131_THR;B_132_SER;B_140_SER;B_141_ILE;B_142_TYR
0.014   4.886  -8.401  10.248 B_187_ALA;B_188_ILE;B_191_ALA;B_192_LYS;B_193_VAL;B_194_THR;B_197_SER;B_218_ALA;B_268_TYR
0.014 -35.646 -10.365 -14.162 A_15_TRP;A_61_PHE;A_62_PRO;A_63_VAL;A_139_ARG;A_140_SER;A_141_ILE;A_142_TYR
0.012  16.390  10.680  10.336 B_95_PRO;B_96_GLN;B_98_LYS;B_100_CYS;B_101_LYS;B_102_LEU;B_103_CYS;B_104_LEU;B_105_SER;B_108_THR;B_109_ASN;B_110_LEU;B_111_CYS;B_325_LYS
0.012 -22.571   7.349   1.356 A_68_GLU;A_175_LEU;A_177_GLY;A_178_CYS;A_179_GLY;A_180_PHE;A_181_SER;A_182_SER;A_206_CYS;A_207_VAL;A_210_SER;A_371_ARG
0.011 -20.264  -1.273   5.543 A_92_PHE;A_93_PHE;A_94_ALA;A_109_ASN;A_177_GLY;A_181_SER;A_182_SER;A_320_PHE;A_321_PHE;A_322_GLY;A_324_TRP;A_326_SER;A_330_VAL
0.011  13.340 -26.719 -15.699 B_248_ARG;B_249_GLU
0.010 -47.892  -0.606  -4.783 A_8_LYS;A_9_CYS;A_10_LYS;A_25_GLU;A_152_GLN
>1e5e
0.986 -14.502  -1.846  -0.268 A_111_TYR;A_158_ASN;A_206_SER;A_209_LYS;A_339_LEU;B_56_TYR;B_58_ARG
0.977  13.161   1.216   0.133 A_56_TYR;A_58_ARG;B_86_GLY;B_87_MET;B_111_TYR;B_206_SER;B_208_THR;B_209_LYS
0.076   8.327  -9.075 -20.298 B_12_CYS;B_13_ILE;B_26_ILE;B_27_PRO;B_70_LYS;B_254_THR;B_255_ARG;B_258_SER
0.063 -31.322  -1.656   7.624 A_160_THR;A_161_LEU;A_162_LYS;A_288_TYR
0.051  33.861  -1.712   6.634 B_160_THR;B_286_LYS;B_288_TYR;B_295_HIS;B_296_GLU
0.041  12.361  11.680   5.433 A_46_ARG;A_47_PHE;A_55_ILE;A_59_LEU;A_234_MET;A_238_LYS;B_113_CYS;B_352_MET;B_356_VAL
0.037  -7.173  16.103 -14.581 A_13_ILE;A_26_ILE;A_27_PRO;A_66_ASN;A_70_LYS;A_251_TRP;A_254_THR;A_255_ARG;A_258_SER
0.024 -45.155  -6.259 -12.134 A_277_TYR;A_280_SER;A_281_HIS;A_282_PRO;A_389_LYS;A_393_ASP
0.021 -25.887   3.146  -2.097 A_156_PRO;A_161_LEU;A_187_PHE;A_210_TYR;A_289_TYR;A_290_PRO;A_308_TYR;A_309_GLY;A_310_SER;A_311_MET;A_312_ILE;A_374_LEU
0.018  21.810  -5.837  -0.939 B_155_THR;B_156_PRO;B_157_ALA;B_184_ASP;B_185_ASN;B_186_THR;B_187_PHE;B_188_CYS;B_189_SER
0.018 -24.528  -7.683   1.638 A_158_ASN;A_159_PRO;A_160_THR;A_313_THR;A_347_GLN;A_348_HIS;A_349_PRO;A_350_ALA;A_353_THR;A_354_HIS;A_367_ILE;A_368_THR;A_371_MET;A_372_ILE;A_373_ARG
0.016 -33.218  10.753  -7.032 A_268_SER;A_269_GLU;A_272_MET;A_289_TYR;A_308_TYR
0.014  27.670  -3.687 -19.065 B_262_ILE;B_265_LYS;B_266_ALA;B_267_GLU;B_269_GLU;B_378_ILE
0.014  20.043   8.789  -0.457 A_47_PHE;B_336_ALA;B_337_VAL;B_338_SER;B_346_ILE;B_347_GLN;B_348_HIS;B_349_PRO;B_352_MET;B_353_THR;B_373_ARG
0.012  18.547  -0.493  -6.172 B_186_THR;B_187_PHE;B_206_SER;B_208_THR;B_209_LYS;B_210_TYR;B_211_ILE;B_311_MET;B_338_SER;B_339_LEU;B_340_GLY;B_341_GLY;B_375_SER
0.012 -26.890  18.029   1.485 A_192_ILE;A_302_LYS;A_303_LYS;A_304_GLN;A_305_MET;A_306_ARG;A_307_MET
0.011  23.799  18.677   6.728 A_40_CYS;A_41_GLN;A_44_GLY;B_320_PHE;B_324_LYS;B_348_HIS;B_351_SER
0.011 -18.391   2.485  -8.886 A_208_THR;A_209_LYS;A_210_TYR;A_213_GLY;A_214_HIS;A_215_THR;A_267_GLU;A_338_SER;A_339_LEU;A_340_GLY;A_341_GLY;A_342_CYS;A_343_GLU;A_345_LEU;A_375_SER
0.011  11.335  16.678  -8.942 A_30_TYR;A_32_THR;A_34_THR;A_35_PHE;A_36_VAL;A_54_TYR;A_62_PRO
>1e6w
0.981  15.013 -18.649  -7.243 A_15_THR;A_16_GLY;A_19_SER;A_21_LEU;A_22_GLY;A_90_CYS;A_91_ALA;A_92_GLY
0.966 -15.643  16.945  -8.250 D_16_THR;D_17_GLY;D_20_SER;D_22_LEU;D_23_GLY;D_91_CYS;D_92_ALA;D_93_GLY;D_205_LEU
0.962 -14.490 -17.514   8.917 B_15_THR;B_16_GLY;B_21_LEU;B_22_GLY;B_90_CYS;B_91_ALA;B_92_GLY;B_93_ILE
0.960  14.268  18.066   7.271 C_15_THR;C_16_GLY;C_22_GLY;C_90_CYS;C_91_ALA;C_92_GLY;C_93_ILE
0.420  -3.102  -0.269   0.851 B_158_PHE;D_159_PHE
0.369  10.152 -12.439  -9.759 A_21_LEU;A_152_THR;A_153_ALA;A_154_SER;A_155_VAL;A_167_TYR;A_171_LYS;A_197_PRO;A_198_GLY;A_204_LEU
0.161  -9.731 -11.590  11.583 B_153_ALA;B_154_SER;B_155_VAL;B_167_TYR;B_171_LYS;B_197_PRO;B_198_GLY;B_199_LEU;B_204_LEU
0.155 -18.968  -9.133  17.882 B_200_PHE;B_201_ALA;B_202_THR;B_226_LEU;B_227_GLY;B_228_ASP;B_229_PRO
0.127  -9.371  10.790 -14.221 D_155_SER;D_165_GLN;D_168_TYR;D_199_GLY;D_200_LEU;D_201_PHE;D_205_LEU;D_206_LEU;D_208_THR
0.119  10.374  14.947  14.111 C_94_ALA;C_167_TYR;C_202_THR;C_204_LEU;C_205_LEU;C_206_THR
0.076   3.073 -22.365  19.713 B_96_ALA;B_97_ILE;B_98_LYS;B_106_GLN
0.070   5.129   1.642   0.265 A_248_GLU;A_249_VAL;C_158_PHE;C_248_GLU;C_249_VAL;C_250_ILE;C_251_ARG
0.062   9.386 -27.174  -7.401 A_63_ASN;A_93_ILE;A_115_ARG;A_119_VAL
0.048  -2.951 -21.118 -18.878 A_96_ALA;A_97_ILE;A_98_LYS;A_101_HIS
0.046  14.682  13.781  23.825 C_205_LEU;C_207_THR;C_208_LEU;C_212_VAL;C_213_ARG;C_214_ASN
0.042 -22.882  13.345 -13.599 D_20_SER;D_21_GLY;D_22_LEU;D_24_LEU;D_25_SER;D_202_ALA;D_203_THR;D_204_PRO;D_230_PRO
0.040 -15.462  25.700 -16.204 
0.037  18.481 -11.486 -18.037 A_200_PHE;A_201_ALA;A_202_THR;A_206_THR;A_226_LEU;A_227_GLY;A_229_PRO
0.035  -9.007 -26.214  10.076 B_93_ILE;B_115_ARG;B_119_VAL
0.033 -13.637  24.356  -5.617 D_41_ASP;D_42_VAL;D_63_ALA;D_64_ASN;D_65_VAL;D_66_THR;D_92_ALA;D_93_GLY;D_94_ILE;D_120_VAL
0.033  17.645 -24.653  16.585 A_71_GLN;A_78_LYS;A_130_LEU;A_133_GLY;A_134_VAL;A_137_GLN;B_100_TYR;B_105_ASN
0.033  -2.167  14.133 -16.773 D_96_VAL;D_97_ALA;D_98_ILE;D_162_GLN;D_163_VAL;D_164_GLY;D_165_GLN;D_208_THR
0.031   6.833 -21.212 -13.815 A_93_ILE;A_94_ALA;A_95_VAL;A_96_ALA;A_115_ARG;A_204_LEU
0.031 -12.214  18.203 -18.310 D_204_PRO;D_205_LEU;D_206_LEU;D_207_THR;D_208_THR;D_209_LEU
0.030  19.112 -26.722  -4.671 A_16_GLY;A_18_ALA;A_38_LEU;A_39_LEU;A_40_ASP;A_41_VAL;A_42_PRO;A_44_SER;A_59_PHE;A_60_ALA;A_61_PRO;A_62_ALA;A_63_ASN
0.029 -26.465 -17.135  14.939 B_18_ALA;B_23_LEU;B_27_LYS;B_49_GLU;B_52_LYS
0.029  28.430  -0.266  -1.254 A_5_ARG;A_28_ARG;A_234_HIS;A_237_GLN;A_241_GLU;C_5_ARG;C_237_GLN;C_238_MET;C_241_GLU
0.028  11.492   7.082   2.387 C_151_ASN;C_152_THR;C_153_ALA;C_154_SER;C_194_THR;C_195_ILE;C_196_ALA;C_197_PRO;C_232_TYR;C_235_LEU;C_249_VAL;C_250_ILE;C_251_ARG;C_252_LEU
0.025  14.023  25.264  13.401 
0.024  -0.120  18.050  13.143 C_95_VAL;C_96_ALA;C_97_ILE;C_98_LYS;C_108_HIS;C_163_GLY;C_164_GLN;C_165_ALA;C_166_ALA;C_167_TYR
0.023  13.631 -13.582 -25.715 A_206_THR;A_207_THR;A_208_LEU;A_209_PRO;A_213_ARG;A_214_ASN
0.019  25.957  12.881 -14.707 C_10_LEU;C_83_ARG;C_84_ILE;C_85_ASP;C_138_ASN;C_139_GLU;C_141_ASP;C_145_GLN;C_146_ARG;C_147_GLY
0.019 -29.013  -0.860   1.162 B_5_ARG;B_28_ARG;B_32_GLN;B_234_HIS;B_237_GLN;B_238_MET;B_241_GLU;D_235_HIS;D_238_GLN;D_242_GLU
0.017   7.268 -19.605  -4.882 A_91_ALA;A_92_GLY;A_93_ILE;A_116_VAL;A_117_ILE;A_119_VAL;A_120_ASN;A_121_LEU;A_167_TYR;A_170_SER;A_171_LYS;A_174_ILE
0.017 -16.525 -25.571 -14.927 A_100_TYR;A_105_ASN;A_107_VAL;B_129_ARG;B_130_LEU;B_133_GLY;B_134_VAL;B_137_GLN
0.016   9.368  28.516   6.260 C_63_ASN;C_65_THR;C_93_ILE;C_115_ARG;C_119_VAL
[truncated: 20,925,720 more chars]
