# Supplementary material for: Spatiotemporal identification of druggable binding sites using deep learning
Source: Commun Biol. 2020 Oct 27;3:618. doi: 10.1038/s42003-020-01350-0 (PMC7591901; doi:10.1038/s42003-020-01350-0)
Supplement: Supplementary file 7 — Supplementary Data 1 [file 42003_2020_1350_MOESM7_ESM.tar › ./raw_data/predictions/47-10488_trj_47.log]

>0
0.459  -1.659   4.836   8.176
0.176  -1.108   7.856 -20.263
0.048   4.453  -2.457   8.520
0.040 -15.779  -0.616 -13.949
0.036   8.860  13.652   8.250
0.025   6.289   6.325   0.870
0.022  -7.087  -7.662  14.936
0.019  -8.050  13.779 -21.758
0.017  -0.486   6.263  -4.173
0.016  -0.586  -2.953  18.791
0.013  12.822   6.138   9.026
0.010  -0.510   5.947  16.595
0.010  -9.707   6.653 -14.688
>1
0.466  -1.399   5.142   2.763
0.105   0.514  -0.240   8.369
0.059 -16.232  -1.617 -14.880
0.055   9.611  15.348   8.623
0.040  -7.941  -8.002  15.147
0.032   7.310   6.598   8.489
0.019   0.647   6.212  13.660
0.014   1.659   7.157  -6.943
0.013  -7.282  14.156 -21.048
0.013   1.163  -7.697  15.502
0.013 -15.311  -0.267  -4.965
0.012  -0.743   8.302 -20.678
>2
0.313  -1.577   5.468   1.899
0.238  -0.008  -1.020   7.520
0.069 -16.348  -1.174 -14.956
0.036   7.984   5.683   8.171
0.035   9.460  14.593   8.181
0.033  -1.038   5.750  13.887
0.022   0.036   8.084 -14.574
0.018  -8.149  -8.142  14.664
0.017 -14.600 -10.030 -14.546
0.016 -16.250  -0.866   0.244
0.015  -8.283  15.165 -22.686
0.014 -14.852   8.517  14.294
0.011   7.641  -1.691  13.789
0.010   0.793  12.250   9.110
>3
0.459  -1.347   4.954   6.923
0.039   9.752  14.752   7.923
0.034  -0.085   7.013 -14.597
0.031   6.267   0.507   7.786
0.023  -8.794  15.034 -21.831
0.020 -15.993  -1.324 -14.976
0.019 -14.278   9.334  13.178
0.018   0.789   6.791  -5.010
0.015   0.494  -6.034   7.418
0.015   6.536   7.487   2.353
0.014 -14.780  -0.746  -5.876
0.012 -14.751  -9.151 -13.024
0.011  -0.171 -24.409 -16.299
0.011  13.344   6.935   8.307
0.011  -6.757  -8.096  14.951
>4
0.397  -0.429   0.312   7.992
0.069  -0.944   7.988 -16.796
0.057 -15.871  -0.740 -16.156
0.034   9.099  14.254   7.448
0.026 -15.956  -1.628   0.451
0.021  -1.146   6.420  14.011
0.016  -8.638  15.996 -23.226
0.014   0.215  13.738   8.803
0.013   5.126  -6.578   7.970
0.012  -9.406 -16.875 -14.116
0.012   7.494   7.993   0.151
0.011  -6.973  -8.295  15.034
0.011  -0.088 -24.654 -17.205
>5
0.341  -0.405   0.268   7.917
0.060  -1.069   8.567 -16.360
0.034   5.472   7.060   8.620
0.034 -15.409  -0.239 -15.256
0.031 -15.238  -0.453   0.606
0.028   8.534  15.137   7.677
0.025 -10.600   8.272 -14.856
0.021  -9.254  15.737 -22.645
0.019  12.201   1.504   8.910
0.018   4.501  -6.718   8.557
0.018  -7.274   6.845   8.963
0.013  -7.138  -7.645  15.740
0.012   6.056  -0.517   1.950
0.012  -0.379   8.160 -29.206
0.012  -0.188   7.764  -6.852
>6
0.429  -0.882   5.072   7.041
0.068  -1.668   8.671 -16.459
0.060 -15.387  -0.263 -15.986
0.047   8.490  14.810   7.338
0.038   4.746  -0.934   8.447
0.022  -9.807  16.242 -23.209
0.017 -15.603  -0.688   0.668
0.016   6.058   8.051   0.402
0.016  -0.054   8.601  -7.704
0.015   5.178 -24.665 -17.734
0.013  12.223   6.160   8.350
0.013  -0.568  -7.565   7.308
0.012  -0.238   8.077 -29.467
0.011 -10.521   7.281  -8.651
0.010  -9.696 -14.999 -13.832
>7
0.469  -1.592   5.476   7.601
0.072 -15.121  -0.615 -14.795
0.049   7.928  14.949   7.965
0.044  -0.947   8.017 -15.983
0.025  -9.170  16.150 -22.307
0.019  -6.844  -8.455  15.701
0.018  -9.819   7.989 -14.352
0.018   5.732  -0.126   8.068
0.017 -16.933  -0.983   1.991
0.017  -0.296  -7.616   7.913
0.015   6.226   7.612   0.846
0.014  -0.338  13.194  15.167
0.012 -15.758  -1.020  -6.588
0.012  -8.286   5.854  24.906
0.012  -0.890  -0.492  15.318
0.012 -10.489 -15.188 -13.219
0.011  -0.036   7.820 -28.421
0.011   0.225   7.996  -7.129
>8
0.328  -1.568   4.565   7.564
0.155  -2.006   8.733 -20.021
0.083 -15.516   0.280   3.738
0.063 -15.784  -1.383 -14.460
0.031   3.918  -3.301   8.234
0.028   5.232   8.589   0.596
0.025 -11.491   7.957 -13.807
0.024 -10.086  15.533 -21.950
0.024   7.749  14.802   7.053
0.022  -2.386  -8.450   8.138
0.021  12.990   8.095   7.567
0.019 -16.080  -1.737  -5.310
0.016  -8.965  -2.960 -24.697
0.016  -7.231  -8.283  15.716
0.015   5.543   5.447  -7.698
0.013 -10.896 -14.364 -12.919
0.012  -1.459   0.019  15.675
0.011  -1.455   9.049 -28.079
0.011  -8.974   6.461   2.944
0.010  -1.405   6.076  -3.126
>9
0.226  -0.962   0.139   6.932
0.170  -1.760   6.288   0.970
0.060 -15.509  -0.786   3.138
0.056  -1.393   9.131 -20.797
0.044   4.309   8.532   8.032
0.035  10.909  15.114   7.976
0.030  -2.098   7.299  12.960
0.029 -15.927  -1.506 -14.694
0.027  -9.894  16.254 -22.152
0.027  -2.731  -9.035   6.926
0.024   4.490   6.535  -7.851
0.021 -10.931 -15.498 -13.530
0.020  12.092   6.626   7.695
0.015   5.350   0.191   0.884
0.015  -9.360   5.266   7.477
0.012  -0.900   7.426 -28.702
0.012 -11.269   8.476 -14.576
0.011   6.655  13.067   1.371
0.011   5.586  -0.508  13.564
>10
0.307  -1.687   5.008   7.680
0.122  -0.609   8.621 -20.001
0.116 -16.073  -0.485 -16.131
0.035 -16.652  -1.171   2.792
0.032   4.275  -2.218   7.980
0.031   8.206  13.903   7.535
0.027  -9.174  15.008 -20.757
0.018   6.450   7.154  -0.538
0.016 -10.494 -11.511  -8.202
0.016  -1.489  -0.497  14.194
0.016 -11.703   6.386 -13.385
0.015   5.327   5.409  -8.320
0.013  -1.333  -8.724   7.181
0.013  -0.832  13.898  14.297
0.012  12.731   6.318   7.525
0.010   6.970  -1.457   0.236
>11
0.534  -2.355   5.326   6.583
0.169 -15.813  -1.388 -15.337
0.056  -1.190   8.611 -15.454
0.041 -15.521  -1.187  -6.176
0.037   9.266  15.118   7.498
0.028   5.853   6.225   8.817
0.021   5.570  -1.933   9.385
0.019  -2.682  12.562 -22.467
0.016  -9.676  19.804 -22.147
0.015 -14.608   6.629 -17.244
0.013   6.490   7.607  -0.342
0.013  -7.276   8.096  12.250
0.013   0.307   8.182  -5.786
0.011  -1.024  -0.235  14.867
0.011  -2.233  -8.881  14.823
0.011 -10.407   7.456  -9.248
0.010 -10.369 -17.070 -14.242
>12
0.356  -2.147   6.153   4.525
0.194   0.703  -0.729   7.874
0.080  -1.867   8.630 -18.171
0.065   9.295  15.148   6.909
0.056 -15.965  -0.688  -0.363
0.045  -6.739   7.199  12.523
0.041 -15.541   4.998   6.740
0.040 -15.487  -0.995  -9.121
0.025   5.887   5.699   8.521
0.021  -8.054  15.021 -18.838
0.020  -0.165  13.272   8.503
0.018   6.463  -7.066   7.993
0.015 -13.946   6.903 -26.487
0.015 -15.448   5.261 -15.649
0.015  -1.383  -8.456   5.368
0.014   0.692   8.141  -9.392
0.014   7.125   7.941  -0.180
0.012  -9.365 -11.765  -8.405
0.012  -8.601   5.529  -2.660
0.011  -6.490  -2.229  12.055
>13
0.372  -2.974   5.068   7.263
0.144   4.710  -3.931   8.418
0.074  -0.840   8.372 -19.857
0.073 -15.988  -1.228 -13.886
0.033   8.792  15.294   6.789
0.027   6.660   5.875   3.871
0.025  -8.768  15.691 -20.008
0.024  -0.973   6.335  -1.961
0.023 -16.162  -0.117  -4.977
0.018 -10.945 -15.148 -13.402
0.017 -15.168   7.450 -18.431
0.016  -2.356  12.441  14.096
0.015  12.976   4.343   9.921
0.014   5.162   5.620  -8.597
0.011  -1.261  -8.926   6.170
0.011 -11.172   7.269  -8.983
0.010   7.950  -2.169  -0.106
>14
0.350  -2.099   5.754   3.001
0.189  -1.905   8.610 -19.056
0.046 -11.522   7.753 -28.843
0.043  21.653 -17.692 -28.174
0.035 -15.696  -0.660 -12.820
0.034   5.831  -8.397  11.778
0.032  -3.493  -9.721   5.295
0.031  -3.099   7.085  11.130
0.027   4.004  -1.825   7.037
0.026 -15.691  -0.944  -1.290
0.025  -3.969  -9.181  14.357
0.024  -9.980  16.055 -20.318
0.023   8.296  13.926   5.181
0.020  12.462   6.100   5.390
0.019 -12.131   7.685 -12.860
0.018   5.884   7.180  -5.107
0.013  -1.097   8.407 -27.507
0.013  12.983  -0.779  12.628
0.012 -10.147   5.903  -1.885
>15
0.355  -1.261   8.010 -19.315
0.265  -1.849   5.717   6.551
0.066 -16.656  -0.365 -15.978
0.061   3.906  -1.485   9.399
0.053 -10.903   6.649 -29.043
0.043 -15.981  -0.746   3.048
0.037 -14.508   6.370   6.793
0.024  -8.953  15.365 -20.239
0.021   7.924  14.410   5.156
0.020  -1.162   6.241  -2.843
0.018 -10.773   8.356 -16.550
0.015   4.612   6.744  -9.989
0.014  12.813   6.548   5.902
0.013 -10.688 -13.785 -11.064
0.013  -9.617   5.794  -0.900
0.012  13.143  -0.442  13.010
0.012  -1.014  12.524  11.987
0.012  -3.269  -8.137  14.154
0.011  -2.618  -9.546   5.832
>16
0.328  -2.222   4.732   2.441
0.136  -1.545   1.411   9.842
0.078 -15.404   0.149 -13.464
0.070  -2.470   9.265 -19.070
0.036  -9.451  16.001 -20.018
0.033 -14.907   0.145  -4.419
0.030   6.067  -7.488  11.283
0.027   5.914   8.778   5.409
0.026 -11.009   8.536 -13.406
0.022 -11.030   8.131 -29.321
0.017  -3.130  -8.293  13.456
0.015  -1.540   8.975 -27.722
0.015  -8.944   5.971  -2.147
0.014   5.129  -0.886   5.317
0.013  13.236   0.331  12.568
0.013 -10.202 -13.022 -11.106
0.012  -8.579   7.163   9.053
0.011  -2.384  -8.316   4.447
0.011  -8.241 -10.144  -2.564
0.010   5.656   6.288  -4.217
>17
0.297  -2.163   6.192   2.389
0.166 -16.237  -1.113 -16.604
0.101   0.510  -0.789   7.317
0.086  -0.712   8.781 -20.327
0.057  -1.686   6.922  12.102
0.038 -14.750   5.323   6.665
0.032  -9.169  15.802 -20.737
0.029 -14.208  -0.146  -5.529
0.026   9.066  14.431   5.903
0.025   5.627  -7.088  11.862
0.021  -1.861  -9.552   5.965
0.020   0.193   8.972 -10.443
0.019 -14.586   7.135 -17.700
0.017   5.795   5.580   7.110
0.015  -5.883  -8.951  14.658
0.014  -7.953 -11.446  -0.732
0.014   6.727   6.304  -1.539
0.014 -10.306 -12.505  -9.258
0.011 -10.213   7.793  -9.962
>18
0.306  -1.701   4.382   6.146
0.132 -15.417  -0.222 -15.543
0.061 -14.801  -1.146  -7.396
0.061   4.368  -1.898   8.424
0.051  -1.617   8.442 -16.242
0.042   8.748  14.249   5.761
0.038 -14.589   3.993   6.177
0.024 -10.018   8.262 -15.093
0.023  -1.433  -7.632   7.154
0.020  -6.270  -8.076  15.892
0.020  -8.891  16.173 -22.820
0.019   6.390   8.097  -0.801
0.017  -9.411   1.149  -1.276
0.017  -0.615  11.933  14.092
0.016  -9.748 -12.090  -9.314
0.013  12.673   5.419   6.871
0.012  -0.306   7.805  -7.456
0.011   0.204   0.780  15.107
>19
0.358  -1.443   5.095   5.211
0.059  -0.049  -0.381  11.426
0.041  -0.797   8.659 -20.638
0.041  -5.766  -7.712  15.839
0.038   9.528  13.887   5.162
0.036 -14.517  -1.072  -5.050
0.025  -0.806  12.274  14.159
0.022   0.444   7.259  -3.669
0.018 -13.614   7.746 -27.412
0.018 -16.384  -1.028 -14.199
0.018  -7.484  15.465 -21.098
0.018  -9.915 -10.565  -9.311
0.017   6.599   6.027   9.545
0.013  -0.570  -7.609   6.774
0.012   0.833 -24.241 -17.133
0.011  -7.510   1.276  -1.209
0.011   7.220  -1.194   3.593
0.011   6.575  -7.509  12.560
>20
0.500  -2.018   5.332   2.316
0.161  -1.886   7.952 -15.742
0.060  -0.147   0.020   8.228
0.056  -0.780   7.421  12.876
0.044  -5.821  -7.397  16.227
0.031   8.267  13.606   5.978
0.029 -10.587   7.594 -28.438
0.023  -0.690  -0.329  17.414
0.019 -10.429 -14.718 -13.702
0.018  -0.358  -7.976   6.972
0.016 -16.746  -1.058 -16.806
0.016   6.704   6.766  -1.083
0.015 -14.591  -1.127  -5.213
0.015   6.102  -6.695  12.217
0.012  -9.580 -11.485  -6.227
0.012  13.640   7.159   6.522
>21
0.217  -0.174  -0.284   6.326
0.169  -1.951   8.506 -19.168
0.059  -5.358  -7.597  15.257
0.056 -16.095  -0.615 -14.449
0.051  -1.522   6.386   0.850
0.048   9.013  15.682   5.798
0.036 -15.131  -0.936  -5.057
0.030   1.357 -24.665 -18.345
0.024   7.401  -7.127  12.367
0.021   0.687   8.515 -10.976
0.021   8.169   8.083   3.017
0.020 -13.322   7.275 -27.270
0.019  -0.331   5.306  12.258
0.017  -9.882 -13.913 -13.160
0.015  -7.066 -11.610  -0.647
0.015  -0.757  -9.294   6.536
0.013   7.498  -1.476   3.919
0.012  -7.132  14.681 -20.526
0.012 -15.186   7.395 -16.575
0.011   0.287   8.283 -27.768
>22
0.316  -1.696   5.460   5.691
0.198   0.783  -2.143   7.627
0.059 -15.690  -0.907 -14.351
0.046  19.641 -18.708 -28.461
0.039  -4.964  10.003  12.648
0.036  -0.499   9.246 -21.443
0.035 -14.471  -0.952  -6.123
0.030   9.227  15.359   6.724
0.024  -8.328 -12.506 -10.079
0.022 -13.104   7.599 -27.722
0.018   8.117   5.319  10.181
0.017  -6.841  15.570 -22.206
0.016  -5.867 -10.945   1.944
0.015   0.752   8.295  -5.065
0.015   1.058  14.772   7.363
0.015   8.975   5.483   2.025
0.015   6.711  -6.218  11.612
0.015  -6.148  -7.884  15.445
0.014   1.183 -24.294 -18.317
0.014  -0.682  -1.950  18.306
>23
0.290  -1.856   5.527   5.471
0.138  -1.596   8.705 -16.904
0.051   8.755  15.939   6.280
0.034  -1.990  -7.730  14.096
0.033 -15.684   0.239 -16.204
0.033   4.807  -1.253   7.591
0.022  -1.439  13.438  14.242
0.021  -0.828   1.819  14.060
0.019  -7.349 -10.632  -2.765
0.019   0.302   9.266  -8.124
0.018 -15.156  -0.971  -2.940
0.018   5.723   7.780   6.717
0.016  -0.946   8.597 -29.509
0.016  -8.404  15.484 -23.190
0.015 -10.782   8.321 -28.703
0.015  -9.303 -16.474 -15.155
0.014  -1.317 -15.547  -8.353
0.012   6.429   8.120  -1.785
0.011  -7.602   1.258   0.929
0.010 -15.539   7.196  12.702
>24
0.357  -1.916   4.860   5.285
0.118  -2.261   8.971 -19.717
0.065 -16.134  -0.996   3.906
0.064  -2.093  11.619  13.708
0.049   8.093  13.744   5.842
0.043   4.591  -2.308   7.928
0.038 -14.712  -2.468  -4.180
0.030  20.444 -18.762 -28.901
0.023   5.402   4.751  11.902
0.020   6.780   5.389   3.428
0.018  -7.727 -10.548  -2.338
0.016 -16.151  -1.984 -13.318
0.016  -8.263  15.964 -21.174
0.016  -0.145 -23.657 -18.711
0.016  -1.942  -7.401   4.246
0.014  -0.241   5.807  -2.693
0.013  -1.890  -7.934  12.837
0.012  -8.046   4.575  -0.953
0.011   0.600   9.413 -11.702
0.011  -9.004   7.080 -13.946
>25
0.340  -1.854   5.216   3.571
0.134  -1.363   9.141 -17.318
0.094   3.439  -0.833   8.702
0.081  -2.055   7.932  11.130
0.031  -3.068  -9.240   4.928
0.030  -2.372  -8.241  13.644
0.028   6.481  13.328   4.871
0.024 -10.280 -12.770 -11.213
0.024 -11.405   7.980 -29.728
0.023   4.571   5.953 -11.337
0.023 -16.613  -1.240   2.249
0.022   4.730   8.421  -3.032
0.021 -10.310  16.548 -22.035
0.020  -2.057 -23.620 -17.989
0.019 -11.618   8.207 -14.746
0.015 -12.759  -1.561 -10.861
0.014  11.750   4.646   5.089
0.012  12.003  -1.471  12.146
0.012 -10.964   3.911  -2.940
0.011  -2.595  12.282 -28.418
>26
0.199  -0.847   7.821   1.095
0.163   0.655   1.520   6.775
0.074   9.171  14.546   6.832
0.037  -0.145   8.882 -14.620
0.034   8.788   4.538   7.383
0.026 -14.779  -1.867  -6.463
0.025 -16.627  -1.145   5.534
0.025  -7.247  15.931 -21.891
0.023  -7.618 -11.855  -8.741
0.023 -15.643   1.377 -14.897
0.020   0.568  11.644   9.949
0.019   7.772   9.266   0.931
0.017  -4.212  -7.800  15.730
0.017  -4.712  14.294  16.143
0.015   7.010  -5.197   7.967
0.012   0.013 -23.681 -15.038
0.012   9.305  -1.898  -0.183
0.011   2.335  15.723   1.707
0.010  -7.674 -17.653 -15.146
0.010  -5.338 -10.614   1.288
>27
0.446  -1.941   5.678   2.441
0.078  -1.750   8.907 -20.343
0.049   0.431   4.524  11.766
0.041   9.149  14.054   6.304
0.028  -7.875  16.243 -21.358
0.026 -13.660   8.024 -27.231
0.021   7.517   4.794   6.660
0.020 -14.394   0.268  -2.169
0.020   1.146 -24.127 -18.345
0.020   0.850   9.416 -10.927
0.019  -1.146  -1.569  18.441
0.018   7.561  -2.493  12.411
0.016   7.355   4.931  -1.398
0.015  -0.946  -6.062   6.306
0.014  -7.512 -10.218  -1.051
0.013  14.096   4.137  12.323
0.013  -8.984 -12.312  -9.573
0.010   0.549  15.637  12.533
>28
0.262  -1.997   4.403   6.488
0.222  -1.546   8.876 -16.771
0.130   4.075  -1.395   8.609
0.064  -3.029  -5.583  14.664
0.045  -3.221  -8.952   5.573
0.045  -2.695  11.045  11.906
0.034 -11.481   8.763 -28.681
0.031   7.219  13.094   6.278
0.021  -9.899  12.024 -15.202
0.020  -9.073  16.766 -21.873
0.017  -1.353 -23.473 -18.030
0.017  -2.041  11.160 -25.482
0.017  -1.485   8.652  -5.464
0.015  13.256   8.463   9.086
0.015   5.782   8.865  -1.460
0.014  -8.878 -11.041  -5.870
>29
0.453  -2.845   5.504   5.186
0.098  -1.270   9.007 -16.785
0.092   3.237  -2.174   8.218
0.031 -11.437   7.645 -28.903
0.030   6.925  14.545   6.205
0.026  -3.560  -8.067  14.776
0.026  -3.400  11.979  13.924
0.025 -12.417   8.865 -15.101
0.021  -2.492  -7.853   5.377
0.020  -0.511   1.573  16.370
0.019 -10.426  16.705 -22.170
0.019 -15.884  -0.447 -15.406
0.017   4.915   8.858  -1.992
0.016  11.701   6.083   5.754
0.016 -12.570   1.844  -3.413
0.016  -2.345 -23.446 -16.872
0.015   4.239   7.109  11.154
0.014  -1.650   6.825  -6.158
0.013  12.667   1.401  12.555
0.012 -10.847  -9.274  -7.076
>30
0.575  -2.377   4.668   5.762
0.101  -2.615   9.653 -16.073
0.057   3.425  -0.965   8.984
0.037   6.537  12.303   5.210
0.028 -15.670  -0.992   2.508
0.023  -9.872  15.793 -21.671
0.021 -10.805   7.147 -28.869
0.016  -9.545 -12.205 -10.157
0.015  -2.363  -8.095   5.930
0.014  -2.336  13.223  13.335
0.013   5.693   8.326  -2.144
0.013   4.439   7.050  10.958
0.012  11.637   4.150   5.565
0.011 -15.520  -0.116 -15.682
0.011  -1.746   9.107 -26.425
0.011  -3.390  -9.558  14.153
0.010  -1.150   0.583  17.732
>31
0.307  -2.877   5.442   4.922
0.131  -1.206   9.251 -16.746
0.086   2.868  -1.788   7.342
0.057 -15.340  -0.986 -15.235
0.036  -3.411   6.425  14.389
0.035 -12.058   8.585 -15.406
0.035 -10.144 -12.715 -11.704
0.027   4.766   9.258   0.205
0.026   4.326   6.676   8.475
0.022   5.148   7.004  -8.487
0.022   6.192  15.439   5.473
0.021  -2.998  -8.616  13.461
0.021  -1.274  12.875   8.272
0.018  -3.439 -10.439   4.859
0.017  12.792   1.439  11.818
0.017  12.680   9.117   5.089
0.017   3.427   0.635  16.288
0.016 -10.268  16.717 -22.869
0.016 -12.911   0.533  -7.557
0.012  -2.413  13.439  -7.848
>32
0.235  -2.280   5.516   6.473
0.172  -1.504   8.473 -17.227
0.062  -4.487  -8.885  14.575
0.058   2.249  -1.267   7.844
0.041  10.744  14.890   7.122
0.024  -2.837  -0.875  17.861
0.022   3.042   8.012   0.195
0.022 -10.605 -10.741  -8.038
0.021  11.509   5.528   6.867
0.021  -3.648  13.444  16.000
0.021   4.439   6.569  -9.312
0.017 -13.794  -1.593  -7.788
0.016 -12.811   6.705 -15.553
0.016 -11.219  15.321 -22.977
0.015 -11.492   7.424   8.509
0.014   4.602  -8.865  13.412
0.011 -11.492   4.337  -0.658
>33
0.447  -2.149   5.436   5.587
0.110   2.971  -1.643   7.958
0.077  -3.755  12.455  14.816
0.073  -1.481   8.977 -16.836
0.042  -1.610  -0.068  16.936
0.035 -11.089   6.610 -28.238
0.032  -3.396  -9.275   6.147
0.031  -8.775 -11.271  -6.918
0.030   7.752  14.386   5.978
0.026 -10.673  15.154 -22.804
0.022  -3.750  -8.525  14.552
0.021  11.942   6.107   5.906
0.018 -15.741  -1.300 -15.602
0.017   4.762   7.340   1.709
0.016 -11.653   7.379 -15.067
0.011   5.054  -8.412  12.689
0.011  -1.656  12.235 -28.508
0.010 -12.479  -2.616  -6.708
0.010  -1.295   7.075  -6.602
0.010   3.230   6.573 -22.913
>34
0.262  -1.775   8.356 -16.880
0.258  -1.638   4.648   6.292
0.077  -2.702  12.029  14.088
0.059   4.028  -2.354   8.151
0.045   8.445  14.783   6.680
0.041  -0.681   0.610  17.592
0.034  -8.470 -11.149  -6.649
0.030  -9.950   8.463 -15.379
0.027   5.973   8.483  -1.282
0.026  -1.957  -8.316   6.785
0.022  -9.456  15.583 -22.730
0.021 -15.082   0.671 -15.537
0.018  -1.637  11.722 -24.767
0.018   5.426   7.597  -9.382
0.015 -11.696   3.815  -6.847
0.015  11.959   4.556   6.412
0.012   5.413   7.033  12.152
0.012  -6.567  -7.579  15.483
0.012  -8.710 -15.895 -14.935
0.010  -1.164  11.873  -7.378
>35
0.596  -1.992   4.510   1.825
0.063  -0.970   9.181 -19.916
0.058  -0.063  -1.598   6.841
0.044 -15.099  -0.792 -14.785
0.041  -1.066   5.032  11.788
0.034   7.740  12.725   6.210
0.031  -9.896  15.179 -21.713
0.031  -8.555   6.547   6.354
0.027 -15.490   0.605   2.736
0.025   5.169   7.971  -1.989
0.022  -3.853  -9.957   1.841
0.015 -11.869   7.588 -14.569
0.014  -0.298   8.626 -10.367
0.013   5.422  -7.587  12.234
0.012 -12.003  -0.027  -5.145
0.012  13.174   7.378   9.913
0.011  -2.512  -9.294  13.553
0.010  -1.268  13.171  14.136
0.010  -2.008  11.691 -28.319
>36
0.481  -2.094   5.535   5.218
0.142  -2.427   9.619 -20.486
0.064 -15.786  -1.016 -14.773
0.044  -0.321  -4.389   5.967
0.037   5.179  10.352   7.178
0.034  -9.851  10.437 -14.493
0.028   3.643   2.073   9.854
0.024  -9.166  14.695 -21.488
0.024 -11.247   1.085  -2.126
0.021   5.988   9.035  -1.631
0.021   4.513  -7.237  12.127
0.018  12.742   7.701   5.991
0.016  -0.909   9.640 -12.130
0.015  11.642  15.985   7.675
0.015  -9.859 -12.042  -9.472
0.012  -1.588  12.743  13.739
0.012  -7.158  -8.222  15.515
0.010  -9.773   9.440  11.985
>37
0.426  -1.863   5.682   3.185
0.124  -2.597   9.705 -18.097
0.124  -0.270   1.182  11.634
0.038 -10.313 -12.231 -11.354
0.037  -8.641 -10.158  -3.806
0.035 -16.170   0.304 -15.649
0.028   8.973  15.371   5.942
0.021  -1.702   9.195 -27.108
0.018  -9.507   2.372  -2.585
0.017  -0.959  -5.684   7.173
0.016   6.084   7.715   7.305
0.016   5.995   7.454  -1.100
0.016   0.066   8.389  -9.780
0.014 -14.728  -5.556  -9.191
0.013  12.985   1.394  13.097
0.011  -8.626   7.759  10.910
0.010  -1.471  13.899  -0.327
0.010  -9.836   8.074 -12.062
0.010   6.594  -6.417  12.789
>38
0.346  -2.094   3.596   3.816
0.214  -2.303   9.751 -18.736
0.047  -7.244  -8.165  15.962
0.044   3.668  -3.560   7.965
0.042 -10.573 -12.053 -11.307
0.037  -3.023   8.513  12.250
0.033  13.124  11.649   6.583
0.026  11.976   3.303   7.655
0.024 -16.742   0.975   5.496
0.024 -11.310   2.349  -4.038
0.020 -10.201  11.792 -17.856
0.020   5.269   8.631  -2.618
0.017  -8.150 -10.654  -3.181
0.017  -1.373  10.393  -9.115
0.011  -9.876   9.107   7.173
>39
0.351  -2.110   4.096   6.305
0.158   3.890  -2.645   7.627
0.070  -3.212  10.363 -19.605
0.046  -7.478 -10.154   0.077
0.032   8.326  13.219   6.638
0.030 -15.770   0.458 -16.157
0.022 -10.794 -13.835 -12.813
0.021 -15.584  -0.431  -1.674
0.020   6.172   4.852   0.012
0.020  12.169   4.243   6.852
0.017 -10.386   8.627 -13.405
0.017 -16.966   2.649   6.175
0.016  -8.413   7.570   9.853
0.014  -0.045   8.179  -8.670
0.012  -8.272   4.058   0.020
0.012  -0.415   8.595 -27.607
0.011  -1.878  10.512   0.456
>40
0.434  -2.423   5.234   1.399
0.165  -1.542   8.175 -16.469
0.100  -0.620   0.504   7.898
0.087 -10.489   6.834 -28.543
0.046 -15.413   0.277 -15.523
0.039  -0.840   0.049  16.216
0.035  -9.839 -12.871 -10.885
0.032  -1.292   7.567  11.683
0.031   5.116   9.078   6.032
0.028  -9.116   7.210   6.211
0.027 -10.606   8.795 -15.375
0.026  -1.674   8.464 -25.632
0.023  -0.930   8.359  -8.043
0.022  -9.264   1.020  -2.309
0.021   5.227  -6.902  12.143
0.019   5.274   7.390  -1.901
0.017  -9.334  16.201 -23.701
0.016  -8.262  -9.732  -1.283
0.015  -2.345  -8.468   5.979
0.014  -2.725 -23.591 -16.427
>41
0.286  -2.800   5.093   2.106
0.157  -1.593   0.456   8.763
0.095 -11.034   6.227 -28.054
0.071  -2.174   8.489  13.188
0.056  10.460  14.624   6.829
0.047  -1.573   9.589 -16.119
0.044 -14.637  -0.455 -14.491
0.028   3.521   7.659  -9.795
0.022  -3.877  -8.351   5.873
0.021 -11.024  14.464 -22.258
0.020 -12.046  -8.690 -14.105
0.019   5.083  -7.178  12.201
0.017 -13.553   0.329  -6.448
0.016  11.177  -0.318   6.717
0.016 -13.852   7.953 -16.853
0.014  -8.967  -7.265  15.019
0.014 -10.816   7.050   6.986
0.013   3.723  -0.254  -0.276
0.012   3.366  14.287  12.900
0.011   5.236  12.724  -0.562
>42
0.266  -2.703   4.270   0.664
0.154  -1.414   0.057   7.966
0.092  -1.291   9.174 -16.701
0.084 -11.137   6.976 -28.230
0.045  -2.785   7.689  12.724
0.042  11.192  14.537   6.566
0.039 -10.911   8.209   6.894
0.033 -15.357   0.290 -16.108
0.031  -3.055  14.173 -24.245
0.031 -12.319   7.860 -15.001
0.030   4.172   8.705   6.071
0.028  -1.146   8.983 -30.267
0.026 -10.346   1.244  -2.682
0.025   4.658   6.122 -10.104
0.022  11.768   4.401   6.080
0.022  -2.821  -6.822  13.518
0.021 -10.007 -12.166  -9.551
0.019   3.461  -1.499  14.679
0.019  11.975  -1.667  12.707
0.012   4.641  -1.885   1.719
>43
0.212  -1.329   0.484   7.102
0.191  -1.612   8.518 -17.586
0.048   3.161  -1.445  14.531
0.047 -17.104   0.902   6.030
0.041 -11.568   7.700   7.620
0.037 -15.821  -1.474 -15.591
0.036   6.412  15.941   7.869
0.033 -12.226   7.831 -15.381
0.032   3.490   8.020   7.337
0.028  -3.030  14.161 -24.215
0.028 -12.127   7.716 -27.148
0.026 -13.453  -0.127  -7.774
0.025  -2.460   7.599  13.529
0.023   5.201   5.835  -9.320
0.022  12.679   0.985  13.838
0.019  11.820   6.804   6.815
0.019 -10.443 -10.021  -8.835
0.014   5.458  11.829   0.175
0.010   4.118   0.945   0.897
>44
0.339  -1.591   2.150   6.328
0.248  -1.817   9.307 -18.612
0.104  -2.218   9.790  12.638
0.051   7.996  14.619   6.610
0.046 -15.962   0.525   5.949
0.039   3.918  -1.961  11.944
0.032  -8.536  16.168 -20.041
0.026   5.175   6.024 -10.049
0.024 -11.715   5.021 -10.027
0.023   5.389   6.560  -1.808
0.023 -15.668  -0.727 -16.330
0.019  -8.991  -7.941  -1.353
0.017  -9.741 -12.162  -9.685
0.017  -8.449   8.199   7.086
0.016 -11.623  -0.836  -4.312
0.014 -11.108   8.671 -27.518
0.011  11.831   5.294   6.618
0.011  -1.050   9.007 -32.507
>45
0.215  -1.893   4.978   3.132
0.165   1.142  -0.676  13.357
0.152  -1.648   8.805 -18.103
0.077 -10.938   5.924 -28.284
0.038  -2.194   7.991  12.372
0.032   9.838  15.825   7.201
0.028  -3.132  13.402 -26.625
0.025 -13.558   0.507  -8.601
0.021 -12.068  13.289 -19.867
0.018 -12.288  -2.944  21.727
0.018  -3.671  -1.710  19.751
0.016  -2.660  -5.658   7.210
0.015 -10.081 -12.183 -10.475
0.015   3.283   7.034 -10.979
0.015  10.863   2.068  13.126
0.014   1.711   6.886 -26.808
0.013  10.986   5.105   5.627
0.013  -6.082 -11.508  -1.146
0.012   3.399  16.158  12.403
0.011 -12.977   6.553   6.526
>46
0.324  -1.937   0.368   6.209
0.212  -1.612   8.880 -18.571
0.052   2.418   7.986   6.709
0.044 -14.392  -0.998 -12.532
0.033 -13.358   0.427  -4.687
0.033  10.223  15.177   7.256
0.029 -12.104   7.400   7.485
0.025   2.801  -5.415  10.208
0.023 -10.805  -8.409  -5.071
0.021   3.792   7.681  -3.904
0.021  -2.908   1.765  -1.727
0.021  -3.292  14.470 -26.383
0.020 -13.196   7.666 -18.195
0.018  -2.752  14.704  16.012
0.016 -11.883   6.894 -27.190
0.015   1.909   7.762 -27.935
0.015 -17.280   1.002   6.052
0.015 -10.430  15.155 -20.877
0.014  12.274   0.631  12.756
0.011  -3.552  -8.095   4.889
>47
0.427  -2.106   4.965   0.456
0.220  -1.000  -0.127   7.409
0.060  -2.567   9.359 -16.928
0.041   8.253  14.133   7.130
0.038 -16.961  -0.097   6.455
0.027   5.250   6.051   7.904
0.024  -9.796 -11.424  -8.315
0.023  -7.762  -8.388  15.647
0.023  -0.856  13.154  15.086
0.021  -7.180   7.144   7.791
0.019  -8.508  15.840 -23.880
0.018  -0.396   8.000  -7.522
0.016 -15.029  -1.803  -8.097
0.015   5.389  -2.351  13.357
0.013  -0.979   8.296 -30.485
>48
0.348  -2.884   4.929   5.498
0.205  -3.038   9.085 -17.141
0.065  -0.986  -0.833  10.802
0.054 -16.461   0.920   5.216
0.044 -15.641   0.232 -16.673
0.040 -10.831   7.859 -28.439
0.032 -10.072 -13.031 -10.888
0.030  -9.199  -9.313  -1.329
0.023   5.627  12.993   6.394
0.019 -12.616   0.789  -2.728
0.018  -3.538  14.490 -24.933
0.016 -10.148   6.401  11.334
0.014   4.774   8.697  -2.145
0.014   4.212  -8.135  11.841
0.014  12.091   1.279  12.235
0.012  -3.664  -9.851   5.087
0.012 -12.285   4.740  -9.945
0.012   3.826   6.371 -10.592
0.011  -9.728  13.384 -18.662
0.010  11.722   5.692   5.283
>49
0.266  -1.281   0.726   7.514
0.065  -1.265   9.395 -18.546
0.060  -1.643   6.036   1.104
0.047 -10.648 -11.057 -11.161
0.034  10.085  14.762   7.592
0.034  -2.707  13.451 -26.105
0.025 -13.885  -0.622 -11.234
0.017   4.442   7.644  -9.626
0.016 -11.345  13.816 -19.671
0.016   3.417  -7.163   7.742
0.015 -12.167   6.910 -27.522
0.013  11.588  -0.338  12.730
0.013 -13.440   0.724  -2.709
0.011 -11.684   7.666   7.827
>50
0.341  -1.787   0.113   6.952
0.085  -2.295   6.264   1.213
0.081  10.860  15.358   6.664
0.030   3.191   7.251   7.102
0.027 -13.887  -0.776 -12.813
0.024 -11.249  -2.298  22.869
0.022  -8.637   7.095   7.721
0.021 -11.919   6.444 -27.762
0.020 -10.277  14.942 -21.169
0.020  -2.995  13.184 -27.479
0.016   5.276   7.601  -4.017
0.014 -11.354 -10.380 -11.317
0.014  -4.155  -8.339   4.010
0.014 -13.382   7.496 -19.097
0.013 -12.054  -0.271  -2.563
0.012  -3.837  -7.854  14.588
0.011  11.442   0.231  12.943
0.011   3.804   6.828 -12.188
0.010   4.314  -7.330  13.027
>51
0.346  -1.799   5.972   3.203
0.132  -1.278  -0.071  10.625
0.118  -1.557   9.326 -18.465
0.034   3.506  14.792   8.320
0.031 -14.228  -0.260 -12.587
0.026 -13.467   0.812  -4.439
0.023   2.338   7.112  10.995
0.020  -3.451  13.615 -27.057
0.020 -11.468  15.160 -20.737
0.018  11.147   8.371   6.165
0.018   3.792   7.529  -9.795
0.016 -13.502   7.930 -15.623
0.015 -11.865   6.777 -27.659
0.013  11.364   0.622  13.200
0.013  -3.034  -7.154   6.763
0.013 -11.217  -9.543  -8.791
0.011  -5.158  -7.228  14.672
0.010   3.291  -6.521  13.001
>52
0.364  -1.101  -0.131   7.090
0.168  -1.503   8.521 -17.417
0.045 -15.894   0.465 -16.767
0.026  -2.374   6.831  12.809
0.026  11.006  14.020   6.329
0.026  -1.660   5.639   1.276
0.018 -10.681 -10.560  -7.888
0.017   5.029  -7.344  12.665
0.016 -13.458  -0.014  -8.820
0.016  -3.983  12.803 -25.098
0.015  11.384   0.251   7.784
0.015  -1.211  14.237   6.288
0.011 -10.266   7.844   7.875
0.010   4.555   7.513  -8.793
0.010 -10.842  13.352 -18.402
>53
0.320  -3.233   5.418   7.137
0.148  -1.509   8.842 -17.861
0.044 -13.465  -0.094  -6.302
0.035   2.125  -1.310   7.910
0.028  -1.260   9.595 -26.776
0.026 -13.142   7.388 -16.986
0.026  11.583  14.844   6.212
0.018   3.021   8.219   0.536
0.018   5.097  -8.288  13.932
0.014  11.007   0.565   8.504
0.014  -3.487  -0.174  15.053
0.014   5.087   7.635  -8.414
0.013 -10.762 -10.094  -8.477
0.013  -3.409  -8.220   7.911
0.012  -2.955   7.890  -7.312
0.011   3.638   6.344  11.794
0.010  -1.673  13.440   7.337
>54
0.267  -1.622   5.500   3.755
0.073  -1.651   8.599 -18.197
0.063  11.216  13.947   5.929
0.041   1.234  -1.647   7.126
0.032 -14.426  -1.552 -12.744
0.029 -13.987   0.840  -4.326
0.026  -4.566  -0.086  16.177
0.023   3.077   7.675  -2.986
0.021   3.089  14.164   7.645
0.019  10.442  -0.348   8.097
0.017   2.075   5.522  11.635
0.016 -14.072   7.437 -18.008
0.015 -10.826 -10.581  -8.006
0.015  -3.556  14.106 -26.511
0.013   5.056  -9.029  13.457
0.010   2.304   6.820 -26.552
0.010 -13.483   8.413   8.212
0.010   2.503 -25.878 -16.870
>55
0.443  -1.808   6.238   4.120
0.140 -12.712   1.228  -3.349
0.122  -4.391   1.174  10.116
0.063 -14.667  -0.617 -15.198
0.053  -1.457   8.601 -18.119
0.029  10.095  14.823   6.607
0.028   2.451   5.498  11.942
0.018 -13.426   7.676 -18.298
0.017   3.557   8.065  -3.214
0.016  -4.250  13.681 -26.755
0.015 -10.459 -10.659  -8.940
0.015  11.037   5.969   6.175
0.014   3.248   6.359 -26.427
0.013 -11.518   5.712   8.064
0.012   4.702  -9.386  13.600
0.011  12.450  -9.627 -26.871
0.011  -4.048  -7.451   7.523
>56
0.366  -2.260   5.492   3.926
0.124  -1.356   8.633 -18.686
0.078 -13.476  -0.148  -3.332
0.056   2.173  -0.868   8.430
0.041  10.843  15.173   6.574
0.031 -14.240  -0.577 -15.262
0.021 -10.988 -10.064  -8.301
0.018  -3.241  13.068 -26.067
0.018   3.866   7.417  -2.950
0.018  11.984   7.084   6.817
0.017  -1.706   6.201  13.035
0.017   4.449  -8.643  12.955
0.016 -12.192   7.571 -26.589
0.015 -12.030   5.723  -8.670
0.015 -10.110   8.007   8.025
0.013 -10.824  13.610 -19.989
0.011  -2.433   7.734  -8.482
>57
0.591  -2.270   5.066   4.295
0.123  -1.362   8.580 -17.548
0.034  -2.171   5.509  12.506
0.030   1.931  -1.059   7.574
0.027 -11.839   6.740 -27.072
0.024 -11.527  13.455 -19.220
0.023  11.112  14.794   6.410
0.022 -13.655  -0.491  -7.700
0.018  11.570   5.195   6.274
0.016  -2.593  12.390 -25.623
0.016 -13.139   6.105 -15.635
0.016   3.465   7.793  -2.230
0.015 -10.026 -13.656 -11.772
0.015 -11.309   4.115  -1.475
0.014   4.535  -8.665  13.532
0.013  -2.941   7.441  -9.066
0.013  -4.527  -9.208  14.223
0.011   3.047 -26.179 -17.294
0.011  -9.702   7.305   7.387
0.010  -2.690  12.641   6.876
>58
0.392  -1.991   5.120   3.916
0.214  -1.551   8.699 -17.748
0.039  -2.191   8.926 -26.304
0.038  10.532  15.450   7.888
0.036 -11.431   6.639 -27.396
0.028  -3.422  -0.417  13.820
0.027 -13.939  -1.110 -10.980
0.026 -12.990   7.823 -17.175
0.025  11.037   5.730   6.343
0.021   3.156   7.554  -1.911
0.019 -10.188 -10.936  -7.600
0.019  -2.109   8.729  -9.489
0.018  -8.751  -6.813  15.235
0.017   2.789   6.537  11.182
0.014  -3.643  -7.988   6.796
0.014   5.004  -8.345  13.011
0.013 -11.450   9.107   8.400
0.012  11.582  -0.023  13.380
0.011   3.402 -25.797 -16.739
>59
0.307  -1.445   5.213   4.164
0.039  -1.622   9.016 -18.808
0.028 -13.807  -1.174  -8.342
0.023  10.264  15.648   7.494
0.022  10.816   5.232   6.027
0.022   2.437  -0.033  11.783
0.019 -13.925  -2.693  21.559
0.017   4.309  -8.862  12.383
0.017 -11.022 -10.563  -8.322
0.016 -12.019  12.686 -19.495
0.014   4.363   7.218  -9.896
0.013 -11.449   4.284  -2.627
0.012 -12.349   5.812 -27.023
0.011  -4.210  -9.844   6.907
>60
0.337  -3.450   5.307   6.540
0.055   1.818  -1.163   8.194
0.041   1.216   6.878  -0.060
0.040 -13.747  -1.276  -7.685
0.037  -1.819   8.867 -18.010
0.029 -10.704 -10.204  -8.834
0.023   9.947  15.769   7.355
0.022  -4.081  13.603 -25.079
0.022   4.038  -8.596  12.980
0.021 -11.913  13.456 -19.474
0.018  -5.349  -9.244  14.070
0.016   3.913   7.016 -10.015
0.016 -12.020   6.286  -9.869
0.015   1.806   6.939 -25.337
0.015  10.360  -0.026   7.231
0.013 -14.856  -0.858 -15.852
0.011 -11.921   4.393  -1.363
>61
0.416  -1.994   5.363   4.014
0.038   1.692  -1.221   7.893
0.034 -12.947   0.381  -3.245
0.032 -13.797  -1.163 -12.247
0.030 -11.628   7.345   9.109
0.027   1.661   7.977 -18.342
0.025   3.112   5.524  12.616
0.023 -10.070 -11.585 -10.398
0.021   4.774  14.235   8.743
0.019 -12.776   4.947  23.676
0.018 -11.892  14.709 -24.241
0.014 -14.081   5.764 -17.447
0.014   5.415  -9.165  14.153
0.014  11.950  -1.388  14.195
0.014  11.160   5.406   7.553
0.013   3.251   6.833 -27.038
0.012  -4.387  -2.133  15.385
0.012  -3.948  14.426 -26.757
0.011   4.441   7.538  -8.151
>62
0.360  -2.106   4.737   0.745
0.065   0.976   7.203 -17.468
0.036 -13.092   0.461  -2.927
0.026 -10.983 -10.270  -9.451
0.024   2.207   1.103  11.799
0.018   9.856  15.432   7.000
0.016  -4.131  14.226 -25.951
0.016  10.782  -0.048  13.690
0.015   2.343   7.472 -25.653
0.013 -13.202   7.760 -17.080
0.013  -3.335   7.764 -10.235
0.013  10.884   6.846   5.665
0.012  -4.970  -8.790  14.384
0.011 -12.716   6.780   6.763
0.010   3.484  -9.175  13.276
>63
0.169  -2.578   4.946   6.462
0.104 -13.960   0.192  -1.700
0.093   1.683   7.910 -18.551
0.093 -10.073   6.508 -28.558
0.078   1.603  -0.359  12.360
0.058   2.016   5.970  -1.681
0.026  -3.979  13.783 -27.193
0.022 -10.780 -10.511  -9.055
0.022   2.582   7.304 -26.620
0.018 -12.502   6.401   6.535
0.018 -13.456  -1.388 -11.778
0.017   4.002  13.574   6.498
0.017  11.027  -0.222  13.252
0.017   4.752  -9.005  12.387
0.015 -10.969  14.487 -19.509
0.015  11.404   5.577   5.255
0.012  -3.115  12.500 -13.670
>64
0.488  -1.946   5.814   1.366
0.047 -14.324  -0.892 -16.054
0.030  -3.001   5.581  12.815
0.027  -1.599   8.842 -17.420
0.026   2.011  -0.615   8.087
0.022  11.267   4.735   5.786
0.021 -11.718   5.474  -9.338
0.021  -2.744  13.070 -24.265
0.020   3.240   7.738 -24.446
0.019  -9.864 -10.930  -8.978
0.019   4.330  -8.481  13.482
0.017  -5.053  -9.555  13.748
0.014 -10.939  13.432 -17.897
0.011   4.179  13.772   6.963
0.010  10.786  -0.976  13.337
>65
0.495  -3.296   5.592   5.117
0.054 -14.058  -0.921 -16.932
0.046   2.569   0.300  11.049
0.045   1.577   7.376 -18.546
0.035   2.894   6.727  -2.385
0.033   9.922  14.984   6.735
0.032 -13.369   0.639  -4.404
0.030 -10.465   5.784 -27.735
0.027  11.464  -0.384  13.310
0.022 -11.657  13.846 -20.790
0.021  11.347   6.610   5.442
0.019 -10.821 -10.676  -9.680
0.019 -10.998   6.665   7.003
0.017   3.762   7.436 -10.570
0.017  -4.239  14.429 -27.252
0.013   4.566  -8.496  12.512
0.013   3.340   7.405 -26.767
0.012 -12.560   5.752 -12.414
0.012  -4.500  12.739  15.354
>66
0.429  -3.026   5.076   6.392
0.056   3.564   5.295  11.514
0.035   5.309  -8.857  13.587
0.025   2.915   7.363   0.592
0.024  -5.166  -9.541  14.791
0.024   4.598  13.388   7.431
0.024 -10.865  14.875 -21.460
0.022 -10.158 -11.320  -9.058
0.022  -3.062  -0.965  13.663
0.019 -13.344  -0.526  -7.741
0.018   3.883   7.188  -9.487
0.017  -0.977   9.107 -16.402
0.013  11.302   5.824   6.265
0.012 -11.757   4.760  -1.084
0.012 -13.830   7.057 -20.435
0.011  10.949  -1.128  14.392
>67
0.260  -1.752   4.950   0.052
0.225  -4.347   5.489   8.038
0.069   2.491  -1.666   8.258
0.061 -12.643   0.826  -4.171
0.038   2.294   7.037 -18.169
0.030 -12.041   5.917 -11.598
0.024 -10.325 -10.899 -11.241
0.022   6.076  15.268   8.484
0.020   4.243   7.218  -8.807
0.020 -14.155  -0.540 -17.325
0.019  -3.265  13.020  16.242
0.018   3.777   6.229  11.660
0.018  11.572   5.753   7.052
0.018  12.469  -0.874  14.534
0.016   5.981  -9.145  13.954
0.015  -3.692  14.219 -27.309
0.015 -10.988  13.618 -20.446
0.013  -3.674  -0.015  13.853
0.011  -2.948  -8.282   7.701
0.011  -3.617 -16.395 -11.600
>68
0.598  -2.120   5.237   4.746
0.072   2.193   5.769  11.947
0.058 -13.400  -1.433  -8.511
0.051  -9.910 -10.586 -10.356
0.032  -1.160   8.934 -17.351
0.031 -14.118  -0.600 -16.865
0.023 -11.739   6.640 -27.558
0.019   4.755  14.172   7.726
0.014  10.692   5.198   6.737
0.014  -3.668  13.612 -25.943
0.012 -10.650  14.207 -20.254
0.012  -3.899 -16.269 -11.219
0.012  11.814  -0.515  13.867
0.012   3.594   7.286 -26.334
0.011   3.769   7.377 -10.933
0.010   5.153  -8.040  13.180
0.010  -2.073  13.843  14.275
>69
0.451  -2.673   1.154   2.280
0.070  -1.743   9.141 -18.368
0.047  -3.663   5.780   9.511
0.044   1.956  -1.174  10.177
0.030   1.070   8.174   0.849
0.028   1.882   7.919 -28.321
0.022   4.173  13.696   8.031
0.021   3.130   7.121  -9.115
0.019 -15.281  -0.110 -17.809
0.018 -14.371  -0.478  -7.728
0.017  -4.935  15.959 -27.157
0.014  10.933   4.960   7.193
0.014 -13.328   9.791 -25.381
0.012   9.183  20.248   8.240
0.011  12.092  -1.128  13.642
0.011  -6.054  -7.512  16.136
0.011 -11.408 -12.800 -12.460
>70
0.362  -2.795   5.286   2.726
0.107  -2.926   0.519  10.297
0.080  -1.486   8.499 -18.150
0.022   2.685   7.438  -3.581
0.018 -10.380 -14.456 -12.926
0.017  12.056  -1.153  13.427
0.016  11.365   6.389   6.601
0.015  -4.130  14.530 -27.083
0.015   2.535  -6.568   8.717
0.015   3.463   7.156  11.609
0.014 -14.044  -0.373 -12.241
0.014  10.231  16.239   7.199
0.013 -11.318  13.707 -21.736
0.011 -10.117   7.235   8.179
>71
0.487  -2.576   4.835   3.939
0.191  -1.235   8.653 -17.261
0.032   2.295  -1.296   8.048
0.030  -2.059   6.157  12.930
0.029   7.044  21.281   8.637
0.024 -11.076  13.937 -20.336
0.023  -2.710   9.007 -26.499
0.018 -12.967   6.266 -17.415
0.018  -2.936  -7.545   7.926
0.018  -1.742   7.829  -8.785
0.015   4.171   7.554  -2.856
0.015 -12.652   1.230  -3.697
0.015  -9.791   7.330   8.538
0.015   5.940  13.831   5.520
0.014  11.788  -0.768  14.169
0.013 -10.007 -10.679  -8.181
0.012  11.996   6.351   7.533
0.011  -8.570  -7.874  14.826
0.011 -10.812  20.772 -25.769
>72
0.342  -1.948   5.648   3.605
0.067  -1.084   9.547 -17.569
0.056  -1.625   0.923  10.809
0.034   3.649   7.200  -8.575
0.031   7.017  15.895   7.139
0.026 -15.890   0.325 -17.716
0.024  -2.263   9.264 -26.856
0.021 -12.739   7.877 -17.660
0.019  -3.143  -8.165   7.198
0.018   3.596   6.865  12.063
0.016 -10.266 -13.430 -12.399
0.015  12.654   7.924   7.634
0.014  -9.827  15.908 -26.100
0.012  -8.694  -6.900  16.863
0.012   4.704   0.451   0.932
0.011  12.836  -0.187  14.015
0.011 -13.146  -0.123  -8.370
0.010  -1.614  13.569   7.860
>73
0.488  -2.261   5.224   4.331
0.077  -0.885   8.466 -17.735
0.077 -15.129  -1.133 -15.433
0.038   3.340   0.296  11.678
0.032 -10.810 -11.707 -11.057
0.032  -2.662   5.930  13.136
0.026   5.978  14.329   6.700
0.020 -10.702  14.948 -19.947
0.019  -0.530   8.024  -9.627
0.017 -12.160   5.723 -12.413
0.016  -1.081   8.242 -27.111
0.015  13.066   7.044   7.320
0.015  -8.862  -1.237  14.770
0.012  12.999  -0.366  14.243
0.012   5.108   7.053  -3.552
0.011 -17.304  -0.697  -0.147
0.010  -2.083  -7.587   6.446
>74
0.416  -3.013   3.727   6.027
0.174  -1.201   8.397 -16.091
0.057   2.271  -2.816   8.551
0.037  -2.910  11.809 -24.013
0.036  -2.239   4.318  14.280
0.033   4.795  13.066   7.123
0.029  -2.418  12.968  14.943
0.027 -10.539  13.821 -18.133
0.022 -13.106   4.286 -15.320
0.021 -11.283   4.293  22.638
0.019   3.898   6.974  -9.536
0.018 -13.789  -2.168  -9.321
0.018 -10.781  19.353 -23.941
0.018 -10.297 -11.257  -9.351
0.017  11.914   5.825   6.216
0.016   4.242   5.680  -0.642
0.015  12.238  -1.911  13.387
0.013   6.367  21.247   7.419
0.013 -10.988   3.839  -0.387
>75
0.345  -2.914   3.571   6.569
0.219  -1.472   8.370 -16.710
0.082 -15.163  -0.568 -15.372
0.046   3.217  -2.277   8.725
0.033  -9.761  13.068 -17.313
0.027   7.113  15.270   6.648
0.022   4.374   6.585   8.051
0.022  -2.256   0.088  14.212
0.019  -0.899   6.213  -8.449
0.019 -10.380  19.015 -23.331
0.018  -3.531  12.622 -23.899
0.016   5.236   7.284  -0.554
0.016  -9.221 -10.765  -8.241
0.016  11.728  -0.112   8.977
0.014   6.931  -8.402  14.692
0.013  -9.363   3.769   1.138
0.013  -2.319  10.667  14.601
0.011   3.333   6.935 -24.022
0.011 -11.725   6.499  -9.752
0.011 -16.910  -0.883  -2.032
>76
0.448  -2.814   5.186   4.451
0.181  -1.492   8.073 -16.936
0.057  -1.014   0.194  11.145
0.026   7.024  15.458   7.544
0.026 -10.462  15.155 -20.079
0.026  -1.944   8.987 -26.199
0.020  11.720   6.517   7.680
0.013  -2.330  -7.244   7.815
0.013 -12.098   7.824 -16.941
0.012 -10.527 -11.038  -9.838
0.012   4.560   7.043  -8.535
0.012   4.383 -24.297 -16.451
0.011 -16.443  -0.687  -1.815
>77
0.372  -2.680   4.641   3.227
0.187  -1.329   7.870 -17.415
0.061  -0.752  -0.007   9.472
0.055  -2.824   7.210  13.625
0.029 -10.302  15.354 -19.925
0.028   5.042 -23.653 -16.348
0.024  -1.260   7.625  -9.009
0.022   6.608  15.005   6.915
0.017 -12.171   7.575 -18.246
0.016  -9.132   7.740   8.421
0.016  -9.722 -14.016 -13.274
0.015  -1.767   8.625 -27.633
0.015 -15.459  -1.217 -15.777
0.013  12.118   6.604   7.454
0.013  12.215  -0.837  14.107
>78
0.373  -1.598  -1.004   4.900
0.080  -0.770   8.545 -16.509
0.063 -14.952  -0.916 -15.696
0.025  -0.923   6.131  12.561
0.022  -0.609   8.530 -26.409
0.018   4.920   6.549  -9.694
0.016   6.904  13.985   6.078
0.016 -10.134  14.275 -18.430
0.015   3.615  -1.882  11.974
0.014   5.137   5.989  -0.984
0.012  -9.321   5.366  22.302
>79
0.429  -2.942   4.435   3.081
0.133  -0.540   8.371 -18.169
0.131  -0.196  -0.365  10.503
0.050  -2.091   7.435  13.102
0.042 -14.749  -1.257 -15.029
0.042   6.818  14.647   7.501
0.026   0.086   7.935  -9.445
0.025   5.126   5.901   8.182
0.025  -1.326   8.824 -27.570
0.021   5.138   6.251  -0.282
0.020   6.976  22.471   9.223
0.016  -9.998  14.394 -20.689
0.014   5.504  -7.533  13.523
0.013 -11.078   7.377 -13.000
0.012 -10.019   5.119  23.394
>80
0.270  -2.038   6.011   3.158
0.143  -1.071   8.911 -17.514
0.117  -2.620   6.629  12.023
0.097   3.181  -0.524  12.175
0.031   7.665  15.850   7.201
0.028  -0.371  -6.006   7.000
0.023  -1.321   9.566 -26.934
0.020 -14.986  -0.034 -15.824
0.019 -11.726   8.625 -17.743
0.018   4.116   8.450   7.652
0.015   4.657   6.881  -3.241
0.014 -10.871  -9.662  -8.348
0.013 -10.656   5.620  23.775
0.012  12.369   8.076   7.456
0.011  -2.743  -8.089  14.471
>81
0.461  -2.659   2.580   0.406
0.184   0.003   2.343  11.492
0.115 -15.030  -0.118 -17.077
0.054   7.917  15.843   6.947
0.047  -1.041   9.574 -18.194
0.023   0.673  -5.344   8.008
0.022   0.175   9.050 -27.016
0.018   6.236   9.782  12.062
0.015  -9.486 -13.518 -11.498
0.014 -10.373   7.708 -28.045
0.014  -8.813  11.723 -18.716
0.013  -8.401  16.349 -26.387
0.012   6.405   2.140   4.989
0.011  13.082   8.558   7.301
0.011  13.545   0.788  13.558
>82
0.545  -1.827   4.507   6.520
0.150  -1.605   8.758 -17.092
0.092 -15.333   0.070 -16.198
0.076   7.015  15.820   7.621
0.038  -1.121   9.489 -26.022
0.036   3.345  -0.138  11.400
0.026 -11.803   4.356  22.014
0.022 -10.248  13.255 -18.306
0.022  -1.346  10.771  12.112
0.019  -7.503 -10.275  -2.080
0.017   4.773   7.924  -1.208
0.014 -10.211  19.647 -24.699
0.013  -9.666 -12.040  -9.998
0.013 -11.249   8.652 -27.847
0.013  12.147   8.024   6.924
0.012  -1.740  -7.227   6.288
0.012  -2.880  -1.320  -1.580
0.012   5.025   5.592  -9.450
>83
0.331  -2.030   5.328   3.360
0.144  -1.124   8.877 -17.772
0.114   1.855  -1.548   9.614
0.041   6.584  16.810   7.714
0.040 -10.264 -13.497 -13.284
0.039  -8.537  -7.435  15.851
0.036 -15.724  -0.818 -17.897
0.029 -13.514   6.881 -18.290
0.020  -3.065   7.649  12.791
0.019 -12.298   8.426 -26.281
0.018 -11.026  15.417 -20.228
0.017  -1.539   8.344  -9.562
0.014  -2.385   9.464 -27.886
0.014  10.950   0.374   8.002
0.014  11.871   8.471   7.675
0.013  -9.819   7.387   7.709
0.011 -11.587   5.176  22.206
0.011  -3.419  -7.919   7.766
0.011   3.821 -26.242 -15.667
0.010 -11.842   6.565  -8.843
>84
0.437  -1.803   5.166   7.919
0.186  -1.272   9.117 -17.342
0.074   2.826  -1.508   8.957
0.059  -9.772 -13.005 -11.645
0.056   6.012  14.300   7.835
0.043 -15.438  -1.562 -15.434
0.040  -1.146  10.439 -27.533
0.034  -2.156   2.629  -0.534
0.023   3.888   8.612   0.501
0.023  -7.626  -7.914  15.540
0.021 -10.648  14.032 -19.280
0.020  -0.855   6.841  -8.011
0.017  -2.118  -6.881   5.061
0.016  -1.412  11.920  13.485
0.014  11.976   8.368   7.838
0.012 -12.182   5.735 -17.070
0.011  -2.981  -2.154 -18.747
0.010  21.602 -24.890 -44.591
>85
0.459  -2.157   6.631   6.544
0.175  -1.948   8.453 -17.605
0.034   6.958  15.712   7.661
0.030   3.626   1.260  11.757
0.030 -15.435  -0.492 -16.407
0.021  -2.169   2.839  -1.132
0.021 -10.212  14.987 -20.605
0.017   4.065   7.278  -3.517
0.017  -2.734  -8.075   6.613
0.016  -1.739   9.581 -27.461
0.015 -11.207   6.470  23.095
0.014 -10.741 -13.726 -12.671
0.014 -11.230   7.558 -12.426
0.013  -9.017   7.749  14.095
0.012  -1.989  13.891  14.184
0.012   5.993  -8.420  13.049
0.011  -9.726   6.666   0.053
0.011  -4.060  -8.922  14.557
0.010  11.704   7.593   7.217
>86
0.582  -2.991   5.300   3.537
0.152  -1.014   8.565 -17.695
0.060  -0.021   0.552  10.200
0.053 -10.427 -13.116 -12.405
0.041   7.502  15.225   6.154
0.036 -10.728   7.555 -28.202
0.027   4.757  -6.644  12.209
0.022  -0.771   8.945 -27.136
0.021   5.050   7.745  -1.142
0.019  -9.906  14.454 -19.771
0.017  -7.516  -7.681  15.881
0.017  12.225   8.002   6.545
0.014   4.218   7.410  -9.974
0.012  12.709   0.183  13.102
0.012  -0.461  14.120  13.117
0.011 -11.179   7.973 -12.653
0.011   4.789   7.273  11.981
0.010 -14.941  -2.101  -9.386
0.010  -1.773  -7.697   6.633
>87
0.453  -0.890   0.812   7.992
0.155  -1.577   8.810 -17.297
0.095  -1.824   6.381   1.767
0.087 -11.116   4.676  22.472
0.072 -15.044  -1.790 -16.021
0.053   8.549  16.130   7.199
0.053  -9.293 -13.320 -11.483
0.030   4.712  -5.125   8.516
0.030 -14.669  -1.526  -7.986
0.027  -1.477   7.828  13.132
0.026   0.710   7.163  -9.383
0.024   0.171   9.795 -26.524
0.021   6.804   9.213   0.432
0.015  13.049   9.335   8.011
0.015  -9.303   8.230 -12.242
0.011  -8.372 -11.171  -3.632
0.011  -7.773  -2.402 -25.470
0.011   6.750   1.046   0.928
0.010  -0.696 -22.854 -12.163
0.010  -8.822  15.646 -19.646
>88
0.302  -2.370   5.072   1.167
0.158  -1.594   9.190 -17.345
0.091 -14.774  -1.210 -16.421
0.058   8.298  16.162   7.765
0.056  -0.986   6.330  11.452
0.050  -1.324  -0.626   6.744
0.031   0.113   9.411 -26.018
0.024 -17.619   0.362   6.716
0.023  -8.664  13.117 -18.856
0.023   0.326   7.465  -9.223
0.021   6.181   5.193   7.395
0.020   6.199   8.469  -0.474
0.019  -9.866 -12.734 -11.050
0.019   6.955  -8.195  12.994
0.017 -15.673   0.260  -2.566
0.017 -11.169   4.720  23.465
0.017  -7.372  -8.112  15.499
0.013  -9.600  19.723 -24.618
0.011   0.563  13.832   8.634
>89
0.427  -1.721   4.886   6.008
0.131  -1.461   8.933 -17.328
0.130   1.986  -1.904   8.589
0.061 -12.855   1.971  -1.857
0.047 -13.436  -1.551 -10.306
0.044  -9.514 -11.794  -9.899
0.031   3.466  12.628   6.992
0.028   2.271   8.140  -0.528
0.025  -2.069  10.671 -25.522
0.023  -2.438  10.600  13.041
0.022  12.306  -1.876  13.053
0.022 -12.146  12.174 -17.556
0.020 -11.401   5.256   6.425
0.018 -13.601   4.469 -15.791
0.016  -4.226  -7.226  14.027
0.013 -12.563   4.019  23.014
0.012   4.015   6.855 -10.518
0.012  -3.003  -1.370   0.801
0.011 -11.473  -5.921  -3.201
0.011  -3.272 -22.781 -15.939
>90
0.389  -2.983   5.525   6.311
0.109   1.634  -1.789   8.489
0.087   2.984   6.338  12.035
0.068   1.442   8.052 -13.626
0.063 -14.096  -1.591 -13.608
0.042   5.784  14.472   7.268
0.041   2.378   6.873  -0.178
0.024 -10.071 -11.772  -9.032
0.023 -13.658   1.288  -5.154
0.022 -11.184   5.954   7.124
0.020  -5.191  -7.468  14.539
0.020  -2.769  13.192  14.212
0.020  12.198  -0.862  12.953
0.017  11.180   5.641   6.304
0.017  -2.613  12.498 -20.712
0.016 -11.999   8.648 -27.172
0.015 -17.104  -0.098   6.851
0.014   5.142  -8.424  12.459
0.013 -11.001  16.400 -21.409
0.013 -13.371   6.436 -16.007
>91
0.236  -1.731   1.285   7.783
0.094   5.893  17.664   8.934
0.061  -1.313  10.204 -18.402
0.042  -3.643   7.814  13.839
0.039 -10.219 -11.728 -10.846
0.038   3.969   9.672   8.649
0.033  -1.979  10.777 -26.943
0.031 -13.510  -3.823 -12.058
0.023  -2.076   8.049   2.038
0.022  12.059   9.155   8.077
0.021  -9.674  16.051 -19.995
0.020   4.921   8.729  -3.302
0.020   2.709   7.698 -11.836
0.017   3.474  -4.929   6.335
0.015 -12.749   1.970  -4.164
0.013 -17.764   0.535   7.584
0.013   4.926  -4.917  14.709
0.012  -3.976  -4.679  15.779
0.012 -11.853   0.834  23.840
0.011  -4.085  -8.108   1.721
>92
0.334  -2.016   1.063   7.871
0.087  -1.488   9.555 -16.572
0.082 -14.158  -2.020 -14.522
0.035  -2.281   5.371   0.820
0.033   2.285   8.770   8.300
0.029  -2.425  12.093 -26.219
0.024 -12.835   3.322  -8.054
0.024   3.568   8.076  -9.104
0.023 -11.276   9.118 -26.617
0.022 -11.935   4.899   7.531
0.020 -11.804  -8.402  -8.130
0.019   5.751  15.825   6.525
0.018 -12.942   8.925 -16.897
0.018   3.289   6.297 -25.616
0.017  11.659   8.100   7.362
0.017 -12.323   3.685  23.188
0.015   4.077 -24.451 -16.291
0.014  10.165  -2.134   8.275
0.013   4.278  -5.821  12.970
0.012  -3.763  -4.756 -18.352
>93
0.570  -2.398   5.134   1.987
0.090  -1.891   9.456 -17.748
0.090   1.637  -1.685   7.633
0.068 -14.028  -2.643 -12.245
0.037  -2.981   5.408  10.802
0.032   9.662  16.147   7.796
0.027   2.402   8.730 -26.115
0.024  -6.779 -11.386  -2.968
0.022 -10.671 -11.642  -9.963
0.016 -12.444  12.909 -18.904
0.015 -13.737   1.591  -2.204
0.015   9.749  -1.690   8.293
0.014 -12.238   6.573   7.592
0.014  -5.324  14.788 -26.271
0.013 -13.889   4.589 -16.516
0.012   3.206   8.284  -9.380
0.010  -6.122  -8.174  15.058
>94
0.506  -2.517   4.264   7.441
0.082 -14.205  -2.224 -14.985
0.076   2.158  -1.776  10.276
0.053  -0.854   9.542 -18.147
0.046  -2.725  10.288 -28.972
0.026   5.179  12.700   7.873
0.023 -12.058   4.932  22.806
0.022 -12.260   8.185 -27.034
0.018 -10.433 -12.308 -10.992
0.015 -13.476   2.285  -3.761
0.015 -11.664  13.323 -19.676
0.015   4.150   6.165  -0.464
0.014   3.571   7.282  -9.446
0.014  -4.174  -6.857  14.137
0.013  10.584  -2.155   7.991
0.012  -2.718  -6.496   5.514
0.011  -9.962   7.809   7.579
0.011   5.918  20.635  12.741
0.010  -4.029  -4.213 -17.443
>95
0.419  -2.444   5.095   3.750
0.132 -14.625  -1.978 -12.879
0.093   1.116  -1.188   7.940
0.052  -3.241   7.194  12.882
0.036   1.325   7.383 -17.917
0.026 -14.674  -0.186  -4.202
0.024   4.612  14.663   8.243
0.021 -13.367   4.868   3.419
0.021  -5.934  -8.950  15.150
0.021 -13.717   7.940 -17.799
0.020 -11.444   6.018  23.167
0.019   3.056   7.024  -9.338
0.017  -3.427  12.936 -28.113
0.017  11.405  -2.726  13.446
0.016 -10.820 -11.622 -11.694
0.014   2.516   7.512 -27.486
0.013   4.226  -9.918  13.696
0.012  10.972   8.191   6.972
0.011  -3.992  13.467 -19.505
0.010 -12.294   6.602  -8.709
>96
0.411  -1.882   5.933   2.285
0.257  -1.149  -0.032  12.738
0.053   1.845   7.920 -17.781
0.043   9.740  14.808   8.707
0.030 -13.989  -1.317 -11.992
0.023 -10.317 -11.371 -11.073
0.022   4.114   7.317  -8.133
0.021   2.814  -6.325   9.072
0.019 -13.905   1.093  -3.386
0.018  11.176   6.837   8.346
0.017  -3.362  13.277 -27.166
0.014  -2.838  14.472  17.089
0.014 -12.108   6.571 -11.224
0.013 -11.870  14.359 -19.852
0.012 -11.716   7.074   8.475
0.011   4.619  12.535   2.183
>97
0.202  -3.396   5.726   7.536
0.105  -1.208   9.349 -17.738
0.074   2.210  -1.472   8.677
0.036 -10.263 -12.982 -12.167
0.027   2.778   8.095 -26.930
0.025 -13.518   8.740 -17.967
0.024   6.026  15.307   8.779
0.023   3.206   7.949   0.582
0.020  11.766   9.126   7.585
0.019  -3.791   0.880  14.144
0.019  -5.414  -8.523  15.805
0.017   3.558   7.067  11.568
0.016  10.926   0.272   8.293
0.014 -14.099   0.379 -12.034
0.014   3.767   7.924  -8.597
0.013  -3.657  14.343 -26.382
0.012 -11.700   7.100  -7.531
0.011  -2.803   2.609  -0.919
0.011  -2.811  14.884  15.902
0.011  -3.809  -9.059   4.800
>98
0.365  -0.783   0.003   7.480
0.145  -2.201   5.880   1.732
0.103 -10.328   7.191  23.614
0.067 -14.283   0.093 -17.206
0.065  -1.050   9.247 -16.717
0.063  -2.380   6.980  11.805
0.035 -11.270   6.563   5.767
0.027   4.754  11.796   8.852
0.024  -2.735  11.975 -25.615
0.018  10.709  -2.164   9.750
0.018 -12.003  12.721 -18.086
0.017  12.109   7.355   8.476
0.016 -12.221   6.958 -10.946
0.014   3.912   8.189  -8.137
0.014   3.462   6.533 -25.545
0.012 -12.283   4.873  -2.304
0.012  10.028  18.529  10.334
0.011  -4.496  -2.531 -24.853
0.011  -3.076  -2.154  -0.649
>99
0.211  -1.376   0.990   7.540
0.125  -1.704   9.469 -17.917
0.067 -10.369   7.194  24.571
0.057 -14.538   0.077 -16.238
0.038   2.503   8.385 -26.026
0.035  -2.302   6.557   1.471
0.034 -11.388  -7.707 -10.504
0.032   6.638  16.321   8.659
0.028 -12.186   7.815   7.770
0.026 -12.605   9.828 -17.454
0.023  -3.062   8.879  13.430
0.016  11.166   1.350   8.854
0.012 -13.403   2.634  -2.381
0.012   3.804 -24.999 -17.617
0.012  -4.488  14.879 -24.899
>100
0.232  -1.408   1.823   7.064
0.165 -10.044   6.640  24.503
0.079 -14.463  -0.392 -15.866
0.063 -12.486   7.926   7.855
0.043  -1.303  10.123 -17.013
0.038  -2.573   5.886  -0.032
0.031  -2.896   8.434  13.417
0.030  -9.869 -12.094 -11.406
0.022   2.801   8.638   5.822
0.021   6.484  16.273   8.524
0.020  -4.178   9.977 -27.897
0.019 -13.669   8.688 -17.312
0.017  12.117   9.255   7.728
0.016  -1.836  -6.421   5.859
0.015  11.053   0.623   8.324
0.014   3.790   8.153  -8.863
0.013 -12.701   3.078  -2.669
0.013 -12.274  -4.810 -23.248
>101
0.462  -1.950   4.165   6.717
0.177 -15.094  -1.336 -16.347
0.078   3.618  -2.700   8.115
0.055  -2.533  10.147 -17.439
0.052 -10.425   5.967  23.659
0.050   8.103  13.839   6.786
0.026 -10.182  12.596 -17.567
0.021   6.144   5.251  -1.314
0.020  -0.463   9.058 -25.433
0.020  12.101   4.255   6.512
0.018   5.394   5.863  -9.807
0.016  -1.921  -8.669   6.456
0.014   3.867   3.998  13.051
0.014  -9.260 -11.416  -9.874
0.013  -8.031   5.884  13.371
0.012 -12.219   4.605 -10.703
0.012  -8.310   5.501  -0.360
0.012  -1.874  12.637   6.342
>102
0.398  -2.438   4.389   7.910
0.128   2.042  -2.248   8.806
0.086 -11.620   5.729  23.147
0.053   3.658   4.824  13.935
0.046  -0.653   8.653 -16.381
0.034 -10.783   6.738   8.235
0.033   6.918  15.066   8.046
0.026   2.918   6.784   0.699
0.024 -11.843  13.264 -19.308
0.023 -10.058 -12.199 -10.709
0.020   4.602   7.039  -9.140
0.019  -3.061   7.649 -27.920
0.015  -2.336  11.437  14.004
0.015  11.604   6.042   7.356
0.013 -13.769  -1.300 -16.765
0.013 -13.256  -1.848  -7.659
0.013 -16.325  -0.607   0.560
>103
0.392  -0.553   0.368   7.739
0.135 -10.839   5.486  24.182
0.111  -0.504   8.477 -15.527
0.111  -1.905   5.956   1.881
0.085  -1.754  -0.178  16.850
0.069   8.310  16.203   8.244
0.063 -15.121  -0.471 -15.789
0.048  -2.347   8.181  13.730
0.034  -7.988   7.335   8.096
0.029 -10.411   8.982 -14.758
0.029   5.781   8.811   0.837
0.020   5.492   6.270  -7.909
0.019  -9.569  15.983 -23.891
0.017  -1.134   8.954 -30.030
0.016  12.968   9.083   8.197
0.014   5.579   0.572   1.818
0.014 -14.941  -0.625  -7.606
0.014   4.864  -8.136   8.810
0.013  -8.930 -11.464  -7.651
0.010   5.892 -25.023 -16.914
>104
0.323  -2.519   3.965   7.717
0.147 -15.690  -1.703 -16.318
0.105  -1.451   8.429 -15.825
0.072  10.972  16.373   8.319
0.057   3.075  -1.750   9.103
0.032  -9.348 -11.066  -7.852
0.024  -1.750  11.563  14.335
0.021   4.193   8.429   8.566
0.020   4.844   8.285   0.439
0.019  -2.586  10.949 -23.594
0.019 -10.402  12.551 -16.761
0.018  12.538   4.982   7.598
0.017 -17.471   0.440   6.309
0.016   3.620   7.677  -9.591
0.013 -17.116  -2.344  -8.277
0.011  -8.484   3.802   1.491
0.011   5.098   0.342   1.388
0.010 -10.514  16.207 -24.057
>105
0.455  -2.144   4.611   7.421
0.214  -1.355   8.560 -16.684
0.118   2.662  -2.493   9.488
0.050 -16.010  -3.257 -15.642
0.036   6.582  12.776   7.382
0.033 -12.810   4.264 -15.497
0.027  -9.120 -11.847  -9.303
0.019   4.559   8.982   0.513
0.018 -10.196  11.683 -25.036
0.017 -16.399  -0.387   6.185
0.016  -2.497  10.311  13.451
0.016   4.996   5.568  -9.253
0.016  11.866   3.361   8.038
0.014   3.125   7.773 -24.577
0.014   4.711 -10.007  13.562
0.013 -10.066   2.367  -0.062
0.012  -9.222  15.054 -17.795
0.012  -9.458  -3.536 -25.250
0.010 -12.677   1.690  -7.889
>106
0.318  -0.389  -1.274   8.079
0.216  -2.319   5.520   3.288
0.062 -17.160  -0.492   6.763
0.059  -0.258   8.454 -18.077
0.053   8.881  15.404   7.677
0.049 -15.668  -1.780 -15.587
0.044 -11.158 -12.227 -11.783
0.029   5.634   6.581   7.621
0.023   0.473   7.773  -9.437
0.020  -9.886  13.426 -19.703
0.020  -0.440   7.867 -27.002
0.019  -1.729   6.424  13.077
0.018  -1.984  14.147  15.722
0.017   5.765   6.781  -3.338
0.015  -8.141   4.644  -2.282
0.013 -11.314   6.282 -12.032
0.012 -16.625  -0.738  -3.467
0.011   6.148  -7.716  13.087
>107
0.313  -2.238   6.285   7.272
0.128 -10.683   6.941  23.434
0.124  -0.696   8.550 -16.198
0.096   2.639  -2.228   8.943
0.089 -10.927   7.340   7.777
0.079 -15.488  -0.765 -15.032
0.072 -16.676  -0.283   7.170
0.058  10.884  14.997   8.259
0.036 -10.050 -15.212 -14.475
0.031 -12.196   7.678 -15.233
0.025   3.815   8.632   1.167
0.023   3.939   8.251  -9.315
0.022  12.713   7.210   7.642
0.018 -10.797  16.250 -24.525
0.018  -9.678   6.995 -26.914
0.014   3.155   6.922 -23.854
0.012  -2.025   8.872 -30.208
0.012 -10.257   0.658  17.357
0.011 -11.824   1.910  -0.696
>108
0.285  -2.562   3.602   0.707
0.176  -2.510   7.207   7.870
0.161  -1.025   8.700 -17.186
0.110   2.292  -0.249   9.040
0.055 -16.291  -3.740 -15.794
0.051 -10.705   6.704  23.731
0.047 -16.484  -0.715   6.588
0.037 -10.872   8.239   7.492
0.027 -12.525   9.298 -16.459
0.022 -12.133   2.389   0.360
0.020   6.590  15.903   8.560
0.016 -13.023   2.686  -8.383
0.015 -10.996  10.594 -25.479
0.013  -9.563 -11.556  -9.910
0.013  -9.844   7.801  15.469
0.013   3.463   7.936 -10.028
0.012   3.000   5.300 -24.233
0.010  11.225   0.971   7.564
0.010  10.861  -4.647  14.014
>109
0.289  -1.989   2.559   6.759
0.095 -12.682   7.064   8.173
0.076  -1.890   9.325 -16.612
0.037   2.556  -4.809   8.149
0.033   9.409  15.893   9.235
0.031  -9.512   6.869  24.756
0.025 -14.894   0.082 -15.550
0.021   2.391   7.465 -23.807
0.021 -13.462   8.797 -16.181
0.015 -10.423 -11.532  -9.387
0.015  -4.454  14.281 -24.407
0.015   2.127   9.383   9.181
0.014  -3.432   8.471  15.377
0.014 -16.647  -1.199   8.608
0.013 -11.346 -24.011 -24.198
0.013 -13.166   2.193  -1.530
0.012   2.496   8.483  -0.502
0.011   2.828   8.618  -9.912
0.010 -11.947   7.972  17.081
0.010  11.499   0.228   9.910
>110
0.222  -2.080   6.292   1.340
0.131  -1.833   8.837 -16.850
0.105   1.257  -0.298   8.682
0.046   1.368   8.899   8.619
0.044 -14.408   1.511   6.923
0.030   9.526  15.143   9.167
0.029 -10.244 -10.995  -8.303
0.027 -13.476   1.315  -7.454
0.024 -13.383   7.828 -15.672
0.016 -12.836  -5.714  -0.838
0.015  -5.560  -8.400  14.516
0.014   3.728   7.907  -9.379
0.013  -4.571  13.839 -24.189
0.011 -14.165  -4.784 -14.270
0.011  10.767   0.311   8.437
0.010 -11.128   6.498   1.071
0.010 -11.212   9.400 -25.923
>111
0.275  -3.969   7.706   8.781
0.105 -13.480   2.608   7.002
0.090   1.767   0.921  14.902
0.068  -2.235   4.210   1.492
0.063   1.162   8.140 -16.345
0.055  10.253  15.219   8.357
0.047   3.733  -5.370   8.752
0.039 -14.131   1.634  -1.736
0.034 -10.361   7.599  15.550
0.032 -14.376   0.058  -9.902
0.020   2.094   8.091 -24.867
0.019 -14.310  -6.413 -14.833
0.016  -4.678  14.283 -25.358
0.014  10.643   0.654   8.279
0.014 -13.323   8.204 -15.947
0.013  -4.777  -3.874 -24.123
0.013  -6.526 -13.515  -9.916
0.011 -10.815   2.418  22.549
0.010  -3.838  -8.782   7.353
>112
0.158  -2.433   1.776   6.053
0.113   0.560   8.080 -16.114
0.108 -10.518   6.451  24.045
0.084   9.863  17.086   7.945
0.033 -15.953  -1.939   6.676
0.028 -15.009  -6.031 -14.879
0.022  -5.390  14.791 -23.759
0.019 -14.172   0.366  -8.918
0.019 -13.440   8.318   7.815
0.018 -11.065 -13.734 -14.599
0.017  10.741   8.024   7.162
0.016   1.935  -6.113   7.749
0.013 -14.004   8.515 -15.769
0.013   1.838   8.573 -24.225
0.010  -5.190 -22.854 -16.710
>113
0.432  -2.219   4.289   5.700
0.202   2.544  -3.111   8.464
0.075  10.726  18.107   8.370
0.073 -10.147   4.532  23.011
0.028  -2.753  10.842 -17.295
0.024   2.404   7.356 -24.590
0.023 -11.724 -14.543 -15.707
0.022 -15.365  -3.246 -16.069
0.021 -14.890  -1.025   8.006
0.019  -4.712  14.929 -24.967
0.018  -4.473 -22.400 -16.316
0.016 -14.298   8.268 -16.518
0.015 -12.694   1.312   0.674
0.014  -5.113   4.304  15.957
0.013  10.099   0.105   9.102
0.013  11.881   9.042   8.324
0.013   2.010   9.583   0.355
0.011   2.575   8.615 -10.628
0.011 -13.110   2.755  -8.887
>114
0.313  -2.308   5.065   5.994
0.058  10.023  15.822   7.217
0.051 -16.979  -2.918 -16.284
0.042  -9.299   4.986  22.261
0.038   1.597  -2.058   7.803
0.036   1.872   7.764 -16.407
0.034  -3.483   5.904  14.200
0.024   2.427   7.711  -0.985
0.022 -16.988  -2.044   7.108
0.021 -12.535   7.085   7.408
0.020 -10.657 -11.827 -15.456
0.019  11.403   7.918   7.060
0.019  -3.879  13.718 -25.066
0.018 -13.453   0.262  -0.604
0.018   2.774   7.249 -24.922
0.016  -4.152  -2.253  14.765
0.016  10.321  -1.516   7.810
0.015  -3.815  -8.826   6.795
0.014  -2.518   6.981  -9.010
0.013 -13.951   6.586 -15.897
>115
0.300  -2.565   4.271   6.354
0.093  -0.560   8.939 -16.628
0.082   0.708  -2.970   8.238
0.060 -14.750  -0.628 -15.140
0.049   9.293  14.970   6.830
0.045 -17.655  -1.336   5.450
0.035  -8.426 -10.789  -6.329
0.028  12.775   0.995  12.956
0.020   7.032  -7.903  12.203
0.019 -14.093   0.781  -6.429
0.019  -8.595  15.606 -22.071
0.019  -0.395   7.219  -5.209
0.018  -0.272   9.223 -28.855
0.018   7.585   2.365   6.862
0.018  -6.551   2.688  -0.609
0.017  -8.574   9.787 -14.921
0.016  -7.702  -8.231  15.675
0.016   6.776   8.468  -0.761
0.015  -9.166 -14.198 -13.571
0.013  -0.594  14.296  13.702
>116
0.370  -3.084   3.598   1.168
0.092  -1.864  10.282 -17.128
0.069   3.440  -1.110   7.885
0.055 -17.404  -1.315   5.867
0.050  11.675  15.994   8.863
0.027 -16.130  -2.807 -15.579
0.027  -9.369 -10.562  -8.007
0.022   5.275   8.434  -0.489
0.021   4.396   8.602   7.814
0.021   4.061   7.646  -9.052
0.021  -8.280   7.217   6.870
0.019  -9.799  12.249 -16.301
0.018  -9.818  16.996 -25.494
0.017   4.123 -24.123 -18.117
0.016  -1.375   3.972  13.069
0.014  13.675   0.896  13.207
0.012  -1.611  -7.196   6.619
>117
0.337  -2.592   3.844   0.867
0.235  -1.146   8.880 -16.215
0.042  -9.325 -11.173  -7.379
0.038   4.440  -3.856   8.007
0.037  -8.090   7.814   7.207
0.037 -17.519  -0.718   6.250
0.033   8.815  16.420   7.137
0.031  -9.559  11.915 -15.977
0.026   0.046   9.054  -8.192
0.026   0.312 -24.130 -17.849
0.022  13.482   9.508   7.153
0.022   5.613   9.326   1.031
0.022 -14.980   0.136 -15.809
0.022 -10.018  17.349 -22.635
0.020  -7.506  -8.707  15.546
0.016  13.629   1.213  12.718
0.011  -1.469   8.912  12.798
0.010   6.412   1.293   0.434
>118
0.215  -2.252   5.777   6.614
0.131  -0.976   8.636 -16.575
0.083 -15.300  -1.372 -15.627
0.071   9.856  14.452   7.161
0.050 -16.587  -1.767   6.354
0.048  -8.998 -12.399  -9.445
0.030  -0.703   1.378  14.549
0.022   5.684  -2.325   7.366
0.021 -10.292   7.717 -27.919
0.019   0.228  13.868   7.766
0.017  -9.669   3.990  22.576
0.016   7.521  -8.403  13.193
0.015  -6.784  -9.089  15.664
0.015  -7.661   2.303   0.004
0.015   6.884   8.525  -0.573
0.014  -7.241  13.998 -17.715
0.014   0.127 -24.117 -18.134
0.013   0.310   7.119 -24.576
0.013  -0.832  10.681   0.241
0.012  -7.271 -10.531  -1.677
>119
0.460  -2.143   4.977   1.144
0.158  -0.834  -0.721   8.082
0.088 -16.867  -1.903   7.361
0.081  -1.295   9.245 -16.743
0.049  11.703  15.581   7.241
0.046 -12.052  12.783 -17.618
0.044  -9.459   6.442   8.520
0.041 -16.105   0.257 -16.082
0.024  11.474  -0.801   8.226
0.017   4.415   7.073 -10.280
0.016 -12.877   5.308  -9.553
0.013  -9.934   6.069  -1.059
0.013   3.945  -8.692   8.116
0.013  -9.476 -11.897  -8.400
0.012  -4.290  13.334 -23.812
0.011   4.742  11.742   0.690
0.010 -11.728  19.124 -24.213
>120
0.206  -2.407   2.067   7.939
0.100  -2.628   6.784   1.440
0.077  -1.515   9.827 -16.818
0.073 -11.365   7.168   8.300
0.068 -10.349 -12.349 -10.821
0.056  10.615  15.929   6.858
0.031   2.151  -4.550   8.240
0.030 -12.281   2.248  22.726
0.029 -17.030  -1.282   8.184
0.024   2.660   8.731   7.707
0.023 -14.495  -0.539 -16.130
0.022 -13.406   9.119 -16.705
0.021  10.792   1.525   7.522
0.021   3.602   8.227  -8.746
0.019 -11.944  16.811 -24.236
0.019  -2.926  10.891 -25.224
0.018  -3.381 -22.786 -16.824
0.016 -12.587   2.193  -0.101
0.014   3.385   0.543   2.153
>121
0.219  -2.669   8.070   7.680
0.073 -11.071   7.345   6.464
0.066 -10.536 -12.712 -11.817
0.062   2.110  -2.404   8.156
0.058  -1.088   9.834 -17.222
0.051  10.187  16.559   8.144
0.037 -15.962  -1.706 -15.585
0.029  -9.285   6.841  22.537
0.028  -2.844   3.202   1.032
0.027 -13.458   2.028  -2.299
0.025 -16.565  -2.403   7.430
0.021 -13.373   9.074 -17.103
0.020  -3.276   1.182  13.992
0.019  -9.433   8.068  14.624
0.016 -12.616   7.879 -27.324
0.015  12.431   0.891  13.111
0.014   3.791   8.630  -0.724
0.014  -5.166  -8.657  14.663
0.013   3.262   7.789  -9.948
0.012  -3.288 -22.403 -17.002
>122
0.132  -2.051   6.665   6.797
0.065  -1.864   8.811 -16.732
0.065 -14.898  -1.393 -15.000
0.064  10.031  15.819   6.327
0.055 -10.182   4.327  22.693
0.046 -12.722   6.821   7.015
0.038 -10.829 -10.597 -10.285
0.033 -17.090  -1.746   7.614
0.029   1.774  -2.224   7.930
0.026 -13.789   7.845 -16.732
0.024  -3.570   2.625  -0.095
0.024 -13.103   3.748  -8.341
0.022   3.245   7.694  -9.561
0.021  -6.267  -8.874  15.171
0.021 -13.270   1.415  -0.476
0.018  -3.298  12.062 -26.750
0.015   3.540  10.971   0.647
0.015  -3.934  -0.519  14.831
0.015  10.724   0.179   7.726
0.013  -4.361  -8.677   7.018
>123
0.148  -3.032   2.900   7.683
0.128  -1.541   9.501 -16.894
0.063 -10.269 -12.817 -11.691
0.054   6.927  17.883   7.985
0.045 -15.630  -0.030 -17.133
0.041  -8.875  -8.025  16.165
0.040  -9.596   7.801   7.923
0.038   3.174  -3.911   8.317
0.036  -9.946   3.701  22.181
0.024  12.477  10.625   7.030
0.023   3.518  10.519   7.601
0.023 -16.501  -0.761   9.024
0.020  -2.150   7.493  -0.289
0.019 -11.971   9.985 -14.996
0.019 -12.559   1.372  -3.006
0.018  11.312   2.557   7.284
0.015  -3.548  16.138 -26.472
0.013  -9.342 -11.304  -3.346
0.013  -3.475 -22.787 -15.777
0.013   3.420   9.040  -8.543
>124
0.341  -2.780   5.231   7.141
0.142  -1.419   9.308 -16.341
0.072   3.528  -3.068   9.437
0.070  -9.117   4.704  23.010
0.042  -8.672 -11.368  -7.474
0.042   8.520  16.600   6.994
0.037 -16.796  -2.512 -16.123
0.030  -8.226   6.258  15.173
0.028  -2.476  11.804 -23.941
0.026  -9.361  12.776 -16.466
0.021   6.187   9.802   0.797
0.020  12.931   9.856   7.489
0.019  -9.748   4.499   1.259
0.016  -9.459  16.907 -25.027
0.015   5.283   5.582  -8.626
0.014 -16.081   0.132   7.727
0.012 -15.434   5.576 -16.250
0.011 -15.687  -2.379  -7.508
0.011  -2.013  10.681   1.331
0.010  -0.798 -23.099 -16.868
>125
0.218  -1.920   3.398   7.038
0.215  -1.410   8.867 -15.933
0.096   3.180  -3.568   9.006
0.066  -7.610  -8.689  16.865
0.054 -10.389   4.533  22.311
0.046 -15.110  -0.361 -16.485
0.046 -10.389   8.316   7.526
0.037  -1.937   9.165   0.976
0.035 -10.033 -12.949 -14.700
0.030   8.343  15.571   6.358
0.027  -9.756  11.825 -16.091
0.024 -16.012  -0.682   7.195
0.021 -10.138   1.860   0.340
0.018 -10.569  16.932 -24.013
0.013   4.697   7.882  -8.821
0.012  -2.141  10.792  13.808
0.010  12.098   3.734   8.237
>126
0.360  -0.228  -0.537   8.525
0.255  -2.330   6.236   1.614
0.114  -9.080   6.267  23.213
0.107  -2.303  10.178 -18.035
0.066 -10.303 -12.650 -11.506
0.063 -15.047  -0.958 -15.925
0.036   7.485  16.526   7.990
0.032 -16.034  -0.989   7.607
0.028  -8.544   7.444   7.380
0.022   3.868   7.886   8.428
0.021 -10.330   1.340   0.208
0.019 -10.244  13.050 -18.591
0.019  12.816   7.753   7.901
0.019  -0.609   8.745  -7.484
0.015  -2.623   6.884  13.795
0.015 -11.545   7.699 -12.577
0.012  -1.770 -23.067 -16.712
0.012  -2.570  14.369   1.017
0.011  -7.983  -8.910  16.081
0.011  -3.083  12.301 -25.853
>127
0.371  -2.429   4.582   0.926
0.299   0.502   0.460   8.212
0.164  -0.934   8.923 -15.822
0.100 -14.966   0.029 -16.014
0.059  -6.393   6.780   8.500
0.050   8.878  18.486   8.360
0.037 -15.531   2.839   7.574
0.029 -14.396  -0.222  -0.204
0.026  -9.939 -12.165 -13.697
0.022   7.072   9.347   0.937
0.022   0.202   8.432  -7.053
0.017  14.068   8.783   8.467
0.017  -8.041  -3.452 -24.253
0.016  -8.849  16.984 -23.609
0.016  -0.207 -23.431 -16.343
0.015 -14.270   8.250 -16.765
0.014  -9.038   6.400  24.386
0.013   0.266  15.234   9.495
0.013   7.534   0.371   1.761
0.013 -13.432   2.603  -8.267
>128
0.233  -2.287   4.436   7.358
0.198  -0.655   9.477 -15.244
0.126  -9.227   7.169  22.742
0.044  -7.113   8.118  14.672
0.044   6.031  -3.181   8.728
0.042 -16.230   0.172 -16.511
0.042   9.588  16.608   7.890
0.026 -15.179   3.089   7.193
0.021  -8.929 -14.878 -14.074
0.021  -0.137  10.392 -23.957
0.020  -8.397  17.208 -22.873
0.020  13.808   9.808   7.261
0.019 -15.405  -2.858  -8.030
0.018  -1.406   9.792   1.389
0.018  -8.024  -7.557  16.824
0.017   8.129   4.035   0.803
0.013 -14.798   8.766 -16.551
0.011  14.387   0.902  13.379
0.010  -7.880  -2.993 -24.495
>129
0.309  -0.219  -0.196   7.071
0.261  -0.789   8.862 -17.151
0.153  -2.158   6.405   1.308
0.108  -9.862   8.465   8.971
0.106 -10.866   6.434  23.560
0.043 -11.121   1.168  -1.054
0.036 -15.453   0.504   6.207
0.033 -15.526   0.333 -15.897
0.033   7.926  16.944   8.581
0.025 -10.297 -12.777 -14.204
0.023  12.150   3.296   8.390
0.020   3.778   7.821 -10.428
0.020 -10.431  11.656 -16.240
0.018  -8.306  -6.814  16.500
0.017   4.518   8.564   7.996
0.016  -2.185  14.062 -25.013
0.014  -9.239  -4.914 -23.993
0.014 -15.543  -2.873  -6.787
0.013  -3.269   8.649  14.226
0.012  -0.966  14.870   9.643
>130
0.233  -2.251   4.391   7.887
0.153  -1.072   8.995 -18.044
0.088   3.812  -2.998   8.606
0.066 -15.163  -0.829 -15.731
0.065 -10.557   5.898  23.369
0.061  -8.068   7.664  14.077
0.046 -15.076   0.229   4.372
0.035   8.430  15.453   7.244
0.027   5.804   8.972   0.321
0.023  -9.707 -12.229 -11.358
0.020  -1.967   5.829  -0.089
0.020   5.725   5.107  -8.855
0.016 -12.193  -2.134  -3.079
0.016  -8.730  -5.697  17.444
0.016  12.154   3.519   7.984
0.016   4.395   7.030  11.892
0.014  -8.655  -9.359  -3.945
0.013   6.291   0.311   0.959
0.013 -11.540   8.038 -12.119
0.012  -9.618  12.918 -18.434
>131
0.211  -1.723   4.365   4.321
0.167  -2.095   9.647 -18.715
0.085   2.322  -3.080   8.212
0.062 -13.198   1.203   0.041
0.030 -10.216   6.508  23.821
0.030 -11.522   7.533   8.737
0.029   7.013  16.099   7.707
0.027  -3.998   9.421  13.593
0.025  -3.230  14.833 -25.745
0.024  -9.838 -12.672 -11.285
0.019 -12.504   9.457 -17.349
0.018  11.115   1.343   7.996
0.016  -9.398  -7.346  16.351
0.014 -13.348  -3.965 -17.128
0.014  -3.372 -22.552 -16.226
0.014   4.211   8.811  -2.737
0.013  -2.168   9.060  -8.119
0.011 -13.024  -4.861  -8.206
>132
0.330  -2.458   4.086   6.615
0.216  -1.809   9.589 -17.916
0.074  -9.532   8.064   9.118
0.055   2.095  -3.043   8.501
0.048 -15.514  -1.831 -15.326
0.045 -12.464   0.908  -0.373
0.024 -11.995  10.409 -17.150
0.023  11.199  12.881   6.526
0.023  11.235   2.443   6.776
0.018   4.233   9.722  -0.477
0.018 -11.882   8.017  23.020
0.017 -11.738   8.826 -27.036
0.016   3.465   5.687 -11.280
0.016 -13.273   2.783  -9.126
0.015  -4.326  16.101 -25.278
0.010  10.567 -11.931 -12.742
>133
0.252  -4.904   6.900   8.185
0.151  -1.560  10.195 -18.595
0.091   1.727   0.974  12.727
0.045 -13.660   0.203   0.558
0.037  -2.547  10.510 -26.544
0.031   9.740  15.444   8.005
0.022   2.761   8.811   0.978
0.019 -13.324  -6.284 -11.880
0.019  -5.147 -12.639  -7.326
0.019   3.024   8.338  -9.110
0.015  10.877   1.061   8.419
0.013   9.970 -13.616 -12.718
0.013 -13.574   9.414 -17.896
0.013  -3.439  -7.644   7.216
0.012  10.397  -5.034  14.647
0.011  -4.152   3.257  -1.004
0.011 -10.322 -13.523 -14.212
0.011  -3.418 -22.344 -16.131
0.010 -14.799  -0.082 -16.860
>134
0.200  -2.016   3.411   3.508
0.196 -12.981   1.872  21.485
0.196  -1.445   1.721  12.075
0.151  -1.799  10.081 -18.301
0.067 -13.904   3.494   6.979
0.049 -13.175   0.286  -0.927
0.040 -11.204   8.794 -27.634
0.037 -14.685  -1.896 -15.494
0.031   9.817  16.837   7.943
0.026   3.282   8.888  -0.951
0.024  -1.712  -4.956   6.562
0.024   2.781   8.461 -10.427
0.024 -13.198   8.918  13.391
0.021   3.255  11.514   6.913
0.020  10.382   1.820   6.746
0.019 -12.861   2.838  -8.731
0.016  10.399  -3.111  13.795
0.014  -4.657  18.852 -26.726
0.012 -11.908  10.496 -16.611
>135
0.198  -2.777   3.159   5.156
0.131   2.140  -3.093   8.673
0.076  -2.363  10.376 -17.616
0.058 -10.393   3.900  22.132
0.058 -14.464   0.681  -0.346
0.036   8.849  17.576   8.803
0.032   2.315   8.078 -10.763
0.030  -3.878  16.399 -24.517
0.022 -13.913   8.514   8.685
0.021 -14.310  -4.608  -8.344
0.020  -3.216   8.416  13.804
0.017  -6.363 -12.789  -7.831
0.017 -12.707  10.733 -26.517
0.016   9.436  -4.699  13.616
0.015 -15.279  -0.155 -15.733
0.015  11.590   9.582   7.163
0.015  10.351   1.014   7.691
0.013  -4.025 -22.312 -17.346
0.013 -10.827 -14.586 -14.588
0.010  -5.579  -7.193  15.109
>136
0.199  -2.706   4.311   1.281
0.119  -2.058   9.570 -17.354
0.110   2.714  -2.457   7.503
0.052 -12.399   1.003  23.429
0.044 -13.800  -0.194  -2.518
0.044  -3.815   4.203  12.872
0.032   9.334  16.496   8.362
0.031  -3.813  15.630 -24.962
0.029 -13.416  -6.506  -9.487
0.026   2.677   9.205   6.358
0.023  11.351   1.350   8.555
0.023 -10.776   6.977   9.449
0.021  10.749  -4.536  14.347
0.019   3.260   7.974  -8.796
0.014 -15.250  -0.138 -15.894
0.013  17.485 -14.021 -27.784
0.013 -11.985  12.261 -17.826
0.012 -10.920 -12.915 -14.120
>137
0.357  -3.313   4.113   7.022
0.253  -1.527   9.182 -16.883
0.076  -9.709   6.893  13.410
0.072 -11.411   4.110  23.009
0.055 -13.775   0.347   0.076
0.039   1.859  -2.870   7.427
0.026   5.745  16.372   7.273
0.020   3.218   7.204  10.631
0.019   3.100   8.089  -0.334
0.018  -9.762 -11.880  -9.595
0.018  10.642   0.440   7.726
0.017   2.888   8.442  -9.548
0.015 -13.774  -4.652  -8.707
0.014 -11.757  14.914 -21.436
0.013 -17.052  -6.423  22.053
0.012  -2.933  13.747   8.120
0.012 -14.368  -0.454 -16.208
0.012   3.241 -24.254 -18.318
>138
0.320  -3.615   2.948   7.634
0.093  -1.505   9.465 -18.098
0.069 -11.313   6.867  21.934
0.049  -2.644   4.037  -0.491
0.042  -9.879 -12.999 -11.776
0.032   6.358  17.631   8.842
0.027  -3.172  16.454 -25.664
0.020   3.437   8.794   8.268
0.020   2.062  -4.780   7.657
0.020 -13.003   0.513  -0.952
0.018   3.505 -24.518 -18.083
0.018  11.485   9.605   7.448
0.016 -12.947  -6.352  -7.827
0.015  -4.188 -23.975 -23.583
0.013  -1.962   9.002  -7.900
0.013 -10.418   7.211   7.394
0.012 -14.608   0.018 -15.541
0.011  -5.576 -11.770  -2.931
>139
0.620  -3.377   5.568   2.848
0.045   0.549   8.001 -18.468
0.045 -13.998   0.727  -0.112
0.044   1.890  -2.742   9.825
0.038 -12.140   5.097   8.044
0.023   2.008   7.555  -3.804
0.019  -3.849  15.991 -26.648
0.018   1.645   5.692  12.127
0.015  11.706  -2.148  13.121
0.014 -13.015   7.894 -27.509
0.013  -4.583 -10.983   5.113
0.013 -12.901  -8.074 -11.947
0.012  -5.269 -16.507 -13.859
0.011   3.730  14.980   7.601
0.010 -11.836  14.272 -21.276
>140
0.287  -2.302   4.925   8.131
0.158  -0.468   9.827 -18.777
0.140   3.827  -2.922   7.949
0.076  -9.640 -12.705 -11.838
0.056   6.621  17.823   9.203
0.041 -15.089  -1.910 -15.031
0.034   4.433   9.198   9.238
0.034 -10.296   5.420  23.911
0.032  -2.662   5.179  -0.808
0.030  -9.520   1.283   1.299
0.022  -8.702 -24.280 -23.119
0.016  12.103   4.446   9.385
0.016   4.892   4.403   2.096
0.014 -10.176  -6.214  -3.903
0.013  -9.716  15.407 -21.033
0.013  -8.434   7.904  15.079
0.012 -11.644   3.512  -6.485
0.010   4.443   5.934 -11.914
0.010 -10.919   9.491 -11.900
0.010  -1.809  10.875  -6.362
>141
0.575  -2.627   3.827   1.315
0.235  -1.108   8.332 -17.521
0.074   3.586  -3.005   8.182
0.044  -0.851   3.248  11.827
0.041 -10.582 -13.260 -12.054
0.033 -10.208   4.419  22.843
0.030   8.154  16.736   8.599
0.018  -9.712 -23.387 -23.999
0.018  -1.743  11.790 -25.453
0.017  -9.990   2.444  -1.543
0.016  -8.780   8.185   9.325
0.015  -0.779   8.022  -6.424
0.014  12.883   9.033   8.714
0.013   4.744   9.099   1.354
0.012  -9.224  13.189 -18.801
0.011 -15.477   3.170   7.445
>142
0.211  -1.947   9.105 -17.412
0.144  -2.306   6.869   1.643
0.104 -13.728   0.159  -1.145
0.083   2.000   0.066   8.145
0.055 -11.032   6.957  23.565
0.039   9.439  15.804   9.075
0.031 -11.905   7.485   9.195
0.028 -14.815   0.044 -16.021
0.023   2.588   8.882   8.603
0.023 -14.002  -5.297  -9.192
0.019  -3.376  -7.378   7.723
0.016  -4.002  15.836 -24.182
0.015   2.746   8.756 -10.495
0.015  -6.383  -7.091  15.716
0.015 -12.255   8.928 -15.894
0.014  11.312   1.377   8.979
0.013 -10.083 -12.297 -10.480
0.012  -4.887 -23.943 -23.581
0.012  -4.573   7.661  14.008
>143
0.210  -2.990   4.222   6.909
0.066  -4.735  10.761  13.410
0.058   1.120   8.780 -17.910
0.046   2.443  11.703   7.107
0.034 -14.121   0.236  -3.416
0.032 -12.285   5.327   8.725
0.028   1.851  -4.841   7.463
0.027   1.611   8.149  -0.188
0.026 -14.443  -0.771 -11.809
0.025  -5.824  -8.330  14.571
0.024 -11.566   7.305 -27.648
0.022 -10.773   4.743  23.143
0.020  10.124  -3.982  13.315
0.020   3.483  18.478  12.684
0.019  10.827   9.045   6.044
0.017   3.945   6.025 -10.758
0.015  -4.976  18.732 -25.878
0.015  11.375   3.945  13.562
0.015 -10.676 -12.441 -10.318
0.012 -12.391  12.368 -18.489
>144
0.173  -1.692   3.915   7.714
0.114 -13.959  -0.168   0.732
0.097  -1.197   9.892 -17.818
0.074  -9.769   4.466  22.068
0.028 -16.795  -2.933 -15.457
0.028  10.891   1.821   8.906
0.026 -10.473 -13.038 -11.265
0.025   3.022  11.198   8.911
0.025  -3.787  17.084 -25.387
0.023 -13.657   9.067   8.790
0.022   3.120   9.665   0.250
0.021  -2.145  -2.163  13.301
0.021 -13.070  -6.254  -7.574
0.019  11.695  10.003   7.860
0.015   3.076   8.952  -8.357
0.015   3.081  -5.195   7.905
0.013  -3.900   4.399  -0.031
0.012  10.451  -4.080  14.359
0.012  -5.369  -9.324  16.250
0.010 -11.266 -21.984 -16.019
>145
0.194  -2.800   4.286   1.418
0.175   2.584  -2.312   7.218
0.151  -1.933   9.841 -17.019
0.123 -14.350   0.226   0.208
0.088   9.747  16.928   7.883
0.059 -10.826   6.726  24.036
0.040 -10.466 -12.981 -11.336
0.033 -14.071   4.901   7.746
0.028  -4.369  15.734 -26.019
0.027   3.051   8.172  -8.392
0.024 -14.602  -2.595 -10.780
0.024   2.548   8.494   5.811
0.023  10.568   1.143   9.014
0.023  -3.555   4.059  11.823
0.021 -12.638  11.955 -24.273
0.020  -4.107  -7.566   7.683
0.020 -12.358  -6.671  -3.478
0.020  -6.138  -8.314  15.940
0.014  -5.753 -11.958  -1.837
0.012   4.556  15.257   1.728
>146
0.118  -2.917   2.739   5.805
0.084   1.699  -3.561   7.826
0.081 -13.969  -0.041  -2.294
0.068   1.106   8.667 -17.679
0.065 -14.809   2.011   7.026
0.053   9.556  16.421   8.055
0.040  -6.063  -7.945  14.850
0.028 -13.707  -6.497  -8.148
0.027  -4.002  15.852 -26.393
0.023   3.064   8.733  -2.720
0.021  -3.249   8.053  12.631
0.019 -15.092  -0.347 -15.707
0.019  -5.047 -10.964   0.114
0.017  -5.518 -12.902  -7.778
0.016   2.199   9.530 -25.581
0.015 -11.159   3.589  22.342
0.014 -13.217   8.955  13.147
0.014 -12.788  10.124 -18.146
0.013 -12.249   8.743 -27.010
0.013  10.190   1.762   6.995
>147
0.203  -1.231   9.534 -16.465
0.123  -1.175   0.404   8.509
0.100  -1.892   6.752   1.290
0.051 -11.778   8.286   9.763
0.036 -12.898   0.870  -0.918
0.035  -8.629  -7.016  17.366
0.035   6.708  17.538   9.489
0.031 -15.750   0.187 -17.614
0.027   3.641   8.776   9.177
0.022  12.420   8.551   9.295
0.022 -11.438   9.308 -16.028
0.022   4.238   8.206  -6.256
0.022  -3.560  14.722 -24.467
0.021 -16.183  -0.000   7.769
0.019 -11.506  -8.886  -8.935
0.019  -9.855 -14.327 -15.618
0.018   3.129   8.042 -24.061
0.018 -10.417   0.509  19.411
0.018  -2.164 -23.919 -21.099
0.017  -3.749   8.273  15.727
>148
0.285  -3.572   0.863   8.123
0.135  -9.872   5.165  23.400
0.067  -1.542  10.329 -18.252
0.065  -1.642   7.412   3.393
0.054 -12.660   1.465   7.597
0.042  -6.121  -6.115  15.609
0.037   5.678  17.741   9.427
0.028 -13.159  11.712 -25.418
0.025  -2.550   9.577  14.845
0.024  -5.465 -23.215 -24.142
0.023 -13.339   1.490  -2.014
0.019 -11.056 -12.745 -11.901
0.018  11.148  11.120   7.801
0.017  -4.415  17.359 -26.335
0.016  10.539   2.905   8.377
0.016 -15.211   1.175 -17.227
0.015   2.740  10.170 -26.072
0.013   2.615   3.460  -3.036
0.010 -11.699   9.198  16.294
>149
0.246  -3.587   7.022   6.286
0.124   1.755  -1.168   7.181
0.118  -1.725   9.659 -17.726
0.067 -13.445   2.567   6.719
0.043 -10.721   8.043  12.505
0.037 -13.854   0.120  -1.709
0.031   2.216   7.884   0.280
0.028   3.542   7.784 -24.761
0.026   9.719  16.147   7.298
0.023  -3.646  16.858 -25.568
0.021  11.318   7.481   6.253
0.018 -10.513 -13.517 -16.073
0.017   2.853   7.841 -10.201
0.017  -5.348  -7.692  15.661
0.016   4.429  -7.986  12.667
0.016 -13.817  -5.013  -9.323
0.015 -14.795   0.309 -16.695
0.013  -3.604   0.739  13.751
0.012  -5.896 -13.061  -8.466
0.010   1.950   7.329  12.182
>150
0.197  -1.867   9.682 -17.849
0.169  -4.344   4.461   7.406
0.090   2.911  -3.140   8.286
0.069 -10.247   8.639  12.302
0.051 -10.023 -12.717 -11.873
0.026 -12.995   0.538  -1.303
0.023  10.839   2.946   6.552
0.021 -13.587  -4.472 -10.922
0.021 -12.072   3.777  23.211
0.020  11.233  -5.618  13.039
0.018  12.312  11.158   6.261
0.018   5.823  18.314   8.094
0.017  -3.713  17.649 -25.817
0.016   2.811  10.009 -25.762
0.015  -5.528 -11.555  -2.796
0.015 -12.058  11.462 -17.661
0.015 -10.810 -20.769 -16.542
0.015   3.869  10.082  -0.277
0.015 -16.254   1.272   7.224
0.014  -4.570 -22.865 -24.701
>151
0.215 -11.869   8.181   9.516
0.125  -2.589   9.807 -16.857
0.099  -4.616   4.249   8.272
0.072   2.914  -3.909   8.475
0.038 -14.135  -0.132   0.716
0.035   2.276 -24.276 -17.399
0.026 -10.885   4.445  22.653
0.023   1.740   1.604   2.527
0.020  -3.834  16.914 -25.763
0.019 -12.123  -7.088  -6.794
0.019  -6.139 -13.832 -11.165
0.018   2.708   8.285  -2.864
0.017  10.718   1.510   8.329
0.016   4.501  16.551   9.240
0.015  11.501  10.468   8.157
0.012  12.351 -24.853 -22.567
0.012  -5.787 -11.878  -2.764
0.010  -5.279  -8.421  16.045
>152
0.322  -4.696   5.676   8.738
0.186  -1.706   9.535 -17.630
0.183  -2.378   4.823   1.046
0.179   1.801  -2.548   8.313
0.054   9.788  16.629   7.533
0.046 -14.578  -1.663 -12.735
0.042 -13.621   0.043  -2.591
0.033 -11.946   4.080   5.676
0.029 -10.943   6.084  23.591
0.027  10.268  -1.861   8.728
0.025   2.638   4.615  12.037
0.023   3.739   6.836  -8.910
0.023  11.699   7.730   7.539
0.021 -13.106  11.788 -24.806
0.017  -3.721  15.741 -26.225
0.015  -9.238  -7.321  16.064
0.014   2.552 -24.154 -17.231
0.013 -12.218   7.481 -11.810
0.012   4.416  11.869   1.096
0.012 -10.154 -12.881 -12.307
>153
0.266  -9.760   7.191   9.467
0.236  -3.184   3.016   6.695
0.073  -1.383  10.239 -15.854
0.064 -12.027   9.335 -27.258
0.030   6.323  17.583   8.077
0.026   2.439  -3.821   7.518
0.025  -9.682 -11.704  -8.843
0.024 -12.472   0.212  -1.046
0.023  -3.559  16.295 -24.225
0.019   3.374   9.805   7.931
0.018   3.634   9.417  -0.244
0.017  -3.452 -22.423 -16.414
0.017 -13.554  -4.777 -15.567
0.015   3.865   8.788 -23.304
0.013 -12.116  10.057 -16.240
0.013  10.886   1.782   6.949
0.012  -4.303  -8.228  16.016
0.012  11.432  10.119   6.999
0.012 -16.333  -3.341   6.874
>154
0.230  -1.382   9.469 -17.388
0.195  -4.361   6.986   8.249
0.091   2.163  -2.668   8.361
0.064  -2.526   3.590  -0.133
0.063 -12.848   3.845   7.970
0.042   6.219  17.025   8.476
0.031 -13.841   0.623  -0.722
0.030  -3.932  -6.774  16.529
0.027 -12.821   7.714 -26.940
0.025  11.626   7.077   6.503
0.022   2.769   8.502 -25.042
0.021   3.108   8.391  -9.492
0.020 -13.210   8.497 -17.316
0.020  -3.580  14.806 -24.936
0.019 -10.045 -12.037 -11.276
0.019   3.740  10.651   0.151
0.018 -11.609   5.636  23.924
0.017 -14.628   0.391 -16.169
0.015 -13.505  -4.688  -8.504
0.013  11.105  -5.199  13.603
>155
0.182  -1.182   9.164 -16.273
0.146  -3.498   5.894   0.529
0.146  -3.639   7.112   8.595
0.073 -11.420   1.922  24.186
0.066   6.815  17.176   8.415
0.051   2.955   0.029   8.779
0.045 -12.244   2.059   7.981
0.043 -12.476   0.877  -0.226
0.038  -9.200   7.056  15.039
0.035 -15.820   0.462 -16.558
0.027 -12.474   8.555 -15.942
0.025  11.819   7.669   8.040
0.024  -3.684  -9.079   7.826
0.021 -11.684  15.917 -23.742
0.021  -9.532 -11.745  -9.089
0.019  -3.657  15.247 -23.670
0.019   4.144   9.556   0.787
0.018   3.625   8.648 -22.928
0.017   3.747   8.358  -8.637
0.015   5.552  -7.987  14.352
>156
0.202  -1.296   9.403 -16.818
0.197  -5.333   7.327   9.118
0.161   3.021  -1.900   7.587
0.052 -13.387   2.390   5.874
0.050  -3.383   6.337   1.180
0.037 -14.547   1.055 -16.749
0.026   3.106   8.990 -24.046
0.025  11.231   0.801   8.626
0.022  -2.897  -7.292   8.076
0.022  12.195   8.800   7.576
0.022   3.861   8.426  -8.389
0.019  -2.934  14.766 -24.277
0.018   5.918  16.358   8.392
0.017 -10.848  -9.183  -8.678
0.017   3.697   8.586   8.025
0.015  -4.398   1.474  15.132
0.013 -13.249   0.161  -5.986
0.013  -2.990 -22.508 -16.741
0.011 -12.341   9.004 -25.373
0.011 -12.025   6.321  24.873
>157
0.266  -4.164   4.651   7.385
0.211  -1.818   9.216 -16.698
0.100 -11.036   3.849  23.098
0.087 -12.829   4.759   7.598
0.062   2.170  -0.820   8.209
0.030  -3.478  14.681 -24.002
0.029   1.990   8.050   0.491
0.028  10.760   3.129   7.390
0.028 -10.770   7.141  15.244
0.026  -3.984  -8.830   6.741
0.025   9.550  16.298   7.443
0.025 -13.365  -0.267   0.164
0.025 -14.958   0.020 -16.590
0.024  11.029  -5.604  13.832
0.023 -12.388  10.636 -25.620
0.021   2.330 -23.176 -18.074
0.019   3.320   8.669  -8.980
0.015 -12.771   8.430 -16.620
0.012 -10.769 -14.223 -15.219
0.011  -5.129  -9.360  15.052
>158
0.144  -1.933   9.577 -17.376
0.126  -3.075   4.347   6.115
0.084 -13.719  -0.173  -0.367
0.075   2.634  -3.446   9.644
0.034   5.750  17.057   8.814
0.031 -12.325   7.656   8.154
0.025  -5.667  -8.803  14.876
0.024 -14.797   0.416 -15.535
0.023  -3.749  15.412 -23.618
0.023 -12.615  -6.784  -7.444
0.020  -3.598  -8.218   7.159
0.018   2.392   8.582  -0.055
0.018  -5.527 -12.595  -8.490
0.018 -11.511  11.104 -16.471
0.017 -12.367   8.213 -26.499
0.017 -11.164   6.519  23.256
0.016   2.937   8.080 -10.818
0.014   9.989  -5.106  14.190
0.013  -4.363   9.045  12.894
0.013  10.698   0.701   8.144
>159
0.186  -1.312   9.494 -16.542
0.161  -3.440   6.831   5.859
0.051 -16.273  -1.052   6.510
0.050   2.986  -1.377   8.165
0.027   7.003  16.384   7.363
0.026 -12.355   0.905  -1.346
0.025  -4.699  -8.170  16.258
0.024  -9.693 -11.545 -10.129
0.024 -11.317   9.800 -16.607
0.022  -2.466  14.632 -23.388
0.018   3.818   8.644  -1.002
0.018   3.626   8.284 -23.414
0.017 -14.069   0.942 -16.120
0.017  13.122   0.434  13.103
0.015 -11.241   0.844  15.266
0.014  -3.221   0.331  13.635
0.011  -2.688  -7.752   6.240
0.011 -11.428   7.084 -27.605
0.011  11.702   8.826   7.020
0.011 -11.367   6.100  24.908
>160
0.172  -3.128   4.387   6.202
0.133  -1.456   9.416 -17.886
0.077   2.910  -2.634   8.103
0.066 -11.124   3.118   7.129
0.048 -11.110   9.553 -27.395
0.034  -4.989  -6.451  14.866
0.032  -9.870 -12.080 -10.235
0.028   4.473  11.439   6.804
0.022 -16.116  -1.976 -15.862
0.021 -10.594  12.457 -17.530
0.020 -12.390   1.181  -1.019
0.018   3.999   9.965  -1.394
0.018   6.511  18.523  11.277
0.017  -3.071  16.983 -24.200
0.017  13.385   2.545  12.890
0.014   3.416   5.503 -24.108
0.012  -1.109   5.067 -10.426
0.012  -1.720 -23.006 -17.033
>161
0.309  -3.857   7.000   8.185
0.127  -1.527   9.761 -16.612
0.076 -15.972   0.064 -17.548
0.069   2.372  -1.249   7.902
0.050  -2.763   4.035   0.352
0.049 -11.975   2.313   7.211
0.035   6.289  16.269   7.016
0.035  -9.875 -12.014 -10.416
0.034 -13.051   0.088  -1.166
0.031 -11.457   8.606 -27.931
0.023 -11.949   8.969 -15.602
0.020   3.351   8.221 -22.775
0.020  12.798   0.892  12.327
0.018  -2.651  14.624 -22.960
0.016   3.516   9.226   0.109
0.013 -11.510   0.961  22.241
0.013   3.207   8.088  -9.826
0.012  -2.785 -22.718 -17.258
0.012  11.640   8.250   6.784
0.011 -13.536   0.414  -9.242
>162
0.431  -2.315   5.149   1.136
0.140  -1.370   9.493 -16.980
0.095  -1.443  -0.934   8.302
0.090 -10.747   6.150  22.897
0.034 -10.582   3.406   7.413
0.028   7.968  17.770   8.262
0.023  -9.061 -22.546 -25.239
0.023  12.752  -3.261  13.622
0.021 -15.812  -1.455 -16.215
0.020 -11.290   2.627  -0.991
0.019  -8.395  -6.531  16.637
0.019 -10.825  11.823 -17.141
0.019  -1.223   6.264  -7.546
0.019   4.973  10.361   0.973
0.017 -10.184 -12.266 -14.627
0.016  11.509   3.177   8.380
0.015 -11.509  10.549 -25.596
0.012  -9.859 -20.525 -15.480
0.010 -12.405   3.564 -10.367
>163
0.236  -1.226   9.169 -16.930
0.156  -1.527   1.661   7.525
0.074 -10.516   8.381  23.485
0.054  -9.390 -12.446 -10.037
0.047 -12.397   0.695   1.079
0.043   7.859  18.023   8.321
0.023  -8.705  -6.948  17.492
0.018   4.652  10.176   1.368
0.017  -3.417  16.924 -24.434
0.017 -13.289  -5.495  -9.132
0.014 -10.882  10.970 -16.478
0.013  11.544   2.294   9.112
0.013   3.309   9.677 -23.889
0.013 -12.543   8.469   7.728
0.012  -1.575   9.793  -8.237
0.010 -10.105 -23.124 -24.358
0.010  -1.876   9.325  13.454
0.010   4.134  -3.562  11.906
0.010 -12.096  10.940 -25.079
>164
0.253  -1.548   2.045   7.041
0.212  -2.176   9.394 -16.928
0.055 -12.657   1.208   1.357
0.042 -13.474   8.658   9.337
0.029 -15.896   0.391 -16.659
0.027   7.211  17.107   8.494
0.025  -9.184   7.089  24.124
0.025  -3.543  15.542 -24.272
0.024   3.097   8.591   8.241
0.023 -11.406   9.683 -15.998
0.018  11.732   1.445   9.928
0.017   3.139   8.930  -0.231
0.016  11.960   9.825   8.512
0.015 -12.212  -7.622  -8.738
0.015 -13.596   0.658  -8.840
0.012   2.609   8.745 -23.784
0.011 -11.413   0.867  18.206
>165
0.298  -3.794   1.930  11.801
0.259  -2.829   4.370   1.496
0.132 -12.813   4.751   8.749
0.084   1.502   7.983 -19.309
0.072 -10.285   6.445  24.209
0.042 -13.717   0.698   0.376
0.037   2.076  -5.685   8.951
0.032   1.861   8.201   9.023
0.028 -14.561  -1.458 -13.514
0.028   3.077   6.653  -3.771
0.024   9.756  16.052   7.790
0.023 -12.843  13.967 -24.737
0.017 -13.596  13.017  16.429
0.016 -11.510  -2.542  18.242
0.016   9.407  -1.245   9.460
0.015  11.523   7.359   8.363
0.014 -10.266 -11.794 -11.615
0.014 -12.456   6.993 -12.769
0.013  -5.026  22.854 -27.503
0.011  -4.585 -24.418 -23.199
>166
0.293  -2.590   4.944   3.597
0.214 -10.110   5.391  22.708
0.108   2.188  -1.866   8.975
0.108  -2.533  10.425 -18.188
0.057 -14.290  -0.705  -0.407
0.041 -14.498   3.415   7.297
0.038   9.822  15.060   7.216
0.038 -14.548  -1.903 -11.824
0.033  12.393  -3.803  13.937
0.029 -12.591  11.805 -26.065
0.027   2.445   7.014 -12.426
0.023 -10.897 -12.782 -11.187
0.022  -4.899   6.296  14.475
0.018 -14.162   4.630 -17.129
0.016  11.890   4.183   8.407
0.015   4.143  12.325   0.239
0.013 -13.236  -3.265  16.715
0.012   2.607   6.920 -25.665
0.011  -5.191  18.994 -25.367
0.010  -4.593  -1.544  -1.540
>167
0.360   2.991  -2.356   8.988
0.276  -2.782   4.772   0.943
0.097  -1.822  10.035 -17.824
0.063  -2.622   8.867   8.686
0.057 -12.517   4.584   7.594
0.038  10.369  15.178   7.667
0.029 -14.502  -0.567 -17.229
0.025 -13.559  -0.198  -0.104
0.019   2.903   7.426 -11.698
0.017  -2.591  13.571 -25.115
0.016  -9.828 -13.091 -10.355
0.015 -10.716  13.469 -18.831
0.013  11.958  -2.264  14.366
0.013   5.399  12.290   1.498
0.012 -12.585   6.969 -25.881
0.012   3.538   6.514 -24.825
0.012  11.719   4.700   8.227
0.011 -11.711   4.760  23.080
>168
0.416  -2.882   4.630   1.845
0.161   2.767  -1.917   9.032
0.082  -1.504   9.295 -17.510
0.071 -15.751  -1.525 -16.781
0.062 -15.764  -2.074   6.978
0.041   7.948  17.601   8.679
0.029 -11.182 -11.819 -18.459
0.023 -11.778  12.518 -24.958
0.022 -10.454   5.136   7.416
0.021  -8.850  -7.232  16.993
0.019  11.078  -2.000   9.433
0.018 -11.044   1.081  -0.538
0.016   3.912   6.688 -10.179
0.016 -10.375 -19.756 -23.678
0.016  -2.024  10.254   8.348
0.015   5.813  12.387   1.731
0.015  -3.427  17.278 -24.539
0.011 -12.236   4.019 -10.249
0.011   3.554   5.364 -23.639
>169
0.245  -2.478   5.533   2.456
0.147   2.352  -2.849   7.928
0.095  -2.192   9.789 -16.837
0.074 -14.322  -0.001   7.634
0.039 -14.992   0.491 -15.096
0.035   3.707  13.481   8.231
0.031  -5.568  -8.646  16.159
0.022  -4.163  15.546 -22.760
0.021  11.410   5.327   8.434
0.021 -11.519 -16.704 -13.906
0.018 -13.517   8.772   8.307
0.018 -12.336  -7.016  -6.919
0.016 -10.346   5.714  23.703
0.015  -5.718 -12.249  -6.558
0.015 -12.164   9.237 -15.167
0.015 -11.480   4.635   1.067
0.014   4.128   7.323  -8.652
0.013   2.514  -1.322  16.615
0.012 -12.946   8.858 -25.474
0.012   8.838  19.945   9.803
>170
0.458  -3.107   4.565   0.450
0.253  -2.155   8.903 -17.687
0.189   2.703  -2.459   7.910
0.101  -9.875   7.689  24.149
0.058 -13.963   1.505   6.426
0.038  10.773  15.397   6.896
0.037   1.374   6.093   7.216
0.030 -15.008  -0.855 -16.167
0.023 -12.015   9.723 -26.221
0.022  -5.186  -8.616  15.100
0.018  10.309  -6.576  14.287
0.016 -11.704   9.473 -16.073
0.013  -3.008   8.759  -7.985
0.013 -12.122   6.149  16.086
0.013  11.994   5.768   7.180
0.011 -11.139   7.160   0.826
0.011 -13.600   0.247  -7.073
0.011   4.413  12.524   0.316
>171
0.251  -2.606   3.488   7.113
0.156  -1.722   9.528 -17.447
0.116 -14.103   3.814   7.362
0.080   2.552  -2.697   8.742
0.074 -11.321   5.188  24.109
0.069  10.427  14.001   6.867
0.038 -11.969  10.229 -25.955
0.034   2.602  10.547   6.975
0.026 -14.548  -1.051  -0.073
0.024 -14.671  -1.507 -15.989
0.023  10.973   4.297   8.038
0.023  10.547  -3.432  14.628
0.020  -4.406  10.638  13.918
0.019  -4.632  -4.238  14.882
0.017   1.687   5.767  -0.008
0.016 -12.749   3.124  -7.352
0.016 -12.375   4.055  15.559
0.015  -2.647   6.561  -9.789
0.014 -12.314  11.335 -16.516
0.012   4.225  -9.933  13.543
>172
0.281  -5.095   6.136   8.953
0.096  -1.867   4.627   0.459
0.064   2.683  -2.186   8.234
0.058  -3.006  10.999 -17.115
0.041  11.238  14.278   6.511
0.034   6.283  -9.094  14.046
0.028   3.248   5.674 -10.181
0.028 -11.739   5.077  23.627
0.023  11.549   4.268   7.094
0.019 -16.059  -2.193   7.633
0.018  -2.886  13.394 -25.280
0.016   5.448  11.962   0.947
0.016 -11.700   3.708   0.421
0.015   3.306  -1.427  -1.772
0.011  -4.967 -13.234  -7.628
0.010 -13.885  -1.780  -7.817
>173
0.385 -10.918   7.225  23.424
0.149  -1.754   9.512 -16.318
0.072 -11.860  11.383 -26.496
0.071  -1.437   3.061   6.290
0.052 -14.012   4.421   7.578
0.044 -13.712   1.195  -0.150
0.036   2.806  -4.820   7.616
0.034  -5.107 -11.276  -0.602
0.031 -11.829  10.609 -14.979
0.031   2.506   8.670   0.448
0.029 -12.730  -5.740  -7.071
0.027  11.453  11.115   6.747
0.022  -4.050   9.686  13.921
0.020 -14.357   2.052 -13.539
0.018  -2.428   1.361  15.942
0.018  10.750  -5.609  13.460
0.018   3.617  10.214   8.223
0.015   3.342   8.610  -9.829
0.014  -3.866 -23.335 -24.852
0.013  10.993   2.080   6.828
>174
0.155  -4.758   7.292   9.515
0.076   1.258   8.872 -15.751
0.073  -2.772   7.082   1.676
0.065 -10.309   7.471  24.167
0.057 -13.924   1.370   8.168
0.056  -9.917 -13.717 -13.557
0.048 -13.501   0.665   0.168
0.031   1.675   0.332   8.184
0.031  -4.587 -23.325 -22.558
0.026  -5.329 -11.279   1.436
0.023   5.340  16.845   9.580
0.022 -14.228   0.278 -15.937
0.021  11.562  10.429   8.500
0.017 -12.611  -7.032  -8.006
0.016  -4.117  15.333 -22.300
0.014  -3.065  -7.127   8.567
0.014  -5.475 -12.677  -6.906
0.013   9.853  -6.249  10.840
0.012   3.992   9.102  -7.592
0.012  11.779   1.646   9.509
>175
0.211  -4.630   6.540   8.845
0.133   2.764  -1.309   8.410
0.117  -1.185   9.624 -16.604
0.071  -2.355   4.560   1.356
0.055 -15.845  -1.711   7.966
0.054 -10.240   6.561  17.559
0.040 -12.612   1.551   0.742
0.033 -15.928   0.523 -15.929
0.028 -10.383 -14.539 -15.169
0.026 -11.735  11.015 -14.649
0.025   6.908  19.549   8.868
0.024   4.936  11.124   1.303
0.020  12.489  11.842   7.585
0.020  11.527  -0.129   9.768
0.019   4.704   7.959  -6.994
0.018 -11.918   5.893  -6.713
0.014  -2.830 -22.505 -22.694
0.012   4.545   5.745 -22.415
0.012 -13.517  -3.471  -6.581
0.011  -3.813  16.595 -22.595
>176
0.266  -1.554   4.890   0.245
0.153  -2.038   3.420   8.276
0.135  -0.914   9.160 -16.537
0.096   3.733  -2.434   7.604
0.062   7.277  18.826   8.660
0.047 -17.158  -2.522   7.526
0.040 -11.660   3.837  22.844
0.040 -15.164  13.829 -25.415
0.034  -9.218 -11.110  -7.445
0.024   5.195   9.807   0.761
0.023  -9.855 -22.013 -24.545
0.022  12.046  -4.027  15.059
0.020 -10.117  10.319 -14.473
0.020  13.035   3.332   8.289
0.017  -7.632 -10.850   0.466
0.016  -0.547   9.048  -7.343
0.016  12.938  12.156   7.285
0.016  -9.879 -19.769 -15.630
0.015  -2.940  15.527 -23.005
0.015  -3.172  10.785  13.966
>177
0.356  -1.521   3.186   7.230
0.123  -9.718   7.375  23.218
0.081  -1.545   9.634 -15.780
0.032   5.529  18.666   9.222
0.028   2.979  10.866   8.439
0.019 -11.292 -13.922 -13.465
0.019  -3.647   9.115  14.351
0.018 -10.742   9.209   9.776
0.017 -16.437  -2.523 -14.242
0.016 -11.130   1.782   0.464
0.015 -10.513 -22.459 -23.393
0.015 -11.117   9.978 -14.561
0.013 -11.868  -6.827  -6.574
0.013  11.326  -4.956  14.844
0.012  13.050  10.415   7.936
0.012  12.384   2.452   9.142
0.012   3.626  -3.876   3.274
0.012  -1.041   9.513  -7.222
0.012  -3.300  15.524 -23.141
>178
0.282  -2.033   4.582   8.216
0.158   2.405  -3.993   8.793
0.130  -2.153   9.343 -17.160
0.045 -12.820  12.756 -24.940
0.030   3.824  11.493   8.990
0.029 -12.907   1.992  -1.038
0.024 -14.322   2.822 -15.576
0.021   2.914   6.841 -11.047
0.017  -4.487 -21.511 -24.463
0.016 -10.229 -11.577 -10.631
0.016  11.435   2.638   8.264
0.014   4.754  10.967   0.791
0.013 -11.601   5.162   7.736
0.013 -11.006   3.439  23.254
0.013 -11.947  11.497 -16.206
0.012 -12.365  -5.227  17.546
0.010  -3.885  -3.822  15.211
>179
0.222  -2.127   3.747   7.312
0.082   2.002  -3.863   7.518
0.041 -10.683   5.266  23.188
0.035   1.431   8.138   1.582
0.034  -6.378 -22.305 -24.803
0.033 -13.367  -2.864  -6.433
0.030  -2.624  10.545 -16.831
0.023   4.201  18.413   9.261
0.020  11.113  -4.780  14.573
0.018  10.889  12.631   6.819
0.017   3.120  10.450 -29.961
0.016 -11.905  12.012 -16.128
0.016  -5.783 -12.219  -7.552
0.015 -12.972   4.687   8.390
0.015  -4.296   2.675  15.004
0.014 -14.908   1.798 -14.956
0.013  11.357   3.021   8.659
0.012   2.992   6.052 -22.882
0.011  -5.091  15.681 -23.590
0.011 -12.700  -4.975  18.208
>180
0.211  -1.411   2.810   5.118
0.076 -13.064   0.436  -0.724
0.065  -1.631  10.516 -16.315
0.039 -11.526   8.403 -28.024
0.032   2.981  -5.300   8.086
0.025   2.573   7.911  -0.174
0.024 -11.494   2.112  21.973
0.022 -12.335   7.748   8.171
0.022   6.077  17.296   9.846
0.020 -12.162  -6.344  -6.580
0.020  -3.130   0.199  17.304
0.018   3.250   7.960 -10.492
0.018   3.589   9.871 -29.848
0.018 -12.586   9.889 -14.272
0.018  -3.410 -22.485 -17.529
0.017 -11.443  16.675 -23.097
0.015 -10.835 -13.622 -14.168
0.012  10.549  -5.421  13.658
0.012  -3.281  10.079 -24.961
0.011 -16.287   0.763   8.141
>181
0.330  -3.348   3.937   7.727
0.105  -1.630   9.459 -15.396
0.047   8.531  16.627   8.310
0.042   3.126  -5.011   8.529
0.029 -11.221 -13.250 -13.835
0.025  -9.652   8.045  24.492
0.024 -17.038  -1.249   7.038
0.020 -10.594  16.426 -23.029
0.019  -2.391 -23.168 -23.186
0.019   4.244   8.895   1.367
0.018 -10.462  11.279 -14.576
0.014  -4.948 -11.140   0.420
0.014  -9.886  -8.616  -5.546
0.014  -1.043   8.719  -6.259
0.014  -8.218   8.180  14.601
0.012  -9.636   1.606   2.152
0.012   3.402   8.824 -22.491
0.011  12.290   1.876   8.460
>182
0.132  -2.492   2.766   6.893
0.126  -1.984  10.894 -19.351
0.058   8.103  16.536   7.878
0.054 -10.737   2.308  22.661
0.039   2.774  -4.600   7.736
0.036 -16.247   0.220   7.668
0.031 -15.546   0.911 -16.303
0.031  -2.312   9.706  13.179
0.025 -10.993  10.888 -13.591
0.018 -11.382   1.453  -0.448
0.017 -10.847  16.320 -21.857
0.016   4.607   9.899   0.553
0.016  -9.365 -11.197  -8.312
0.015  -1.095  10.232  -9.865
0.012  11.973   1.992   8.673
0.012 -10.721   9.557  15.294
0.011  -9.714 -23.282 -24.638
>183
0.158  -1.350  -0.321   8.047
0.145  -1.375   8.737 -15.957
0.116 -16.018  -1.457   7.677
0.103  -1.996   7.000   1.709
0.085   8.910  15.711   7.763
0.062 -10.266   6.208  23.554
0.048   5.786  -4.499   8.195
0.027 -15.987  -0.801  16.039
0.023  -8.421  -5.637 -22.778
0.020 -16.307   0.288 -14.922
0.019 -10.224 -12.478 -15.131
0.019  -8.454  15.582 -23.014
0.016   7.248   9.010   0.934
0.016  -7.246   3.561  15.355
0.015  -7.525 -11.334   0.338
0.015  13.328   8.799   8.654
0.012  -0.141 -11.630   9.579
0.012  -0.045   9.421 -29.496
0.010 -15.253   7.531   8.721
>184
0.279  -1.983   2.487   7.915
0.244  -1.827   9.103 -16.430
0.087 -12.799  -0.323  22.250
0.051 -15.496   0.356   7.489
0.050   2.751  -5.217   7.501
0.041 -11.045 -12.730 -15.544
0.036 -11.237  15.585 -22.332
0.030   6.920  17.034   7.915
0.029 -10.701  10.954 -15.753
0.025 -12.080   1.361   0.046
0.019  -1.028   9.481  -8.041
0.019   4.181   9.265  -0.266
0.018  13.083   1.931  13.209
0.017  -8.741 -11.075  -7.557
0.017  12.312   9.514   7.806
0.017 -10.684   7.691   7.892
0.014  12.651 -14.359 -15.164
0.013  -2.658   1.072  15.898
0.013   3.191   8.245 -22.914
0.011  -2.751 -11.599   7.902
>185
0.214  -2.862   6.831   7.940
0.099  -1.492   9.920 -16.792
0.080 -14.285   0.557   6.993
0.068   2.235  -1.498   8.030
0.045 -12.294  -0.137  22.931
0.036 -11.568 -13.117 -16.002
0.030   5.467  15.339   8.114
0.027  -3.249   3.019   0.891
0.026 -11.554   7.078  14.646
0.021  11.736   8.660   7.257
0.020   3.429   8.202  -0.121
0.019  -3.297  14.578 -23.437
0.017 -11.802  16.313 -23.889
0.017   3.246   8.697  -9.161
0.016  10.891   0.431   7.562
0.015 -11.247   5.666   0.751
0.012 -12.372   8.695 -16.190
0.012 -13.298  -0.131  -7.283
0.010 -14.006  -0.381 -15.476
>186
0.335  -2.309   5.761   1.480
0.095 -11.834  -0.209  22.395
0.089  -1.037   8.929 -16.150
0.055   3.137  -1.973   8.334
0.032   7.668  15.618   8.432
0.028  -0.860   2.090  15.171
0.028 -15.774  -0.453   6.939
0.021  -7.771   6.564   8.414
0.020 -10.436  16.029 -23.761
0.020 -10.821   1.386  -0.252
0.019   3.688   8.661   9.012
0.016 -10.953 -13.158 -15.165
0.014  -0.491   8.419  -7.360
0.011  12.700   8.478   8.263
0.011 -15.889   0.309 -15.669
>187
0.309  -0.657   1.409   7.562
0.174  -1.937   9.474 -14.862
0.044   3.403  -7.316   9.005
0.043  -9.959   5.245  23.382
0.040 -15.843  -1.224 -15.037
0.037 -11.716 -11.899 -14.292
0.037   7.517  15.705   8.486
0.028 -10.238   6.628   8.084
0.026  -3.669  14.554 -20.955
0.022  -1.899   7.984  -3.678
0.022   4.345   9.566   1.446
0.021 -15.567  -2.006   9.016
0.021 -10.957   9.813 -13.464
0.013  12.415   7.385   8.375
0.011  -2.459   6.676  13.690
0.011  -2.048 -22.150 -14.579
>188
0.351  -3.016   4.125   1.046
0.240  -2.482   9.429 -17.129
0.127   2.559  -4.382   7.847
0.094 -10.067   2.989  22.357
0.086  -1.808   8.065   8.558
0.053 -12.917   3.292   7.799
0.038   7.103  17.289   9.155
0.035   2.299   2.498  15.171
0.028 -17.024  -4.116 -16.543
0.025 -11.310  12.076 -15.825
0.021 -11.305 -12.766 -15.642
0.019 -11.139  -5.001 -24.410
0.017 -12.054   1.574  -0.314
0.017   3.724   9.362   1.363
0.014  -4.357  16.066 -23.505
0.014  11.262   2.510   8.405
0.011  -2.163   9.652  -8.097
0.010 -13.643   1.419  -8.269
>189
0.356  -2.137   9.588 -16.873
0.192  -2.381   2.733   7.233
0.129 -11.186 -12.952 -15.415
0.075   2.831  -3.652   7.497
0.061 -10.206   2.738  23.646
0.053 -13.137   0.780   6.930
0.036   7.434  17.196   8.270
0.021  -1.184   8.999  -8.267
0.021 -15.824   0.384 -16.459
0.020   4.284  10.338   0.860
0.020  -9.899  12.041 -16.247
0.019 -11.485  17.629 -23.645
0.017  11.590   2.505   8.653
0.013  12.843 -22.294 -17.685
0.011 -10.064   6.959   0.005
0.011 -13.276  -3.267  -0.677
0.010   3.294   2.003  14.235
0.010 -11.409   8.962   8.776
>190
0.224  -1.403   9.203 -16.041
0.194  -3.097   2.791   8.126
0.089   3.456  -3.125   7.710
0.069   8.542  18.250   8.904
0.058  -2.070   7.035   1.372
0.047 -15.700   0.262   7.825
0.043 -15.841  -2.484 -15.033
0.029   5.678  10.155   0.825
0.027 -10.307 -12.948 -14.229
0.024  -9.850  12.076 -15.418
0.021   4.577   5.699  -8.430
0.020  13.142  10.509   7.525
0.018 -10.684  17.752 -23.635
0.016  -9.607   8.039   8.880
0.014 -16.581  -2.893  15.964
0.014  11.975   2.186   8.428
0.014  -9.753   1.668   1.331
0.013  14.004 -22.361 -21.850
0.013  -2.264   1.665  16.472
0.012  -9.449   4.312  23.853
>191
0.302  -2.240   1.544   7.391
0.156  -1.060   9.244 -15.083
0.127  -9.501   2.945  22.891
0.102  -2.068   7.799   1.781
0.066   3.638  -4.126   8.205
0.056   8.268  17.788   7.469
0.050 -15.190  -1.210 -14.565
0.043 -15.393  -1.156   8.641
0.028 -10.548 -12.813 -13.784
0.027  -9.683  17.250 -21.757
0.026  11.717   3.189   8.348
0.026   5.481  10.528   1.061
0.022 -10.008  11.119 -14.221
0.018  -1.462 -22.325 -16.916
0.017   4.704   7.472  -8.385
0.014  -3.205   9.563  13.691
0.011  -9.152   3.055   1.063
>192
0.191  -2.298   9.423 -17.342
0.172  -2.815   2.487   6.395
0.064 -11.481 -12.189 -15.602
0.060 -14.040   0.690   7.182
0.058 -11.966   2.548  23.316
0.056   2.208  -3.689   7.578
0.051  -4.921 -21.655 -26.295
0.038   9.688  16.868   7.582
0.023 -14.316  -3.428 -15.155
0.023 -11.767  12.250 -16.093
0.021  -5.817 -11.194  -0.562
0.020  10.679  -4.216  13.199
0.019   2.586   9.813   8.025
0.016 -13.871   3.832  15.178
0.015  -4.472  16.119 -23.816
0.014   3.378   9.498  -0.870
0.013   2.646   8.543  -9.331
0.012  10.964   3.419   7.259
0.012 -12.663   9.062 -26.534
0.012 -13.168   2.949  -0.804
>193
0.209  -2.575   4.902   7.424
0.199 -15.856  -2.114   7.004
0.168  -1.142   9.525 -15.120
0.088   3.940  -3.040   7.773
0.036   7.871  13.703   6.862
0.026 -10.997   4.110  23.084
0.024  13.194   4.884   8.498
0.024   0.117   9.333  -7.016
0.022   6.485   5.557   0.096
0.021 -16.344  -0.017  16.699
0.021 -10.795 -13.046 -14.600
0.020  -8.619  12.636 -15.436
0.016 -15.046  -1.913 -15.188
0.015  -2.935  14.406 -22.439
0.015 -11.564  -2.091  -0.384
0.014 -10.258  19.363 -23.625
0.014  -1.617  10.586   0.984
0.013  -2.889  12.006  14.098
>194
0.187  -2.508   1.907   7.791
0.166  -2.211   9.004 -16.210
0.098   4.009  -4.667   7.978
0.065  -9.994   3.832  23.172
0.054   3.116   9.531   8.674
0.045  -2.223   7.301   1.157
0.036  10.739  17.192   8.219
0.031 -16.359   0.564   8.701
0.025 -10.108  11.151 -15.442
0.024 -11.748 -12.890 -14.397
0.022  -3.489  10.127  14.197
0.020   2.565   8.572 -23.088
0.019  11.266   2.222   8.035
0.015 -10.982  17.147 -22.464
0.014 -11.679  -7.260  -7.471
0.013 -11.222   8.576   8.285
0.013   3.889   3.695 -15.720
0.010  -9.687  -5.978  16.087
0.010 -10.653   2.334   0.486
>195
0.195  -2.731   2.101   7.370
0.123  -2.159   9.994 -16.672
0.057 -12.343 -13.170 -15.204
0.035   0.848   8.453   1.629
0.033   9.472  16.676   8.234
0.032  -2.906   8.582  12.441
0.028 -13.876   2.319   7.946
0.022  -4.865  16.272 -23.381
0.021  -5.868 -10.786  -0.546
0.018 -14.135  -5.752  -9.141
0.018   2.157   8.373 -10.062
0.016   1.915   2.128  14.138
0.012  11.090   2.515   8.215
0.012 -14.170   2.443  -0.550
0.011 -12.410  10.230 -15.729
0.011 -10.832   3.684  22.681
>196
0.259  -1.772   9.131 -16.230
0.200  -2.092   4.248   1.214
0.054 -11.503 -12.957 -14.184
0.052   2.635  -3.156   8.298
0.035   7.455  17.706   8.639
0.034 -12.155   2.713   7.764
0.032  -9.662   4.870  22.311
0.032  -2.206   8.204   8.826
0.024 -13.604  -4.533 -14.574
0.024  11.161   3.739   7.070
0.020 -10.152  11.895 -15.691
0.019  -2.168   9.653  -7.722
0.019   3.515  10.016   1.373
0.016 -10.931  17.058 -22.728
0.016 -10.111 -22.729 -25.307
0.013   2.579   9.796 -23.663
0.011  -3.649  -4.629   1.529
0.011 -17.021  -4.215   1.912
0.010 -10.532 -20.560 -16.509
>197
0.272  -2.181   9.211 -17.045
0.185  -2.858   2.686   8.095
0.144   3.404  -3.076   8.167
0.056 -12.379 -12.734 -15.282
0.051 -10.135   3.826  22.660
0.045 -12.672   2.655   8.026
0.038 -14.472  -4.264 -14.599
0.034  11.774  11.334   8.055
0.034  -2.252   8.009   1.133
0.027 -11.352  11.434 -15.648
0.026   6.222  17.717   9.321
0.020  -5.300 -10.535   0.667
0.020 -13.798   1.869  -8.062
0.020  11.102   2.900   9.045
0.018  -4.315  16.770 -23.174
0.017  -4.532  10.197  15.171
0.017  -2.787   9.974  -8.942
0.016 -12.850  12.168 -24.098
0.015   3.420  10.298   8.018
0.013 -11.867  -7.639 -23.374
>198
0.191   3.355  -2.585   8.354
0.176  -2.950   3.936   7.988
0.129  -2.675  10.053 -17.573
0.075 -14.143   3.826   7.935
0.057   8.640  17.666   8.819
0.049 -15.341  -1.932 -15.449
0.023  -5.050  18.452 -24.366
0.023 -13.257   3.119  -7.265
0.018  10.843   3.871   8.261
0.017 -11.506 -12.603 -14.646
0.015 -15.003  -1.921   1.262
0.015  -4.133   6.593 -25.703
0.014   4.062  11.752   1.646
0.014  10.718  -4.861  14.110
0.013  -4.630 -10.268   1.366
0.012 -10.615  12.673 -17.572
0.012  -4.349  -5.617  15.396
>199
0.175  -2.325   9.603 -17.490
0.166  -3.171   3.880   9.297
0.134 -11.117   7.684  25.057
0.101   3.648  -2.966   8.090
0.062 -12.828 -12.356 -13.962
0.051  -2.523   4.550   0.663
0.043   9.426  18.482   8.904
0.028 -10.617  12.733 -17.685
0.027 -11.722   5.708   9.202
0.024 -11.398  -7.256 -22.850
0.023  -4.160  16.448 -24.803
0.023   5.017  12.415   2.948
0.019   1.448   8.457 -24.825
0.018  11.885   4.286   9.658
0.017 -13.858  -3.015 -16.161
0.017   2.928   6.913 -10.786
0.016  -3.829  -2.965  14.128
0.015  -3.741  -6.851   3.550
0.012 -12.895   3.834  -1.284
0.011 -11.914 -20.514 -20.312
>200
0.161  -3.008   4.781   8.375
0.151  -2.065   9.512 -16.581
0.145   2.756  -2.766   7.670
0.078  10.166  18.405   8.239
0.045 -11.591 -13.131 -14.963
0.030  11.251   2.343   8.223
0.029 -11.211   5.282   8.448
0.028 -16.677  -3.026   7.391
0.020  -3.268  -2.021   2.320
0.020   4.587  10.521   0.916
0.019  -3.950  16.585 -24.269
0.018  -2.256   5.806  -6.705
0.017 -10.141  12.977 -16.467
0.016 -13.707  -2.473 -14.234
0.013   2.108   8.704 -23.738
0.013 -11.707   2.017  -0.140
0.012  11.483  -3.121  14.299
0.012  -8.894  -7.212  17.431
0.011 -11.131   4.450  23.526
>201
0.227   9.204  17.628   8.501
0.117  -2.859   4.779   4.923
0.100  -2.582   9.798 -17.240
0.089   3.470  -3.671   7.810
0.068  -3.808   2.711  13.569
0.060 -14.782   1.277   7.827
0.036   3.223  11.365   4.834
0.026 -13.223   3.203  -7.042
0.022 -12.079  11.504 -17.569
0.022 -14.775   2.664 -15.042
0.022 -14.792  -4.324 -11.108
0.019  -4.019  11.651 -25.664
0.016  10.614  -4.579  15.031
0.016 -11.473 -13.012 -13.744
0.014  -5.534  -4.067 -23.754
0.013 -13.873   1.508  16.903
0.012 -14.932  -3.997   1.777
0.011  11.081   2.917   8.516
0.011  -6.030 -12.233  -7.369
>202
0.301  -2.820   5.210   7.516
0.103  -1.638   9.038 -16.121
0.085   2.881  -2.114   7.586
0.075 -11.929 -13.281 -14.931
0.040 -16.094  -1.433   6.507
0.027   3.583   4.496  13.203
0.027  11.212  14.316   7.968
0.023   4.358   6.358  -8.710
0.019  -2.324  12.572 -26.057
0.019   5.601  10.030   0.330
0.018 -15.640  -2.078 -15.123
0.017  12.122   4.292   7.938
0.017  -9.499  13.819 -18.744
0.017 -10.689   3.116   1.701
0.014  -3.301  -2.228  14.565
0.010 -16.880  -2.031  -2.314
>203
0.168  -2.894   4.080   0.325
0.095   1.578   8.588 -18.913
0.078 -13.229   4.073   6.986
0.062  -3.586   7.913   8.840
0.060  -5.711  -8.346  16.375
0.043 -11.647 -12.300 -12.172
0.042   2.544  -1.781   7.827
0.033  10.443  14.352   6.857
0.033 -10.146   8.116  24.230
0.029 -14.469  -1.670 -12.260
0.023  -4.698  15.766 -19.593
0.023   4.097   6.724  -8.348
0.020   3.075   9.625   0.544
0.019 -13.573   2.929  -2.564
0.018  11.336   4.443   8.197
0.016  -4.338  -6.441   1.885
0.015  10.613  -2.713  14.594
0.014   3.520  -9.159  14.395
0.013 -11.798  10.832 -18.337
0.013 -10.739 -23.949 -24.563
>204
0.234  -3.645   2.242   7.780
0.161  -2.507   9.734 -16.600
0.118   4.504  -3.380   7.961
0.051 -12.437   1.455   7.904
0.042   6.766  17.561   9.319
0.041  -9.679   5.281  22.117
0.032  -4.128  17.608 -23.686
0.031 -12.343 -12.628 -14.725
0.027 -14.467  -4.013 -14.525
0.026  -2.841  10.013  14.363
0.022   3.720  10.503   0.916
0.022 -10.970  11.592 -15.209
0.019  -4.130  -3.981  15.998
0.018 -13.775   3.126  -7.294
0.017   1.855   1.839  15.515
0.016  11.028   2.751   8.329
0.013  10.454  -4.775  14.453
0.012 -13.950  -3.797   0.883
0.011 -11.267  -4.862 -24.473
0.010  -3.965  -5.178   2.406
>205
0.349   3.372  -3.760   8.252
0.330  -2.206   3.278   7.253
0.115  -1.480   9.523 -17.007
0.085   7.180  16.910   9.890
0.047 -10.777 -11.571  -9.600
0.035  -9.573  12.871 -17.473
0.032 -15.416  -1.434 -14.617
0.032  -7.478  -7.349  16.373
0.027  -1.342   9.728  13.354
0.025   4.858   5.413   0.221
0.023  -1.815  -0.712  15.015
0.019  -9.599   5.363  23.273
0.018   3.556   9.171 -24.300
0.018  -9.631  18.814 -24.259
0.016   5.417   6.193  -8.049
0.015  11.929   3.850   8.063
0.013 -10.151 -23.046 -24.298
0.012  -9.879 -10.346 -22.896
0.011 -15.444   1.566   6.849
0.010  -1.642  10.444   1.001
>206
0.322   3.554  -4.103   7.499
0.146  -2.367   2.754   7.235
0.122  -0.910   9.830 -17.534
0.109  -7.113  -8.004  16.290
0.060   8.175  17.433   9.464
0.041 -17.045   1.577   6.660
0.036  -2.962  11.211  13.040
0.029 -10.487 -12.132 -10.664
0.027  -1.154  12.010 -25.539
0.025 -15.469  -1.998 -11.260
0.024   4.531   6.121 -11.218
0.023  -9.701  12.548 -17.711
0.019 -10.487   4.904  23.088
0.016 -10.611  11.824 -25.869
0.015 -10.127  -2.730 -18.600
0.014  -7.572   3.697  14.518
0.013  12.118   4.278   7.603
0.013   4.265   2.880  12.992
0.013   5.655   5.103  -0.736
0.013 -17.150  -1.798  -2.784
>207
0.401  -8.419  -6.487  16.686
0.212  -2.502   3.793   4.924
0.103  -1.977   9.743 -17.666
0.091   3.038  -3.384   8.558
0.061 -15.340   5.779   7.571
0.037  -9.038   6.357  23.504
0.036 -10.648 -10.961 -10.600
0.035   7.292  15.131   8.138
0.030 -10.867  10.921 -25.812
0.030 -15.703  -1.764 -10.796
0.028  -9.829  12.833 -17.957
0.027   3.143   2.673  13.917
0.024  -2.769  13.647 -25.483
0.024   3.906   6.597  -9.317
0.023   4.285   7.073  -0.331
0.021 -16.962  -0.896  -2.514
0.020  -1.892  10.555  13.005
0.018  -8.888  -0.442   7.310
0.017  -9.822   2.256  15.622
0.014  12.243   5.620   7.514
>208
0.297  -2.549   2.874   0.390
0.257   2.263  -3.001   7.713
0.133  -1.725   9.841 -17.080
0.119  -9.370   6.350  22.611
0.099  -2.076   8.935   7.457
0.087 -12.893   5.814   8.031
0.068  -1.739   1.705  14.794
0.041 -16.148  -1.606 -15.457
0.024 -11.490  10.153 -26.024
0.023  10.583  -1.917   8.032
0.020 -11.661   3.182  -0.156
0.019  -4.168  17.019 -24.545
0.018   6.976  16.891   8.716
0.018   3.446   7.190 -10.391
0.018   3.591   9.630   0.266
0.017 -10.348  12.911 -17.311
0.012 -11.733 -12.872 -15.243
0.010 -11.133  -3.308  17.285
>209
0.396  -2.822   1.347   6.819
0.107  -1.253   9.411 -16.763
0.043  -1.771   7.576   1.562
0.034  -2.010   9.793  12.641
0.026 -16.073  -3.114 -15.087
0.026 -11.245   9.256 -27.004
0.022  -9.741 -11.332  -9.033
0.022  -3.006  16.588 -23.665
0.020  -8.017   2.015  13.074
0.020  -8.745   4.247  21.642
0.019   7.225  17.345   8.616
0.013 -10.354   9.700   8.871
0.012  -9.850  11.503 -16.095
0.011  -1.226   9.191  -8.700
>210
0.237  -3.242   4.207  -0.179
0.109  -2.483  10.065 -16.938
0.097   2.872  -2.757   7.595
0.077  -9.986   5.219  22.760
0.053 -14.340   4.763   7.856
0.032   9.323  18.144   8.513
0.031 -11.664  -4.734  18.504
0.021   3.261   6.420  -8.591
0.021 -15.081  -2.054 -15.438
0.020   2.767  10.779   0.585
0.019  -5.496  18.845 -23.936
0.018  11.169  -3.923  14.823
0.018   3.164   6.149 -22.855
0.017 -13.132   3.063   0.106
0.017  11.780   3.370   8.770
0.012 -10.991  12.430 -17.192
0.011  -4.596  -9.617  16.283
0.011  -2.224  10.184   8.329
0.011  10.289  -3.555   0.690
0.010 -14.292  -3.857  -7.455
>211
0.203  -3.898   0.991   6.734
0.133  -2.436  10.409 -17.333
0.083   9.808  18.671   7.324
0.030 -10.265   4.474  22.329
0.028  -5.162  17.505 -24.253
0.028   1.959   9.377  -0.180
0.027 -12.877   2.945   7.957
0.024 -11.363   9.576 -26.772
0.021   3.195   6.526 -10.400
0.019 -11.523  12.468 -17.492
0.019   3.231  -4.441  11.647
0.019  -2.230  10.353   7.036
0.015 -14.794  -2.230 -15.481
0.015 -10.933  -4.081  14.998
0.014 -10.165 -11.831  -9.764
0.012 -13.543   3.469  -1.971
0.011  11.107   2.523   6.481
0.011   2.863   6.615 -23.814
>212
0.215  -3.212   3.841   0.681
0.121  -4.480  -2.368   8.614
0.109  -2.873   9.617 -15.857
0.070 -14.453   3.211   7.588
0.069   9.602  17.850   8.321
0.034  -2.226   9.525   7.305
0.023   2.006 -10.439  10.717
0.021  -5.735  17.564 -22.375
0.021  -5.446  -9.972  15.787
0.017 -11.862  11.404 -14.709
0.016   2.668 -21.828 -17.001
0.016 -12.956  11.897 -24.490
0.015 -10.417   4.549  22.641
0.015   9.511  -3.541   9.249
0.014   3.010   9.597  -6.682
0.013   2.491   5.474 -20.404
0.012 -15.171  -3.037 -14.028
>213
0.197  -2.744   2.688   0.576
0.130  -2.491  -1.306   7.917
0.114  -2.377  10.223 -16.146
0.085 -12.984   5.760   8.044
0.067  -1.511   9.753   7.456
0.030   5.751  19.633   8.404
0.027  -4.290  16.955 -23.251
0.024   4.409  11.587   1.382
0.022 -14.442  -2.040 -14.834
0.022 -16.616  -2.595   7.573
0.021 -11.277  12.469 -16.289
0.021  11.349  11.632   7.422
0.018  -2.818  10.204  -7.022
0.015 -11.703 -12.949 -14.216
0.015   2.783 -10.260   9.736
0.014  10.258  -2.376   9.232
0.014 -11.942   1.664  17.313
0.013   3.242   6.169 -21.738
0.013  -3.818   3.392  16.051
0.012 -13.647   0.911  -6.845
>214
0.348  -3.977   2.871   7.949
0.162  -2.374   9.835 -16.825
0.097 -12.017   3.976   8.126
0.060  10.021  17.926   7.868
0.048   1.472  -3.560   7.583
0.035  -9.740   7.690  23.822
0.025   1.931  10.205   8.106
0.023 -11.232  -5.840  18.051
0.022   3.934   4.739 -15.116
0.021   1.503   3.217   1.550
0.019  -4.609  17.386 -23.718
0.018   3.147   8.691  -7.826
0.017 -11.426 -12.962 -13.804
0.017 -12.106  -4.149   7.766
0.017 -13.133   1.947   0.122
0.015  11.258   3.208   8.292
0.015 -11.407  11.345 -16.362
0.013 -13.661  -6.190  -8.927
0.013 -11.647   3.529  17.260
0.012   2.785   5.255 -23.284
>215
0.269  -2.714   3.090   5.956
0.058  -9.213   5.235  21.939
0.056  -2.680  10.104 -16.457
0.033  -5.482   2.839  14.204
0.029   1.927  10.196   7.199
0.024 -12.068   5.072   7.171
0.021   9.389  17.847   7.911
0.018 -10.214 -11.834  -9.476
0.018 -11.856  11.649 -16.465
0.013  10.530  -4.737  13.933
0.013   3.582 -10.148  13.285
0.012  -5.308  17.293 -23.527
0.012 -12.267  -5.809  17.735
0.012 -14.201  -4.735  -8.920
0.011  10.766   2.792   6.753
0.011  10.145 -12.895 -14.187
0.011  -3.056   4.763  -8.322
0.011 -12.323  10.731 -25.819
>216
0.128  -3.075   2.195   7.527
0.110  -2.407  10.117 -16.656
0.048   9.865  18.119   7.762
0.033 -12.720   9.406   7.051
0.025   3.081  11.896   7.821
0.022  10.473   3.415   7.143
0.022  -9.826 -10.923  -8.862
0.021 -11.068  12.113 -16.208
0.021  -2.417   8.674   1.932
0.020 -13.389   4.412  -7.428
0.020  -2.058  10.744  14.101
0.017   3.911   6.224  -8.920
0.016 -14.110  -3.595  -8.793
0.015   3.236  -9.553  14.048
0.015  10.564  -3.343  14.178
0.015 -10.101   5.301  22.126
0.014   2.628   6.216 -22.696
0.013  10.658 -12.504 -14.238
0.012  -4.909  17.028 -23.475
0.011   3.405  -4.094   2.049
>217
0.225  -3.486   3.302   0.542
0.194   1.814  -2.186   9.347
0.090   9.158  18.950   8.995
0.074  -3.114  10.622 -16.211
0.068 -15.157  -1.698 -15.323
0.066  -4.792   4.032  12.880
0.039 -13.011   5.968   7.217
0.029  -5.027  -4.589  13.120
0.026 -11.756   9.592 -27.341
0.025   2.754  10.693   7.320
0.021  -9.681   4.506  21.359
0.020  -4.959  -4.650   2.225
0.018  10.638   3.709   6.173
0.017 -13.219   3.763  -0.890
0.017 -11.876  10.953 -15.334
0.016  11.190  -4.248  13.097
0.016   3.062   6.367 -10.029
0.014  -5.114  17.705 -22.849
0.013 -10.472 -11.196  -9.801
>218
0.165  -3.271   3.941   1.239
0.161  -2.983   9.627 -15.999
0.141  -2.396   4.743   9.154
0.113   2.374  -2.763   8.688
0.094 -15.982  -1.990 -15.773
0.046 -12.216   6.160   7.454
0.028 -17.268  -2.433   0.984
0.027   3.930  11.258   8.375
0.023  -1.629   6.061  -8.150
0.019   6.814  18.962   8.036
0.017  -9.632   4.271  22.769
0.015 -11.088 -12.995 -13.619
0.014   2.906  -9.757  13.816
0.013 -13.201  -4.117  -8.468
0.013 -10.626  -5.497  17.176
0.013  11.466   3.848   8.101
0.012  11.595  -2.771  14.652
0.012 -10.625 -18.882 -24.389
>219
0.459  -2.818   3.502   0.298
0.303  -3.071   1.765   8.740
0.088  -2.244   9.019 -16.099
0.081 -10.327   6.315   7.827
0.043 -16.226  -1.633 -14.897
0.039  10.532  17.730   8.077
0.028   4.765  10.747   1.111
0.020  11.970   3.282   8.622
0.019  -1.217  10.849   8.485
0.018   3.691  -9.759   9.245
0.015   4.814   6.488  -8.459
0.014  -9.874  12.172 -15.844
0.014 -10.471 -11.052  -7.837
0.014  -9.507  -3.208  16.253
0.013  -9.869   4.951  23.976
0.012   3.857  -2.194   2.191
0.010   4.260  -2.112  14.020
>220
0.287  -2.262   4.613   2.244
0.087  -0.617  -2.335   6.927
0.071  -1.379   9.080 -14.668
0.062  -3.151   8.812  10.104
0.041   4.515  11.004   2.981
0.026   7.292  17.930   7.771
0.024 -15.395  -1.689 -14.239
0.024 -11.188 -11.936 -13.085
0.020  -9.921   5.440   7.316
0.018  -1.700  10.356 -28.476
0.016  -9.335   8.969  25.315
0.016  12.965  11.528   7.393
0.015  -0.699   4.752  -7.737
0.013  -3.355 -10.769   8.009
0.012   5.209  -4.902   1.277
0.012  11.704   3.446   7.588
0.012 -10.154  12.615 -15.932
0.011 -11.071  -5.989 -19.751
0.011   5.146  -4.724  13.617
0.010   3.335   9.001 -21.163
>221
0.162  -2.881   4.606   0.920
0.140   1.645  -2.090   7.770
0.075 -15.771  -2.557 -15.486
0.072 -14.633   4.991   6.988
0.063  -3.188  10.512 -17.412
0.043   8.618  17.867   8.810
0.039   2.293   7.138 -11.918
0.029  -4.050   6.513  14.475
0.021   2.328  10.678   0.990
0.020   1.660 -10.431   9.588
0.020 -13.845   2.532  -1.843
0.019  -4.668  -4.832  12.880
0.019  10.198  -3.261  14.506
0.018  -5.315  19.328 -25.542
0.017   1.788  11.619 -25.769
0.016  10.613   3.579   7.855
0.015  -5.427 -10.487   4.431
0.014 -11.063 -12.874 -14.661
0.013 -12.085  11.397 -17.770
>222
0.160  -3.354   3.191   7.996
0.105  -2.321   9.424 -17.241
0.070   2.305  -2.545   7.558
0.068 -13.553   5.923   7.302
0.031 -14.127  -5.312 -10.689
0.031   6.203  17.840   8.156
0.030 -11.809  11.860 -17.183
0.028   2.800   9.458   1.364
0.027 -10.722 -12.601 -14.600
0.025   1.860   9.046 -25.427
0.024  -4.334  16.930 -25.087
0.024  -9.470  -7.305  16.031
0.024 -14.059   2.498  -1.182
0.023  11.491  11.340   7.329
0.023 -14.834   1.222 -15.391
0.022  11.576  -4.162  14.739
0.018  -9.937   4.668  22.743
0.018  11.287   2.368   8.130
0.017   3.280   6.095 -10.924
0.014  -4.364 -10.196   7.986
>223
0.183  -3.088   4.436   1.545
0.089   2.433  -2.332   8.442
0.076   0.550   8.664 -17.767
0.062 -13.624   5.516   6.901
0.060 -15.098  -0.814 -15.788
0.055  -4.091   8.715   8.540
0.055   9.018  16.854   7.242
0.055 -11.091   6.942  23.748
0.028 -12.094   8.265 -26.485
0.025  -4.578  -9.293   7.313
0.024 -13.555   2.775  -8.180
0.023 -13.287  -7.363 -11.548
0.022   3.146   7.749  -9.095
0.020  10.787   9.026   7.581
0.019  10.188   0.421   8.195
0.018 -12.097  11.982 -18.498
0.017   1.969 -23.030 -17.071
0.017  -4.968  16.265 -25.739
0.016  -4.733   1.891  13.801
0.015   2.254   8.874 -25.906
>224
0.244  -1.760   9.648 -16.903
0.142  -2.061   1.138   7.446
0.107  -9.841   7.333  23.748
0.098  -2.363   6.510   0.494
0.048  -4.376   7.612  12.956
0.045   5.337  17.389   7.807
0.037  -3.675  15.971 -23.202
0.031 -11.077 -13.544 -15.312
0.031   2.444   8.473   7.655
0.026   2.624   8.781  -9.539
0.023   2.660  -6.358   7.868
0.023 -11.331   8.920 -26.811
0.021 -13.493   1.244  -0.153
0.020 -12.494  -7.176 -10.010
0.019  11.686  10.091   6.716
0.017 -12.431   8.605 -15.409
0.015 -12.100   7.870   7.642
0.015  11.195   0.607   7.866
0.015 -14.537   0.418 -15.171
0.012   2.443 -23.947 -16.558
>225
0.320  -1.728   3.136   1.610
0.111  -2.383   9.296 -17.923
0.108  -9.816   8.170  23.841
0.066   8.444  18.875   8.006
0.065 -16.283  -2.072 -14.965
0.049   3.662  -2.105   7.730
0.041 -10.095 -11.838 -11.875
0.039  -1.305   8.415   8.299
0.026   6.416  11.408   5.443
0.025  -9.271   6.583   7.830
0.021   6.032   5.693  -2.366
0.018  11.846   4.938   7.759
0.017 -11.292   9.162 -25.093
0.015  -0.524   5.687  -7.160
0.015 -10.522   4.393  -2.613
0.013 -11.914   5.208 -10.794
0.011  -0.020   6.961 -25.875
0.011  -1.877 -10.740   9.580
0.010  -2.007  -3.859 -19.207
>226
0.149  -1.971   4.408   0.679
0.119  -2.845   9.754 -16.210
0.079 -14.958  -2.126 -15.557
0.064   2.500  -2.325   7.422
0.028   5.885  18.814   9.204
0.024 -11.268 -13.671 -14.409
0.024  -3.816  16.214 -23.209
0.024   3.648  11.311   1.299
0.023 -10.218   8.327  23.322
0.021   2.949  10.381 -30.062
0.018  -5.301  -7.352   2.022
0.017 -13.333   6.086   7.715
0.017  11.666  11.167   7.503
0.017  10.886  -3.887  15.344
0.016 -13.976  -3.911  -7.639
0.016 -11.706  10.137 -14.733
0.015  -2.043   9.686   7.839
0.012 -10.950  -5.683  17.997
0.012  -3.031   9.617  -7.426
0.012  11.471   1.926   8.705
>227
0.092 -10.162   8.835  23.910
0.086  -2.905  10.620 -17.052
0.086   2.270  -3.054   8.531
0.079 -10.720 -13.472 -14.915
0.071  -2.418   4.351   0.370
0.061   9.728  17.743   8.344
0.043 -14.267   5.419   6.567
0.042 -14.658  -4.253  -9.415
0.031  -4.137  17.617 -24.506
0.031 -15.473   1.801 -15.239
0.028  -3.071   8.260   8.064
0.028 -14.372   2.209  -1.599
0.025   1.206   9.544 -24.772
0.015  10.920   2.555   7.848
0.014   2.522   8.625  -8.721
0.013 -11.938  11.041 -16.135
0.012  -6.280  -6.859  15.495
0.012  10.086  -4.719  14.149
0.011 -12.451  10.614  15.766
0.011   2.782 -10.639  12.873
>228
0.141  -2.344   2.551   7.132
0.131  -1.929  10.203 -17.229
0.052   6.336  17.644   8.397
0.045  -3.700   9.066  12.866
0.038   1.728   9.812 -24.550
0.034 -14.578  -3.289 -15.237
0.029  11.387  11.624   6.815
0.026   4.338  10.208  -0.022
0.024  10.698   2.528   6.880
0.024  -3.388  16.753 -24.510
0.021 -12.262   3.964   6.946
0.020 -13.797   1.348  -8.667
0.020 -10.765 -13.826 -14.602
0.019   2.257   8.809 -10.163
0.016   4.085  -5.322  12.861
0.015 -11.615  11.055 -16.519
0.014  -3.411   7.708   0.790
0.013  -3.984  -5.212  13.917
0.011  -4.688 -11.174   7.680
>229
0.303  -2.634   4.226   0.033
0.256   2.226  -1.051   8.420
0.091 -11.298 -12.795 -13.717
0.065  -1.838   9.609 -16.029
0.055 -13.939   4.110   6.942
0.053 -14.621  -4.204 -13.654
0.034  -2.061   6.964   8.964
0.030  -3.863  14.544 -22.325
0.023  -9.426  -6.169  17.168
0.020   3.307   9.596   0.361
0.019 -13.494   1.864  -7.999
0.018  10.408   0.963   7.601
0.018   6.549  17.390   8.918
0.016 -12.091  10.998 -14.598
0.015 -12.104   2.696  15.584
0.015 -11.939   8.105 -26.533
0.015  -2.965  -7.408   7.535
0.014  11.652   9.361   7.118
0.013   3.468   7.799  -9.359
0.011  10.004 -13.473 -14.239
>230
0.177   1.926  -1.093   7.901
0.123  -3.471   6.794   7.633
0.109  -2.447   9.090 -16.969
0.051 -15.016   0.365 -15.429
0.040 -13.046   7.427   7.309
0.036   9.816  15.742   8.101
0.028 -11.980  10.096 -15.388
0.026  -4.024  -8.383   8.045
0.024   2.476   8.439   0.932
0.024  -3.513  14.977 -24.271
0.024 -10.688 -13.721 -14.512
0.023 -14.397  -4.636  -9.019
0.019   2.733   7.787 -10.052
0.018  -3.349   1.407  13.670
0.016  10.522   1.053   8.367
0.015 -13.504   2.986  -1.266
>231
0.179  -4.290   2.162   7.913
0.138 -10.750   7.434   7.529
0.133  -2.508  10.159 -16.697
0.090 -10.354 -12.903 -14.065
0.066   1.939  -3.027   7.284
0.061  10.053  17.675   7.624
0.044  -2.702   6.896   1.269
0.037  -4.166  17.099 -23.394
0.027 -13.913  -5.605 -14.206
0.024 -13.293   2.507   1.712
0.024 -11.381   4.546  22.868
0.023  -5.827 -10.876   0.198
0.022 -12.517  10.906 -16.310
0.016 -13.612   1.432  -7.701
0.015   2.630   9.985   8.089
0.014   2.769   8.442  -8.625
0.013  -5.091  -5.793  16.386
0.013   3.645  -4.245  15.876
0.013  -4.270   8.196  14.111
0.012  -4.896  26.233 -23.189
>232
0.135  -1.960  10.208 -17.386
0.119  -3.767   2.518   7.462
0.060   9.249  17.649   8.364
0.041 -14.464  -4.704 -10.967
0.030 -12.203  10.985 -16.830
0.030  -2.866   7.958   0.715
0.030 -11.483   4.814   7.641
0.029 -10.146 -12.453 -10.929
0.026 -13.484   2.584  -7.568
0.026   2.555   1.002  13.790
0.026 -14.702   2.305 -15.852
0.023  -4.334   9.836  13.844
0.021  -4.351  17.671 -24.041
0.020   1.880   8.432 -10.552
0.018  -3.476  -4.159   2.774
0.017   4.372  11.578   5.767
0.015  -4.586  -5.644  15.291
0.014 -13.225  -4.671  -2.511
0.012  11.349   2.167   8.285
0.012  10.834  -3.801  14.989
>233
0.218  -3.605   4.032   4.342
0.160  -2.912   9.865 -17.354
0.098   1.722  -3.236   8.854
0.093 -10.908 -13.117 -14.596
0.085 -12.918   7.816   7.488
0.076   9.367  16.058   7.694
0.047 -13.918   1.985   1.383
0.044 -15.040  -3.384 -14.017
0.024   2.218   7.427  -1.791
0.022 -13.683   2.400  -7.470
0.021 -12.000  10.791 -25.097
0.019  -5.542  -5.784  15.944
0.019  10.681  -5.151  14.262
0.017  -4.652  16.036 -25.289
0.017   2.718  11.351   8.018
0.014 -13.328   8.213 -17.435
0.014  10.615   0.222   8.324
0.014  -4.702   2.822  13.907
0.013   2.245   6.326 -12.003
0.012 -12.741   7.550  23.845
>234
0.315  -1.897   5.072   1.427
0.197  -2.317   9.300 -17.722
0.073 -13.386   9.297   7.259
0.051 -14.747  -3.123 -12.702
0.046   1.965  -2.581   8.803
0.039 -10.783   8.121  23.386
0.034 -12.876   3.463   1.033
0.031 -10.616 -13.895 -14.499
0.029   9.809  16.433   8.336
0.025  -3.867   4.946  11.423
0.019  11.596  -4.324  14.391
0.017 -13.003   3.420  -7.852
0.017   2.421   9.668   6.818
0.016  -2.591   5.564  -7.373
0.015 -11.000  10.423 -18.440
0.014  -5.289  -7.631  12.336
0.012  -3.071  11.791 -26.177
0.012  11.956   3.113   8.564
0.011  -4.259  -5.841 -20.140
0.011 -11.955   5.179 -26.046
>235
0.127  -2.660   4.654   4.671
0.082   0.503   8.132 -17.533
0.049   8.549  16.639   7.410
0.044 -10.980 -13.071 -15.465
0.043 -15.051   3.104   6.658
0.035 -15.094   0.580  -1.398
0.033   1.730   7.807  -1.441
0.026 -13.766  -7.142 -10.596
0.026   2.561   7.697  -9.683
0.023   2.288  11.172   7.101
0.022  -4.890  15.950 -25.277
0.020 -14.082   3.201 -10.918
0.019   9.323  -4.840  13.954
0.017   1.060  -2.686   7.739
0.017   3.358 -10.541  12.712
0.014  -4.945  -8.333   7.852
0.014  -5.284  -6.795 -19.177
0.011 -12.327   7.579 -26.419
0.011  10.258   1.073   7.288
0.010  -3.489   1.477  13.143
>236
0.302  -2.440   5.162   1.613
0.102   1.365  -2.392   7.616
0.097  -3.056   2.104  13.253
0.092  -2.351   9.046 -17.675
0.044 -10.691 -13.239 -14.450
0.034 -13.913  -6.021 -11.159
0.031  -5.779  -7.108  14.373
0.026   9.428  17.008   7.216
0.025   2.364 -10.513  14.195
0.025 -13.286   3.870   6.919
0.022   1.985   9.326   7.078
0.021  -3.674  16.609 -24.872
0.018  10.381  -4.225  14.077
0.017   2.415   6.539 -11.403
0.016 -13.715   1.861  -1.794
0.015   1.088   8.833 -25.427
0.014  10.616   1.322   7.424
0.013 -13.901   2.950 -10.499
>237
0.282  -2.632   3.231   3.720
0.116  -2.041   9.792 -18.624
0.112  -2.341   1.935  12.334
0.074   3.280  -3.172   8.834
0.061 -11.226 -12.729 -12.655
0.059   8.242  17.749   7.831
0.037 -10.766   8.658  23.867
0.034   4.257   5.534  -8.697
0.025 -10.022   4.120   8.422
0.023 -11.669  10.737 -25.720
0.021   5.858  11.421   0.873
0.021 -15.873  -2.301 -15.139
0.018  12.144   2.986   8.566
0.014  -3.663   9.729  14.149
0.013 -10.931   3.145   0.506
0.013  -2.363  17.206 -25.609
0.012  11.930  -3.418  13.815
0.011  -8.753  -6.116  15.773
0.010   5.566  -3.449   0.737
>238
0.140  -2.859   2.524   6.216
0.116  -2.503   9.974 -18.202
0.049 -10.736 -12.694 -11.745
0.039   9.447  17.869   7.927
0.029  -9.143  -8.040  15.508
0.023   2.848   1.644  12.160
0.023   3.538   9.933  -0.103
0.022 -13.561   2.213  -0.446
0.021  -2.947  16.610 -25.961
0.016 -11.529   8.510  23.543
0.016   2.549   5.995 -11.463
0.014 -11.405  12.665 -18.326
0.014  11.255   1.778   7.264
0.013 -14.429  -4.400 -11.416
0.013  10.758  -3.942  13.733
0.012 -14.575   2.783 -15.429
0.012   0.983   9.603 -25.765
0.011   3.275 -10.117  12.469
0.011 -10.542  -7.008   7.680
0.010  -2.613   9.407  12.776
>239
0.195  -2.616   0.583   7.454
0.151  -1.788   9.419 -18.566
0.135 -10.029   6.952  24.619
0.105 -11.191 -12.162 -13.008
0.068 -13.755   5.412   7.697
0.061 -14.505  -2.377 -12.793
0.053   3.302  -5.651   9.015
0.053  -2.242   6.337   1.771
0.041   2.876   7.566  -8.985
0.027   6.006  16.928   8.082
0.025  -2.320  12.823 -26.569
0.024   3.109   5.029  11.508
0.019 -10.415  13.151 -20.043
0.018 -13.976  -1.079  -4.726
0.017 -14.014   5.010 -18.166
0.017  10.977  -2.202  13.620
0.016  11.783   8.941   7.200
0.016 -12.325   7.788  15.533
0.014 -12.200   6.788 -26.484
0.013 -10.959  -9.306  -5.418
>240
0.219  -1.315   8.890 -17.031
0.177  -0.172   0.712   7.378
0.070  -1.976   5.902   0.853
0.047 -15.152   0.634 -16.152
0.045   8.339  16.374   6.989
0.037  -8.098   6.587   8.141
0.037  -8.799  13.338 -17.297
0.029 -10.155 -12.723 -10.439
0.028   6.281   8.689  -0.047
0.026   0.219   7.282  -9.029
0.024  -2.522  14.033 -24.537
0.024 -10.466   7.305  24.790
0.022 -15.032  -1.767  -8.404
0.021  12.835   4.548   7.219
0.020   4.912  -6.743   8.637
0.020  -0.771  11.786   8.911
0.017   4.791   0.780  14.110
0.016  -8.128  -8.125  16.004
0.013 -10.686   8.525  -9.881
0.012  -1.034   7.891 -30.861
>241
0.528  -4.567   5.857   6.982
0.108  -2.594  10.964 -18.590
0.046   3.299  -9.954  13.143
0.045   2.069  -0.566   8.056
0.044  10.263  19.869   6.662
0.032   3.261   7.806  -8.938
0.025   3.198   7.333   0.060
0.025 -14.301  -2.336 -12.273
0.023 -10.356  13.915 -19.594
0.020  -9.780   5.539  23.042
0.020  -9.288   5.922  13.667
0.020 -12.273   6.828 -26.841
0.017 -11.598 -11.378 -11.814
0.017 -11.378   5.160   1.144
0.016  11.026  -1.850   7.864
0.014  12.148   6.909   7.232
0.014 -13.434   6.634 -14.821
0.014  -3.106  -1.294   1.790
0.014  -2.064   8.086 -26.397
0.013   4.362  12.797   6.636
>242
0.209  -2.010   4.423   7.907
0.120 -13.000   7.949   7.419
0.057  -2.747  11.299 -18.543
0.053 -11.309   5.283  23.068
0.048 -10.200 -11.976 -12.698
0.043   1.783   7.498 -12.561
0.031   5.625  15.390   7.658
0.031   2.240   8.180   0.884
0.029   3.252  -9.826  13.498
0.028 -14.052  -3.094 -12.462
0.025 -11.014  13.258 -19.601
0.020  -4.513  -9.295   7.941
0.017  11.974   8.912   7.820
0.016 -13.133   3.315  -3.801
0.016  -5.669 -11.169  -2.682
0.015  -3.526  14.993 -26.089
0.015  10.837 -10.619 -28.152
0.014  -2.903  -1.726   1.913
0.013   2.504   7.628 -26.759
0.013  11.346  -2.731  14.674
>243
0.303 -11.649   6.637  23.195
0.151  -3.086   3.401   6.152
0.110   0.332   8.662 -19.671
0.093 -14.998  -3.442 -13.364
0.059   1.607  -2.334   9.969
0.056 -12.922   7.457   7.059
0.049 -15.020  -0.395  -0.195
0.045 -12.087   7.703 -26.894
0.038  -5.099   6.865  13.396
0.037   1.454  10.061   3.629
0.037 -10.945 -12.627 -13.152
0.035   3.382   7.376 -10.037
0.029   8.747  15.086   6.318
0.026  10.197   0.666   7.409
0.017  -6.650  -5.872  14.329
0.014  -5.744  16.791 -20.770
0.012  -5.060  -5.700 -20.928
0.012   2.795 -10.715  13.196
0.011 -12.859   6.268  -8.983
0.010   9.842  -4.827  -0.802
>244
0.152  -1.902   3.359   7.035
0.126  -1.507   8.404 -16.588
0.121 -11.090   5.839  22.497
0.096 -13.425   8.162   6.950
0.035  -9.761 -13.849 -14.483
0.029   6.310  23.273   8.653
0.029 -14.428  -3.149 -12.812
0.027   3.786   7.410  -9.335
0.026   2.307   8.026   0.749
0.024  -4.152   7.162  13.723
0.024 -14.195   1.325   0.238
0.024   3.199  -6.056   8.499
0.021  10.883   0.601   7.683
0.018 -13.038   3.357  -7.615
0.013  -9.799  -6.011  16.733
0.013  10.235 -12.113 -13.514
0.013  -4.854  18.154 -21.485
0.012 -11.775   7.024 -26.359
0.011 -11.497  12.372 -15.916
0.011  11.857  12.414   6.837
>245
0.213  -1.955   9.765 -17.810
0.204 -10.556   6.229  22.469
0.151  -2.326   3.977   3.206
0.048   2.148  -0.805   7.938
0.044 -10.240 -12.036 -12.731
0.041 -11.428   6.115 -27.004
0.036  -3.799   7.461  14.115
0.035   5.759  16.012   7.735
0.030   3.135   7.439  -9.740
0.024 -14.846  -0.694 -15.961
0.022 -12.325   7.932   6.919
0.020  -4.359  -9.213   6.941
0.019 -10.742  13.789 -18.817
0.019  11.609   5.960   6.491
0.017  -3.588  -0.613  14.571
0.017   4.648  -9.576  13.101
0.014 -13.456   1.931  -8.487
0.013  -4.174 -13.444 -20.044
0.013  -2.787  13.424   8.358
0.012  11.638  -0.476  13.921
>246
0.270  -2.641   4.240   2.955
0.082  -1.816  10.706 -18.819
0.070 -12.824   7.533   6.798
0.052 -10.439   6.381  22.718
0.051 -14.850  -3.196 -12.891
0.042 -12.039   6.582 -27.085
0.039  -3.414   6.989  12.853
0.029   3.958  -9.178  13.144
0.028   2.014  10.408   6.750
0.027  -6.233  -9.469  12.317
0.026   3.078   7.951  -9.903
0.025 -13.273   2.935  -0.857
0.022 -11.040 -13.537 -14.764
0.016   1.590  -3.022   7.724
0.015  11.542  -0.522  14.024
0.014  11.307   7.129   6.769
0.013  -4.569  18.074 -25.780
0.012 -12.835   5.863  -8.576
0.012 -14.405   7.154 -18.510
0.010  -5.404  -8.824 -25.081
>247
0.248  -2.601   4.127   3.574
0.077  -2.047  10.343 -18.676
0.052  -9.625   6.737  22.744
0.038 -11.034 -12.132 -12.253
0.038   1.686  -2.182   6.854
0.036  -3.027   7.236  13.686
0.032 -12.852   8.436   6.709
0.030 -14.191  -3.539 -11.264
0.029 -13.134   2.043  -0.405
0.028   5.153  15.363   8.150
0.024   3.709   7.756  -9.305
0.016 -10.983  13.980 -19.830
0.015  11.070  -3.877  14.821
0.014  -4.673  -9.236   7.826
0.014  -3.231  14.500 -25.654
0.013   3.541  10.466   0.126
0.013  11.534   8.192   7.168
0.012   2.583   6.597 -24.370
>248
0.368  -3.803   4.258   6.195
0.122  -2.252  10.266 -17.789
0.051 -10.348 -12.540 -11.768
0.046 -15.850  -2.162 -16.048
0.042   2.943   7.120 -10.160
0.031   6.334  16.082   6.461
0.029 -10.519   5.148  21.729
0.029   3.025  -2.590   7.588
0.028 -12.019   7.684 -27.717
0.025   5.058   8.652  -1.702
0.022  11.675  -2.950  12.851
0.018  -9.198  -8.792  14.085
0.017 -11.156  13.119 -18.031
0.017  -3.273   9.973  12.520
0.016 -17.451  -3.022   5.919
0.015  12.320   2.983   6.220
0.015   4.197  -9.871  13.039
0.015  -3.836  -7.290   6.716
0.012  -3.478  15.249 -24.914
>249
0.429  -1.927   4.654   6.088
0.104  -1.547  10.235 -17.850
0.067   6.693  17.689   6.901
0.067 -11.491   7.856 -27.358
0.040 -10.590 -11.713 -12.120
0.031  -3.568  -5.973   7.126
0.029   2.958   5.901 -11.782
0.026  -2.362   9.807  12.705
0.022   3.207 -10.049  12.729
0.022 -13.886  -3.267 -15.361
0.022   3.575   9.243  -0.670
0.016 -10.949   9.267   7.764
0.016  12.106  10.435   6.829
0.014 -10.446   7.839  22.961
0.013 -11.427  12.876 -18.708
0.013  -8.792  -8.205  14.107
0.013 -10.897  -7.250  -4.807
0.011 -12.993   1.461  -3.129
0.011  -3.433  18.156 -25.682
0.010   3.074   2.768  12.553
>250
0.330  -2.161   4.732   6.871
0.110  -1.982  10.923 -19.405
0.055   6.297  16.373   7.245
0.036   2.409   7.085 -12.362
0.028 -10.843   7.042  22.653
0.027  -4.127  -7.903   8.163
0.026 -14.200  -2.893 -11.987
0.025   2.298  -1.390   9.944
0.024 -11.169 -14.536 -15.818
0.023   3.476   8.397   0.327
0.018  -9.902   7.455   7.792
0.017  12.642   8.307   7.639
0.017  11.371  -1.802   8.713
0.017 -11.932   7.326 -26.570
0.015 -10.546  13.753 -19.471
0.014 -13.331   0.480  -1.229
0.014  -2.035  13.767   8.237
0.012   4.099 -10.353  13.333
>251
0.368  -2.800   4.216   3.151
0.227   2.151  -0.909   8.049
0.131  -2.399  10.165 -18.946
0.034   3.054   7.416  -3.512
0.026   9.511  15.576   6.953
0.022 -14.942  -2.879 -10.835
0.022  10.638   0.131   8.783
0.020 -10.871 -12.952 -14.541
0.020  -2.532  15.247 -26.057
0.018   2.284   6.496 -12.557
0.017  12.147   7.972   7.799
0.016 -11.026   6.158  23.288
0.016   1.519   7.852 -26.483
0.016 -12.482   8.255   8.137
0.015   2.175  10.540   4.489
0.015  -3.941   6.952  14.368
0.014  -4.568  -8.246   7.812
0.014  -5.022 -12.422  -7.313
0.013 -13.431   2.956  -3.713
0.012  -4.884  -5.649 -19.969
>252
0.218  -2.281   6.003   3.574
0.114 -14.783  -0.510   0.668
0.079   1.957  -1.427   6.989
0.060  -2.100   9.541 -18.182
0.043 -14.751  -2.687 -12.317
0.036 -11.533   6.854 -26.860
0.031 -12.650   6.290  22.415
0.031 -10.524 -12.070 -13.228
0.030   2.905   7.914  -3.859
0.029   3.342 -10.408  13.446
0.024   5.024  15.647   7.888
0.022  10.425  -2.381   8.193
0.021  -4.323 -10.357   7.145
0.019  -4.837   5.210  13.363
0.018 -12.321   7.478   7.062
0.016   3.098   5.885 -27.384
0.015  11.612   8.335   7.293
0.014   3.441   7.469  10.425
0.014  -3.732  -2.835   1.300
0.012  -3.038  15.174 -26.560
>253
0.375  -1.890   4.640   3.605
0.159  -9.976   7.989  22.498
0.072   1.499  -1.160   8.613
0.044 -14.898  -1.550 -12.879
0.041  -2.200  11.774 -20.320
0.035   1.769   7.630 -13.136
0.034  -3.810   5.963  14.335
0.030 -14.368  -0.562  -4.867
0.030   4.992  15.218   8.020
0.025 -10.925 -11.936 -13.317
0.021  11.522   4.624   7.319
0.018  -4.253  -8.362   8.498
0.016 -13.394  -0.596  17.881
0.016   4.500   6.758  -5.516
0.014   4.602 -10.632  13.298
0.014  -5.062  -7.444 -23.857
0.013  11.629  -2.025  14.272
0.011   9.658 -10.895 -12.517
0.011 -10.890  -9.545  -5.668
0.011 -12.203   4.875   2.315
>254
0.224   2.033  -1.989   7.363
0.207  -2.044   5.752   2.683
0.133 -10.141   7.406  23.031
0.102  -2.349  10.761 -18.871
0.036 -14.932  -1.945 -11.869
0.034   2.310   7.327 -12.227
0.030   3.614   7.056  -3.362
0.030  -1.792   5.169  11.876
0.030 -14.235   0.060  -3.486
0.025 -12.480  13.499 -22.784
0.025   9.430  19.639   8.654
0.022   3.461  12.252   5.030
0.022 -11.009 -12.489 -12.347
0.020  10.221  -2.322  10.118
0.019  -5.555 -12.279  -5.965
0.018  -5.163  -9.528   9.692
0.018 -13.963   6.867 -18.368
0.015   3.446  -9.487   9.869
0.014  -5.197  10.878  17.326
0.014  12.125   6.600   9.003
>255
0.192  -2.329   5.532   3.417
0.161  -9.386   7.484  22.799
0.074   1.939  -1.029   7.974
0.065  -2.592  11.702 -19.163
0.057   9.263  15.947   7.993
0.038   1.608   7.384 -12.871
0.033 -11.052 -12.824 -13.849
0.032 -14.369  -0.465  -4.825
0.022   3.756 -10.080  14.387
0.022 -11.400  13.341 -20.331
0.019  10.645  -1.565   9.267
0.018  11.646   7.556   9.159
0.016 -12.144  -0.502  18.988
0.016  -4.614  -8.742   8.995
0.015  -2.831   7.380  -5.711
0.015 -14.007  -2.088 -19.116
0.014 -12.541   8.103   8.914
0.014   4.909  12.832   1.830
0.013  -2.463  10.704   9.551
0.012  -5.376  19.273 -21.357
>256
0.215  -2.283   4.414   3.593
0.132   2.017  -2.606   7.612
0.088 -14.666  -0.215  -4.337
0.082 -12.871   6.500  22.492
0.070 -15.405  -1.831 -13.095
0.055   9.822  18.053   8.011
0.038   1.131   7.752 -12.710
0.037  -2.278  11.335 -19.129
0.034   3.651   7.102  -4.726
0.031   2.089   6.562  10.979
0.028 -12.270 -13.553 -15.053
0.028 -11.884   6.834 -27.120
0.025  -3.930   0.315  13.441
0.022   9.999  -4.788  13.667
0.018 -13.979   6.776   7.079
0.018  11.222   7.670   7.106
0.018  -5.194 -11.877  -5.213
0.018   3.267  -9.489  13.106
0.013   3.766  13.577   3.840
0.011  -4.374  -9.251   7.497
>257
0.145 -12.396   5.869  23.771
0.109  -1.922   9.679 -18.810
0.108  -1.680   6.045   0.355
0.103  -2.424   1.468   7.935
0.050 -11.370 -12.425 -13.129
0.034   3.234  -4.367   7.880
0.031 -16.013  -1.422 -15.282
0.029  10.649  16.708   7.436
0.026  -3.885 -12.390  -5.660
0.024 -16.298  -1.488   1.139
0.021   3.668   7.862  -7.995
0.020  12.662   7.898   8.206
0.019   3.855   7.908   7.450
0.019 -12.144  -6.942  -5.134
0.018 -12.477   7.715 -12.726
0.017  -4.513   6.571  14.109
0.016  -4.201  -6.644  10.569
0.016 -11.245   8.200   8.908
0.015 -13.670   0.896  -6.430
0.014 -10.651  14.466 -20.214
>258
0.138   2.568  -1.909   7.182
0.121  -2.199   4.958   1.944
0.088  -2.924   9.742 -18.578
0.077 -10.991   6.013  23.062
0.069  10.118  17.942   7.890
0.028 -10.999 -11.642 -12.155
0.027   1.801   7.009 -12.061
0.025  10.437  -1.174   8.844
0.025   3.577   6.940  -3.461
0.024 -14.697  -1.378 -11.780
0.023 -12.552  10.368 -24.943
0.022 -13.670   2.128  -0.089
0.020  -2.371  14.523 -25.866
0.017 -13.642   6.202   7.805
0.017   3.954  10.973   3.914
0.014 -12.219  11.222 -16.111
0.014   2.389   5.390  11.662
0.013  -4.343  -5.650 -19.822
0.013  -4.708 -10.313   7.171
0.012  11.042   6.447   1.598
>259
0.277 -10.856   6.960  23.588
0.189  -2.439   5.507   2.240
0.181   2.023  -1.068   8.011
0.084  -2.304   8.641 -15.931
0.071  10.067  16.289   7.420
0.040 -14.509  -0.199  -7.222
0.032   2.355   6.885   9.678
0.029   2.809   5.449 -21.318
0.027   3.863   7.331  -8.242
0.027  -5.485  -9.288   9.790
0.022 -12.335  -4.390  17.688
0.021   9.687  -3.364  10.155
0.020  11.770   7.245   8.409
0.016   3.090  -9.983 -21.673
0.016  -5.292   5.890  16.529
0.015 -13.355   3.239   0.025
0.015   3.355  11.249   2.507
0.013   4.691  -9.207  13.988
0.013 -13.205   6.689 -14.192
0.012  -5.280  18.010 -22.513
>260
0.290  -2.791   5.850   4.927
0.215  -2.310   9.221 -18.048
0.138   2.562  -1.728   7.872
0.089 -10.412   7.212  23.341
0.072 -16.434  -1.468 -14.866
0.027 -13.516  -0.847  22.680
0.027 -16.236  -1.468   1.483
0.024   6.122  14.912   8.239
0.022   3.570   9.585   0.600
0.021  -1.916   7.747  -7.356
0.020 -12.153  -7.609  -8.304
0.019  12.012   6.303   7.832
0.018 -10.083  13.471 -18.554
0.018  -2.846  15.982 -25.173
0.017   4.858  -9.105  13.660
0.016  -4.746  -7.334  13.062
0.016 -13.950   1.198  -7.091
0.015  -3.872   6.304  14.381
0.014 -10.360   5.211   0.280
0.013  -3.784 -12.650  -8.088
>261
0.211  -2.478   5.730   4.590
0.178  -1.774   8.660 -16.976
0.163 -10.604   6.399  22.936
0.150 -15.421  -2.652  20.812
0.055   7.216  15.442   5.062
0.036 -16.526  -0.334 -16.686
0.030   3.120  -1.595   7.262
0.024 -11.572   7.665 -28.378
0.023  -9.813 -12.142 -10.611
0.022  -3.290   7.529  12.735
0.020 -10.348  13.163 -18.245
0.019   4.915   7.791  -2.039
0.019 -16.442  -2.391  -1.525
0.018  13.059  -2.095  12.505
0.016   4.164   6.686 -10.250
0.016  12.035   7.377   5.045
0.015  -2.683  -3.949 -18.824
0.015   5.027  -9.966  12.184
0.014  -1.836  13.889 -24.222
0.012 -11.123   4.380  -1.532
>262
0.312  -2.318   5.025   1.601
0.190  -3.233   9.588 -17.419
0.055 -16.898   0.027 -16.007
0.052   3.348  -2.523   8.939
0.045  -2.206   6.665  13.403
0.039   6.812  14.528   7.447
0.034 -11.621   3.978  22.529
0.025 -11.572 -12.001 -16.890
0.023  -0.872   7.457  -7.166
0.021 -15.651  -1.153  -7.545
0.021 -16.361  -0.763  17.655
0.018  12.578   6.868   8.639
0.015  -4.043  17.778 -24.675
0.013   5.318  10.190  -0.263
0.013  13.146  -0.761  14.851
0.013  -2.822  -9.436   7.808
0.013  -3.079  -4.692 -23.278
0.012   4.033   4.445 -16.625
0.011 -10.703   3.437  -0.761
0.011  -9.781 -10.740  -7.870
>263
0.251  -1.733   8.894 -18.241
0.180  -1.969   3.627   3.699
0.090   7.318  17.690   8.934
0.067 -11.239 -11.958 -15.657
0.042  -0.956   3.675  11.827
0.032 -13.892  -0.466  22.055
0.024 -16.684   0.077   7.271
0.022  11.397   8.231   7.985
0.018   2.704  -2.911   7.302
0.018 -13.661  -4.759 -11.532
0.018  -4.553  -9.091   7.763
0.016   2.792   6.116 -11.921
0.015 -12.405   2.318   0.776
0.015 -10.882  12.835 -18.746
0.015   5.173  11.176   1.593
0.014  -2.826  15.293 -25.339
0.013 -10.089  -9.416  -5.229
0.012  11.495   0.978  14.335
0.011  -4.473  -4.435 -24.097
>264
0.270  -3.467   6.084   7.684
0.112  -1.548   8.833 -17.064
0.051 -16.721  -1.666   5.534
0.039   2.500  -1.488   7.815
0.034   9.738  15.707   8.151
0.029   3.426   7.593  -8.683
0.024  -2.573  13.454 -23.763
0.023  -9.849 -12.183 -10.572
0.022   2.944   7.520   0.629
0.020 -17.424  -1.901  16.944
0.019 -14.341  -2.806 -10.380
0.018 -10.868  12.955 -18.207
0.016  12.037   7.529   8.158
0.016  11.654  -2.092   8.535
0.015 -13.698   4.754 -16.123
0.013 -13.859   0.505  -1.640
0.012   2.841   6.065  12.754
0.012  -4.625 -10.101   8.588
0.012   2.958   6.077 -23.803
0.011 -12.401   7.522 -26.216
>265
0.327  -2.799   5.463   7.175
0.077  -2.104   9.506 -17.854
0.056   9.214  16.656   6.640
0.030  12.523  -2.171  14.278
0.029 -13.615   2.053  22.047
0.029 -14.994   0.915   0.076
0.028   2.472   7.718  -3.202
0.025   2.772  -6.011   8.173
0.024  11.275   8.812   7.235
0.024 -12.824  -8.407 -12.809
0.023 -12.470   6.772 -26.511
0.021 -15.590  -1.400 -15.705
0.019   2.423  12.054   7.561
0.019  -4.761  -8.645   7.571
0.015  -4.764   1.640  14.183
0.015 -12.460   7.757   7.430
0.013   3.215   5.424 -23.827
0.012 -10.993  12.439 -19.433
0.012  -6.840 -12.275  -8.231
0.012 -13.468   4.284  -7.672
>266
0.587  -2.459   4.658   2.399
0.105  -2.234   8.775 -16.725
0.062   1.725  -0.537   7.694
0.049   9.032  16.035   7.466
0.041 -11.266   4.841  22.657
0.029 -14.155   0.819  -0.664
0.021  -4.225   6.863  13.715
0.020   2.691   7.813  -9.095
0.019  10.857  -1.708   8.459
0.017 -12.167   7.327 -26.608
0.015 -12.565   8.281   7.982
0.013  -5.212  -9.032   7.706
0.012 -14.009  -2.163  18.199
0.011   3.760  12.370   0.547
0.011   4.261  -8.517   8.451
0.011 -17.118  -0.534 -15.591
0.010  -3.045  13.537 -23.853
>267
0.284  -2.151   2.845   5.174
0.159  -2.057   9.125 -16.368
0.122 -11.829   1.569  21.976
0.059 -11.665   7.869 -27.926
0.032 -12.964   1.048   0.075
0.030   2.413   9.703   7.360
0.026   2.043  -4.264   6.847
0.025  -2.915  15.619 -23.033
0.022   4.000   9.677  -1.153
0.021 -14.549  -0.271 -15.548
0.019 -12.492   8.123 -15.970
0.019   2.974   7.797  -9.472
0.019  -3.706   2.946  13.610
0.017  11.519  10.347   5.746
0.017 -14.262  -5.340  -9.213
0.014  12.289   2.245  12.881
0.011 -10.002 -12.954 -13.960
>268
0.185 -10.698   1.859  22.675
0.158  -2.135   6.632   7.104
0.099  -1.758   9.556 -17.237
0.059   1.944  -0.787   7.495
0.037 -16.570  -0.228 -16.513
0.026 -14.430   0.396  -0.163
0.022  10.377   1.996   7.911
0.021 -12.883  -7.856 -10.595
0.021  -4.717  -9.512   7.627
0.021  -3.097  14.954 -24.145
0.020   4.628  16.018   7.633
0.018   2.775   8.360  -1.755
0.014 -13.118   8.516 -17.148
0.013  -4.402   1.185  16.441
0.010  -2.493   8.848  -8.812
>269
0.288  -2.182   4.448   5.730
0.227  -9.468   5.034  22.780
0.105  -1.748   8.567 -16.933
0.054   2.233  -2.538   7.989
0.044   6.064  15.984   8.101
0.036  -3.889   7.648  13.534
0.033  -4.733  -9.639   7.779
0.026  -1.645  11.381 -24.598
0.022   3.413   7.928   0.514
0.019  11.741   7.603   7.737
0.017 -16.769  -2.687 -14.674
0.016 -11.029 -10.507 -10.531
0.015   3.544   7.306  -8.399
0.015 -10.895   8.425   8.270
0.013  11.333  -4.044  14.083
0.013 -12.535   8.081 -16.723
0.012 -13.158   1.305  -1.743
>270
0.407  -1.706   3.316   5.579
0.090  -1.379   9.741 -16.863
0.042   2.516  -4.017   8.515
0.038 -16.217  -0.600 -16.828
0.037   6.819  15.979   7.922
0.021  -2.704  15.825 -24.933
0.017 -12.486   2.525  23.038
0.014  -4.080  -5.546 -22.020
0.013  11.803  -0.094  10.498
0.013  12.301   7.869   9.667
0.013   4.059   7.876  -2.201
0.013 -12.154   0.960  -2.099
0.013 -11.217  -9.561 -10.050
0.012   3.387   6.327  12.457
0.011  -9.045   7.625   9.306
0.010 -12.681   8.135 -17.313
>271
0.294  -2.236   3.229   7.117
0.159  -1.818   9.554 -17.638
0.095 -12.510   2.170  22.352
0.076 -16.533  -0.313 -16.363
0.043   2.991  -3.854   7.968
0.031 -16.633  -0.976   4.960
0.028  -3.479  16.155 -24.494
0.025  -9.925 -12.139 -10.257
0.023  -3.367   9.115  13.144
0.023  -9.674   6.300   7.300
0.022   6.892  15.685   7.496
0.022   3.515   7.542   0.292
0.022  -1.075   7.897  -8.458
0.017 -11.173  10.768 -16.482
0.017  12.244   6.567   7.335
0.017  -3.715  -8.826   7.745
0.016 -10.568  -5.898  15.890
0.016  -2.004   9.854 -30.602
0.015  13.123  -0.558  13.668
0.015 -11.432   2.658  -0.902
>272
0.212 -11.817   6.001  23.679
0.176  -2.251   5.288   1.618
0.134  -2.267   9.842 -17.465
0.095  10.807  16.371   7.764
0.077   2.279  -1.288   7.357
0.040 -16.576  -1.025   5.566
0.035  11.728   0.068   9.428
0.024  -4.382  14.699 -24.262
0.024  -3.566  -7.596   7.672
0.023 -16.505  -0.758 -14.414
0.017   3.961   7.217  -8.110
0.016   2.676   9.303   8.303
0.015 -11.595   5.509  -1.165
0.014 -13.116   7.794 -16.120
0.014 -12.657  -7.776  -7.638
0.013 -12.016   7.977   7.982
0.012  -1.740   9.257 -30.677
0.011 -13.079  10.201 -25.667
0.010   5.937  13.794   1.310
0.010  10.586   6.750   1.861
>273
0.402  -2.236   5.301   6.376
0.221  -2.089   7.865 -15.683
0.125 -15.600  -0.514 -14.912
0.082 -17.386  -1.339   6.075
0.053   8.363  16.008   7.324
0.030   4.042  -1.444   8.600
0.024   4.992   8.881   9.206
0.022  13.972 -25.796 -26.413
0.021  -0.683   8.782  -6.901
0.020   5.629   7.606   1.164
0.018  -9.995   5.406  24.110
0.016  -1.349  13.802  14.759
0.015  -2.037   8.187 -29.048
0.013  -1.924  -8.513   7.168
0.013  -3.352  14.789 -22.756
0.013  -9.877 -11.677  -9.665
0.012  12.477   6.894   7.120
0.011  -7.941   1.124   1.837
0.011  -8.989  13.452 -15.780
0.011   5.957  -8.326  12.934
>274
0.434  -1.889   2.004   6.088
0.265  -2.671   8.667 -15.582
0.213 -15.804  -0.512 -14.724
0.079 -10.910   7.039  23.259
0.049 -17.657  -1.397   5.908
0.040   6.263  -8.089  12.168
0.030   8.162  15.704   7.142
0.029   4.861   8.222   9.884
0.026 -15.283   0.072  -6.601
0.024   5.049   0.072   9.768
0.021   6.268   7.869  -1.063
0.020 -11.093   8.612 -27.335
0.019  -0.631   7.246  -5.236
0.019  -8.873  14.377 -21.148
0.018  -1.668  -8.176   6.599
0.017  -1.168   9.087 -29.020
0.016  13.346   9.415   6.494
0.014 -16.953  -0.153  14.684
0.011 -16.673   1.953 -24.631
0.011  12.821   1.219  13.268
>275
0.316  -2.770   5.582   8.145
0.175  -1.322   7.969 -17.227
0.106 -15.810  -0.520 -15.915
0.083   4.496  -1.204   7.665
0.038  -0.943   8.575 -25.588
0.034   9.369  18.836   8.205
0.030 -17.505  -1.966   7.896
0.027   6.132   6.827   0.944
0.026  -0.090   6.719  -7.119
0.025  13.280   6.273   9.063
0.022 -15.399  -1.448  -7.976
0.022 -15.157   0.025  22.720
0.019  14.039  -1.086  14.245
0.018  -2.924   1.493   0.072
0.018  -8.514  12.854 -18.382
0.017  -2.319  -9.578   7.508
0.013  -1.606  10.117   0.544
0.013 -11.185   6.395 -11.221
0.011 -10.302 -14.213 -13.820
>276
0.293  -2.326   4.084   1.682
0.151  -1.908   8.358 -17.078
0.117 -16.395  -0.503 -15.184
0.048 -16.199  -1.075   1.811
0.035   8.553  16.273   7.010
0.030  -9.378  -3.960 -24.598
0.030   4.256  -0.467   9.461
0.021  -0.196   8.137  -6.950
0.021   5.706   8.483   0.937
0.020  13.573   7.963   8.709
0.018  -2.021  -8.042   7.765
0.018 -14.686  -0.675  23.042
0.018  -9.612  11.662 -17.675
0.018  -3.365  17.371 -24.609
0.016 -10.208 -12.336 -14.715
0.014  -0.937   7.392 -31.104
0.014  -9.095   7.980   7.596
0.013   6.545  -7.697  14.015
0.011  -2.182   7.020  14.736
>277
0.523  -2.558   4.647   1.628
0.101  -2.056   8.833 -18.007
0.073 -16.329  -0.962 -15.060
0.039  -1.135   8.317 -26.710
0.031   4.824  -3.580   8.697
0.030  -1.542   4.913  11.193
0.028 -15.651  -1.491   0.996
0.023 -11.471   2.938  23.382
0.023   8.596  19.086   8.021
0.022  -0.774   7.906  -6.847
0.018  12.998   6.931   8.537
0.017  -3.273  -9.344   8.058
0.016  -9.060  13.524 -18.929
0.016   4.680   7.962   5.081
0.014  -9.651 -11.129  -7.353
0.013 -11.183   9.427 -25.599
>278
0.431  -2.067   5.404   1.275
0.196  -2.237   9.740 -18.698
0.156 -12.828  -1.808  22.608
0.037   3.557  -3.405   8.180
0.034 -15.534  -1.815 -11.931
0.032  10.838  15.868   8.488
0.025 -15.997  -1.312   0.912
0.024 -10.296  13.059 -18.284
0.022  -1.099   3.234  11.654
0.020  12.850   6.089   8.006
0.018  -9.570   5.847   4.449
0.018  -1.053   7.812  -7.256
0.018  -4.066  -9.751   8.359
0.018  -0.656   6.021 -26.512
0.018   4.947  10.495   1.176
0.015 -10.462 -12.002 -11.471
0.012  13.267  -1.115  14.125
0.012 -12.393   6.531 -11.335
>279
0.358  -2.538   6.676   6.953
0.205 -13.134  -0.235  22.846
0.106  -0.966   8.830 -18.430
0.091  -2.548   3.827  -0.908
0.084 -15.995  -0.136 -16.243
0.045   7.169  16.377   6.701
0.041  12.865  -0.887  12.983
0.039  -0.493   9.498 -27.797
0.038   3.760  -3.377   7.907
0.023  -1.495   8.370 -10.045
0.020   4.266   7.747  -3.336
0.020  12.312   7.417   6.956
0.019 -11.571   9.695 -26.491
0.014  -3.452  -8.438   6.728
0.012  -8.140  -8.452  13.366
0.012  -4.359  17.248 -20.290
0.012 -12.087   7.655 -12.373
0.012 -11.694   1.472  -3.853
0.011 -11.340 -10.136  -9.179
0.011 -10.371   7.621  14.575
>280
0.226  -1.731   6.082   0.748
0.174  -1.900   9.581 -19.167
0.052 -13.407   0.131  22.482
0.039  13.177   0.951  13.765
0.038   6.793  16.249   7.282
0.030  -2.773   8.482  13.307
0.026  -1.251   8.836  -8.672
0.026   2.701   2.223   8.330
0.021  -9.875  14.383 -18.941
0.018 -11.050   7.757   7.536
0.018 -13.215   1.094  -3.203
0.017  -2.241  -4.496   6.767
0.017 -10.246 -11.780 -11.565
0.016 -15.890  -0.888 -12.226
0.013  -1.079   5.442 -28.319
0.013  -5.021  -9.118  13.323
0.013 -10.790   7.305  16.806
0.012   5.475  -8.135   8.092
0.011   4.291   3.758 -16.042
0.011 -12.217   7.736 -11.910
>281
0.354  -2.291   3.262   6.489
0.185  -2.289   9.247 -16.662
0.121 -12.710   1.503  22.935
0.040   6.628  17.837   8.366
0.030   3.302   9.091   7.528
0.024  -3.594   8.565  12.648
0.024  -3.661  15.475 -23.133
0.022  13.836   1.716  13.097
0.022  -3.345  -6.609   8.171
0.020 -10.666  10.806 -15.628
0.020 -10.462 -12.611 -13.916
0.019 -11.947   8.836 -26.519
0.019  -1.947   9.298  -7.063
0.018  12.467   9.892   7.427
0.014  -1.259   8.887 -29.457
0.012 -10.565  -6.111  15.411
>282
0.289  -1.888   5.782   1.423
0.192  -2.547   9.938 -16.670
0.061 -16.948  -0.729   6.452
0.048   2.788  -0.792   7.093
0.042  13.487   0.967  13.263
0.034 -16.252  -2.970 -14.595
0.031 -10.041 -12.495 -14.651
0.030 -10.095  12.751 -16.578
0.027 -12.232   2.777  23.116
0.027   6.715  15.572   7.404
0.021  -4.060  17.306 -23.550
0.020  -1.438   8.644  -8.729
0.018  -9.583   6.293   7.515
0.018  -4.225  -9.020   8.059
0.012   3.971   4.783 -15.519
0.012 -13.311   2.367  -8.016
0.012  -0.941   5.568 -23.657
0.012 -16.853  -0.779  15.898
0.010  -2.213   7.160  13.096
0.010 -10.943   3.041   0.118
>283
0.310  -2.320   8.694 -17.020
0.207  -2.324   6.189   0.235
0.183   2.233  -2.202   8.549
0.047  -2.472   6.792   8.621
0.044 -11.553   3.666  23.354
0.027  -3.237  14.670 -23.782
0.026 -16.340  -2.138 -14.642
0.024 -12.955  -4.224  18.963
0.024   5.761  17.328   8.866
0.023 -10.482  12.876 -17.229
0.017   3.967   8.200  -7.429
0.017  12.365  12.400   8.068
0.016   1.706   8.275 -24.159
0.015  -5.531  -9.536  14.543
0.015  -3.724  -8.204   2.576
0.014  11.554   1.033   9.599
0.012 -13.518   2.549  -6.392
0.011 -10.512 -12.282 -14.130
0.010 -11.331   8.823   9.539
>284
0.201  -1.658   8.334 -16.150
0.191  -2.374   2.811   3.004
0.114   3.026  -1.579   8.135
0.058 -11.186   2.361  23.754
0.034 -16.032  -0.471 -14.594
0.033  -2.951  14.590 -22.668
0.025   6.933  17.027   8.560
0.023 -15.476  -0.648  -6.042
0.022   4.632   7.868  -7.025
0.021   4.405   9.249   1.524
0.016  12.901   9.680   8.597
0.016 -10.178   9.763 -14.940
0.015  12.106   1.452   9.373
0.014  -2.621  -5.204   3.345
0.013 -10.458   2.846   1.046
0.013 -11.839   8.814   9.426
0.010   4.882   3.211 -14.378
0.010  -1.821   7.957 -28.337
>285
0.359  -2.806   5.666   7.660
0.227  -2.237   8.876 -16.969
0.060   6.302  15.793   8.015
0.054 -16.119   0.345 -16.490
0.052   3.048  -1.519   7.628
0.041 -12.873  -0.968  23.875
0.028 -15.766  -0.900  -0.001
0.026   3.878   7.158   1.164
0.024  -3.169  15.613 -23.912
0.022   3.675   6.809  -9.723
0.021  12.303   6.180   8.150
0.017 -10.593  10.287 -16.231
0.014 -15.883  -1.565  -8.590
0.014 -10.266   4.941   1.146
0.013   2.833   7.022 -23.609
0.013 -10.325 -11.215  -8.816
0.011 -11.470  13.779 -23.977
>286
0.231  -1.834   5.765   0.414
0.208  -0.663  -0.187   7.269
0.147  -2.030   8.796 -16.217
0.069 -15.699  -0.924 -15.152
0.054 -17.235  -0.608   6.854
0.043 -12.173   1.340  22.815
0.042   7.763  16.481   8.163
0.030   4.987   6.972   8.695
0.029  -2.768  14.275 -23.293
0.028  -2.914   8.080  15.031
0.023  -9.849   7.363   8.102
0.023  12.829   8.575   8.274
0.018 -10.406 -10.023  -7.539
0.015 -10.629  15.491 -22.016
0.014  -9.946   8.502 -14.707
0.014   4.512   7.068  -7.853
0.011  -9.407   0.939   0.234
0.010  -9.567  -7.003  15.899
>287
0.256  -2.141   5.666   0.585
0.112  -2.162   9.224 -16.150
0.089  -1.153   0.007   7.725
0.089 -16.586  -1.135 -14.190
0.074  -9.587   5.375  23.601
0.066 -11.978   6.728   7.794
0.061 -12.111  -5.288  17.845
0.050  -1.871   8.572   8.368
0.050   7.617  21.049   9.090
0.025  -3.551  15.678 -23.804
0.023   4.075   6.814  -8.152
0.020  -3.764  -9.480   8.256
0.019 -12.067  -8.139  -8.656
0.019  12.942   5.978   8.205
0.017   4.414  -8.494   8.998
0.015   5.614  13.707   1.444
0.015 -11.504   7.784 -15.104
0.013 -17.061  -1.276  -0.683
0.012  10.903 -12.744 -15.133
0.011  12.688 -25.011 -24.827
>288
0.409  -2.680   5.466   1.484
0.178  -2.331   9.158 -17.373
0.053 -12.001   7.281   7.457
0.047   2.330  -0.234   7.832
0.031  -3.324  13.985 -23.890
0.030   2.746   7.962   8.172
0.019 -10.039  13.519 -18.380
0.019  11.993   5.925   8.571
0.019 -11.224   5.427  -0.357
0.018   3.235   7.656 -10.364
0.018   5.083  15.737   8.465
0.015   4.587  -8.056   8.880
0.015  -4.159  -8.363   8.099
0.012 -16.782  -0.991 -15.378
0.012  12.325  -0.437  14.730
0.012  -3.512   0.758  15.861
0.011 -10.500 -10.893  -9.244
0.010 -12.546   6.570  -9.405
>289
0.224  -2.120   5.041   1.775
0.140   3.865  -2.577   7.856
0.111  -2.459   8.761 -16.157
0.061 -10.811   7.056   7.842
0.059 -12.296  -2.614  22.216
0.045 -16.052  -0.713   1.780
0.040 -16.021  -1.225 -14.333
0.027   5.840  21.054   9.765
0.021   3.927   5.667   9.408
0.020   5.608  10.959   1.072
0.019  -1.891   7.227  15.375
0.017   5.238   5.946  -7.093
0.016  13.401  10.086   8.544
0.013  -3.599  16.549 -23.097
0.012 -10.453 -13.141 -13.381
>290
0.304  -2.303   4.982   3.637
0.064  -2.082  10.312 -18.815
0.057   2.903  -2.381   8.631
0.055 -10.526 -12.040 -12.317
0.042   6.403  19.555   9.490
0.032  -2.666   5.812  13.924
0.030 -13.248  -1.898  21.730
0.026 -12.013  13.501 -23.802
0.022   4.960  12.941   4.539
0.022   4.403   5.594  -7.970
0.021 -10.006   6.618   7.976
0.020  -4.510  -9.935  13.513
0.018  11.532   3.606   9.025
0.016   2.183   5.059 -26.511
0.013 -13.120  -3.638 -11.516
0.012  11.274  -2.374  14.751
0.012  -2.046  10.587  -7.635
0.012  -3.934  18.362 -25.841
0.011  12.084  12.024   8.239
0.010 -11.921   4.402  -3.224
>291
0.244  -2.625   5.183   7.758
0.135   7.318  19.517   9.564
0.113  -2.760   9.211 -17.143
0.070 -15.843  -1.547 -14.172
0.043  -9.745   4.591  23.376
0.041   4.088  -2.779   7.732
0.032 -11.227 -12.631 -14.552
0.028 -10.553  11.449 -15.938
0.027  11.751   4.849   8.290
0.024   5.379  11.708   8.218
0.024   4.974   5.486  -7.376
0.022 -16.960  -2.152  -0.871
0.020   5.156   5.615   0.937
0.016 -12.586   4.733  -8.373
0.014  -1.595  10.400  -8.408
0.013  -2.627  11.380  14.811
0.013  -3.886  17.307 -23.963
0.012  -3.381 -10.971   7.846
0.012 -12.383  -5.631  -7.457
0.010  -1.836  10.477   0.820
>292
0.433  -2.388   5.090   1.623
0.091  -3.266   9.877 -18.269
0.072  -9.746   4.103  22.442
0.053 -15.375  -1.880  18.331
0.052   8.003  18.618   9.010
0.037 -16.155  -1.963 -11.059
0.025  -2.727   5.519  14.875
0.023   3.693   4.756   8.131
0.022 -10.647 -11.787 -10.109
0.021  -0.789   6.426 -10.374
0.018  11.780   4.868   7.912
0.017   4.606  -3.432   7.119
0.017   4.659  -3.361 -17.147
0.015   5.802  11.372   1.885
0.011  -3.184  18.787 -25.304
0.010  -9.457  10.966  15.327
>293
0.341  -1.916   5.604   5.749
0.187 -10.141   4.112  22.885
0.122  -3.182   9.764 -18.100
0.101 -16.522  -0.741 -14.180
0.078   2.672  -0.874   8.099
0.070 -11.145   7.370   8.367
0.038   7.332  19.022   8.487
0.028 -10.830  12.355 -17.232
0.025  -9.448 -12.115 -10.959
0.024  11.966   5.589   8.811
0.024  -3.620   6.368  15.004
0.022  -0.767   5.628 -24.979
0.020   4.507  11.154   1.848
0.019  -3.827  18.583 -25.407
0.018 -12.810   5.937 -10.109
0.015  -1.348  12.711   9.379
0.015 -12.544   3.793  -2.252
0.012   4.868   7.023  -7.352
0.012  -2.638  -8.654   8.159
0.011  -9.657  -4.486 -24.855
>294
0.229  -1.557   2.196   6.993
0.164  -2.064   9.264 -16.860
0.058 -13.213  -0.987  22.633
0.041 -16.177  -0.374 -14.859
0.040 -12.639   7.644   8.324
0.039   3.416  -5.894   8.142
0.028  -9.948 -12.274 -10.903
0.027   6.383  16.569   8.704
0.025  -3.784  14.214 -24.215
0.022 -13.028   9.020 -16.032
0.019   2.699   8.481   1.357
0.018 -13.325   1.735  -1.395
0.018  12.150   8.563   8.174
0.016  -2.006   8.905  -7.891
0.011  -5.005  -9.676   1.603
0.010  -3.830   0.928  15.518
>295
0.328  -2.558   7.287   7.623
0.163  -2.088   9.147 -16.236
0.074  -4.052  13.664 -23.145
0.059  -8.961   6.061  23.069
0.049   3.120  -2.138   7.723
0.032 -16.021  -0.301 -14.546
0.027   6.956  15.846   7.238
0.024  -8.827   7.663  14.267
0.023  -1.182   8.597  -7.495
0.022  -3.083  -8.987   7.712
0.019   4.033   7.980  -0.433
0.018 -11.002   8.686 -14.774
0.018 -10.568   6.843   2.353
0.018 -18.310  -8.720 -17.115
0.017  12.909   7.191   7.607
0.017 -11.177 -13.037 -13.890
0.012 -16.140   0.327   6.993
0.012  -4.274  22.565 -23.190
0.011  -2.932  13.275  13.926
0.010  -1.342   9.110 -29.172
>296
0.260  -1.746   6.609   8.008
0.203  -2.029   9.667 -17.227
0.125   2.715  -0.856   7.650
0.087 -12.165   0.365  22.502
0.077   2.475   1.946  15.230
0.050  -2.444  13.949 -24.201
0.041 -11.693   7.245   7.605
0.040   5.923  15.291   9.008
0.032 -16.091   0.538 -15.748
0.029  -3.611  12.302  14.455
0.029 -12.130   9.031 -15.700
0.024  11.358   1.532   8.443
0.023  -9.579   7.717  17.812
0.019  -9.909 -12.515 -10.610
0.019   3.335   7.488 -10.249
0.018  -3.581  -8.596   7.314
0.017   3.818   8.489   1.048
0.015 -11.520  15.321 -24.345
0.013 -11.873   6.084  -1.188
0.012  -1.856   2.742   0.644
>297
0.312  -2.211   8.918 -17.925
0.309  -2.212   6.499   5.525
0.149 -12.051   7.505   7.826
0.082   2.520  -1.299   7.804
0.061 -10.609 -11.783 -11.195
0.030  -3.482  -8.871   8.219
0.029  -9.850   6.337  23.714
0.026  -3.174  15.729 -24.851
0.025 -16.192  -0.535 -15.515
0.023  11.345   0.976   9.165
0.020 -12.493   3.096   0.679
0.019  -1.415   8.005  -6.617
0.019 -11.960   8.654 -16.474
0.018  -4.876  -6.806 -18.762
0.017   5.567  15.529   8.216
0.016  12.687   9.552   7.985
0.015  -3.810   7.658  14.494
0.014  -8.955 -11.260  -2.934
0.013  -8.919  -6.217  16.799
>298
0.632  -2.030   4.783   7.024
0.209  -9.569   5.539  22.848
0.108  -2.251   9.039 -17.234
0.057  -9.877 -11.546 -10.354
0.033  -2.503  12.593 -24.623
0.026   2.482  -4.846   8.025
0.026   4.703  13.085   8.060
0.019 -12.301  10.776 -16.854
0.016 -10.580   6.031   7.741
0.014   4.442   9.702   0.338
0.012  11.668   5.589   7.584
0.012  -3.038  12.985  14.950
0.012 -11.659  15.115 -24.120
0.011  -4.799  -8.523 -17.978
0.011 -13.882  -3.043  21.558
0.011  -3.174  -1.489  14.117
0.010 -16.821  -0.687   5.210
0.010  -4.709  20.863 -24.596
>299
0.672  -2.224   4.841   3.708
0.140  -1.725   9.015 -17.959
0.105 -10.440   6.547  22.609
0.040 -11.549   7.816 -26.750
0.039   1.375   1.990  10.913
0.032  -3.548   8.043  12.871
0.031   9.407  16.266   7.355
0.018 -12.804   3.745   4.168
0.018 -11.501 -12.759 -15.069
0.017 -15.026  -3.612 -12.830
0.015   3.668 -23.728 -18.136
0.014   2.183   7.806  -2.664
0.014   1.646   8.233 -25.604
0.014  -4.319  15.743 -25.739
0.012   2.614  -6.076   7.474
0.012 -12.954  11.662 -19.035
0.011  -5.596  -8.840  14.010
0.011  -2.938   9.019  -9.002
>300
0.259  -2.088   4.083   4.766
0.127  -1.374   8.944 -17.801
0.086 -10.827   5.552  22.342
0.055 -10.082 -11.964 -11.415
0.044   6.092  16.256   8.207
0.043   1.883  -2.473   7.858
0.024   2.686   6.936 -25.954
0.023  -3.643   6.937  13.809
0.023 -13.277  -5.493  -7.832
0.021  11.054   6.400   6.964
0.019 -12.521  12.062 -24.400
0.018  -5.582 -10.995  -2.474
0.017 -12.397   6.565   7.486
0.016  -3.398  14.400 -25.342
0.016   3.385   7.680  -8.694
0.014   4.367  10.625   0.859
0.014  -4.469  -9.570   7.608
0.014   5.043  -9.111  13.509
0.013   4.231 -23.369 -17.812
0.013  -3.625  -6.152 -18.606
>301
0.403  -2.709   6.517   6.786
0.122  -1.903   8.681 -17.682
0.069 -12.404   6.999   7.523
0.030  -9.513   6.879  22.936
0.026 -16.448  -0.440 -16.279
0.024   5.000  16.248   7.274
0.023   1.848   6.682 -24.822
0.019 -11.018 -10.062 -12.111
0.018  -3.696  14.641 -25.043
0.017   1.742   1.028  11.133
0.017   4.694   0.504 -17.532
0.016   2.242   8.202   0.099
0.016   3.062  -7.273   7.822
0.015 -14.081   0.783  -0.865
0.014   3.970 -22.676 -18.360
0.013 -13.663   8.475 -17.287
0.012  -2.772   8.868  -9.446
0.010  11.490   8.026   6.974
>302
0.505  -1.891   4.208   6.979
0.081  -0.975   7.682 -18.666
0.069 -15.517  -2.305 -12.797
0.036   7.564  14.055   6.218
0.029   4.326   5.105  12.268
0.022  -0.336   6.891  -9.119
0.016  -9.457  13.590 -19.804
0.016  -9.257 -12.356 -11.185
0.015 -16.317  -2.003  -3.809
0.015   5.323   5.540  -0.207
0.014 -16.782  -0.956  17.045
0.014  -1.843  -3.708 -18.845
0.013  12.181   5.187   7.409
0.012  -7.404   4.504   0.706
0.011 -10.174   4.699  23.714
0.011  -2.024  12.600 -25.521
0.010 -11.123   6.070 -11.963
0.010 -10.970   7.321 -27.579
>303
0.365  -1.060   8.564 -17.056
0.362  -2.261   4.209   8.443
0.088   7.957  18.401   8.870
0.059 -12.640  -0.415  23.022
0.056  -9.829   7.214   7.022
0.052   3.824  -3.122   9.029
0.050 -16.113  -0.944 -16.356
0.034 -10.567  11.804 -17.046
0.024   5.245   8.677   1.296
0.022  -0.367   8.500  -7.555
0.021  -9.951 -11.956  -9.597
0.020 -10.684   7.656 -26.259
0.019  12.472   7.728   8.770
0.019  12.374 -25.052 -24.383
0.017  -9.951  18.731 -24.463
0.016  -2.986  13.594 -23.615
0.014  -1.211  13.693   9.675
0.013  -2.684  -8.102   6.803
0.012 -11.872   7.690  -9.516
0.012  -9.343   7.025  17.043
>304
0.157  -2.039   4.728   0.839
0.079  -0.820   8.881 -17.072
0.073   3.274  -1.295   8.678
0.045 -11.637   7.069   7.819
0.043 -12.304   4.675  23.262
0.042 -16.194  -0.276 -16.673
0.040   7.035  16.183   8.032
0.028  -1.470   9.181 -25.489
0.026   4.012  -3.817  16.656
0.026  -4.100  -9.844   8.865
0.023 -11.773  14.058 -23.824
0.023 -10.237 -13.019 -10.766
0.022 -13.267   7.646 -16.791
0.021   3.768   6.299 -10.931
0.020 -11.903   4.077  -1.879
0.019  13.286   6.923   8.801
0.017 -16.132  -2.343  -6.957
0.017  12.192  -2.140   9.624
0.016  -1.901  10.988   9.297
0.014   5.103  11.570  -0.473
>305
0.198  -3.112   5.837   7.377
0.158  -1.118   8.638 -17.500
0.096   2.625  -1.814   7.614
0.083 -12.149   6.650   7.476
0.063 -12.247   6.678  23.961
0.036  10.138  15.580   7.422
0.032   3.692   7.345  -9.217
0.031   2.653   7.496   0.257
0.027 -16.261  -0.904 -15.874
0.026  -3.791  -9.989   7.853
0.023 -13.626   7.470 -15.984
0.021  12.129   6.743   7.278
0.014 -10.552 -11.167  -8.024
0.014  -3.225  -0.131  13.517
0.013   2.576   6.887 -24.577
0.012   5.037  -9.193  13.263
0.012  12.396  -1.223  13.608
0.010 -12.370  -0.922  16.659
>306
0.325  -2.164   4.839   0.355
0.238 -10.691   6.409  22.627
0.214  -0.924   8.087 -17.137
0.103   0.157   0.164   7.855
0.076 -16.489  -1.117 -15.566
0.057   9.422  18.051   7.882
0.036  -8.624   6.359   6.206
0.028   0.434   7.304  -9.197
0.022  -2.055  12.543 -24.070
0.021  -7.663  13.302 -17.661
0.018  -0.666   9.667   6.959
0.018   6.164   6.869  -0.525
0.016  13.408   6.608   7.438
0.016  -8.842 -11.646  -8.467
0.015 -16.018  -1.069  -2.115
0.013   6.358  -3.934  12.977
0.013 -10.940   6.592  -9.721
0.013  -8.528  -2.856 -17.754
0.012  -7.237  10.717  16.245
0.012  -8.216  -3.475 -25.960
>307
0.338  -1.362   7.773 -16.597
0.288  -2.084   5.115   1.466
0.079 -10.643   7.072   8.294
0.064  -0.312  -0.018   7.570
0.056 -10.710   6.207  22.631
0.026  -0.662   7.595  -8.185
0.025  -3.404   5.893  13.369
0.022  -2.974  -3.671 -18.625
0.021 -15.730  -2.853 -10.995
0.021  11.764  14.301   6.326
0.020  13.130  -1.756  13.346
0.018   4.705  -8.315   8.823
0.017  -2.206  12.478 -23.822
0.016  13.006   5.251   8.417
0.016  -9.858  13.856 -18.344
0.015   5.198   7.184  -1.830
0.015 -10.103   5.482  -0.697
0.011 -11.788   6.307  -9.899
0.010  -3.116 -10.474   7.615
>308
0.219  -1.763   9.441 -16.421
0.216  -1.767   2.760   7.878
0.088 -10.545   6.050  24.167
0.063   4.719  -2.266   9.654
0.049  -2.569   8.241   1.760
0.036   8.879  21.495   8.890
0.031  -7.208   6.494  15.341
0.021  -0.648  13.129   8.945
0.020  -7.021 -10.179  -0.442
0.020 -16.514  -1.187   0.173
0.020  -1.697  -8.479   7.781
0.019 -15.736  -1.594 -15.402
0.017  13.589   6.163   8.652
0.017  -2.317  16.586 -23.429
0.017 -15.583   3.121   7.425
0.016   7.074   7.480   0.363
0.015   7.115  11.841   7.083
0.013  -7.021   0.945   1.062
0.012  -0.384  13.389  -7.546
0.011  -2.312  -5.296 -22.105
>309
0.262  -0.483   1.624   7.478
0.259  -9.243   6.286  22.460
0.228  -0.862   8.767 -16.337
0.070  -3.073   7.628  13.095
0.044   8.649  16.832   6.321
0.029 -14.664  -0.395  -7.949
0.022  13.823   7.152   7.962
0.022  -2.822  14.826 -22.968
0.022  -7.823   6.350   1.549
0.020   6.749   8.519  -0.308
0.018   4.878  -4.749   8.412
0.017  -8.928  14.645 -16.556
0.016  -8.873 -12.257  -7.786
0.014  -0.848  14.092   8.786
0.014   5.018   7.406  -8.333
0.014   5.784   8.095   7.677
0.013 -15.402  -1.353  17.566
0.011 -11.017   7.801  -8.058
0.011  -6.769  -5.222 -22.921
0.011 -17.072   0.829   6.508
>310
0.188  -0.116   0.270   7.310
0.146  -1.683   9.857 -19.193
0.126  -1.789   6.107   1.092
0.067 -10.914   7.623   6.156
0.041  -2.455   7.758  13.010
0.036 -15.498  -3.680 -12.518
0.033  -2.434  -7.249 -21.013
0.030 -14.871   0.655   0.504
0.026   8.386  16.462   6.379
0.022   4.826  -4.603  12.366
0.021  -0.124   8.634  -9.633
0.020  -9.126 -11.925  -8.354
0.020   4.560   8.511   7.240
0.018  -3.287  -1.232 -26.529
0.018  13.536   1.024  13.354
0.017  13.119   8.316   7.623
0.016 -10.279  15.706 -20.161
0.015  -2.172  -8.103   5.759
0.014  -9.949   6.419  -2.721
0.013   5.516   7.849  -3.417
>311
0.284  -1.742   6.731   0.857
0.217  -1.053   2.144   7.785
0.195  -1.282   8.746 -19.545
0.040  -3.554  -6.184 -21.211
0.037  -3.396   7.612  13.183
0.036 -11.167   6.549  23.685
0.031   7.812  16.741   6.946
0.029 -15.544  -2.952 -13.519
0.026  -2.311  -7.325   7.335
0.023  -8.859   5.312   6.540
0.021   4.876   9.018   7.219
0.020  -0.830   9.379  -8.695
0.019  12.569   1.462   8.656
0.015   5.288  -6.975  13.285
0.014 -15.010   0.437   0.616
0.013   4.082   4.927 -13.174
0.012  12.238   9.560   4.133
0.011 -10.822  11.331 -15.592
0.010  -1.430  15.115   8.585
>312
0.302  -1.358   8.814 -17.825
0.252  -3.171   6.884   6.478
0.158   2.718  -1.907   9.184
0.072 -10.506   6.517  22.981
0.059   6.328  16.620   8.241
0.025  -9.705 -13.095 -11.926
0.023  -2.373  14.831 -25.072
0.020  13.976   0.709  12.918
0.019   3.736   8.416  -0.230
0.019 -12.837   0.801  -2.941
0.016  12.916   8.052   7.921
0.015 -10.131  14.338 -18.561
0.014   4.262   7.481  12.090
0.014   3.812   7.812  -9.441
0.013  -3.012  -8.315   6.136
0.013   2.980   7.457 -24.518
0.010  -2.959  15.284  14.562
>313
0.414  -3.566   6.694   5.760
0.167  -9.966   6.749  23.040
0.112   3.056  -3.321   8.342
0.085  -1.561   9.693 -18.059
0.074 -11.842   7.500   7.301
0.033 -13.497   1.362   0.813
0.028   5.188  15.505   8.199
0.022   2.738   7.566   0.362
0.022 -11.885  10.864 -25.330
0.021   2.693   7.591 -24.786
0.020  10.897  -0.206   8.086
0.020  -3.974   3.331  14.522
0.017   3.537   7.478  -9.256
0.016  -3.412  14.364 -24.578
0.016 -10.146 -14.141 -14.414
0.015   2.649   7.460  11.923
0.014 -14.485  -1.088 -16.266
0.014  -3.667  -5.562  13.721
0.013  -3.406  14.062  14.214
0.011 -13.309   8.345 -17.063
>314
0.360  -2.045   4.170   7.378
0.322  -1.463   8.504 -18.180
0.096   2.262  -2.524   8.641
0.065 -11.941   6.784  23.357
0.024   3.245   8.835   0.897
0.024 -13.202  -7.185 -10.624
0.022  12.111   0.888   8.722
0.022 -12.013  12.245 -18.311
0.018   5.677  15.673   8.484
0.017  -9.434 -13.954 -13.714
0.016  -2.098   8.249  -6.952
0.014 -12.760   0.847  -3.323
0.014 -15.761  -0.142 -16.577
0.013   4.580 -23.136 -17.119
0.013  -2.597  14.943 -24.977
0.013  -3.070  -8.018   6.162
0.011  -3.971   9.614  13.191
0.011  -9.553  -4.383 -24.812
0.011  -2.524  -5.104 -19.072
>315
0.241  -2.556   4.387   4.704
0.228 -10.494   7.321  22.837
0.180  -1.467   8.843 -17.322
0.154   2.711  -2.480   8.175
0.030 -13.218   4.057   4.024
0.026   5.677  15.952   8.238
0.025  11.371  -4.042  13.609
0.024  -4.488   7.627  14.316
0.024  -5.657  -8.702  14.324
0.022 -13.040   3.858  -7.132
0.022   3.092   7.317  -2.428
0.022  -3.652   8.907 -26.140
0.020  -4.820  -4.575 -24.415
0.019  11.721   7.656   8.282
0.018 -14.762  -3.361 -11.392
0.018 -12.445  12.254 -18.276
0.017   2.606 -23.547 -23.277
0.013   4.378  -4.994 -17.389
0.011  -2.744   8.403  -7.997
0.011  -4.690  18.214 -25.263
>316
0.377  -2.943   6.608   5.705
0.192  -1.057   8.105 -16.848
0.121   0.173  -1.325   8.217
0.108  -8.507   6.957  23.056
0.088   7.456  15.537   7.731
0.039  -1.321  15.466  14.699
0.030   5.937   4.508   8.120
0.030 -15.381  -2.959 -10.804
0.027  -1.484  -4.311 -19.512
0.026   0.197   6.164 -25.989
0.025  -9.667 -12.659 -16.284
0.023  -8.434  12.717 -17.706
0.022   6.161   8.121   0.536
0.020   0.075   6.906  -8.539
0.018  13.657   0.696  13.436
0.017 -16.815   0.244   4.418
0.014   5.839  -3.235 -16.463
0.013   0.005 -22.747 -23.732
0.012   5.630  -6.811  13.430
0.011  -1.998  -9.874   7.325
>317
0.281  -3.252   4.679   7.262
0.173  -1.273   8.224 -16.740
0.108   3.409  -2.573   9.460
0.034   7.057  15.432   6.880
0.029 -15.990  -0.058   5.879
0.029  -1.439  11.909 -24.159
0.028 -10.218  12.992 -17.498
0.026   4.163   7.579   8.399
0.022 -10.020   6.492  23.728
0.021  -9.439 -13.922 -14.396
0.020  -2.623  12.354  13.759
0.020   4.862   7.757  -0.134
0.020  12.631  -1.592  13.226
0.020  -0.571   7.059  -8.508
0.019  -3.372  -7.377 -23.649
0.019 -15.570  -4.012  -9.824
0.018  -9.030   3.791   0.458
0.017  12.538   6.668   8.401
0.017  -2.845  -8.540   7.735
0.011  -8.528   6.880  14.884
>318
0.201  -3.640   4.492   1.137
0.170  -1.645   8.874 -16.882
0.064  -1.750  -0.312   7.460
0.051  -3.675   6.402  12.609
0.049 -15.654  -1.104 -16.458
0.045  -5.469  -8.931  15.863
0.033  -2.676  -6.104 -23.576
0.033   6.776  14.202   6.277
0.031  -4.051  -9.137   7.272
0.031 -12.811   8.978 -17.406
0.025  -2.822   8.048 -24.860
0.024   3.227   6.444   8.051
0.023 -12.214   1.611  -0.096
0.023   3.416   6.563  -9.190
0.022  12.898  -0.726  12.910
0.022  -8.909   6.549  24.274
0.021  -9.838   5.050   7.053
0.020 -12.707   8.298 -26.460
0.020   4.106   8.054  -1.029
0.020   3.614  -6.266   7.987
>319
0.202  -9.375   5.317  23.309
0.125  -3.931  -4.388 -25.104
0.105  -2.996   4.762   7.844
0.090   2.919  -2.657   9.162
0.083  -1.495   9.752 -17.029
0.046 -13.646   8.656   8.846
0.035  -4.389 -10.671   7.890
0.030  11.277   1.122   8.328
0.029 -14.059   0.776   0.236
0.029 -14.263  -2.676 -16.697
0.029  -5.238  -9.187  15.957
0.025   4.002   5.684  -8.424
0.023  -3.528   8.720 -27.470
0.022  -9.908 -12.810 -11.236
0.021   6.400  14.105   4.601
0.019   3.444   8.197  -0.187
0.019 -11.823  13.061 -18.698
0.017   3.201 -10.247 -20.599
0.016  -3.922  12.557  14.600
0.016  -4.217 -10.365 -16.795
>320
0.288  -2.558   4.453   2.012
0.185  -1.522   9.260 -16.584
0.138   2.370  -1.124   8.918
0.060  -3.535  -5.778 -22.516
0.043  11.098   3.647   9.388
0.038  -4.257   7.108  14.322
0.031   3.274   8.055   8.681
0.028  -2.589  14.271 -23.133
0.026 -11.152   6.220  24.884
0.022  -3.528  -8.575   7.820
0.021 -12.073  11.445 -16.269
0.021   5.625  15.700   6.961
0.018   2.945   8.215  -8.675
0.017 -12.200   3.465   6.753
0.017   2.795   8.025 -23.433
0.017  -9.693 -13.406 -13.941
0.015 -14.119  -3.927 -14.962
0.012 -13.227   3.145  -7.667
0.012  -2.555  14.780   9.277
0.011   2.850 -10.758 -23.165
>321
0.182  -1.292   9.213 -16.570
0.173  -3.088   5.009   1.222
0.044   3.189  -1.944   8.258
0.039   7.358  16.700   6.785
0.035  -8.851 -13.825 -14.247
0.033  -3.888   8.504  13.028
0.032 -10.664   6.352  23.816
0.029 -16.091  -1.212   6.197
0.029  12.021   1.448   8.300
0.029   3.602   7.033  -8.697
0.026   5.098   9.411  -0.940
0.023   5.934  -8.077  12.614
0.021  -2.783  -7.816   6.973
0.020  -3.463  -6.547 -22.878
0.018 -11.545   2.053   0.274
0.018  -2.714  14.385 -22.849
0.017 -11.145   9.976 -15.879
0.016  -9.402   5.834   7.485
0.016   4.151   6.784   7.393
0.016 -15.333  -0.482 -16.563
>322
0.157  -1.871   9.164 -17.528
0.093  -2.512   2.244   7.850
0.058  -9.128 -12.943 -10.238
0.040  11.742   3.323   9.615
0.040 -10.198   4.187  24.465
0.038   3.874  -4.685   8.642
0.038  -0.007  10.476 -25.277
0.033   5.821  10.356   1.138
0.026  -2.147   7.644   1.503
0.026   6.527  16.360   7.571
0.023  -1.328   9.102  -6.949
0.021   4.934   2.295 -16.503
0.019 -10.631  11.813 -16.896
0.018 -15.966  -3.930 -10.375
0.017   5.240   3.456  -7.684
0.017  -2.948  -5.879 -19.043
0.016  -2.897   8.259  14.288
0.014  -8.490  -8.087  17.658
0.012   5.277   1.843   1.481
0.012 -11.971   2.667  -1.778
>323
0.271  -2.510   2.902   7.485
0.173  -1.983   9.061 -18.908
0.081  -2.761   7.170   0.391
0.071   1.983  -4.019   8.685
0.069 -14.112   4.773   7.173
0.042 -10.097   4.871  23.577
0.035   5.539  17.572   8.555
0.026  -4.499  -4.178 -25.251
0.024   2.170   9.757   8.501
0.020  10.486  -2.954  13.332
0.020  -4.712 -11.060   7.260
0.018 -14.209  -2.671 -17.047
0.018  11.737  10.128   7.407
0.017  -9.915 -12.801 -11.869
0.017 -12.719   3.622  -2.429
0.017  -2.778   9.294  -7.580
0.016  -3.720  16.191 -25.709
0.016  -5.370 -11.835  -3.532
0.014 -11.613  12.539 -18.710
0.013   1.833   6.712 -26.420
>324
0.240  -1.543   9.160 -18.060
0.149  -3.039   3.059   8.370
0.129 -10.333   6.717  24.848
0.074   3.246  -3.518   9.501
0.050 -12.986   8.916   9.244
0.040   6.072  16.200   7.720
0.036  -2.388   6.920   1.180
0.029  -2.151  15.264 -24.940
0.029 -15.631  -3.618 -14.229
0.028  -5.230 -10.699  -1.031
0.025 -11.933  -8.135  -7.584
0.025   4.997  10.143   0.066
0.025  12.154   9.380   8.017
0.024  -3.964  -7.980   6.704
0.023 -16.372   1.486   6.896
0.022 -11.466  11.332 -17.549
0.021   3.227   8.301 -10.249
0.018 -10.348   4.480  16.397
0.014  -1.482   5.262 -25.912
0.013 -12.940   2.423  -7.262
>325
0.313  -3.362   3.500   7.893
0.127  -2.051   9.326 -18.162
0.078 -12.988   4.196   6.893
0.048  -2.848   7.934   1.229
0.040   2.265  -3.136   7.588
0.036   4.087 -23.358 -18.577
0.035  10.721  -3.880  13.690
0.031  -9.279 -13.330 -11.513
0.027 -11.276   4.478  23.812
0.026   3.529  10.785   8.134
0.025 -13.144   2.641  -1.529
0.021   2.749   5.781 -12.095
0.018 -14.383  -3.741 -12.184
0.016 -11.547  12.043 -18.079
0.015  11.299   3.188   9.204
0.014   4.158  10.031  -2.289
0.014  -5.123  -4.374  16.103
0.013  -4.099 -11.398 -19.261
0.013  -4.702 -12.719  -4.132
0.013  -3.995  18.543 -25.591
>326
0.125  -2.230   9.866 -17.629
0.092  -2.482   4.767   7.206
0.069   2.723  -3.214   8.163
0.045   4.919  12.209   7.181
0.037 -13.512   5.548   6.620
0.029  -5.724 -11.566  -1.438
0.026 -16.276  -2.601 -14.981
0.026  10.466  -3.392  12.956
0.025   4.331 -23.002 -17.936
0.025  -9.352 -13.020  -9.506
0.022   3.220   6.103 -10.295
0.022  -4.136  18.382 -24.440
0.022 -11.835  11.554 -16.610
0.020  11.031   3.154   7.443
0.019   1.581   9.802 -24.862
0.018  -4.326  -3.401  13.080
0.016 -13.233   3.176  -1.114
0.013  -2.797  -5.480 -18.652
0.011 -13.245   3.371  -9.510
0.011   3.753   4.806  -1.426
>327
0.188  -3.568   2.059   7.889
0.086  -1.747   9.611 -18.226
0.052  -2.679   7.471   1.025
0.051   2.847  -3.473   8.121
0.044  -3.378   9.627  13.604
0.039 -12.388  10.164   7.348
0.037  12.214  11.536   6.884
0.029 -16.425   2.835   6.729
0.029 -15.907  -3.581 -12.110
0.027   4.859  10.333   0.253
0.023  11.517   2.886   7.864
0.020  -1.340   9.369  -8.937
0.018  11.189  -4.296  13.923
0.016  -9.433 -13.169 -12.020
0.015  -1.176  11.171 -26.081
0.015 -11.857  10.980 -18.292
0.015  -3.947  -4.660 -23.876
0.014  -4.232  -4.598  15.371
0.014   4.216   3.085 -17.429
0.013  -8.883   2.394  15.998
>328
0.147  -2.147   9.719 -18.328
0.087  -2.657   3.418   7.052
0.050 -13.407   8.534   7.707
0.042  10.491  13.317   7.245
0.038   2.499  -3.596   7.615
0.034  -3.972   9.203  13.333
0.032   4.145   9.951   0.253
0.030  -5.585 -10.966  -1.696
0.027  -4.250  -4.140 -23.864
0.022  -9.252 -14.000 -13.622
0.022  10.892  -4.277  13.458
0.022 -14.216   2.355  -2.157
0.022 -13.825  -5.896  -8.250
0.021  11.118   1.982   8.224
0.021   2.552   5.770 -11.347
0.017  -4.819 -10.346   6.784
0.016 -11.608   8.262  23.275
0.016  -4.108  17.616 -25.025
0.014 -12.307  11.745 -17.307
0.013   3.229 -12.363 -24.971
>329
0.163  -2.444   1.544   7.021
0.133  -2.353   6.714   0.533
0.087  -1.535  10.184 -17.841
0.052   2.978  -4.818   8.857
0.040 -11.889   8.009   7.441
0.035   6.819  15.590   7.354
0.034  -9.316 -13.127 -11.535
0.033  -0.652  10.851 -26.022
0.032  -3.655   8.282  13.067
0.023  -3.702  -6.104 -19.964
0.022  12.467  -2.404  13.065
0.022 -10.661   7.180  23.479
0.021 -16.084  -1.691 -15.923
0.020   3.277   6.429 -11.343
0.019  11.297   4.325   7.569
0.017 -16.594   1.352   6.808
0.017  -3.955 -10.789   6.730
0.016 -13.407   2.159  -2.944
0.014 -12.269   9.963 -17.404
0.013 -13.189   4.013 -10.776
>330
0.161  -3.391   1.941   7.861
0.102  -2.243   8.927 -17.441
0.092 -13.405   8.607   7.877
0.055 -10.421   7.611  23.518
0.052  -2.423   7.332   1.320
0.049   2.402  -3.867   8.305
0.043 -10.229 -12.347 -11.145
0.029  11.127  13.774   6.108
0.028  11.110  -3.011  13.464
0.024  -4.074  -4.604 -23.832
0.022   2.289   6.541 -10.833
0.021  -5.429 -10.716   7.789
0.021 -13.767   2.411  -1.774
0.018   1.046   8.494 -25.526
0.018   2.592  10.091   7.871
0.017 -13.005  11.167  15.685
0.017  -3.939  16.235 -24.758
0.017   3.767  -9.969  13.704
0.017 -14.514  -3.769 -10.292
0.016  -6.056 -11.258  -1.553
>331
0.151  -2.171   9.360 -17.842
0.124 -10.107   4.442  21.726
0.094  -2.628   5.840   5.531
0.048  10.212  14.411   6.587
0.047 -13.416   7.232   7.427
0.042 -12.860  -3.010  19.014
0.042   2.141  -1.806   8.567
0.037   3.693  10.269   0.332
0.036  12.981  -2.091  13.878
0.036  -1.725  10.803 -26.103
0.031 -14.328  -4.349  -8.085
0.027  11.540   5.419   7.226
0.027   3.154   6.610  -8.548
0.020  -9.643 -12.745 -11.857
0.018 -13.996   2.293  -2.984
0.018  -4.567   2.800  15.021
0.018  -6.021 -11.407  -2.718
0.017   4.813  -9.593  13.575
0.014 -14.129   6.790 -17.152
0.012  10.345  -1.611   0.775
>332
0.154  -2.417   5.905   1.204
0.104 -14.001   5.261   7.295
0.089  -2.817  10.541 -17.756
0.054   2.813  -2.701   8.276
0.048  10.269  13.360   6.922
0.041 -14.542   0.744  -2.310
0.039   1.212   8.856 -25.039
0.031  -3.976   3.553  13.302
0.030  -4.575  16.038 -25.170
0.027 -14.566  -4.473  -9.954
0.026  -5.119 -10.919   8.151
0.025   1.498   8.176 -11.058
0.023  -6.302 -12.143  -7.456
0.020   3.862 -23.227 -17.043
0.018   9.428  -3.742  14.447
0.018 -10.617   7.488  23.364
0.018  11.622   3.066   7.648
0.017   2.534  10.844   7.253
0.016  -5.213  -4.612  13.882
0.011 -13.180  11.340 -17.201
>333
0.302  -2.616   3.089   7.554
0.107 -10.199   4.519  21.970
0.102  -2.501  10.308 -16.861
0.081 -12.494   6.052   6.213
0.057  -2.792   8.298   1.297
0.028  -9.690 -12.715 -14.498
0.027   1.797 -21.148 -24.222
0.026  10.250  17.043   8.031
0.024   2.576  -2.826  12.484
0.023   1.775  10.343 -25.343
0.020  -3.485  16.768 -24.436
0.019   3.729  11.309   7.801
0.018  -1.939   5.438  -6.507
0.016  -3.861  -3.737 -24.199
0.016 -13.734  -4.845  -9.155
0.015  -4.288  10.347  13.685
0.014  -9.756  -5.051  17.904
0.014  10.849  -3.535   9.477
0.014 -10.370  12.560 -17.320
>334
0.191  -2.695   4.505   3.983
0.144  -9.431   8.109  23.493
0.124  -2.094   9.323 -18.309
0.071  10.253  17.178   7.115
0.050 -12.309   6.284   6.841
0.044   1.858  -1.734   8.007
0.037   3.580  10.337   0.361
0.030  -9.908 -12.486 -11.681
0.021  -4.330   3.112  14.354
0.020  -2.373   9.951  -9.299
0.020  -4.248  -4.224 -24.936
0.019  -2.152  11.621 -26.004
0.019 -12.826   2.870  -2.505
0.018 -14.082  -5.049 -10.841
0.015   3.727 -10.611  13.286
0.015   4.210 -23.983 -18.013
0.015  11.280   2.517   8.167
0.015  -9.507 -10.766  -3.491
0.014 -13.622   2.898 -11.719
0.014 -11.216  11.566 -18.469
>335
0.127  -2.102   2.275   7.795
0.127  -2.599   8.896 -17.778
0.067 -12.726   7.564   7.815
0.043  10.107  16.958   7.044
0.037 -14.605   2.050  -3.437
0.029 -14.870  -4.864 -11.232
0.028  -2.776  10.269 -26.260
0.027  -3.946  -5.778   8.756
0.025   1.815   9.391   1.847
0.016  -6.786  -7.817  15.973
0.015   3.179   8.723  -7.315
0.014  -9.709   7.295  24.336
0.014  11.342   2.568   9.177
0.013 -12.916  10.475 -18.413
0.012  -5.115   1.618  17.116
0.012 -10.883 -11.907 -12.268
0.012  -4.989  -5.400 -23.578
>336
0.200  -2.575   8.969 -17.840
0.163  -2.936   3.922   0.604
0.068  -3.360   7.254   7.987
0.056 -14.094   1.645  -2.843
0.052  -9.820   7.506  23.975
0.038  10.226  16.329   7.475
0.034 -12.436   7.631   7.512
0.026  -4.020  -7.186   8.228
0.026   2.851   9.138  -2.043
0.025  -4.505   2.281  15.702
0.024   0.798   8.905 -25.863
0.022 -14.744  -4.528 -10.886
0.020 -11.846  11.506 -17.442
0.020  -3.559  15.719 -25.655
0.018  -3.100  10.241  -7.460
0.015   3.842   4.875 -11.943
0.014   4.639  -7.771  14.624
0.012  11.556   1.536   8.803
0.012 -14.827   2.092 -15.905
0.011 -10.256 -13.166 -14.389
>337
0.153   2.735  -1.938   7.481
0.141  -2.885   9.738 -17.523
0.139  -2.726   4.399   7.292
0.048   9.995  16.829   7.549
0.038   1.929   9.220   1.234
0.037 -13.175   2.523  -6.439
0.031  -3.842  17.179 -25.405
0.030   1.129   9.112 -25.311
0.028   4.709 -23.412 -17.217
0.026   2.822   5.639 -10.976
0.022 -13.070   6.231   8.024
0.022  11.514   2.619   8.789
0.021 -11.768   3.637  22.657
0.017  -4.527   9.816  14.074
0.016 -11.037  12.324 -16.992
0.016 -14.636  -2.182 -15.802
0.015  10.326  -3.714  14.182
0.015  -4.647  -4.362 -24.626
0.013  -5.178 -11.060  -1.422
0.012  -3.382  10.650  -8.322
>338
0.247  -2.888   3.585   7.498
0.106 -10.077   4.486  23.403
0.106  -2.655   9.924 -17.093
0.054   2.123   9.060 -25.170
0.045   2.018  -2.668   9.002
0.044  -4.243   1.381  15.392
0.033  10.190  16.568   7.873
0.033 -13.900   2.287  -2.586
0.030 -11.506   7.938   7.959
0.030   2.078   9.082   0.866
0.026 -14.458  -5.294 -10.267
0.025  -3.562  16.030 -24.274
0.019  -9.522  -6.255  16.506
0.018  -4.802  -5.107 -23.543
0.015   3.111   9.002  -7.397
0.014  11.065   1.402   9.121
0.014 -10.903  11.944 -17.172
0.013 -14.913   0.827 -15.752
0.012   3.691   3.110 -16.512
0.012   3.930 -24.172 -17.116
>339
0.254 -10.066   4.308  22.326
0.209  -2.293   2.307   6.937
0.164  -2.357   9.620 -17.420
0.065  10.400  16.887   6.786
0.048  -4.453   3.562  15.356
0.046   2.681   9.300   7.788
0.038  -9.872 -14.036 -15.185
0.037 -14.769  -2.225 -15.927
0.035  -3.735  -5.581   7.760
0.026  -4.306  11.724  15.816
0.026 -13.988   5.933   7.114
0.026 -14.057   1.728  -1.926
0.025   2.093   8.737  -9.661
0.023   2.879   9.463  -0.622
0.021 -11.312  11.322 -16.714
0.019  -3.334  16.002 -23.902
0.017   3.740   3.915 -16.077
0.015   3.806 -24.397 -18.016
0.015   1.918   9.003 -24.235
0.014  -4.680  -4.051 -24.972
>340
0.149 -10.670   4.193  22.663
0.127  -3.224   4.326   7.025
0.121   0.493   8.425 -17.840
0.054  -5.292  -7.991   8.321
0.052  10.394  18.089   7.260
0.043 -15.298  -2.624 -10.991
0.032   1.396  11.725   7.291
0.031 -14.940   1.229  -3.474
0.022   2.916   8.584  -8.289
0.022  -3.037   9.543   0.355
0.019   1.276  -2.319   7.686
0.018  -3.630  10.498 -24.897
0.017 -12.494   7.894   7.779
0.015  -6.001  -4.508  15.530
0.014   9.190  -4.373  14.579
0.014  -4.204  18.699 -25.310
0.012  -4.539  -5.815 -18.977
0.011 -11.511  12.407 -17.954
0.011  -4.822  10.848  15.752
0.011  -6.077 -13.882 -11.286
>341
0.256  -3.356   3.835   0.849
0.096  -2.238  10.157 -17.270
0.082 -10.166   4.977  23.506
0.070  -2.833  -2.466   8.325
0.036  10.820  17.303   7.233
0.028   2.414  10.017   0.592
0.026   2.495   6.394 -11.263
0.025  -2.474   9.245   7.082
0.023 -12.852   2.585  -1.630
0.022   2.010   9.539 -25.024
0.022 -14.297  -2.556 -16.363
0.021  -5.182  -5.578   0.415
0.019 -12.684   8.448   7.609
0.018  -4.054  -4.816 -23.689
0.016   4.655  -5.325 -17.630
0.016 -13.865   2.144  -9.584
0.015   3.215  -9.505  13.327
0.014 -11.171  12.027 -17.518
0.014  -4.414   2.452  14.754
0.013  -3.133  10.846  -7.148
>342
0.099  -4.812  -7.134   9.768
0.073  -2.025  10.563 -19.047
0.073  -1.847   5.516   3.879
0.069 -11.543   5.612  23.275
0.064   2.164   2.083  12.647
0.050 -14.811  -2.081 -11.840
0.049 -14.095   1.433  -3.922
0.047 -10.719 -11.902 -12.883
0.041  11.293  16.706   7.307
0.031  -2.740   9.936 -27.255
0.028   3.196  10.406   7.811
0.020   3.638   9.653  -3.338
0.019  12.080   3.695   8.556
0.018 -11.356  13.507 -19.118
0.018 -13.997   6.683   7.355
0.016 -10.813  -4.396  17.831
0.015  -4.433  -4.311 -23.498
0.014   2.584   5.443 -13.046
0.013  -4.942 -10.424   1.900
0.013 -12.643  -3.205 -24.419
>343
0.093  -3.087   5.097   2.172
0.063  -9.863   4.839  23.183
0.063 -13.992   1.400  -6.745
0.059  -3.015  10.803 -17.491
0.059  -5.754  -7.209   8.924
0.049   9.654  16.512   7.662
0.045   1.028   9.658 -24.731
0.039 -15.046  -2.925 -15.258
0.027  -5.225  -4.737 -24.102
0.025   1.876  10.826   8.078
0.021   2.467  10.309  -0.522
0.021  -4.392  -7.030   0.811
0.020   2.130   8.709 -10.129
0.019   2.264  -3.252   8.264
0.017  -4.860   9.985  16.184
0.014  -4.787  16.880 -23.894
0.013  -6.198 -12.533  -9.004
0.012 -14.244   4.520   6.785
0.012 -11.766  11.042 -16.352
0.012   1.993   2.797  14.213
>344
0.124 -10.562   4.420  24.007
0.100  -2.341   5.185   7.968
0.090  -5.646 -10.140   9.311
0.082  -2.056  10.512 -17.961
0.065   9.730  16.781   7.347
0.046   1.739   9.244 -26.049
0.043   2.453  -1.579   7.582
0.042   2.909   6.593 -11.383
0.036 -12.928   7.246   7.907
0.034 -14.743  -1.602 -16.321
0.029   4.044  11.279   1.354
0.029   4.362  -9.365  10.276
0.026  -8.955  -6.734  16.464
0.023  -4.743  -3.992 -23.598
0.023  11.726   4.534   9.167
0.019 -14.257  -4.681  -6.782
0.017 -12.841   4.269  -2.627
0.016  10.790  -1.717  14.345
0.016  -3.768  17.388 -25.182
0.016  -9.858 -12.503 -10.865
>345
0.163  -1.882   9.106 -16.838
0.149  -2.811   3.095   6.867
0.070  -3.646   8.033   0.297
0.049  -3.192  -6.568   7.952
0.041  -4.698  -4.886 -22.778
0.034  11.790  11.149   7.321
0.033   3.814  10.862   7.873
0.031   5.087  10.964  -0.299
0.028  -2.305   9.403  -7.609
0.023 -11.620  10.450 -16.156
0.021 -13.080  -6.018  -8.395
0.018 -10.474   2.859  22.551
0.018  -3.388  15.752 -23.430
0.017  -3.724   9.352  13.650
0.017  11.619   2.241   8.414
0.017 -10.471   8.815   8.759
0.017 -14.280   1.712 -14.850
0.015  -8.680  -7.998  15.203
0.014   3.365   1.454   1.889
0.013  -9.333 -13.007 -14.175
>346
0.150  -3.331   5.314   7.664
0.100  -1.950   9.110 -17.196
0.054  -2.986   7.482  -0.059
0.049  -5.024  -4.045 -24.536
0.045  10.244  15.681   6.807
0.034   1.683  -1.668   6.837
0.034  -4.551  -8.181   8.654
0.033   1.653   8.628 -24.830
0.033 -14.723  -2.847 -15.275
0.027 -10.410 -13.445 -14.275
0.025   3.000   7.629  -9.849
0.022 -11.402   8.477   8.427
0.021 -14.374  -0.384  -7.546
0.020  -4.952   1.516  16.285
0.019  -3.228  15.403 -24.200
0.017  -4.887  11.032  13.587
0.017   3.710  -9.818  13.424
0.016  11.089   1.145   8.403
0.015   4.330  12.278   0.237
0.013 -12.409  11.861 -16.559
>347
0.129 -10.441   3.673  22.147
0.129  -2.062   9.209 -17.443
0.126  -2.422   4.725   6.733
0.051  10.828  15.517   6.494
0.038 -13.971  -6.855  -9.758
0.038  -5.450   4.279  15.277
0.033   2.314   9.283   0.378
0.030  -5.238  -4.982 -23.894
0.023  -6.508  -8.488  14.471
0.022  -9.770 -13.738 -13.642
0.022   1.864  -2.083   7.722
0.021 -13.039  12.739 -24.496
0.019   3.552   8.344  -8.297
0.019   2.805   5.520 -24.037
0.018  -3.441  15.382 -23.587
0.017 -15.036   0.026 -15.404
0.016 -14.377   1.608  -1.266
0.016 -13.032   9.988 -16.517
0.015 -13.566   5.471   6.071
0.015  11.836   3.644   8.217
>348
0.193  -2.132   9.734 -17.146
0.166  -3.362   2.731   9.077
0.113  -2.590   8.389   0.079
0.045   3.117  -3.768   8.117
0.042  -9.561 -13.490 -14.378
0.038  10.631  16.305   7.172
0.030  -5.171  -4.208 -23.770
0.029  -4.711   8.032  14.946
0.028   4.307   9.307  -6.421
0.027 -14.328  -4.333 -14.367
0.026   2.934  10.075   7.714
0.024 -13.967   1.866   1.057
0.022  -5.731 -12.627  -5.992
0.018  11.216   1.883   9.545
0.017  -4.058  16.660 -22.490
0.016 -11.819  11.241 -16.086
0.015  -5.266 -10.713   9.644
0.012   2.878  10.116 -30.019
0.012   2.737   1.826   1.897
0.011   3.687 -23.730 -16.371
>349
0.291  -1.426   9.640 -16.684
0.232  -3.248   8.091   7.040
0.190   2.490  -1.716   5.902
0.059  -2.519   0.758  12.889
0.044   4.433  15.599   7.209
0.037 -12.128   7.842 -27.579
0.036  -8.945   8.698  13.542
0.034 -17.059  -0.504   6.406
0.033  11.635   8.956   6.585
0.028 -14.105  -0.824 -15.720
0.028   2.252   9.285 -24.990
0.023   3.638   8.808 -10.000
0.022   3.769   9.693  -1.149
0.020 -12.971   9.111 -15.774
0.020  -3.756 -13.593  -9.190
0.020  10.329   0.764   7.180
0.019  -2.842  14.349  14.431
0.018   3.376   8.554  12.512
0.018 -10.693   7.091  24.202
0.017  -2.435   2.720   0.951
>350
0.264  -3.628   7.554   6.956
0.095  -0.727  10.293 -16.389
0.066  -1.999   1.317   0.418
0.056 -11.271   7.762 -28.483
0.053 -15.269  -0.290 -16.380
0.045   3.080  -0.875   6.317
0.043  -8.458   0.388  20.520
0.029   6.511  15.938   6.759
0.023 -12.660   8.683 -15.609
0.022  12.109   8.458   6.279
0.020 -10.617  -9.033  -8.950
0.019  -2.134  14.318  12.899
0.019   3.853   8.399  -9.492
0.019   4.759   9.067  -0.535
0.017   3.229   8.740 -24.291
0.016  -3.517  -6.008 -23.215
0.015  -3.256  14.489   0.591
0.014 -11.220  16.182 -23.403
0.014   4.202   8.203  11.829
0.014  -1.764   2.530  14.554
>351
0.211  -4.164   7.205   8.486
0.169  -1.858   9.852 -17.451
0.166 -10.278   4.148  23.052
0.085  11.421  16.237   6.765
0.058  -2.763   8.198   0.371
0.036  -9.530 -13.352 -14.279
0.030  -4.745  -4.697 -23.790
0.029 -12.348   7.210   6.618
0.028  10.575   0.893   8.138
0.025  -5.402   1.887  15.284
0.025 -14.607  -0.657 -16.013
0.023   2.563   0.336   7.325
0.021   3.869  14.632   1.196
0.020 -12.536  10.843 -16.571
0.020 -13.648  -6.059  -8.378
0.019  -3.207  14.372 -24.006
0.019   4.113   8.267  -8.334
0.018 -11.501   7.352  -1.458
0.017  -3.860  -7.589   7.278
0.015 -12.918  10.379 -25.239
>352
0.148  -1.972   0.626   5.439
0.143  -1.360  10.669 -17.970
0.064  -2.505   8.365  -1.019
0.054  11.922  16.195   5.723
0.038   3.545   8.752  -9.975
0.030 -13.989  -0.462 -12.256
0.029 -11.675   8.085 -27.806
0.024  -3.459   8.079  12.917
0.022  -9.699   2.168  21.945
0.022 -11.514   8.224   7.521
0.021 -10.507  16.001 -19.352
0.021   3.535   9.909   6.162
0.020 -16.880   0.438   5.363
0.020  -4.834 -14.918 -11.799
0.017  -1.471  11.006 -26.069
0.017  -4.936 -11.673  13.271
0.015  -3.570  -6.323   0.499
0.015 -11.110  -7.352  -4.228
0.014 -12.737   1.313  -2.165
0.013   5.337  15.394  -0.395
>353
0.303  -2.206   8.792 -16.275
0.237  -1.816   0.108   7.789
0.090  -2.417   8.517   0.501
0.066 -15.552  -1.040 -15.787
0.048 -11.251   7.349   6.943
0.040  11.568  16.278   6.467
0.037 -16.582  -0.323   5.750
0.027  -1.928   9.154  -7.927
0.025  -9.688   6.292  23.574
0.023  -3.630  14.476 -23.193
0.023   3.931   8.796   7.941
0.022 -11.064   8.945 -14.403
0.020  -2.958   6.926  13.742
0.018   3.891  -5.930   7.642
0.014  -9.366 -13.187 -15.123
0.014   6.022  14.727   0.589
0.012  -3.477  -5.984 -22.794
0.011  11.196   1.764   8.189
0.011 -13.528   1.614  -8.229
0.010  -1.785   9.390 -30.077
>354
0.171  -1.781   9.809 -18.994
0.137  -3.754   2.714   8.452
0.079   2.879  -0.972   3.372
0.065  10.684  16.729   7.073
0.055 -11.585   8.227   8.493
0.049  -2.922   8.763   0.599
0.046  -5.014  -3.908 -24.385
0.030 -10.858   3.056  23.215
0.026 -13.949  -5.938 -12.579
0.023 -16.800  -3.101   2.785
0.021  -4.470   8.245  14.234
0.020   3.447  10.345   8.211
0.018   4.582   9.338  -7.294
0.017  -1.773  10.744 -27.169
0.016 -12.358  11.242 -18.517
0.016  10.569   2.256   9.451
0.014 -14.530   1.393 -17.395
0.014  -3.650  -6.521   1.353
0.014  -5.701 -14.629 -12.547
0.013 -12.205  -7.072  -3.874
>355
0.398  -2.787   0.591   8.162
0.189  -1.746   9.093 -18.381
0.075  -2.748  10.197   7.584
0.073  11.021  18.343   7.211
0.038 -14.156  -3.588 -12.332
0.031  12.045  10.383   7.315
0.030  -9.936   4.675  24.149
0.029  -1.973  11.453 -26.394
0.024   3.458  10.523   0.934
0.020 -16.743  -3.253   1.315
0.020 -11.777  12.563 -18.078
0.018  -4.199 -13.544  -8.030
0.018 -10.791  -7.346  -4.648
0.017  10.692   2.120   8.744
0.016 -10.568   2.688   5.046
0.015  -4.542  -4.569 -24.728
0.015  -2.528  10.808  -7.278
0.015 -12.824   3.371  -7.790
0.014   2.319  -3.634   3.374
0.012   2.945   6.059 -12.493
>356
0.185  -3.988   4.923   8.287
0.146  -2.202   9.344 -17.127
0.081  12.859  18.850   7.296
0.074  -9.686   6.678  23.716
0.070  -2.097   8.055   0.370
0.058 -11.916   6.312   7.819
0.057 -16.206  -2.786 -14.430
0.034 -16.399  -2.376   1.207
0.033  10.682   1.171   8.758
0.032 -11.706  -8.934  -9.918
0.030  12.264   9.019   7.223
0.028   3.053   9.110   6.936
0.027 -11.489  12.668 -16.365
0.027   3.122  -2.470   7.291
0.022  -3.701  -7.260   6.907
0.020   4.255   8.711  -8.344
0.019  -4.121  14.398 -23.940
0.018   4.675  14.655   0.640
0.017 -13.162   3.547  -7.327
0.017   3.722  -9.160  13.698
>357
0.319  -2.184   9.553 -17.557
0.176  -3.478   7.961   8.207
0.078 -11.179   3.920  23.736
0.064  11.020  16.839   6.597
0.058 -11.482   7.525   8.464
0.041  -9.110 -13.185 -14.402
0.037 -13.125  -5.066 -10.131
0.035  -2.877   8.843  -0.500
0.023   3.291   0.638   6.854
0.021  -4.173  16.534 -25.037
0.020   3.291   9.062 -10.522
0.020   4.688  11.744   0.545
0.020 -10.810  11.808 -16.705
0.017  -2.771  -5.627   6.422
0.016  -4.665  -4.335 -24.139
0.015  10.980   2.463   8.140
0.015  -4.237 -12.971  -7.685
0.015  -5.133 -11.397  16.025
0.013 -15.765   1.167 -15.964
0.010  -1.917  10.204 -31.196
>358
0.225  -2.025   8.841 -17.436
0.166 -12.632   6.892   8.252
0.147  -4.391   5.500   9.590
0.069  -2.711   8.522   1.273
0.061  -9.543 -12.454 -12.021
0.043  11.367  20.157   7.522
0.039   4.240  -2.717   8.312
0.039 -10.543   4.442  24.181
0.029 -15.839  -1.414 -15.746
0.025  11.739   8.985   8.494
0.025   4.630  13.085   1.934
0.024  -1.718  -0.640   3.365
0.022 -11.869  -2.449  19.688
0.022   2.885   8.761 -10.692
0.022  -1.973  12.308 -24.894
0.016  -4.084  -5.469 -23.372
0.016 -12.222  10.100 -17.082
0.015   3.812   5.482   6.030
0.014  10.890   1.825   1.992
0.013  -3.756 -11.749   9.367
>359
0.147  -1.319   9.411 -18.055
0.101  -3.020   1.292   8.839
0.063  -9.629 -12.969 -11.544
0.044 -14.989  -3.124 -13.136
0.042  -1.920   9.139   1.956
0.033  11.471  17.695   4.872
0.027  -9.734   7.475   8.346
0.024  -9.606   7.442  25.027
0.019  -7.067 -11.316  -2.737
0.018   6.349  11.457   2.607
0.016 -15.897   2.208   6.092
0.016   5.933  -5.925  10.538
0.015  -9.863  11.480 -17.660
0.014  -3.010  16.908 -25.479
0.014  -0.046   9.489 -31.911
0.013   4.182   8.827 -10.250
0.013  -8.250  -4.126 -22.959
0.011  12.918   9.713   8.836
0.011  -8.292 -10.046  15.719
0.011   5.475   2.646  10.604
>360
0.230  -3.910   5.205   9.228
0.219  -1.556   9.391 -17.431
0.057  -2.813   5.063   0.723
0.053   4.113  -3.171   7.869
0.034  10.872  16.971   7.928
0.033 -15.441  -1.409 -15.636
0.027  -9.011 -13.153 -11.107
0.027  -9.262   5.089  23.801
0.026   2.409   8.771 -25.838
0.024   4.079   9.682   8.728
0.024  -4.375  12.283  15.500
0.024  -2.332   9.213  -6.213
0.023  -2.703  15.172 -24.979
0.022   5.912  13.448   0.816
0.020  -4.626 -11.679   1.476
0.018 -15.872   2.272   5.840
0.018 -11.848   9.810 -17.130
0.016 -13.182  -2.043  -7.232
0.016  -4.171  -3.334 -23.877
0.013  11.674   5.057   8.789
>361
0.171 -13.548   5.346   6.672
0.112  -3.174   5.788   7.477
0.065   2.436  -2.379   6.961
0.062  -1.263  10.146 -19.078
0.045  -9.135   8.129  23.485
0.036  10.182  16.630   7.564
0.026  -3.519   8.575  -0.404
0.024  -1.722  11.980 -28.034
0.023  -9.296 -13.872 -12.251
0.022   3.359  11.223   7.993
0.022   4.477   6.913 -10.056
0.017  10.869   4.227   7.180
0.017   4.491 -24.402 -17.266
0.016   4.598  11.295  -0.626
0.016  -4.504  11.402  13.532
0.015 -10.973   5.986  15.127
0.014 -13.729  -5.512  -8.809
0.013 -11.816   4.706  -3.793
0.013   4.083  -6.748  13.626
0.012  -3.492  -6.669 -20.537
>362
0.341   2.410  -2.416   6.219
0.169  -4.262   6.138   8.156
0.080 -12.980   6.203   7.433
0.065 -14.528  -2.697 -11.961
0.061  10.980  17.003   7.216
0.057  -3.104   6.659  -0.462
0.048 -10.641   4.621  23.239
0.044   1.909   7.688 -17.552
0.037  -9.707 -12.728 -11.513
0.035  -1.901  -0.525  13.591
0.023  -3.373  15.962 -26.102
0.023   3.465  13.720   6.959
0.022   3.927   7.976  -9.366
0.020   2.190   8.464 -25.851
0.018 -14.053   0.003  -2.820
0.018  11.464   5.926   7.147
0.015  -3.614  -5.863   1.136
0.013 -14.139   6.235 -16.532
0.013  -5.169   1.447 -27.571
0.011  -3.289  -6.269 -19.845
>363
0.165  -3.940   5.291   9.014
0.085  -2.741   7.462   0.471
0.080 -13.426   7.014   8.408
0.054   1.622   8.952 -16.551
0.054 -14.379  -2.258  -9.846
0.046  10.519  16.542   7.935
0.043   1.997  -0.987   6.397
0.036   3.009   8.924   7.002
0.026  -2.703  14.482 -24.070
0.022  -5.642  -3.012 -22.951
0.022  -2.424  -0.999  14.360
0.021  -5.679 -10.540  15.254
0.021  11.374   1.536   9.714
0.021   3.797   9.157  -6.930
0.021   2.219   7.616 -24.885
0.019  -9.987 -11.365  -9.922
0.017   4.213  14.973   1.759
0.016  -4.624  -8.744   1.032
0.016   3.370  -9.799  10.262
0.016 -12.529   4.104  -1.150
>364
0.166  -3.679   3.010   8.937
0.069  -2.117  10.075 -17.000
0.051   9.910  17.020   6.974
0.048 -11.641   6.499   8.397
0.047  -6.653 -12.269  -9.389
0.044 -13.519  -4.643  -9.717
0.040  -2.641   8.407   1.272
0.033   2.062   8.568 -25.207
0.031   2.330   8.481   8.049
0.030   2.478   8.760 -10.250
0.029  -3.017  14.846 -24.888
0.028   1.422  -3.167   7.028
0.026  -4.570  -3.881 -23.556
0.023  11.421   8.379   8.279
0.020 -14.524   1.265 -15.271
0.018   3.846  14.608   1.061
0.017  -5.008  -9.230   0.656
0.016 -13.313  10.344 -16.861
0.013 -14.241   0.968  -1.324
0.013 -11.846   0.338  23.619
>365
0.257  -1.932   0.069   8.633
0.137  -1.541   9.405 -17.731
0.116  -9.634   6.153  24.026
0.104 -11.309   6.583   8.052
0.077  -2.465   7.338   0.886
0.052  -4.665   6.631  14.812
0.044  -4.764  -4.503 -23.887
0.033  11.529  16.718   7.158
0.032  -1.794  10.578 -26.244
0.026 -13.384  -6.069 -11.416
0.026   3.644   9.313   7.655
0.025  12.598   8.602   8.542
0.020  -3.859  -7.553   1.296
0.019   4.904   9.034  -7.547
0.016   5.849  15.074   1.176
0.016 -15.776  -0.164 -16.673
0.014 -12.954   9.119 -16.980
0.011  -3.640  -7.190  12.223
0.010  11.196   1.072   1.474
>366
0.387  -2.410   9.232 -18.289
0.196  -3.764   2.040   8.943
0.064 -11.084   6.836  24.467
0.060  -1.948  10.995 -26.510
0.057  -2.099   8.693   1.516
0.045  -9.561 -12.415 -12.288
0.041  -9.679   7.442   9.256
0.038 -13.470  -5.536 -11.024
0.026  11.010  16.586   7.064
0.026  -4.922  -4.345 -23.410
0.025   4.158  -5.582   8.358
0.023  11.391   1.561   9.529
0.021   3.104   0.321   2.949
0.019   4.738   9.909  -6.010
0.019 -12.104   9.958 -17.477
0.015  -3.070  -6.147   2.782
0.014   4.137   9.926   7.933
0.013  -9.375  -7.295  17.566
0.013 -13.603   1.026 -16.573
0.013   4.894 -24.250 -16.039
>367
0.230  -1.890   9.459 -18.380
0.112  -9.225  -0.112  20.546
0.099  -2.970   1.707  13.104
0.057  -2.761   8.712   2.937
0.049   2.224  -0.330   3.858
0.042 -12.008   7.006  24.971
0.033  -4.606  -4.540 -22.820
0.029   4.104  15.625   4.451
0.029 -14.349  -3.800 -11.264
0.027 -13.377   7.558   8.400
0.027  -6.650 -12.968 -11.947
0.025  12.028  10.432   8.882
0.024   2.135   8.504 -27.046
0.021 -13.905   1.897  -4.321
0.020  10.892   2.417  10.163
0.020   4.097  10.011  -5.874
0.019  -3.049  -6.288   8.950
0.018   3.572   3.535 -18.424
0.014  -3.463  16.833 -26.274
0.014 -12.519  10.904 -18.309
>368
0.223  -1.886   8.987 -17.767
0.165  -2.661   1.399   8.242
0.124 -11.515   6.313   7.999
0.098  -9.620   4.896  22.397
0.054  10.939   2.369   7.230
0.052  -9.459 -12.862 -14.938
0.045   2.542   8.367 -26.632
0.042  -3.620  11.111   8.046
0.041  -2.567   4.216   0.339
0.035 -15.992  -2.559 -15.563
0.030  12.059  13.712   7.446
0.027   4.349   9.052  -7.911
0.025   4.137  10.331   0.188
0.024  -3.916  -4.899 -24.765
0.018 -11.674  12.375 -17.830
0.017  -9.428  -4.515  17.663
0.017   3.192  -1.702   2.621
0.016 -13.182   4.341 -11.628
0.016  -2.425  15.396 -25.403
0.014 -12.332   3.826  -2.841
>369
0.212  -3.846   2.674   8.365
0.197  -1.923   9.131 -17.424
0.157 -10.223   1.155  22.816
0.053  -2.560   8.925   0.201
0.041 -11.698   4.758   7.415
0.041  -9.129  -5.266  17.859
0.039   3.025  -3.388   6.854
0.034  10.499  17.904   6.898
0.024  -3.009  10.493  -8.049
0.024  11.707   2.360   8.439
0.022 -13.795  -5.099  -7.713
0.021   4.660   3.973 -15.868
0.020   3.877  11.274   6.855
0.019  -5.151   8.644  14.572
0.018  -9.384 -13.550 -14.672
0.018 -12.928   1.525  -0.553
0.016  -3.153  16.348 -23.709
0.015 -14.365   1.048 -14.797
0.015   3.863   9.337 -30.715
0.015 -11.955  10.735 -15.804
>370
0.196  -3.574   2.475   9.527
0.178  -2.607   9.223 -16.826
0.144   2.052  -2.265   6.215
0.075 -10.780   1.600  23.316
0.066 -12.410   6.844   8.234
0.054 -14.199   0.555  -6.247
0.051  -2.832   7.202   1.336
0.047 -14.882  -4.670 -13.545
0.027 -10.386 -13.211 -14.890
0.025  10.595  17.461   7.162
0.024  12.105   9.093   8.227
0.024  -4.215  15.718 -23.697
0.023  -5.004  -4.646 -24.147
0.022   3.337   9.347  -8.897
0.021   2.903   9.763   7.541
0.021 -13.166   8.711 -14.565
0.018 -13.190   8.711 -25.128
0.016   4.529  15.042   1.370
0.014 -11.772   6.593  -0.276
0.014 -11.597   0.810 -24.726
>371
0.419  -9.514   2.161  23.235
0.116  -2.682   0.920   7.712
0.109  -2.836   9.828 -16.666
0.056  -2.374   8.032   0.949
0.051 -11.752   7.292   7.546
0.040 -16.361  -0.278 -15.872
0.036   2.070   8.382 -24.877
0.034  10.029  17.637   6.919
0.031 -12.449  -7.130  -9.426
0.031  -5.597   1.463  16.213
0.029  -3.958  15.198 -24.358
0.024   3.581   9.239  -7.701
0.020  12.386   9.736   7.761
0.019  -9.697 -13.095 -14.496
0.018   3.189  10.134   7.347
0.018  -9.359  -7.655  16.955
0.017 -14.434   0.913  -7.249
0.017  11.276   1.315   8.876
0.015 -11.930  10.289 -15.728
0.014  -4.152  -6.549   2.036
>372
0.169  -3.894   9.742 -17.142
0.105  -3.706   3.596   8.245
0.067 -14.855  -0.228  -7.246
0.054 -13.399   6.811   8.264
0.052  -2.875   7.805   0.921
0.040   5.432  -9.072  13.108
0.030   9.470  17.764   6.590
0.030  -3.641  13.495 -24.543
0.029 -10.029   3.560  23.320
0.024   1.848  11.135   7.753
0.022   2.464  10.144  -7.983
0.019  -4.961   0.378  15.771
0.018 -10.950  -9.893  -9.624
0.017   3.394  14.067  -0.003
0.015   1.584   9.805 -31.359
0.015  -3.659   9.194  14.342
0.014 -13.970   7.281 -14.250
0.014 -17.222  -0.822 -16.484
0.014 -12.562   5.756  -0.731
0.013  10.526  -0.972  13.612
>373
0.194  -3.211   9.490 -16.874
0.126  -3.383   2.532   8.366
0.122 -10.649   2.179  23.897
0.082  -2.286   8.985   1.336
0.058 -13.165   6.211   8.638
0.047   5.412  -6.844  10.289
0.035  -3.827  15.333 -24.356
0.029  10.059   1.549   9.542
0.027 -12.970  -7.401  -8.466
0.025   1.505   8.133 -24.312
0.025  12.576  17.592   7.201
0.025   4.268  16.417   7.451
0.023 -14.123   1.806  -1.303
0.023  -4.609   0.271  16.310
0.021  -5.015  -8.645   1.402
0.018  -5.363 -12.380  -7.399
0.018   2.943   9.534  -8.976
0.016 -11.670  10.452 -15.557
0.015  -9.869 -13.081 -14.108
0.015 -15.140   0.340 -13.999
>374
0.116 -12.825   7.119   8.374
0.104  -2.922   1.844   8.363
0.097  -2.711   9.210 -16.362
0.079   4.728  -6.679   9.741
0.072  -2.466   9.008   0.794
0.039  -4.768   8.163  14.725
0.036 -14.849  -0.568 -13.898
0.034  -2.975  13.326 -23.571
0.030   3.614   9.905   7.560
0.028  10.770  16.831   7.396
0.024   3.609   9.259  -7.629
0.021 -13.367  -6.401  -7.480
0.020   2.234   8.402 -29.427
0.020 -13.436   2.719   0.159
0.020 -12.961   7.501 -13.951
0.019  11.612   7.644   8.429
0.019   3.957 -23.636 -17.242
0.017   4.914  15.836   1.362
0.016   4.375   3.191 -15.595
0.015 -10.746   2.784  24.517
>375
0.241  -2.947   0.699   9.756
0.132  -2.759   9.495 -16.610
0.100 -12.740   6.588   8.765
0.087  -2.672   8.467   0.657
0.078   4.549  -5.895  10.465
0.035  -9.411 -12.965 -13.825
0.030  -5.617  -4.089 -23.630
0.030 -15.092  -0.206 -13.978
0.027  -3.445  14.316 -23.127
0.027   4.008  10.409  -6.520
0.025  10.508   2.787   9.228
0.025 -14.197  -4.467  -6.469
0.024   4.010  14.843   2.094
0.022   2.356   8.440   8.219
0.020  11.802  17.839   7.399
0.019   1.722   0.035   3.266
0.019   2.621 -22.470 -15.898
0.018  -5.373  -5.764  16.271
0.017   4.188   3.649 -16.146
0.017 -12.567   8.429 -14.275
>376
0.204  -2.798   0.568   8.903
0.126  -2.013   9.352 -16.470
0.092 -12.196   7.539   7.605
0.089   4.193  -6.618  10.229
0.080  -2.759   8.501   0.735
0.029  -9.034 -13.303 -12.944
0.028  -3.795  15.895 -23.003
0.027  12.141  16.895   6.624
0.026  10.632   2.097   9.530
0.026  -4.070  -4.423 -23.337
0.023 -13.422  -4.772 -13.307
0.022   4.419  10.287  -6.584
0.020   2.500   0.788   2.786
0.018   3.713  10.270   7.552
0.018   6.245  15.763   1.188
0.017  -4.116  -5.290  15.948
0.014 -11.638  10.443 -14.595
0.014   3.594   3.647 -22.193
0.014 -13.718   0.679  -6.430
0.011  -2.311  10.553 -28.941
>377
0.240  -3.237   2.364   7.886
0.151  -2.534   9.729 -16.632
0.128 -11.995   6.539   7.581
0.078  -2.526   7.152   0.770
0.053  11.760  15.642   6.345
0.033 -13.099   2.268   0.493
0.032  10.508   0.089   8.566
0.026  -3.475  -5.204 -22.980
0.023   4.156   8.095  -8.462
0.023   3.422   7.168   6.869
0.022   4.470  -9.601  15.024
0.022   4.449  13.646  -0.027
0.021 -14.402  -0.709  -7.531
0.020   3.365  -3.981   6.820
0.020   4.574   3.791 -15.968
0.020  11.156 -23.992 -17.925
0.018  10.740   7.052   0.897
0.018 -10.100  -9.791 -13.839
0.017  -4.959  16.024 -24.150
0.016  -2.455   7.620 -29.996
>378
0.287   2.528  -4.144   8.680
0.186  -2.223   8.724 -16.219
0.082  -4.258   8.487   7.570
0.068  -2.027   1.754   1.791
0.061  -9.566 -12.962 -13.180
0.050  13.021  16.299   6.106
0.038  11.184   2.263   8.413
0.037 -13.511  -4.990 -13.304
0.036  -3.492   1.344  15.081
0.031  -2.857   9.599 -29.853
0.025 -12.079   4.931   7.655
0.024   4.086  10.752   0.628
0.023  -4.602  15.553 -23.084
0.021  -2.094   9.261  -4.804
0.017 -12.285   3.375  23.732
0.017  -4.284  -4.903 -23.821
0.016 -11.462  10.107 -14.232
0.016 -12.533   2.811  -0.082
0.012   2.553   7.764 -22.601
0.012   4.529   2.910 -15.759
>379
0.154   2.023  -2.261   8.103
0.118  -1.987  10.241 -16.387
0.095 -12.300   7.430   8.393
0.083  -4.168   7.016   8.241
0.050  12.139  15.750   6.964
0.038   2.476   8.318 -23.028
0.028   3.946  10.944   0.872
0.025  -2.062   2.381   1.634
0.025 -14.714  -0.208 -15.060
0.024  11.696   7.758   8.103
0.020   4.136  10.041  -7.107
0.019  -4.405  15.250 -22.601
0.018 -11.922   9.944 -15.167
0.017 -11.974  -7.248  -7.205
0.016  -4.628   1.387  16.014
0.015 -13.902   1.114  -6.939
0.015  -4.284  -7.341   1.461
0.015 -10.619   1.849  23.598
0.014   4.589  -8.067  14.447
0.011  -2.579  15.642   8.203
>380
0.120  -2.982   2.663   9.020
0.083  -1.969   8.200   1.221
0.061 -12.575   6.737   7.960
0.056  -2.138  11.644 -17.692
0.054   2.974  -5.031   8.550
0.053 -10.869  -9.758 -11.412
0.051   1.985   9.139 -25.967
0.042   1.329   0.803   2.311
0.030 -14.524  -1.300 -11.340
0.027 -14.210   1.456  -3.024
0.025   2.448   8.283 -11.685
0.024  12.123  16.898   7.814
0.023  -4.865 -10.236   0.901
0.020   2.257   9.859   8.635
0.020  -5.187   9.450  15.820
0.017  11.929   7.433   8.697
0.016  -4.873  -4.468 -23.695
0.016  -5.100   0.208  16.730
0.015  -9.703  -6.753  18.252
0.015   3.998  13.613   1.071
>381
0.168  -4.570   8.505   8.935
0.074  10.694  16.273   7.209
0.065  -2.013   9.711 -16.917
0.061  -3.007   8.022   0.570
0.041   2.286  -0.167   7.241
0.038 -12.354   4.814   7.784
0.031   3.401  10.988   7.807
0.025 -10.030   0.977  22.777
0.024 -13.647  -5.270  -7.524
0.024  -5.174 -11.002   0.358
0.024   3.517 -22.980 -16.612
0.023  -3.925  14.068 -23.448
0.023   4.394  10.144  -7.177
0.021 -13.769   1.484   0.322
0.020  -5.603   3.063  15.402
0.020  -2.472   9.112 -30.158
0.020 -12.303   9.114 -25.716
0.019 -14.708   0.201 -14.884
0.018  -5.837  -9.102  15.620
0.016  -9.335 -13.626 -13.231
>382
0.217  -2.645   3.224   7.323
0.166  -2.121   9.806 -16.722
0.124 -12.645   7.425   8.046
0.073  -2.885   8.289   0.690
0.068  10.459  16.217   6.457
0.049  -3.756  15.910 -23.861
0.045   2.184   9.026 -23.486
0.039   3.893   9.078  -8.325
0.036 -11.617   2.663  23.064
0.035   3.060   9.925   7.588
0.026  10.703   1.842   8.349
0.024   4.508   3.816 -15.547
0.021 -12.850  -6.835  -7.891
0.020  -5.349 -10.671  15.498
0.019 -13.237   2.749   0.744
0.018  -2.757  -5.957   7.134
0.017  -3.601  -4.265 -23.713
0.016 -14.350   0.355 -14.958
0.015 -12.396  10.174 -16.378
0.014 -21.400  25.179 -15.528
>383
0.162  -3.887   4.845   8.026
0.107  -2.981  11.542 -17.381
0.056   1.354  -1.924   7.141
0.045 -14.559  -4.619  -8.357
0.044  11.414  13.804   5.584
0.039   1.926  11.032  -0.687
0.035   2.685   9.806  -9.245
0.028 -13.312   6.016   7.492
0.027 -14.364   0.820  -2.164
0.024  -4.243  -3.973  14.346
0.024 -11.813   4.031  23.031
0.022  -5.692 -11.202  -0.603
0.020 -10.518 -12.210  -9.894
0.018  -4.870  18.065 -24.041
0.017   9.356  -3.498   8.209
0.015 -12.601  12.023 -15.978
0.015   3.814  16.775   7.046
0.014   4.769   3.048 -16.783
0.013  -3.481  -3.237  -0.073
0.011 -14.949   0.985 -14.941
>384
0.098  -2.738   1.728   6.883
0.080  -1.903  10.446 -16.480
0.065 -12.661   7.312   7.963
0.057  11.075  15.680   5.717
0.053  -2.962   7.501   1.180
0.046 -14.450  -0.152  -0.244
0.040  -6.130  -8.304  14.889
0.037  -5.302 -16.019 -14.345
0.030   3.675   8.860  -9.380
0.028  -4.922   2.373  14.729
0.027 -14.428  -3.972 -13.501
0.026   3.574  10.540   7.120
0.022 -12.721   7.929 -26.925
0.020  -4.849  16.016 -22.399
0.019   3.434  -4.776   7.302
0.018  -3.443  -5.505 -22.259
0.018   5.550   3.022 -15.667
0.015   5.343  15.293   0.065
0.014   2.817 -22.955 -16.069
0.013 -12.811  10.026 -15.539
>385
0.095  -2.243  10.373 -17.141
0.089  -2.678   1.361   7.245
0.063  10.355  15.833   5.934
0.041  -3.388   8.842  -0.840
0.039  -4.035   8.394  13.176
0.036 -13.783  -6.297  -8.872
0.035   4.318  -7.017  12.632
0.034   3.211   9.346  -8.990
0.030   2.733  10.541   7.673
0.030 -14.997  -0.980 -15.281
0.027 -14.463   0.836  -1.468
0.023  -5.389  -7.734  14.999
0.022  -3.823  16.023 -23.335
0.022 -13.110   7.776 -26.887
0.017  10.200   1.534   7.193
0.016   4.218   3.534 -16.197
0.016   4.686  15.799   0.234
0.015   2.322   8.470 -24.992
0.015  -3.679  -5.460 -22.795
0.014  -5.945 -12.875  -8.478
>386
0.222  -4.534   7.884   8.204
0.163  -2.228   9.538 -16.489
0.055  -2.725   2.793   1.602
0.055   5.909  17.279   7.535
0.051   2.102  -0.201   8.152
0.030   3.369   9.455   7.884
0.028 -13.828  -5.244  -8.044
0.027  11.220  10.817   6.990
0.025  -3.930  14.714 -22.371
0.024 -11.607   3.956   8.142
0.022 -13.216   8.930 -15.011
0.022  -4.821   2.140  15.031
0.020   3.875   9.529  -7.473
0.020  -4.194  -8.327   1.077
0.017 -14.502   0.257 -14.380
0.017  10.562   2.083   7.803
0.016 -13.152   1.776   0.254
0.016   6.065  -7.173  13.734
0.015  -2.173  16.151   7.634
0.015 -13.137   8.497 -26.164
>387
0.199  -3.988   7.758   8.763
0.145  -1.910  10.099 -16.849
0.079  -2.322   8.879   0.019
0.053  10.159  16.264   6.412
0.038   2.424   8.962 -23.789
0.037 -12.377   3.948   7.569
0.035 -14.612   0.784 -14.702
0.029 -13.220  -5.704  -9.244
0.029 -12.536   9.572 -15.852
0.027 -13.453   1.490  -1.209
0.026  -2.443  10.004  -8.641
0.025   2.920   0.530   7.392
0.024  -4.071  15.595 -23.506
0.019  -8.887 -12.776 -13.507
0.017 -10.538   7.684  24.259
0.016  -2.805  -5.268   7.037
0.014 -10.217   8.694  15.345
0.014   3.400  10.862   6.820
0.012  14.519 -23.910 -41.704
0.012   5.694  -7.154  14.716
>388
0.254  -2.067   8.879 -16.855
0.246  -2.925   4.175   8.782
0.121  -2.750   8.317   0.310
0.046 -14.712  -2.876 -14.848
0.043  10.821  16.257   6.615
0.042   2.321  -3.176   7.568
0.041 -12.198   7.404   7.485
0.024  -3.018  10.391  -8.924
0.022 -13.655   2.099  -8.380
0.021   2.526  11.526   8.024
0.019 -12.441  11.245 -16.056
0.016 -13.477   2.665  -0.076
0.016   3.537   4.338 -24.605
0.015  -3.986  15.750 -23.062
0.015  -9.690  -8.222  16.885
0.014  -4.697  -4.586 -24.168
0.013  10.259   1.727   8.641
0.013  -6.232 -12.332  -7.008
0.012   4.321  15.376   0.579
0.011   3.488 -12.362 -23.556
>389
0.328  -3.633   5.014   7.995
0.115  -1.938  10.071 -16.633
0.059 -14.878  -2.660 -15.330
0.048   2.550  -2.667   7.953
0.041  10.976  15.849   6.390
0.038   2.763   8.492 -10.091
0.037 -13.051   3.788  22.593
0.036 -13.924   0.949  -0.645
0.034   2.741  12.055   7.591
0.031 -11.652   3.558   7.248
0.024   3.992  -9.372  14.641
0.023 -13.754  -5.405  -7.804
0.023   2.515   8.903 -23.672
0.023   2.725  10.032  -0.672
0.021 -13.137   3.443  -8.359
0.021  -2.980  -1.800   0.609
0.021  -3.847  -3.955 -23.992
0.020  -3.436  15.763 -23.880
0.017  10.851   3.886   7.591
0.016  -9.825  -7.747  17.101
>390
0.184  -2.207   9.817 -16.282
0.136  -4.039   8.418   7.389
0.094  -2.054  -0.025   7.445
0.050  10.909  15.400   6.253
0.043 -12.751   8.035   9.860
0.042 -14.015   0.828  -0.495
0.032   3.084  11.231   0.914
0.029   3.874  -7.228   8.748
0.028   4.158   8.518  -8.185
0.021 -12.247  10.468 -15.224
0.019 -14.306  -0.667 -14.802
0.017  10.755   0.739   8.649
0.015  -4.969   3.422  15.196
0.015 -11.927  -8.180  -7.565
0.014  -4.979 -13.307  -7.333
0.013  10.772   8.488   1.767
0.013  -5.529 -12.078   0.641
0.012 -11.973   6.865  -7.371
>391
0.240  -3.838   3.332   8.372
0.158  -2.434   9.562 -17.050
0.065  -2.190   8.893   0.376
0.062   2.459  -3.773   6.816
0.033 -11.860   4.541   6.112
0.031  11.407  16.665   6.483
0.022   3.710  11.002   7.318
0.022 -12.302  10.715 -16.503
0.021 -14.250  -4.650 -10.612
0.020  -3.036  11.284 -24.928
0.019  -2.216  10.175  -7.551
0.017   3.827  -5.996  15.205
0.014 -11.067   3.556  22.221
0.013 -14.141   2.848 -15.481
0.012   5.434  16.255   1.151
0.011 -10.009   8.579  15.215
0.011  -4.364  -4.642 -24.037
0.011  -9.680 -12.149 -11.004
>392
0.138  -1.860   9.944 -17.340
0.063  -1.569   0.437   5.971
0.053 -11.967   4.083  23.716
0.047  -2.159   7.646   0.202
0.040  -3.572   7.801   9.271
0.033  11.106  16.800   7.965
0.032  -3.978  14.329 -23.831
0.027   4.636  -6.614   8.540
0.025 -12.257  10.656 -16.172
0.025  -9.438  -7.080  17.115
0.023   4.774  10.345  -6.935
0.021  -8.581 -13.570 -13.210
0.020 -13.649   2.090  -6.265
0.020 -16.959   3.948   9.530
0.018   4.638  10.972   8.353
0.016  11.011   1.466   9.411
0.014   5.893  14.552   1.239
0.012   2.470   9.095 -24.527
0.012 -13.864   0.018 -15.100
0.012  -4.706   2.526  16.623
>393
0.198   2.941  -2.508   6.106
0.179  -5.502   8.222   8.411
0.157  -2.472   9.524 -17.078
0.050 -12.126   3.719   7.564
0.042  -3.122   8.787   0.200
0.037 -14.588  -3.723  -8.021
0.037  11.383  12.570   6.420
0.034   3.236  -4.075  14.527
0.034 -13.015   4.649  23.229
0.033   3.665  10.320   7.803
0.029   2.447   8.453 -10.337
0.028  -5.098  -6.068  15.538
0.026   1.202   9.694 -24.785
0.025  -4.271  15.820 -25.362
0.023  -5.569 -12.639  -8.405
0.023 -14.408   1.181  -1.196
0.018 -12.505  11.243 -16.346
0.015  11.349   2.982   8.039
0.015  -5.744 -11.350  -0.358
0.012  -4.477  -5.615 -23.425
>394
0.152  -3.957   3.361   9.219
0.105  -2.148  11.087 -17.280
0.080 -12.985   3.531  23.724
0.076 -11.183   6.954  10.179
0.066  -2.471   6.801   1.731
0.044   2.132  -0.602   4.124
0.040  10.827  11.789   2.878
0.038   5.003  10.447  -5.791
0.032 -10.045 -10.468  -9.570
0.030 -13.284   2.614   2.811
0.024   3.945   7.877   7.139
0.024  11.894   2.459   9.583
0.023 -14.341  -1.190 -15.180
0.019  -2.467  10.809  -8.941
0.018 -12.621  10.614 -16.162
0.017  -4.607  -9.995   2.465
0.017 -10.792  -6.512  18.445
0.017   2.461   8.945 -24.139
0.016  -4.627  -3.636 -22.791
0.015   4.592  -7.851   9.621
>395
0.172  -3.844   2.238   8.769
0.145  -2.378  10.324 -16.572
0.082   2.426  -3.498   6.867
0.049 -12.225   4.037   8.232
0.042   3.857  10.168  -8.011
0.038  -2.383   8.180   0.417
0.038  12.204  10.492   6.998
0.036 -14.095   0.201  -7.303
0.031   3.366  10.368   7.338
0.030 -13.877  -5.032 -14.001
0.029  -6.092   8.351  14.327
0.028  -4.481  14.800 -23.352
0.026  10.873   2.605   7.732
0.018 -12.162  10.562 -15.992
0.016  -6.019 -12.065  -8.494
0.016  -5.109  -8.813   1.161
0.015   4.745  16.116   1.009
0.014  -9.489  -8.314  17.006
0.012   2.561   8.322 -23.560
0.011  -4.343  -5.610 -23.103
>396
0.207  -4.686   3.356   8.926
0.149  -1.744  10.041 -16.180
0.052   2.309  -3.626   6.811
0.043 -13.701   0.042  -7.028
0.037  11.441  16.625   6.952
0.034  -2.197   8.190   0.663
0.027  -9.683   7.666  13.873
0.026  -5.317 -12.653  -7.726
0.026  -4.362  14.950 -22.455
0.024 -13.462   1.995   0.827
0.023   4.222   9.358  -8.430
0.022 -13.014   8.162  24.930
0.021  -4.020  -7.224   2.083
0.020   3.340  10.749   6.820
0.018 -12.033  10.374 -14.656
0.016  11.173   2.100   8.987
0.012  -3.468  -5.707 -21.427
0.012   3.952  -6.465  14.815
0.011 -13.733  -4.701 -13.964
0.011   4.547   3.689 -14.951
>397
0.202  -5.733   8.163   8.731
0.087  -2.391  10.805 -16.395
0.065   2.032  -2.947   7.702
0.061  -2.687   8.947   0.331
0.051  -9.915   7.859  23.538
0.042 -13.532  -4.117  -7.562
0.042  12.432  13.152   6.780
0.028   2.169   9.787 -23.529
0.025 -13.729   2.187  -0.102
0.021   3.130  10.921   7.634
0.020   3.622   9.931  -8.166
0.020  -4.791  15.982 -23.132
0.019  -9.951   5.014  15.434
0.018  11.405   2.786   8.709
0.016 -12.023  11.293 -15.239
0.016  -9.372 -13.233 -14.405
0.014   2.554   2.712   1.126
0.014 -14.517   1.553 -14.581
0.013  -5.202  -7.076  14.863
0.012  -5.319 -11.255   8.041
>398
0.194  -5.415   8.139   8.902
0.176  -2.651   9.994 -16.991
0.144  -2.138  -0.084   8.076
0.043 -10.735   2.992  16.217
0.040  -2.592   7.032   0.854
0.037  11.726  14.549   6.747
0.030   3.334   6.923   7.844
0.027 -14.244   1.211  -0.576
0.025   4.164  -8.040   8.357
0.023 -11.914  10.441 -15.334
0.023 -13.424  -5.302  -7.816
0.022  -5.120  15.756 -23.327
0.021   3.908   8.346  -8.631
0.018  10.753   0.148   8.721
0.017   5.031  13.754   0.854
0.017 -14.296  -0.663 -15.327
0.016 -12.733   6.322  -7.535
0.015 -11.665   2.025   8.093
0.014  -5.528 -12.320  -7.893
0.012  -5.205 -10.905   0.466
>399
0.328  -6.490   6.168   9.755
0.139   2.220  -1.734   7.019
0.089 -10.568   4.786  23.306
0.081  -3.525   5.505   1.289
0.080   1.124   8.728 -15.058
0.046  11.836  16.613   7.072
0.037 -15.015  -1.743 -14.054
0.032 -14.104   1.830   1.351
0.029  -2.787  13.151 -21.855
0.024  12.230   5.106   8.351
0.021   3.196  12.512   1.305
0.020   3.801  12.043  -6.667
0.018   4.311  -9.634   9.785
0.018 -13.308   4.601  -6.118
0.017  -6.325 -11.551  -6.674
0.015   9.495  -1.427   1.676
0.013  -6.085   1.075  16.084
0.013 -13.786  10.056 -15.215
0.012   2.226   7.046 -23.460
0.012  -4.638  -2.021 -24.396
>400
0.118  -5.759   7.381   9.700
0.084   2.470  -1.417   8.173
0.079  -3.193   8.618   0.730
0.061  -2.004   9.983 -17.351
0.042 -14.080  -5.678 -11.126
0.040  -3.683  14.299 -25.776
0.032 -12.006   0.851  19.754
0.030   4.375   9.922  -6.142
0.029 -16.372   0.401 -15.988
0.027  11.653  15.135   5.011
0.023  12.807   7.159   9.174
0.020 -14.249   1.961  -2.265
0.019  -5.142  -7.504  15.057
0.019   3.470   8.199   5.350
0.016 -13.339  10.353 -16.736
0.013  -4.034  -9.142   5.336
0.012  10.527   2.082   1.948
0.012 -11.260  -1.537 -22.824
0.011  -2.350  -1.747 -25.470
0.011  -5.395 -13.606 -10.111
>401
0.177  -5.159   4.206   9.681
0.110 -10.770   3.660  22.588
0.086   2.065  -1.022   6.173
0.083   1.570   8.067 -14.653
0.064  11.919  17.303   5.911
0.058  -3.436   8.515   0.755
0.044 -13.247   3.129   7.861
0.039 -14.941  -3.045 -14.304
0.035 -14.597  -0.127  -5.289
0.032   4.267   9.552  -7.141
0.029   3.171   9.922   6.472
0.026   3.320 -23.189 -15.821
0.025  -4.002  14.879 -22.231
0.023  -4.634 -13.414  -8.790
0.018  10.947   1.959   7.835
0.018  12.803 -24.490 -41.244
0.017  11.344   9.767   1.756
0.015 -12.740   7.850 -26.464
0.015   3.959  15.328   0.153
0.014 -16.937  -2.469   2.304
>402
0.248 -11.459   3.304  22.086
0.152   2.350  -1.206   6.764
0.103   1.081   8.198 -15.060
0.077  11.790  16.438   6.047
0.066  -4.799   7.400   7.953
0.053 -14.904  -0.572  -6.934
0.047   0.986   9.272 -23.123
0.042 -15.550  -1.291 -15.447
0.036  -3.442   2.846   0.750
0.035 -13.837   6.101   8.955
0.029   1.692   9.676   1.176
0.026  11.734   7.243   6.315
0.026  -4.255   0.517  14.864
0.022 -11.384  -5.236  17.362
0.021 -13.156   7.117 -27.286
0.021   3.560  15.628   6.757
0.016 -11.581  -9.838  -9.099
0.015  -5.458  14.695 -16.710
0.015 -14.583   7.352 -14.347
0.015   8.948   0.061   1.632
>403
0.130   3.325  -2.839   5.634
0.113 -13.335   4.138  23.403
0.112  -4.349   2.910   7.857
0.074 -14.589   0.017   0.162
0.070  -1.995  10.533 -17.278
0.038   2.438   8.217 -10.641
0.036  -3.165   8.448  -0.472
0.034  12.304  17.202   5.625
0.029  -4.129  15.515 -24.008
0.028  -5.337 -11.195  -1.352
0.027 -12.976   8.001 -26.880
0.024  -9.697 -12.683 -15.247
0.023 -18.619  -0.570  16.191
0.023 -13.847  -6.042  -8.058
0.021  11.188  10.055   0.630
0.020  10.817   1.499   6.808
0.014   4.116  15.311   0.125
0.012   2.900   9.438   5.943
0.012  11.963 -24.281 -18.704
0.011 -14.912  -0.611 -15.505
>404
0.238  -4.628   2.835   9.295
0.129 -13.108   3.676  22.814
0.082 -18.214  -0.790  17.041
0.068   1.423   8.229 -15.596
0.061   2.817  -2.994   6.441
0.056  -2.881   2.707   0.767
0.051 -14.570  -3.711 -13.771
0.041   4.128   9.362  -7.465
0.038   2.359   9.979   0.681
0.031  -6.012 -12.328  -7.123
0.028  12.069  16.501   6.523
0.023  -1.876  11.306 -22.306
0.023  -4.799 -10.853   8.179
0.020  11.707   2.196   8.555
0.020  -4.384  -4.289 -23.393
0.019 -13.927   0.898  -0.060
0.017 -10.653   8.102  16.369
0.011   3.198   4.153 -24.361
>405
0.199  -1.272  -0.404   7.834
0.158  -4.495   7.968   9.287
0.048  -1.299  10.617 -16.301
0.047  -2.965   7.707   0.204
0.039   3.515   8.494   8.116
0.031  12.806   8.555   8.078
0.030   5.188   8.910  -7.506
0.027   2.738   8.004 -24.304
0.025 -15.934   0.172   1.315
0.019 -12.163  -7.193 -13.837
0.018   6.647  14.523   1.231
0.016  -4.053  -7.965   1.986
0.015 -10.025   6.169  23.736
0.015 -13.922   0.281  -8.188
0.014  -4.468 -12.433   8.705
0.013 -17.821  -1.213  17.686
0.012  -3.343  -5.902 -21.727
0.012  11.198   1.527   1.395
0.012 -13.224   8.786 -14.555
0.011   3.008  -0.964  14.657
>406
0.272  -9.876   7.528  10.555
0.141  -3.546   2.069   8.274
0.140  -2.347   9.837 -17.394
0.054  -3.294   8.678  -1.178
0.050  13.608  16.190   6.443
0.039   2.707  -3.526   7.297
0.029   4.428   9.583  -8.268
0.029 -14.800  -3.765 -10.565
0.028  11.566   2.435   7.366
0.025 -13.945   1.997   0.362
0.022  -4.052  16.802 -24.562
0.021   1.213   9.245 -25.063
0.021   3.610   9.563   7.361
0.019   2.632   2.108   1.581
0.015  10.112  10.375   0.268
0.014  -6.519 -13.070  -9.971
0.013 -12.557  10.827 -16.196
0.011   4.457 -23.794 -17.453
0.011  -3.977  -4.622  13.828
>407
0.277  -4.203   4.532   8.669
0.176   2.101  -2.478   7.249
0.089  -1.306   8.447 -14.992
0.072  11.495  16.991   7.239
0.065  -2.786   8.320  -0.025
0.060  -9.982   4.707  15.224
0.039 -12.145   4.474  23.399
0.025 -14.222  -2.725 -12.555
0.024 -13.078   2.280  -3.509
0.023   4.056  10.914   3.696
0.019   3.522   8.982  -8.358
0.017   4.702 -23.967 -17.072
0.017  11.789   3.526   8.307
0.015  -1.942  12.039 -27.166
0.013  -3.375  -5.581 -20.494
0.013 -17.714   0.215  17.220
0.011  -9.402 -13.401 -12.595
0.011   3.449  -5.570  14.689
0.011 -11.900   9.898 -13.429
0.010 -11.807  -5.220  17.688
>408
0.224  -3.259   1.412   9.208
0.124 -11.529   6.954  24.735
0.116   2.795  -3.092   6.433
0.098  -2.031   9.542 -16.951
0.055   5.001 -23.589 -17.298
0.052  -3.052  10.078   5.983
0.047  12.596  17.284   6.218
0.024  12.062   8.952   8.628
0.023 -13.480   8.703 -15.869
0.023 -14.228   0.880  -1.214
0.023  -3.208   4.057   0.565
0.022  -3.658  14.609 -23.484
0.022   4.669   9.042  -6.979
0.020 -17.519  -0.518  16.874
0.020   4.126  11.380   2.087
0.018 -13.098   8.095   6.921
0.018 -14.226  -3.791  -7.824
0.016  -3.475  -8.102   2.728
0.014  -3.311  10.637  -5.170
0.014  -4.500 -13.398  -8.209
>409
0.200  -1.831   9.676 -17.818
0.168 -12.512   3.265  22.470
0.141  -2.347   1.009   7.916
0.111  12.190  16.504   6.110
0.056  -2.442   9.159   6.331
0.040 -17.454   0.044  16.831
0.026  -2.185  10.693 -28.144
0.026  -2.636   9.678  -7.337
0.026 -14.075   0.593  -3.622
0.025  11.563   3.561   7.104
0.022 -14.192  -4.089 -12.028
0.021   3.498  -4.561   6.330
0.019 -16.817   2.675   7.661
0.019 -12.483   8.618  16.383
0.019  -9.300 -12.691 -13.223
0.019  -9.535  -5.403  17.637
0.018   4.393  11.339  -0.033
0.015 -11.975  10.991 -15.382
0.013  -5.117 -11.537   0.026
0.011 -10.158  17.560 -19.924
>410
0.137   2.969  -2.820   6.357
0.100  -3.355  11.469 -17.705
0.090 -16.059   5.215   9.107
0.087 -11.945   6.283  22.648
0.066  -3.037   4.534   8.330
0.061  11.935  16.419   6.411
0.028  -1.679  11.651 -26.356
0.027 -15.867  -2.573 -15.087
0.026   3.670   6.857 -14.217
0.022  12.804   4.280   8.302
0.021   3.848   5.173   0.701
0.021 -13.977   1.251  -2.030
0.020 -17.460  -0.132  16.880
0.015  -2.573  -0.844  14.447
0.015  -2.484  12.142  -7.517
0.014 -13.125   4.805 -10.880
0.014  -4.067  -3.167 -23.531
0.012  -4.523  19.351 -25.432
0.012   4.441  10.614   7.871
0.012  -9.446 -12.636 -11.350
>411
0.295   3.246  -3.100   7.939
0.168  -1.476   9.281 -17.198
0.084  12.223  15.708   6.997
0.044  -3.283   5.655   7.781
0.042 -16.368   5.572   6.711
0.039 -11.111   7.592  22.822
0.030 -13.235  -6.779  -7.340
0.028   4.274   7.493  -9.132
0.023  -4.236  -5.794 -23.390
0.022  -9.942 -12.868 -11.821
0.022  12.460   6.464   8.064
0.019 -11.390  13.793 -18.249
0.018  -5.714 -11.483  -0.408
0.018 -16.548  -1.866   1.405
0.017  -2.254  10.502 -25.915
0.016 -18.024   0.600  16.375
0.015 -14.581   1.087 -14.427
0.015   3.778   9.821   0.435
0.013  -3.865   0.673  14.199
0.012 -12.279   6.037  -8.210
>412
0.168 -12.989   5.398  22.755
0.160   2.912  -2.681   6.475
0.090 -14.182  -3.056 -12.215
0.073  -1.866  10.187 -17.631
0.072  -3.618   3.526   8.567
0.063  12.107  16.335   7.149
0.039  -3.039   5.819   0.304
0.035  -6.871 -13.431 -11.141
0.033 -14.643  -1.720  -3.455
0.030  -3.086  12.787 -26.726
0.029   4.169   9.029  -7.741
0.024 -13.891   5.106   8.204
0.022   4.578  12.686   0.824
0.021   3.596   5.433 -24.438
0.020 -17.659  -0.387  16.700
0.017  -5.545 -12.261  -3.315
0.017  12.280   4.321   8.832
0.016  -4.664  -1.448  15.350
0.015   3.580  -9.139  14.657
0.015   2.844   8.730   7.807
>413
0.322  -2.497   8.831 -17.263
0.184 -11.809   5.527  22.889
0.154  -3.920   4.277   8.798
0.100 -14.859  -1.768 -15.243
0.065   2.239  -2.026   6.669
0.050  -2.767   5.965   1.035
0.039  12.021  14.042   6.489
0.035 -12.894   4.545   7.908
0.034 -14.017  -5.430  -7.523
0.028   3.582  10.185   7.706
0.023 -14.061   0.759   0.245
0.022   3.785   9.314  -8.495
0.022  -2.471  10.523 -25.268
0.022 -10.017 -12.032 -11.498
0.020  11.850   4.477   8.147
0.018 -12.868   3.922  -7.165
0.017 -17.292   0.101  17.158
0.017   3.894  -9.007  13.990
0.017  -3.379  -3.352 -18.841
0.016 -12.650  -2.445 -23.389
>414
0.187  -1.740  -1.245   6.739
0.136  -1.681   5.368   0.493
0.096  -2.554  11.546 -19.004
0.054 -10.608   5.018  22.418
0.045  -3.501   3.860  13.142
0.042  12.456  16.472   6.194
0.036   2.040   8.225 -12.967
0.031  -1.629  11.358   7.230
0.028   3.675   9.591  -3.970
0.028 -14.292  -2.402 -12.187
0.027 -13.382   0.796   0.291
0.021 -18.014   0.995  16.884
0.019  11.613   3.987   7.605
0.017 -12.191   4.671  -8.515
0.017 -10.895  13.425 -19.193
0.014 -10.172 -12.620 -12.478
0.013 -17.084  -0.903   7.185
0.013   5.356  16.110   0.712
0.013   4.811  -9.105   7.693
0.012  -2.763  11.863 -27.332
>415
0.196  -1.971   0.345   8.484
0.184  -1.066   9.073 -17.013
0.050 -15.184  -0.493   1.264
0.043 -15.396  -1.863 -14.772
0.041  -2.014   7.946   0.498
0.041   4.444  -4.963   6.423
0.033  -2.254  11.122 -25.456
0.032 -17.953   0.415  17.256
0.032  13.154   9.254   7.548
0.029  -8.713   2.182  16.324
0.027   6.356  10.552   0.263
0.027   7.559  16.095   7.476
0.026  -0.940   9.074  -7.958
0.026 -11.292   8.861 -11.092
0.023  -3.182   7.500  13.514
0.021  -8.472 -11.957  -8.003
0.021 -10.242   6.285  24.628
0.020 -12.653   1.881  -7.194
0.015   4.267   1.621  13.838
0.015  -9.243  15.493 -18.056
>416
0.115  -4.193   8.305   8.345
0.092 -10.607   6.461  23.444
0.071  -3.023  11.348 -17.882
0.064   3.224  -2.644   6.345
0.049 -10.899   7.755  15.286
0.048  11.122  15.193   6.706
0.044 -17.872   0.021  16.494
0.040  -3.077  12.558 -27.124
0.036 -15.972  -1.791  -2.597
0.036 -16.452   4.423   8.898
0.032   2.467   7.980 -11.877
0.026 -16.061  -1.545 -14.656
0.026  11.735   3.847   7.332
0.026  -2.710   5.265   0.165
0.025 -11.245  -8.871  -7.950
0.025  -5.105 -11.252  -2.811
0.021   4.102   9.468  -0.286
0.018  -3.795   1.795  13.482
0.017  -3.634  -4.891 -19.579
0.016  10.283 -12.070 -12.252
>417
0.191  -3.198   1.373   8.442
0.101  -2.158  11.020 -17.748
0.075  -2.360   8.496   0.246
0.058 -11.870   8.041   8.961
0.051 -11.923   3.134  22.123
0.037 -14.404  -0.605 -11.941
0.031  11.832  16.379   6.443
0.031   3.994   9.285  -8.200
0.030  -3.353  11.447 -26.251
0.027   3.184  -4.720   6.177
0.026 -13.542   1.742  -0.021
0.025 -12.099  -7.832  -7.947
0.021 -17.909  -2.416  17.324
0.020 -10.586  -6.964  16.561
0.019   2.933   2.507   1.559
0.018 -13.255   9.227 -17.190
0.018  11.006   1.773   8.934
0.017   3.566   9.748   7.376
0.017  -3.622  -6.843   1.644
0.016   4.465   4.769 -17.596
>418
0.230  -2.148   9.509 -16.806
0.129  -3.262   2.000   9.429
0.056  -1.970   7.966   1.285
0.053  11.148   2.044   8.711
0.050 -15.635   0.173 -16.670
0.048   3.150   0.070   3.783
0.036 -10.325   7.381  10.951
0.034 -16.079  -0.350   2.809
0.033  11.734  10.442   3.322
0.031   4.965  -5.920   8.944
0.025   5.368   9.111  -5.314
0.024 -11.289   9.625 -15.462
0.020  -4.316  15.584 -24.196
0.019  11.998  17.222   7.609
0.019  -9.911   8.002 -26.544
0.015 -12.153  -7.559  -8.203
0.015 -10.897   0.561  20.231
0.015  -3.728  -7.359   3.135
0.013 -13.541   1.344  -8.591
0.012   4.553   8.156   8.534
>419
0.204  -1.847   0.725   8.281
0.131  -1.621   9.616 -16.912
0.065 -10.830   4.195  23.123
0.057 -15.232   0.401 -15.277
0.056   5.483 -24.561 -17.220
0.047  11.631  16.821   7.049
0.036  -2.521   8.688  -0.017
0.035  -1.884  10.349   8.120
0.033   4.125  -4.649   7.455
0.031 -17.231  -0.277  17.847
0.030 -11.066  -7.631  -7.500
0.026 -11.140  10.155 -14.963
0.026 -15.745  -2.077  -1.387
0.020 -10.558  -5.498  17.409
0.019   5.832  11.279   0.847
0.018  -1.674   9.934  -8.383
0.016 -16.709   4.547   8.449
0.014   4.324   2.878   1.672
0.013 -10.261  18.124 -23.517
0.012  -0.763   5.503 -23.761
>420
0.203  -2.326  10.123 -17.451
0.070  11.466  15.899   6.349
0.066  -3.085   6.647   7.717
0.064 -10.713   2.460  21.578
0.044 -13.880  -1.290 -11.560
0.043 -14.100   0.166  -2.428
0.033   3.361   7.752 -11.977
0.033  -3.933  11.365 -26.604
0.032 -17.715  -0.982  16.866
0.027   3.263  -1.392   6.424
0.026 -11.988   6.433  -8.210
0.026 -11.044 -10.087 -10.591
0.024 -12.117   9.077   7.858
0.024 -11.131  15.235 -18.618
0.021  11.705   7.379   7.568
0.016 -13.202   7.504 -16.585
0.016   3.499   7.782   0.220
0.014  -3.311  13.597  -7.767
0.013 -17.879  -0.455   8.139
0.013  -5.186   2.195  14.913
>421
0.183  -1.717   9.101 -16.776
0.157  -4.103   6.672   9.231
0.075  13.604  15.873   7.590
0.059   2.967  -2.336   7.259
0.055  -2.203   7.704   0.916
0.049 -14.228  -2.041 -10.522
0.042  -3.219   9.403 -25.920
0.034   4.096  12.748   5.732
0.030 -18.341  -0.794  16.809
0.026  11.976   5.419   8.429
0.025  -5.246  -9.311   7.261
0.024   4.216   8.639  -7.924
0.023 -13.579   5.544 -15.782
0.022 -13.041  -4.437 -24.365
0.022 -10.338  -9.435  -7.710
0.021 -11.908   4.165  24.029
0.017 -11.280  13.263 -17.396
0.016 -11.733   6.748  -6.947
0.014 -16.951  -1.831  -0.957
0.014 -10.041  -7.657  16.296
>422
0.216  -2.455   9.447 -16.696
0.138  -2.776   0.214   8.705
0.103  12.654  16.399   7.696
0.057 -14.491  -0.782 -14.614
0.044   3.550   9.742   8.719
0.044  -2.328   8.098   0.950
0.041 -13.097  -5.405  -7.622
0.040 -17.665   1.528  16.813
0.032 -11.230   3.767  22.210
0.030   3.637   8.640  -8.352
0.025  -3.831   8.377  15.110
0.025  -4.168  14.370 -23.169
0.024 -16.876   2.309   8.519
0.023   4.193   4.549 -15.219
0.023 -12.261   8.722 -15.429
0.020  -3.167   9.143 -29.491
0.018  10.665   1.842   8.180
0.016   5.824  14.898   1.054
0.015   3.267  -0.043   2.441
0.014 -13.878   0.328  -0.496
>423
0.142  -3.071   0.406   8.694
0.100  -2.402  10.539 -16.219
0.068 -11.380   3.505  23.372
0.064  -2.549   8.086  -0.196
0.043   2.162  -0.207   2.425
0.041 -13.784  -4.851 -13.809
0.041 -18.599  -0.480  16.628
0.029   3.298   9.454  -8.675
0.027  12.679  16.469   7.273
0.022  -6.202 -12.028  -7.382
0.021   2.505   9.796   7.998
0.019 -10.189 -12.561 -14.369
0.018 -13.626   8.017   8.528
0.018  10.965   2.763   8.358
0.017  -4.377   7.925  15.106
0.016 -14.664   0.119  -0.040
0.013  11.000   9.666   2.351
0.012  -4.420  -7.125   1.046
0.012   4.532  15.621   0.919
0.012 -12.940   9.495 -15.137
>424
0.173  -2.809   9.875 -16.370
0.147   2.838  -2.583   6.302
0.110  -3.840   2.965   8.774
0.083  12.760  16.008   6.003
0.065 -12.480   4.089  23.282
0.054 -14.836  -2.917 -13.962
0.046   3.288   9.094  -7.903
0.039  -2.814   7.435   0.285
0.035 -15.103  -0.700  -1.164
0.031   3.745 -12.482 -22.363
0.030   3.257   3.943 -25.896
0.029   2.762   9.384   7.433
0.028 -14.149   6.739   8.805
0.027  -3.740  15.125 -22.663
0.026   3.750   4.681 -15.310
0.022  -5.840 -12.353  -7.505
0.022 -18.593   0.155  16.036
0.019  10.169   1.181   7.600
0.017 -13.193   9.268 -15.060
0.017   4.357  15.223   1.120
>425
0.097  -4.355   7.200   7.984
0.087  12.188  16.091   6.936
0.085   2.269  -2.760   6.697
0.071 -18.672  -0.332  16.171
0.071  -2.651  11.563 -17.415
0.063  -2.659   8.062  -0.384
0.042 -14.385  -1.690 -10.855
0.041 -11.653   5.652  24.180
0.026   4.142   8.961  -8.600
0.026  10.592   1.492   7.663
0.023   2.729   8.045 -25.379
0.023  -9.708  -7.488  16.276
0.019 -14.231   0.430  -2.715
0.019  -5.080 -13.219  -7.416
0.017  -4.366  -4.037 -24.064
0.017 -13.956   9.025 -16.143
0.016 -12.540   7.176  15.657
0.015  -4.588   1.465  13.956
0.015  -4.717  16.852 -25.280
0.014   3.168  11.432   6.816
>426
0.278  -2.164   9.981 -17.299
0.164  -2.870   1.190   8.097
0.061  12.545  16.403   6.973
0.060  -2.744   8.103   0.309
0.055 -17.896  -0.763  16.311
0.045 -14.246   0.165  -1.130
0.030 -12.132   7.028   9.407
0.029  -4.584 -12.578   8.881
0.027   2.391  -5.478   6.759
0.024   2.422   9.084   7.603
0.023   4.066   4.998 -15.339
0.023 -12.648   4.140  22.395
0.021  11.270   3.197   7.590
0.020  -3.139   9.185  -7.611
0.019 -11.825  11.575 -16.026
0.019 -14.389  -2.740  -9.172
0.019   2.256   7.814 -24.661
0.018  -4.988  17.231 -24.104
0.016  -4.652  -4.955 -23.701
0.013  -4.662   7.227  13.275
>427
0.172 -12.476   4.367  21.892
0.165  -2.447  10.620 -17.601
0.138  -3.774   8.447   7.686
0.124   3.199  -3.312   6.108
0.073  10.829  16.248   6.741
0.069  -2.188   8.258  -0.599
0.033  -2.275  10.189  -8.857
0.030 -10.034   7.987  14.704
0.026   4.318 -24.522 -17.990
0.024  -3.075 -11.831  12.886
0.024 -12.442  -3.183  17.854
0.024   4.468   5.100 -17.216
0.023   4.309  10.448   7.161
0.022 -13.774  -5.220 -10.171
0.019  -4.662  17.456 -24.765
0.019 -16.399   4.097   7.557
0.019  11.097   1.904   7.337
0.018   2.630   7.556 -25.570
0.018  -4.342 -13.813  -8.530
0.015 -13.319   2.792  -9.637
>428
0.247 -10.351   6.118  23.870
0.232  -2.249   9.809 -17.175
0.211   2.524  -2.221   6.476
0.117  -4.174   7.304   7.711
0.086  12.313  16.387   5.718
0.053  -2.170   8.235  -0.279
0.036 -13.987  -0.813  -8.220
0.033 -17.747  -0.247  16.796
0.032  12.167   8.390   6.746
0.030   4.650   4.650 -15.551
0.029  -3.882   1.408  13.315
0.025 -16.856   4.279   8.317
0.023  -2.988  11.097  -8.044
0.019 -12.639  -6.312 -14.097
0.019  -2.953  14.482 -23.643
0.019 -12.208  11.356 -16.539
0.018   5.762  14.522   0.653
0.016  -5.301 -12.427  -7.887
0.016   3.799   9.066   6.443
0.015   2.391   7.869 -23.781
>429
0.250  -2.848   9.925 -17.415
0.159  -4.983   7.158   8.460
0.101   1.765  -1.425   6.648
0.073  11.658  16.361   6.569
0.054 -14.322  -2.131  -9.034
0.044 -12.200   4.175  21.845
0.036 -18.861  -0.639  17.060
0.035  -5.691 -12.076  -7.872
0.034  11.112   7.276   7.113
0.027  -3.505   7.229   0.456
0.026   3.677   8.947  -8.848
0.022   4.453   4.533 -16.879
0.021 -13.083  10.812 -16.504
0.020  -4.196  10.874  -8.968
0.020 -14.492   0.956  -1.017
0.020   3.532  14.111   7.912
0.020  -2.643 -11.295  12.916
0.016  10.132   0.264   0.566
0.015 -12.277   4.407   6.275
0.014   3.950 -23.396 -17.545
>430
0.237  -2.283   9.832 -16.470
0.222  -3.471   1.679   9.762
0.086 -10.259   7.762   9.520
0.064  10.838  17.217   7.061
0.049  -3.299   8.663   0.508
0.039 -14.366  -1.505 -14.976
0.038 -13.960  -0.065   1.156
0.033   3.313   8.224   7.964
0.031   4.785 -24.273 -16.637
0.030 -13.294   3.104  23.980
0.029   2.817  -0.690   2.920
0.023 -13.900  -4.999  -7.616
0.022  11.970   7.294   8.532
0.021   4.430   9.475  -7.925
0.021   2.880   7.076 -24.192
0.020  -4.313  15.337 -22.925
0.020   4.686  -7.688   7.615
0.020 -13.340   8.207 -14.525
0.019  -4.680 -10.496   0.386
0.016  -4.753  -2.232 -24.158
>431
0.148  -4.789   8.850   7.529
0.082  10.145  16.423   6.891
0.077   2.569  -3.724   7.045
0.072  -1.844  10.581 -17.299
0.057 -14.266  -4.629 -10.217
0.037 -11.601   2.957  15.713
0.034   3.503  10.586   6.941
0.034  -5.266 -13.340  -8.844
0.027  10.975   2.502   7.077
0.026 -11.726   4.190   7.779
0.026 -10.247  -7.732  16.710
0.024 -14.294  -0.183  -0.466
0.021   3.695 -23.707 -17.520
0.021   2.562   8.861  -9.246
0.021   5.096   2.530 -16.853
0.020  -3.013  15.941 -25.240
0.019   4.991  -5.503 -19.163
0.017  -3.847 -11.400  12.826
0.015 -13.477  10.550 -16.610
0.015   3.617  10.393  -1.278
>432
0.183  -4.642   7.618   9.098
0.130  -1.821  10.133 -16.650
0.117  11.164  15.735   6.840
0.088   2.265  -0.445   6.995
0.052  -3.213   7.523   0.933
0.038 -12.774  -6.563 -13.521
0.038  -3.074  -5.785 -22.820
0.036 -13.559   3.871  24.002
0.031  -4.989 -12.850  -7.818
0.030   3.773   9.108  -7.948
0.025   3.251   8.967   8.045
0.025  -4.369  15.484 -22.825
0.024 -13.709   0.404  -7.268
0.019 -17.434  -0.579  17.215
0.017  -3.190  -7.718   1.752
0.017 -12.687   9.644 -15.322
0.015  11.227   1.417   8.728
0.014   5.310   3.548 -15.721
0.014   3.714 -12.762 -23.157
0.012   3.860 -23.124 -16.834
>433
0.158  -2.274   9.102   7.054
0.104  -1.859  11.022 -17.267
0.098  10.468  15.807   7.289
0.054   4.612 -23.920 -18.140
0.053   3.462  -4.014   6.617
0.047  -2.435   3.037   0.417
0.039 -13.614   1.211  -0.183
0.037 -11.978   8.525   7.541
0.031 -12.289   3.987  22.681
0.030   3.958  10.644   0.485
0.030  -1.836   1.363  12.623
0.023 -14.229  -4.709 -11.067
0.021  -2.317  10.216  -9.004
0.020  -4.288  16.114 -24.726
0.020  -9.981  -8.075  16.515
0.018  11.318   2.449   7.387
0.016 -18.591   1.709  15.195
0.014 -13.196  10.623 -16.978
0.014  -4.560 -13.989 -10.430
>434
0.213  -4.084   8.587   8.612
0.086   2.467  -3.864   6.742
0.073   9.258  16.021   8.300
0.070  -1.996  11.067 -16.755
0.048   4.357 -23.954 -17.863
0.043 -13.097   4.044  22.213
0.038 -14.555  -4.136 -10.415
0.034  -2.840   3.575   1.026
0.033  -5.692 -14.130 -10.334
0.030   3.309  10.217   0.657
0.030 -11.038  -7.300  16.412
0.028 -10.266   8.568  15.081
0.025 -14.166   0.326  -2.004
0.024  11.075   2.882   7.943
0.020   3.111   8.536  -8.782
0.020  -3.393  -5.066 -23.304
0.020  -4.626  10.603 -25.536
0.017 -12.787   3.999   7.353
0.015   4.304  -7.670 -19.700
0.014  -5.549 -12.098   0.046
>435
0.183  -2.832   7.950   7.208
0.128 -10.436   7.321  22.896
0.096   1.138  -2.926   6.767
0.054  -1.852   9.576 -16.976
0.043 -14.226  -0.361  -0.864
0.035   9.430  14.664   7.800
0.028  -3.491   2.576  14.407
0.025 -14.420  -3.581  -9.067
0.021 -12.502   8.060   8.410
0.021  -3.173   2.915   0.866
0.019  -2.685  14.449  15.019
0.019  -5.028 -12.681   8.572
0.018  -5.050 -12.868  -7.799
0.017   2.779   9.490   0.499
0.016   3.378   8.514  -9.266
0.015  10.457   2.483   7.501
0.014 -13.379   9.059 -16.029
0.014   4.315 -22.641 -17.630
0.012   3.119 -11.460   8.374
0.011 -10.802  -6.138  16.786
>436
0.138   2.108  -3.336   6.912
0.131  -3.109   9.503   9.690
0.073  -2.072  10.402 -16.586
0.052  -2.429   3.874   1.888
0.050 -11.966   4.094  18.525
0.042  11.051  12.643   7.333
0.036   4.584 -24.026 -17.404
0.034   3.469  16.634   9.247
0.025 -10.505   5.319   9.137
0.025   4.090  11.175   1.520
0.022 -14.549  -4.573 -10.573
0.020  11.116   2.360   8.225
0.019 -13.901   2.236  -1.429
0.018  -5.177 -12.246   9.307
0.017   4.205   4.001 -16.656
0.017  -5.097 -14.268 -10.148
0.016   3.636   9.390  -7.214
0.015 -10.472  -7.625  16.174
0.014 -12.905  11.541 -16.897
0.012  -4.103  16.533 -24.416
>437
0.230  -5.140   8.847   8.880
0.114  -2.070  10.737 -17.864
0.087   1.880   0.984   8.024
0.073 -11.373   3.968  16.726
0.064  -2.310   3.982   1.130
0.037   2.875  11.046   8.216
0.026 -14.433  -2.832 -11.372
0.026  11.204  13.180   7.566
0.026   4.996   4.506 -17.096
0.022  -9.951  -7.724  15.982
0.021  -5.563 -12.758  -6.573
0.020   4.065  10.484  -2.189
0.017  -3.941  16.513 -25.259
0.015  -5.046 -11.866   7.651
0.015 -13.265   2.712  -2.643
0.015  -2.881  10.271  -7.071
0.013 -17.562  -1.647  17.279
0.013  10.934   2.418   8.124
0.013  -2.419  -4.493   2.176
0.013   4.129 -13.720 -25.369
>438
0.367  -3.927   7.359   6.929
0.160  -2.821  10.075 -16.516
0.043  10.542  13.229   7.387
0.031   1.987   0.145   6.057
0.028 -10.384   4.880  15.114
0.023  -3.667 -11.910  12.030
0.021 -12.067   7.202 -27.165
0.021 -11.716  11.891 -16.376
0.021 -14.408  -3.712  -9.174
0.020   4.597   4.385 -16.033
0.020  -5.091  15.124 -24.850
0.020 -18.596   1.817  14.885
0.019   2.557  11.776  12.364
0.019   2.766   8.698  -9.442
0.019   4.816 -23.269 -16.344
0.018   4.731  10.668  -1.263
0.016  -9.814 -12.420  -9.758
0.014 -12.072   3.477  -0.940
0.013  11.033   2.754   6.720
0.013   5.006  -5.037 -18.755
>439
0.262  -4.277   7.649   8.098
0.150  -2.408   9.752 -16.786
0.083   1.481  -3.421   7.697
0.058 -11.426   5.203  22.184
0.057 -13.939   1.092  -1.818
0.039 -14.763  -3.637  -9.131
0.034  10.821  10.241   6.865
0.028  -2.570   2.735   1.571
0.027   2.651   9.269   0.600
0.025   4.457  15.095   8.015
0.025 -10.439   8.462  14.662
0.024   3.992   4.040 -15.324
0.022  -5.497 -13.081  -8.168
0.022  -4.348  14.864 -24.442
0.021   9.941  -3.915   9.047
0.020  -4.979 -11.636   8.550
0.018 -12.902  10.975 -16.706
0.015   3.151 -11.853 -23.559
0.015 -12.841   7.797 -25.856
0.015   4.866  -4.871 -18.799
>440
0.361  -4.326   6.917   8.581
0.078  -1.854   9.449 -16.528
0.065   1.823  -1.255   6.591
0.052  -2.921   4.498   0.827
0.046 -10.083   5.665  15.289
0.031  10.075  14.493   7.854
0.026  -3.269  14.418 -24.700
0.023 -14.690  -2.668 -15.104
0.021   3.718   8.724  -0.612
0.021   3.204   8.319  -9.457
0.021 -12.500   3.131   0.428
0.020  10.997  -0.032   9.203
0.019 -14.177  -0.764  -7.240
0.017   3.690 -11.527 -23.858
0.017  -2.403   0.891  14.234
0.014   2.117   6.972 -24.208
0.014 -12.276  -8.442  -9.428
0.013 -12.062  11.853 -16.954
0.012 -13.499   8.678 -25.147
0.012 -17.765  -0.078  17.697
>441
0.326  -0.626   3.647   7.533
0.167  -1.550   9.587 -16.651
0.035  -9.577 -11.856 -10.033
0.031  10.944  12.667   7.418
0.025   2.945  -4.414   7.586
0.022 -16.807   0.946  17.233
0.022  -2.960  -4.753 -24.218
0.020 -12.823   2.900  -1.196
0.020  -4.659  15.282 -23.998
0.018   4.790   9.827   0.937
0.017 -11.486  -5.435  16.867
0.016  -1.840   9.794  13.076
0.015 -10.474   8.717   7.954
0.015   3.108   8.288  -9.735
0.014  11.201   1.526   8.137
0.011 -10.908  11.441 -16.709
0.011   4.485   3.322 -16.669
0.010   4.016 -23.883 -16.840
>442
0.289  -0.820   3.172   7.897
0.284  -1.915   9.264 -18.465
0.074   5.381   9.501   6.521
0.032  -3.250   7.138   0.494
0.029  -1.517 -12.350  12.246
0.025  -8.165   7.505   7.042
0.020  -8.974 -12.767 -10.529
0.017  -2.789  15.293 -26.003
0.016  10.754  15.467   8.002
0.016  -9.819  16.240 -19.401
0.016 -10.776   1.382  20.548
0.015   3.695   8.101 -10.017
0.014  -1.322  -4.915   6.253
0.012  -7.400 -10.989  -1.475
0.012 -12.152   2.154  -3.564
0.012  -2.253  -7.925 -20.073
0.011 -10.659   7.248 -27.785
0.010 -16.552   2.083   5.986
0.010 -11.060   9.604 -12.314
0.010  11.772   1.883   6.213
>443
0.216  -3.265   8.663   7.350
0.145   0.919   0.388  13.985
0.091  -2.344   9.964 -17.358
0.072 -14.603   0.821  -1.449
0.068  10.008  15.571   6.994
0.054 -10.596   7.655  22.973
0.040 -14.350  -4.576  -9.994
0.030   3.438   9.524   0.951
0.024   4.639   2.378 -17.347
0.022  10.760   1.339   8.657
0.020   2.154  -4.231   7.373
0.019  -6.613 -12.867  -9.689
0.019   3.023   8.659  -8.164
0.019   2.249   3.108 -24.995
0.018  -5.158 -11.828   9.070
0.017   4.594  -5.725 -19.390
0.017  -3.386   3.995   0.244
0.017 -11.620   9.284   7.701
0.016 -13.552  10.368 -17.233
0.015  -3.974  -5.036 -23.800
>444
0.183  -1.238   3.784   7.066
0.153  -2.722   8.936 -17.486
0.092 -10.077   7.519  22.708
0.059  10.900  13.313   5.948
0.050 -15.057  -3.078 -15.055
0.043   2.343  -3.988   6.227
0.025   4.118  10.521  -0.219
0.025 -13.858   3.460  -1.582
0.024 -12.709  10.667 -16.703
0.023  -5.756 -11.800   7.958
0.019   3.553   3.601 -16.778
0.018  -2.376   9.542  13.023
0.017  -5.175  16.440 -24.821
0.017 -12.261   9.855   6.939
0.016  11.164   2.250   7.730
0.016 -10.042 -12.229  -9.408
0.013   4.968  -6.437 -18.843
0.012   3.061   8.884  -8.317
0.011   2.733   2.340  -0.546
0.011   4.597 -23.501 -16.996
>445
0.319  -1.539   3.291   7.097
0.206  -2.187   9.639 -17.006
0.106  10.423  16.684   8.818
0.076  -9.841   5.597  22.406
0.058   2.925  -3.716   6.807
0.045  -9.265 -12.184  -9.667
0.033   4.116  11.498   7.539
0.024 -16.104  -3.218 -14.904
0.022  11.500   2.161   8.696
0.021   5.060   2.765 -16.367
0.020 -11.666  10.845 -16.118
0.019  -2.445   9.913  -7.414
0.018 -12.333   2.917  -1.103
0.017  -4.288   3.814  14.774
0.015  -4.864  16.340 -23.819
0.012  -1.115   5.204 -24.009
0.012  -5.343 -12.284   7.480
0.011 -17.088   0.716  18.023
0.011  -9.103 -11.245  -1.249
0.011 -11.098   9.664   8.195
>446
0.196  -2.281   9.797   7.189
0.173  10.860  16.315   8.272
0.166  -2.143   1.652   8.464
0.126  -2.036  10.019 -18.125
0.064   3.817  -4.631   6.437
0.061 -11.550   7.491  24.023
0.035  11.560   1.660   8.538
0.029   5.312 -23.942 -17.204
0.021   4.541  10.647   0.624
0.021  -1.668   9.803  -7.726
0.021 -12.725   2.856   0.202
0.021  -4.379 -12.661   8.715
0.020 -10.461   9.227   7.724
0.019  -9.076 -13.312 -12.198
0.019  -9.901   2.548  17.558
0.014 -13.648   0.831 -12.016
0.013  -4.237  16.424 -26.067
0.013 -11.511  10.184 -12.125
0.013  -9.777  17.155 -19.537
0.013   4.882   2.883 -19.055
>447
0.317  -1.965   8.884 -16.640
0.240 -10.462   7.644  23.666
0.197  11.078  16.241   8.017
0.177  -2.522   1.287   8.579
0.046  -2.417   7.708   1.748
0.041 -11.020   1.860  18.153
0.035   4.549  10.848   7.607
0.035   4.223  -4.824   6.489
0.030  11.311   1.722   8.039
0.029  -3.079  -5.512 -22.531
0.026 -11.326   9.829 -15.620
0.026   5.443   2.619 -15.931
0.023 -10.872   9.092   7.900
0.022  -1.665   9.806  -8.366
0.017  -8.552 -13.810 -13.277
0.016 -13.890   2.102 -14.667
0.013  -4.135  15.885 -23.549
0.013   5.299 -23.796 -16.829
0.013   4.438 -11.874 -22.910
0.013 -15.737  -3.542  -8.216
>448
0.201  -2.656  10.079 -16.905
0.153  -2.191   2.997   6.291
0.059  10.777  13.308   7.892
0.055 -10.971   5.264  21.722
0.040   2.652  11.187   6.882
0.034 -13.696   1.973   0.034
0.027 -16.997   1.037  15.867
0.025  -5.585 -12.434   7.665
0.022 -11.841  11.436 -15.902
0.022 -14.457  -3.464  -8.832
0.020  -5.718 -13.015  -8.777
0.019 -12.624   9.333   7.257
0.019 -11.700  -5.061  17.252
0.018   4.378   4.183 -15.971
0.016  -4.036  -4.545 -23.256
0.015  -2.476   2.091  14.705
0.015  10.916   2.558   7.299
0.012   3.946 -12.121 -22.845
0.012  -5.241  16.610 -24.430
0.012   5.172  -5.464 -18.125
>449
0.163   9.920  16.012   8.982
0.157  -2.375   9.579 -16.321
0.116  -1.984   2.853   7.519
0.088 -11.347   7.043  23.096
0.087   2.322  -4.422   6.664
0.036 -14.234   1.707  -1.643
0.030 -12.388  -6.763  -7.293
0.026   2.041   9.238   1.140
0.025  10.716   1.720   7.881
0.025 -12.899   8.961   7.631
0.024 -13.093   9.944 -15.868
0.022 -14.991   1.805 -15.267
0.020  -6.362 -12.250  -8.204
0.019   4.114  -7.442 -17.251
0.017   2.712   8.789  -9.152
0.015  -5.046 -12.157   8.548
0.015  -4.882  14.774 -24.623
0.014   3.861 -24.457 -17.100
0.012  -2.896   8.400  13.904
0.012  -4.469  -4.887 -23.915
>450
0.222   2.176  -3.247   6.907
0.173 -11.228   6.757  23.613
0.116   9.722  17.058   9.077
0.077  -2.608   7.411   1.946
0.076   1.432   8.199 -15.881
0.044 -14.044   1.961  -0.364
0.029 -14.518  -3.908  -8.134
0.020  -5.026  -3.913 -24.236
0.019   3.403   8.716  -7.418
0.019  11.061   1.525   9.554
0.018 -13.203   8.386   7.691
0.018  -5.172 -12.295   8.244
0.018  -3.696  15.192 -23.142
0.018  -5.817 -12.542  -6.773
0.017 -14.629   0.888 -15.170
0.017 -10.234  -4.898  17.898
0.016  -5.159   2.010  16.014
0.015 -13.188   9.639 -16.188
0.011 -11.585   8.495  -7.826
>451
0.198  -1.755   8.087   6.312
0.103   1.612  -0.708   7.548
0.078  -2.023   9.826 -16.527
0.067   9.785  16.599   9.475
0.028 -13.667  -6.751 -10.541
0.027  -9.645   7.490  23.683
0.026  -4.368  -4.999 -23.970
0.023  -2.593   2.437   0.393
0.023 -13.456   1.385  -2.047
0.022  -5.067 -13.717  -8.141
0.021 -13.088   2.881  18.000
0.020  -3.599   1.734  14.552
0.019 -11.907   8.332   6.395
0.018   3.650  10.080  -1.333
0.018  11.039   1.952   8.308
0.016  -5.387 -11.892   8.451
0.016  -4.106  14.984 -25.329
0.015 -10.517 -13.412 -15.563
0.015 -12.978  10.551 -16.603
0.015 -13.305  10.492 -25.198
>452
0.414   2.719  -3.170   6.742
0.141  -2.081   5.767   7.343
0.123   9.370  15.690   8.767
0.103 -14.673  -2.129  -9.364
0.078  -3.247  -2.707 -24.593
0.059   1.463   7.391 -15.930
0.050 -11.455   4.665  22.350
0.028 -13.423   7.812   8.019
0.026 -14.494   1.823  -0.961
0.025  11.597   3.967   8.527
0.024  -5.375 -13.096  -7.880
0.023  -5.071 -12.643   7.990
0.023   1.737   8.862   0.953
0.021 -17.522   1.038  16.737
0.020   2.243   8.960 -23.826
0.019   3.462  -8.533 -18.943
0.019 -12.494  12.549 -17.537
0.018  -4.197  15.302 -24.576
0.017  -3.888   0.759  14.794
0.016  -5.253 -11.271 -16.840
>453
0.282  -1.784   5.042   8.066
0.253  10.110  15.924   8.590
0.197   2.866  -2.970   6.925
0.178  -2.828   0.312  14.893
0.095  -2.110   9.386 -17.127
0.062 -11.051   6.193  22.902
0.039  -9.646 -13.032 -14.366
0.028 -13.679   1.643  -1.980
0.027  -4.255  -4.732 -24.083
0.027 -14.669  -2.161  -9.568
0.025 -10.809  -0.658  17.413
0.024   3.783  -8.540 -17.932
0.024  11.537   4.573   8.440
0.023   2.260   5.131   1.142
0.019 -12.051   6.126   7.931
0.019  -3.369  12.431 -24.720
0.018   3.406   3.573 -16.996
0.017 -12.340  10.404 -16.816
0.016   3.828   6.846  -8.307
0.015   3.749 -24.491 -17.336
>454
0.175   2.868  -2.934   6.512
0.126   9.662  17.239  10.036
0.120  -2.618   9.927 -16.368
0.101  -2.387   3.424   8.378
0.071 -10.193   5.317  22.848
0.035 -13.409   4.078   1.451
0.034  -2.571   5.642   0.427
0.032 -14.814  -2.555 -15.564
0.027 -13.344   2.173  -6.776
0.026 -11.943  12.047 -16.690
0.024  -4.116  -3.456 -24.256
0.021   3.557  12.101   8.290
0.017  -5.043 -12.563   7.836
0.017 -12.840   9.163   8.282
0.016   4.015   4.413 -14.933
0.016 -10.065 -12.532 -15.566
0.016  11.293   3.239   9.500
0.015   3.148   9.330  -7.661
0.012  -5.623 -12.524  -6.913
0.012   2.720   8.942 -24.444
>455
0.251   2.209  -3.643   6.888
0.201  -2.618   9.354 -16.813
0.199  -2.360   3.587   8.394
0.082   9.936  16.545  10.289
0.065 -11.361   6.290  23.203
0.045  -2.418   4.793   0.050
0.039  -4.654  -3.853 -24.173
0.028 -13.237   2.391  -2.828
0.024 -14.470  -2.943  -9.908
0.022 -11.989  11.097 -16.772
0.022   2.796  10.014   8.234
0.021  -6.091 -13.896 -10.453
0.019  -3.366  11.091 -25.166
0.018  -2.724   9.521  -7.047
0.017  11.033   1.535   9.615
0.017 -16.201   2.253  17.416
0.015 -11.266   5.833   9.175
0.014  -4.180 -12.078 -18.308
0.013   3.037   5.780 -23.879
0.011  -4.453 -12.460   8.549
>456
0.208   2.511  -4.262   6.693
0.168  -2.065   9.756 -17.041
0.166  -2.744   4.680   7.661
0.066 -11.638   5.790  22.700
0.049   6.746  16.601   9.276
0.039 -13.311   1.443  -2.807
0.035 -14.393  -2.918 -10.735
0.030 -11.833   5.728   7.695
0.029  -3.209  10.026  13.875
0.022   3.491   9.919   0.006
0.020 -11.946  10.685 -16.909
0.020  -2.206  10.032  -8.826
0.019   3.166   7.761 -25.607
0.019  -5.908 -14.678 -11.325
0.019   5.720  -4.817 -17.505
0.018  10.976   1.672   7.425
0.018   5.214 -24.163 -17.073
0.016   4.609   3.869 -17.525
0.016  13.157 -23.745 -23.165
0.016  -2.387   3.345  -0.453
>457
0.230   2.302  -3.117   7.226
0.198  -2.465   9.694 -16.562
0.159  -2.443   6.028   7.552
0.060 -13.714   6.167   7.680
0.054   5.718  16.725  10.756
0.035 -12.243  10.568 -16.056
0.031 -10.912   6.020  23.297
0.031   2.528   8.391 -23.108
0.028 -13.803   0.844  -7.192
0.024  11.066   1.890   9.485
0.022  -4.506  15.672 -23.374
0.019 -14.788  -2.002 -14.738
0.019   2.469   9.332   1.220
0.019  -3.637   0.776  15.998
0.017  -3.507   9.818  -7.112
0.015 -11.591   9.741  -8.076
0.014  -3.133   9.546  14.908
0.014  11.016  10.642   8.247
0.013  -4.324  -4.621 -24.127
0.012 -10.702 -12.434 -14.500
>458
0.257   2.327  -4.087   6.967
0.155  -1.974   0.118  14.493
0.126  -1.810   9.654 -16.856
0.119  -2.068   5.317   7.408
0.073   6.677  14.694   9.288
0.047 -12.707   6.272   7.088
0.041 -10.372   6.858  22.449
0.039 -14.343  -1.821 -15.727
0.032  -1.915   9.778  14.402
0.024  -4.913 -14.669  -9.654
0.023 -13.304  -6.464  -8.931
0.023 -11.016  13.102 -17.049
0.020   3.211   6.687 -25.243
0.019 -12.875   2.968  -0.583
0.017   3.985 -23.389 -16.923
0.015  -3.398 -10.472   7.244
0.014  -4.293  15.175 -24.751
0.014  13.394 -23.277 -43.401
0.014  11.223   4.537   7.762
0.014   3.543   9.828   0.206
>459
0.302  -1.845   8.226   7.068
0.157  -2.052  10.033 -16.310
0.150   2.608  -3.133   6.115
0.072 -10.622   6.714  22.243
0.044   7.145  17.088   8.446
0.030 -11.505  10.186 -15.828
0.029  -2.648   1.916  13.238
0.028  -1.955   3.039   0.864
0.024 -11.035   6.869   7.289
0.023 -13.852  -1.339 -15.730
0.016  11.702   4.577   6.613
0.016   4.101   7.347  -9.700
0.015   4.518  10.069  -0.639
0.015 -13.470  -5.718  -8.790
0.014 -12.000   5.166  -8.864
0.012  -1.969  12.622 -24.215
0.012   3.950  -9.010  13.534
0.012 -11.657  -1.292  17.216
0.012  -9.056 -12.513  -8.646
0.011 -12.343   2.801  -1.130
>460
0.293  -1.591   4.384   7.389
0.255  -1.910   9.115 -16.830
0.105   2.760  -4.119   6.595
0.084 -11.071   6.389  23.219
0.060   6.456  17.928   8.747
0.042  -1.540   1.261  14.769
0.025 -11.888  11.800 -16.237
0.025   3.256  10.127   1.231
0.025  11.501  11.176   7.367
0.024   2.499   8.436 -23.700
0.023 -14.283  -2.861 -15.187
0.021   4.063 -23.895 -16.817
0.018  18.440 -22.730 -43.108
0.017   3.141   8.801  -9.484
0.017  11.120   1.973   8.866
0.016  -5.533 -13.977  -8.853
0.016 -11.569   6.008   8.134
0.013  -4.652  15.909 -24.211
0.013 -12.746  11.141 -24.520
0.013 -12.679   3.487  -7.566
>461
0.134   1.942  -3.645   6.876
0.126 -11.351   5.420  23.593
0.108  -2.334  10.240 -16.454
0.097   5.572  18.475  10.130
0.096  -3.052   8.213   1.218
0.039   2.275  10.583   8.088
0.032 -13.530   3.642   0.091
0.032   2.628   8.554 -23.659
0.027  -6.103 -12.990  -8.441
0.025  -3.659  10.302  15.524
0.022 -14.662  -3.256 -14.308
0.018  10.719  11.894   7.868
0.018  -4.614  16.650 -23.030
0.018 -12.486   8.411   7.527
0.017  -4.137   2.142  15.423
0.017  -3.610  10.397  -7.676
0.014  11.138   1.631   9.176
0.013   2.902 -24.023 -15.748
0.012 -12.057  11.043 -15.686
0.011   2.789 -10.754  14.068
>462
0.253  -2.277   9.528 -17.416
0.183  -1.762   4.815   8.218
0.173 -10.145   7.256  23.332
0.088   6.403  17.096   9.852
0.079   2.290  -3.147   6.582
0.060  -4.189  10.607  14.393
0.047 -14.501  -2.585 -10.113
0.031  -2.289   1.967  -0.071
0.029   2.190   7.948 -24.254
0.024  11.245  10.969   7.981
0.023 -10.218 -13.521 -15.158
0.021 -12.386  12.646 -16.916
0.020 -13.638   2.064  -2.127
0.018 -12.338   6.042   8.478
0.018  10.512  -2.598   9.433
0.018  -3.257  15.352 -24.142
0.016   3.209   9.897   1.189
0.015 -11.423  -3.191  18.416
0.015  -5.514 -11.634   1.119
0.015   3.596 -24.654 -17.452
>463
0.211   3.038  -3.561   6.778
0.172 -11.572   6.137  23.080
0.128  -2.177   2.646   8.942
0.112  -1.812  10.528 -16.070
0.084  -2.358   6.514   1.276
0.078   6.442  16.441   9.249
0.043   3.259   6.502 -23.402
0.042   3.406   7.873 -10.242
0.038 -14.041  -0.262  -7.221
0.030 -12.752   7.020   7.232
0.023  11.737   6.871   7.003
0.021 -11.882  -0.427  17.399
0.019  -3.180  -9.186   0.122
0.018  -3.218  10.276  13.644
0.018 -12.232  11.244 -15.246
0.017   4.412  10.871   0.275
0.016 -11.908   6.990 -27.330
0.014  10.652  -4.001  12.580
0.013   3.469 -10.638  12.749
0.013 -14.254  -1.187 -15.448
>464
0.297   3.553  -3.406   6.077
0.183   7.655  16.377   8.849
0.176  -2.300   7.394   6.895
0.132 -10.301   6.628  23.206
0.127  -1.845  11.053 -16.826
0.038  -8.812 -10.855  -8.904
0.028  11.813   6.059   7.745
0.027   3.762   6.629 -24.277
0.027  -1.364   0.393   0.999
0.027 -10.949   7.610   7.578
0.026 -13.145  -3.661  -7.669
0.025 -11.225  14.376 -16.864
0.022  -3.485   3.683  14.907
0.022  -4.264  13.842  15.180
0.021   4.159   7.650   1.174
0.019   4.671   5.322 -16.214
0.018   4.648   7.367  -8.374
0.016 -11.766   3.620  -0.754
0.016 -13.758  -0.734 -15.299
0.015  -4.040  17.321 -23.653
>465
0.312 -11.313   6.204  23.780
0.204  -2.549   7.766   5.840
0.143  -1.910   0.031   8.924
0.079  -1.929  11.750 -17.138
0.066   4.706  15.168   9.855
0.048   2.963   7.711 -25.324
0.046   4.297  -6.678   7.549
0.031 -12.365   7.586   5.928
0.026 -11.641  14.870 -17.236
0.023  12.044   7.812   9.056
0.022  -3.292  16.111 -24.503
0.022   4.048  10.788   1.848
0.019  11.737  -0.458  10.178
0.019 -13.240   3.040  -1.805
0.018  -4.787 -10.181   1.449
0.017  -4.143   6.663  16.125
0.016   2.827   8.276 -10.581
0.015 -13.701  -4.727 -10.083
0.015  -2.279   1.833  -0.223
0.014  -5.365 -13.259  -9.421
>466
0.277  -1.702   3.312   7.480
0.192   3.353  -4.781   7.652
0.134  -1.669  10.844 -16.891
0.077 -12.227   7.630   6.878
0.054   2.926   8.556 -24.630
0.053  10.033  15.179   7.430
0.041 -12.713   2.351  -1.414
0.033   2.704   8.671 -10.426
0.021 -11.681  14.794 -17.582
0.021   2.303   7.596   0.752
0.020  -3.932  -2.948  14.710
0.016 -10.672   6.500  23.477
0.015 -14.474  -3.271  -8.299
0.014  -1.082  -2.507   1.194
0.014  10.940   0.192   8.139
0.012 -11.759   7.420  -9.299
0.012  18.902 -25.169 -43.027
0.012  -4.361  16.198 -23.677
>467
0.456   3.356  -5.074   6.987
0.233 -10.928   7.029  22.804
0.150  -2.003  10.608 -16.442
0.135  -1.821   4.953   7.345
0.036  -1.197  -1.920   1.115
0.033 -10.436  -2.195  18.986
0.028   2.448   9.011 -23.747
0.027 -11.781  12.595 -15.773
0.026  10.406  14.004   7.268
0.025 -12.383   9.084   6.741
0.019 -12.705   4.174  -1.179
0.019 -14.224  -1.913  -7.858
0.018 -14.381   4.143 -14.915
0.017   3.294   6.481 -10.306
0.016  -4.479  15.732 -23.244
0.014  -3.238   5.072  15.826
0.013  11.729   3.629   6.963
0.013   4.038  10.151   0.101
0.011  -9.810 -12.015  -9.137
0.011 -13.192  10.175 -25.643
>468
0.573   3.773  -4.317   7.340
0.179  -2.261  10.238 -16.595
0.174  -2.517   6.514   7.609
0.117 -11.124   9.717   8.840
0.058 -10.547   7.959  22.816
0.053 -14.126   2.104  -1.712
0.053  11.999  13.876   7.501
0.045 -14.650  -1.541  -9.207
0.044   2.647   5.991 -25.195
0.035  -4.147   0.580  14.896
0.033  -2.310   2.225   0.106
0.024  11.824   5.520   7.319
0.020  -4.165  15.270 -24.185
0.020 -12.314  13.110 -16.194
0.016 -13.989   5.300 -15.030
0.013   2.976   7.399  -9.337
0.013  -5.110 -10.963   8.016
0.013 -13.512   9.006 -25.924
0.010 -12.742  -1.474  17.427
>469
0.342   3.455  -4.495   7.365
0.155 -10.764   6.258  23.368
0.146  -2.309  10.468 -16.560
0.125  -2.316   2.611   9.054
0.093   3.694   8.135 -25.010
0.072  -2.187   6.807   1.497
0.061  10.455  14.126   8.707
0.054  -3.114   9.440  13.288
0.037 -13.961  -0.194  -7.534
0.026 -11.252  14.680 -17.212
0.023  -9.809 -10.028  -8.316
0.021  -4.664  16.058 -24.213
0.021 -12.565   8.936   7.507
0.020   2.785  10.093   7.437
0.019  -5.239 -11.570   8.491
0.018 -12.189   5.720  -1.352
0.018   3.607   8.212  -9.349
0.015 -11.650   0.276  17.830
0.015  -5.244 -10.511  -0.578
0.013  18.767 -25.385 -42.990
>470
0.328  -3.217   9.697   7.082
0.224   3.159  -4.275   6.873
0.203  -1.650  10.250 -16.505
0.048  -1.874   2.395   2.232
0.032  10.543  14.726   9.171
0.030 -12.735   9.874 -15.446
0.029  -4.071  14.888 -23.186
0.026 -13.786  -0.083  -7.580
0.022  11.351  -1.429   9.296
0.021   2.894   7.967 -22.801
0.020   4.271   7.654  -9.282
0.018 -11.446   5.781   0.794
0.018 -12.253   1.719  18.977
0.016  -3.824   6.512  14.667
0.016   4.288   9.975   0.978
0.015 -13.402  -5.334 -13.615
0.014  -4.306  -2.131 -23.893
0.014  -4.018 -10.911   8.484
0.011 -11.110  21.208 -23.454
0.010 -11.550   8.306  -7.364
>471
0.194   3.669  -4.435   7.182
0.165 -12.070   6.691  23.622
0.157  -1.821   6.951   7.416
0.139  -1.874  10.457 -16.509
0.082  10.213  14.933   8.639
0.037  -4.307   9.119  16.417
0.036 -12.155   8.772   7.555
0.030  -1.226   1.208   1.157
0.023   3.234   8.556 -24.371
0.023 -10.382  14.411 -16.697
0.022 -13.895   0.311 -15.446
0.018   3.523 -23.316 -16.822
0.017 -13.468   0.467  -6.408
0.017   4.147   9.531   1.488
0.017 -11.091  -8.202  -9.068
0.016  -1.765   7.648  -6.873
0.013 -12.451   0.222  18.852
0.013  11.482  -0.438   9.225
0.012 -11.269   7.962  -8.648
0.011 -11.154  22.148 -24.480
>472
0.160  -2.050   6.916   1.277
0.143  -3.329  11.220 -16.206
0.134  -2.757   5.503   9.678
0.124   3.019  -3.250   6.439
0.090 -11.726   4.854  22.908
0.048  10.766  15.490   7.740
0.039 -12.441   6.956   7.187
0.035 -14.350   0.129 -14.932
0.027  10.938  -1.727   8.716
0.025   3.728   7.129 -14.181
0.025 -12.305  13.182 -21.500
0.023 -14.146  -1.111  -6.863
0.022 -12.579   8.363 -14.930
0.018 -13.378  -1.672  18.292
0.016  -4.703  -2.731 -24.267
0.016  -4.882  18.702 -23.270
0.016  -2.063   8.920  -7.118
0.015   2.815   7.458 -22.405
0.014 -11.179  -9.142  -7.898
0.012  -4.855 -10.932   8.492
>473
0.225  -2.347  10.202 -17.221
0.216 -10.106   6.293  23.901
0.204  -3.551   6.739   9.615
0.124   2.749  -2.727   8.048
0.068 -12.799   8.151   6.224
0.055  10.516  15.654   8.323
0.044  -1.912   3.183   2.215
0.032 -12.402  10.405 -15.999
0.030 -13.531   2.506  -2.226
0.024   4.259   7.812  -7.254
0.024  -3.337 -10.973   9.312
0.024  12.061   6.995   8.868
0.023 -14.357   1.216 -15.237
0.022   3.425  10.656   7.444
0.021 -12.568  -5.603  -9.801
0.016  -5.858 -12.474  -9.717
0.016  -4.123  15.446 -24.297
0.014   2.593   8.328 -23.955
0.013  10.585  -0.613   6.717
0.012 -11.565   9.167  -6.731
>474
0.250  -2.200   9.955 -16.481
0.221   3.590  -3.921   6.499
0.186  -2.086   7.263   7.351
0.063 -10.212   5.933  23.953
0.040 -15.392  -1.076 -15.484
0.030  -1.379   1.613   1.431
0.027 -10.201  14.918 -17.128
0.027  10.730  15.093   8.808
0.026  -1.587   8.377  -6.211
0.020  -3.913  15.203 -23.262
0.020   3.736   8.860   1.334
0.019 -10.563   6.782   0.034
0.019   5.911   2.497 -16.258
0.019 -11.512   7.171  -8.026
0.016  -3.755   3.317  14.891
0.015 -12.618  -6.489  -9.308
0.015   2.994   8.297 -23.080
0.013  -8.850 -13.423 -13.839
0.013  11.089   0.327   9.367
0.012 -10.907  10.240 -24.012
>475
0.168  -2.895   7.495   9.801
0.153  -2.081  10.642 -16.857
0.117   2.657  -4.996   7.369
0.094  -2.710   7.197   1.415
0.034 -12.783   8.866 -14.969
0.032 -11.426   7.731   9.351
0.027  -4.821 -12.377   8.622
0.025   5.456  15.667   9.042
0.025 -11.725  16.015 -22.459
0.023 -14.225   0.280 -14.688
0.022  12.175   8.838   8.643
0.021   4.449   8.960  -7.548
0.019  -3.415  -7.459   1.590
0.017 -11.036   5.995  24.451
0.016  11.363   0.824   9.731
0.015  -1.737  10.225 -29.484
0.015 -11.205   8.217  -7.035
0.015 -10.889   6.884   1.287
0.013   3.189   7.744 -23.640
0.012 -11.099  -9.268  -7.341
>476
0.247  -1.989   9.762 -16.193
0.152  -1.660  -0.634   9.756
0.120  -3.211   7.364   7.712
0.052   4.225  -6.246   5.673
0.045  10.969  15.372   7.756
0.029 -13.651   0.046 -14.581
0.028  -0.679  -0.326   0.980
0.022  -9.400   7.870  14.036
0.020   3.252   7.911 -21.964
0.020   4.217   8.152  -8.998
0.019  11.050  -0.006   8.328
0.019  -9.157 -11.189  -9.276
0.018 -10.813   5.411  24.586
0.017  -3.505  14.056  14.478
0.017 -10.390  15.309 -20.943
0.016 -13.624   0.274  -6.228
0.015   4.412   8.129  -0.414
0.015  -2.692  13.266 -24.151
0.013  -3.801 -13.532   9.107
0.013  -3.840 -16.386 -13.088
>477
0.216  -2.096   9.633 -16.365
0.126   2.424  -3.476   6.609
0.123  -2.519   8.345   8.720
0.080  -2.232   4.179   0.578
0.063  -2.318  11.448 -24.825
0.034   4.616   3.732 -15.329
0.032  -2.110   8.967  -7.790
0.030  -2.712   1.005  13.492
0.030 -11.528   9.227   8.472
0.029  10.965  16.599   7.649
0.026 -11.446  12.188 -16.535
0.024  -3.671 -13.365   9.387
0.023  12.040   8.409   8.193
0.021  -4.896  13.650  15.206
0.020 -13.123   3.243  -1.064
0.019 -14.147  -0.409  -9.024
0.017   4.244  11.213   0.284
0.016  -3.072  -6.803   1.747
0.015 -11.537  -8.776  -8.191
0.014   3.294   4.688 -24.597
>478
0.268  -1.947   7.474   6.981
0.199  -2.212  10.322 -17.395
0.100   2.718  -2.543   6.796
0.096  -2.068   0.564  12.596
0.057 -13.596   2.056   0.499
0.040 -11.520   7.646   6.430
0.039  10.857  15.883   7.618
0.038  -2.016   2.150   0.368
0.029  -3.433  -8.947   7.035
0.022   3.783   7.766  -9.719
0.021 -10.045  15.076 -16.589
0.019  -3.276 -13.991  -8.486
0.017 -12.380  -7.518  -8.892
0.017   3.398   9.249  -0.089
0.013 -13.782   0.174 -16.045
0.012  10.833   0.286   7.723
0.011 -11.685   8.663 -10.621
0.010   3.388  -7.887  13.946
0.010   4.566 -23.591 -17.654
>479
0.255  -2.511   7.524   6.683
0.092  -2.452  11.620 -19.028
0.091 -13.705   2.901   0.851
0.043  -9.089   6.187  22.317
0.039  -3.122  10.743 -28.298
0.030   2.428   7.828 -13.259
0.029   4.107  14.337   7.656
0.025  -3.587   2.056  13.639
0.024   2.231  -1.061   7.342
0.023 -14.383  -1.257 -12.632
0.021   3.904  10.014  -0.347
0.021  11.534   8.367   7.237
0.021  -2.246   1.456   0.307
0.019  -1.910  14.691  13.913
0.018 -10.449  15.125 -19.445
0.017  10.892   0.085   7.840
0.013 -11.598  -9.071  -8.940
0.013 -12.268   7.713 -13.455
0.012 -12.812   7.395 -27.023
0.012  -4.810 -13.501  -8.102
>480
0.244  -2.216   0.774   6.702
0.224  -2.533  10.185 -17.535
0.042 -13.259   2.761  -1.565
0.038  -2.660   7.314   1.190
0.034  -3.593 -13.974  -8.172
0.028   4.905  15.757   8.528
0.024  11.784   9.720   7.348
0.023  -1.996   9.796  -8.683
0.023 -11.442  11.076 -16.308
0.021 -11.492  -8.321  -7.796
0.018  -2.487  -6.094   2.020
0.016   4.729   9.844  -1.935
0.015  -4.582  14.368 -24.087
0.015  10.824   1.761   7.915
0.015  -3.830   1.354  14.935
0.013 -11.644   7.483   5.226
0.013  -5.036 -11.786   8.723
0.013 -11.197   8.398  -8.512
0.010 -15.922   1.492 -16.315
>481
0.294  -3.058  10.627 -16.996
0.170  -1.701   7.981   6.843
0.093 -11.746   9.160   7.397
0.086   3.021  -3.492   5.999
0.048  -2.207   1.138  15.021
0.043  -8.557   6.434  22.343
0.038 -11.560   9.337 -15.745
0.031 -12.582   3.505  -0.045
0.029   4.555  14.732   8.660
0.028 -15.714   0.299 -16.469
0.028  12.412   8.321   7.446
0.024  -1.590   1.536   0.638
0.024  -1.938   9.367  -8.971
0.019 -15.585  -2.582  -8.884
0.018   4.156   9.481   0.297
0.018 -10.692  -9.281  -8.717
0.017  -4.115  16.884 -24.244
0.017   5.027   3.880 -15.787
0.015  -9.699  17.451 -17.608
0.013 -17.271  -1.070  16.852
>482
0.256  -1.806   0.205   7.588
0.251  -2.100   9.889 -18.946
0.126  -1.310   8.751   7.136
0.069   5.181 -24.608 -17.549
0.051  -8.631   7.053  23.340
0.050 -11.661   8.788   7.637
0.032  -9.071 -11.065  -7.841
0.028  12.275   9.773   7.272
0.028  -2.596  10.392 -27.292
0.026   5.424  16.184   8.000
0.026   4.448  10.239   0.574
0.021   2.780   8.224 -12.826
0.019 -10.841   9.742 -12.729
0.016 -12.552   2.241  -1.011
0.015 -10.074  15.846 -19.755
0.014  -2.185   2.438  -1.331
0.014   4.639 -13.026 -24.165
0.013 -13.676   0.821 -12.035
0.012   3.787  -5.275  13.979
0.011  12.123   1.777  13.069
>483
0.272  -1.809   8.471   6.927
0.231  -2.203  10.012 -17.028
0.162   2.630  -3.517   6.691
0.098   5.015 -24.630 -17.987
0.057  -1.312   1.764  13.095
0.052  -1.406   1.492   1.074
0.034 -10.228   9.296   6.962
0.026   6.448  15.668   7.535
0.025 -10.690  11.602 -15.950
0.021  -8.659 -12.249 -10.357
0.019 -12.150   3.016  -1.005
0.017   5.031  10.454  -0.198
0.017  -9.552   4.591  21.662
0.017 -13.079  -5.166  -9.269
0.016   5.455   4.002 -16.651
0.014  -3.629  16.175 -24.600
0.014  -1.770  15.325  14.012
0.014   4.033   9.885  12.566
0.014   3.625   8.513  -9.415
0.013  -2.796 -11.565  13.018
>484
0.172  -2.999   2.805   8.395
0.108  -2.332   8.029   1.985
0.075 -13.648   1.162  -2.990
0.073  -1.630  11.189 -18.322
0.070   1.826  -3.781   7.195
0.034   3.324  16.221   9.106
0.032   3.771 -24.293 -16.620
0.032  -3.025  11.465 -27.209
0.026  11.034  12.299   7.631
0.023 -14.409  -3.721 -10.148
0.023  -6.019 -12.040  -6.947
0.021  -3.194   9.085  14.802
0.020 -12.478   3.722   7.716
0.017  -4.165  -4.373 -23.130
0.016  11.019   2.738   8.755
0.016   3.570   4.859 -17.545
0.015   3.938   8.850  -7.833
0.013  -3.938  -5.625  12.691
0.013  -4.847 -13.574 -18.305
0.012  -9.864   4.016  22.791
>485
0.257  -2.105   0.301   8.298
0.128  -1.953  10.516 -16.347
0.115  -1.873   8.285   7.307
0.047 -13.563   1.927  -0.028
0.046 -12.386   7.676   7.745
0.031 -14.678   0.924 -14.969
0.028   4.395  16.166   8.300
0.025 -12.849   9.079 -14.891
0.024  11.120   9.241   7.741
0.024 -12.190   0.597  18.283
0.021   3.777 -24.486 -16.506
0.019 -11.459  -8.716  -7.549
0.016  -2.404   9.086  -8.435
0.015   2.644   9.939   0.885
0.012 -10.788   7.042  23.159
0.012 -11.577  15.958 -22.620
0.012 -13.081   8.513 -25.680
0.011  11.276   1.829  13.716
0.010 -10.280  -7.522  16.590
>486
0.224  -1.745  -0.422   7.422
0.216  -1.965   8.325   7.474
0.203  -2.215   9.465 -16.407
0.046 -14.112   0.168  -8.807
0.035   2.970  14.802   8.574
0.030  11.477  10.062   7.677
0.026 -12.371   8.684   7.451
0.026   4.487 -24.279 -17.499
0.025 -13.534   2.920  -0.977
0.025   2.932   8.040 -10.423
0.022   2.361  10.220   0.949
0.022 -12.872   9.695 -15.250
0.021   2.153   8.279 -23.620
0.021  10.179   2.050   8.838
0.019  -3.212  14.470 -23.555
0.017 -11.758  -8.425  -7.516
0.015  -3.539  -6.650   0.663
0.011  -4.962 -12.943  -7.544
0.011  -1.763  14.974  15.061
0.010   2.340   1.588  14.955
>487
0.189  -2.355   7.827   2.759
0.153  -2.363  10.205 -16.787
0.125   1.502  -1.414   5.951
0.068 -14.039   2.227  -1.388
0.034   2.343  15.126  10.228
0.026 -13.024   7.353   9.249
0.025  11.048  10.715   9.096
0.023 -13.378  10.198 -15.881
0.022   2.942   8.929 -10.485
0.018  -3.191   8.632  12.850
0.018  10.922   2.235  10.141
0.018  -4.490  15.367 -23.374
0.017 -14.850   0.062 -15.708
0.015  -3.447  -7.071   8.981
0.014 -13.340  -5.135  -5.979
0.014   3.741 -24.605 -21.085
0.013  -5.140  -6.193 -22.749
0.011   2.082   0.688  14.226
>488
0.210  -2.051   9.901 -17.030
0.166  -1.782   0.196   7.932
0.107  -1.222   8.246   7.398
0.034  10.825  15.580   7.714
0.027 -13.976   0.806  -6.495
0.023 -13.100   9.781 -15.533
0.023   3.102   8.793  -9.826
0.022  -4.812  14.809 -23.394
0.022   2.873   9.596   0.191
0.020 -12.128  -7.505  -7.748
0.017 -14.433  -0.038 -14.677
0.016  10.204   1.167   9.184
0.016  -4.914 -12.697  -7.485
0.015  -3.096  -6.009   2.382
0.014 -11.267   7.017  -0.497
0.011 -12.072   8.986   7.780
0.011   2.740   7.780 -24.653
0.010  -4.331  -5.293 -23.300
0.010  -2.598  15.428  15.837
>489
0.303  -2.207   9.925 -17.405
0.270  -2.204   0.914  10.055
0.091  -2.251   8.288   6.570
0.060   3.810  -4.587   6.468
0.054  -1.703   1.474   1.818
0.027 -14.017   1.181  -6.220
0.027  12.584   9.752   7.722
0.027   3.267   8.525  -9.348
0.025   3.178   8.728  -0.522
0.022 -11.114   8.321   8.765
0.021 -12.220  -7.136  -8.102
0.021   3.799  15.791   8.426
0.019 -12.487   9.720 -15.649
0.017  -3.031  10.408 -29.886
0.017  10.636   1.090   8.718
0.017 -12.586   7.095  23.313
0.016  -3.028  -7.884   2.306
0.015 -14.331  -0.168 -15.145
0.014   2.748   7.510 -23.748
0.013 -11.466   7.150  -0.923
>490
0.205  -2.977   2.253   9.398
0.172  -2.114  10.281 -16.072
0.118   2.787  -3.429   6.640
0.075  -2.363   2.975   1.244
0.043   2.348  10.253   8.460
0.040  -4.289   8.489  14.678
0.038  11.638  16.098   7.868
0.033 -11.850   9.327   9.028
0.031 -13.336   3.621  -0.310
0.030  10.941   2.822   8.472
0.028   4.390   9.520  -6.898
0.027  -5.230  14.687 -22.287
0.024 -14.383   0.231 -14.032
0.023 -12.432  10.618 -14.938
0.018 -10.042 -12.686 -14.212
0.017 -11.542  -7.593  -7.190
0.016  -5.002  -4.162 -22.803
0.015   3.938 -24.387 -16.289
0.015   2.235   8.771 -22.730
0.014   5.150  15.604   2.605
>491
0.283  -1.706   9.441 -16.607
0.203  -2.459  -0.184   9.901
0.115  -9.657   6.019  22.992
0.066  -5.730   7.716  14.466
0.049  11.656   9.829   6.539
0.035 -13.793   0.347  -6.736
0.033 -11.738   8.469   8.543
0.031  -2.595   7.176   1.865
0.027   3.036   8.476   8.370
0.027   2.435  -0.705   1.994
0.024  10.452   1.426   8.074
0.024   4.124   8.906  -8.183
0.024 -12.665   8.932 -14.310
0.022   2.771  -6.400   8.044
0.019 -12.541  16.129 -22.496
0.019 -11.910  -7.435  -7.696
0.019  -3.804  -7.657   0.678
0.018  -9.632 -13.164 -15.906
0.016 -12.202   6.507   0.392
0.014  -4.517 -12.591  -7.281
>492
0.112  -2.067  11.337 -17.634
0.090  -3.209   1.596   9.830
0.083 -11.273   4.214  23.414
0.071   2.415  -1.578   3.250
0.050 -12.764   7.363   8.029
0.049 -14.036   0.914  -0.780
0.042  -2.199   7.176   1.761
0.034  11.852  10.311   8.076
0.032   3.600  10.441  -6.789
0.031   2.305   9.841   8.260
0.028  -6.056 -12.206  -8.615
0.027 -14.807  -0.677 -15.486
0.023   9.784   0.614   8.892
0.020 -14.161  -4.443  -8.310
0.019  -5.662   8.871  16.014
0.018   2.122   1.381  -6.113
0.018  -4.921 -11.240   1.469
0.017   3.288 -24.323 -15.628
0.016   2.227  10.471 -30.755
0.015   3.995  16.625   1.822
>493
0.321  -2.292   9.433 -16.832
0.164  -2.497  -0.538   9.334
0.124 -10.225   6.404  23.691
0.108  -3.782   7.890   8.430
0.097 -12.222   7.881   8.632
0.065   3.428  -5.499   6.963
0.043  12.279  15.949   7.704
0.037  -2.346   1.691   1.205
0.035 -13.759   0.705  -6.235
0.029 -14.276   0.309 -14.325
0.026 -12.426   8.684 -14.614
0.025   4.147   8.897  -7.981
0.025  12.103   7.911   8.280
0.024   2.568   8.677   1.468
0.023   3.621  14.597   8.283
0.018   2.448   7.781 -23.992
0.015 -13.007  10.332 -23.841
0.014  -3.737  -7.345   1.906
0.012   3.168  -8.725  15.045
0.011 -10.548  14.363  16.690
>494
0.334  -1.663   0.689  10.089
0.154  -1.681   9.829 -16.652
0.108  -2.686   6.928   0.872
0.095  -4.825   8.230  13.874
0.039 -10.783   7.497   8.526
0.039   3.384  -5.718   7.550
0.038   3.099   8.998   8.778
0.036  11.043  15.296   8.191
0.025 -13.102   2.596   0.727
0.024  -4.268  14.526 -22.810
0.023   4.492   8.818  -7.792
0.021 -11.855   9.353 -14.923
0.021   3.428   6.977 -24.248
0.020 -14.210   0.548 -13.846
0.017  11.459   1.876   8.350
0.016 -12.435  -7.125  -7.212
0.012  -3.748  -8.850   2.026
0.011   5.888  14.430   1.515
0.010  10.848   8.206   2.566
>495
0.241  -2.404   1.251   9.708
0.192  -2.143   8.950   5.830
0.164  -1.835  10.810 -17.557
0.138   3.009  -4.202   7.330
0.078  -1.301   1.723   1.785
0.039  11.791   9.716   7.992
0.036 -11.392   8.423   6.461
0.030   4.217  14.945   8.882
0.028 -13.029   1.495  -2.080
0.026   2.710  -0.547  -6.506
0.025  10.862   1.733   8.967
0.023  -2.140   8.625  -5.208
0.023   2.392   8.661 -25.298
0.022 -10.120  15.354 -17.912
0.020  -4.004  15.441 -24.587
0.017  -4.638 -12.964  -6.259
0.014 -12.950  -6.777  -6.885
0.012   5.494   1.941 -15.238
0.011 -11.335   9.106 -10.851
0.011 -13.899   0.287 -13.985
>496
0.238  -2.100  -0.040   9.259
0.208  -1.782   9.755 -17.102
0.181  -2.963   8.488   9.005
0.106  -2.526   7.672   0.810
0.053   2.739  -4.248   3.971
0.033 -11.480   8.129   7.180
0.030   3.972  15.416   9.173
0.028  -4.184  14.509 -24.043
0.024 -12.254   9.678 -15.521
0.024 -11.949   6.257  24.212
0.021 -12.738   2.538  -0.977
0.019   4.514   8.944  -7.077
0.017  11.794   9.332   8.245
0.016   2.624   7.947 -23.859
0.016  -4.321 -13.539  -7.507
0.014  11.233   1.093   9.252
0.014 -11.882  -8.051  -8.179
0.013 -11.063   8.500 -25.943
0.012 -13.777   0.383 -15.245
0.012 -16.687   0.419  18.176
>497
0.294  -2.020   9.813 -17.137
0.280  -1.789   0.793   8.834
0.206  -2.723   8.446   6.172
0.043 -13.301   1.926  -1.482
0.041   2.527   8.370 -24.440
0.037  -2.021   2.320   0.469
0.036 -10.304   6.890  24.207
0.028   3.530  15.229   9.021
0.024 -12.462   9.585 -16.085
0.024 -10.645   9.393   9.021
0.020  -3.806  14.898 -24.365
0.019  11.275   9.410   8.004
0.019  -2.984   9.125  -7.012
0.017   3.404   9.389  -1.088
0.014 -11.258   8.413  -7.292
0.014 -13.964   0.596 -15.589
0.014 -12.150  -7.684  -7.211
0.013  -2.614  -5.940   2.527
0.013 -12.807  10.532 -25.537
0.012 -12.575   1.833  18.177
>498
0.216  -2.983   7.170   8.545
0.119   2.731  -3.929   6.049
0.084 -11.140   4.171  23.137
0.080  -2.756   5.012   0.705
0.080  -1.770   9.368 -16.432
0.068 -12.091   8.398   7.616
0.055   5.282  -5.566  -7.377
0.055   3.895  14.480   8.423
0.028 -12.925   3.708   0.106
0.027   2.431   7.590 -24.778
0.025  11.027   8.050   7.521
0.024  -2.644  14.268  14.661
0.022 -13.855  -1.172  -7.325
0.019  -5.254 -10.797   0.108
0.019   4.112  11.174   0.468
0.019   3.560   8.637  -8.368
0.017  -3.434   1.124  13.927
0.015 -13.317  12.003 -24.400
0.015 -11.952  11.618 -15.932
0.014  -4.062 -14.168  -7.505
>499
0.322  -1.985   9.074 -16.833
0.185 -10.822   5.109  23.108
0.165  -2.329   1.112   9.110
0.078  -3.173   7.584   1.970
0.052   2.646  10.154   9.283
0.052  -3.470   9.035  14.341
0.051   3.078  -4.468   6.408
0.043   2.824   7.989 -24.210
0.042 -17.077   0.052  17.938
0.032   4.512  10.378   1.071
0.029 -13.170   1.813   0.400
0.027 -11.599   8.608   8.400
0.026 -11.709  10.210 -15.589
0.024  11.131  10.851   7.724
0.023  -2.274   9.530  -7.697
0.022  -4.465  14.676 -22.677
0.017 -13.939  -4.221  -7.349
0.016 -14.421   1.905 -14.302
0.015  10.683   1.922   8.714
0.014 -12.502  16.720 -25.160
>500
0.469  -2.051   9.419 -17.239
0.324  -4.677   9.492  12.850
0.101  -2.150   2.513   7.721
0.085 -12.211   3.292  22.355
0.034   4.048  -4.694   6.196
0.031 -12.260  10.256 -16.270
0.029 -13.513   1.129  -0.085
0.025  -2.943   8.092   0.906
0.025   3.079  10.127   8.403
0.024   2.360   9.047 -24.851
0.022  10.274  16.813   8.894
0.021   3.202   8.948  -9.006
0.021  10.716   2.335   7.861
0.018 -14.287   2.396 -15.065
0.015 -13.727  -5.326  -8.617
0.014  -4.056  16.186 -24.367
0.013 -12.459  -4.151  17.419
0.012  -2.554  -3.154  13.477
0.011  15.004 -22.747 -43.132
0.011 -12.436   9.843 -25.244
>501
0.281  -3.030   7.719   7.848
0.154  -2.381  10.053 -16.319
0.052   1.542  -1.813   6.448
0.044   2.237   8.332 -24.447
0.036 -13.897   0.780   0.340
0.031 -12.062   6.701   7.417
0.026   4.774  15.756   8.531
0.022  -3.523   1.259  13.731
0.022   2.992   9.188  -9.289
0.020  -2.422 -14.006  -8.575
0.020 -13.232   8.980 -14.933
0.018  -4.867 -10.016   0.474
0.017  11.411   9.165   7.213
0.016   2.890   8.981  -0.392
0.016  -2.425  15.233  14.835
0.015 -12.131   0.011  21.805
0.014 -14.351  -0.496  -7.615
0.012  -3.089  14.792 -24.078
0.012 -14.585  -0.032 -15.668
0.012  10.337  -0.050   7.831
>502
0.239  -2.142   8.344   9.889
0.157  -2.027   9.253 -16.015
0.109  -2.313   1.577   1.562
0.084   2.644  -4.233   5.567
0.045   5.893  16.544  12.470
0.039 -11.676   8.704   7.082
0.034 -13.265   1.314  -0.655
0.027   2.518   7.775 -22.605
0.023 -11.849   9.840 -14.758
0.021 -13.333   1.208  21.259
0.020 -11.569  15.780 -22.333
0.018   3.128   8.833  -9.496
0.018  -1.853   9.421 -29.144
0.016  10.878  10.706   7.938
0.016 -13.770  -4.734  -7.894
0.014  -3.678 -14.270  -7.233
0.012   3.636   9.795  -0.493
>503
0.270   2.142  -3.997   6.546
0.205  -2.959   9.593   9.485
0.157  -2.175   9.634 -16.430
0.099  -3.069   7.525   1.058
0.040   2.286   8.498 -24.037
0.030   5.766  16.227   9.164
0.028 -12.207  10.109 -15.141
0.027 -13.110   1.041   1.437
0.025  -4.082  14.671 -23.199
0.022 -14.580   1.572 -14.684
0.022  -2.626   9.820  -8.424
0.020  -4.936 -13.036  -6.866
0.020 -13.601  -5.522  -7.110
0.018  11.498   9.719   8.308
0.016  -3.775   2.789  14.931
0.013  -4.636  -4.298 -23.378
0.012  10.874   1.591   8.592
0.011 -11.433   8.412  -7.038
>504
0.388  -2.888   3.210   9.063
0.130  -2.198   9.614 -16.838
0.123  -2.762   7.114   1.252
0.050   3.224  -3.985   8.024
0.048 -10.908   7.252   8.382
0.042   3.096  11.253   8.898
0.040 -12.171   2.356   2.013
0.033  -3.851  14.190 -24.107
0.025 -11.396  11.786 -16.248
0.023  11.367   8.684   8.701
0.022   2.642   7.264 -24.198
0.021  -4.026 -13.631  -7.702
0.018 -14.028  -3.653  -5.733
0.016   4.653   4.559 -16.291
0.016   3.471   8.703  -9.284
0.014 -11.938   0.621  18.984
0.012  -3.445  -7.197   3.082
>505
0.365  -2.211   0.132   9.271
0.327  -3.810   8.107  10.534
0.166  -1.993  10.115 -16.707
0.086  -2.402   6.895   1.567
0.032 -12.714   9.370 -14.661
0.031   2.236  -0.234   2.126
0.030 -10.265   6.079  24.376
0.029  10.864   2.165   8.588
0.028  -4.502  14.767 -23.216
0.027 -13.134   2.116  -0.247
0.024   2.184   8.266 -23.911
0.023 -14.284   0.514 -13.914
0.023   3.560  -6.361   7.913
0.022   4.098   8.767  -7.611
0.022   9.878  15.725   9.595
0.022  -3.947  -8.058   2.061
0.014 -11.062   3.007   8.489
0.013 -11.995   1.125  18.200
0.012 -12.804  10.425 -24.275
0.011 -12.837  -7.163  -6.669
>506
0.213  -1.688   6.054   7.084
0.114  -1.668  10.471 -16.639
0.084   2.093  -2.233   6.838
0.053 -11.381  -8.330  -7.702
0.047  -4.359  14.756 -22.924
0.046 -13.844  -0.757  -6.938
0.041 -11.331   7.578   7.457
0.028  10.467  15.708   8.499
0.023 -16.300  -1.264   0.734
0.022 -16.790   0.339  17.647
0.021 -10.651  14.378 -16.240
0.020   2.414   8.174 -23.282
0.019  12.161   6.969   7.743
0.017  -3.396   6.494  15.559
0.017   3.396   7.687   1.034
0.016 -13.497   6.974 -13.850
0.015  -4.301 -13.507  -7.926
0.015  -9.829   4.936  22.488
0.015  -1.899   9.332  -8.197
0.012  -4.515  -9.737   1.254
>507
0.227  -2.793   7.139   8.207
0.157  -2.468   9.556 -16.875
0.074   1.112  -2.839   6.773
0.059   9.523  15.666   8.952
0.049 -14.042   2.128   1.632
0.026  -2.816   2.362   1.498
0.026  -2.324  10.629 -29.438
0.025 -11.950   7.817   7.914
0.020 -13.702   1.569  -6.944
0.019  -4.754  15.897 -22.971
0.019   2.831   9.106   0.183
0.018   3.421   8.970  -8.443
0.017 -12.907  10.337 -14.926
0.016   9.832   2.721   7.653
0.016  -5.449 -12.788  -6.892
0.013 -12.302  -8.251  -7.307
0.012  -4.260  -4.116  13.831
0.012   4.038   4.261 -15.314
0.012  -4.746  -9.129   0.633
>508
0.159  -2.492   6.923   7.819
0.139  -1.779  10.319 -16.866
0.085 -14.304   0.730  -2.511
0.083   1.861  -1.836   6.271
0.074  -3.578  14.011 -25.402
0.056 -12.904   8.242   6.851
0.043   9.862  14.828   8.185
0.037   2.890   8.822 -25.003
0.035 -12.553   6.631  -8.910
0.033  -2.240  12.925  13.397
0.030 -14.273  -1.238 -15.175
0.028 -11.536  15.097 -18.269
0.027   3.504   8.167 -10.092
0.025  -6.253   6.883  21.673
0.024   2.336   0.401  14.692
0.021 -11.910   7.249 -27.313
0.020  10.129  -0.156   7.486
0.017  -3.064   1.871   1.041
0.015   3.497   8.952  -0.449
0.012  -3.596  -8.732   6.882
>509
0.209  -2.399   7.787   7.106
0.117   1.067  -3.829   6.878
0.097   9.388  15.864   7.778
0.097  -2.411  10.196 -16.160
0.079 -14.646   0.704  -0.792
0.074   2.250   9.213 -23.644
0.048 -14.976  -0.616 -14.369
0.028   2.596   8.972  -9.265
0.027  -4.033  15.046 -23.122
0.024   1.836   9.297   0.365
0.023 -12.724   7.882  -8.730
0.022 -12.550   7.659   7.970
0.020 -13.923  -6.490  -8.722
0.017  18.408 -24.364 -41.797
0.017  -4.459   2.182  15.093
0.014 -13.312   8.578 -26.619
0.014   2.772  -8.368  13.460
0.011   2.382  15.268  13.766
0.011  -6.276   5.949  22.934
0.010  -4.215  -7.788   2.135
>510
0.255  -2.883  10.655 -17.082
0.255  -2.695   8.213   6.700
0.046 -14.853  -3.071  -8.735
0.043 -14.711   1.074  -0.755
0.034  -3.869  15.325 -23.641
0.034  -5.051   3.532  14.379
0.031   9.029  17.181   7.202
0.026   0.960  -3.283   6.352
0.025  -5.474 -11.833   0.322
0.020   2.091   9.420 -10.147
0.018   1.426  11.097 -30.423
0.016 -13.497  10.407 -16.412
0.015 -11.866  -6.311  15.626
0.015 -13.157   7.795   6.723
0.014  -5.604 -13.424  -8.063
0.012 -11.440   0.857  21.121
0.012 -13.444   8.803 -25.932
0.010   9.740   1.679   7.371
>511
0.267  -2.020   7.354   7.750
0.103   9.618  16.197   7.120
0.082  -2.658  10.187 -17.367
0.057 -14.658   0.398  -1.500
0.055   1.716  -3.302   6.358
0.029  -2.869   0.964   1.007
0.027   3.420   8.136  -8.877
0.026   2.055   7.776   0.728
0.025  10.904   7.588   6.829
0.024   1.761   6.690 -23.973
0.022 -12.512   6.867  -7.892
0.022 -15.129  -2.425 -14.648
0.019 -11.860   8.687   7.829
0.018 -12.643  11.820 -16.276
0.018  -4.477   0.788  14.711
0.012  -4.735  18.065 -24.064
0.012 -13.289   7.747 -26.756
0.011   1.903  10.400 -31.261
0.011  -4.888  -2.910 -24.961
>512
0.284  -2.113   7.843   8.386
0.169  -2.240  10.405 -17.208
0.070   9.646  15.799   8.629
0.063 -13.939  -0.753  -7.558
0.055   1.325  -0.476   6.624
0.054  -2.612   4.268   0.868
0.052   1.817   8.058 -24.188
0.040  -4.075   3.011  14.877
0.038  -3.375  14.350 -24.393
0.035 -12.919   7.563 -26.643
0.029 -11.663   8.331   7.199
0.022   2.400   8.500 -10.489
0.022 -13.016  10.460 -15.859
0.016 -11.378  -4.389  18.237
0.016  -5.490 -13.800  -7.921
0.013  -4.347  -8.701   0.900
0.013  -2.510  14.132  14.296
0.012   9.875   2.560   8.011
0.012 -12.087   6.503  -1.126
0.011   4.034   4.064 -17.142
>513
0.485  -2.074   3.687   7.800
0.178  -1.907   8.842 -16.896
0.030   2.416   8.122 -23.693
0.027  -9.542   3.043  21.925
0.022 -12.047  10.820 -16.153
0.021 -14.014  -4.097  -8.280
0.021   6.186  15.786   7.558
0.020   2.462  -3.844   6.397
0.019 -11.073   8.024   7.624
0.019  15.016 -24.981 -42.234
0.018  -3.954  16.667 -24.119
0.017   4.072   8.432  -8.991
0.016   3.004   8.648   0.401
0.014  10.319   2.561   8.390
0.014 -14.183   2.961 -14.658
0.013  -9.791 -11.571  -8.047
0.010   2.502   7.188  13.691
0.010 -12.307   3.416  -1.020
>514
0.368  -2.945   7.769   7.793
0.186  -2.167   9.487 -17.288
0.096  -2.244  -1.920   8.329
0.035  -3.345  14.692 -24.055
0.030   9.637  16.361   8.063
0.030 -12.062   7.470   6.915
0.030 -14.796  -2.147  -8.265
0.028 -13.558   3.661  -0.795
0.028  -2.980   2.327   1.383
0.025 -12.882  11.301 -16.238
0.020   1.655   6.304 -24.193
0.019   2.878   8.685  -9.396
0.017   2.107   9.439   0.291
0.014   1.541   4.586  14.232
0.012  -5.545 -12.990  -8.329
0.011   9.799   1.247   7.121
0.011 -12.193   8.083  -8.744
0.011 -13.762   8.850 -26.185
0.010  -5.171   3.090  22.601
0.010  -5.317  -8.211   0.320
>515
0.397  -2.624   7.732   7.419
0.179  -2.586   9.464 -16.112
0.056   3.902  -5.937   6.754
0.050  -3.323   0.777  12.359
0.042  -2.654   1.753   1.471
0.026  -4.812  14.117 -22.927
0.021 -12.476   9.167 -15.106
0.020 -11.282  -8.476  -8.797
0.019   5.143  14.954   7.520
0.018 -10.646   8.164   7.003
0.017   2.798   8.847  -9.819
0.017   2.427   7.613 -23.568
0.015  11.427   8.261   7.256
0.015 -14.351  -0.382 -14.362
0.014  -1.395  13.727  13.537
0.013   3.203   9.028  -0.567
>516
0.402  -2.828  -0.205   9.061
0.223  -2.409   8.009   7.071
0.180  -1.891  10.066 -16.089
0.026 -11.828  10.365 -15.468
0.025  -1.909  10.193 -29.612
0.025   3.406   1.320  14.316
0.025   6.341  15.937   7.892
0.022  -4.612  14.205 -22.492
0.021   2.595   9.555  13.406
0.021  -9.500 -11.998  -9.296
0.020 -13.695   0.365  -6.484
0.017   3.417   9.078  -9.095
0.017  11.661   9.575   7.402
0.017   4.164   9.944  -0.068
0.015 -10.306   9.043   8.148
0.015   2.687   8.169 -23.222
0.015  -3.107  -5.551   2.635
0.013 -10.741   7.596   0.002
0.013 -11.845  10.318 -23.643
0.012   3.129   1.165   1.994
>517
0.369  -2.205   7.391   7.167
0.212  -1.891  10.131 -17.255
0.132  -2.053  -1.373   6.771
0.054 -11.440   7.323 -28.181
0.046 -11.455   8.019   6.842
0.043   2.508  11.150  12.519
0.021 -12.423   3.365  -1.438
0.020 -11.300  11.849 -17.163
0.018   2.778   8.429 -24.673
0.014   3.152   8.747 -10.228
0.014 -13.744   0.176 -15.989
0.012   4.105   1.190  13.982
0.010   3.790   8.893  -1.257
0.010 -10.950  -8.789 -10.613
0.010   5.003  -7.899  12.151
>518
0.339  -1.610   1.474   8.330
0.279  -2.080   9.267 -17.174
0.119  -3.158   8.960  13.293
0.070  -1.957   5.718   0.643
0.054  -8.801 -12.942 -15.528
0.035 -10.619   5.531   7.410
0.032   7.211  15.926   8.124
0.031   3.267  -5.345   7.046
0.030 -11.119  12.115 -16.850
0.022   2.760   7.684 -25.180
0.022  -0.873   5.724  -9.708
0.018  -3.671  14.691 -23.950
0.015 -13.699  -2.871  -8.712
0.014  -4.220 -14.242  -8.354
0.013 -10.643   0.317  22.030
0.013 -12.713   2.729  -1.062
>519
0.347  -2.355   6.762   6.709
0.227  -1.518   8.749 -17.399
0.061 -11.521   8.318   6.915
0.032   2.216  -2.760   6.649
0.029   2.774   7.998  12.841
0.029   5.690  13.262   7.506
0.026   3.809   5.486 -10.094
0.026  -9.965 -12.440 -17.630
0.025 -11.783   6.923 -28.002
0.025 -11.009  13.303 -17.592
0.023  -3.405  13.182 -24.378
0.023  -2.766   0.692  12.580
0.023   2.750   7.145 -25.013
0.020 -14.094  -1.337  -9.169
0.015 -12.215   4.349  -1.274
0.012  -1.174   1.192   0.191
0.012  -4.369   4.430  21.520
0.011   4.365   8.116  -1.553
0.010  11.844   8.092   7.000
0.010 -11.944   7.273  -9.737
>520
0.343  -2.431   9.310 -17.367
0.210  -2.359   7.460   7.022
0.051 -14.189   1.303  -1.797
0.043 -11.898   7.875   7.110
0.036   1.943  -0.382   5.101
0.034 -11.984  11.940 -16.807
0.033 -12.048   6.827 -28.145
0.027  -1.689  13.409  13.207
0.023   1.860   8.272 -24.485
0.019   3.048   8.434 -10.038
0.017  -4.879 -13.335  -9.394
0.016 -12.188   7.388  -9.297
0.015   3.053   8.412  -1.026
0.015  -3.390   1.612  13.321
0.014  -4.913  17.450 -24.319
0.014  11.335   7.664   6.379
0.014  -4.128  -8.794   5.817
>521
0.322  -1.422  -0.951   7.311
0.285  -2.822   7.766   6.228
0.156  -1.324   9.486 -17.015
0.045 -10.484 -12.453 -18.895
0.030 -11.639   8.120 -28.116
0.024   4.928  13.113   6.933
0.022  -4.914   4.798  22.003
0.019  -0.894   7.502 -24.840
0.019   3.679   5.203  -9.689
0.018   3.042  -1.810   0.069
0.017 -12.491  -2.785 -15.732
0.015 -10.326  13.055 -16.406
0.013   4.106   8.786  -1.346
0.013 -11.339   4.063  -0.746
0.012  -0.855  13.583  12.950
0.012  -2.141  -9.174   6.386
0.012  -9.309 -12.322  -9.200
0.011 -16.284   1.529   5.176
0.010   4.609  -3.067  12.603
0.010 -11.858   7.542 -10.015
>522
0.311  -2.083   9.833 -17.105
0.261  -3.349   8.733  12.780
0.214  -1.756   1.021   6.541
0.064  -9.783 -12.695 -16.872
0.041  -9.935   8.582   7.260
0.038   7.636  15.915   8.339
0.036  -3.320   7.371   0.999
0.029   2.894   7.968 -25.260
0.023 -10.634  11.347 -16.587
0.021  -3.660  14.592 -23.972
0.016  -4.634   2.908  21.580
0.015  -8.707 -10.923  -1.674
0.014 -15.746   1.069   5.088
0.014   4.508   9.923  -0.793
0.013   3.519   8.958  -9.351
0.012   4.407  10.562  13.880
0.011   5.389   3.608 -16.620
0.010  -4.098 -14.508  -8.805
0.010   3.834   0.724   0.364
>523
0.223  -2.876  10.009 -16.143
0.154  -2.674   7.377   4.628
0.109  -1.349  -1.889   7.459
0.097   4.659  -5.611  -7.692
0.065 -10.295   7.857 -29.418
0.033   2.322  10.372  10.790
0.028 -11.600   8.849   8.114
0.027  -5.330 -12.953 -11.323
0.026 -11.816   9.972 -14.833
0.025 -13.758   1.902   0.148
0.024   2.828   8.543 -23.015
0.022 -14.471  -0.124 -14.358
0.022 -11.734  16.488 -22.037
0.019  -5.623   0.292  19.781
0.018  -2.547   8.492  -7.520
0.017  10.460  16.912   9.118
0.016   3.539  -6.381   1.240
0.013 -13.356  -5.763  -8.180
0.012 -16.752   0.346   7.864
0.011  11.819   8.452   8.623
>524
0.275  -2.363   8.835 -16.815
0.212  -2.718   8.105   7.819
0.173   2.437  -2.290   6.084
0.065 -11.700   7.066 -28.141
0.039 -12.157   7.747   6.359
0.039 -12.754   8.075 -15.635
0.039 -14.435  -0.136 -14.774
0.035  -1.942   2.898   0.335
0.035 -11.582 -11.648 -17.959
0.029   2.542   7.832 -24.238
0.027   5.729  15.355   7.193
0.021  -3.564  13.692 -23.357
0.021 -13.856   1.408  -2.487
0.018  -3.191   1.118  12.571
0.017  11.462   7.025   5.876
0.017 -11.077  -9.229  -9.880
0.016   3.388   8.477  -9.247
0.016   3.153  10.139  -0.147
0.012   5.359   3.486 -16.678
0.012   4.599  -8.741  12.198
>525
0.261  -3.104   7.531   6.005
0.205   2.460  -1.904   5.528
0.171  -2.059  10.149 -17.424
0.132  -3.204   1.300  11.292
0.064 -14.271  -1.103 -10.645
0.053 -13.729   0.860  -2.752
0.048 -12.333   7.272   5.873
0.047 -10.527 -12.211 -17.858
0.045 -10.598   8.009 -28.870
0.035  -4.114  15.161 -24.962
0.029   2.201   8.033 -24.383
0.023   5.078  14.049   6.395
0.022  -2.590   2.607  -0.785
0.021 -12.575   6.853 -11.198
0.021 -10.315 -10.069  -9.959
0.017  11.202   6.787   5.194
0.016   2.816   6.768  12.914
0.015   2.816   8.055 -10.503
0.015  12.025   0.614  12.035
0.014 -11.342  14.211 -17.489
>526
0.252  -2.859   9.417 -16.021
0.245  -2.095  -0.377   8.687
0.181  -2.174   8.276   7.900
0.079  -9.667 -11.642 -17.064
0.037  -4.525  15.584 -22.425
0.037  -2.869   2.701   0.771
0.026 -12.628  -6.457  -9.024
0.025   3.997  14.062   8.704
0.021 -12.403  10.140 -14.147
0.021   3.297   8.244  -0.316
0.020 -11.669   7.609   8.109
0.019 -14.977   0.995 -13.588
0.018  -3.436   9.230  -5.695
0.018  -5.146  -0.055  20.761
0.017  -4.825 -12.852  -8.205
0.014   2.145   8.256 -25.054
0.014  11.091  10.516   7.385
0.012 -13.153   2.078  -1.101
0.012 -12.904   7.394 -27.141
0.012  -4.237  -9.028   2.420
>527
0.141  -2.979   7.694   7.513
0.088  -2.163   9.987 -16.495
0.058 -13.002   7.903   6.474
0.058 -12.566  -6.679 -10.981
0.056 -14.118   0.845  -2.144
0.053 -10.091 -12.723 -15.685
0.048   1.759  -4.320   7.208
0.037 -10.978   6.974 -28.440
0.037   2.112   7.479 -23.915
0.034  -3.500  14.706 -24.331
0.022  -3.218   3.330   0.325
0.022   5.145  16.245   7.828
0.022  -6.024 -12.269  -1.851
0.019  -2.995   1.718  12.983
0.017   2.293   8.607  -9.778
0.016 -14.711  -0.061 -15.577
0.014   2.210   8.587  13.621
0.014   3.517   9.935  -1.687
0.014 -13.405   9.209 -15.834
0.013  10.678  10.117   5.935
>528
0.283   1.922  -3.078   8.273
0.204  -3.033   7.988   7.428
0.170  -2.555   9.396 -17.528
0.061  -1.803  11.051 -25.369
0.037 -12.298   7.374 -27.470
0.036   5.494  16.084   8.337
0.027  -2.910   3.787   0.416
0.027 -14.164   1.232  -2.343
0.023 -11.055   8.478   7.348
0.022 -12.975   0.764   6.316
0.020 -13.030   8.678 -16.510
0.018   2.584   8.278 -10.773
0.016  11.218   8.702   6.918
0.015   3.419   9.113  -1.828
0.015 -14.371   1.244 -10.492
0.011  -1.801  14.834  13.702
>529
0.323  -2.685   9.623 -16.759
0.200  -2.964   7.301   5.717
0.197   1.870  -5.540  11.336
0.056 -12.570   6.805   6.144
0.044 -10.986   7.256 -28.976
0.038  14.151 -25.468 -42.085
0.038   2.442   0.756   5.659
0.037   5.946  15.995   8.842
0.033  -9.737 -12.303 -18.206
0.024 -14.076  -1.100  -7.199
0.024  10.948   5.708   7.973
0.021 -12.467   8.167 -15.064
0.020   3.834   7.716  -2.459
0.019  -2.817  10.413  -8.212
0.019  -3.737  10.556 -26.104
0.015  -5.273 -13.960 -10.498
0.012  -1.320  12.861  11.821
>530
0.238  -1.667  -0.392   7.480
0.186  -2.363   9.689 -17.267
0.097  -8.676 -11.179 -18.297
0.087  -1.724   6.857  11.706
0.060  -2.177  11.127 -25.200
0.036 -11.947   7.614   6.996
0.036   5.592  15.247   7.377
0.029  -9.469 -10.337 -10.049
0.024 -12.063  11.301 -16.827
0.021 -11.607   7.259 -28.535
0.018  -2.730   6.747   0.573
0.017   3.356   7.920 -10.425
0.017 -13.956  -0.918 -10.737
0.015   2.369  -5.987  11.959
0.014  11.006   6.616   6.636
0.012  -5.235   6.412  21.735
0.011   3.153  -1.144   0.966
0.011 -11.958   6.400  -1.143
0.010 -10.105  -0.025  20.860
0.010  11.393   0.786  12.365
>531
0.294  -2.314   8.752 -16.021
0.258  -1.366  -0.551   7.594
0.252  -1.597   7.800   7.923
0.034   5.382  14.870   8.170
0.033 -10.989   6.944 -29.192
0.026 -10.856   8.922   7.544
0.025  -9.684 -11.367 -10.743
0.024  -3.746  13.451 -23.322
0.023  -2.004   4.001  -0.026
0.023 -11.011  11.485 -15.631
0.016   2.591   7.441 -23.918
0.016  11.399   8.275   8.042
0.016   3.166   8.171  -9.146
0.014   4.795   3.754 -16.056
0.014   4.531 -22.844 -16.590
0.012   3.588  10.272   0.523
0.011   2.756   4.409  13.943
0.011 -14.107  -0.032  -9.895
0.011   3.341  -7.119  11.993
0.011 -11.645   6.970  -1.909
>532
0.308  -1.267   0.362   8.594
0.173  -1.763   8.450   8.408
0.172  -2.377   9.539 -16.524
0.045  -1.179   1.468  -0.286
0.038 -11.534   8.636   7.292
0.032 -12.405   7.602 -27.894
0.029   3.225  -0.293  -7.526
0.029   5.912  15.800   7.380
0.022 -11.283  -8.419  -8.065
0.020  -2.030  10.179 -29.886
0.019  -2.004   9.317  -7.413
0.019  -4.588  14.454 -23.576
0.018   3.571   9.205  -0.715
0.017 -11.563   9.689 -14.812
0.016  11.356   9.900   8.056
0.015  10.748   1.769   5.931
0.015 -14.131   0.178 -14.116
0.013 -12.713  -6.983 -17.611
0.011   2.493   8.244 -22.979
>533
0.352   1.815  -3.960   7.732
0.272  -2.422   7.597  11.449
0.140  -1.999   9.594 -16.330
0.061 -14.804   0.070 -14.425
0.060 -10.882   6.639 -29.021
0.053   4.544  15.369  11.070
0.050  -2.724   3.921   1.434
0.045 -13.217   3.194   5.126
0.030 -13.306   8.038 -14.690
0.024  -4.378  13.794 -22.927
0.021 -14.319  -4.145  -7.598
0.020  17.619 -24.238 -41.739
0.019  -9.924 -12.680 -15.928
0.017  10.596   8.946   8.815
0.017 -10.743   8.093  11.377
0.016   4.107   4.396 -15.434
0.016   2.615  -2.719  -2.079
0.013  10.086   0.603   6.062
0.013   3.841   8.114  -2.397
0.011  -4.372 -13.425  -7.101
>534
0.343  -2.259   4.035   8.652
0.152  -2.289   9.504 -15.994
0.072   2.916  -3.411   5.340
0.055   6.934  16.432   7.971
0.054 -11.288   3.518   6.485
0.035 -16.235  -2.144   1.558
0.032  -2.142   5.045   0.030
0.030 -10.739  12.197 -15.347
0.026  14.230 -23.282 -42.127
0.024   2.913  10.267  11.826
0.022   4.194   4.951 -14.525
0.020  10.882   1.692   6.948
0.020  -2.677  11.391 -29.093
0.019  -1.977   9.648  -7.810
0.017   4.399   9.886  -1.084
0.017 -13.937  -3.224  -9.759
0.015  -9.078 -13.169 -14.878
0.015   2.657   7.819 -23.417
0.014 -13.638   4.000 -14.017
0.013  -3.207 -14.548  -7.487
>535
0.371  -2.213   0.238   8.141
0.162  -1.609   8.233   8.671
0.152   4.047  -4.055  -8.026
0.108  -2.035  10.311 -16.135
0.053  -1.153   1.293   0.132
0.052  -8.762 -14.126 -17.508
0.042 -11.871   2.594   6.882
0.035  -1.551  10.623 -29.415
0.026  10.581  16.355   8.047
0.019  10.805   2.925   6.407
0.017 -11.685   9.899 -14.648
0.017  -9.843   8.950  12.703
0.016  -4.296  15.448 -23.609
0.015  -2.122   9.782  -7.019
0.014   3.963   9.728   1.816
0.014  -9.958   0.723  14.700
0.012   4.738  -6.184  13.665
0.012   5.075   1.097 -14.689
0.011   2.912   8.310 -23.121
0.011  -9.482 -11.602  -9.547
>536
0.292  -1.516  -0.137   7.425
0.234  -1.070   8.153   9.198
0.145  -2.881   9.583 -16.120
0.069  -2.198   7.386   0.655
0.061  -3.093   7.142  20.177
0.034   4.850 -22.960 -15.057
0.034  -2.059   9.471 -29.068
0.031  -8.948 -13.304 -17.067
0.030 -10.824  11.458 -13.985
0.028 -10.499   8.715   6.980
0.023 -16.143   0.407   2.851
0.019  10.551  16.522   8.228
0.019 -10.190  16.949 -21.048
0.016  -9.628 -11.328  -8.758
0.014   3.723  -4.024   1.201
0.014 -13.003   2.418  -5.005
0.013  11.162 -11.945 -13.049
0.012 -11.478  -5.880  16.893
0.012   3.335   8.333  -8.727
0.011  -2.339 -14.621  -9.190
>537
0.320  -1.753   1.088   7.473
0.143  -1.005   9.234   7.006
0.131  -2.512  10.256 -16.184
0.075 -15.787   1.614   5.801
0.037  10.765  17.519   7.499
0.035  -9.317 -13.067 -16.137
0.031 -11.265   8.871   7.063
0.029 -11.943   8.440 -27.079
0.025 -10.378  11.027 -14.681
0.021  -4.036  16.692 -24.014
0.019  11.078   2.081   7.637
0.018   3.464  -6.269  12.494
0.018  -9.781 -11.458  -7.758
0.016   2.703   8.517 -23.692
0.013  -2.315 -22.769 -15.856
0.012   3.990  -3.504   1.358
0.012   4.419  10.223   0.983
0.011 -13.378   3.050  -6.947
0.011   4.512   4.482 -15.173
0.011 -13.094  -3.735  -1.297
>538
0.340  -2.043  -0.634   7.144
0.141  -1.145   7.932   6.905
0.118  -2.232   9.647 -15.673
0.048  10.315  15.767   7.875
0.039  -2.690  10.565 -28.983
0.037 -11.841   9.090   8.065
0.036 -12.392   8.693 -14.555
0.029 -17.033  -0.057   7.769
0.027 -13.993   0.810  -6.829
0.024 -12.860   3.597   0.857
0.023 -11.000  15.734 -22.110
0.020   3.937 -23.315 -17.492
0.018  -2.288   8.226  -6.255
0.018 -11.210  -9.588  -8.038
0.017   3.196  -5.320   2.892
0.016   2.914   7.696 -23.180
0.015  -0.826  10.775  15.463
0.014 -15.909   0.311 -14.760
0.014  -3.116   0.566  15.221
0.012   3.756  10.964   0.901
>539
0.291  -1.775   4.314   6.346
0.107  -2.581  10.316 -16.233
0.096   1.944  -3.344   6.272
0.078 -12.759   8.158   7.923
0.032 -14.622   3.491 -14.326
0.030  10.025  16.105   7.832
0.026 -11.800  11.454 -15.204
0.025 -14.190   0.438  -6.893
0.025 -12.817   3.836   0.530
0.023 -12.441   6.541 -26.900
0.023   3.211   8.307  -9.465
0.023  -2.090  10.973 -29.233
0.021  -1.257   8.527  14.551
0.021  11.197   7.349   6.948
0.020 -17.002   0.936   7.838
0.020 -10.440  -9.352  15.472
0.019   2.514   7.893 -22.678
0.017   2.881   8.760   1.192
0.012   4.260  -5.441  13.810
0.012  -4.691  17.327 -23.293
>540
0.478  -1.421   7.214   8.253
0.192  -1.126  -1.406   7.180
0.110  -2.497   9.566 -16.775
0.058  -8.679 -13.335 -14.857
0.034  -2.757  10.011 -29.325
0.033  10.481  17.408   8.740
0.029 -16.971  -0.073   7.548
0.028 -11.255   7.819   8.163
0.023 -11.137  10.996 -15.322
0.016 -14.104   0.205  -6.811
0.015 -10.757  15.158 -22.944
0.013  11.289   6.155   7.372
0.013  19.120 -21.963 -41.961
0.012  -4.846 -13.954  -7.526
0.012   3.632   8.057  -8.584
0.012   2.648   6.877 -23.482
0.011  -3.982  -4.265 -17.839
0.011   3.176  12.575  13.298
0.011   3.928   7.491   0.669
0.011  -3.566  -8.802   1.733
>541
0.289  -2.830   0.165   7.261
0.138  -2.683  10.572 -20.428
0.092  -1.038   9.497   7.529
0.085  10.290  15.997   6.765
0.048  -3.039  -5.585 -17.581
0.029  -9.152 -12.595 -15.923
0.024   2.026   7.888 -13.749
0.022 -12.750   3.349  -0.237
0.021 -11.843  12.555 -19.979
0.020 -10.543   8.647   7.617
0.018   2.377  -5.777   9.807
0.017 -16.814  -1.037   7.081
0.015 -14.380  -3.917  -8.179
0.015   3.799   9.446   0.160
0.014  10.307   1.971   6.990
0.012 -11.947   8.048  -8.650
0.012  -3.979  -0.292  18.633
0.012  -3.040   4.434  -3.112
0.011  19.087 -23.899 -39.760
0.011  -5.003 -13.558  -8.729
>542
0.430  -1.646   7.312   6.121
0.065 -12.756   8.316   7.294
0.063   1.514  -1.281   6.215
0.057   9.744  17.258   6.947
0.048  -2.524   9.848 -16.807
0.043 -14.304  -1.285  -9.878
0.039 -14.328   0.201  -0.779
0.030 -16.802  -0.479   6.914
0.028   2.418   7.334 -24.921
0.027  10.804   7.061   6.477
0.020 -12.842   7.631 -27.097
0.020 -13.864   7.792 -15.988
0.016  -3.475  13.602 -24.434
0.014  -5.268  -0.336  20.722
0.013   2.608   9.160  -0.603
0.013   2.637  -6.789  14.975
0.013   3.359   7.673  -9.308
0.012  -5.454 -13.906  -8.012
0.010   5.033  -7.014 -17.822
0.010   3.794   2.984 -16.805
>543
0.493  -1.693   7.784   7.979
0.123  -2.472   9.035 -16.913
0.071  -1.505  -0.792   5.236
0.043 -16.531  -0.858   6.274
0.031 -12.287   6.894   7.579
0.030 -11.763   6.511 -29.012
0.027   9.735  16.726   7.840
0.021 -14.044  -0.149  -1.835
0.020 -11.984   9.154 -15.438
0.020  -4.041 -13.749  -8.101
0.020  -4.098  14.188 -23.644
0.015   2.817   7.627 -10.829
0.015   2.101   7.287 -23.326
0.013 -14.101  -0.760 -10.205
0.012 -11.024  -9.461  -7.959
0.012  10.296   5.440   6.614
0.010  -2.237   7.333  18.797
>544
0.416  -1.699   8.245   6.640
0.161   1.849  -3.392   5.663
0.106  -3.087  10.779 -19.035
0.040 -12.193   7.129 -27.902
0.039 -13.349   3.671   6.351
0.028  -3.364  -6.230 -19.234
0.026   6.277  16.044   7.126
0.025 -13.610   0.920  -1.500
0.020 -13.892  -3.426  -9.914
0.019 -11.852  12.459 -17.880
0.017  -2.063   2.140   0.322
0.014 -14.339   3.604 -15.792
0.013   2.801   5.332 -18.789
0.013  -1.264  13.897  13.647
0.012  -8.911 -12.712 -17.988
0.012 -11.692   8.942  12.641
0.011 -11.443  -8.700  15.306
0.011   3.505   9.120  -1.364
0.011   4.425  -5.492 -16.523
0.010  11.535   8.958   6.606
>545
0.277  -1.591   7.017   7.602
0.130  -2.232  10.181 -17.009
0.109   2.008  -3.662   5.964
0.070   5.419  13.776   7.391
0.063 -16.934  -0.812   6.045
0.043 -12.832   6.877   7.288
0.036  -9.688 -11.513  -9.028
0.027   1.869   9.677 -24.649
0.022 -13.476   1.896  -0.898
0.022   3.402   7.681 -10.050
0.022 -14.254  -1.795  -9.045
0.021 -11.750  11.164 -16.207
0.019   4.093  -6.428  14.176
0.019  10.802   5.004   6.462
0.017 -11.640   6.976 -27.947
0.016   3.898   6.841  -1.029
0.016  -4.404  16.567 -24.771
0.011 -14.273   3.356 -15.476
0.011  -3.402   6.621  21.028
0.011   3.935 -23.687 -16.586
>546
0.491  -1.595   7.848   7.872
0.158  -2.121   9.395 -16.423
0.053 -10.835   6.677 -29.575
0.048  -1.527  -1.072   5.618
0.034 -12.196   6.832   8.584
0.033  -2.299   8.036  18.319
0.029   6.290  14.648   6.512
0.028 -16.231  -0.504   6.339
0.028  -8.170 -11.775 -18.230
0.023  -1.310   9.052 -28.740
0.020  -8.971 -11.129  -7.555
0.018   4.064  -5.886 -16.162
0.017   4.419 -23.681 -15.898
0.016 -10.918  11.530 -15.250
0.015  10.463   5.844   5.414
0.014  -4.533  15.873 -23.027
0.014  -2.315  10.402  -6.634
0.013   4.335   2.978 -14.639
0.013  -4.289  -1.625  19.010
0.012 -13.657  -0.500  -2.869
>547
0.253  -1.894   9.842  13.715
0.196  -0.451   2.877   6.024
0.171  -1.938   9.942 -16.172
0.043  -8.641 -11.376  -7.638
0.031  -9.766  13.361 -16.355
0.030   4.159 -24.311 -15.962
0.029 -15.647   0.637   6.444
0.027   7.862  16.355   8.152
0.026  -2.596  10.193 -29.422
0.023 -13.275  -3.088  -7.575
0.022 -10.165   9.001   7.029
0.017  -2.870   1.547  16.630
0.016  -4.448  15.506 -23.360
0.016   3.402  -4.529   2.369
0.016  11.205   4.173   6.509
0.014 -11.789   2.659  -0.364
0.014 -12.365   5.298 -14.526
0.013  -7.971 -12.517 -16.499
0.012 -11.104  -8.065  15.840
0.012  -1.610   6.886  -8.721
>548
0.527  -1.292   7.180   6.690
0.197  -0.795  -0.888   6.092
0.140  -2.815   9.555 -17.451
0.084 -16.585  -0.887   6.004
0.030 -10.591   7.594   6.986
0.025 -12.789   0.355  -1.622
0.024 -15.265  -2.920  -9.967
0.023 -11.321   8.040 -15.625
0.022  10.743  19.769   7.555
0.016 -10.059  18.716 -25.559
0.015  -9.674 -10.847  -9.386
0.011   3.975   4.935 -16.643
0.011  -1.608  10.609 -30.815
0.010 -11.382   7.768 -28.166
0.010  -3.829   7.185  20.354
>549
0.271  -1.357   9.754  13.896
0.197  -1.671   4.780   5.757
0.132   3.032  -2.952   4.644
0.125  -2.249   9.767 -15.314
0.062 -16.541  -1.288   5.934
0.031  -1.485  -5.144 -18.362
0.027 -10.392   4.515   6.613
0.025   4.572  11.725   6.702
0.024 -11.224   6.676 -28.817
0.023  -1.288  11.537 -28.719
0.022  -9.967  12.515 -15.371
0.021  -9.270 -12.115  -6.746
0.020  -2.330   5.087  -5.049
0.019   4.314 -23.320 -14.873
0.018  -2.263 -11.423 -11.329
0.017  10.660   3.851   6.486
0.017 -15.778  -2.241  -5.381
0.017  10.767  20.261   6.702
0.015 -10.117  17.730 -21.603
0.014 -13.156   4.676 -14.154
>550
0.366  -0.606  -2.342   9.764
0.205  -1.844   9.703  13.050
0.115  -2.565  11.976 -21.780
0.054  -2.978   4.497   2.625
0.052  10.092  17.948   7.655
0.038 -16.713  -0.321   6.792
0.026   4.349 -23.689 -15.192
0.024 -11.389   9.762   7.110
0.022 -12.322   8.692 -27.380
0.022 -11.598  10.311 -14.748
0.018  -9.457 -11.247  -5.962
0.017  -1.873  10.211 -11.913
0.016 -13.284   1.386  -1.459
0.014 -14.232  -3.549  -9.722
0.013  -3.414   1.502  16.254
0.012 -10.937  16.432 -21.361
0.012  10.597   1.545   7.052
0.011   3.846  10.636   2.344
0.011   2.329   9.664 -29.237
>551
0.308  -2.508   8.026   6.437
0.249   2.980  -2.758   6.244
0.143  -2.861  10.106 -16.999
0.078  -2.180  11.695 -25.025
0.057  -2.421   2.470  12.432
0.047 -12.007   8.186 -27.658
0.045 -16.112   1.148   5.580
0.036   7.710  16.342   7.754
0.026 -10.136 -12.543  -9.315
0.017  -2.781   2.152   0.453
0.014 -11.097  10.389 -16.668
0.013   3.843 -24.008 -16.026
0.013 -10.476  10.043   7.379
0.013 -13.797  -3.833  -9.895
0.013  11.196   2.795   6.748
0.012   3.845   5.631 -16.098
0.012 -13.368  -2.893  -1.868
0.012  -5.182 -12.335  -1.830
0.011   4.792  10.208  -1.552
>552
0.254  -2.803   2.132   5.600
0.214  -2.198  10.036 -16.586
0.160  -1.802  10.117  12.736
0.042 -16.317   0.288   6.041
0.038  10.184  17.311   8.403
0.030   3.500 -23.883 -15.939
0.030  -3.467   0.954  15.674
0.029   4.112  11.294   6.936
0.023 -12.964   1.589  -2.108
0.023 -10.434   9.098   6.540
0.023 -11.354  10.906 -16.083
0.022   2.615   9.038 -23.789
0.021 -11.638   5.569 -28.977
0.020   2.966   9.282  -8.992
0.020  -9.118 -11.547  -8.695
0.019 -14.234   2.751 -15.194
0.016  -3.682   8.252   0.129
0.015 -11.163  16.745 -23.663
0.015   4.104  -4.426  11.535
0.015 -14.086  -4.132  -8.418
>553
0.203  -2.394   9.601 -17.054
0.140  -2.317   1.187   6.251
0.056  10.733  14.477   7.937
0.050 -13.364   5.118   6.454
0.042 -13.765   1.841  -1.282
0.039  -1.756  10.558  14.941
0.037   2.823  10.740   7.849
0.026   2.326   9.035 -24.349
0.023 -14.100   3.758 -15.398
0.022  10.976   2.086   6.665
0.021 -14.142  -1.937  -9.136
0.020   4.555  -4.456   0.339
0.019 -11.522  12.035 -16.639
0.018   4.447 -10.122   6.908
0.018   2.994   9.135  -9.706
0.018 -16.901  -2.483   6.196
0.017   4.768  17.117  12.648
0.016  -5.620 -13.233  -7.911
0.015  -5.234  15.864 -24.135
0.015   3.772   4.485 -16.211
>554
0.294  -2.570   1.312   7.020
0.273  -1.525   9.277 -15.845
0.101  -2.746  10.479  13.755
0.041 -16.367   0.065   5.806
0.036  -9.911   9.839   6.952
0.035   7.406  13.729   6.577
0.031  -8.786 -11.728  -8.124
0.029 -10.394  10.794 -14.953
0.026  -2.661   7.735   1.810
0.025  -7.956   4.123  20.749
0.025 -13.360  -2.537  -9.555
0.023 -10.309  17.392 -23.517
0.023  11.641   4.181   6.105
0.023   4.440  -4.748   5.514
0.022   3.819 -24.229 -15.921
0.021  -1.569  10.911 -29.879
0.019 -11.422  -8.331  15.170
0.018 -11.219   3.912  -1.325
0.017   3.573   8.629  -8.524
0.017   4.946   3.646 -15.116
>555
0.239  -1.963   9.530 -15.854
0.163  -2.454   9.363   6.394
0.065   3.410  -3.757   5.150
0.041 -16.545   0.834   5.656
0.040 -11.054  10.481   8.045
0.037  -2.329   3.437  14.152
0.028 -11.341  11.017 -14.690
0.027 -12.913   1.582  -1.699
0.022   6.287  17.000   7.424
0.018 -10.845  -9.542  14.090
0.018 -14.103   3.254 -14.027
0.018  -2.340  10.601  -7.062
0.018  10.995   2.450   6.484
0.017  -9.836 -11.489  -7.383
0.017  -4.195   9.719  19.301
0.016   3.155   9.091 -22.945
0.016 -13.962  -4.552  -9.936
0.015   4.346  11.405   1.568
0.014 -10.917  17.544 -22.238
0.011   4.028   5.386 -11.174
>556
0.223  -1.909   9.459 -16.617
0.191  -0.482   9.975  12.148
0.153  -2.116   3.803   5.396
0.091   3.996  -4.023   5.297
0.046 -15.685   1.522   4.931
0.039   7.709  17.004   8.029
0.038  -1.115   1.842  14.114
0.028  -9.250   9.274   6.614
0.027 -10.398  11.078 -16.054
0.026  -8.247 -11.718  -9.110
0.022  11.498   2.692   7.075
0.019 -10.217  17.924 -24.984
0.018 -14.931  -2.452  -9.535
0.016 -11.505   8.883 -28.176
0.015   5.440   4.273 -16.186
0.014   5.262  -5.029 -16.665
0.013   5.697  10.117  -1.936
0.012  -4.214   8.849  19.773
0.012 -11.954  -3.609  -1.650
0.011   3.796   8.887 -24.953
>557
0.299  -1.902   0.564   7.333
0.174  -1.506   9.665 -16.219
0.116 -16.222   0.537   6.132
0.080 -11.514   9.700   7.055
0.060   5.128 -24.508 -16.793
0.046  -1.430   9.199   6.648
0.046  -2.594   4.262   0.178
0.035  -9.871  12.234 -15.303
0.026   4.731  -4.871 -15.003
0.025  12.193  10.580   7.699
0.024  -8.981 -11.439  -8.148
0.023  -2.801  10.340  14.616
0.022 -11.719   2.059  -0.311
0.021 -15.172   3.186 -16.017
0.018  11.821   2.242   6.869
0.017 -15.512  -2.368  -7.862
0.017   4.006  -3.530   2.747
0.017   5.337  10.079  -0.476
0.017 -10.273  16.671 -22.631
0.014   7.047  17.418   8.273
>558
0.144  -2.096   1.408   6.273
0.138  -2.141   9.961 -16.360
0.101 -16.840   1.343   6.730
0.041 -11.939  10.360   7.377
0.032  11.044   2.546   6.782
0.031  -9.841 -11.559  -8.448
0.030 -11.760  10.009 -15.730
0.027   4.093  10.591   7.597
0.025 -12.672   2.078  -1.716
0.018  -2.526   7.694   1.124
0.018   4.175 -24.305 -16.731
0.017   3.552   8.832  -9.404
0.017   4.890  17.504  12.460
0.016   4.308  -4.846   1.785
0.015 -13.807   2.174 -14.862
0.015 -10.929  17.040 -22.574
0.014  -1.584  10.991 -30.000
0.014  -1.929  10.001  14.327
0.012   3.218   8.650 -23.899
0.011   4.733  -5.805  13.046
>559
0.220  -1.944   9.493 -16.861
0.125  -4.243  11.056  15.838
0.107  -1.804   9.175   6.534
0.096   3.821  -3.262   5.232
0.038 -12.973   5.436   6.427
0.032   2.375   9.004 -24.845
0.030 -14.093  -2.316  -8.531
0.029 -11.924  10.463 -16.626
0.027   2.797   8.428 -10.057
0.026 -13.541   2.045  -0.913
0.026  11.415  11.644   7.774
0.025   3.667 -24.087 -16.966
0.025  -9.617 -11.828  -9.274
0.021  11.229   2.372   7.551
0.019   3.977  -5.455 -16.899
0.016 -11.991  -5.399  16.522
0.015  -2.730   2.653  15.058
0.014   4.364  10.921  -0.775
0.014   5.820  18.314   7.877
0.013 -16.975  -2.398   5.690
>560
0.299  -2.835  10.120 -17.696
0.243  -2.048   9.142   6.419
0.138   2.854  -3.089   5.420
0.070  10.431  16.648   8.103
0.050 -16.527   1.306   6.253
0.043 -10.364 -11.078  -8.573
0.041   3.500 -24.572 -17.714
0.038 -11.858   9.007   6.936
0.033  -2.644   1.095  13.436
0.020   2.312   8.872 -11.351
0.020  -4.802  16.208 -25.322
0.019  -2.564   2.708   0.711
0.018 -11.693  11.364 -17.249
0.017 -13.423   1.617  -1.605
0.017   5.554 -11.118  -8.971
0.016  -5.587   8.937  20.854
0.015  10.667   1.837   6.814
0.015 -11.828   8.092 -27.071
0.015   2.163   8.738 -25.659
0.012 -11.488  -6.263  15.877
>561
0.254  -2.197   9.691 -16.949
0.096  -2.153   2.493   6.226
0.067 -11.827   8.919   6.694
0.059 -15.781  -0.221   0.502
0.045   3.422  -3.979   5.987
0.040  -9.069   1.774  20.522
0.039  -1.981  10.479  13.394
0.036   4.587 -24.233 -17.393
0.031   7.829  15.911   7.095
0.026 -11.621  10.740 -16.216
0.026  -3.907  14.529 -23.600
0.024   4.160  -6.069 -16.287
0.018 -11.231   7.362 -28.227
0.017   2.544   8.717 -24.706
0.016  11.764   0.997  11.925
0.014 -11.738 -12.458 -18.576
0.013   4.018   3.139 -16.161
0.013 -13.425   2.140  -7.961
0.012   4.245   9.775  -0.279
0.011 -11.130  -8.388  -2.941
>562
0.418   2.027  -3.050   7.478
0.247  -2.362   9.322 -16.914
0.166  -2.009   8.164   6.922
0.041 -16.632   1.375   6.578
0.036  10.022  14.259   8.923
0.031 -12.953   3.088  -0.780
0.030  -2.999   2.282   0.196
0.030 -11.705   9.261   7.546
0.029  -2.022   1.612  14.134
0.028   1.972   8.841 -24.819
0.023   4.059  -5.296 -16.156
0.021 -11.739  10.667 -16.206
0.019   3.734   3.558 -16.670
0.019 -10.552 -11.269  -8.045
0.018   3.430 -24.100 -16.598
0.018 -14.271  -3.377  -8.580
0.015   2.851   8.698  -9.779
0.014  10.952   3.143   7.222
0.014  -4.160   8.771  20.880
0.013  -4.378  15.419 -24.262
>563
0.155  -2.717   9.269 -15.616
0.126  -1.708   8.472   7.022
0.116   9.685  16.730   8.050
0.056   2.792  -3.926   6.222
0.048 -13.879   1.592  -1.005
0.042 -11.793   9.761   7.431
0.037  -2.900   1.503   1.301
0.036 -13.690  -6.046  -8.371
0.028   3.559 -24.378 -17.631
0.028   2.780   8.473  -9.776
0.027 -11.879   9.991 -14.635
0.026  -3.378   2.592  14.819
0.020  -4.621  14.630 -22.442
0.020 -14.575   0.986 -13.902
0.019 -12.803   7.967 -26.739
0.018   2.383   8.208 -22.619
0.018   3.573  -6.638  14.443
0.017  10.417   1.474   7.690
0.014   3.778   9.671  -0.526
0.010 -11.111  -6.544  14.639
>564
0.234  -1.808  10.405 -16.993
0.209  -1.676   8.199   6.664
0.097  -2.794  10.904  15.251
0.052   4.050  -4.211   5.903
0.036 -11.564  10.663 -15.549
0.036 -10.679   9.870   7.904
0.028 -12.325   3.393  -1.004
0.027  -4.983  15.881 -23.731
0.020   6.899  16.978   8.738
0.020   3.639   9.354  -9.164
0.019 -13.833  -4.111  -8.771
0.017   4.098  10.299  -0.430
0.017  -9.323 -11.469  -7.740
0.016  -2.615   1.884  14.732
0.015 -16.930   2.532   5.716
0.015   4.463  -5.877  14.215
0.014  11.341   2.401   7.108
0.013   4.652  -5.396 -15.895
0.013 -13.574   2.498 -14.116
0.012   4.405   3.838 -16.244
>565
0.209  -1.507   8.924 -16.694
0.127  -1.699   2.155   6.569
0.092  -2.001  10.225  15.998
0.038   4.167  -4.304 -10.236
0.034 -12.081   6.520   7.083
0.033 -11.140  13.026 -16.935
0.031   4.195  10.839   8.019
0.031   3.637  -4.312   6.082
0.029   3.493   6.725 -10.742
0.027  -2.926  12.328 -24.021
0.027 -16.284  -1.208  -1.258
0.024  10.910   2.195   7.876
0.021  10.078  17.067   8.639
0.021   3.063   2.058  13.569
0.019 -14.107  -2.034  -9.003
0.015  -2.589  -3.561 -18.055
0.015  -9.238 -10.508  -2.475
0.014   3.842   5.254  -0.216
0.012  -2.703 -23.220 -17.253
0.011 -13.476   5.539 -14.774
>566
0.282  -2.261   9.765 -17.672
0.216  -1.466   5.106   7.741
0.133  -1.260  10.343  14.167
0.067   3.135  -4.265   5.676
0.036   4.223  11.445   7.804
0.028 -12.154   9.325   7.478
0.026  -9.511 -11.419  -8.790
0.026   2.514   8.916 -10.687
0.023 -11.524  12.908 -17.423
0.022 -13.161   4.043  -0.690
0.020   4.765  10.030  -2.245
0.017   4.881   2.946 -17.405
0.017  10.746   1.428   6.566
0.017  -4.744  15.240 -25.145
0.017 -13.804  -3.750  -8.779
0.017   1.994   8.932 -25.455
0.015  -5.804   5.749  20.974
0.014   4.836  -5.493 -16.405
0.014  10.113  17.914   8.892
0.011   2.769  -1.893  13.795
>567
0.194  -1.420   9.495 -17.510
0.167  -1.599   5.548   6.955
0.158   3.277  -3.172   6.023
0.128  10.349  16.402   8.675
0.056  -3.128  10.355  14.536
0.050  -1.871  10.638 -26.495
0.040 -16.257   0.948   4.743
0.036 -12.044  12.991 -17.782
0.036   3.846   7.568  -9.882
0.031 -12.583   3.138  -2.272
0.029 -12.226   9.174   7.711
0.026  11.555   4.046   6.864
0.024 -11.510  -8.966  -7.787
0.019   4.902   9.844  -0.815
0.019 -12.548   5.240 -10.971
0.017   4.237  -5.001 -16.407
0.011   3.534   0.400  13.207
0.011 -17.255   2.021  14.351
>568
0.260  -2.220   6.851   6.136
0.228  -1.748   9.548 -17.710
0.073  -1.080   0.478  11.579
0.073  -8.411   6.426  21.482
0.059 -12.207   8.526   6.962
0.057   3.175  -3.606   5.597
0.046  -1.511  10.474  14.547
0.039 -11.695   7.309 -28.174
0.031   4.614  12.037   7.818
0.030  -1.574  11.392 -26.426
0.029  -2.567  -3.862 -18.442
0.027 -12.995   3.358  -2.188
0.024   3.029   8.681 -10.839
0.023 -14.101  -2.713  -9.076
0.022 -12.414  12.138 -18.402
0.020  12.481   0.857  12.247
0.017 -11.621   7.372  -9.364
0.014  -9.787 -12.146  -9.354
0.011   3.960   8.748  -1.581
0.011 -11.044  -0.230  16.431
>569
0.188  -1.732  10.543 -17.664
0.160  -2.750   0.992   6.132
0.048 -12.925   8.926   6.953
0.046  -1.626   9.503  12.805
0.045 -11.521   7.623 -28.395
0.033   9.582  15.841   8.007
0.028  -9.058 -13.647 -15.981
0.024  -2.797  10.607 -25.830
0.021 -13.816  10.330 -17.303
0.019 -14.148   1.629  -2.138
0.018   3.813  -5.577   5.871
0.018  -5.960 -11.904  -2.844
0.014  12.033   2.011  12.434
0.014   3.468 -24.288 -17.206
0.013   3.911   9.558  -1.635
0.011  -4.795   8.238  20.141
0.011   2.536   1.780  12.221
0.010 -12.150  -7.864  -9.046
>570
0.300  -2.760   7.316   5.942
0.168  -2.131   9.948 -17.172
0.096  10.132  15.640   9.241
0.065  -2.131   9.999  14.006
0.063 -11.583   8.676   6.642
0.052   2.822  -3.495   5.497
0.037 -13.366   3.404  -0.080
0.025 -12.008  11.259 -15.945
0.020  -3.638   0.327  14.547
0.017 -14.370   0.229 -15.024
0.017  -9.433 -11.698 -10.032
0.016 -11.374  16.138 -23.722
0.014   3.809 -24.031 -16.521
0.013  10.803   0.608   7.730
0.013   2.915   8.930 -10.056
0.011   3.457   9.058  -0.581
>571
0.462   2.528  -4.311   6.519
0.173  -2.999  10.604  14.932
0.156  -2.012  10.454 -16.472
0.144  -2.445   8.307   6.920
0.034 -12.499   9.390   7.922
0.029   9.753  16.486   8.969
0.025  -4.449  13.669 -23.771
0.024 -12.842   9.962 -16.546
0.023  -4.174   1.490  15.257
0.022  -2.087   2.145   0.925
0.018 -12.421  -7.885  -8.257
0.018  -5.117 -13.694  -9.414
0.018   2.458   9.350 -24.169
0.017 -11.426  -1.645  17.680
0.016 -14.383   0.562 -15.549
0.015 -14.064   1.979  -2.040
0.015   3.196 -23.588 -16.839
0.013   2.968  -1.602 -15.271
0.011   3.290   9.239 -10.148
0.011   3.122  10.122 -32.277
>572
0.319   2.306  -3.800   5.848
0.315  -2.323   7.644   7.314
0.139   9.565  16.014   8.637
0.122  -2.286  11.095 -16.912
0.042 -12.609   7.865   6.799
0.038  -2.179   2.036   0.858
0.034   2.274   9.515 -23.896
0.023 -13.997   3.192  -1.398
0.023 -13.692  10.017 -16.131
0.016  -6.184 -12.487  -8.135
0.016   2.567   9.128 -10.633
0.015 -12.135   8.301  -8.119
0.014 -11.568  16.489 -23.289
0.014   2.141   8.994   0.012
0.012 -12.496  -7.246  -9.163
0.011  -3.582  -7.985   1.702
>573
0.191  -2.319   7.588   7.441
0.148   2.600  -3.635   5.800
0.137  -1.586   9.954 -17.625
0.074 -12.488   8.907   6.611
0.066   9.677  15.476   9.008
0.063 -11.985   7.047 -27.841
0.045  -1.653  10.960 -25.824
0.033 -12.486  12.621 -17.812
0.033 -13.541   2.962  -2.137
0.023  -2.994   1.460  13.048
0.020 -14.435  -1.994  -8.570
0.019 -14.243   4.494 -16.267
0.017 -10.080 -12.112 -10.492
0.016   3.105  -6.304 -15.941
0.015  -2.060   2.124   0.728
0.014  10.782  -2.116  12.250
0.012   3.367   7.173 -10.894
0.012   2.964  10.067 -32.993
0.012  -1.735  13.635  12.882
0.011 -12.031   8.644  -9.543
>574
0.297  -2.528   8.476   7.795
0.286  -1.664   9.580 -16.699
0.068 -10.235 -11.434  -8.890
0.068   7.634  16.419   9.098
0.064   3.452  -4.181   5.660
0.059  -1.971   3.235   0.693
0.059 -11.615   8.791   8.192
0.026 -11.946  10.024 -15.852
0.021 -10.116  18.339 -24.470
0.021 -13.920   0.464 -15.262
0.018  -2.325   2.668  13.527
0.017   2.652   8.903 -23.588
0.017   3.629   8.905  -9.624
0.016 -12.694   2.820  -1.674
0.013   3.607  10.002  -0.602
0.013   3.126  10.420  13.356
0.013  10.888   1.836   7.592
>575
0.143  -2.116   8.841   8.546
0.108   2.842  -3.690   5.983
0.102  -2.412  10.868 -17.830
0.052  -2.170   7.613   0.538
0.045   9.746  15.603   8.509
0.041 -14.054   2.210  -2.091
0.034  -9.854 -11.452  -8.189
0.027   3.396  -6.152 -16.702
0.027 -12.667   9.051   8.019
0.022  -6.309 -11.781  -0.681
0.021  -4.329  14.573 -25.134
0.020 -13.133  11.606 -17.406
0.019   2.876   8.891  -9.371
0.019  10.817   2.725   7.245
0.017   1.669   8.537 -25.063
0.015  -3.744   2.471  14.227
0.014  -3.190   9.364  20.636
0.013   2.910   4.491 -16.456
0.013 -14.465  -4.131  -9.892
0.011   2.971  15.886  13.707
>576
0.196  -1.926   9.273   7.620
0.173  -2.327   9.793 -17.182
0.102   2.487  -3.710   6.181
0.074   9.374  16.712   8.797
0.055  -3.865  11.256  15.236
0.040  -2.071   3.508   0.545
0.032   2.401   8.625 -10.439
0.027  -4.020   1.980  14.885
0.024  -5.197 -14.192  -9.393
0.024   2.899   9.799  -0.649
0.022 -11.976   3.675   7.113
0.021   3.635  -6.101 -17.316
0.021 -13.993   2.924  -2.026
0.020  -5.086  15.726 -25.087
0.020  10.702   1.839   7.389
0.019 -12.573  11.198 -16.846
0.018  -2.414  10.433 -30.901
0.015   3.356   3.959 -16.963
0.015   2.710 -23.459 -16.242
0.014 -13.812  -6.594  -7.841
>577
0.166  -3.382   5.187   7.628
0.074   9.474  16.194   8.805
0.054  -2.561  11.320 -18.602
0.043  -2.186  10.411  13.703
0.042  -9.951 -11.252  -9.278
0.036   3.305  -5.757 -16.394
0.036   4.215  -5.051   6.382
0.035 -12.723   5.363   7.238
0.030 -13.794   2.707  -3.008
0.029  -2.764  10.845 -27.792
0.028   2.908   6.764 -12.150
0.021 -13.170  12.801 -19.648
0.020   3.230   9.901  -0.226
0.017  -3.279   5.063  -0.892
0.016 -10.938  -8.621  15.069
0.016  11.123   3.282   7.626
0.011   2.250   2.579  13.361
0.011 -14.649  -3.544 -11.102
0.010  10.575  -2.628  13.441
0.010  -4.451 -10.233 -16.187
>578
0.163   2.865  -3.192   5.731
0.102  -1.982   8.570   6.629
0.073  -2.297  11.859 -18.486
0.047 -11.843  11.039   7.855
0.032 -16.741  -0.004   6.560
0.030 -13.559   2.619  -2.897
0.023  -2.591   2.291   0.290
0.023 -11.738  15.835 -19.715
0.023   6.626  15.801   8.211
0.022   2.557   8.063 -12.442
0.021 -12.643  -6.967  -8.630
0.018  11.300  -2.951  13.065
0.017   3.902 -10.491  12.529
0.014  -3.534  10.795 -27.489
0.014  -5.363 -13.483  -9.084
0.013   2.514   4.053  12.687
0.013   3.475  10.272  -0.450
0.013 -11.132   9.655  -9.458
0.013  11.014   2.729   7.143
0.011  -1.966  15.381  14.393
>579
0.275   2.054  -3.139   6.840
0.230  -2.147   4.237   7.824
0.120  -2.524  10.331 -17.842
0.057 -12.153   9.498   7.642
0.050   3.566 -24.168 -17.293
0.039  -1.707  11.423  13.243
0.033 -12.029  12.101 -17.906
0.026 -12.670   4.499  -0.130
0.025   9.695  16.103   9.488
0.023   2.628   8.293 -11.262
0.021 -13.988  -3.220  -8.146
0.020 -16.695   0.542   7.510
0.019  -9.276 -11.988 -10.961
0.018 -10.122   1.925  21.972
0.016 -11.878   9.909 -26.059
0.015   3.427  10.866   6.821
0.014  -2.956   7.705   0.529
0.014  -4.165 -12.450 -17.214
0.014 -11.767  -4.602  17.004
0.013   3.982  -6.796 -16.714
>580
0.331  -2.698   4.110   7.314
0.141  -2.395   9.882 -17.471
0.066  -3.200  10.242 -26.816
0.053 -10.381   8.782   8.225
0.052  -1.578   9.147  13.492
0.034   6.737  16.358   8.847
0.032   1.932  -2.928   6.040
0.031 -10.080 -11.320 -11.333
0.024   2.807   9.148  -9.730
0.023 -12.478  11.981 -17.464
0.022 -16.795   0.424   7.540
0.021  -2.600  -5.600 -17.615
0.021 -13.947  -5.005  -8.066
0.020 -13.263   2.923  -0.756
0.015   3.225  10.117  -0.225
0.014  10.541   1.500   7.695
0.014   4.214 -11.151   8.341
0.011   3.051 -23.907 -17.185
0.011 -10.785  16.836 -26.310
>581
0.147  -2.169   0.547   6.890
0.086  -2.006  10.668 -17.265
0.081 -11.920   9.423   8.284
0.069 -17.008   0.810   6.922
0.049   3.592  -5.446   5.711
0.035 -13.891   0.995  -1.343
0.033   6.355  15.740   8.379
0.033   2.912   8.623 -10.420
0.029  -1.799   8.593  12.828
0.027 -12.092  14.959 -18.328
0.025  -3.543  10.257 -26.458
0.025 -12.568   7.612 -27.134
0.024  -9.346   3.257  21.701
0.021  -9.949 -11.231  -9.260
0.021  -3.146   7.493   1.085
0.021 -11.787   9.123 -10.931
0.017 -13.958   0.019 -10.315
0.014  10.482   0.889   7.194
0.012   3.390  -6.262 -15.551
0.011 -10.889  -7.243  15.207
>582
0.136  -2.538   7.899   7.595
0.083  -2.216  -0.229   7.419
0.070 -11.728   9.162   7.562
0.070  -3.681  10.313 -18.685
0.056 -16.301   0.201   4.026
0.034  -2.772  -4.802 -18.756
0.031  10.372  15.289   9.378
0.030 -10.638 -10.247  -7.608
0.027 -12.286   8.114 -12.927
0.026 -10.956  15.001 -19.869
0.023 -13.992   0.365  -7.562
0.022   4.689  -6.541   6.416
0.021  -3.064   9.267 -28.050
0.018  -1.744   9.040  -9.345
0.016  11.458   3.750   7.915
0.014   4.189   8.750  -0.011
0.013 -12.620  -3.640  17.480
0.012  -0.910  14.240  14.704
0.011 -10.431  18.945 -27.557
>583
0.135  -2.500   8.271   7.154
0.122  -6.202   7.785  22.245
0.067  -2.015  10.372 -17.067
0.064   2.223  -3.038   5.937
0.054   9.779  16.531   8.331
0.050 -12.435   9.097   7.625
0.049   5.187  -7.804  -8.084
0.033 -11.871   7.355 -27.530
0.032  -3.422   4.114  13.947
0.029 -14.287  -3.752  -2.024
0.028  -4.652 -14.575  -9.380
0.025   2.708   8.790 -10.327
0.019 -12.566  11.273 -16.040
0.018   3.280 -23.426 -17.567
0.018   9.809  -3.822  12.912
0.016  -9.927 -10.927  -1.566
0.016 -16.655   0.052   7.318
0.015   1.591   8.219 -24.057
0.015 -14.590   3.115 -15.372
0.015  10.509   1.444   6.698
>584
0.277  -3.734   4.821   8.382
0.080   1.782  -2.324   5.801
0.069 -12.846   4.690   7.289
0.066  -2.722  11.085 -17.625
0.057 -13.992  -0.111 -10.311
0.043   9.594  15.648   8.288
0.039 -13.330   3.694  -2.207
0.031   2.551   8.647 -11.649
0.027  -3.206  12.449 -25.502
0.026 -14.080   8.444 -16.257
0.025  -2.485  11.749  14.164
0.023  -3.166   6.129  -0.115
0.018  10.064   1.212   7.046
0.016  -9.755   3.879  22.149
0.015   1.819   0.911  13.550
0.014   3.803  11.980   0.355
0.014  -5.017  -8.649   0.554
0.014  -2.760  -4.450 -18.449
0.014   4.307 -10.130   8.183
0.012 -11.955   8.932  14.597
>585
0.280  -2.027   6.475   7.158
0.112   5.627  -8.403  -8.540
0.092   9.748  16.128   8.901
0.074  -2.601   9.446  15.821
0.073   2.156  -1.819   6.697
0.065  -1.579   9.546 -18.485
0.050 -13.221   7.993   7.717
0.046 -14.537   0.252  -4.229
0.043 -17.064   0.356   6.879
0.029 -14.403  -1.293 -12.302
0.025  11.178   6.217   7.722
0.023   4.909  -6.944 -16.407
0.022  -2.893   1.315   1.031
0.022   2.014   8.504   0.299
0.021  -2.918  14.095 -27.829
0.021   3.334   8.133  -9.337
0.020 -14.095   8.001 -19.091
0.017 -11.215 -10.907  -7.589
0.015  -5.105  -0.006  15.536
0.014 -11.818   7.355  -7.956
>586
0.110  -2.850   5.692   7.081
0.096   1.698  -2.349   6.358
0.088   3.609  -6.081 -12.126
0.086 -14.533   6.305   6.901
0.052   1.749   8.794 -12.960
0.052 -15.154   0.698  -1.748
0.040   9.111  14.907   7.841
0.038  10.019  -0.956   7.907
0.028   1.783   8.059  -0.006
0.024  -3.845  -6.496 -18.049
0.023 -12.887   5.748  -9.244
0.019   1.612  13.627  13.188
0.017  -3.114  -0.205  12.953
0.015  -4.975  12.673 -29.295
0.015 -12.112  -9.064  -5.033
0.015  -3.178  12.423 -20.231
0.013  -3.254  -0.103   0.328
0.013  10.934   6.404   3.364
0.012  10.212  -1.596  -0.585
0.011   9.438  21.724  12.950
>587
0.268  -2.357   7.718   6.769
0.204  -2.908  -0.400   7.212
0.071 -14.102   4.801   6.590
0.057   1.342   7.556 -13.033
0.041 -14.820   0.439  -3.992
0.041   9.145  15.179   7.683
0.033  -3.374  11.443 -18.846
0.030  -4.862  11.873 -28.467
0.026   3.890  -8.121   6.797
0.023   1.158  12.621  12.544
0.022   3.050   8.248  -3.816
0.022 -13.261   6.865 -26.684
0.019   9.303  -1.405   7.420
0.018 -13.487   5.128 -11.906
0.015  -5.310 -10.339 -18.251
0.015 -13.456  12.669 -19.634
0.013 -11.241 -10.141  -8.840
0.012   2.844  -4.216 -18.035
>588
0.391  -2.499   7.065   6.339
0.119  -3.367   9.747 -18.006
0.068  -3.032  -1.207   6.972
0.055 -10.791   3.853   7.191
0.049  -1.194  12.167  13.790
0.041  -3.215  10.441 -26.015
0.029   2.712   7.829 -11.516
0.025   4.262  12.817   7.509
0.025 -13.727   0.303  -2.837
0.025 -12.023  12.124 -17.364
0.020   2.876  -2.063   0.345
0.019  11.708   7.206   6.844
0.017 -13.110   6.362 -11.383
0.017   3.521   7.706  -0.513
0.014 -10.375 -11.423  -8.749
0.013   2.837   3.635  12.637
0.013 -14.229  -3.235 -11.064
0.012  -2.267  -5.314 -18.266
0.010 -11.013  -2.391  15.153
0.010  10.188 -11.305 -10.920
>589
0.467  -2.372   4.991   6.281
0.075  -2.790  10.531 -17.505
0.063 -11.368   4.253   7.049
0.057  -0.682  11.383  15.053
0.039  -2.236  -1.003  11.641
0.034   3.943  11.175   7.618
0.028 -16.156  -0.404   0.071
0.027   3.063  -3.643   0.495
0.024 -10.699  14.609 -18.701
0.021 -11.561  -9.095  14.290
0.017 -10.799   6.612  -2.465
0.016 -10.059 -12.412 -10.091
0.015   6.122 -10.598  -8.842
0.015  -3.305  11.796 -25.763
0.014   3.299   8.504  -9.931
0.013 -12.261   7.880 -11.047
0.012  11.941   8.494   7.275
0.012  10.994   0.086   6.283
0.012   3.250   8.596  -0.212
0.011 -10.747  18.671 -25.798
>590
0.286  -3.694   4.857   7.215
0.154  -1.781   9.308 -18.658
0.097  -1.118  11.908  14.612
0.040   6.064  13.188   8.182
0.032 -17.241   2.739   6.762
0.031 -16.846  -0.635  -0.522
0.027 -11.028  15.087 -20.190
0.026   3.195  -2.247   6.386
0.024   4.147   8.239  -9.085
0.020  -3.282  -0.074  13.684
0.020 -12.530   6.848 -12.834
0.020  12.251   7.881   7.189
0.020  -9.897 -10.812  -4.767
0.019   4.386   5.394  -0.512
0.019 -11.225   6.451   0.107
0.019 -13.569  -2.531 -12.229
0.018  11.216  -1.305   7.528
0.017  -2.691  -3.532 -19.450
0.016  -9.495 -12.296 -12.665
0.015   3.460   4.904  11.413
>591
0.212  -2.848  10.508  14.228
0.194  -3.275   0.792   7.630
0.139  -3.029  10.130 -18.692
0.078  -2.120   7.418   3.294
0.066 -12.262   9.269   7.387
0.065 -17.098   1.369   6.333
0.036  -9.806 -11.444  -9.520
0.035   4.564  11.281   7.274
0.034   2.449   8.392 -12.475
0.028 -12.952   2.305  -1.156
0.023 -11.778   9.127 -12.807
0.020 -10.062  15.406 -19.953
0.017   4.330   9.659  -4.125
0.016   2.979  -4.456   4.281
0.015  -2.714  -5.272 -17.592
0.014  10.976   0.958   6.337
0.013  10.423 -12.021 -10.788
0.013  -3.428  10.178 -26.885
0.012   2.982   3.279  12.812
0.012   5.253  17.150  12.945
>592
0.312  -3.051  10.644  15.732
0.177  -2.975   9.234   6.864
0.097  -2.108  10.654 -17.896
0.070 -11.166   6.529 -28.552
0.056 -16.478   1.397 -17.003
0.048  -2.888   0.739   5.062
0.045   6.152  12.428   6.607
0.037  -2.197   0.766  13.477
0.035 -17.709   0.649   6.378
0.031   3.694   8.708 -10.717
0.023 -12.762   9.507 -16.929
0.022 -16.265  -0.563  -1.635
0.021  10.433 -11.292 -11.445
0.020  -3.268  -3.482 -18.339
0.020   5.835  -5.593  -1.187
0.018 -13.387  -3.568 -10.198
0.016   5.317   9.670  -1.635
0.015  -2.945  10.238 -26.050
0.013  11.395   3.501   5.164
0.013  -9.695  -9.834  -4.123
>593
0.196  -2.054  10.193 -17.705
0.194  -2.986  11.448  13.920
0.162  -2.497   1.352   7.450
0.089 -11.687   9.259   7.862
0.054   4.750  16.714  12.740
0.045 -13.316   2.610  -1.879
0.044 -16.151   1.478   6.555
0.037 -10.419 -11.059  -9.087
0.030   3.887  10.197   7.645
0.028 -12.083  11.217 -16.729
0.025   3.357   9.279 -10.358
0.019  -2.348   3.589  -0.308
0.015  10.875   1.554   5.423
0.015 -13.707   1.824 -15.699
0.014   3.059   2.255  13.159
0.014 -12.683  -6.321  -2.871
0.012   4.021   9.789  -2.010
0.012  -3.227 -15.496  -9.587
0.012   2.722  -4.286   5.218
0.012  -2.858  -5.390 -18.146
>594
0.286  -3.165   1.390   7.095
0.170  -1.790  10.556 -16.438
0.053  -1.394   8.883  10.661
0.043   3.449  -4.975  -8.646
0.041 -15.526   1.006 -15.981
0.037 -10.275  11.291  11.295
0.035 -16.634   1.835   6.527
0.030   6.792  17.115  10.951
0.027  -2.527   7.808   1.274
0.023   2.807  -3.413   4.718
0.019 -10.472 -10.767  -9.229
0.018 -11.501   2.800  -0.736
0.017  -1.999  -4.428 -16.455
0.016   3.474   9.388 -10.064
0.016 -10.750  10.808 -15.841
0.012  11.096 -12.806 -11.508
0.011 -10.293  -5.492  12.359
0.011   3.629   2.174  11.280
0.011 -15.717  -4.138  -9.265
>595
0.355  -2.631   8.344   7.106
0.211  -1.817   9.575 -17.717
0.051   6.702  12.107   6.958
0.048  -2.402   1.276  10.930
0.043 -16.527   1.752   7.137
0.033  -2.734   3.814   0.173
0.032  -3.477   8.652  19.601
0.022 -10.126 -11.985 -10.314
0.022 -15.118  -0.223 -11.601
0.022   4.442   3.084   6.658
0.020  -9.898  10.427 -17.360
0.019   5.296  -6.122  -2.350
0.019 -11.571   7.850 -28.172
0.018 -16.202   0.088  -2.172
0.018  -9.571  -5.096  13.248
0.016  -1.940  -4.934 -17.342
0.016  -0.302  14.587  12.896
0.015  -9.419  17.431 -26.651
0.015   4.110   8.360 -11.364
0.015   6.290   9.265  -1.418
>596
0.189  -2.736   7.419   7.211
0.144  -2.551  10.176 -18.200
0.060  -1.687  10.750  14.433
0.059   1.886  -1.295   7.418
0.043 -12.359   6.194   7.002
0.034   4.059  11.555   8.174
0.030   3.220   8.521 -11.812
0.029  -9.684 -10.886  -8.948
0.029 -12.130  14.666 -18.270
0.029 -13.078   3.120  -0.816
0.029 -12.327   6.952  -8.593
0.018 -14.160  -0.819 -15.248
0.017  -5.651  14.205  20.562
0.016  -3.046   3.711  -0.484
0.014 -10.894  18.052 -26.036
0.013   4.343   7.793  -2.788
0.012  10.608  -0.993   7.415
0.012   9.597  17.202   9.632
0.011  -2.020  -4.143  13.876
0.011 -12.622  -5.006  -1.954
>597
0.228  -2.211   7.897   6.376
0.176   3.523  -6.527  -3.854
0.087  -2.410   9.697 -16.432
0.081  -4.691   8.076  19.479
0.069  -2.965   1.859   0.060
0.058  -3.529  -2.645   7.617
0.040 -14.042   2.761  -1.002
0.036   3.313  15.903  11.903
0.033 -14.970  -0.071 -10.222
0.028 -12.891   8.336   6.249
0.027  -6.143 -12.229  -9.797
0.025 -13.457  11.002 -16.264
0.022   3.154  -6.309 -15.955
0.019   9.754  11.950   7.955
0.014  -6.225  16.495 -24.479
0.012  -3.584  -7.223   0.036
0.011   2.207   8.517  -1.402
0.010   9.180  -8.372 -10.257
>598
0.301  -2.536   6.911   6.807
0.073  -6.332   6.684  19.338
0.055 -15.006   0.853  -1.915
0.055   0.637  -0.817   5.056
0.044 -14.769  -0.303 -10.394
0.041  -2.534  12.251 -19.171
0.040 -13.527   6.780   5.750
0.040   1.423  12.558  11.065
0.035 -14.298  13.858 -19.225
0.027  -4.130   0.189  11.601
0.026   9.465  14.562   9.542
0.025   9.418 -10.682 -11.010
0.024   2.303   9.001 -11.741
0.023   4.184  -5.302  -2.980
0.018  10.533   6.680   5.426
0.018   1.616   6.542  -1.103
0.016  11.300  -3.403  11.369
0.014  -3.244  -2.379 -18.804
0.013 -12.697  10.520 -11.529
0.011  -6.772 -13.041  -9.836
>599
0.215  -2.202   7.522   8.116
0.100  -1.977  10.423 -17.001
0.054   9.368  15.171   8.624
0.041 -12.575   8.607   6.578
0.037   0.999  -0.245   7.776
0.035 -14.435   2.279  -3.191
0.029  -2.948  -1.569 -17.798
0.027 -14.275   9.060 -15.127
0.023  -6.160   6.095  19.683
0.021 -14.361   0.742 -14.567
0.019 -10.556   7.876 -29.434
0.017   2.003   8.458   1.101
0.016   3.421   9.336  -8.779
0.015  -3.315   2.662  -0.553
0.015  -6.090 -12.861  -8.232
0.014  -4.498  -7.557   5.285
0.012  11.253   0.035  11.679
0.012 -12.841  15.354 -21.925
0.011  -4.280  14.435  13.099
>600
0.280  -2.097   8.967  11.632
0.107  -2.709  -0.123   7.506
0.082   9.314  15.780   7.916
0.068   0.939   9.195 -15.453
0.043 -14.903   1.320  -1.099
0.039 -11.431   6.814 -29.081
0.032 -13.022   8.045   7.230
0.029  -6.860 -12.930 -10.560
0.022   2.070   7.875   0.353
0.021 -14.512   0.457  -9.986
0.021 -13.487  11.002 -16.125
0.020  -3.142  -4.153 -18.373
0.018 -17.338   0.161   6.980
0.017  -4.454   4.648  19.686
0.016  -2.802   9.969 -22.663
0.015  -3.194   1.608  -1.149
0.015  -6.553 -11.607   0.823
0.011 -13.254  17.598 -23.337
>601
0.370  -0.396   8.807  11.313
0.172  -1.863   9.512 -15.851
0.093  -2.452   1.566   5.783
0.049 -16.365  -0.561   1.455
0.041 -10.889   6.786   5.073
0.040 -15.270   0.270 -15.371
0.031  -2.574   5.318  19.004
0.029 -10.954   9.922 -14.338
0.027 -12.804  -0.368  -6.712
0.025   6.442  14.265   9.088
0.023  -9.114 -11.178  -6.763
0.022 -10.589  13.460  11.682
0.022  -2.173   6.483  -5.899
0.017   4.561  -0.426  12.094
0.011   4.734  10.345   1.787
0.011  -3.511  -9.677   4.772
0.011 -10.995  14.916 -21.165
0.011   6.150  -8.458  -3.469
0.011   4.431  -7.415   5.117
0.011   5.531  -7.557 -18.308
>602
0.334  -1.949   6.446   7.173
0.219  -1.895  10.060 -16.306
0.076  -9.570  12.297  13.082
0.068 -11.397   7.237 -28.723
0.059  -2.397  -1.823 -18.409
0.038 -13.628   1.364  -0.877
0.032   2.066  -2.929   7.017
0.031 -11.328   5.658   6.804
0.031 -10.705  14.306 -17.152
0.030   3.760  13.163  12.116
0.028 -13.265   0.073 -15.785
0.027  -2.651   0.918   0.355
0.023  -9.977 -11.368  -9.291
0.013 -11.882   7.581  -9.231
0.012  -1.666   0.080  13.993
>603
0.642  -1.946   7.882   6.849
0.167  -1.440   8.952 -16.823
0.071  -2.162  -0.133   7.521
0.030 -11.743   7.617   6.693
0.027 -11.776  13.895 -17.426
0.025 -12.148   5.502  -1.140
0.019 -12.701   8.585 -27.049
0.018   5.018  16.814  12.729
0.014 -12.402   6.043  -9.287
0.014 -13.978  -0.658 -15.863
0.013 -16.470   0.511   5.352
0.013   4.379  -7.877   6.833
0.011  -4.558  15.600 -23.625
0.010  -2.548  -2.159 -17.901
>604
0.296  -2.096   9.896 -16.044
0.255  -1.720   5.853   8.245
0.231  -2.350  12.476  13.313
0.044  -2.431   2.612   0.491
0.041   3.962  13.310   8.044
0.038 -12.067   6.736   6.745
0.030 -13.631  -0.092  -1.646
0.027   2.160  -1.117   9.706
0.024 -11.645  10.089 -14.759
0.023 -12.348   8.141 -27.284
0.023   3.294   7.604 -10.574
0.017 -10.529  -8.103  13.626
0.015   3.273  -5.771 -14.401
0.015  10.904  -1.646  12.680
0.015  -9.539 -11.420  -9.704
0.015  11.459   5.178   5.942
0.013  -4.427  15.355 -22.158
0.013  -2.820   7.265 -24.723
0.012 -13.932  -0.636 -14.943
0.011  -4.343 -10.751   6.772
>605
0.285  -2.790   7.152   4.520
0.157  -2.545  13.708  13.582
0.129   0.620   8.790 -17.394
0.109  -2.507  -0.532   8.017
0.101 -13.849   5.995   6.929
0.061   1.358   6.300  12.125
0.053 -13.846   1.829  -0.468
0.023 -14.386  -0.032  -9.094
0.023 -14.019  11.131 -18.455
0.019  -3.370   1.367  -0.976
0.019  11.278  -0.763  13.001
0.018   1.988  -2.109 -17.116
0.017  -3.545  -8.659   7.252
0.016  -6.938 -12.001  -8.703
0.016   8.749  17.585  12.312
0.014   2.949  13.231   6.296
0.014  10.364   6.744   6.811
0.013   1.692   8.352 -25.459
0.013  -3.221   7.824  -9.242
0.013 -12.162   6.340 -27.161
>606
0.184  -3.058   9.182  13.448
0.125  -2.490   2.247   7.305
0.122 -11.078   6.358 -28.508
0.113   2.065   8.306 -11.982
0.084 -13.618   7.563   7.279
0.065 -14.391   1.160  -2.098
0.041   1.987  10.161   7.124
0.039   2.815  -5.940   6.555
0.031 -14.697  -0.459 -11.120
0.027 -14.396   6.581 -16.610
0.027  -2.837   6.825   0.428
0.026   9.479  15.947  11.112
0.023  -4.278  12.780 -18.187
0.022  12.089   0.173  12.032
0.019  -3.334  -4.723 -18.218
0.018  11.059   7.496   6.372
0.018 -10.198 -11.900 -11.303
0.018 -12.120  15.122 -18.481
0.011 -13.815  -0.929  15.038
>607
0.339  -2.863  10.388   8.271
0.177  -1.528  -0.403   8.756
0.154  -1.377  10.076 -16.614
0.069 -11.441  10.038   9.429
0.066 -12.199   6.644 -28.127
0.043   4.023  -6.355   5.350
0.032 -14.186   0.824 -14.737
0.030 -12.938   9.421 -15.038
0.027  -2.216  -1.741 -17.235
0.025   2.777  15.559  12.768
0.024  -3.411   6.857   0.755
0.023 -13.596   0.458  -0.960
0.021  -2.833   8.439 -24.870
0.021  -8.883 -11.354  -7.588
0.020 -12.876   1.485   7.275
0.020  -5.015 -10.615   1.165
0.018  11.266   6.514   6.697
0.017 -12.446  15.314 -21.536
0.012  -2.956   9.854  -7.384
0.011   3.443 -24.824 -15.764
>608
0.282  -2.016  -1.019   8.366
0.204 -11.301  11.160  12.423
0.128  -2.626  10.248 -17.031
0.109  -3.031   5.122   0.973
0.090  -2.074   6.703  11.718
0.068 -13.577   3.921   8.023
0.056   2.130  14.052  12.286
0.049 -11.440   6.672 -28.820
0.046 -14.228   0.170  -1.782
0.044   3.319   7.801 -11.108
0.029 -11.402  12.581 -15.824
0.027  10.505   0.077  11.671
0.026 -11.908   5.834  -7.611
0.017 -14.167   4.803 -16.019
0.015  -2.582  -4.184 -18.620
0.013   3.540  11.093   1.133
0.013  -3.610   5.247  -7.060
0.013   4.203  -8.511   5.479
0.012 -14.491  -1.872  -9.555
0.012  -4.341  -9.559   5.741
>609
0.275  -4.904  13.293  12.962
0.235  -3.049   7.892   7.019
0.148   1.951  -2.089   6.250
0.096 -14.361   0.009  -1.320
0.074 -12.686   7.929   7.749
0.073  -2.003  10.726 -16.928
0.037   3.109  13.716   8.055
0.035 -14.866  -0.438 -16.151
0.032  -3.401   2.698   0.461
0.031  -2.252   1.184  12.236
0.030   3.239   8.929 -10.042
0.027 -13.821  -5.895  -8.852
0.027 -13.974   9.281 -16.228
0.026 -11.944   6.968 -27.704
0.021  11.688   0.435  12.438
0.021   2.440   7.912 -23.829
0.018  11.179   6.878   6.590
0.017  -4.166  -9.063   5.818
0.016   2.385   9.193  -0.673
0.016  -6.417 -13.239  -9.303
>610
0.230  -2.247   7.599   6.705
0.121  -2.983  14.139  12.156
0.110 -12.376   8.721   7.411
0.084 -10.269   6.592 -28.338
0.081  -2.171  10.678 -16.875
0.063 -14.164   0.681  -1.914
0.058   2.487  -2.850   5.762
0.038  10.227   3.362   6.945
0.033  -2.512   0.983  -0.928
0.027 -14.397  -0.042 -15.832
0.026 -12.025   7.386 -10.167
0.022 -12.457  12.188 -17.119
0.019 -10.402 -10.555  -9.586
0.018 -16.827  -0.292   5.656
0.015  -2.311  -4.179 -18.194
0.014   2.654   8.335  -1.406
0.013   3.524   7.294 -24.118
0.012  -4.117  15.354 -24.153
0.012  10.292  12.764   7.488
0.011  -3.551  -1.170  12.230
>611
0.246  -2.129   7.083   6.919
0.218  -3.073  13.855  12.311
0.110   0.865   8.029 -15.554
0.081   2.354  -2.883   6.647
0.073 -11.277   6.997 -28.117
0.046 -13.662   5.129   6.555
0.039 -14.815   0.459  -1.160
0.031 -12.569   4.949  -8.174
0.026 -12.012  12.865 -16.427
0.017  -3.138   0.394  12.284
0.017   2.862  -4.197 -16.224
0.016  -4.129  -9.613 -15.857
0.015  -2.924  12.718 -21.908
0.013  -2.600   0.535   0.441
0.013  11.291   6.036   6.617
0.013   9.962   0.176  12.328
0.013   1.836   7.355  -0.546
0.012  -9.693 -12.424 -10.314
0.012  -5.123  -9.838   6.389
0.011  -3.816   7.836  -9.027
>612
0.277  -2.948   5.553   6.624
0.242   2.532  -3.580   5.851
0.109  -2.790  11.163 -17.024
0.078 -11.802   7.555   7.746
0.068 -11.058   7.343 -28.553
0.039 -11.146  13.017 -16.156
0.035  -1.353  13.904  12.828
0.034 -12.612   4.250  -2.357
0.029   3.497   8.210 -10.500
0.027 -16.756   0.548   5.868
0.019  10.952  -0.715  11.987
0.019  -9.251 -12.480 -10.518
0.018  -2.279  -0.190   0.030
0.017 -14.060  -1.402  -8.539
0.016   4.195   7.219  -1.870
0.016  11.183   5.772   5.961
0.014   5.829  13.272   5.766
0.013 -11.428  20.588 -24.790
0.011   5.253  -9.080  12.409
0.011   3.220   5.314  12.273
>613
0.306   2.279  -2.952   5.582
0.222  -2.480   6.582   6.532
0.133 -11.572   6.381 -28.686
0.061   1.377   8.411 -16.567
0.055 -13.432   6.762   6.648
0.038  -2.835  -3.621 -18.047
0.036  -2.171  12.855  12.169
0.026 -14.468  -1.070 -10.358
0.026 -14.615   0.320  -2.362
0.024 -12.861  12.492 -17.839
0.021  10.305  -0.099  11.741
0.021   3.228  -5.132 -11.573
0.018  -6.495 -12.744 -11.056
0.018  -3.069  -0.684  11.501
0.017   2.541   6.795  -1.288
0.015  10.692   5.741   5.878
0.014   9.386  13.916   6.969
0.010  -3.772  12.520 -24.594
>614
0.318   3.132  -3.592   5.224
0.216  -2.656   0.333  13.717
0.182  -2.855   7.574   6.135
0.082   1.092   8.549 -16.585
0.068 -11.606   6.957 -28.643
0.047 -14.662  -0.572  -1.750
0.036 -14.382  -1.710 -10.448
0.034   2.076  13.302  11.527
0.033 -12.960   5.787   6.587
0.032 -12.449  13.962 -17.710
0.027  -6.616 -12.973 -17.967
0.020 -12.647   6.365 -10.595
0.019   2.370   7.313  -1.194
0.018   2.971  -5.993 -15.837
0.016   9.160  17.425  11.184
0.014  10.692   6.251   5.621
0.013  10.798  -0.037  12.351
0.012  -3.503  -0.501  -0.241
0.012  -4.880  13.226 -11.446
0.011 -13.384  -1.424  14.365
>615
0.182   1.748  -2.983   5.194
0.128   1.320   7.874 -15.447
0.115  -3.352   7.520   7.600
0.111  -5.676  13.342  13.514
0.072   8.970  15.770   8.135
0.059 -14.176   5.107   6.827
0.056 -14.742  -0.251  -1.474
0.055 -14.406  -1.698  -9.749
0.043  -3.456  -0.103  12.865
0.032   0.920   6.357   0.281
0.025   4.065  -4.249  -9.829
0.023 -13.953   5.535 -14.945
0.020  10.741   7.362   6.305
0.018   9.458  -1.562   6.832
0.015 -12.433  13.138 -17.289
0.013  -5.220 -10.131 -17.677
0.013 -11.318 -10.133  -8.914
0.012  -4.771  -9.733   6.390
0.012  -3.219  13.102 -22.502
>616
0.255  -2.853   6.116   4.266
0.166  -3.043  11.874  11.320
0.140  -1.081   8.478 -16.310
0.070   2.288  -2.825   6.073
0.044 -12.073   5.871   5.338
0.030   2.389   4.514  11.678
0.028  -6.073 -12.747 -10.150
0.027  10.774  -0.564  12.181
0.025 -13.886   0.276  -3.254
0.023 -11.529  13.183 -16.835
0.021 -14.099  -1.078 -12.077
0.020   4.064  -4.962 -11.311
0.017  -4.907 -11.685 -19.180
0.015  10.845  14.712  10.221
0.015   4.215  12.449   5.245
0.013  -2.862  11.866 -23.419
0.013   4.130   6.866  -3.621
0.012 -10.445   6.629 -29.322
0.012 -14.042   4.965 -17.375
0.012  10.670   4.115   5.362
>617
0.297   2.271  -3.152   5.474
0.189  -9.799  11.659  13.433
0.171  -2.740   6.670   4.835
0.093  -2.044   9.690 -17.283
0.064  -2.302   1.960  12.446
0.034 -11.727   5.920   7.276
0.030 -12.584   1.335  -0.944
0.027 -14.496  -0.379 -16.677
0.026   3.645   8.114  -9.761
0.026 -11.957  14.290 -17.877
0.024   5.905  14.693   8.123
0.020   3.110   7.082  -1.027
0.019 -12.695   6.428 -27.753
0.019  -2.569  -6.024 -18.316
0.017  10.662   5.689   6.453
0.017 -12.098   6.551 -10.214
0.015 -13.970  -4.489  -9.375
0.014  -5.490 -13.409  -8.796
0.013  -4.250  13.320 -24.322
0.010  11.400  -0.807  12.416
>618
0.248  -1.005   8.485 -17.199
0.119  -3.033   6.303   5.332
0.105   2.590  -2.674   4.620
0.097  -2.673  12.448  13.648
0.051  -2.318  -0.076  12.099
0.046 -11.540  11.999  12.159
0.036 -12.299   6.662   6.241
0.036 -10.158   6.084 -29.196
0.035 -11.588  13.774 -17.511
0.032   4.717  14.710  11.414
0.029 -12.257   5.824 -10.544
0.028 -13.899  -0.005  -2.687
0.020  -2.378   7.838 -25.119
0.018   4.049   6.457  -2.151
0.018  10.434   4.476   5.976
0.017   2.942   6.085  12.135
0.016  -2.235  -1.992 -18.589
0.014  -4.875 -11.286 -18.217
0.014 -13.690  -0.665 -16.267
0.013  -9.227 -11.943 -10.493
>619
0.237  -1.754   6.900  11.677
0.188  -1.389  -1.488   6.716
0.044   2.062   8.452 -17.392
0.042 -10.546   7.263 -28.996
0.039 -11.321   6.748   5.910
0.031  -3.118   6.357   0.056
0.030 -14.011  -0.948 -10.988
0.028 -12.027  14.297 -17.984
0.025 -10.483  12.572  12.240
0.025 -13.307   0.245  -3.063
0.022   3.046  13.617  11.885
0.020 -13.946   6.032 -16.625
0.020  -9.683 -11.670 -10.279
0.017 -16.381   0.013   6.291
0.014  11.191  -0.532  11.813
0.011   4.749  -7.953 -17.245
0.010  -3.165  12.747 -25.354
0.010  -2.955  12.255 -11.444
0.010  10.789   5.108   5.600
>620
0.160  -3.528  10.522  11.799
0.151   1.292   8.638 -12.658
0.117  -2.830   6.625   4.391
0.083   1.404  -1.846   5.003
0.066 -14.058   0.531  -3.395
0.063 -11.692   9.203  10.534
0.043 -14.235   0.759 -12.358
0.032  12.082  -0.509  11.884
0.028   9.125  16.467   9.829
0.026   3.105   7.777  -3.909
0.025   1.693   2.593  12.142
0.024 -13.049  14.644 -19.506
0.021 -12.698   8.868 -12.342
0.014  -6.673 -13.071 -11.639
0.014  10.161   6.401   4.723
0.012  -4.412  15.160 -19.086
0.011  -4.355  -9.890   4.687
>621
0.214  -2.538   8.390   6.150
0.186   1.225  -2.430   6.466
0.088   0.341   9.172 -17.499
0.064 -11.108   7.425 -28.574
0.061 -14.694  -0.864  -1.840
0.052 -12.681  10.317  12.023
0.042  -7.558 -13.757 -17.528
0.029  10.969  -1.195  11.715
0.029   8.821  16.186   6.873
0.023   2.007   8.817  -2.226
0.019 -12.795  14.260 -18.868
0.017 -13.020   5.457   5.496
0.016  10.620   4.881   5.684
0.015 -14.926  -1.675 -10.940
0.013  -3.664   2.335  -0.233
0.011  -4.396  12.324 -11.392
0.011  -3.881  14.486  12.213
0.010   4.010  -9.244  12.032
>622
0.294  -2.161   6.862   6.679
0.285  -2.022   8.998 -17.377
0.148   1.601  -2.338   5.953
0.044   5.224  14.793  10.641
0.043 -12.378  14.142 -17.750
0.029 -12.101   5.798   5.749
0.028 -12.764   6.534  -9.718
0.027 -11.267   7.662 -29.104
0.024 -13.964   0.968  -1.894
0.020  -2.212   1.507  -0.281
0.019 -14.227  -0.234 -15.851
0.019  -4.031  13.586 -23.814
0.017  11.003  -0.347  11.377
0.016  -9.902 -11.547 -11.046
0.016  -2.750  -2.147 -17.726
0.014   2.824   7.744  -2.346
0.014  10.126   5.539   5.788
0.011   4.222  -6.700 -16.843
>623
0.474  -2.151   7.042   7.335
0.106  -0.766   8.627 -16.076
0.085 -10.419   8.464 -28.968
0.056   3.467  -5.116   5.067
0.041  -3.613  -2.476 -18.717
0.039   4.438  -7.238  -3.626
0.039 -10.628   6.722   6.117
0.038 -15.895  -0.069 -15.774
0.037  -1.128   1.846   0.447
0.025   4.937  14.021  11.168
0.022 -10.423 -10.437  -8.775
0.021 -15.884  -1.156  -2.873
0.019 -11.254  12.811  12.275
0.018 -10.240  15.026 -17.278
0.017  -2.559  12.121 -23.226
0.015   5.905  -2.791 -17.156
0.014 -12.482   5.787 -10.674
0.014  11.534  -0.719  12.064
0.012 -16.327   0.472   6.491
0.012  11.509   5.768   5.719
>624
0.365  -1.118   1.741   8.299
0.152  -1.118  10.633 -16.411
0.100  -2.452   6.450   1.531
0.060  -0.977   9.742  13.451
0.055   6.835  16.561  11.238
0.046 -10.004 -11.863 -10.263
0.039   3.596  -4.748   4.702
0.033  -1.894  -2.835 -16.401
0.033 -15.178  -0.202 -15.926
0.030  -9.480   9.313 -29.466
0.027  -9.413  14.828 -16.519
0.027 -15.461  -1.026  -2.755
0.027  -3.430  14.928 -22.803
0.025   4.237   7.832 -11.156
0.022  -8.793   7.628  11.247
0.021 -15.746   0.230   5.313
0.021   5.082   6.481   5.696
0.019   5.458   7.323  -3.265
0.015   4.147  -6.157 -11.347
0.015  -9.815   5.630  -2.309
>625
0.286  -2.047   6.658   5.917
0.158  -1.705  10.010 -17.266
0.121   3.145  -4.044   5.548
0.092  -1.024  12.519  13.288
0.056 -16.006  -0.190   5.708
0.048 -11.330   7.928 -29.153
0.046 -11.281   7.447   6.395
0.039 -13.351   0.111  -2.056
0.036  -2.479  -0.074  11.210
0.032 -13.428  -0.171 -16.384
0.029 -11.136  15.237 -18.023
0.027   3.439   8.098 -10.551
0.019 -10.570  12.829  12.382
0.017  11.389  -0.562  12.275
0.017   5.736  20.728  12.145
0.017  -9.656 -10.481  -2.999
0.017   2.844   8.523 -24.629
0.016  -1.942   0.772   0.223
0.016   6.351  14.432   6.710
0.015 -13.459  -5.347  -8.912
>626
0.286  -4.113  11.114  13.057
0.130   1.789  -2.007   5.626
0.103  -2.608  10.225 -17.770
0.086 -14.822  -0.060  -2.133
0.077   0.561   7.248   7.015
0.072 -12.065   7.957 -28.353
0.067 -14.665  -0.795 -10.214
0.049   8.950  15.764   8.462
0.033 -13.885   6.348   6.860
0.028   2.802   8.378 -10.732
0.026 -15.050   6.277 -16.117
0.025  -6.527 -12.769  -8.967
0.020  11.349  -0.424  11.934
0.019  -3.374   2.498   0.513
0.019  10.601   6.730   6.116
0.018 -13.410  14.192 -17.126
0.017  -3.255   1.059  11.675
0.017   2.223  -3.000 -15.290
0.011  -5.547 -10.557   5.622
>627
0.379  -2.578   6.907   6.666
0.085   1.478  10.053  12.911
0.058 -12.480   7.318 -28.513
0.057   2.046  -4.457   6.485
0.053  -2.049  10.603 -16.476
0.029 -12.086   5.874   6.843
0.029 -13.758   2.146  -2.151
0.022 -14.846  -0.078 -15.852
0.019 -11.910  14.374 -16.939
0.018  -2.503  -0.585  11.898
0.018 -10.626 -10.869  -8.168
0.017   3.043  -6.079 -15.378
0.014  10.724   5.777   6.262
0.014 -12.880   6.086  -9.861
0.014  -3.892  13.181 -23.892
0.013  -2.887   0.846   0.431
0.011 -10.887  13.429  13.145
0.011  11.840  -0.613  12.834
0.010   9.549  15.053   7.913
>628
0.298  -2.665   9.546  11.795
0.174  -1.466   8.961 -16.389
0.149  -2.524   0.381   6.876
0.040 -11.739   7.365   5.085
0.040 -13.962   1.423  -3.701
0.030 -11.580  14.792 -17.649
0.027  -2.568   6.029   0.795
0.027   3.586  14.852  12.100
0.024 -12.985   6.154 -11.811
0.021   4.356  -6.567   6.318
0.020  12.351  -0.298  11.740
0.019 -10.662  10.048  12.746
0.019 -16.751  -0.213   4.683
0.015  -3.207  -2.170 -19.030
0.012 -10.111   8.542 -29.132
0.012  -3.969  14.031 -23.926
0.011   3.710   8.285  -3.661
0.010 -11.049 -10.184  -8.361
0.010 -12.909  -0.872 -18.026
>629
0.253  -1.576   8.562   8.756
0.194  -1.425   8.156 -16.569
0.112  -2.114   0.404   7.260
0.073 -10.623  10.602  12.736
0.039 -16.630   0.690   7.103
0.039   5.927  13.702   8.436
0.039 -12.084   8.105 -27.299
0.034  -2.859   6.224   0.300
0.032 -16.348  -0.989  -1.075
0.031 -11.362  13.423 -17.859
0.029  -2.134  -3.823 -17.704
0.028   4.154  -6.371   7.134
0.021   3.753   7.497  -9.763
0.019 -10.284 -11.245  -8.158
0.018 -13.522  -2.390  -8.928
0.018  11.502  -2.492  12.670
0.015  -2.070   9.709 -24.529
0.015 -10.930   7.352  -0.391
0.013 -11.954   8.122 -10.758
0.013  11.402   4.708   6.961
>630
0.198  -2.291   3.568   6.394
0.124  -2.207   9.722 -17.167
0.070 -11.799  11.388  11.978
0.053   2.829   7.667 -10.228
0.048   2.337  12.568  12.527
0.046 -14.022   1.370  -1.697
0.046   1.626  -0.836  12.250
0.043   2.983  -6.453 -17.573
0.042 -14.870  -1.010 -16.295
0.040 -11.529   5.957 -28.261
0.026 -13.241   5.074   6.761
0.024 -13.180   4.494  -9.900
0.023  10.658   4.077   5.562
0.023   9.932  14.631   7.251
0.023 -11.997  13.301 -17.702
0.021  11.453  -1.275  13.022
0.019   3.923   6.393  -2.268
0.016  -4.547 -11.496 -18.102
0.012   3.559  -9.091   7.129
0.012   3.986  -3.476  -0.558
>631
0.215  -2.275  12.036  11.809
0.084  -2.759   5.340   5.368
0.060  -2.130  -0.497  11.755
0.059  -2.289  10.076 -17.118
0.047 -11.433  12.038  11.076
0.041   4.314  -6.178  -5.370
0.041   2.703   7.654 -10.930
0.035   9.081  18.021  10.324
0.031 -14.421   3.832   5.146
0.030 -12.780  12.623 -17.771
0.026 -14.139   2.242  -2.842
0.024  12.368  -1.195  12.262
0.016  -5.810 -12.389 -10.677
0.016   3.787 -10.505  11.676
0.015   2.365  -5.453 -16.809
0.015 -13.010   5.214 -11.461
0.013   9.805 -11.810 -12.002
0.012 -14.731  -1.232 -16.500
0.011  -4.550  -8.754 -19.181
>632
0.174  -1.463   3.127   7.517
0.126   3.114  -4.204   7.192
0.105  -1.775  10.267 -17.036
0.072  -1.859  15.404  13.869
0.060 -12.378   7.179   8.366
0.059 -16.257   0.455   5.946
0.036 -11.227  14.508 -17.054
0.031   2.745  10.664   8.663
0.031 -13.605  -0.536  -7.869
0.028 -10.361  13.472  13.537
0.023 -11.238   5.000  -1.173
0.023  -9.920 -10.777  -8.464
0.022   4.331  -5.741  -1.434
0.020   4.262   8.301  -9.140
0.019 -14.191   2.777 -15.244
0.017  10.473  -0.212   8.123
0.014  -3.528   8.325   1.399
0.013 -10.988  11.310  -9.339
0.013 -12.650   6.561 -27.125
0.012 -10.959  21.619 -23.895
>633
0.249  -1.866   1.155   7.517
0.096  -2.270  10.008 -16.936
0.076  -0.996   8.232  12.019
0.059 -16.558   0.450   5.673
0.052 -12.176   7.063   6.793
0.037 -11.496  13.867 -17.005
0.029   3.337   7.560  -9.992
0.020 -16.071  -0.221 -15.705
0.019   6.450  14.478   7.691
0.018 -10.157 -11.446 -10.084
0.015 -13.107   6.280  -9.923
0.014 -12.673   6.898 -28.234
0.012  11.009   6.108   6.470
0.012  -3.882  -9.585   5.933
0.012   4.350   7.497  -1.907
0.011   3.785  -7.317   6.491
0.011  12.269  -1.187  12.525
0.011  10.361 -10.340 -10.924
0.010  -9.035 -10.994  -2.135
0.010  -4.603  15.628 -24.038
>634
0.259  -2.196   9.295 -15.511
0.191  -2.767   6.201   8.291
0.087 -15.405  -0.349 -14.792
0.075  -2.542   2.733   1.014
0.050 -17.081   0.033   6.094
0.048   3.681  -3.139   6.621
0.046  -0.812  14.300  13.742
0.033 -10.249  10.618 -14.994
0.027   3.954   7.456  -8.624
0.026   6.723  13.804   7.805
0.023 -10.023   9.924   8.960
0.019  -9.401 -11.033  -7.334
0.017 -11.899   5.762  -8.256
0.016   5.011   7.022  -0.591
0.016  12.307   5.836   6.964
0.014  -3.276  -2.045 -17.564
0.014  -9.657 -11.784 -15.427
0.013   7.451  -9.460  -6.183
0.012 -10.755  17.304 -22.333
0.012   4.786  -8.289  13.159
>635
0.243  -1.370   0.887   8.319
0.117  -0.816  13.218   7.361
0.105  -1.663   9.427 -16.233
0.091   3.881  -7.354 -16.462
0.067 -12.227   8.827   7.331
0.062 -16.804   0.649   5.841
0.040 -13.923   1.217  -1.739
0.026  -2.911   7.053   1.838
0.023 -16.034   0.707 -16.594
0.020 -11.749  14.499 -17.233
0.020   3.836   8.002  -9.351
0.019   5.733  -7.084  -4.063
0.018  11.674   8.723   6.974
0.018   2.345   7.053  12.747
0.018 -12.408   8.084 -27.381
0.015  -3.706  -7.707   6.651
0.014  10.785  -0.290   7.701
0.014 -12.626   7.357 -10.021
0.012  -3.556  13.780 -24.019
0.011   4.914  -7.156   7.110
>636
0.189  -1.752   2.585   7.188
0.108 -12.241   8.752   8.464
0.090 -14.491  -0.230 -16.033
0.069  -1.859  11.113 -17.452
0.050 -13.939   1.624  -0.192
0.041   2.024   9.819   8.927
0.040   2.625   8.291 -11.061
0.037 -12.508   6.589 -10.694
0.026 -13.540  -5.550  -8.499
0.025 -11.887  14.837 -18.336
0.021   2.215   7.415   0.490
0.020  10.273   0.109   8.254
0.018   3.948  -7.126   6.848
0.015  10.743  11.188   7.187
0.013   4.608  -6.738 -18.012
0.012  -2.737  -2.210 -18.717
0.012 -13.213   7.053 -26.353
0.011   2.200  16.360  13.623
>637
0.223  -2.178   0.104   7.941
0.117  -2.228  10.105 -16.636
0.091 -12.853   9.029   8.385
0.058 -14.046   1.310  -0.982
0.037   4.363  -7.412   7.487
0.036  -2.444  14.854  14.520
0.033 -12.234  15.326 -17.915
0.031  -3.042   6.741   1.532
0.027   2.799   8.706  -9.653
0.024   2.619   8.622   8.157
0.022 -11.895   7.766  -9.141
0.020   5.597  -8.354 -18.925
0.019 -12.783   8.011 -27.481
0.018  11.241   8.801   7.041
0.018  -9.988 -10.193  -8.909
0.015  -4.293  14.047 -24.523
0.015  11.291   0.224   7.685
0.011  -5.424 -10.188  -0.671
0.010  -3.549  -6.705 -18.025
>638
0.194  -1.553   7.763   7.421
0.105  -1.426  10.506 -15.647
0.075 -11.743   7.988 -27.944
0.069 -11.563   9.262   7.776
0.064   2.639  -0.785   6.838
0.059 -16.295   0.484   5.483
0.054   3.014  -6.550 -15.834
0.039  -1.225  14.267  12.934
0.028 -13.849   0.602 -15.082
0.025   6.077  15.277   7.816
0.021  -9.929  15.771 -15.258
0.020  -2.227   1.294   0.258
0.020 -11.312   6.934  -0.892
0.019 -13.697   1.296  -6.306
0.016   4.258   9.222  -7.854
0.015  11.605   7.608   6.314
0.014   4.657   9.024   1.135
0.013   5.197  -7.816  12.294
0.010 -10.754  -9.697  -6.916
>639
0.130  -1.624  10.332 -16.073
0.116 -16.891   0.352   6.236
0.112  -1.973   7.792   6.364
0.104   3.442  -2.428   5.628
0.052 -11.477   9.015   7.692
0.049   3.173  -5.906 -16.455
0.035 -10.904  15.391 -16.888
0.032 -13.130   0.802  -1.437
0.030   3.515   8.607 -10.051
0.024   3.362  15.259  12.775
0.023  11.399   0.075  12.438
0.021  11.909   6.690   6.540
0.019 -11.630   7.133  -8.541
0.019  -2.418  -8.474   5.577
0.018 -12.377  -7.303  -7.314
0.018  -2.194   0.871   0.557
0.017 -13.225   0.265 -15.342
0.016 -12.175   9.970 -27.217
0.015  -1.963   2.394  13.528
0.014   4.883  -8.277  12.912
>640
0.192  -1.739   0.033   6.154
0.177  -1.878   8.037   6.651
0.087 -16.713  -0.208   5.586
0.074 -15.590   0.494 -15.728
0.073 -11.225   9.910   7.852
0.066  -1.707   9.814 -16.445
0.053 -12.150   6.820 -28.292
0.033 -13.247  -0.393  -1.833
0.032  -0.452  13.017  13.132
0.028   3.529  -6.434 -18.201
0.027   3.938  -6.364   6.293
0.025 -11.033  15.248 -18.169
0.022   3.661   8.289  -9.778
0.018   6.777  14.528   7.555
0.018 -12.296   6.471 -10.180
0.016  11.693  -0.893  12.375
0.015 -11.511  -8.240  -2.028
0.013 -10.875   8.232  -0.732
0.012  11.602   6.912   6.941
>641
0.195  -1.820   7.158   7.852
0.176   2.795  -2.722   6.105
0.095 -16.405  -0.001   6.030
0.087  -0.732  -4.944 -17.623
0.072 -10.865   7.943   7.938
0.055  -1.066   8.613 -16.394
0.035 -11.166  14.564 -18.520
0.029   6.459  14.050   7.280
0.027 -12.692  -0.716 -16.847
0.026 -12.700  -1.168  -1.146
0.021 -12.185   5.972 -10.590
0.018  11.760   5.853   6.771
0.017   3.777   7.743  -9.174
0.014  -2.372 -10.619 -10.904
0.013 -15.431  -1.856  -9.335
0.013  -9.255 -11.146  -2.945
0.012  11.666  -1.519  12.738
0.012 -11.788   7.309 -27.714
0.012   5.042   5.957  -1.113
0.012  -0.486   0.841  12.805
>642
0.291  -2.095   7.808   5.698
0.147  -1.723  10.275 -16.168
0.073 -11.863   8.721   6.081
0.048   3.061  10.408  11.293
0.047 -16.063   0.931   5.184
0.044 -10.333   7.881 -29.743
0.039   2.618  -4.470   6.091
0.026 -11.340  15.855 -17.923
0.026  -1.568   1.701  11.269
0.026 -15.573   0.940 -15.938
0.022 -13.087   1.800  -2.953
0.021  11.449   0.498  11.655
0.019 -11.857   8.318 -11.812
0.015   4.969   9.039  -3.885
0.014   3.168  -5.734 -15.744
0.013  -8.993 -11.046  -1.864
0.013  -2.785   2.806  -0.614
0.013  19.799 -16.455 -29.155
0.012 -13.083  -7.281  -8.585
0.012  11.477   9.404   7.673
>643
0.167  -2.232   8.441   6.972
0.106 -11.718  10.455  12.403
0.094   2.430  -2.608   6.148
0.087  -1.607  10.489 -16.321
0.045 -14.100   0.367  -9.172
0.044 -12.045   6.699 -27.999
0.040 -11.857  15.434 -17.964
0.039 -17.133   1.062   6.223
0.038  -2.295  14.164  12.796
0.037   3.726   8.421 -10.110
0.032  10.650   0.258   7.287
0.025 -12.349   5.497  -1.539
0.025 -13.667   6.331 -15.017
0.024  -2.422   1.717   0.415
0.024   4.644  14.901   7.890
0.022  11.634   8.887   7.154
0.019   4.699   9.755  -1.373
0.015   4.512  -9.389  12.613
0.015 -12.196  -8.046  -8.055
0.012  -4.298  14.698 -23.392
>644
0.249  -1.746   9.743 -16.383
0.221  -2.406   7.907   6.464
0.090  -1.534  -0.135   6.191
0.070 -12.406   7.917   8.392
0.059 -14.360   1.093  -0.151
0.038 -12.060   6.783  -8.147
0.033  11.062   5.928   6.426
0.031 -11.884  15.478 -18.366
0.027   3.307   8.529  -9.445
0.024   4.393  -6.894   6.748
0.022   9.989  14.642   7.728
0.020  -1.738  15.127  14.601
0.018   3.259   7.448  -0.703
0.016  -4.800  15.717 -23.459
0.015   2.027   7.792  13.397
0.013 -12.415   7.516 -27.021
0.013 -14.246  -0.182 -14.824
0.011  -5.057 -10.515   1.183
0.011   4.233 -25.038 -17.492
0.010 -10.918  22.247 -23.941
>645
0.264  -2.957   7.346   7.054
0.085   1.343  -2.281   6.890
0.081 -14.823   0.090  -1.518
0.067 -11.995   8.760 -27.870
0.066 -13.103   7.683   6.563
0.047   1.011   8.508 -17.002
0.029 -12.844  14.774 -19.579
0.029   1.421  13.941  13.216
0.026   2.812  -5.662 -16.794
0.021 -13.628   2.078 -10.746
0.019  10.236  11.699   7.038
0.019   9.470   0.046   6.362
0.015   2.829   7.929  -1.409
0.014  -5.612 -13.620  -8.423
0.012  -4.386  10.452 -26.014
0.011   3.342 -24.928 -17.139
0.011  -4.472  13.354 -11.842
0.011   3.146  -7.783  12.499
0.011  -4.214   4.166  -0.452
>646
0.271  -1.614   7.363   6.174
0.122  -1.504   9.915 -16.934
0.085 -15.870   0.634   6.129
0.056 -11.713  10.557  11.527
0.042  -2.479  -2.652   5.849
0.039  -0.672  15.033  13.703
0.039 -10.411  15.739 -18.184
0.027   3.306   8.337 -10.239
0.026 -10.777   7.627 -29.015
0.025  -2.405  -5.159 -18.548
0.025 -12.969   1.329  -2.688
0.023 -13.590   0.406 -10.938
0.018   5.299  -8.158  11.965
0.016   3.181   4.241  12.217
0.015   6.540  14.714   5.871
0.013  12.110   8.730   5.787
0.013   5.005   8.876  -2.066
0.012  -4.024  14.675 -24.359
0.011  -9.049 -10.950  -2.172
0.011 -11.008  10.347 -10.654
>647
0.156   1.546  -2.446   6.569
0.140  -1.935   7.581   7.456
0.081   1.319  14.390  13.168
0.048 -13.160   8.503   8.695
0.044  -2.875   2.196   0.730
0.041  -1.962  11.177 -16.751
0.032 -13.730   0.567  -7.879
0.032 -12.515  15.728 -18.983
0.029   3.677   8.198  -9.603
0.024  -4.510 -13.659  -8.820
0.021 -11.970   8.421  -9.095
0.020 -12.170   6.459  -0.368
0.019 -16.978   0.757   6.604
0.016   4.130 -23.834 -17.320
0.015  11.339   7.142   7.086
0.012  -4.783  16.062 -24.766
0.012   2.518   9.609  -0.238
0.012  -2.100   0.805  13.063
0.011 -12.607  -6.877  -3.854
0.010  11.136 -14.391 -17.512
>648
0.119  -2.535   0.758   6.042
0.100 -14.532  -0.129  -0.587
0.081   1.224   8.933 -15.728
0.060  -2.296  11.808  12.196
0.049 -12.466  10.349   7.908
0.035   3.633 -24.139 -17.447
0.030 -11.035  16.495 -18.160
0.027 -14.125   0.225 -10.660
0.026   4.449  16.384   6.359
0.024   2.181  -5.114  10.987
0.022  10.244   9.928   5.499
0.020  -5.550 -12.539  -7.818
0.019   3.753   9.176  -2.427
0.019 -12.347   8.496 -28.668
0.019  11.255   1.087  11.649
0.018 -13.898   9.421 -15.735
0.018  17.345 -23.819 -41.569
0.015  -3.111   0.133  15.249
0.012   9.108  -4.620   6.150
0.011 -12.065   7.943   0.015
>649
0.253  -2.406   9.026   7.551
0.224   2.068  -3.209   7.406
0.171  -1.887  10.126 -17.790
0.045  -3.484   4.607   0.967
0.036  10.611   2.786   7.326
0.034 -13.048   2.661   6.091
0.031 -11.687  10.504   8.617
0.025   2.422   9.319  -9.434
0.023 -12.504  11.937 -17.214
0.022 -14.316  -2.535  -8.905
0.021  -2.391   2.568  12.737
0.019  10.731  12.305   7.388
0.016 -14.524   3.231 -15.037
0.014   4.460  11.320  -0.763
0.014  -4.728  16.471 -24.989
0.011  11.101  -3.438  12.405
0.011 -13.221   9.466 -26.321
>650
0.262  -1.873   9.406 -16.208
0.208  -1.056  10.158  12.881
0.092 -16.726  -0.304   5.689
0.087  -2.359   1.895   6.505
0.057  -9.774  10.687   8.558
0.035   4.143  -4.730   6.238
0.026 -10.117  16.181 -18.238
0.026  11.198  10.384   7.533
0.021   4.072 -23.943 -17.410
0.020  10.950   2.020   7.641
0.020   2.967   8.838  -9.393
0.018  -1.979   1.984  15.226
0.015  -9.667 -11.878  -8.000
0.014  -3.684   7.543   0.760
0.013   5.457  10.172  -0.821
>651
0.184  -1.892   0.882   4.270
0.166  -1.793  10.553  12.085
0.111  -2.139  10.173 -16.728
0.043 -11.486  10.719  10.872
0.034   2.242   2.163  11.422
0.030 -14.070   0.166  -0.495
0.025  -4.420  17.079  17.515
0.024  -5.432 -13.071  -7.708
0.022   2.964  10.306   5.603
0.020 -10.701  15.931 -18.001
0.019   2.712   8.479  -9.312
0.018  11.569   2.430  11.659
0.014  10.888   9.779   7.576
0.013 -13.208  -6.972  -7.264
0.011  -2.893   7.169  -0.588
0.010  -2.729  -4.918  10.276
>652
0.468  -2.210   6.586   6.192
0.131  -2.177  10.530 -17.378
0.096   1.355  -3.449   5.618
0.083 -14.437  -0.208  -1.925
0.042 -11.867   7.806   6.279
0.030   2.072  14.656  12.492
0.029 -11.754  14.894 -17.635
0.018   3.508 -25.196 -17.523
0.016   2.800   8.897 -10.448
0.014 -12.534   9.653 -28.112
0.014  -5.309  16.063 -24.616
0.014  10.794   0.244  11.607
0.013   4.674  -9.262  11.297
0.011  -2.875   1.776  -0.242
0.011 -13.234   7.297 -11.414
0.010  10.963   7.565   5.542
>653
0.157   2.192  -2.338   5.651
0.127  -1.682   9.887 -17.099
0.122  -2.276   6.569   6.191
0.087 -12.580   9.364   7.638
0.063 -16.461  -1.219   6.592
0.034  -1.291  13.762  13.562
0.031 -13.768   1.222  -1.249
0.029 -12.662   8.585 -27.502
0.026  -3.427 -14.073  -9.090
0.023 -11.372  14.349 -17.838
0.021   2.686   8.846 -10.048
0.021   5.431  13.991   7.641
0.020  -4.273  14.854 -25.461
0.019  10.349  -0.143   7.296
0.018  -3.752  -9.231   5.967
0.012 -12.353   6.416  -9.550
0.011   3.729   7.523  -0.968
>654
0.261  -2.124  -0.231   6.087
0.208  -2.160   9.612 -17.401
0.148  -1.151  15.552  14.109
0.049 -13.968   0.366   5.514
0.048 -12.920  10.768  11.842
0.035   2.623   8.516  -9.972
0.034  -9.751 -11.909 -10.041
0.024 -12.172  14.717 -18.126
0.023 -12.687   7.970 -27.911
0.020  -4.591  15.513 -24.550
0.019   2.903   9.877   7.227
0.016  10.343   0.448   6.432
0.011   4.035   9.629  -2.139
0.010 -13.220  -5.751  -1.953
>655
0.244  -2.115   7.595   7.290
0.218   2.440  -2.586   5.751
0.076  -2.999  11.470 -17.286
0.066   1.351  12.551  12.807
0.063 -16.777  -0.677   6.289
0.051 -14.168   0.404  -1.598
0.048 -11.619   9.112   7.969
0.044 -14.096  -1.509  -9.477
0.039 -12.907   7.308 -27.923
0.030 -11.907  14.340 -16.977
0.023   3.285   8.248 -10.430
0.022  11.454  -1.284  12.210
0.020  -2.765   1.706   0.589
0.019  -3.047  -3.073 -19.119
0.019 -12.496   7.187 -10.009
0.015  11.490   4.852   6.741
0.014  -2.198   7.593 -24.463
0.014 -10.945  -9.270  -7.678
0.010  -3.525 -14.588  -9.244
>656
0.396  -1.563  10.070  11.833
0.151  -1.882   9.606 -17.370
0.146   2.525  -3.459   5.774
0.053 -16.671  -0.388   5.917
0.047 -11.846   8.948   7.004
0.031 -14.441   0.230 -10.084
0.028 -12.132  12.650 -17.200
0.023   1.712   4.618   6.853
0.022 -13.460   2.791  -2.191
0.020  19.582 -16.144 -28.283
0.019  -4.789  14.149 -24.945
0.014 -12.843   7.510 -28.213
0.013   2.638   6.744 -11.364
0.013   4.758  14.192   6.629
0.013  -2.767   1.503  -0.473
0.013   2.646   1.475  14.427
0.013 -12.549  -8.713  -8.931
0.012  10.741   8.191   6.157
0.012   4.315  -9.780  12.181
0.011  10.967   1.229  12.375
>657
0.324  -3.428   2.668   7.350
0.277  -2.169   8.856 -16.817
0.276  -1.418  11.105  12.337
0.137   2.603  -3.881   7.043
0.078 -10.271  11.349  12.759
0.036 -12.679   8.230 -15.828
0.034 -14.042  -4.288  -9.022
0.023 -16.805   0.027   5.678
0.021 -12.360   1.446  -1.126
0.020 -12.761   7.489 -27.200
0.020  -9.976 -11.619 -10.095
0.018   5.126  14.051   8.158
0.016 -15.883   0.608 -15.943
0.014  -4.319  13.657 -23.364
0.012  11.568   8.087   6.988
0.012  -3.192   8.569   0.864
0.012   3.499   8.601  -9.518
0.011 -10.034  17.010 -17.495
>658
0.270   0.263   8.199  11.290
0.216   1.214  -2.195   6.983
0.086   0.470   8.496 -15.317
0.068  -3.138   5.237   2.407
0.056 -12.963   7.995   8.012
0.035 -14.797  -0.693  -3.591
0.029 -14.515  -0.951 -11.745
0.027 -15.444   0.227   5.056
0.019  -3.958  12.679 -21.750
0.015 -14.413   6.693 -14.894
0.015  10.191   6.698   8.219
0.013  10.301  -1.410  12.017
0.012   2.958  -9.917  12.045
0.011 -13.162  14.852 -19.480
>659
0.340  -1.357   6.484   9.164
0.249  -1.842   9.217 -16.784
0.060  -3.017   3.812   1.613
0.048 -10.631  11.987  12.648
0.040 -12.422   5.949 -27.958
0.040   2.707  13.538   8.853
0.034 -14.413  -0.836 -15.060
0.032   3.354  -4.120   5.842
0.026 -13.113   3.656   0.697
0.025 -12.058  11.300 -15.988
0.019 -14.275  -4.141  -7.372
0.016 -12.353   5.666  -9.465
0.014 -12.184  17.503 -22.358
0.012   4.070  -0.139  13.465
0.011  11.294   5.673   6.980
0.010  -4.078 -10.523  -0.728
>660
0.220  -2.086   6.458   6.774
0.213  -2.722  -1.997   8.008
0.206  -2.096   9.168 -16.419
0.083   1.275  11.841  12.409
0.047 -10.614  11.521  12.137
0.042 -12.094   5.925 -28.612
0.037 -14.104   1.580  -2.000
0.031 -12.776   5.456   6.398
0.030 -12.298  11.367 -15.622
0.021  17.642 -19.511 -40.815
0.018 -14.604  -1.511  -9.867
0.018   3.339  -8.256   8.731
0.017  -3.577   6.681 -25.514
0.015 -12.414  17.441 -22.280
0.015  -3.641  -2.597  17.595
0.013  10.654   2.149  12.496
0.013  -3.453  -0.961  -0.731
0.012   3.240  10.745   2.532
0.011  -4.597 -10.505   5.096
0.011  10.610  12.461   8.321
>661
0.354  -2.512  12.716  12.376
0.312  -1.748   3.725   8.023
0.226  -2.227   9.461 -16.881
0.049 -16.221  -0.917 -15.343
0.041   2.457  -3.536   6.522
0.033 -11.714  11.045 -15.659
0.027  -2.842   3.937  -0.321
0.026 -10.855   6.448   6.232
0.019 -12.846   2.819  -2.051
0.016 -10.557 -11.814  -9.958
0.016  10.562  -0.069  11.853
0.014 -11.811  17.608 -23.148
0.014  -2.112   7.471  -8.502
0.013  -2.057   7.861 -24.980
0.013 -12.218   6.260 -28.706
0.013   3.030   6.814  14.003
0.012  -4.390  -2.550 -17.956
0.011  -3.935 -10.853   5.253
0.011   3.944  16.435   7.660
0.011 -17.457  -0.029   5.158
>662
0.234  -2.509   5.749   7.399
0.194   1.474  -2.855   6.907
0.153  -1.981  10.013 -17.192
0.114  -1.795  11.853  12.543
0.061 -12.301   9.646   7.967
0.038   0.968   0.169  14.324
0.037 -14.442   2.048  -2.817
0.030 -12.250  12.817 -16.535
0.026 -14.999   5.270 -15.399
0.024  -3.512   1.957   0.296
0.020   2.796   8.555 -10.122
0.019   9.526  -1.966   7.734
0.017  10.695  10.017   7.019
0.016  -2.363   7.563 -25.500
0.013 -13.192  -0.672   6.548
0.013 -13.225   8.382 -26.432
0.010 -13.898  -6.363  -9.696
0.010   2.477   9.323  -0.464
>663
0.227   2.665  -2.979   5.478
0.203  -2.296   9.850 -17.434
0.176   1.078  13.090  12.246
0.141  -2.266   3.446   6.279
0.074 -11.601  10.002   7.449
0.062 -14.592  -0.881 -10.389
0.041 -13.442   4.521  -2.190
0.028 -10.695 -10.955  -9.419
0.027 -11.774  14.293 -17.212
0.026 -14.086   5.727 -15.942
0.026 -12.459   6.151 -28.469
0.021  11.611  -0.531  11.714
0.016  -5.070 -10.315   4.938
0.015  -4.048  -2.193 -19.165
0.014   2.030  -0.415  13.681
0.014 -14.219   6.086  13.950
0.012  11.355   5.483   6.219
0.012   1.567   8.017 -24.656
0.011   9.643 -12.290 -10.849
0.010  -5.157  16.764 -24.742
>664
0.196   2.762  -3.886   6.826
0.113  -3.342   5.562   7.153
0.102 -12.377   9.763   7.693
0.087   0.886  12.679  12.342
0.078  -3.359  11.386 -17.990
0.058 -14.389  -1.724  -9.160
0.051   2.000   8.240 -12.404
0.038 -13.817   4.102  -1.713
0.022 -12.550  13.738 -17.721
0.021  -3.651  -2.916 -19.533
0.020   1.146   1.261  12.794
0.020  11.639  -1.572  11.828
0.019 -12.864   8.595 -10.312
0.017   0.907   5.774  -0.194
0.016  -6.584 -12.665  -9.293
0.014  10.913  10.019   6.375
0.013  -5.282  15.324 -25.170
0.012  -3.512  -1.480  -0.772
0.012  -5.709 -11.451  -0.953
0.011 -14.774  -0.503   5.994
>665
0.290  -2.065   8.902 -16.751
0.165   2.883  -3.166   5.824
0.103 -12.228  10.511   8.206
0.093  -2.537   8.474   6.492
0.071  -1.516  11.614  14.818
0.056 -12.378  -7.176  -9.473
0.048 -14.398  -0.443 -14.793
0.032 -16.933   1.335   6.469
0.029 -12.214   9.445 -15.548
0.022   3.054   8.068 -10.118
0.019   6.771  15.259   8.096
0.017 -12.940   6.750 -27.717
0.016  -3.126   2.676   0.444
0.015  -3.610   0.089  15.574
0.015 -12.963   5.725  -8.132
0.015  11.376   6.441   6.737
0.015 -11.991  16.579 -22.873
0.014  11.405  -0.489  12.850
0.012 -12.176   8.419  -0.312
0.011  -3.729  -1.205 -16.820
>666
0.230  -2.057   7.327   7.272
0.128   2.739  -2.859   5.644
0.114  -1.681   9.683 -19.140
0.111   1.646  13.347  12.549
0.052 -12.213   6.078 -28.525
0.050  -4.340  -1.082  20.608
0.048 -11.707   9.826   7.910
0.043   3.204   8.071 -10.872
0.036 -11.753  15.379 -20.077
0.026 -14.473  -0.491 -12.192
0.023  -2.794   3.183  -0.017
0.022  11.212  -0.203  12.376
0.022   2.807   2.179  13.143
0.020  11.437   5.395   6.188
0.017 -11.614  10.099 -13.146
0.017 -16.666  -1.432  -4.522
0.016  -4.730  -5.936 -20.077
0.015 -12.664   5.159  -1.669
0.014   3.976   9.945  -1.519
0.011   4.084 -12.414 -20.882
>667
0.218  -1.552   9.527 -16.384
0.135  -0.709   0.558   6.082
0.125  -0.213   9.170  11.840
0.084 -15.791   1.026 -15.634
0.074 -10.680   9.656   7.924
0.034 -16.308   1.989   4.889
0.031 -11.649   8.016 -28.159
0.031  -9.930  10.537 -15.314
0.024  -8.721 -11.272  -2.490
0.021   3.873   8.462 -10.192
0.021 -15.696  -4.322  -9.506
0.021   7.729  15.701   6.824
0.018  -2.671 -15.987  -8.945
0.014 -10.535   8.271  -1.292
0.014 -10.411  17.057 -23.378
0.012  -2.755   7.476   1.230
0.011  11.780   1.830   7.207
0.011   4.687   1.666  12.467
0.010   5.672   9.830  -2.239
>668
0.151  -2.299   7.430   5.484
0.131  -1.787   9.662 -16.563
0.117 -11.664  10.651  11.687
0.065   2.814  -4.563   6.238
0.039   2.657   8.852  11.938
0.037 -11.431   9.489 -15.213
0.031  -2.323   1.449  -0.842
0.031 -15.989   0.137 -15.926
0.026 -12.418  15.633 -21.510
0.026 -13.117   1.810  -3.684
0.020  -1.947   9.130  -7.911
0.018  -1.613   1.965  11.746
0.018 -11.515   7.882   1.653
0.017 -11.871   8.446 -28.456
0.017  -2.357 -14.903  -7.933
0.016   6.736  15.248   6.446
0.016 -12.689  -7.875  -7.890
0.013 -17.001   1.584   5.797
0.010  11.345   1.476  11.860
0.010   3.960 -23.967 -15.314
>669
0.221  -1.996   8.598   7.678
0.212  -0.751  15.009  13.184
0.136  -1.437   8.947 -15.925
0.112  -1.527   0.514   6.236
0.084  -9.950  10.076   8.316
0.063 -15.599   0.901 -14.744
0.044 -11.632   8.642 -13.999
0.041  -1.543   1.299  14.415
0.033   6.355  15.027   7.049
0.030 -15.421  -0.734  -6.682
0.018  -8.769  15.338  14.465
0.017  -1.161   8.440  -7.870
0.017 -11.242  16.624 -21.990
0.016  -9.884 -11.920  -7.084
0.015   3.493  -5.698   3.765
0.015 -10.168  -8.941  14.186
0.014   5.527  -8.547  13.112
0.014 -10.614   8.425  -0.109
0.012  12.017   8.888   7.283
0.011 -12.155   8.335 -27.301
>670
0.323  -1.857   8.337   9.314
0.201  -1.102  15.415  13.137
0.188   4.194  -3.064   5.454
0.185  -1.138   9.111 -16.637
0.071  -9.842  13.917 -17.422
0.063 -15.236   0.019 -15.993
0.060  -2.365   4.931   1.064
0.038  -9.361  11.610  12.363
0.034 -15.337  -2.140  -7.911
0.025 -15.466   4.234   5.902
0.019 -10.814   8.741  -9.876
0.018   6.176  12.908   8.194
0.016  -0.547   5.786  -7.938
0.015  -8.942  23.786 -23.478
0.014  12.834   0.369  12.737
0.013  -9.572 -10.678  -7.257
0.012 -11.183   8.502 -26.762
0.011 -10.259  -8.726  14.006
0.011   5.068   4.913  12.809
0.010   5.719   9.292   0.000
>671
0.288  -1.653   8.295   8.350
0.224  -1.225   8.593 -15.749
0.188  -1.691  -0.496   5.941
0.081 -11.152   6.852 -28.642
0.064   3.351  14.791  12.417
0.060 -10.861  11.189  12.033
0.043  -9.657  11.677 -15.700
0.029 -15.547  -0.239 -15.480
0.025 -15.823  -0.210  -2.357
0.024 -10.085  18.418 -23.404
0.022   5.843  -8.722  11.741
0.017   4.075   7.775  -8.653
0.016 -11.176   7.600  -8.689
0.014  -9.304   3.457   0.755
0.014  -9.858 -11.031  -7.776
0.013  12.546   8.329   6.681
0.011  -2.527   8.863 -25.733
0.011   5.188   8.711  -0.051
0.010 -16.406   3.094   4.927
0.010  -9.060  -4.262 -18.685
>672
0.308  -1.074  11.565  12.264
0.142  -2.258   9.582 -16.902
0.141   2.788  -2.607   7.025
0.139  -1.293   4.474   7.718
0.094 -10.728  11.621  12.803
0.050 -10.428  13.566 -17.513
0.029 -15.844  -1.678  -9.109
0.022 -11.552   6.316 -28.253
0.019 -13.100   3.322 -15.568
0.019 -11.965   4.583  -0.725
0.017  11.629  -1.042  12.948
0.016   3.514   7.673 -10.164
0.015  -2.941  -1.040   0.128
0.014  11.448   4.578   6.846
0.013  -1.498   7.449 -24.749
0.013  -3.313  -3.012 -18.110
0.010   5.008  -9.466  12.941
>673
0.400  -3.797  13.270  13.079
0.085  -2.462   6.965   6.894
0.075 -11.652   9.952  13.127
0.073   0.745   8.484 -16.849
0.061   0.984  -2.002   6.384
0.045 -11.010  13.786 -18.793
0.036 -14.673  -0.117  -8.488
0.028   3.201  14.113   7.890
0.025  -3.770  -3.838 -18.084
0.025  10.731   8.493   6.730
0.024  10.316  -1.183   7.661
0.022 -12.779   7.024 -26.699
0.022 -14.208   6.166 -16.371
0.020  -4.320  12.403 -11.194
0.017  -3.508  12.993 -24.220
0.017   2.563   8.533  -0.513
0.016 -13.901   4.676  -1.592
0.013 -13.045  -8.295  -9.055
0.012 -11.442  -7.398  14.851
0.012  10.170  -1.760  -0.596
>674
0.236  -0.165   7.428  12.156
0.162   0.399   8.187 -18.309
0.107   0.171  -1.821   6.306
0.079 -15.199  -1.248  -7.853
0.073   9.320  -0.871   7.706
0.039  -7.333  13.402 -17.937
0.032  -1.369   6.411   0.680
0.031   1.561   7.867 -10.095
0.028 -15.409  -0.566 -15.950
0.025 -14.298   7.574   8.824
0.022   8.049  13.641   8.113
0.011   0.529  -1.610 -17.995
0.011   9.339   5.611  13.214
0.010  -6.629   7.191  -8.674
>675
0.206  -3.046   4.015   6.238
0.086   0.982   6.433  12.739
0.070  -3.549  10.735 -17.168
0.059 -10.384  10.917   9.032
0.054   1.568  -2.853   6.505
0.042 -14.841  -0.856  -8.823
0.034 -11.396  13.205 -18.265
0.032   2.870   8.065  -9.948
0.026  -3.470  -4.133 -18.308
0.024  10.939  -0.896  12.699
0.021 -14.584   5.494 -15.844
0.020   3.019  12.546   7.716
0.019 -13.756   2.913  -1.438
0.013   1.539   6.776  -0.210
0.013  -3.985  -1.018  13.170
0.013  11.037   5.749   6.175
0.012   4.108  -9.999 -18.860
0.011 -11.488 -11.700  -9.105
0.011  10.088 -12.226 -11.642
0.011   0.599   9.766 -23.942
>676
0.525  -2.160  12.643  12.577
0.143  -2.219   9.796 -16.322
0.135  -2.419   6.313   6.840
0.072 -10.839  11.399  12.866
0.064 -11.564  14.127 -16.610
0.046   3.117  -4.006   5.963
0.031 -12.578   8.661 -27.100
0.028   3.349   7.348 -10.639
0.025  -3.123   1.832   0.056
0.024 -16.355  -2.293  -8.776
0.024 -10.882   5.742   6.966
0.023 -14.190   4.839 -13.881
0.015   4.029 -13.188 -22.105
0.015  11.369   3.576   6.016
0.013  10.752 -11.342 -11.472
0.012  -2.541  10.433 -24.368
0.012 -12.321   4.196  -1.592
0.012   4.529  -9.224  12.777
0.012 -10.384 -11.019   0.005
0.012  -4.138  -7.054 -21.684
>677
0.217  -1.774   7.827   8.072
0.149  -1.915   9.409 -15.658
0.101 -11.616   9.780   8.100
0.072 -11.814  14.719 -17.107
0.071 -12.584   8.111 -27.715
0.061   2.936  -1.873   6.712
0.040 -14.170  -0.010  -8.506
0.029   5.057  13.800   7.810
0.027 -16.591   0.606  -0.065
0.023  -1.987   0.999  15.278
0.022  10.936  -0.460   7.878
0.022 -11.859   7.899  -9.696
0.019 -11.780   7.398  -0.659
0.018  -2.442   1.970   1.151
0.017   3.185   8.498  -9.213
0.016  11.871   8.590   6.928
0.016  -4.370  13.686 -23.150
0.012 -17.178   1.037  14.541
0.012   3.986   9.194  -1.205
>678
0.401   0.627   7.729  11.414
0.106 -14.743   0.195  -7.219
0.092  -3.206  10.168 -16.137
0.074  -3.038   0.985   5.168
0.067 -11.993  14.565 -16.877
0.054 -12.110  10.625  11.742
0.032 -14.408   7.303 -14.323
0.031 -12.046   8.186 -28.501
0.024   0.657   7.346   1.590
0.023 -13.793   5.012  -0.239
0.020  10.038   9.857   7.713
0.019   2.427   8.363  -8.843
0.017 -15.367  -0.978 -16.178
0.016  -4.486  14.545  12.783
0.015   2.707  14.679   6.368
0.014  10.508  -0.667  12.060
0.014 -11.471  -8.941  12.594
0.011  -6.517 -11.826  -0.613
0.010 -14.112  -8.877  -9.781
>679
0.150   0.545  10.660  12.441
0.108  -3.448   6.018   6.155
0.106   0.324   7.910 -16.149
0.093 -11.842  10.965  12.435
0.058   1.312  -2.491   5.789
0.049 -12.395   6.296 -28.118
0.047 -14.386  -0.036  -8.780
0.038   9.073  12.978   5.616
0.033 -12.226  14.230 -18.631
0.025   9.201  -2.915   7.217
0.024   0.983   2.233  12.588
0.018  -4.396  12.228 -23.813
0.017   4.197 -11.181  13.232
0.014   1.759   9.080  -0.855
0.014 -15.065   4.994 -16.431
0.013  -4.006  -1.350  -0.102
0.012 -15.002   2.984   6.104
0.012  -4.350  -4.359 -18.312
0.011  -4.721  11.897 -11.057
>680
0.242  -4.006  12.965  13.343
0.105  -2.814   7.670   6.853
0.079  -1.918   9.659 -16.405
0.076   1.885  -2.449  -9.056
0.060   2.778  -3.016   6.483
0.044 -11.338   9.192   9.055
0.039 -13.159   7.810 -27.503
0.036  -2.354   0.029   0.592
0.030   2.684   7.826  -9.776
0.030 -14.060   1.447  -2.168
0.028 -12.534  14.531 -17.038
0.026  10.383  -0.388   7.966
0.026 -14.704  -0.411 -15.490
0.021 -12.546   6.592  -8.646
0.020  10.016  14.391   7.514
0.016   2.828   7.708  -0.133
0.013 -10.751 -10.102  -8.556
0.013  -3.825  -8.982   6.741
0.013  -2.826   8.835 -24.559
0.011   3.683  -8.711  14.048
>681
0.236  -2.210   7.090   6.102
0.123  -3.657  13.280  12.303
0.095 -11.330   7.586 -29.082
0.072  -1.006   9.368 -15.391
0.068 -15.613  -0.626 -14.390
0.050   2.499  -1.426   8.686
0.039 -16.153  -0.249  -2.928
0.030 -16.888   0.927   5.078
0.020 -12.331   7.262 -13.525
0.019   4.359  13.784   9.980
0.016 -12.119  14.708 -21.448
0.014 -10.011   6.361   2.232
0.013   4.557   8.306  -7.111
0.013  -3.092   1.481  -0.466
0.012  12.769   7.595   8.783
0.012  -2.411  -7.540   5.307
0.011  -3.278   8.598 -27.114
0.011   4.467   8.691   1.506
0.010  12.357  -0.128  11.805
>682
0.420  -3.679  12.537  13.246
0.210  -1.206   9.415 -15.734
0.064  -1.409   1.838   6.509
0.054 -15.292  -0.371 -15.121
0.042 -15.404  -0.981  -6.228
0.042   7.337  14.274   6.435
0.038 -12.367  14.646 -21.256
0.028   5.119  -5.786   5.869
0.026   3.704   7.907  12.924
0.025 -10.791   8.628 -13.975
0.021   4.436   8.482  -7.704
0.019 -11.718   8.282 -27.677
0.018  -0.925   9.533 -23.890
0.016  -9.844 -11.335  -8.797
0.015  12.413   7.317   7.185
0.014 -17.261   1.079   6.008
0.013 -16.842  -0.008  15.005
0.012  -9.504   6.793  -0.267
0.012  11.702   0.363  12.811
0.011 -11.245  24.335 -26.694
>683
0.316  -1.612   8.597   7.575
0.242  -1.523   9.398 -15.264
0.091   3.201  -3.703   6.157
0.067 -15.232  -0.152 -15.425
0.058  -0.505  14.300  13.392
0.057 -11.491   7.915 -27.466
0.049  -2.171   1.701   2.449
0.037 -15.567  -1.544  -7.268
0.032 -10.082   9.301   7.855
0.026 -10.773  14.045 -16.337
0.020   6.520  14.981   8.415
0.019  -1.351   7.144  -6.903
0.017  -9.947 -11.668  -7.054
0.016  -3.631  14.257 -21.940
0.014 -10.672   5.283  -0.173
0.013 -16.604   1.683   6.058
0.011   4.945  -8.522  13.057
0.011 -11.014   8.345  -9.239
>684
0.251  -2.398   5.990   5.463
0.102  -2.340  10.369 -16.021
0.082 -11.729  10.424  11.118
0.082   2.259  12.971  10.880
0.079   1.304  -1.449   7.020
0.062 -14.357   2.035  -4.076
0.038 -12.573  14.811 -17.950
0.029 -13.416   6.250 -10.989
0.027 -10.474   8.705 -29.207
0.024   9.848  15.596   6.915
0.020   1.397  -0.482  15.467
0.019 -13.457   3.468   3.766
0.019 -14.941  -0.404 -15.318
0.017   2.530   7.995  -9.916
0.017  11.517  -0.129  11.841
0.016  -4.338  14.388 -23.071
0.014  10.784   7.122   7.570
0.013 -12.953  -7.565  -8.531
0.013   2.896  -7.950  11.786
0.012  -3.575   1.233  -1.375
>685
0.267  -2.304   7.977   7.519
0.196  -2.450  -0.926   6.401
0.112   1.245  12.981  12.734
0.101 -12.136   7.277 -27.958
0.061   1.264   8.016 -15.763
0.050 -12.258   8.431   8.032
0.044 -11.879  14.640 -17.974
0.040 -14.514  -0.804  -8.565
0.025  -3.249  -0.113  14.877
0.023 -12.224   6.956  -9.389
0.016  -4.344  14.004 -23.977
0.014  10.568   7.179   6.395
0.013   1.910   7.557  -0.671
>686
0.298  -1.817   7.247   7.634
0.201  -3.032  10.290 -16.591
0.078   1.620  -0.871   6.782
0.050 -11.566   9.892   8.480
0.042   1.710  13.511  12.920
0.038 -11.389  15.053 -17.801
0.034  -1.695   2.146  15.275
0.032 -14.213  -3.920  -8.743
0.025   2.845   8.165 -10.010
0.018  -5.000  16.614 -23.136
0.018   9.927  14.777   7.859
0.017 -11.880   7.349  -7.998
0.017   2.703   8.821   0.860
0.016   4.863 -24.935 -15.664
0.014 -13.209   4.548  -0.413
0.014 -13.030   7.875 -27.634
0.013 -14.762   2.375 -14.545
>687
0.289  -2.641   6.995   5.672
0.246   2.145  -3.530   6.773
0.124  -2.255  10.356 -16.108
0.072 -10.850   8.940 -29.093
0.055 -10.487   9.907  10.991
0.055  -1.794   1.199  12.845
0.046 -11.394  14.740 -17.472
0.039   2.001  10.314  11.319
0.024 -14.200  -1.265 -10.753
0.018  -3.890  14.883 -22.845
0.018 -13.431   1.709  -3.248
0.018 -11.995   7.376 -11.146
0.017  -2.117   8.521  -8.108
0.016  11.062   0.174  11.334
0.014  -2.851   1.292  -0.725
0.013 -11.566   3.635   4.934
0.011 -11.720  -9.778  -7.444
0.011  11.753   6.959   5.290
0.011 -11.689  21.923 -22.715
>688
0.320   1.685  10.223  12.229
0.203  -2.417   9.886 -15.875
0.121   2.680  -3.391   5.336
0.062 -10.775  11.318  12.381
0.060 -12.219   8.243 -27.805
0.048 -14.289   0.052 -14.858
0.045  -2.756   2.714   1.059
0.042 -10.853  11.601 -15.116
0.026   2.759   8.166  -9.909
0.025 -13.908   1.322  -6.708
0.021 -16.600   0.620   1.614
0.021  -0.995  -0.749  18.193
0.019 -12.355  16.788 -21.544
0.016 -11.384   7.369   1.442
0.015  -4.343  15.860 -22.636
0.014 -11.102  -8.226  15.322
0.013 -12.159  -9.402  -7.351
0.013  11.623   8.627   7.034
0.013   4.201   9.653   1.060
0.011  10.307 -12.489 -11.369
>689
0.277  -2.272   7.203   6.122
0.135  -1.961  13.900  14.151
0.108   2.695  -2.296   5.821
0.107  -1.462   9.230 -14.905
0.061  -4.393  -1.488  20.079
0.053 -12.366  15.752 -20.574
0.039 -12.432   7.777 -12.731
0.039 -10.686  10.145  11.345
0.036 -16.891   1.462   6.467
0.036 -10.627   7.866 -28.983
0.023 -11.707  -7.851  14.852
0.022 -13.656   1.609  -5.863
0.016  -1.720   1.196  12.824
0.016 -15.760  -0.366 -13.573
0.015 -11.729  -9.856  -9.106
0.014  -2.576   7.211  -4.597
0.013 -10.803   7.374   3.121
0.012   6.246  14.402   5.857
0.012  12.459   0.682  12.428
>690
0.248  -2.636   6.706   5.215
0.228   2.432  -2.598   7.513
0.066 -16.904  -0.418   5.082
0.060  -1.461   9.762 -15.525
0.052 -11.932   9.486  10.673
0.034 -14.415   0.535 -10.964
0.030   2.606  13.219  12.253
0.024 -12.551  15.557 -18.438
0.023 -12.318   5.982  -4.031
0.022 -16.504  -1.070  -3.150
0.022  -2.314  -0.848  -1.492
0.018  10.635   0.007   9.580
0.016 -10.556 -10.998 -10.476
0.014   4.545   8.642  -7.425
0.013  11.309   6.483   4.685
0.012 -13.637   7.449 -17.510
>691
0.176   2.078  -2.535   6.181
0.157  -2.515   8.770   7.404
0.090  -2.249  14.139  13.354
0.089 -15.075   0.490 -14.975
0.075 -14.566   0.452  -6.784
0.065  -1.999   9.559 -16.473
0.065 -12.768   9.108   8.314
0.048  -2.013  -0.418  18.388
0.029 -17.143  -0.586   1.440
0.026   9.737  -0.883   8.204
0.023 -14.197   8.521 -15.711
0.023   3.392   7.943  -9.966
0.023  -3.312   1.611   0.495
0.020 -12.912   6.580  -0.277
0.020  10.053  14.838   7.709
0.019 -11.806  -9.082  -8.509
0.017 -14.271  14.933 -21.043
0.016   1.820   6.735  14.933
0.015 -14.090   8.639 -26.229
0.013   3.404  -9.209  13.984
>692
0.237  -1.112   9.078 -15.403
0.223  -2.135   7.182   6.566
0.131  -0.710  13.580  12.664
0.087 -10.352  10.733  11.942
0.075 -15.603   0.336 -15.343
0.062  -0.416   0.372  17.132
0.046 -18.239  -0.821   5.567
0.035 -15.567  -0.762  -6.287
0.031   4.078  -5.854   6.389
0.026   6.414  14.563   7.433
0.025 -11.551   7.967 -13.590
0.024  -0.990   7.551  -6.664
0.024 -10.483   9.188 -28.842
0.021  -2.722   1.441  -0.381
0.017  -3.110  14.000 -21.741
0.013 -10.157   6.504  -1.728
0.013 -10.735 -12.258  -9.075
0.012  12.623   7.518   6.719
0.011  12.301   0.149  12.132
0.010   4.850   8.197   1.523
>693
0.294  -1.809   8.971   7.980
0.252  -1.526   8.950 -16.262
0.243   0.276   0.098   6.255
0.077   0.331  14.696  13.384
0.068   0.176   1.115  15.310
0.065 -15.611   1.010 -15.963
0.052   7.360  15.844   8.230
0.049 -16.942   1.665   5.961
0.025  -9.864  15.423 -16.313
0.024  -8.438  10.970  12.929
0.016  -7.752   3.513   0.820
0.014 -16.435   1.832  17.090
0.014 -10.886   9.333  -9.061
0.013 -15.573  -3.624  -8.523
0.013   6.240   9.522  -0.179
0.012   4.761  -5.180   2.089
0.012   5.930  -5.403  14.216
0.012  -9.114 -11.074  -7.712
0.012  13.067   9.712   7.727
0.011 -10.654  -7.327  16.649
>694
0.228  -1.974   9.151 -19.079
0.202  -1.822   8.343   8.033
0.101 -10.055   9.943   9.137
0.089  -2.907   1.893   2.691
0.068 -17.019   1.236   6.300
0.054   3.330  15.039  13.471
0.035   5.075  -6.639   6.618
[truncated: 1,075,616 more chars]
