# Supplementary material for: Spatiotemporal identification of druggable binding sites using deep learning
Source: Commun Biol. 2020 Oct 27;3:618. doi: 10.1038/s42003-020-01350-0 (PMC7591901; doi:10.1038/s42003-020-01350-0)
Supplement: Supplementary file 7 — Supplementary Data 1 [file 42003_2020_1350_MOESM7_ESM.tar › ./raw_data/predictions/train_default.log]

>155c
0.743   1.446  -0.619  -3.972 A_19_HIS;A_35_GLY;A_36_PRO;A_38_LEU;A_78_TYR;A_99_MET
>16pk
0.712 -15.460  -9.907   0.388 A_213_GLY;A_214_ALA;A_237_GLY;A_238_ALA;A_239_MET;A_241_TYR;A_255_LYS;A_290_PHE;A_310_ALA;A_311_LEU;A_337_MET;A_338_GLY;A_339_VAL
0.221  -9.076  -3.651   0.859 A_212_GLY;A_213_GLY;A_214_ALA;A_219_LYS;A_334_ASN;A_335_GLY;A_336_PRO;A_371_GLY;A_372_GLY;A_373_ASP;A_374_SER
0.107   4.501  -2.132   3.514 A_58_HIS;A_131_ARG;A_162_ALA;A_163_PHE;A_164_GLY;A_165_THR;A_166_ALA;A_167_HIS;A_392_THR;A_393_GLY
>1a26
0.735  -0.129   4.843   1.053 A_209_HIS;A_210_GLY;A_243_TYR;A_244_PHE;A_254_TYR
0.015   0.463  11.821   6.915 A_250_LYS;A_254_TYR;A_331_LEU;A_332_LEU;A_333_TYR;A_334_ASN;A_335_GLU
0.015  -4.723   0.841  -5.410 A_113_ASP;A_116_LEU;A_117_ASP;A_225_ARG;A_226_ILE;A_227_ALA
0.014  17.916  -1.227  -6.128 A_157_GLU;A_185_ARG;A_206_LEU;A_270_GLU;A_311_LEU;A_312_ASP;A_347_LYS;A_348_TYR
0.011  12.721  14.969   1.592 A_205_GLN;A_246_ASP;A_296_LYS;A_302_ALA;A_303_PRO;A_317_PRO;A_334_ASN;A_336_TYR
>1a27
0.360  -0.359  -4.915  -0.800 A_9_GLY;A_14_ILE;A_90_ASN;A_91_ALA;A_92_GLY;A_93_LEU;A_192_PHE
0.153  -9.909   1.334  -4.702 A_142_SER;A_143_VAL;A_144_GLY;A_149_LEU;A_185_CYS;A_186_GLY;A_187_PRO;A_193_MET;A_225_VAL;A_259_PHE
0.051 -22.035  -0.794   3.999 A_97_GLY;A_98_PRO;A_99_LEU;A_150_PRO;A_151_PHE;A_153_ASP;A_211_THR;A_214_ARG;A_284_PHE
0.013  -7.067  13.848  -1.987 A_146_LEU;A_252_ARG;A_254_PHE;A_260_LEU;A_263_LEU;A_264_ARG;A_267_LEU
0.011 -32.439  -4.049  -2.294 A_210_HIS;A_213_HIS;A_214_ARG;A_217_GLN
0.011 -15.900   5.011   3.709 A_147_MET;A_148_GLY;A_149_LEU;A_150_PRO;A_152_ASN;A_153_ASP;A_156_CYS;A_275_TYR
>1a3w
0.907 -32.873  16.660   9.684 A_401_LEU;A_402_SER;A_403_THR;A_407_THR;A_482_ILE;A_483_GLN;A_484_GLY;A_491_HIS;A_492_SER
0.650 -12.378  -7.657 -18.516 A_89_GLU;A_90_ILE;A_178_GLY;A_179_VAL;A_180_ASN;A_181_LEU;A_214_PHE;A_266_ASP
0.630  12.592 -14.984  12.180 B_89_GLU;B_90_ILE;B_178_GLY;B_179_VAL;B_180_ASN;B_214_PHE;B_266_ASP
0.626  32.264  18.695  -1.645 B_400_VAL;B_401_LEU;B_402_SER;B_403_THR;B_407_THR;B_482_ILE;B_483_GLN;B_484_GLY;B_491_HIS;B_492_SER
0.384  13.915  -9.413   4.268 B_49_ARG;B_240_LYS;B_265_GLY;B_266_ASP;B_298_THR;B_330_MET;B_332_SER
0.329 -14.567  -8.208  -7.287 A_26_THR;A_49_ARG;A_51_ASN;A_298_THR;A_330_MET;A_332_SER;A_333_GLY
0.077   0.744  18.017   3.486 A_3_ARG;A_6_ARG;B_3_ARG;B_6_ARG;B_360_ALA;B_364_ASN
0.067   9.370  14.870   0.735 A_3_ARG;B_288_ASN;B_323_LEU;B_324_ASP;B_325_GLY;B_359_ILE;B_360_ALA;B_361_TYR;B_364_ASN;B_413_LYS;B_415_ARG;B_437_ARG
0.045  20.128 -15.110  -2.570 B_26_THR;B_27_ILE;B_28_GLY;B_29_PRO;B_51_ASN;B_54_HIS;B_336_ALA
0.040 -20.719 -15.002  -5.888 A_26_THR;A_27_ILE;A_28_GLY;A_29_PRO;A_51_ASN;A_54_HIS;A_55_GLY;A_60_HIS;A_336_ALA
0.040  -2.446  18.986  12.521 A_1_MET;A_2_SER;A_6_ARG;A_11_ASN;A_360_ALA;A_361_TYR;A_362_LEU;A_363_PRO
0.028 -17.658   0.827  13.601 A_18_LEU;A_19_ARG;A_20_ARG;A_21_THR;A_46_ASN;A_77_ARG;A_440_PHE
0.018  19.862 -20.638  19.205 B_89_GLU;B_90_ILE;B_91_ARG;B_128_VAL;B_129_ASP;B_130_TYR;B_131_LYS;B_132_ASN;B_188_LEU
0.016  -9.159  14.730   5.330 A_288_ASN;A_324_ASP;A_325_GLY;A_359_ILE;A_360_ALA;A_364_ASN;A_365_TYR;A_368_MET;A_415_ARG;B_3_ARG;B_4_LEU
0.014  12.652 -10.426  19.716 B_180_ASN;B_181_LEU;B_182_PRO;B_183_GLY;B_184_THR;B_185_ASP;B_186_VAL;B_214_PHE;B_243_ASN;B_270_GLU
0.013  14.992 -24.140  10.007 B_91_ARG;B_92_THR;B_93_GLY;B_175_SER;B_176_HIS;B_177_LYS;B_178_GLY
>1a4e
0.965  14.498  15.923  -4.947 D_69_PRO;D_70_HIS;D_141_VAL;D_351_ARG;D_355_TYR
0.774  16.016 -13.605   4.129 B_68_ASN;B_69_PRO;B_70_HIS;B_141_VAL;B_156_PHE;B_351_ARG;B_355_TYR
0.683 -17.091  14.771   4.550 A_55_PRO;A_56_HIS;A_127_VAL;A_129_ASN;A_142_PHE;A_337_ARG;A_341_TYR
0.643 -14.224 -15.356  -5.119 C_69_PRO;C_70_HIS;C_141_VAL;C_331_PHE;C_351_ARG;C_355_TYR
0.030  26.107 -33.905   7.129 B_198_SER;B_200_ARG;B_449_LEU;B_452_VAL;B_453_LEU;B_456_GLN
0.028 -27.816  31.680   7.411 A_132_PRO;A_181_ILE;A_186_ARG;A_198_TYR;A_435_LEU;A_438_VAL
0.025  31.798  31.669  -5.693 D_191_HIS;D_299_VAL;D_300_TRP;D_301_PRO;D_445_GLN;D_448_ASN
0.017 -13.013 -25.845  20.173 A_388_TYR;A_390_ALA;A_392_ASP;C_173_ASP;C_175_ASP;C_176_MET;C_179_ASP;C_478_ILE
>1a5i
0.325  -4.318  -0.166   7.730 A_60_HIS;A_211_ALA;A_212_CYS;A_213_GLN;A_214_GLY;A_215_ASP;A_216_SER;A_234_ILE;A_235_SER;A_236_TRP;A_237_GLY
0.055  -9.076 -10.934   3.937 A_13_HIS;A_15_THR;A_16_GLY;A_17_GLY;A_18_LEU;A_155_HIS;A_167_LYS;A_209_HIS;A_210_ASP
0.033 -11.358  10.252  -5.135 A_140_GLN;A_173_LEU;A_174_TYR;A_176_SER;A_193_MET;A_194_LEU;A_195_CYS;A_251_LYS
0.022   6.923 -13.983  -4.040 A_21_ASP;A_22_ILE;A_23_THR;A_76_GLY;A_77_ARG;A_78_THR;A_79_TYR;A_84_GLY;A_85_GLU;A_128_SER
0.019   4.719  11.265 -10.602 A_134_LEU;A_135_PRO;A_256_LEU;A_259_ILE;A_260_ARG
0.015  -1.838  15.053  -2.814 A_108_ASN;A_192_ASN;A_250_THR;A_251_LYS;A_252_VAL;A_253_THR;A_254_ASN;A_255_TYR;A_256_LEU
>1a5z
0.604 -10.318   1.778  -7.641 A_6_VAL;A_7_GLY;A_8_LEU;A_9_GLY;A_10_ARG;A_11_VAL;A_12_GLY;A_32_ASP;A_73_VAL;A_74_ALA;A_75_ALA;A_76_GLY;A_116_THR
0.124   3.258   3.440  -6.733 A_117_ASN;A_119_VAL;A_141_GLY;A_145_ASP;A_172_HIS;A_173_GLY;A_216_ALA
0.036   7.710  -8.309   3.448 A_143_VAL;A_146_THR;A_147_ALA;A_150_ARG;A_236_ASP;A_247_ARG;A_248_VAL;A_249_LEU
0.021  16.826  -8.803  -9.839 A_152_LEU;A_153_ILE;A_155_GLN;A_156_HIS;A_199_LYS;A_208_PHE;A_211_LYS
0.018 -11.541 -12.339  -9.782 A_13_SER;A_14_SER;A_17_PHE;A_41_ASP;A_44_ASP;A_45_LEU
0.016  23.252  -1.438   2.192 A_179_VAL;A_180_TRP;A_181_SER;A_182_GLY;A_183_ALA;A_184_MET;A_190_LEU;A_289_GLU
0.016  -3.476  -8.725 -10.630 A_10_ARG;A_14_SER;A_223_LYS;A_226_THR;A_227_HIS;A_228_TYR;A_229_ALA;A_230_ILE;A_231_ALA
0.011   5.283  -3.235 -10.983 A_144_LEU;A_145_ASP;A_148_ARG;A_212_THR;A_214_ARG;A_215_ALA;A_216_ALA;A_217_TYR;A_219_ILE;A_226_THR;A_229_ALA
0.011 -10.383 -10.352  11.501 A_1_MET;A_2_LYS;A_24_PHE;A_69_ASP;A_70_VAL;A_241_ILE;A_242_PHE
>1a78
0.686  19.283   4.307   6.725 A_32_ALA;A_45_HIS;A_47_ASN;A_49_ARG;A_69_TRP;A_124_GLU
0.676 -19.209  -4.406   7.459 B_32_ALA;B_45_HIS;B_47_ASN;B_49_ARG;B_53_HIS;B_69_TRP
0.016  14.675  10.239   3.056 A_2_SER;A_28_CYS;A_29_LYS;A_30_GLY;A_31_PHE;A_32_ALA;A_47_ASN;A_124_GLU;A_125_GLY;A_126_LEU
0.014  -8.559  -4.126   6.937 B_4_GLY;B_5_VAL;B_6_ALA;B_34_ASN;B_120_PHE;B_121_LEU;B_122_SER;B_123_LEU;B_124_GLU
0.011  -2.398  -9.449  -0.804 A_9_ASN;A_10_LEU;A_11_ASN;A_133_THR;B_3_ALA;B_5_VAL;B_126_LEU;B_127_ALA;B_128_PHE;B_129_LYS
0.011   7.021   6.792   6.017 A_2_SER;A_3_ALA;A_4_GLY;A_5_VAL;A_6_ALA;A_122_SER;A_123_LEU;A_124_GLU;A_125_GLY;B_9_ASN
>1ab8
0.305  -3.815 -10.405  -2.051 A_25_PHE;A_26_LYS;A_29_TYR;A_45_LEU;A_71_GLY;A_72_SER;B_150_TRP;B_151_GLY;B_155_ASN
0.191   0.232   5.153  -2.348 A_68_LYS;A_148_ASP;A_150_TRP;B_26_LYS;B_70_ILE;B_71_GLY;B_72_SER
0.084 -14.557  -6.366   9.239 B_12_TYR;B_15_VAL;B_65_GLU;B_67_ILE;B_77_ALA;B_78_THR;B_79_GLY;B_137_ALA;B_147_TYR;B_149_ILE
0.059  -6.986   2.626  -5.697 B_19_PHE;B_20_ALA;B_21_SER;B_73_THR;B_127_ARG;B_158_SER;B_161_ASP;B_162_SER
0.054   3.484  -4.712  -5.661 A_21_SER;A_22_ILE;A_70_ILE;A_73_THR;A_127_ARG;A_161_ASP
0.016  19.650  11.143   9.035 A_12_TYR;A_13_ASP;A_79_GLY;A_80_LEU;A_81_SER;A_82_ALA;A_83_ILE;A_84_PRO;A_85_SER;A_86_GLN;A_87_GLU
0.012  -1.900  -3.366   6.331 A_69_THR;B_68_LYS;B_146_GLN;B_147_TYR;B_148_ASP
>1ad3
0.509  22.701   6.474  -4.382 B_60_TYR;B_61_GLU;B_62_GLU;B_65_HIS;B_115_TYR;B_237_MET;B_391_ILE;B_394_ILE;B_395_THR
0.449 -18.272  -5.795  10.790 A_111_GLY;A_112_ALA;A_113_TRP;A_114_ASN;A_185_TYR;A_186_THR;A_187_GLY;A_188_SER
0.279   0.335   0.907   1.432 B_182_HIS;B_205_PRO;B_206_VAL;B_410_GLY
0.178  17.225   6.513  11.298 B_111_GLY;B_112_ALA;B_113_TRP;B_139_SER;B_185_TYR;B_186_THR;B_187_GLY;B_188_SER
0.177 -23.211  -6.389  -4.656 A_60_TYR;A_61_GLU;A_62_GLU;A_65_HIS;A_115_TYR;A_237_MET;A_391_ILE;A_395_THR
0.172   7.169  -2.087  -2.576 A_423_HIS;A_424_ARG;B_400_PRO;B_401_PHE;B_402_GLY;B_403_GLY;B_409_MET;B_410_GLY;B_411_ALA;B_416_LYS
0.058  42.419   0.423   3.084 B_267_LEU;B_272_GLY;B_273_GLU;B_274_ASP;B_275_ALA;B_304_HIS;B_305_GLY;B_314_TYR;B_316_ALA;B_317_PRO
0.023 -42.843  -0.282   4.688 A_273_GLU;A_274_ASP;A_275_ALA;A_304_HIS;A_305_GLY;A_307_THR;A_314_TYR;A_316_ALA;A_317_PRO;A_318_THR
0.016  -7.121   0.257  -4.286 A_400_PRO;A_401_PHE;A_402_GLY;A_410_GLY;A_411_ALA;A_412_TYR;A_416_LYS;B_424_ARG
0.015 -21.258  -4.994   3.080 A_114_ASN;A_115_TYR;A_119_LEU;A_241_GLN;A_242_THR;A_243_CYS;A_244_VAL;A_335_PHE
0.013  -9.410  -5.047 -11.432 A_396_VAL;A_397_PRO;A_398_THR;A_399_LEU;A_400_PRO;A_413_HIS;A_414_GLY;A_415_LYS;A_416_LYS
0.010   8.980   4.415 -11.840 A_86_VAL;B_396_VAL;B_397_PRO;B_398_THR;B_399_LEU;B_400_PRO;B_413_HIS;B_414_GLY;B_415_LYS;B_416_LYS
>1af7
0.733   2.703  -2.543  -0.762 A_80_THR;A_81_THR;A_82_ASN;A_112_ALA;A_113_ALA;A_144_ASP;A_145_ILE;A_222_VAL;A_225_TYR;A_226_PHE
0.197  -4.330  22.154   2.277 A_157_ILE;A_158_TYR;A_176_MET;A_177_ARG;A_178_GLY;A_182_HIS;A_185_LEU;A_186_VAL;A_187_ARG
0.017  -0.845  14.787  -1.334 A_118_GLU;A_156_GLY;A_157_ILE;A_158_TYR;A_159_ARG;A_162_GLU;A_186_VAL
>1ajk
0.731 -25.782  -1.175   4.261 B_9_PHE;B_11_TYR;B_22_GLU;B_97_MET;B_99_ASN;B_157_ASN;B_161_PHE;B_165_TRP;B_194_GLU
0.602   8.204  -1.756  -3.253 A_9_PHE;A_11_TYR;A_20_TRP;A_22_GLU;A_99_ASN;A_157_ASN;A_161_PHE;A_194_GLU
0.265  -0.813  -6.388   2.728 B_124_ASP;B_140_PRO;B_141_PHE;B_142_ASN;B_175_ASP;B_176_GLY;B_177_LYS
0.039   0.213  11.804  -3.463 A_156_SER;A_161_PHE;A_162_ASN;A_163_CYS;A_164_THR;A_189_LYS;A_190_PHE;B_127_LYS
0.036  -7.868  12.319  -5.081 B_65_ALA;B_67_ASP;B_76_TYR;B_205_LEU;B_207_GLU
0.021  27.116 -12.458   3.511 A_65_ALA;A_66_PHE;A_67_ASP;A_74_LYS;A_76_TYR;A_205_LEU
0.021  10.355  10.229  10.495 A_3_GLY;A_4_ILE;A_28_LEU;A_29_GLY;A_30_LYS;A_107_ASP;A_109_TRP;A_119_LEU;A_214_LYS
0.014   1.206   3.324  -4.320 A_156_SER;A_157_ASN;A_158_GLY;A_159_GLY;A_160_VAL;A_161_PHE;B_125_TRP;B_127_LYS
>1ak0
0.658   5.317  -6.458   5.439 A_48_ARG;A_60_HIS;A_61_PHE;A_125_LEU;A_126_HIS;A_133_GLY;A_135_ASN;A_149_HIS;A_153_ASP
0.499  14.972   6.647  10.604 A_141_PHE;A_142_ASP;A_144_TYR;A_146_ASP;A_151_ASP;A_155_TYR;A_156_MET
0.045   5.788   5.247   9.287 A_1_TRP;A_2_GLY;A_3_ALA;A_4_LEU;A_5_GLY;A_153_ASP;A_154_THR;A_155_TYR;A_157_PRO;A_158_GLN;A_164_HIS
0.018   5.735 -12.420  -2.180 A_61_PHE;A_62_ILE;A_63_ASP;A_64_ALA;A_65_GLU;A_79_ASP;A_126_HIS;A_127_ASP;A_128_GLU;A_129_ALA
0.017  21.342   4.259   2.710 A_140_THR;A_141_PHE;A_228_LEU;A_231_GLY;A_232_ASP;A_233_LEU;A_234_TYR;A_236_THR;A_237_TYR;A_238_TYR
0.015   5.850  13.346  -5.979 A_172_TRP;A_175_THR;A_176_LEU;A_179_ASN;A_185_TYR;A_243_ASP;A_246_GLU;A_247_LEU
0.012  -4.485  12.533   4.118 A_7_ALA;A_8_THR;A_9_VAL;A_10_ALA;A_11_TYR;A_12_VAL;A_38_ALA;A_166_LEU;A_169_ALA;A_170_GLU;A_171_SER;A_173_ALA
0.012  -1.415 -12.746   3.861 A_56_SER;A_57_ALA;A_58_SER;A_59_LEU;A_60_HIS;A_61_PHE;A_80_CYS;A_83_SER;A_84_GLY;A_85_CYS;A_86_SER
0.010  -1.339   4.350   5.644 A_1_TRP;A_2_GLY;A_3_ALA;A_4_LEU;A_5_GLY;A_6_HIS;A_7_ALA;A_8_THR;A_9_VAL;A_10_ALA;A_41_ALA;A_42_SER;A_116_HIS
>1aky
0.490   6.098  -1.726   2.833 A_12_PRO;A_13_PRO;A_14_GLY;A_15_ALA;A_16_GLY;A_17_LYS;A_18_GLY;A_129_ILE;A_132_ARG
0.244   2.311   5.743   2.470 A_17_LYS;A_35_THR;A_36_GLY;A_40_ARG;A_90_GLY;A_93_ARG;A_165_ARG;A_167_ASP;A_176_ARG
>1aoe
0.493 -23.280  -2.230  -2.390 A_9_ILE;A_10_VAL;A_11_ALA;A_19_ILE;A_25_MET;A_112_ILE;A_113_GLY;A_114_GLY;A_118_TYR
0.287  22.628   3.449   3.522 B_25_MET;B_36_PHE;B_58_THR;B_112_ILE
0.258 -21.540   6.526  -9.424 A_54_MET;A_55_GLY;A_56_ARG;A_57_LYS;A_58_THR;A_77_LEU;A_113_GLY;A_114_GLY;A_116_GLU;A_117_ILE
0.099   9.518   2.806  10.460 B_54_MET;B_55_GLY;B_56_ARG;B_57_LYS;B_77_LEU;B_78_SER;B_79_ARG;B_116_GLU;B_117_ILE
0.062  19.201  -0.321  10.540 B_19_ILE;B_20_GLY;B_21_TYR;B_23_GLY;B_24_LYS;B_58_THR;B_114_GLY;B_115_ALA;B_147_THR
0.020  -7.039   2.987   5.937 A_4_PRO;A_5_ASN;A_6_VAL;A_107_GLU;A_108_ARG;A_109_VAL;A_128_SER;A_129_HIS;A_167_PHE
>1aor
0.954 -25.110  -1.140  -1.927 B_76_ARG;B_92_ALA;B_93_ASN;B_94_SER;B_183_ALA;B_184_ALA;B_185_GLY;B_444_ARG;B_449_ILE;B_450_LYS
0.840  24.958  -1.136   2.084 A_76_ARG;A_93_ASN;A_94_SER;A_183_ALA;A_184_ALA;A_185_GLY;A_449_ILE;A_450_LYS
0.120  23.841   5.494   7.490 A_243_THR;A_246_LEU;A_312_TYR;A_313_GLU;A_427_TYR;A_448_HIS;A_449_ILE;A_452_TYR;A_496_PHE
0.044 -24.539   3.603  -8.692 B_243_THR;B_246_LEU;B_313_GLU;B_427_TYR;B_448_HIS;B_449_ILE;B_452_TYR;B_496_PHE;B_499_PHE
0.021 -25.685 -10.552 -16.706 B_72_PRO;B_73_THR;B_287_PRO;B_288_CYS;B_289_TYR;B_290_ALA;B_291_CYS;B_292_PRO;B_293_ILE
>1aqe
0.991   3.343   7.492   2.883 A_28_PHE;A_30_HIS;A_41_CYS;A_42_HIS;A_51_ILE
0.959  -3.103  -7.178   2.073 A_23_LYS;A_26_VAL;A_76_PHE;A_77_HIS;A_108_CYS;A_109_HIS
0.248   8.737  -2.382   1.984 A_28_PHE;A_32_SER;A_33_HIS;A_36_ILE;A_86_CYS;A_89_CYS;A_90_HIS;A_93_LEU;A_101_ALA
0.212  -1.604   4.001  -6.310 A_41_CYS;A_43_HIS;A_44_THR;A_54_CYS;A_60_HIS;A_75_THR;A_84_LYS
>1aqj
0.733   9.853  23.676  -7.982 B_46_PRO;B_47_ALA;B_48_CYS;B_70_VAL;B_71_GLU;B_72_ILE;B_88_ALA;B_90_PHE;B_107_PRO;B_146_PHE
0.711  -9.489 -23.382   9.008 A_46_PRO;A_47_ALA;A_48_CYS;A_70_VAL;A_71_GLU;A_72_ILE;A_90_PHE;A_107_PRO;A_146_PHE
0.030  21.340  -4.099  -9.309 B_268_PHE;B_335_HIS;B_356_PHE;B_394_HIS;B_395_LEU;B_396_THR;B_397_LEU
0.028 -31.913   0.471 -15.284 A_295_GLY;A_296_ARG;A_297_ASN;A_298_LEU;A_299_LYS;A_300_PRO;A_337_LYS;A_340_ARG;A_342_VAL
0.025  32.993   7.376   5.961 B_215_LEU;B_234_GLU;B_235_TYR;B_238_TRP;B_241_GLU;B_242_ILE;B_246_GLU
0.023   1.079   1.125  10.424 A_188_SER;A_190_TYR;A_207_ARG;A_216_SER;A_218_TRP
0.020 -31.092  -2.946  -0.002 A_268_PHE;A_335_HIS;A_356_PHE;A_394_HIS;A_395_LEU;A_396_THR;A_397_LEU
0.019  15.628 -15.476   8.694 A_58_ARG;A_59_GLU;A_60_ALA;A_61_HIS;A_62_GLY;A_63_THR;B_340_ARG;B_376_ASN;B_378_GLU;B_381_GLN
0.015 -41.131   3.865 -16.775 A_293_LEU;A_297_ASN;A_302_TRP;A_303_VAL;A_304_ASP;A_305_TYR;A_306_GLU
0.013 -15.466   7.928   8.986 A_235_TYR;A_241_GLU;A_242_ILE;A_243_ILE;A_244_ARG;A_246_GLU
0.012   8.159 -22.256   2.251 A_55_ARG;A_56_ALA;A_59_GLU;A_82_TRP;B_299_LYS;B_302_TRP
0.011   0.259 -20.554   1.052 A_22_GLU;A_23_THR;A_28_VAL;A_45_GLU;A_50_HIS;A_51_GLY;A_52_PRO;A_53_PHE;A_55_ARG
0.011  25.213  20.401  10.992 B_186_LYS;B_188_SER;B_190_TYR;B_207_ARG;B_218_TRP
>1aql
0.877  17.334   8.875  -0.576 A_108_ALA;A_194_SER;A_227_TRP;A_285_LEU;A_324_PHE;A_393_PHE;A_435_HIS
0.722 -17.965  -7.906   0.249 B_107_GLY;B_108_ALA;B_194_SER;B_195_ALA;B_227_TRP;B_285_LEU;B_324_PHE;B_393_PHE;B_435_HIS
0.180   8.608  -6.597   7.708 A_62_LYS;A_63_ARG;A_75_TYR;A_113_ALA;A_115_GLN;A_116_GLY;A_117_ALA;A_118_ASN
0.167 -14.393   0.024   2.941 B_105_TYR;B_106_GLY;B_107_GLY;B_111_MET;B_112_GLY;B_113_ALA;B_125_TYR
0.134   9.451  -6.081  -8.024 A_440_GLN;A_453_TYR
0.127  -9.013   5.467  -5.200 B_124_LEU;B_440_GLN;B_445_LYS;B_453_TYR
0.122   9.684   1.413   3.360 A_69_LEU;A_111_MET
0.085   9.240   8.986   0.646 A_272_LEU;A_274_LEU;A_327_MET
0.084   0.820   6.240  -8.635 A_426_ILE;A_427_TYR
0.066   0.864  -2.033  -8.957 A_424_MET;A_425_PRO;A_426_ILE;B_424_MET;B_425_PRO;B_426_ILE
0.062   0.764  -7.120   2.647 A_118_ASN;A_119_PHE;B_69_LEU
0.059  -8.288  -7.240   2.539 B_69_LEU;B_111_MET;B_274_LEU
0.050  -8.912  -2.200  -8.611 B_422_SER;B_424_MET;B_427_TYR;B_434_ASP;B_435_HIS;B_437_ASP
0.046  11.478  15.760   9.315 A_236_TRP;A_270_TYR;A_271_LYS;A_272_LEU;A_273_PRO;A_284_TYR;A_286_SER;A_287_PHE
0.042  -8.194 -10.117  -7.445 B_322_HIS;B_323_LEU;B_324_PHE;B_326_GLY;B_327_MET;B_332_ILE;B_427_TYR
0.039   0.117   1.804   3.046 A_69_LEU
0.030  -7.483   1.555   9.446 B_63_ARG;B_66_GLN;B_75_TYR;B_76_GLY
0.027  13.541  23.314 -23.623 A_341_GLU;A_368_THR;A_370_PRO;A_371_TRP;A_372_ALA;A_373_GLN;A_380_ARG
0.025   1.298   9.623  -0.537 A_274_LEU;B_119_PHE;B_120_LEU
0.023   8.267   1.929  -7.171 A_323_LEU;A_424_MET;A_427_TYR;A_434_ASP;A_435_HIS;A_437_ASP
0.021  -8.566 -18.584  -5.504 B_275_GLY;B_276_SER;B_277_THR;B_281_LYS;B_325_VAL;B_326_GLY;B_327_MET;B_328_ASP;B_329_VAL;B_330_PRO
0.020 -22.140  27.040  -1.673 B_20_LEU;B_25_ASP;B_26_SER;B_88_PRO;B_89_GLN;B_90_GLY;B_91_ARG;B_95_SER;B_135_ASN
0.017 -16.345 -17.350   2.119 B_272_LEU;B_280_PRO;B_281_LYS;B_282_LEU;B_283_HIS;B_284_TYR;B_285_LEU
0.016   0.388 -12.970  -7.721 A_451_LEU
0.016  -6.517   5.455 -13.130 B_423_ARG;B_440_GLN;B_452_GLY;B_453_TYR;B_457_ASP
0.016   5.602 -13.068 -14.850 A_450_PRO;A_451_LEU;A_452_GLY;A_453_TYR;A_454_ARG;A_457_ASP;A_458_ARG
0.015   7.017 -12.287  -0.888 A_117_ALA;A_118_ASN;A_119_PHE;A_120_LEU;A_121_SER;A_122_ASN;A_123_TYR;A_124_LEU
0.014  14.545  21.779   4.163 A_236_TRP;A_279_TYR;A_280_PRO;A_283_HIS;A_284_TYR
0.012  25.944  19.594  -5.775 A_351_LEU;A_391_ILE;A_522_TRP;A_526_TYR
0.012  24.159 -23.958  -6.544 A_131_ALA;A_132_THR;A_133_ARG;A_134_GLY;A_135_ASN;A_481_HIS
0.011   8.556 -19.321  -7.323 A_445_LYS;A_447_PHE;A_448_ALA;A_449_THR;A_450_PRO;A_451_LEU
0.011 -29.833 -15.343  -4.401 B_224_LEU;B_225_CYS;B_226_PRO;B_391_ILE;B_395_ILE;B_396_PRO;B_399_ILE
0.010   6.754  11.872  -6.642 A_322_HIS;A_323_LEU;A_324_PHE;A_325_VAL;A_326_GLY;A_327_MET;A_328_ASP;A_329_VAL;A_330_PRO;A_332_ILE
0.010  10.621 -17.366   8.459 A_31_LYS;A_58_LYS;A_59_SER;A_60_PHE;A_121_SER;A_123_TYR
>1aqu
0.843 -20.190  -3.527  -5.695 B_50_LYS;B_51_SER;B_52_GLY;B_53_THR;B_54_THR;B_55_TRP;B_132_ARG;B_140_SER;B_195_TYR;B_257_PHE;B_258_MET
0.643  21.744  -3.627   8.457 A_52_GLY;A_55_TRP;A_132_ARG;A_195_TYR;A_231_PHE;A_257_PHE;A_258_MET;A_261_GLY
0.538 -12.426  -3.111   1.874 B_26_PHE;B_83_TYR;B_86_CYS;B_108_LYS;B_110_HIS;B_144_PHE;B_148_ILE
0.473  13.130  -3.804  -1.809 A_26_PHE;A_83_TYR;A_108_LYS;A_110_HIS;A_144_PHE;A_148_ILE;A_151_TYR;A_171_TYR
>1arc
0.800  -6.367   4.643   7.938 A_189_THR;A_190_GLU;A_191_PRO;A_192_GLY;A_193_SER;A_194_SER;A_209_LEU;A_210_HIS;A_211_GLY;A_212_GLY;A_214_SER;A_225_ASP
0.031  18.112   6.213  -3.101 A_136_ARG;A_234_TRP;A_244_LEU;A_245_SER;A_246_ASP;A_249_ASP
0.022  10.645  12.601   4.863 A_109_TYR;A_111_THR;A_112_SER;A_175_THR;A_176_THR;A_177_HIS;A_229_ARG;A_231_PHE;A_232_THR;A_233_SER
0.016  11.487   5.345 -12.636 A_134_TRP;A_204_ARG;A_255_ALA;A_256_GLN;A_257_PHE;A_258_ILE;A_259_ASP
0.011   7.953  -2.090  12.740 A_55_ALA;A_56_HIS;A_57_HIS;A_58_CYS;A_59_GLY;A_60_MET;A_61_GLY;A_62_THR;A_65_THR;A_105_VAL;A_108_THR;A_114_PHE;A_115_THR
>1ash
0.888  -4.671   5.882  -1.987 A_31_TYR;A_45_PHE;A_65_GLN;A_69_ILE;A_97_HIS;A_102_VAL;A_104_MET;A_109_TRP
>1atl
0.732  20.167  -8.863   5.538 B_109_GLY;B_110_LEU;B_142_HIS;B_143_GLU;B_146_HIS;B_152_HIS;B_166_MET;B_167_ARG;B_168_PRO
0.537 -20.228  -8.192  -6.087 A_109_GLY;A_110_LEU;A_111_ALA;A_142_HIS;A_143_GLU;A_146_HIS;A_152_HIS;A_166_MET;A_168_PRO
0.017  -1.225  -4.864   9.274 A_45_ARG;B_3_LEU;B_183_MET;B_184_HIS;B_187_GLU
0.011 -31.429  10.624   5.001 A_13_VAL;A_14_ALA;A_57_GLU;A_58_ILE;A_59_TRP;A_60_SER;A_61_ASN;A_62_GLU;A_64_GLN
>1aux
0.454  21.763  -1.504   2.804 A_78_GLN;A_79_HIS;A_80_ALA;A_109_SER;A_110_VAL;A_113_PHE;A_114_CYS;A_163_HIS;A_280_GLY;A_281_SER;A_282_SER
0.369 -22.339   0.127   1.418 B_78_GLN;B_79_HIS;B_80_ALA;B_113_PHE;B_279_VAL;B_280_GLY;B_281_SER;B_282_SER;B_283_MET
0.189 -22.804   6.308 -11.624 B_160_LYS;B_170_LYS;B_196_GLU;B_264_GLU;B_266_LEU;B_276_ILE;B_277_GLU
0.119  23.335  -6.573 -11.420 A_160_LYS;A_170_LYS;A_196_GLU;A_264_GLU;A_266_LEU;A_276_ILE;A_277_GLU
0.076 -15.948  10.413 -17.321 B_138_ILE;B_139_ASN;B_197_PRO;B_198_PHE;B_199_ILE;B_266_LEU;B_274_HIS;B_276_ILE
0.049  28.153   8.967  -1.980 A_11_ASP;A_12_GLU;A_14_HIS;A_15_THR;A_17_TRP;A_77_ARG;A_283_MET;A_284_PRO;A_285_LEU
0.042 -16.036  11.898  -8.630 B_120_PHE;B_137_LEU;B_138_ILE;B_139_ASN;B_140_GLN;B_141_THR;B_194_THR;B_195_THR;B_196_GLU;B_275_ILE;B_276_ILE
0.031 -17.672  11.720   4.327 B_90_ARG;B_112_ASN;B_114_CYS;B_115_ASP;B_116_LYS;B_117_PRO;B_118_TRP;B_119_VAL;B_192_TYR
0.027  17.165 -11.190   5.334 A_90_ARG;A_112_ASN;A_114_CYS;A_115_ASP;A_117_PRO;A_118_TRP;A_119_VAL
0.024  24.364   3.814  -7.667 A_206_ARG;A_219_ARG;A_264_GLU;A_283_MET;A_284_PRO;A_285_LEU;A_286_ILE
0.024 -17.337   4.777  12.149 B_93_VAL;B_94_ILE;B_97_GLN;B_107_LEU;B_108_HIS;B_109_SER;B_110_VAL;B_111_TYR;B_112_ASN
0.021  29.764 -11.679  -1.955 A_83_MET;A_84_ALA;A_161_MET;A_162_GLY;A_163_HIS;A_164_ALA;A_165_HIS;A_168_MET;A_169_GLY
0.016 -23.167  -0.925  -7.154 B_206_ARG;B_264_GLU;B_277_GLU;B_279_VAL;B_283_MET;B_284_PRO
0.013  21.036 -10.409  -2.033 A_115_ASP;A_116_LYS;A_117_PRO;A_118_TRP;A_120_PHE;A_162_GLY;A_163_HIS;A_164_ALA;A_192_TYR;A_194_THR
0.011  20.951  -3.694  13.285 A_89_TYR;A_90_ARG;A_91_SER;A_92_LEU;A_93_VAL;A_94_ILE;A_95_GLY;A_97_GLN;A_107_LEU;A_110_VAL;A_111_TYR
0.010  30.410   1.133   5.020 A_10_ILE;A_38_GLU;A_39_PHE;A_78_GLN;A_79_HIS;A_80_ALA;A_89_TYR
>1b0b
0.936   4.612   4.903   1.837 A_29_PHE;A_43_PHE;A_64_GLN;A_68_PHE;A_92_PHE;A_96_HIS;A_99_ARG;A_101_ILE;A_106_LEU
>1b12
0.808 -39.033  22.884  -9.967 B_11_ILE;B_13_SER;B_14_GLY;B_15_SER;B_16_MET;B_68_TYR;B_69_ILE;B_70_LYS
0.744  46.255   4.930  10.788 D_13_SER;D_14_GLY;D_15_SER;D_16_MET;D_68_TYR;D_69_ILE;D_70_LYS
0.671 -22.174 -17.409  11.826 C_13_SER;C_14_GLY;C_15_SER;C_16_MET;C_68_TYR;C_69_ILE;C_70_LYS;C_202_ASN;C_203_SER;C_204_ALA
0.459  17.017 -15.446  -9.065 A_13_SER;A_15_SER;A_16_MET;A_68_TYR;A_69_ILE;A_70_LYS
0.370 -26.885  24.307  10.122 B_52_ARG;B_75_LEU;B_76_PRO;B_77_GLY;B_78_ASP;B_94_GLY
0.119 -36.092  15.886 -13.446 B_14_GLY;B_15_SER;B_119_GLN;B_133_PHE;B_199_ASN;B_201_ASP;B_202_ASN;B_203_SER;B_204_ALA
0.111  29.246  -2.132   1.327 A_222_THR;A_223_ALA;A_245_GLY;A_246_GLY;A_247_ILE;D_244_ILE;D_245_GLY;D_246_GLY;D_247_ILE
0.110  28.263 -18.688 -18.241 A_22_ILE;A_131_SER;A_132_GLY;A_133_PHE;A_134_PHE;A_230_LYS;A_232_GLU
0.068  20.266 -17.514 -16.932 A_13_SER;A_14_GLY;A_15_SER;A_22_ILE;A_119_GLN;A_130_THR;A_132_GLY;A_133_PHE;A_202_ASN
0.039  28.787 -20.185  -4.987 A_10_GLN;A_11_ILE;A_12_PRO;A_23_GLY;A_24_ASP;A_25_PHE
0.035 -22.082  -8.708  12.050 C_170_ASP;C_199_ASN;C_200_ARG;C_201_ASP;C_202_ASN;C_203_SER;C_204_ALA;C_207_ARG;C_208_TYR
0.033  13.411 -12.447 -16.842 A_199_ASN;A_200_ARG;A_201_ASP;A_202_ASN;A_203_SER;A_204_ALA;A_205_ASP;A_207_ARG;A_208_TYR
0.032  35.188 -14.014  -1.068 A_25_PHE;A_225_TRP;A_226_MET;A_227_SER;A_228_PHE;A_239_LEU;A_241_LEU;A_244_ILE
0.026 -28.735 -18.385  22.714 C_12_PRO;C_22_ILE;C_131_SER;C_132_GLY;C_133_PHE;C_230_LYS;C_231_GLN
0.025  30.145  -5.082 -11.004 A_18_PRO;A_19_THR;A_21_LEU;A_161_ARG;A_243_ARG;A_248_HIS
0.025  46.041  11.749  15.058 D_15_SER;D_70_LYS;D_199_ASN;D_200_ARG;D_201_ASP;D_202_ASN;D_203_SER;D_204_ALA;D_205_ASP;D_207_ARG;D_208_TYR
0.023  28.242  -7.357  13.332 A_6_TYR;D_239_LEU;D_240_ARG;D_241_LEU;D_242_SER;D_243_ARG
0.019   3.687 -18.430 -20.642 A_171_GLN;A_174_MET
0.015  35.844 -13.579 -10.536 A_227_SER;A_228_PHE;A_229_ASP;A_238_GLY;A_239_LEU;A_240_ARG;A_241_LEU;A_243_ARG
0.013  -5.476 -10.800  -4.100 A_176_TYR;A_178_GLN;A_179_PRO;A_189_PRO;A_211_PHE;C_176_TYR;C_178_GLN;C_179_PRO;C_189_PRO;C_192_GLN;C_211_PHE
0.012 -37.569  21.195 -19.546 B_13_SER;B_130_THR
0.012 -38.432  31.125   4.184 B_29_GLU;B_30_LYS;B_49_HIS;B_50_PRO;B_54_ASP;B_56_VAL;B_217_LEU;B_218_VAL;B_219_GLY;B_220_ARG
0.012 -22.474 -27.416  12.224 C_7_GLU;C_9_PHE;C_10_GLN;C_11_ILE;C_12_PRO;C_26_ILE;C_28_VAL;C_57_VAL;C_67_ASP;C_69_ILE
0.011  30.060 -10.680 -18.431 A_17_MET;A_21_LEU;A_116_ASP;A_117_PHE;A_118_VAL;A_133_PHE;A_134_PHE;A_135_GLU;A_136_VAL
0.010   4.203 -19.225 -10.882 A_60_TYR;A_62_GLU;A_208_TYR;A_209_TRP
0.010  18.885  -4.363  11.455 A_2_ARG;A_4_PHE;A_29_GLU;A_30_LYS;A_31_PHE;A_33_TYR;A_220_ARG
>1b25
0.973 -25.205  24.153  -4.012 D_91_GLY;D_92_ASN;D_93_LEU;D_94_GLY;D_180_ARG;D_181_ALA;D_182_ALA;D_183_GLY
0.941 -25.617 -23.474   4.003 C_92_ASN;C_93_LEU;C_94_GLY;C_180_ARG;C_181_ALA;C_182_ALA;C_183_GLY
0.841  25.903  23.595   4.172 A_91_GLY;A_92_ASN;A_93_LEU;A_94_GLY;A_180_ARG;A_181_ALA;A_182_ALA;A_183_GLY
0.745  25.896 -23.972  -3.540 B_75_LYS;B_92_ASN;B_93_LEU;B_94_GLY;B_180_ARG;B_181_ALA;B_182_ALA
0.236 -36.133 -20.932   2.395 C_240_THR;C_308_GLU;C_416_TYR;C_437_HIS;C_441_TRP;C_481_ARG;C_492_ARG;C_493_LEU;C_496_VAL;C_497_GLU
0.175 -36.492  21.503  -2.206 D_240_THR;D_308_GLU;D_416_TYR;D_437_HIS;D_441_TRP;D_481_ARG;D_492_ARG;D_493_LEU;D_496_VAL;D_497_GLU
0.130  36.781  21.596   2.188 A_416_TYR;A_437_HIS;A_441_TRP;A_481_ARG;A_492_ARG;A_493_LEU;A_496_VAL;A_497_GLU
0.124  35.922 -21.463  -2.552 B_240_THR;B_308_GLU;B_416_TYR;B_437_HIS;B_441_TRP;B_481_ARG;B_492_ARG;B_493_LEU;B_496_VAL;B_497_GLU
0.039 -31.764  -2.121 -11.078 C_237_ARG;C_275_GLU;D_265_PHE;D_268_SER;D_319_ILE;D_320_GLY;D_321_LYS
0.025  35.673  -2.391   9.872 A_264_GLU;A_265_PHE;A_266_ALA;A_267_ARG;A_268_SER;A_320_GLY;B_237_ARG;B_272_TYR;B_275_GLU
0.015 -30.405  24.272   2.281 D_75_LYS;D_284_CYS;D_291_CYS;D_491_CYS;D_492_ARG;D_493_LEU;D_494_PRO
0.011 -28.561  49.758  -8.088 D_27_VAL;D_30_LYS;D_31_PHE;D_40_TRP;D_43_TRP;D_44_ASN;D_532_LEU;D_604_ASP;D_605_LEU;D_607_PHE
0.010   4.849 -23.453 -18.567 B_137_TRP;B_166_GLU;B_167_ASN
>1b48
0.815   1.724 -11.104  -5.489 B_9_TYR;B_15_ARG;B_54_GLN;B_55_VAL;B_56_PRO
0.508  -1.626  10.527  -5.702 A_8_TYR;A_14_ARG;A_53_GLN;A_54_VAL;A_55_PRO;A_219_LEU
0.064  -1.756  -2.073  -6.363 A_100_ASP;A_103_MET;B_69_ARG
0.024  -4.767 -15.438   8.535 A_90_ARG;A_93_MET;A_94_TYR;B_51_LEU;B_63_MET;B_64_MET
0.018   2.410  -9.822 -13.919 B_111_PHE;B_216_VAL;B_220_LEU;B_222_PHE
0.017   3.562 -24.722   0.885 B_8_TYR;B_44_MET;B_47_ASP;B_49_HIS;B_57_LEU;B_59_GLU
0.016   3.992   4.363  -8.363 B_101_ASP;B_102_LEU;B_104_MET;B_105_MET
0.015  -2.513   7.566 -13.819 A_107_VAL;A_110_PHE;A_221_PHE
0.014   5.776  -1.754 -13.744 B_104_MET;B_105_MET;B_107_ALA;B_108_VAL;B_109_ALA;B_112_LYS
>1b4p
0.667  -9.318   0.580   5.353 A_6_TYR;A_12_LEU;A_13_THR;A_58_ASN;A_59_LEU;A_60_PRO;A_72_SER
0.101  -4.742   7.282   3.082 A_6_TYR;A_11_GLY;A_12_LEU;A_111_ALA;A_115_TYR;A_207_ILE;A_208_PHE
0.075  12.471   1.687   7.716 A_99_LEU;A_102_GLN;A_106_THR;A_133_LYS;A_136_LEU;A_137_TYR;A_140_PHE
>1b5e
0.809  13.214   6.354   2.789 A_28_LYS;A_146_PHE;A_148_CYS;A_168_ARG;A_169_SER;A_170_ASN;A_216_HIS;A_218_TYR;B_123_ARG;B_124_ARG
0.674 -13.786  -4.813   2.877 A_123_ARG;B_28_LYS;B_146_PHE;B_148_CYS;B_168_ARG;B_169_SER;B_170_ASN;B_171_ASP;B_216_HIS;B_218_TYR
0.097  20.057  -0.462   4.137 A_56_TYR;A_60_GLU;A_81_ILE;A_82_TRP;A_174_PHE;A_178_ASN
0.058 -20.161   0.351   3.391 B_56_TYR;B_60_GLU;B_81_ILE;B_82_TRP;B_171_ASP;B_174_PHE;B_175_GLY;B_178_ASN
0.034  -0.578   0.475  16.937 A_106_TYR;A_131_ARG;A_132_PRO;A_133_SER;B_106_TYR;B_131_ARG;B_132_PRO;B_133_SER
0.022  26.620  -1.559  -6.015 A_50_GLY;A_51_ALA;A_173_VAL;A_174_PHE;A_221_HIS;A_223_TYR;A_224_LEU;A_235_HIS;A_238_LYS
>1b5p
0.974  13.035  -2.840  -1.357 A_64_TYR;B_99_GLY;B_100_GLY;B_101_SER;B_104_LEU;B_125_TRP;B_203_ASP;B_205_ILE;B_233_ALA;B_234_LYS
0.858 -12.498   2.718  -1.271 A_99_GLY;A_100_GLY;A_101_SER;A_104_LEU;A_125_TRP;A_203_ASP;A_205_ILE;A_233_ALA;A_234_LYS;A_242_ARG;B_64_TYR
>1b5q
0.621 -20.261 -20.762   1.183 A_57_GLY;A_58_ALA;A_62_GLU;A_402_THR;A_403_PHE;A_438_GLY;A_439_TYR;A_440_VAL
0.413 -29.309  18.743  -5.205 B_60_TRP;B_62_GLU;B_169_TYR;B_170_GLU;B_298_TYR;B_439_TYR
0.336  47.151  -4.669   2.419 C_14_MET;C_43_ARG;C_44_MET;C_58_ALA;C_402_THR;C_430_GLU;C_439_TYR;C_440_VAL;C_443_ALA
0.335  46.439   2.537  -8.309 C_60_TRP;C_62_GLU;C_169_TYR;C_170_GLU;C_298_TYR
0.267 -31.202 -25.293   0.574 A_10_VAL;A_11_GLY;A_12_ALA;A_13_GLY;A_14_MET;A_15_SER;A_16_GLY;A_35_GLU;A_42_GLY;A_43_ARG;A_265_SER;A_266_ALA;A_267_SER;A_399_TYR
0.218 -16.793  25.812   7.869 B_10_VAL;B_11_GLY;B_12_ALA;B_13_GLY;B_15_SER;B_16_GLY;B_35_GLU;B_42_GLY;B_43_ARG;B_265_SER;B_266_ALA;B_267_SER;B_398_PHE;B_399_TYR
0.085 -28.687  -3.017  -4.302 A_355_ARG;B_141_LEU;B_152_ASN;B_153_GLY;B_154_PRO;B_176_ARG
0.084 -12.359 -17.391   2.613 A_60_TRP;A_62_GLU;A_89_PHE;A_169_TYR;A_170_GLU;A_189_PHE;A_196_VAL;A_298_TYR
0.065 -20.014  -2.412 -19.760 A_356_ARG;A_360_GLN;A_368_GLU;B_99_GLU;B_323_SER;B_324_SER;B_325_ARG
0.020  61.084  -3.306 -10.693 C_64_VAL;C_65_ASN;C_69_MET;C_73_TRP;C_74_PRO;C_77_ASN;C_197_TYR
0.019 -30.073  15.074  18.876 B_412_ARG;B_413_TYR;B_415_TYR;B_416_ASP;B_417_GLN;B_419_ARG;B_434_GLU;B_465_TYR;B_466_HIS
0.015 -20.801   3.346   4.532 A_139_SER;A_141_LEU;A_145_ARG;A_176_ARG;A_177_VAL;B_173_GLU;B_177_VAL;B_294_ASP;B_407_PRO
0.013 -22.777  21.577  -1.204 B_43_ARG;B_57_GLY;B_58_ALA;B_59_ASN;B_402_THR;B_403_PHE;B_438_GLY
0.012  45.941  -8.193  10.195 C_10_VAL;C_11_GLY;C_12_ALA;C_13_GLY;C_15_SER;C_16_GLY;C_35_GLU;C_265_SER;C_266_ALA;C_267_SER;C_398_PHE
0.012  37.783  20.403 -10.493 C_141_LEU;C_144_GLN;C_148_GLU;C_152_ASN;C_153_GLY;C_154_PRO;C_155_ALA;C_159_ASP;C_160_MET;C_163_ASP
0.011 -22.248 -22.575  16.597 A_191_ASP;A_192_PHE;A_433_SER;A_434_GLU;A_435_HIS;A_436_TYR;A_445_LEU
0.011  32.972  15.172 -23.093 C_98_LYS;C_104_TYR;C_108_TYR;C_157_PRO;C_158_VAL;C_322_ALA
0.010  50.303  10.158  -9.098 C_120_GLU;C_166_LYS;C_170_GLU;C_189_PHE
>1b63
0.680 -11.006  -1.928  -7.490 A_35_ASN;A_65_ILE;A_73_ALA;A_78_ALA;A_79_THR;A_80_SER;A_81_LYS;A_101_LEU
0.108  14.540   5.205  -7.677 A_185_PHE;A_210_LYS;A_239_ARG;A_240_GLY;A_241_TRP;A_293_TYR
0.034  -0.085  -1.802   6.070 A_23_GLU;A_26_ALA;A_27_SER;A_30_LYS;A_176_ILE;A_179_ARG;A_264_MET;A_310_HIS
0.010  16.972 -10.944   7.054 A_267_ASP;A_268_ARG;A_269_LEU;A_270_ILE;A_271_ASN;A_272_HIS;A_273_ALA;A_275_ARG
>1b66
0.168 -30.891  -1.241  -7.583 A_19_HIS;A_21_LEU;A_38_CYS;A_44_HIS;A_46_HIS;A_48_TYR;A_100_SER;A_102_THR;A_129_GLU
0.105 -10.742  -9.198  -6.655 A_8_ARG;A_10_SER;A_51_VAL;A_53_THR;A_123_TYR;A_124_LYS;A_126_LYS
0.081  30.480   1.460  -9.316 B_23_HIS;B_25_LEU;B_42_CYS;B_48_HIS;B_50_HIS;B_106_THR;B_133_GLU;B_134_THR;B_137_ASN
0.047  10.666   9.786  -6.338 B_12_ARG;B_14_SER;B_55_VAL;B_56_VAL;B_57_THR;B_127_TYR;B_128_LYS;B_130_LYS
0.028  -3.366   3.658   2.389 A_114_GLN;A_119_VAL;A_120_GLY;B_10_ARG
0.028   1.974  12.068   4.390 B_13_LEU;B_58_ILE;B_59_HIS;B_60_GLY;B_61_GLU;B_62_ILE;B_68_MET;B_69_VAL;B_70_MET
0.013   3.636  -3.628   2.300 A_6_ARG;B_118_GLN;B_124_GLY
0.012  -2.728 -12.412   4.215 A_9_LEU;A_54_ILE;A_55_HIS;A_56_GLY;A_57_GLU;A_64_MET;A_65_VAL;A_66_MET;A_67_ASN
>1b6a
0.851  -2.345   2.577   3.477 A_219_PHE;A_220_PRO;A_231_HIS;A_251_ASP;A_262_ASP;A_338_ILE;A_382_HIS
>1b7e
0.223 -10.473   3.750  -7.135 A_133_ASP;A_155_ARG;A_157_LYS;A_186_ILE;A_243_TRP;A_264_TYR;A_267_ARG;A_268_TRP
0.148  15.045  17.448  -4.319 A_315_PHE;A_360_ARG;A_361_LYS;A_371_MET;A_381_ASP;A_385_THR;A_386_GLY
0.039  33.153   2.676   2.898 A_348_GLN;A_349_LEU;A_352_TYR;A_407_PHE
0.020   9.964   1.487   8.970 A_30_LEU;A_78_GLU;A_83_ARG;A_84_THR;A_85_VAL;A_310_GLN;A_340_THR;A_341_VAL
0.018   0.560   9.315  -5.326 A_187_PRO;A_203_ALA;A_272_GLU
0.013 -24.590   1.094  -7.698 A_158_HIS;A_159_PRO;A_160_ARG;A_168_TYR;A_169_LEU;A_170_TYR;A_171_ASP;A_244_LEU
0.011  24.948  11.299   3.713 A_347_CYS;A_350_LEU;A_351_GLY;A_354_ASP;A_358_ARG;A_363_LYS;A_364_GLY;A_368_TRP
>1b8v
0.861  -8.928  -3.448   7.460 A_11_THR;A_12_GLY;A_89_LEU;A_90_VAL;A_91_GLY;A_92_ALA;A_93_ARG;A_133_GLY
0.049  10.071   9.725  -3.116 A_160_ARG;A_163_HIS;A_167_LEU;A_181_ILE;A_182_GLU;A_183_LYS;A_184_LEU;A_263_LYS;A_264_TRP;A_265_THR
0.024   2.572  -3.692   8.551 A_134_ASN;A_162_ASP;A_165_ARG;A_190_HIS;A_191_SER
0.016  21.660   1.589  -2.485 A_195_TYR;A_197_ASP;A_198_TYR;A_199_ARG;A_200_TYR;A_201_ALA;A_209_LYS;A_303_ASP;A_306_SER
>1b9h
0.692  -1.017   0.808  -4.595 A_62_GLY;A_63_THR;A_66_LEU;A_88_PHE;A_90_SER;A_159_ASP;A_161_ALA;A_162_HIS;A_183_SER;A_188_LYS
0.046 -25.294  -3.591  -9.172 A_33_TRP;A_35_MET;A_216_SER;A_217_CYS;A_219_ARG;A_234_ASN;A_236_ARG
0.023   7.125   3.620  -8.060 A_87_THR;A_88_PHE;A_89_ILE;A_322_ALA;A_323_PHE;A_324_ARG
0.017 -22.113 -11.178  -8.646 A_31_GLN;A_32_TRP;A_33_TRP;A_34_ARG;A_35_MET;A_36_GLY;A_37_GLY;A_238_ASN;A_239_GLU
0.016 -24.982  -2.688  -1.154 A_34_ARG;A_35_MET;A_212_PHE;A_215_HIS;A_216_SER;A_219_ARG;A_220_PRO;A_221_ARG
>1bai
0.596   0.995  -4.483  -0.021 A_37_ASP;A_39_GLY;A_40_ALA;A_67_ILE;A_108_ILE;B_37_ASP;B_39_GLY;B_67_ILE
0.015 -14.532  -1.692  -7.113 B_42_ASP;B_43_THR;B_75_LYS;B_97_LEU;B_98_PHE;B_99_PRO;B_100_LEU;B_112_ASP
0.014  -7.722  11.812   8.252 B_1_LEU;B_2_ALA;B_3_MET;B_12_LEU;B_13_VAL;B_86_ASN;B_87_ARG
>1bbp
0.936  27.388  -3.456  -5.348 D_37_GLU;D_58_ASN;D_88_LEU;D_90_TYR;D_127_PHE;D_129_TRP
0.932 -27.330   2.932  -4.883 A_34_ASN;A_37_GLU;A_58_ASN;A_88_LEU;A_90_TYR;A_129_TRP
0.922  -7.090  20.932   3.935 C_37_GLU;C_58_ASN;C_88_LEU;C_90_TYR;C_129_TRP
0.847   6.653 -21.104   3.079 B_28_GLU;B_36_VAL;B_37_GLU;B_58_ASN;B_69_ILE;B_88_LEU;B_90_TYR;B_129_TRP
0.048 -12.197   3.545   2.219 A_1_ASN;A_33_PRO;A_159_LYS;A_161_VAL;C_1_ASN;C_2_VAL;C_159_LYS
0.016  12.071  -3.024   1.968 B_1_ASN;B_2_VAL;B_159_LYS;D_1_ASN;D_33_PRO;D_159_LYS;D_161_VAL
0.016  -9.663   9.271  -4.220 A_1_ASN;A_2_VAL;A_3_TYR;A_4_HIS;C_1_ASN;C_33_PRO;C_34_ASN;C_161_VAL
>1bd0
0.980 -17.926  -6.337   3.077 A_37_VAL;A_39_LYS;A_43_TYR;A_166_HIS;A_203_ASN;A_204_SER;A_219_ARG;A_221_GLY;A_222_ILE;A_354_TYR;B_265_TYR
0.965  17.915   6.416   3.746 A_265_TYR;B_37_VAL;B_39_LYS;B_43_TYR;B_166_HIS;B_203_ASN;B_204_SER;B_219_ARG;B_221_GLY;B_222_ILE;B_354_TYR
0.069   9.277 -16.383  -6.788 A_4_PHE;A_6_ARG;A_7_ASP;A_8_THR;A_9_TRP;A_11_GLU;A_250_ARG;A_367_ILE;B_89_ARG
0.024  12.906   7.480  10.194 A_284_TYR;B_171_ASP;B_228_ALA;B_229_PRO;B_230_SER;B_352_ILE;B_353_ASN;B_354_TYR
0.013  -9.455  16.019  -6.671 A_89_ARG;B_4_PHE;B_6_ARG;B_7_ASP;B_8_THR;B_9_TRP;B_250_ARG;B_367_ILE
>1bdb
0.658  -0.041   4.033  -5.837 A_12_GLY;A_15_SER;A_16_GLY;A_17_LEU;A_18_GLY;A_86_ASN;A_87_ALA;A_88_GLY;A_189_SER;A_191_LEU
0.093  12.185   3.315  -1.828 A_143_ASN;A_150_GLY;A_184_SER;A_185_GLY;A_186_GLY;A_187_ILE;A_209_LEU;A_213_LEU;A_222_MET;A_255_LEU
>1bdo
0.352   8.798   5.935   2.081 A_16_TYR;A_17_ARG;A_18_THR;A_19_PRO;A_20_SER;A_21_PRO;A_41_ILE
0.027   7.750  -1.419  -4.296 A_10_PRO;A_11_MET;A_14_THR;A_41_ILE;A_42_VAL;A_43_GLU;A_44_ALA;A_47_MET;A_48_MET;A_49_ASN;A_50_GLN;A_51_ILE
0.022  -0.568   4.743   6.051 A_15_PHE;A_17_ARG;A_25_ALA;A_27_ILE;A_28_GLU;A_62_ILE;A_64_VAL;A_66_SER
0.018  -0.947  -4.384  -5.544 A_7_VAL;A_8_ARG;A_9_SER;A_10_PRO;A_51_ILE;A_52_GLU;A_76_LEU
>1bgp
0.778  -5.843  -3.036  -0.438 A_45_ARG;A_48_PHE;A_179_HIS;A_183_LEU;A_224_LEU;A_247_PHE
>1bh6
0.353  -3.243   7.679   6.887 A_123_MET;A_124_SER;A_125_LEU;A_126_GLY;A_151_ALA;A_152_ALA;A_153_GLY;A_154_ASN;A_219_THR;A_220_SER
0.021   9.400   5.395  10.315 A_32_ASP;A_33_THR;A_34_GLY;A_59_ASP;A_60_GLY;A_61_ASN;A_62_GLY;A_63_HIS;A_64_GLY;A_65_THR;A_97_SER;A_208_TYR;A_209_PRO
>1bif
0.817  21.933  -3.340  -1.614 A_256_ARG;A_268_ILE;A_326_GLU;A_327_ILE;A_337_TYR;A_351_ARG;A_366_TYR;A_392_GLN;A_393_ALA;A_396_ARG;A_444_THR
0.599 -15.091   6.104  -2.070 A_49_ALA;A_50_ARG;A_51_GLY;A_52_LYS;A_53_THR;A_54_TYR;A_55_ILE;A_168_ASN;A_172_VAL;A_173_LYS;A_428_TYR
0.489 -23.362  -1.004  -4.977 A_75_VAL;A_76_GLY;A_92_PHE;A_103_ARG;A_129_ASP;A_130_ALA;A_131_THR;A_198_TYR
0.040   8.395   6.090  11.511 A_300_PHE;A_321_PHE;A_323_VAL;A_324_LEU;A_375_PRO;A_376_VAL;A_379_GLU;A_380_LEU
>1bmt
0.917  12.653  -2.006   3.557 A_112_GLY;A_113_LYS;A_116_VAL;A_154_SER;A_155_GLY;A_156_LEU;A_183_GLY;A_184_GLY;A_185_ALA;A_208_GLN
0.841 -11.878   3.060  -0.348 B_762_GLY;B_763_LYS;B_766_VAL;B_804_SER;B_833_GLY;B_834_GLY;B_835_ALA;B_857_VAL;B_858_GLN;B_859_ASN;B_860_ALA
0.183 -12.004  12.552  -8.691 B_701_MET;B_704_VAL;B_718_VAL;B_722_ALA;B_759_HIS;B_761_ILE
0.107  12.096 -10.950   9.199 A_51_MET;A_68_VAL;A_72_ALA;A_109_HIS;A_111_ILE;A_156_LEU
0.022 -21.287   4.105  -3.639 B_751_ILE;B_753_THR;B_760_ASP;B_762_GLY;B_763_LYS;B_764_ASN;B_765_ILE;B_767_GLY;B_779_ASP;B_781_GLY
>1boo
0.704   0.721  -2.662   5.256 A_40_SER;A_41_PRO;A_42_PRO;A_233_HIS;A_258_ASP;A_259_ILE;A_260_PHE;A_261_GLY;A_262_GLY;A_280_PHE;A_281_GLU
0.132  -2.498  -5.600  -1.578 A_40_SER;A_83_ASP;A_120_TRP;A_235_ALA;A_236_ARG;A_237_PHE
0.034 -15.852 -11.456   4.318 A_43_PHE;A_86_GLY;A_87_ALA;A_88_TYR;A_89_MET;A_90_LYS;A_94_ALA;A_96_SER
0.024 -15.938  -4.989  -4.658 A_85_GLY;A_86_GLY;A_95_ARG;A_99_ASN;A_100_PHE;A_142_ASP;A_144_VAL;A_145_ASN;A_146_THR
>1bpw
0.608 -18.027  -1.073  -0.711 C_259_HIS;C_260_VAL;C_261_THR;C_484_ASP;C_485_TYR;D_260_VAL;D_474_PHE;D_485_TYR
0.542  18.028  -0.728   0.458 A_260_VAL;A_474_PHE;A_485_TYR;B_260_VAL;B_261_THR;B_484_ASP;B_485_TYR
0.460  25.773 -12.616 -14.933 A_164_ALA;A_166_ASN;A_240_THR;A_241_GLY;A_242_SER;A_264_LEU;A_265_GLY;A_295_GLN;A_297_CYS;A_400_GLU;A_402_PHE
0.245 -26.402  13.883 -13.383 C_164_ALA;C_165_TRP;C_166_ASN;C_240_THR;C_241_GLY;C_242_SER;C_297_CYS;C_402_PHE
0.169  26.863  13.288  14.920 B_164_ALA;B_165_TRP;B_166_ASN;B_241_GLY;B_242_SER;B_265_GLY;B_295_GLN;B_297_CYS;B_400_GLU;B_402_PHE
0.156 -18.713 -15.281  14.504 D_166_ASN;D_167_TYR;D_170_MET;D_174_TRP;D_296_VAL;D_297_CYS;D_298_THR;D_466_PHE
0.153 -29.601  -8.892  15.079 D_162_ILE;D_163_LEU;D_164_ALA;D_189_LYS;D_191_SER;D_239_PHE;D_240_THR;D_241_GLY;D_245_THR
0.118  13.377  15.971  19.395 B_117_TYR;B_118_ASP;B_167_TYR;B_170_MET;B_291_LEU;B_458_SER;B_459_ILE;B_460_SER
0.068  14.190 -15.883 -19.613 A_114_GLU;A_118_ASP;A_167_TYR;A_170_MET;A_291_LEU;A_458_SER;A_460_SER
0.049 -13.129 -20.766  17.883 D_114_GLU;D_117_TYR;D_118_ASP;D_167_TYR;D_287_MET;D_291_LEU;D_458_SER
0.037  32.833   2.991  17.827 B_162_ILE;B_189_LYS;B_190_PRO;B_191_SER;B_192_PRO;B_220_GLY;B_221_GLY;B_222_ALA;B_223_GLU;B_224_THR;B_225_GLY
0.021  32.439  -3.442 -14.107 A_162_ILE;A_189_LYS;A_221_GLY;A_222_ALA;A_225_GLY;A_226_SER;A_239_PHE;A_245_THR;A_249_VAL
0.016 -31.706   6.521 -14.149 C_162_ILE;C_163_LEU;C_189_LYS;C_221_GLY;C_222_ALA;C_225_GLY;C_239_PHE;C_245_THR;C_249_VAL
0.016  -3.625  22.359  12.744 A_145_GLY;A_146_GLY;A_147_ALA;A_148_PHE;A_496_MET;A_497_GLY
0.015 -13.342  20.851 -17.941 C_114_GLU;C_117_TYR;C_118_ASP;C_167_TYR;C_287_MET;C_291_LEU;C_458_SER
0.015 -14.748  15.281  10.915 C_448_GLU;D_71_TYR;D_75_SER;D_76_LYS;D_154_GLU;D_155_PRO
0.013 -19.188   9.035 -14.010 C_163_LEU;C_170_MET;C_171_ILE;C_172_ALA;C_174_TRP;C_175_LYS;C_240_THR;C_263_GLU;C_477_GLU
0.011 -14.493 -16.473 -10.180 C_71_TYR;C_75_SER;C_76_LYS;C_154_GLU;C_155_PRO;C_490_LYS;D_445_ALA;D_446_ASN;D_448_GLU
0.011  19.043  11.724  15.582 B_166_ASN;B_167_TYR;B_170_MET;B_171_ILE;B_174_TRP;B_240_THR;B_296_VAL;B_297_CYS;B_298_THR;B_466_PHE
>1bqy
0.682 -51.752   4.974  -7.450 A_175_THR;A_176_CYS;A_177_HIS;A_178_PHE;A_180_SER;A_194_VAL;A_195_SER;A_196_TRP;A_197_GLY;A_198_GLY;A_201_CYS
0.450  41.848   5.627  -8.067 B_175_THR;B_176_CYS;B_177_HIS;B_178_PHE;B_179_ASP;B_180_SER;B_194_VAL;B_195_SER;B_196_TRP;B_197_GLY;B_201_CYS
0.077 -37.841   9.573  -6.592 A_17_VAL;A_23_GLY;A_24_PHE;A_25_LEU;A_56_LYS;A_123_TRP
0.011 -58.961   1.006 -10.139 A_154_TYR;A_156_TRP;A_157_ARG;A_196_TRP;A_197_GLY;A_198_GLY;A_199_HIS
>1buc
0.518 -22.224   5.555  -5.719 A_128_LEU;A_129_THR;A_134_GLY;A_135_THR;A_243_LEU;A_247_ARG;A_365_ILE;A_366_TYR;A_367_GLU;A_368_GLY;A_369_THR
0.419  22.614  -6.135  -5.431 B_128_LEU;B_129_THR;B_134_GLY;B_135_THR;B_243_LEU;B_247_ARG;B_366_TYR;B_367_GLU;B_368_GLY;B_369_THR
0.093  25.136   3.003  -9.292 B_160_PHE;B_162_THR;B_203_GLU;B_205_LYS;B_213_THR;B_362_ILE;B_366_TYR
0.065 -22.625  -2.993  -9.805 A_205_LYS;A_362_ILE;A_365_ILE;A_366_TYR
0.060   4.277  11.534   4.463 B_77_GLU;B_78_GLU;B_81_LYS;B_259_GLU;B_300_ARG;B_304_TYR
0.043  -2.652  21.755 -19.089 B_274_GLN;B_279_LEU;B_282_PHE;B_285_ILE;B_341_ILE
0.034   3.269  26.985 -17.314 B_268_TYR;B_272_ARG;B_273_VAL;B_279_LEU;B_342_PHE;B_345_TYR
0.029   2.456 -21.944 -19.257 A_274_GLN;A_279_LEU;A_282_PHE;A_285_ILE;A_341_ILE
0.027 -19.454   5.733  13.158 A_54_TYR;A_99_ASN;A_102_TRP;A_103_GLN;A_310_LYS
0.023  18.379  -5.672  12.100 B_54_TYR;B_99_ASN;B_102_TRP;B_103_GLN;B_310_LYS;B_316_PHE
0.023  -4.194 -11.025   5.790 A_5_LEU;A_13_LEU;A_74_LEU;A_77_GLU;A_81_LYS;A_259_GLU;A_300_ARG;A_304_TYR
0.018   4.783 -31.531 -25.318 A_274_GLN;A_275_PHE
0.017  13.637  13.916 -17.465 B_339_VAL;B_346_GLY;B_347_TYR;B_353_VAL;B_354_ALA;B_355_ARG;B_357_MET;B_358_ARG
0.013  -3.659   9.511   3.985 A_305_LYS;A_309_LYS;A_318_VAL;A_319_ASP;A_322_ILE;B_293_LYS;B_297_GLU
0.012 -19.382  10.661   4.929 A_103_GLN;A_237_LYS;A_238_ILE;A_239_ALA;A_240_MET;A_241_MET;A_242_THR;A_243_LEU;A_244_ASP;A_317_THR
0.011  36.830   7.541  -1.463 B_163_ASN;B_164_GLY;B_165_GLY;B_166_ALA;B_167_ALA;B_170_TYR;B_192_ASP;B_199_TYR;B_212_GLN;B_214_MET;B_216_LEU
>1bul
0.828   1.468  -6.520  -5.478 A_43_CYS;A_44_SER;A_45_SER;A_47_LYS;A_104_SER;A_195_ARG;A_209_LYS;A_210_THR;A_211_GLY;A_212_SER;A_213_CYS
0.059  13.082   3.360  -8.982 A_82_ILE;A_91_MET;A_94_GLY;A_95_ASP;A_96_MET;A_97_ALA;A_98_ALA;A_99_ALA;A_100_ALA;A_102_GLN;A_103_TYR
0.021  10.299  -4.496  -9.300 A_79_HIS;A_80_SER;A_81_PRO;A_82_ILE;A_83_THR;A_99_ALA;A_103_TYR;A_104_SER;A_105_ASP;A_106_ASN
0.016  13.040 -11.238  -1.323 A_74_ARG;A_77_GLU;A_78_PHE;A_106_ASN;A_107_GLY;A_110_ASN;A_140_TRP;A_141_GLU;A_142_LEU
0.012  12.372   2.737  10.980 A_53_ALA;A_62_ARG;A_116_TYR;A_117_ILE;A_122_GLY;A_123_MET;A_125_LYS;A_126_PHE
0.011 -14.162   2.609   7.614 A_21_VAL;A_22_TYR;A_23_ALA;A_32_PHE;A_33_SER;A_34_TYR;A_35_ARG;A_36_ALA;A_37_ASN;A_159_ALA
>1bwo
0.296 -29.670  -1.461   1.321 A_51_LEU;A_52_LYS;A_55_ALA;A_66_ALA;A_81_ILE
0.267  29.981  -1.937   1.594 B_34_LEU;B_47_ALA;B_48_CYS;B_51_LEU;B_70_PRO;B_77_LEU;B_81_ILE
>1bxk
0.852  16.943   3.668   6.278 B_7_THR;B_8_GLY;B_11_GLY;B_12_PHE;B_33_ASP;B_38_ALA;B_81_LEU;B_82_ALA;B_83_ALA;B_84_GLU
0.804 -17.126  -2.398   6.777 A_7_THR;A_8_GLY;A_11_GLY;A_33_ASP;A_38_ALA;A_81_LEU;A_82_ALA;A_83_ALA;A_84_GLU
0.108 -18.335   0.869  -2.825 A_13_ILE;A_134_THR;A_136_GLU;A_187_CYS;A_188_SER;A_189_ASN;A_190_ASN
0.086 -24.593  14.858  -9.252 A_215_PRO;A_216_VAL;A_217_TYR;A_218_GLY;A_220_GLY;A_221_GLN;A_222_GLN;A_259_ASN;A_260_LEU
0.079 -23.167   7.982  -4.299 A_189_ASN;A_200_LEU;A_201_ILE;A_224_ARG;A_226_TRP
0.013  19.254 -15.527  -5.807 B_217_TYR;B_218_GLY;B_222_GLN;B_259_ASN;B_296_GLY;B_297_HIS;B_298_ASP
0.011  18.215   1.753 -17.304 B_147_PHE;B_225_ASP;B_252_GLY;B_254_HIS;B_255_ASN;B_302_ALA;B_303_ILE;B_304_ASP;B_305_ALA
>1bxo
0.926   0.016   4.937   3.823 A_33_ASP;A_75_TYR;A_76_GLY;A_77_ASP;A_213_ASP;A_215_GLY;A_216_THR;A_217_THR
>1bye
0.798  19.523  -3.359   7.213 D_11_SER;D_13_ASN;D_14_LEU;D_49_ASN;D_53_GLN;D_54_VAL;D_55_PRO
0.479 -38.018  -9.291  -3.636 A_11_SER;A_13_ASN;A_49_ASN;A_53_GLN;A_54_VAL;A_55_PRO
0.401 -24.645   4.881  10.911 B_11_SER;B_13_ASN;B_14_LEU;B_53_GLN;B_54_VAL;B_55_PRO;B_67_SER
0.307  39.365   4.078  -0.301 C_13_ASN;C_53_GLN;C_54_VAL;C_55_PRO;C_66_GLU;C_67_SER
0.128  46.080  -1.140   3.758 C_10_MET;C_11_SER;C_12_TRP;C_13_ASN;C_118_ILE
0.106 -20.540  -2.496  18.240 B_10_MET;B_11_SER;B_12_TRP;B_117_LEU;B_118_ILE;B_173_CYS;B_209_MET;B_213_ALA
0.103  19.514   4.378  12.746 D_10_MET;D_11_SER;D_12_TRP;D_113_LEU;D_118_ILE
0.039  28.552  -2.061   4.940 C_99_GLU;C_102_ALA;C_103_ASN;C_104_GLN;C_107_ALA;D_66_GLU;D_68_ARG
0.026  37.999  12.685  -2.446 C_48_ARG;C_49_ASN;C_50_PRO;C_51_PHE;C_52_GLY;C_53_GLN;C_65_PHE;C_66_GLU;D_100_VAL;D_144_VAL
0.026  52.412   4.271  -1.937 C_7_GLY;C_8_ALA;C_9_VAL;C_10_MET;C_32_PRO;C_33_ILE;C_34_ASN;C_35_PHE
0.021 -49.698   5.403  -8.121 A_169_SER;A_171_THR;A_172_LEU;A_173_CYS;A_174_LEU;A_175_PHE;A_176_ALA;A_193_TRP;A_206_ALA;A_209_MET
0.019 -48.556  -3.845  -2.655 A_10_MET;A_11_SER;A_12_TRP;A_113_LEU;A_117_LEU;A_118_ILE;A_173_CYS
0.016 -34.231  -2.883   3.692 A_102_ALA;A_103_ASN;B_102_ALA;B_103_ASN
>1byg
0.914  -9.963   2.409  -4.737 A_29_ILE;A_37_VAL;A_48_ALA;A_94_THR;A_95_GLU;A_149_LEU
0.045  14.460  -3.236 -13.682 A_179_LYS;A_213_VAL;A_214_PRO;A_215_TYR;A_216_PRO;A_217_ARG;A_218_ILE;A_219_PRO
0.016  -7.979  -3.475   0.910 A_50_LYS;A_159_SER;A_160_ASP;A_161_PHE;A_162_GLY
0.016  13.960  11.936  -4.555 A_119_LEU;A_207_ILE;A_208_TYR;A_209_SER;A_210_PHE;A_237_ASP;A_238_GLY;A_239_CYS;A_240_PRO
0.013  16.705   4.671  -7.216 A_205_TRP;A_208_TYR;A_209_SER;A_234_ASP;A_235_ALA;A_236_PRO;A_237_ASP;A_239_CYS
>1c3r
0.681 -13.645   2.613  -3.212 B_17_TYR;B_23_LEU;B_27_ARG;B_129_GLY;B_130_MET;B_131_HIS;B_132_HIS;B_140_GLY;B_141_PHE;B_142_CYS;B_168_ASP;B_294_GLY;B_295_GLY;B_296_GLY;B_297_TYR
0.520  14.392   2.314   3.873 A_17_TYR;A_23_LEU;A_27_ARG;A_129_GLY;A_130_MET;A_140_GLY;A_141_PHE;A_142_CYS;A_294_GLY;A_295_GLY;A_296_GLY;A_297_TYR
0.235  -4.220  11.401   3.768 A_83_ARG;B_87_ASN;B_134_PHE;B_137_ARG;B_138_ALA;B_139_ASN;B_201_GLU
0.157  -4.624  -2.059  -3.766 B_22_PRO;B_141_PHE;B_265_LEU
0.136   4.073  11.094  -2.817 A_87_ASN;A_92_GLU;A_134_PHE;A_137_ARG;A_138_ALA;A_139_ASN;A_201_GLU;B_83_ARG
0.103   3.295   3.295   3.269 A_21_HIS;A_91_TYR;A_92_GLU;A_140_GLY;A_141_PHE;A_198_PHE;B_200_PHE
0.070 -17.363   2.267 -10.664 B_12_TYR;B_15_TYR;B_17_TYR;B_27_ARG;B_28_VAL;B_127_ALA
0.012   6.138  -8.986   5.150 A_262_GLU;A_263_ASP;A_264_TYR;A_265_LEU;A_297_TYR;A_338_PHE
>1c3w
0.908  -3.677   4.159  -1.035 A_82_TRP;A_86_THR;A_114_MET;A_115_ILE;A_141_MET;A_173_TRP;A_176_TYR;A_177_PRO
0.015  17.137 -11.148   4.724 A_23_PHE;A_24_LEU;A_25_VAL;A_26_LYS;A_27_GLY;A_28_MET;A_29_GLY;A_30_VAL;A_35_ALA;A_36_LYS;A_39_TYR;A_40_ALA;A_43_THR
0.012  -6.874  -3.113   9.781 A_52_MET;A_76_TRP;A_77_ALA;A_78_ARG;A_79_TYR;A_80_ALA;A_81_ASP
>1c4k
0.235   9.350   7.870  21.120 A_130_HIS;A_145_PHE;A_149_PHE;A_153_VAL;A_154_PHE;A_157_ASP;A_398_PHE
0.233   8.788  20.850  -2.132 A_171_HIS;A_176_VAL;A_179_GLU;A_180_LYS;A_190_LYS;A_191_THR;A_192_TYR;A_382_HIS
0.232  -5.731   3.642   2.249 A_198_SER;A_199_SER;A_223_HIS;A_225_SER;A_316_ASP;A_318_ALA;A_319_TRP;A_352_SER;A_355_LYS
0.160  47.822 -11.141  -5.202 A_11_GLU;A_15_TYR;A_39_MET;A_40_ASP;A_41_TYR;A_61_VAL;A_62_THR;A_63_LYS;A_82_LEU
0.053  15.506   7.259  12.881 A_111_PHE;A_114_LEU;A_156_ALA;A_360_PHE;A_399_TYR;A_400_PRO;A_401_MET;A_403_ALA;A_404_ALA
0.045   1.156  13.396  11.458 A_194_VAL;A_195_LEU;A_196_GLY;A_197_GLY;A_200_ASN;A_362_GLN;A_392_PHE;A_393_MET;A_394_SER;A_401_MET
0.042   8.079  10.192  29.043 A_130_HIS;A_133_GLY;A_135_TYR;A_136_TYR;A_142_GLY;A_145_PHE;A_154_PHE
0.034  19.316  23.225  21.779 A_117_TYR;A_122_LEU;A_123_ILE;A_124_GLN;A_125_PHE;A_126_ASP;A_161_ALA;A_162_ASP
0.021  17.723  20.235  29.538 A_123_ILE;A_124_GLN;A_125_PHE;A_131_GLN
0.017   2.516 -12.912   4.984 A_529_ILE;A_530_ILE;A_531_PRO;A_532_GLU;A_540_LEU;A_541_PHE;A_542_LEU;A_543_MET;A_547_GLU;A_551_LYS;A_555_LEU
0.015  18.750   4.059   5.110 A_106_ILE;A_107_LEU;A_108_PRO;A_111_PHE;A_407_VAL;A_408_ASN;A_410_ALA;A_411_MET
0.012  50.739  -1.747  -2.754 A_15_TYR;A_80_ILE;A_81_ASP;A_82_LEU;A_85_LYS;A_86_PHE;A_87_ASP;A_88_ALA;A_91_ASN
0.010   2.627  24.217  -8.333 A_192_TYR;A_312_TYR;A_368_LYS;A_370_ASP;A_379_TYR;A_380_CYS;A_381_ASP;A_382_HIS;A_383_LYS;A_385_PHE
>1c52
0.841  -4.677  -0.087   6.070 A_14_CYS;A_15_HIS;A_26_PHE;A_27_PRO;A_29_LEU;A_49_VAL;A_68_VAL;A_69_MET
>1c5c
0.419  25.563   2.424  -1.293 H_98_ARG;H_99_ILE;H_100_ALA;L_34_SER;L_46_ARG;L_89_LEU;L_91_TYR
0.025 -30.658  -3.610   2.509 L_119_PRO;L_120_PRO;L_121_SER;L_122_ASP;L_186_TYR;L_209_PHE;L_212_GLY;L_213_GLU
0.017 -15.855  11.841  -6.032 H_163_HIS;H_182_THR;L_114_SER;L_137_ASN;L_138_ASN;L_139_PHE;L_170_ASP;L_172_THR;L_174_SER
>1c6r
0.995  -2.868  -4.245  -3.195 A_19_HIS;A_24_ASN;A_30_HIS;A_32_LEU;A_53_GLN;A_61_MET
>1c75
0.884   2.105   1.578   5.679 A_11_CYS;A_14_CYS;A_15_HIS;A_24_ALA;A_27_ILE;A_42_ILE;A_50_MET
>1c8s
0.835  -1.287   4.447  -1.855 A_82_TRP;A_86_THR;A_114_MET;A_115_ILE;A_141_MET;A_156_TRP;A_159_TYR;A_160_PRO
0.036  18.057  -2.792  -2.094 A_23_PHE;A_35_ALA;A_38_PHE;A_39_TYR;A_42_THR;A_92_ASN;A_194_GLY
0.018  12.393   4.031  -6.129 A_89_LEU;A_92_ASN;A_93_LEU;A_96_LEU;A_152_THR;A_193_PHE
0.015  -4.913  -2.632   9.418 A_52_MET;A_61_GLY;A_76_TRP;A_77_ALA;A_78_ARG;A_79_TYR;A_80_ALA;A_81_ASP;A_119_LEU
0.013  20.101  -9.186   3.597 A_23_PHE;A_24_LEU;A_26_LYS;A_27_GLY;A_28_MET;A_30_VAL;A_36_LYS;A_39_TYR;A_40_ALA;A_43_THR
>1cbf
0.793  -4.813  -1.710   3.812 A_132_SER;A_182_LEU;A_183_PHE;A_184_LEU;A_239_LYS;A_240_GLN;A_241_ALA;A_242_MET
0.046 -23.213   1.235  -6.622 A_177_LYS;A_178_CYS;A_201_TRP;A_202_SER;A_205_THR;A_206_PRO;A_246_GLY;A_247_TRP
0.029  25.487  -0.378  -7.946 A_17_ARG;A_18_GLY;A_19_SER;A_20_HIS;A_21_MET;A_22_LYS;A_24_TYR;A_95_MET
0.012   2.471   5.565   0.379 A_103_ASP;A_104_PRO;A_105_ALA;A_106_MET;A_107_TYR;A_108_GLY;A_109_ALA;A_110_ILE
>1cbk
0.752   5.923   6.825   2.145 B_46_LEU;B_54_TYR;B_89_TRP;B_90_GLY;B_92_ARG;B_95_ASP;B_121_ARG;B_123_PHE
0.715  -6.889  -6.538   1.373 A_46_LEU;A_54_TYR;A_89_TRP;A_92_ARG;A_95_ASP;A_121_ARG;A_123_PHE
0.039  -6.999   2.168   5.585 A_97_ASP;A_98_ILE;A_112_THR;A_115_HIS;A_118_MET
0.029  23.413   5.483  -6.172 B_20_HIS;B_23_LEU;B_37_THR;B_38_SER;B_39_SER;B_40_PHE;B_57_ALA;B_160_PRO
0.018   8.771  -2.142   5.736 B_97_ASP;B_98_ILE;B_99_LEU;B_112_THR;B_113_ILE;B_115_HIS;B_118_MET
>1cc5
0.751   2.881   2.996   3.147 A_19_HIS;A_26_ALA;A_27_PRO;A_35_TRP;A_51_GLN;A_59_MET;A_80_MET
>1ccr
0.747  -5.924   0.236   3.256 A_26_HIS;A_37_GLY;A_38_PRO;A_40_LEU;A_60_ASP;A_75_TYR;A_86_THR;A_88_MET
>1ccw
0.476  20.450 -16.265 -10.204 A_19_GLY;A_23_LEU;A_61_SER;A_63_LEU;A_91_GLY;A_92_GLY;A_121_THR;A_123_PRO
0.454 -19.993  16.801 -11.537 C_23_LEU;C_61_SER;C_91_GLY;C_92_GLY;C_117_TYR;C_118_ALA;C_120_GLY;C_121_THR;C_122_PRO;C_123_PRO
0.223 -23.104  -1.407  -2.490 D_66_ARG;D_100_ARG;D_149_ARG;D_150_HIS;D_151_GLY;D_171_GLU;D_177_TYR;D_181_TYR;D_216_PHE;D_294_MET
0.188  19.573  -9.328  -1.616 A_16_HIS;A_18_VAL;B_220_THR;B_221_GLY;B_222_THR;B_294_MET;B_295_GLY;B_296_GLY
0.179  19.651  -0.846  -7.857 A_16_HIS;A_64_TYR;B_66_ARG;B_330_GLU;B_334_ILE
0.092  -4.210   7.930  17.477 B_357_GLN;B_358_ARG;B_360_PRO;D_257_ASN;D_259_ILE;D_260_GLN;D_364_GLU;D_425_LEU;D_427_CYS;D_449_ARG
0.080 -18.599   7.314  -1.893 C_16_HIS;C_18_VAL;D_220_THR;D_221_GLY;D_222_THR;D_294_MET;D_295_GLY;D_296_GLY
0.034  22.874   3.617  -1.693 B_66_ARG;B_94_THR;B_100_ARG;B_149_ARG;B_150_HIS;B_151_GLY;B_171_GLU;B_177_TYR;B_181_TYR;B_216_PHE
0.033  27.234 -14.114   6.602 B_405_ASP;B_406_ILE;B_407_PRO;B_408_PHE;B_409_GLY;B_414_ASN;B_415_ALA;B_416_GLY;B_417_LYS;B_418_MET
0.033 -16.813   7.168 -15.724 C_92_GLY;C_93_ASN;C_94_ILE;C_95_VAL;C_97_GLY;C_98_LYS;C_101_TRP;C_118_ALA;C_119_PRO;D_331_ALA;D_332_ILE;D_333_GLY
0.023 -24.005   5.101  -7.879 C_14_ASP;C_15_CYS;C_16_HIS;C_63_LEU;C_64_TYR;C_65_GLY;D_123_ASN
0.017 -25.670  15.192   7.206 D_405_ASP;D_406_ILE;D_407_PRO;D_408_PHE;D_416_GLY;D_417_LYS;D_418_MET;D_419_MET;D_420_PRO
0.014   1.251  17.619   7.376 B_58_LYS;B_60_ILE;B_355_GLU;B_356_GLY;D_456_PHE;D_477_ARG;D_481_ARG
0.012  40.326  22.457   5.931 B_10_ASP;B_13_PHE;B_14_HIS;B_17_ARG;B_32_LEU;B_199_ARG;B_203_PHE
0.012  16.864  -6.709 -15.099 A_92_GLY;A_93_ASN;A_94_ILE;A_95_VAL;A_96_VAL;A_97_GLY;A_98_LYS;A_119_PRO;B_331_ALA;B_332_ILE;B_333_GLY;B_334_ILE
>1cdo
0.609 -18.215   5.642   5.560 A_116_TRP;A_117_ALA;A_121_PRO;A_124_MET;A_142_LEU;A_295_TRP;A_318_MET;B_306_ILE
0.545  16.685  10.004   5.332 B_200_GLY;B_202_GLY;B_203_ALA;B_204_VAL;B_205_GLY;B_269_CYS;B_270_VAL;B_271_GLY;B_294_GLY
0.502 -17.162  -9.274   5.051 A_47_HIS;A_200_GLY;A_202_GLY;A_204_VAL;A_205_GLY;A_269_CYS;A_270_VAL;A_271_GLY;A_294_GLY
0.222  18.692  -3.776   4.316 B_48_THR;B_94_PHE;B_116_TRP;B_124_MET;B_142_LEU
0.025 -28.938  11.537  -1.087 A_126_PRO;A_128_GLU;A_142_LEU;A_143_GLY;A_144_THR;A_152_VAL;A_153_VAL;A_154_ASN
0.013  27.682 -11.933  -1.376 B_96_SER;B_115_GLY;B_116_TRP;B_119_GLU;B_126_PRO;B_142_LEU;B_143_GLY;B_153_VAL;B_154_ASN;B_157_ALA
0.010  -3.650  12.685  -9.643 A_108_LYS;B_264_ASP;B_284_LEU;B_287_TRP
>1cfv
0.918   3.366 -11.433  -1.597 H_33_TYR;H_58_ILE;H_99_LEU;H_100_ASN;H_104_TYR;H_105_GLY;L_101_LEU
0.023  -7.010   4.340   8.238 L_42_LEU;L_43_GLN;L_44_LYS;L_47_GLN;L_48_SER;L_49_PRO;L_50_LYS;L_86_GLU
0.017   2.305   5.045   7.933 H_6_GLU;H_95_TYR;H_109_TRP;H_110_GLY;H_111_GLN;H_112_GLY;L_47_GLN;L_48_SER;L_49_PRO
>1cg5
0.816 -17.309  -5.286   4.290 A_43_PHE;A_59_HIS;A_63_VAL;A_88_HIS;A_92_LEU;A_94_VAL;A_99_PHE
0.765  17.030   5.296   4.286 B_42_PHE;B_59_HIS;B_63_VAL;B_88_HIS;B_93_VAL;B_98_PHE
0.015   1.419  -2.613   6.078 A_36_HIS;A_100_HIS;A_101_LEU;A_104_ASP;B_99_LYS;B_103_GLN;B_126_TYR;B_130_ARG
>1ch4
0.890   9.169  13.183   9.941 B_63_HIS;B_67_VAL;B_92_HIS;B_103_PHE;B_106_LEU;B_141_LEU
0.868   9.111 -13.133  -9.836 C_42_PHE;C_63_HIS;C_67_VAL;C_92_HIS;C_103_PHE;C_106_LEU;C_141_LEU
0.568  -8.256 -14.497   7.057 A_42_PHE;A_63_HIS;A_67_VAL;A_92_HIS;A_96_LEU;A_98_VAL;A_103_PHE;A_106_LEU
0.547  -8.631  13.699  -8.650 D_63_HIS;D_67_VAL;D_92_HIS;D_103_PHE;D_106_LEU;D_141_LEU
0.023  -6.864   3.743 -10.257 D_103_PHE;D_104_LYS;D_107_SER;D_133_VAL;D_134_LEU;D_135_ALA;D_136_SER;D_137_VAL;D_138_SER;D_139_THR
0.017  -5.947   2.308   5.551 A_104_LYS;A_108_HIS;A_131_ASP;A_135_ALA;B_146_ARG;D_35_TYR;D_37_TRP;D_105_LEU
0.013   3.257   3.431  -9.920 C_135_ALA;C_139_THR;D_100_PRO;D_142_THR;D_146_ARG
0.012   5.498  -2.790   5.679 A_146_ARG;B_104_LYS;B_108_HIS;B_131_ASP;B_135_ALA;C_35_TYR;C_37_TRP;C_105_LEU
0.010   7.233  -4.517 -10.001 C_103_PHE;C_104_LYS;C_107_SER;C_134_LEU;C_135_ALA;C_136_SER;C_137_VAL;C_138_SER;C_139_THR;C_141_LEU
>1ci3
0.889   3.980   2.315  -3.865 _1_TYR;_25_HIS;_154_ASN;_156_GLY;_157_ARG;_158_GLY
0.013 -16.567  11.998  -2.721 _93_MET;_94_LYS;_95_GLU;_96_GLU;_97_VAL;_98_GLY;_99_PRO;_103_PHE;_128_VAL;_130_PRO
>1cjw
0.437   1.584   6.790  -2.625 A_27_PHE;A_94_ALA;A_95_LEU;A_96_ALA;A_97_VAL;A_135_LEU;A_139_TYR
0.222  -4.137   7.020   3.460 A_27_PHE;A_34_CYS;A_35_PRO;A_93_HIS;A_94_ALA;A_130_MET;A_154_VAL;A_159_PHE
>1ckm
0.836  19.021   1.480   0.042 B_59_PRO;B_61_PRO;B_82_LYS;B_83_THR;B_87_ARG;B_131_GLU;B_146_PHE;B_216_ILE
0.783 -19.651   3.720   1.487 A_61_PRO;A_81_GLU;A_82_LYS;A_83_THR;A_87_ARG;A_131_GLU;A_146_PHE;A_188_LYS;A_190_TRP;A_216_ILE;A_232_LEU
0.261  14.940   8.392   3.982 B_61_PRO;B_63_SER;B_228_ARG;B_234_LYS;B_236_LYS;B_242_THR;B_306_THR
0.083  15.208 -23.908   2.126 B_98_PHE;B_99_LYS;B_100_VAL;B_101_CYS;B_112_LEU;B_114_PRO;B_123_PHE
0.062  -6.254   5.429   8.828 A_207_ASN;A_212_THR;A_213_ASP;A_237_PRO;B_273_TYR;B_274_TYR;B_275_ASN;B_291_TYR
0.060  14.559   8.341 -11.983 A_271_ASP;A_272_GLY;A_273_TYR;A_274_TYR;B_203_LEU;B_207_ASN;B_212_THR;B_214_GLY;B_320_ILE
0.026  17.728   1.554  11.080 B_60_ASN;B_106_ARG;B_227_GLY;B_228_ARG;B_300_GLN
0.014   8.266   0.101   1.108 B_21_LEU;B_84_ASP;B_85_GLY;B_86_ILE;B_281_GLU;B_293_GLN;B_295_ARG;B_297_ASP
0.013  15.343 -28.287   9.000 B_11_ASN;B_12_ILE;B_95_VAL;B_96_PHE;B_97_GLY;B_98_PHE;B_100_VAL
0.011 -25.509 -21.167  -3.745 A_98_PHE;A_99_LYS;A_100_VAL;A_101_CYS;A_112_LEU;A_114_PRO
0.010 -16.983  10.012  -4.576 A_60_ASN;A_61_PRO;A_62_VAL;A_63_SER;A_228_ARG;A_232_LEU;A_234_LYS
>1cmc
0.159   3.591  -5.267  12.141 A_52_THR;A_53_ASN;A_54_SER;B_24_ILE;B_25_THR;B_26_VAL;B_27_SER
0.126  -3.143   6.685  -2.366 A_61_PHE;A_64_ALA;A_65_PHE;B_39_GLU;B_43_ARG;B_56_LEU;B_59_GLU;B_70_LEU
0.105   2.976  -5.881  -2.689 A_39_GLU;A_43_ARG;A_56_LEU;A_59_GLU;A_60_ALA;A_70_LEU;B_61_PHE;B_64_ALA;B_65_PHE
0.040  -3.742   3.892  12.064 A_24_ILE;A_25_THR;A_26_VAL;A_27_SER;B_52_THR;B_53_ASN;B_54_SER;B_55_GLU;B_57_LEU
0.013 -12.761   3.704   4.330 B_10_PRO;B_11_TYR;B_13_GLU;B_43_ARG;B_49_ARG;B_50_HIS;B_51_ALA;B_55_GLU;B_59_GLU;B_76_LEU;B_82_ASP
>1co6
0.681  -6.027   0.761  -2.376 A_17_HIS;A_28_GLY;A_29_PRO;A_31_LEU;A_45_PHE;A_47_TYR;A_51_ASN;A_66_TYR;A_77_THR;A_79_MET
>1cot
0.600   2.970  -2.063  -3.530 A_19_HIS;A_36_GLY;A_37_PRO;A_53_PHE;A_55_TYR;A_59_ILE;A_79_TYR;A_100_MET
>1coz
0.754 -11.239   4.403   4.798 B_510_PHE;B_514_HIS;B_516_GLY;B_517_HIS;B_520_LEU;B_613_ARG
0.614  12.654   4.763  -2.582 A_7_TYR;A_8_GLY;A_9_THR;A_10_PHE;A_17_HIS;A_113_ARG
0.037 -25.225   3.980  -1.551 B_574_TRP;B_575_GLU;B_577_LYS;B_598_LYS;B_599_PHE
0.016  23.816   4.406   2.140 A_40_PHE;A_71_GLU;A_73_ASN;A_74_TRP;A_75_GLU;A_77_LYS;A_95_TRP;A_98_LYS;A_99_PHE
>1cpq
0.739  -4.385  -0.559  -2.526 A_14_PHE;A_122_HIS;A_126_ARG
0.018   3.503  -1.871  -4.463 A_17_LEU;A_18_GLY;A_21_MET;A_114_LEU;A_115_GLY;A_118_CYS;A_122_HIS
0.010  -3.189  -2.067   7.509 A_51_VAL;A_52_ALA;A_81_PHE;A_82_GLY;A_84_LYS;A_85_GLY;A_86_LYS;A_89_HIS
>1cpt
0.492  -1.835  -4.021   4.161 A_103_THR;A_267_ALA;A_317_PHE;A_370_PHE;A_375_HIS;A_376_MET;A_377_CYS;A_378_LEU;A_379_GLY
0.433  -4.200  -7.827  -6.317 A_78_ILE;A_80_TYR;A_98_VAL;A_99_ILE;A_188_PHE;A_266_THR;A_414_PHE
0.015   2.803  14.422  -6.225 A_24_ASP;A_281_ILE;A_285_ARG;A_310_TRP;A_407_PRO;A_409_LEU;A_418_PRO
>1cqx
0.543 -30.183 -12.335   3.779 A_206_ARG;A_208_TYR;A_226_GLU;A_234_GLY;A_235_TYR;A_236_VAL;A_237_SER
0.304   9.725  -4.454   4.974 B_98_VAL;B_102_LEU;B_126_TYR;B_133_LEU
0.276 -39.139   0.211 -10.191 A_274_GLY;A_275_GLY;A_301_GLY;A_302_ALA;A_303_ARG;A_331_ASP;A_348_LEU;A_370_PRO;A_373_PHE;A_400_LEU;A_401_PHE;A_403_GLU
0.273  -9.994  -5.557  -2.762 A_85_HIS;A_95_TYR;A_98_VAL;A_102_LEU;A_126_TYR;A_133_LEU
0.202  28.244 -12.605  -0.374 B_44_ASN;B_205_ILE;B_206_ARG;B_208_TYR;B_235_TYR;B_236_VAL;B_237_SER
0.169  39.202   2.500   9.802 B_274_GLY;B_275_GLY;B_301_GLY;B_303_ARG;B_331_ASP;B_348_LEU;B_370_PRO;B_373_PHE;B_400_LEU;B_401_PHE;B_403_GLU
0.099  16.210  -9.852   3.851 B_28_PHE;B_29_TYR;B_43_PHE;B_44_ASN
0.074  18.815   3.900   6.826 B_63_ALA;B_77_VAL;B_388_GLU;B_393_TYR
0.064 -15.310  -2.358  -9.789 A_56_ALA;A_57_LEU;A_58_ALA;A_59_ARG;A_60_ALA;A_61_VAL;A_62_TYR;A_63_ALA;A_64_TYR
0.058   1.487  -4.686   3.272 A_96_PRO;A_134_MET;B_95_TYR;B_96_PRO;B_99_GLY;B_123_ALA;B_126_TYR;B_127_GLY;B_128_ASN;B_130_ALA
0.036 -24.512  -1.966  -2.783 A_80_ASN;A_84_LYS;A_371_ILE;A_374_MET;A_393_TYR;A_394_GLU;A_395_VAL
0.032  24.760  -2.447   4.532 B_84_LYS;B_371_ILE;B_374_MET;B_394_GLU;B_395_VAL
0.025 -24.067 -11.842  -1.992 A_44_ASN;A_46_ALA;A_48_GLN
0.016   2.198   6.263   4.165 A_131_ASP;B_1_MET;B_2_LEU;B_64_TYR;B_128_ASN;B_129_LEU;B_132_VAL
0.015  33.217  -3.655   4.789 B_369_GLY;B_370_PRO;B_371_ILE;B_395_VAL;B_397_GLY;B_398_PRO;B_399_ASP;B_400_LEU;B_401_PHE
0.013 -22.676   7.831  11.739 A_183_VAL;A_184_ASN;A_185_PHE;A_186_GLU;A_189_GLN;A_255_PRO;A_256_TYR
>1cru
0.528  20.925  -0.755  -9.796 B_76_GLN;B_144_HIS;B_228_ARG;B_229_ASN;B_246_GLN;B_247_GLY;B_350_ALA;B_376_LEU
0.501 -16.111   7.091 -15.861 A_167_ASN;A_168_GLN;A_228_ARG;A_248_PRO;A_249_ASN;A_265_TRP;A_277_TYR;A_292_ASP;A_296_ASN;A_297_GLY
0.430 -20.439   0.701 -11.424 A_144_HIS;A_168_GLN;A_228_ARG;A_246_GLN;A_247_GLY;A_248_PRO;A_346_TRP
0.332  16.261  -8.481 -14.761 B_167_ASN;B_168_GLN;B_228_ARG;B_248_PRO;B_249_ASN;B_265_TRP;B_277_TYR;B_292_ASP;B_296_ASN
0.020  -7.051  17.216   2.466 A_214_SER;A_215_PHE;A_216_ASN;A_225_LEU;A_260_GLY;A_261_GLY;A_262_ASN;A_315_LYS;A_316_ASN
0.019 -20.092  -4.622  12.490 A_33_LEU;A_150_VAL;A_355_TYR;A_358_LYS
0.019 -26.510  -1.448  -5.778 A_45_ARG;A_76_GLN;A_231_GLN;A_246_GLN;A_376_LEU;A_406_ARG;A_408_ARG;A_424_ASP
0.019  13.290  -4.778  -6.921 B_228_ARG;B_229_ASN;B_245_GLU;B_246_GLN;B_247_GLY;B_248_PRO;B_250_SER;B_251_ASP;B_252_ASP;B_253_GLU;B_265_TRP;B_269_ALA;B_270_GLY
0.018 -14.739   4.943 -27.117 A_293_LEU;A_294_ALA;A_295_GLN;A_299_LYS;A_300_VAL
0.018  33.078   8.623  19.691 B_36_PRO;B_37_ASP;B_41_TRP;B_52_ARG;B_84_PHE;B_88_PHE;B_121_TYR;B_123_LYS;B_126_ASP
0.015  14.981  -6.368 -26.791 B_293_LEU;B_294_ALA;B_295_GLN;B_299_LYS;B_334_ASN
0.010  20.328   5.247  11.847 B_33_LEU;B_150_VAL;B_355_TYR
>1ct5
0.742  -4.955   4.208   6.879 A_46_VAL;A_48_LYS;A_90_ILE;A_221_GLY;A_222_MET;A_223_SER;A_238_ARG;A_239_ILE;A_240_GLY
0.022  -0.240   3.254  -5.369 A_42_LEU;A_65_GLU;A_88_HIS;A_111_GLU;A_177_ASN;A_217_LYS;A_235_ALA;A_236_GLU
>1ctj
0.974   2.852  -4.896   2.148 A_19_HIS;A_24_ASN;A_30_HIS;A_32_LEU;A_53_GLN;A_61_MET
>1ctt
0.620   5.651  -4.826  10.675 A_71_PHE;A_73_VAL;A_102_HIS;A_103_ALA;A_104_GLU;A_124_VAL;A_126_TYR;A_127_THR;A_128_PRO;A_129_CYS;A_132_CYS
0.027 -16.112  -8.617  -5.023 A_180_GLN;A_182_HIS;A_202_SER;A_203_HIS;A_204_MET;A_205_PRO;A_206_TYR;A_207_SER;A_208_LYS;A_209_SER;A_210_PRO;A_229_GLU
0.022  -2.268   0.636  13.425 A_90_MET;A_91_GLU;A_92_PHE;A_96_THR;A_97_MET;A_98_GLN;A_99_GLN;A_100_THR;A_101_VAL;A_102_HIS
0.019 -10.458  -5.940   6.958 A_227_TYR;A_228_ALA;A_233_PHE;A_234_ASN;A_235_PRO;A_236_THR;A_237_LEU;A_238_PRO
0.012   4.835  12.015   5.763 A_2_HIS;A_4_ARG;A_62_ALA;A_63_CYS;A_64_ALA;A_65_ARG;A_248_ASN;A_252_TYR;A_253_ASP
0.011  -3.573 -13.802   6.811 A_130_GLY;A_131_HIS;A_132_CYS;A_133_ARG;A_134_GLN;A_135_PHE;A_137_ASN;A_161_LEU;A_165_PHE;A_230_ASN;A_232_ALA;A_235_PRO
>1cv8
0.804  -8.747   5.071   1.041 A_22_GLY;A_23_TRP;A_24_CYS;A_25_ALA;A_64_GLY;A_65_LEU;A_119_GLY;A_120_HIS;A_121_ALA
0.031  19.492  -2.649   2.221 A_5_TYR;A_90_TYR;A_91_ASN;A_94_ASP;A_127_ASN;A_128_ALA;A_129_LYS;A_135_GLU
0.030  -4.922  13.471  -3.907 A_109_ARG;A_118_ALA;A_143_TRP;A_161_ASN;A_163_ASP;A_165_TYR
0.012  12.077   7.593   3.446 A_87_MET;A_137_ILE;A_150_GLN;A_151_ASP;A_152_ALA;A_153_LYS;A_154_ASN;A_155_ASN;A_156_VAL;A_167_TRP
>1cvr
0.512 -21.587  -0.352   3.057 A_163_ASP;A_209_THR;A_210_GLY;A_211_HIS;A_242_VAL;A_243_ALA;A_244_CYS;A_282_GLN;A_283_TYR;A_284_TRP
0.018  22.416   0.955  -8.023 A_33_GLN;A_383_SER;A_384_ASP;A_385_ASP;A_386_GLY;A_387_ASP;A_413_LEU;A_414_THR
0.017   9.674   7.424   6.849 A_308_ARG;A_345_LEU;A_375_TYR;A_377_GLY;A_378_ALA;A_379_ILE;A_418_VAL;A_419_GLY;A_420_TYR
0.011  -8.209   2.816  16.778 A_1_TYR;A_289_ARG;A_293_GLU;A_296_GLU;A_297_ILE;A_302_HIS;A_316_ASN;A_317_GLY;A_320_ALA
>1cxc
0.946  -2.946  -2.602   3.049 A_19_HIS;A_37_GLY;A_38_PRO;A_40_LEU;A_57_TYR;A_61_MET;A_79_TYR;A_100_MET
>1cxy
0.398  -8.266   0.559  -0.121 A_42_HIS;A_43_PRO;A_49_MET;A_60_ALA;A_61_TRP;A_64_LYS;A_70_HIS
>1cyj
0.975  -1.917  -4.817  -3.459 A_17_CYS;A_18_HIS;A_23_ASN;A_29_LYS;A_31_LEU;A_52_GLN;A_60_MET
>1cza
0.640  37.998   3.477   0.469 N_88_SER;N_230_ILE;N_231_GLY;N_232_THR;N_233_GLY;N_298_SER;N_299_GLY;N_300_MET;N_414_GLY;N_415_SER;N_416_LEU
0.221 -32.586  -3.473  -1.930 N_534_GLY;N_535_GLY;N_536_THR;N_603_SER;N_621_LYS;N_657_ASP;N_677_ILE;N_678_VAL;N_679_GLY;N_680_THR;N_681_GLY;N_682_SER;N_862_GLY;N_863_THR
0.108  33.953   6.418  -6.666 N_84_ASP;N_91_ARG;N_413_ASP;N_414_GLY;N_415_SER;N_418_LYS;N_445_SER;N_448_GLY;N_449_SER
0.046  29.811   0.438   2.588 N_155_SER;N_156_PHE;N_172_THR;N_173_LYS;N_208_ASN;N_209_ASP;N_210_THR;N_229_ILE;N_233_GLY;N_234_THR;N_235_ASN;N_260_GLU;N_291_GLN;N_294_GLU
0.041  34.437  10.814   0.613 N_86_GLY;N_87_GLY;N_88_SER;N_89_SER;N_90_PHE;N_175_PHE;N_232_THR
0.020 -16.683   6.842 -17.646 N_724_HIS;N_728_LEU;N_732_TYR;N_755_ARG;N_756_ASN;N_759_ILE;N_763_LYS
0.019  11.600  -0.534  -9.299 N_67_PHE;N_68_VAL;N_69_ARG;N_70_SER;N_459_VAL;N_463_LEU
0.018 -24.984  -3.017  -8.212 N_680_THR;N_746_SER;N_747_GLY;N_748_MET;N_749_TYR;N_750_LEU;N_751_GLY;N_782_PHE;N_783_GLU;N_784_THR
0.014 -14.068  13.358 -10.296 N_473_THR;N_476_HIS;N_477_PHE;N_723_THR;N_724_HIS;N_725_TYR;N_727_ARG
0.012  51.417 -10.945  -1.189 N_30_ARG;N_343_GLU;N_373_HIS;N_376_THR;N_377_ILE;N_380_PHE;N_426_ARG
0.010  59.755 -10.979  11.301 N_18_GLN;N_21_LYS;N_22_ILE;N_25_TYR;N_313_MET;N_318_LEU
>1d1g
0.504  20.317  -1.832  11.978 A_43_MET;A_44_GLY;A_45_ARG;A_46_ILE;A_63_LEU;A_64_THR;A_104_THR;A_105_VAL
0.367 -16.325   3.759   7.732 B_43_MET;B_44_GLY;B_45_ARG;B_46_ILE;B_47_THR;B_48_PHE;B_101_GLY;B_102_GLY;B_103_LYS;B_104_THR;B_105_VAL
0.215 -15.655   9.133  -1.947 B_23_SER;B_27_ASP;B_28_ARG;B_31_PHE;B_51_ILE
0.137  17.824  -9.395  -1.864 A_28_ARG;A_31_PHE;A_51_ILE;A_55_LEU;A_100_ILE
0.053  12.878  -4.410   5.837 A_15_ILE;A_47_THR;A_100_ILE;A_101_GLY;A_102_GLY;A_103_LYS;A_106_PHE;A_131_ILE
>1d1q
0.813  25.645  -0.089   8.970 A_15_LEU;A_16_GLY;A_17_ASN;A_18_PHE;A_19_CYS;A_20_ARG;A_53_HIS;A_133_ASP;A_135_TRP
0.683 -14.984   9.323  -5.750 B_13_ALA;B_14_LEU;B_15_GLY;B_16_ASN;B_17_PHE;B_18_CYS;B_19_ARG;B_52_HIS;B_132_ASP;B_134_TRP
0.011   1.029   2.979  -2.918 A_90_TYR;A_113_LYS;A_160_GLU;B_78_GLN;B_80_LYS;B_83_HIS
>1d1t
0.989 -50.336  11.297  -3.198 A_47_ARG;A_51_HIS;A_202_VAL;A_267_VAL;A_268_ILE;A_269_GLY;A_292_GLY;A_293_VAL
0.957  38.624  10.969   7.692 C_47_ARG;C_198_GLY;C_200_GLY;C_202_VAL;C_203_GLY;C_267_VAL;C_268_ILE;C_269_GLY;C_292_GLY
0.734  24.081 -21.667   3.278 C_308_PHE;D_48_THR;D_173_CYS;D_177_THR;D_202_VAL;D_291_VAL;D_292_GLY;D_293_VAL;D_316_CYS
0.397  46.581   6.103  -1.007 C_48_THR;C_57_MET;C_93_PHE;C_115_ASP;C_116_ILE;C_140_LEU;C_293_VAL;C_317_VAL;D_308_PHE
0.266 -12.273   4.281  -6.459 B_47_ARG;B_198_GLY;B_200_GLY;B_201_GLY;B_202_VAL;B_203_GLY;B_267_VAL;B_268_ILE;B_269_GLY;B_292_GLY
0.065  12.051  -5.509   6.955 C_259_ASN;C_282_HIS;C_285_TYR;D_100_CYS;D_101_ASN;D_102_ALA;D_110_LEU;D_111_CYS;D_112_ILE
0.052 -46.842   1.299  -8.562 A_57_MET;A_115_ASP;A_116_ILE;A_140_LEU;A_293_VAL;B_305_MET;B_308_PHE
0.048 -38.772 -11.213  -5.390 A_100_CYS;A_101_ASN;A_102_ALA;A_103_CYS;A_110_LEU;A_111_CYS;A_112_ILE;B_259_ASN;B_282_HIS;B_285_TYR
0.047 -19.080  17.536  -2.955 A_305_MET;A_308_PHE;A_309_THR;B_116_ILE;B_117_THR;B_293_VAL
0.045 -28.526  10.065   7.477 A_262_GLY;A_282_HIS;A_284_ASN;A_285_TYR;A_286_GLY;A_287_THR;A_310_GLY;A_311_ARG;A_312_THR;B_107_ASP
0.037 -52.479 -18.607  -2.720 A_34_LYS;A_113_ARG;A_152_ASP;A_153_GLU;A_154_SER;A_324_ARG
0.035 -22.810  18.636   5.250 A_282_HIS;A_283_MET;A_284_ASN;A_309_THR;B_110_LEU;B_111_CYS;B_112_ILE;B_116_ILE
0.031  19.474 -20.078  10.207 D_48_THR;D_57_MET;D_58_VAL;D_115_ASP;D_116_ILE;D_117_THR;D_118_GLY;D_139_PHE;D_140_LEU
0.029  12.142   9.845   6.662 B_41_LEU;B_372_THR;B_373_PHE;C_217_ARG
0.025 -65.621 -22.573  -4.838 A_3_ALA;A_4_GLY;A_31_PRO;A_75_SER;A_76_ILE;A_77_GLY;A_78_GLU
0.023  46.414  -3.741 -10.622 C_100_CYS;C_101_ASN;C_102_ALA;C_110_LEU;C_111_CYS;C_112_ILE;D_259_ASN;D_282_HIS;D_283_MET
0.013  28.694 -27.929  -0.081 D_47_ARG;D_198_GLY;D_199_LEU;D_200_GLY;D_201_GLY;D_202_VAL;D_203_GLY;D_267_VAL;D_268_ILE;D_368_ARG
0.011  16.541 -21.390  -1.294 D_93_PHE;D_94_LEU;D_171_ILE;D_172_GLY;D_173_CYS;D_174_GLY;D_176_SER;D_177_THR;D_318_PHE;D_319_GLY;D_321_LEU;D_327_VAL
0.011  17.783 -12.442   6.607 C_283_MET;C_284_ASN;C_309_THR;D_94_LEU;D_110_LEU;D_111_CYS;D_114_SER;D_116_ILE;D_317_VAL
>1d2e
0.971 -59.419  25.906   1.008 A_13_ASP;A_14_HIS;A_15_GLY;A_16_LYS;A_17_THR;A_18_THR;A_19_LEU;A_38_TYR;A_96_VAL;A_127_ASN;A_128_LYS;A_166_ALA;A_167_LEU
0.954  35.766 -30.356  11.352 B_67_ASP;B_68_HIS;B_69_GLY;B_70_LYS;B_71_THR;B_72_THR;B_73_LEU;B_150_VAL;B_181_ASN;B_182_LYS;B_220_ALA;B_221_LEU
0.845 -46.041 -30.421  10.930 D_67_ASP;D_68_HIS;D_69_GLY;D_70_LYS;D_71_THR;D_72_THR;D_73_LEU;D_150_VAL;D_181_ASN;D_182_LYS;D_220_ALA;D_221_LEU
0.797   7.375  16.270   4.296 C_67_ASP;C_68_HIS;C_69_GLY;C_70_LYS;C_71_THR;C_72_THR;C_73_LEU;C_150_VAL;C_181_ASN;C_182_LYS;C_220_ALA
0.210 -16.733  -0.938  -6.951 D_347_GLN;D_348_PRO;D_349_HIS;D_440_PRO;D_441_ALA;D_442_MET
0.111 -31.066 -15.377 -15.343 D_380_SER;D_381_LEU;D_420_GLN;D_421_ARG;D_422_PHE
0.109 -30.874  -5.316  11.242 A_200_LEU;A_201_GLU;A_202_LYS;A_203_PRO;A_204_PHE;A_228_GLY;A_229_ILE;A_288_LYS;D_204_THR;D_205_GLU;D_206_PHE;D_207_GLY
0.107 -26.735  16.153   6.595 A_325_PHE;A_326_SER;A_327_LEU;A_367_ARG;A_368_PHE;A_369_THR
0.064  29.335  -4.208 -27.580 B_307_GLU;B_308_MET;B_309_PHE;B_310_HIS;B_321_ASN;B_322_LEU;B_323_GLY
0.055 -15.029 -14.048 -23.571 D_295_HIS;D_335_ARG;D_384_ASP;D_385_MET;D_411_ARG
0.045  52.661   8.397  -5.646 B_347_GLN;B_440_PRO;B_441_ALA;B_442_MET;C_347_GLN;C_348_PRO
0.026  53.511  10.730  26.387 C_266_TYR;C_274_VAL;C_276_THR;C_307_GLU;C_308_MET;C_309_PHE;C_322_LEU;C_323_GLY;C_324_ALA
0.023 -21.107   5.443  24.860 A_212_TYR;A_222_THR;A_252_ILE;A_253_GLU;A_254_MET;A_255_PHE;A_256_HIS;A_267_ASN;A_268_LEU;A_269_GLY;A_270_ALA
0.022 -29.991 -13.388  13.084 D_162_ARG;D_202_LEU;D_205_GLU;D_206_PHE
0.022  46.841  -9.495 -17.346 B_379_PHE;B_380_SER;B_381_LEU;B_382_THR;B_383_TRP;B_421_ARG;B_422_PHE;B_423_THR;B_425_ARG
0.017  32.286   1.112 -32.918 B_266_TYR;B_268_ILE;B_271_ARG;B_274_VAL;B_307_GLU;B_323_GLY;B_325_LEU
0.017  64.472 -17.593 -13.360 B_366_ARG;B_367_HIS;B_368_LYS;B_369_PRO;B_370_PHE;B_374_PHE;B_426_ASP;B_431_ILE
0.014 -42.697  -6.258 -28.626 D_307_GLU;D_308_MET;D_309_PHE;D_313_LEU;D_316_ALA;D_320_ASP;D_321_ASN;D_322_LEU
0.013 -11.890  17.269   0.985 A_323_VAL;A_330_ASP;A_331_MET;A_332_ALA;A_357_ARG
0.012  43.446  20.334  10.587 C_379_PHE;C_380_SER;C_381_LEU;C_382_THR;C_383_TRP;C_421_ARG;C_422_PHE
0.011  61.641  10.758  24.045 C_266_TYR;C_267_SER;C_268_ILE;C_269_PRO;C_271_ARG;C_272_GLY;C_273_THR;C_274_VAL;C_325_LEU
>1d2f
0.810 -12.746  -0.451   1.353 A_61_TYR;B_96_VAL;B_97_ILE;B_121_TYR;B_201_ASP;B_203_ILE;B_232_SER;B_233_LYS
0.648  13.902  -0.355  -1.343 A_96_VAL;A_97_ILE;A_121_TYR;A_201_ASP;A_203_ILE;A_232_SER;A_233_LYS;B_61_TYR
0.035 -11.957  11.446  -6.092 A_58_VAL;A_59_PHE;A_60_GLY;A_61_TYR;A_62_SER;B_37_ASP;B_38_MET;B_236_ASN;B_238_PRO;B_239_ALA
0.014  11.138  10.879   6.317 A_37_ASP;A_38_MET;A_236_ASN;A_238_PRO;A_239_ALA;B_58_VAL;B_59_PHE;B_60_GLY;B_61_TYR;B_62_SER
0.010 -22.607   0.980 -13.242 B_34_THR;B_339_GLN;B_349_ALA;B_350_ILE;B_351_MET;B_352_PRO;B_355_THR
>1d2n
0.976   4.242  -1.366  -3.008 A_30_TYR;A_74_HIS;A_75_SER;A_76_GLY;A_77_LYS;A_78_THR;A_79_ALA;A_80_LEU;A_235_ILE;A_236_LYS
0.011  18.978   5.337   9.038 A_230_LYS;A_231_VAL;A_232_TRP;A_261_LEU;A_265_GLY;A_266_ALA
>1d2s
0.439  -9.619   0.170   1.141 A_46_GLY;A_55_PHE;A_95_MET;A_116_SER;A_121_MET
0.016  16.374   1.847  -1.084 A_35_ARG;A_36_THR;A_37_TRP;A_38_ASP;A_86_GLY;A_144_ASP;A_145_GLY;A_146_CYS
0.011  11.026  -6.664   4.347 A_2_PRO;A_3_ALA;A_4_VAL;A_5_HIS;A_6_LEU;A_88_TRP;A_146_CYS;A_147_LEU;A_148_ARG;A_168_ARG;A_170_CYS
>1d2z
0.163 -47.778   1.495  -2.405 D_61_ILE;D_62_PRO;D_63_LYS;D_64_GLY;D_65_MET;D_67_VAL;D_87_LYS;D_117_TRP;D_120_SER;D_121_GLY;D_125_GLU;D_127_PRO
0.032 -14.486 -10.365   5.595 C_24_HIS;C_26_SER;C_28_LEU;C_29_ASP;C_97_THR;C_99_GLN;C_100_THR;D_168_LEU;D_169_ILE
0.023   2.416  -1.893  -4.939 B_112_MET;B_115_ASP;C_48_HIS;C_52_LEU;C_109_LYS;C_110_LEU;C_111_HIS;C_112_ASN;C_113_ALA
0.018  27.134   1.926   6.840 A_12_ALA;A_13_ILE;A_14_ARG;A_15_LEU;A_70_GLY;A_71_GLY;A_74_ASN;A_75_HIS;B_143_SER
0.015  34.608  -2.332   6.850 A_8_ASP;A_73_TYR;A_74_ASN;A_75_HIS;A_76_THR;A_79_THR;B_146_ASP;B_160_ARG;B_168_LEU
0.013  28.372  -3.093  -8.451 A_44_TYR;A_47_GLN;A_72_GLN;A_73_TYR;B_56_LYS;B_139_ALA;B_140_GLU;B_141_LEU
0.012 -27.040  -2.242  -7.627 C_65_TYR;C_67_ASP;C_68_GLN;C_93_GLN;C_94_TYR;D_56_LYS;D_139_ALA;D_140_GLU
0.012 -25.987   3.106  10.584 C_35_ARG;D_47_ILE;D_143_SER;D_147_PHE
0.011  24.944  10.817  -2.994 A_50_GLN;A_54_GLN;A_63_ASN;A_64_GLU;A_67_ASN;A_68_ILE;B_51_ASN
0.010  35.968   3.097  13.011 A_8_ASP;A_9_ASN;A_10_THR;A_11_MET;A_12_ALA;A_76_THR;A_77_VAL;A_78_GLN;A_99_TYR;A_100_VAL
>1d4m
0.684  24.193  -3.908  -1.854 1_95_ILE;1_117_MET;1_119_VAL;1_146_TYR;1_183_ILE;1_186_ILE;1_219_ILE;1_240_PHE
0.280 -10.351  25.236  -7.273 1_17_THR;1_53_VAL;1_55_ASN;3_113_SER;3_170_TRP;3_171_ILE;3_219_ASP
0.158  12.098 -14.516  -4.601 1_187_SER;1_188_ILE;1_189_GLY;1_191_ALA;1_193_SER;1_213_LEU;2_207_SER;2_208_VAL
0.032  14.844  -7.079  -0.650 1_97_THR;1_192_TYR;1_193_SER;1_194_ASN;1_214_ASN;1_216_LEU
0.032   0.147  26.325   1.060 3_109_HIS;3_110_TRP;3_174_THR;3_175_HIS;3_176_TYR;3_177_ARG;3_178_LEU;3_185_THR;3_223_ARG
0.019  17.956  18.900 -13.100 4_6_THR;4_7_GLN;4_8_LYS;4_26_TYR;4_43_GLN
0.017  26.091  17.145 -14.271 3_19_PHE;3_20_GLN;4_27_THR;4_28_ASN;4_29_ILE;4_31_TYR
0.014  16.414  24.919 -26.407 1_5_GLU;1_7_ILE;4_4_VAL;4_16_LEU;4_17_SER;4_21_ASN;4_22_SER;4_25_HIS
0.011   0.832 -32.125 -14.023 2_54_THR;2_94_GLN;2_95_ASN;2_98_TYR;2_99_HIS;2_252_TYR;2_255_LEU
0.010  32.034  18.976  -7.581 3_6_ASN;3_10_SER;3_11_THR
>1d5c
0.940   6.891   6.166   4.900 A_11_ALA;A_12_VAL;A_13_GLY;A_14_LYS;A_15_THR;A_16_SER;A_17_ILE;A_26_PHE;A_114_ASN;A_115_LYS;A_145_ALA
>1d7o
0.923  -1.066  -3.476   3.763 A_14_ALA;A_15_GLY;A_16_ILE;A_126_SER;A_127_LEU;A_128_ALA
0.133  19.902  -1.269  -2.680 A_178_TYR;A_179_ILE;A_183_ARG;A_185_ILE;A_240_MET;A_243_TYR;A_285_LEU
0.052  15.042 -12.545  -2.635 A_135_LYS;A_136_PRO;A_137_LEU;A_185_ILE;A_186_PRO;A_187_GLY;A_188_TYR;A_189_GLY;A_190_GLY;A_193_SER
0.035  11.451  -2.725   2.454 A_178_TYR;A_188_TYR;A_223_ALA;A_224_GLY;A_225_PRO;A_226_LEU;A_236_PHE;A_237_ILE
0.013  12.842   6.206  -2.998 A_222_SER;A_223_ALA;A_224_GLY;A_254_LEU;A_279_ILE;A_280_TYR;A_281_VAL;A_282_ASP;A_283_ASN;A_284_GLY;A_285_LEU;A_286_ASN
>1dbt
0.884 -28.517   3.637   3.780 A_66_ILE;A_69_THR;B_9_ALA;B_11_ASP;B_33_LYS;B_123_THR;B_182_PRO;B_183_GLY;B_185_ARG;B_194_GLN;B_212_VAL;B_213_VAL;B_214_GLY;B_215_ARG
0.862  30.394   9.985  -3.522 C_9_ALA;C_11_ASP;C_33_LYS;C_60_ASP;C_123_THR;C_182_PRO;C_183_GLY;C_194_GLN;C_212_VAL;C_215_ARG
0.829  -1.095  -6.638  -3.127 A_9_ALA;A_11_ASP;A_33_LYS;A_182_PRO;A_183_GLY;A_185_ARG;A_194_GLN;A_212_VAL;A_213_VAL;A_214_GLY;A_215_ARG;B_66_ILE;B_69_THR
0.035  41.940   9.577   3.606 C_64_HIS;C_88_HIS;C_90_ALA;C_120_THR;C_121_GLN;C_122_LEU;C_125_THR;C_134_LEU;C_147_TYR
>1dek
0.851 -18.446  -1.184   1.970 A_33_ALA;A_36_ILE;A_132_ARG;A_135_MET;A_136_GLN;A_175_ASP;A_177_ARG;A_208_THR;A_209_GLU
0.415  19.038   1.411  -3.026 B_32_LEU;B_33_ALA;B_36_ILE;B_135_MET;B_136_GLN;B_139_GLY;B_140_THR;B_175_ASP;B_177_ARG
0.148  24.587  16.935   4.386 B_9_VAL;B_10_LYS;B_11_ARG;B_12_SER;B_13_GLY;B_14_LYS;B_15_ASP;B_16_THR;B_17_THR;B_195_VAL;B_197_ARG;B_223_ASN;B_230_LEU
0.070 -25.075   8.193  -4.933 A_9_VAL;A_10_LYS;A_11_ARG;A_12_SER;A_13_GLY;A_14_LYS;A_15_ASP;A_16_THR
0.070  20.580  14.235  -2.877 B_6_LEU;B_7_SER;B_8_GLY;B_9_VAL;B_10_LYS;B_12_SER;B_14_LYS;B_176_THR;B_177_ARG;B_195_VAL;B_211_GLY;B_212_LEU
0.052 -22.164  11.684   2.902 A_7_SER;A_8_GLY;A_9_VAL;A_12_SER;A_194_HIS;A_195_VAL;A_196_VAL;A_210_ALA;A_211_GLY;A_212_LEU
0.022  23.394   6.986   2.250 B_14_LYS;B_15_ASP;B_175_ASP;B_177_ARG
0.018  14.608  26.552   2.369 B_219_LEU;B_220_VAL;B_221_ILE;B_222_THR;B_237_THR
0.016  14.838  -0.452   4.127 B_30_TYR;B_31_GLN;B_32_LEU;B_33_ALA;B_34_GLY;B_35_PRO;B_36_ILE;B_37_LYS;B_38_ASP;B_58_ARG;B_175_ASP
>1dgf
0.977 -14.855 -15.297   4.389 D_74_VAL;D_75_HIS;D_146_VAL;D_161_PHE;D_354_ARG;D_358_TYR
0.966  15.024  15.826   4.415 C_74_VAL;C_75_HIS;C_146_VAL;C_161_PHE;C_354_ARG;C_358_TYR
0.965 -14.878  15.669  -4.469 B_74_VAL;B_75_HIS;B_146_VAL;B_161_PHE;B_354_ARG;B_358_TYR
0.960  15.258 -15.803  -5.029 A_70_VAL;A_71_HIS;A_142_VAL;A_350_ARG;A_354_TYR
0.430  31.700 -24.778  -7.224 A_147_PRO;A_194_PHE;A_197_SER;A_199_ARG;A_211_TYR;A_442_PHE
0.382  29.823  28.116   9.276 C_151_PRO;C_198_PHE;C_215_TYR;C_302_VAL;C_305_HIS
0.285 -30.477  28.631  -6.842 B_151_PRO;B_152_ILE;B_194_HIS;B_198_PHE;B_302_VAL;B_446_PHE;B_450_VAL
0.186 -30.030 -27.947   7.654 D_151_PRO;D_152_ILE;D_194_HIS;D_198_PHE;D_215_TYR;D_302_VAL;D_446_PHE;D_450_VAL
0.115   3.299 -11.548  12.658 C_30_GLY;C_59_ASP;C_63_HIS;D_368_PRO;D_369_ASN;D_371_LEU;D_372_HIS;D_385_ASN;D_387_GLN
0.067  16.438  -3.654   7.645 A_115_GLU;A_166_ARG;A_171_HIS;C_68_ARG;C_325_TYR;C_326_PHE;C_330_GLU;D_389_ASP
0.034 -17.297   6.308   9.912 B_169_LYS;B_170_ARG;B_171_ASN;B_172_PRO;B_175_HIS;C_389_ASP;C_403_ASN;D_67_GLU;D_68_ARG;D_326_PHE
0.027  22.797   2.294 -24.968 A_10_HIS;A_14_GLN;A_262_PHE;A_266_ALA;A_317_ASN;C_173_GLN
0.026  -5.681 -11.945 -13.030 A_365_ASN;A_368_HIS;A_379_VAL;A_381_ASN;A_382_TYR;A_383_GLN;A_384_ARG;A_394_GLN;B_30_GLY;B_59_ASP;B_63_HIS
0.025 -16.998  -8.397 -24.510 A_394_GLN;A_395_GLY;A_396_GLY;A_397_ALA;A_398_PRO;B_11_GLN;B_15_TRP;B_323_VAL;D_173_GLN
0.023  22.959  -2.526  24.500 A_169_GLN;C_11_GLN;C_266_PHE;C_270_ALA;C_321_ASN;C_322_PRO
0.023 -22.883   1.634  24.498 B_173_GLN;D_266_PHE;D_270_ALA;D_321_ASN;D_322_PRO
0.020 -17.080  -3.441  -7.773 A_385_ASP;B_68_ARG;B_325_TYR;B_326_PHE;B_330_GLU;D_119_GLU;D_170_ARG;D_175_HIS
0.020 -23.568  -3.220 -24.635 B_7_PRO;B_11_GLN;B_14_HIS;B_266_PHE;B_270_ALA;B_321_ASN;D_173_GLN
0.017  -2.958  12.015  13.819 C_369_ASN;C_371_LEU;C_372_HIS;C_383_VAL;C_385_ASN;C_387_GLN;D_29_THR;D_30_GLY;D_31_ALA;D_59_ASP;D_63_HIS
0.016  15.922   8.765 -24.538 A_11_TRP;A_15_ARG;A_319_VAL;B_398_GLN;B_399_GLY;B_400_GLY;B_401_ALA;B_402_PRO
0.012  17.120   6.341  -9.009 A_63_GLU;A_64_ARG;B_389_ASP;B_403_ASN;C_169_LYS;C_170_ARG;C_175_HIS
0.011  37.968  22.905   7.069 C_201_SER;C_202_ASP;C_203_ARG;C_244_ASN;C_446_PHE;C_451_LEU;C_455_GLN
>1dgj
0.932   1.520  -4.054   3.915 A_535_ARG;A_655_HIS;A_657_GLN;A_697_ALA;A_698_GLY;A_700_SER;A_807_GLN;A_868_GLY;A_869_GLU
0.263   4.839  22.863  11.215 A_262_GLY;A_266_GLU;A_325_HIS;A_328_THR;A_329_PRO;A_332_TYR;A_492_PRO;A_494_SER;A_525_ALA
0.220  12.335   7.537  16.837 A_257_PHE;A_499_LEU;A_502_LEU;A_629_ASP;A_753_ASP;A_754_CYS
0.159 -12.071  -5.282  21.497 A_394_HIS;A_637_TRP;A_687_ASP;A_688_THR;A_689_SER;A_690_LYS;A_691_THR;A_692_PRO;A_742_ARG
0.087  -1.772  -0.276  16.668 A_392_ALA;A_394_HIS;A_395_LEU;A_633_THR;A_653_GLU;A_693_ASN;A_694_SER;A_695_GLY;A_696_PRO;A_701_ARG
0.019 -13.935  -5.702  13.705 A_415_VAL;A_416_GLN;A_650_ASN;A_684_VAL;A_685_MET;A_686_ASN;A_687_ASP;A_688_THR;A_690_LYS;A_691_THR
>1dgp
0.417 -30.956   5.058  -0.726 A_73_PHE;A_167_LYS;A_205_ASN
0.365  33.992   2.249   6.057 B_139_PHE;B_143_GLN;B_164_ASP;B_165_VAL;B_166_GLY;B_167_LYS
0.170 -16.439   5.999   5.273 A_30_TRP;A_31_LYS;A_32_PHE;A_33_PRO;A_73_PHE;A_74_LEU;A_75_ILE;A_77_ASP;A_78_VAL
0.128  17.451   6.665   8.998 B_30_TRP;B_31_LYS;B_32_PHE;B_33_PRO;B_74_LEU;B_77_ASP;B_78_VAL
0.037  28.816   5.495   0.587 B_46_PHE;B_49_VAL;B_73_PHE;B_295_TRP
0.022 -10.766   1.370   1.485 A_30_TRP;A_90_TYR;A_93_ARG;A_108_LYS;A_109_PRO;A_110_GLU;A_111_GLU
0.011 -32.637  13.402  -1.162 A_206_ASP;A_209_SER;A_213_GLU;A_228_CYS
0.010 -14.501   7.591  13.724 A_32_PHE;A_33_PRO;A_34_SER;A_35_PHE;A_36_LYS;A_37_ALA;A_38_VAL;A_39_ARG
>1dhs
0.185   2.557  -7.838  -3.899 A_96_THR;A_98_ASN;A_99_LEU;A_273_LEU;A_274_GLY;A_275_GLY;A_298_ILE;A_299_ASN;A_300_THR;A_335_ALA
0.038  17.935  -7.453   4.631 A_41_PHE;A_44_THR;A_45_GLY;A_47_GLN;A_48_ALA;A_49_THR;A_51_PHE
0.034   4.205  -0.187 -11.900 A_275_GLY;A_276_GLY;A_279_LYS;A_280_HIS;A_308_ASP;A_309_SER;A_310_GLY;A_311_ALA
0.029  13.394   0.483  -9.080 A_297_TYR;A_311_ALA;A_312_ARG;A_313_PRO;A_314_ASP;A_328_PRO;A_329_VAL;A_330_LYS;A_332_TYR
0.024  15.388  -7.020  13.625 A_34_TYR;A_35_ARG;A_37_LEU;A_38_LEU;A_41_PHE;A_341_LEU
0.021 -16.818 -14.055  -3.375 A_156_ASN;A_165_ASN;A_168_TYR;A_232_SER;A_235_ASP;A_236_MET
0.014  -1.374 -13.770   3.323 A_98_ASN;A_101_SER;A_102_SER;A_103_GLY;A_158_ILE;A_160_ASN;A_161_LEU
0.011  -3.928  -0.395 -11.409 A_123_THR;A_226_PRO;A_275_GLY;A_276_GLY;A_277_VAL;A_278_VAL;A_279_LYS;A_280_HIS;A_281_HIS
0.010  12.249  -7.572  -1.830 A_47_GLN;A_298_ILE;A_299_ASN;A_300_THR;A_331_VAL;A_332_TYR;A_333_ALA;A_334_ASP;A_338_VAL
>1dj2
0.752 -23.576  -6.417  -5.453 A_31_ASP;A_32_GLU;A_33_GLY;A_34_LYS;A_35_GLY;A_36_LYS;A_37_LEU;A_60_THR;A_283_VAL;A_348_THR;A_349_LYS
0.441  23.059   6.759  -3.838 B_31_ASP;B_32_GLU;B_33_GLY;B_34_LYS;B_35_GLY;B_36_LYS;B_60_THR;B_348_THR;B_349_LYS
0.362  15.247  -0.274   8.655 A_162_ARG;B_145_ILE;B_146_GLY;B_147_THR;B_242_GLN;B_246_LEU;B_256_VAL;B_257_THR;B_291_VAL
0.109 -14.777   0.047   8.012 A_145_ILE;A_147_THR;A_242_GLN;A_246_LEU;A_255_PHE;A_256_VAL;A_257_THR;A_291_VAL;B_162_ARG
0.044  18.295   7.508   6.551 B_55_ALA;B_56_ASN;B_57_ALA;B_58_GLY;B_72_HIS
0.042  -0.233  -1.240  18.451 A_136_ARG;A_157_SER;A_158_SER;A_161_ILE;A_186_ASP;B_136_ARG;B_157_SER;B_161_ILE;B_186_ASP
0.034  -0.148  -0.369   3.807 A_52_GLN;A_156_TYR;A_159_LYS;A_160_VAL;A_248_ILE;A_258_SER;A_260_SER;A_268_THR;B_160_VAL;B_248_ILE;B_258_SER;B_260_SER
0.025  16.166  15.325   7.986 B_55_ALA;B_70_ALA;B_71_LEU;B_72_HIS;B_73_LEU;B_97_GLY;B_98_LEU;B_101_GLU
>1dj3
0.762  24.102  -7.263   4.622 B_30_ASP;B_31_GLU;B_32_GLY;B_33_LYS;B_34_GLY;B_35_LYS;B_59_THR;B_347_THR;B_348_LYS;B_434_PRO
0.616 -24.471   6.864   4.814 A_30_ASP;A_31_GLU;A_32_GLY;A_33_LYS;A_35_LYS;A_59_THR;A_347_THR;A_348_LYS;A_434_PRO
0.574  11.697 -10.257 -12.280 B_54_ALA;B_55_ASN;B_93_HIS;B_124_LEU;B_148_LYS;B_149_ARG;B_150_GLY;B_151_ILE
0.374 -14.806  -1.721  -7.873 A_149_ARG;A_241_GLN;A_245_LEU;A_254_PHE;A_255_VAL;A_256_THR;A_289_ARG;A_290_VAL
0.243   0.057  -1.235 -19.147 A_135_ARG;A_156_SER;A_160_THR;B_135_ARG;B_153_PRO;B_156_SER;B_157_SER;B_160_THR;B_185_ASP
0.194 -13.034   9.771 -12.342 A_54_ALA;A_55_ASN;A_124_LEU;A_148_LYS;A_149_ARG;A_150_GLY;A_151_ILE
0.098  -1.742   0.386  -4.110 A_51_GLN;A_155_TYR;A_247_ILE;A_248_ASP;A_257_SER;A_258_SER;A_259_SER;B_159_VAL
0.090  14.641   1.789  -7.846 B_149_ARG;B_241_GLN;B_245_LEU;B_254_PHE;B_255_VAL;B_256_THR;B_289_ARG;B_290_VAL
0.032 -19.070   7.032  -1.613 A_29_GLY;A_30_ASP;A_33_LYS;A_56_ALA;A_57_GLY;A_58_HIS;A_240_GLY
0.031   4.558  -7.816 -17.652 B_124_LEU;B_125_PHE;B_127_LEU;B_128_HIS;B_129_GLN;B_131_VAL;B_132_ASP;B_150_GLY;B_153_PRO;B_154_CYS;B_157_SER;B_182_LEU
0.021  -4.237   8.153 -21.250 A_127_LEU;A_128_HIS;A_129_GLN;A_130_THR;A_131_VAL;A_132_ASP;A_153_PRO;A_182_LEU;A_186_ALA;A_193_PHE
0.017  23.619  -2.676 -10.768 B_147_THR;B_290_VAL;B_291_GLY;B_315_GLY;B_318_THR;B_320_ARG;B_322_ARG
0.017  16.491  -5.746  -3.511 B_30_ASP;B_33_LYS;B_49_ARG;B_55_ASN;B_56_ALA;B_57_GLY;B_58_HIS;B_240_GLY;B_241_GLN
0.014   9.357   2.867 -17.925 A_160_THR;A_161_ARG;A_162_ASN;B_132_ASP;B_135_ARG;B_136_GLU;B_139_LEU
0.014   5.568 -14.635 -23.210 B_125_PHE;B_126_ASP;B_127_LEU;B_130_THR;B_183_PHE;B_193_PHE;B_203_GLU
0.011 -23.562   3.072 -10.235 A_147_THR;A_290_VAL;A_314_PHE;A_315_GLY;A_318_THR;A_320_ARG;A_322_ARG
0.011  18.410  -1.361 -17.907 B_136_GLU;B_142_SER;B_143_PHE;B_144_ILE;B_145_GLY;B_146_THR;B_147_THR
>1djx
0.727  49.490  -9.126 -10.325 A_179_HIS;A_180_ASN;A_209_GLU;A_211_ASP;A_224_HIS;A_258_GLU;A_419_TYR
0.676 -12.901  -6.118 -15.698 B_179_HIS;B_180_ASN;B_209_GLU;B_211_ASP;B_224_HIS;B_258_GLU;B_417_ARG;B_419_TYR;B_420_PRO
0.168 -34.101  -0.632   1.175 B_155_PHE;B_160_ARG;B_458_LEU;B_459_GLY;B_462_GLN;B_587_SER;B_588_THR;B_602_HIS;B_604_LEU;B_610_GLN
0.115  31.340   9.255   2.169 A_155_PHE;A_458_LEU;A_459_GLY;A_462_GLN;A_587_SER;A_588_THR;A_589_ILE;A_602_HIS;A_604_LEU
0.068 -25.520 -13.186   6.172 B_164_GLN;B_174_LEU;B_470_VAL;B_471_LEU;B_472_LYS;B_473_PRO;B_564_ASP;B_565_LEU;B_592_ASN
0.057 -57.031  -9.815   7.396 B_84_ARG;B_502_ARG;B_504_ILE;B_553_ASP;B_598_TYR
0.050  28.167  26.976  -9.668 A_508_GLN;A_509_LEU;A_510_PRO;A_511_LYS;A_519_ILE;A_520_VAL;A_546_ASN;A_547_GLY;A_548_PHE
0.049  27.856  25.281   5.184 A_148_LEU;A_612_PRO;A_613_SER
0.034  28.263  -2.999   5.106 A_174_LEU;A_460_CYS;A_463_ASP;A_470_VAL;A_471_LEU;A_473_PRO;A_564_ASP;A_565_LEU;A_566_ALA;A_590_PRO
0.030   8.861  15.288   4.762 A_108_GLN;A_502_ARG;A_598_TYR;A_619_LYS
0.018  25.584  29.953  -2.491 A_76_LEU;A_507_GLN;A_508_GLN;A_548_PHE;A_549_ASN
0.016  15.537  26.040  -9.401 A_543_ILE;A_546_ASN;A_549_ASN;A_550_PRO;A_551_ARG;A_552_TRP
0.016 -13.800  -8.260 -25.171 B_422_GLY;B_425_THR
0.016 -37.856 -10.200  12.069 B_156_SER;B_591_TRP;B_592_ASN;B_593_SER;B_594_LEU;B_595_LYS;B_596_GLN;B_622_ILE
0.016 -32.204  -8.391   2.918 B_155_PHE;B_459_GLY;B_460_CYS;B_463_ASP;B_566_ALA;B_567_LEU;B_568_VAL;B_588_THR;B_589_ILE;B_590_PRO;B_591_TRP;B_592_ASN;B_593_SER
0.015  -0.019  -7.064   3.251 B_364_ILE;B_365_ILE;B_366_TYR;B_367_CYS;B_385_PHE;B_386_TYR
0.014  55.725 -14.523  -2.834 A_257_LEU;A_258_GLU;A_259_ASN;A_260_HIS;A_306_LYS;A_307_GLY;A_308_LYS
0.012 -38.583   0.898   8.083 B_149_SER;B_150_ALA;B_151_ASP;B_152_GLY;B_153_ASN;B_154_ALA;B_155_PHE;B_156_SER;B_157_LEU;B_160_ARG;B_602_HIS
0.011  -7.878  -8.459  -9.153 B_256_SER;B_306_LYS;B_369_SER;B_370_VAL;B_388_MET;B_389_ALA;B_390_SER;B_417_ARG
>1dk0
0.885  10.493  15.315   3.673 A_32_HIS;A_42_SER;A_75_TYR;A_83_HIS;A_137_TYR;A_140_MET
0.577 -11.050 -15.933   3.462 B_32_HIS;B_37_VAL;B_75_TYR;B_83_HIS;B_137_TYR;B_140_MET
0.014  17.327  -1.451 -11.891 A_11_PHE;A_19_TYR;A_22_GLN;A_23_TRP;A_26_THR;A_65_THR;A_95_GLY;A_96_ASP;A_112_ASP
0.011   2.996  -2.302 -11.936 A_99_SER;A_107_SER;A_108_ILE;A_109_GLN;A_111_PRO;B_99_SER;B_100_GLY;B_101_GLY;B_104_SER;B_105_PRO;B_107_SER
>1dkt
0.598  -0.977  -4.233  -3.309 A_8_TYR;A_11_LYS;A_20_ARG;A_49_GLN;A_50_GLN;B_11_LYS;B_20_ARG
0.064  -9.597   0.502   7.904 A_12_TYR;A_20_ARG;A_21_HIS;A_57_TYR;A_66_ILE;A_67_LEU;A_68_LEU
0.058  11.681   4.143  -6.928 B_12_TYR;B_19_TYR;B_20_ARG;B_21_HIS;B_57_TYR;B_68_LEU;B_69_PHE
0.044  -2.998   8.898   2.859 A_5_GLN;A_7_TYR;A_23_MET;A_24_LEU;A_25_PRO;A_65_HIS;B_7_TYR
>1dku
0.795 -12.970  10.453  10.219 A_224_ASP;A_226_ILE;A_227_ILE;A_228_ASP;A_229_THR;A_230_ALA;A_231_GLY;A_232_THR;A_233_ILE
0.762  13.490  10.249 -10.790 B_224_ASP;B_226_ILE;B_227_ILE;B_228_ASP;B_229_THR;B_230_ALA;B_231_GLY;B_232_THR;B_233_ILE
0.362   8.531  -3.719  13.478 A_106_LYS;A_108_ARG;A_109_SER;A_110_ARG;B_141_GLN;B_149_ASP;B_150_HIS;B_312_VAL;B_313_SER;B_316_PHE
0.239  -7.440  -1.491 -12.190 A_141_GLN;A_150_HIS;A_316_PHE;B_106_LYS;B_107_ALA;B_108_ARG;B_109_SER
0.028 -11.352  -1.608   9.814 A_97_TYR;A_98_TYR;A_99_GLY;A_100_TYR;A_101_ALA;A_102_ARG;A_103_GLN;A_226_ILE
0.023  22.400  25.065  -6.193 B_241_VAL;B_246_LYS;B_247_GLU;B_248_VAL;B_269_THR;B_270_ILE;B_271_LYS;B_289_ARG
0.019  12.234   1.393  -9.413 B_97_TYR;B_102_ARG;B_226_ILE;B_228_ASP;B_256_VAL
0.014 -23.346  24.425   9.229 A_266_ASN;A_268_SER;A_269_THR;A_270_ILE;A_271_LYS;A_289_ARG
0.011   8.454   1.326   6.270 B_134_ASP;B_135_LEU;B_138_PRO;B_150_HIS;B_151_LEU;B_152_MET;B_181_ARG;B_184_LYS;B_316_PHE
>1dl5
0.928  31.589  -9.242   4.550 B_82_ILE;B_83_GLY;B_84_GLY;B_85_GLY;B_106_VAL;B_107_GLU;B_108_TYR;B_151_THR;B_152_VAL;B_208_ALA
0.920 -33.225  -1.534   9.581 A_82_ILE;A_83_GLY;A_84_GLY;A_85_GLY;A_106_VAL;A_107_GLU;A_108_TYR;A_151_THR;A_152_VAL
0.129  -1.503  13.300  11.487 A_224_ARG;A_225_GLU;A_226_PHE;A_259_TYR;A_266_VAL;A_268_GLU;A_277_TYR
0.092   8.536   2.516   2.153 A_279_ASP;B_249_ARG;B_250_ARG;B_306_GLY;B_307_TYR;B_308_ASN;B_309_ALA;B_310_PHE;B_311_SER
0.015   9.463  11.487  -2.934 B_194_TYR;B_304_HIS;B_310_PHE;B_311_SER;B_312_HIS
0.015  -8.207   1.622  -2.784 A_194_TYR;A_247_LEU;A_249_ARG;A_282_GLU;A_306_GLY;A_307_TYR;A_308_ASN;A_309_ALA;A_310_PHE;A_311_SER;B_279_ASP
>1dlj
0.961   8.630   3.798  -3.473 A_6_ALA;A_7_GLY;A_9_GLY;A_10_TYR;A_11_VAL;A_12_GLY;A_80_ALA;A_81_THR;A_82_PRO;A_117_SER;A_259_TYR
0.250  -3.956  -2.795   2.740 A_249_TYR;A_256_TYR;A_257_GLY;A_258_GLY;A_261_LEU;A_319_MET;A_320_LYS
0.068   7.646  10.013  17.492 A_49_TYR;A_52_TYR;A_53_TYR;A_153_LEU;A_186_LYS
0.021  -8.129 -15.696   6.820 A_210_TYR;A_213_LEU;A_214_ARG;A_215_VAL;A_217_TYR;A_218_PHE;A_245_ILE
>1dlw
0.471   5.040   4.429   1.804 A_20_TYR;A_33_PHE;A_41_GLN;A_45_THR;A_64_LEU;A_67_VAL;A_68_HIS
>1dly
0.656  -5.357  -0.435  -3.150 A_63_TYR;A_76_PHE;A_84_GLN;A_88_GLN;A_107_MET;A_110_ALA;A_111_HIS
>1dmh
0.296   4.536   6.122   3.579 A_41_LEU;A_55_TYR;A_58_GLY;A_59_VAL;A_62_LEU
0.252  -4.343   5.723  -3.945 B_41_LEU;B_55_TYR;B_58_GLY;B_59_VAL;B_62_LEU
0.046 -12.594  -7.451   2.860 A_69_GLN;A_70_GLU;A_73_LEU;A_108_PRO;A_109_LEU;A_167_PHE;A_200_TYR
0.038  43.279  -7.638   2.459 B_119_GLY;B_136_LEU;B_137_HIS;B_138_GLY;B_189_GLN;B_190_TYR;B_191_ARG
0.035  13.943  -7.943  -4.403 B_73_LEU;B_108_PRO;B_109_LEU;B_167_PHE;B_200_TYR;B_203_PRO
0.027 -19.283   7.922  10.832 A_250_TYR;A_251_ASP;A_252_ASP;A_253_PHE;A_254_ALA;A_255_TYR;A_256_ALA;A_257_THR;B_14_PHE;B_17_VAL
0.020  16.124   6.903 -13.528 A_17_VAL;A_23_GLN;B_217_ARG;B_218_HIS;B_251_ASP;B_252_ASP;B_253_PHE;B_255_TYR
0.015  38.350   5.553   4.556 B_100_ALA;B_101_THR;B_139_THR;B_140_ILE;B_141_PHE;B_289_ASP;B_290_LEU;B_291_LYS;B_292_LEU
0.013  -6.852  -1.121   1.787 A_65_LEU;A_69_GLN;A_70_GLU;A_71_ALA;A_72_GLY;A_73_LEU;A_74_LEU;A_75_SER;A_208_THR;B_59_VAL;B_63_ASN
0.013 -42.650  -8.644  -1.843 A_119_GLY;A_120_TYR;A_135_ILE;A_136_LEU;A_137_HIS;A_138_GLY;A_189_GLN;A_190_TYR;A_191_ARG;A_192_VAL
0.012 -39.900 -16.603   1.923 A_120_TYR;A_121_ALA;A_122_ARG;A_135_ILE;A_192_VAL;A_193_ARG;A_194_THR;A_277_ASN;A_278_ASP;A_279_VAL
0.012  30.170  -8.940 -12.344 B_132_HIS;B_160_THR;B_195_ILE;B_196_LEU;B_197_PRO;B_198_ALA;B_223_ALA;B_243_VAL
0.011  21.510  -7.430 -11.594 B_158_ALA;B_159_ASN;B_161_LYS;B_162_GLY;B_163_PHE;B_198_ALA;B_199_GLY;B_200_TYR;B_201_GLY;B_221_ARG;B_222_PRO
>1dmr
0.912  -9.613   0.773   2.613 A_157_GLY;A_158_TRP;A_159_LYS;A_474_GLY;A_475_GLY;A_476_ASN;A_501_ASP;A_690_LEU;A_691_HIS;A_692_SER;A_693_GLN
0.748   6.840   1.109   5.257 A_227_ALA;A_228_ALA;A_229_ASP;A_232_LYS;A_233_THR;A_363_GLY;A_364_TRP;A_365_SER;A_368_ARG;A_401_HIS;A_684_SER;A_685_HIS;A_797_GLN
0.093  -0.367   5.358  14.853 A_686_PRO;A_687_PHE;A_688_ASN;A_689_ARG;A_703_TYR;A_709_GLU;A_710_PRO;A_756_TYR
0.034  -0.334   1.848   1.288 A_156_TYR;A_158_TRP;A_188_TYR;A_189_SER;A_368_ARG;A_685_HIS;A_691_HIS;A_757_GLU
0.024  15.965 -15.678  -7.153 A_205_GLU;A_208_GLU;A_620_PHE;A_622_ARG;A_623_TYR;A_624_ALA;A_635_LEU
0.023  -0.607  -9.326  -1.224 A_158_TRP;A_207_TYR;A_238_TRP;A_239_VAL;A_402_TYR;A_403_SER;A_531_ASP
0.020  -5.671  -5.059  -6.479 A_156_TYR;A_157_GLY;A_159_LYS;A_168_THR;A_172_ARG;A_238_TRP
0.018  24.496   7.016 -15.723 A_316_LYS;A_320_TYR;A_645_TYR;A_658_PRO;A_659_ALA;A_660_HIS;A_661_PRO;A_662_THR
>1dnp
0.334 -17.057   0.033  -9.712 B_44_HIS;B_106_GLU;B_108_ASN;B_109_GLU;B_292_CYS;B_375_LEU
0.229  16.757   0.108  -9.727 A_44_HIS;A_106_GLU;A_108_ASN;A_109_GLU;A_292_CYS;A_375_LEU
0.215  19.776 -13.639   1.491 A_274_GLU;A_277_TRP;A_341_ASN
0.187 -17.808  16.940  -1.507 B_281_TYR;B_341_ASN;B_345_MET;B_380_GLY;B_381_GLY;B_384_TRP
0.133   8.869 -28.051   2.165 A_397_ARG;A_398_ILE;A_399_PHE;A_400_ASN;A_403_THR;A_404_GLN
0.063  37.842  -3.468   9.488 A_168_CYS;A_208_ILE;A_211_LEU;A_212_ARG;A_249_ARG;A_250_GLN;A_251_CYS;A_253_HIS;A_254_ARG
0.038 -23.881   9.261   4.131 B_235_SER;B_237_LEU;B_238_SER;B_241_LEU;B_274_GLU;B_275_LEU;B_278_ARG
0.034 -12.797  23.345   2.216 B_342_ARG;B_345_MET;B_384_TRP;B_397_ARG;B_399_PHE;B_404_GLN
0.028 -21.542  -7.749  -6.071 B_8_ARG;B_9_GLN;B_34_TYR;B_35_ILE;B_37_THR;B_41_TRP;B_46_MET;B_80_PHE;B_104_GLN;B_109_GLU;B_112_ARG
0.018 -25.033  18.230   2.207 B_150_PHE;B_226_ARG;B_270_VAL;B_271_TRP;B_272_LEU;B_273_ASN;B_274_GLU;B_275_LEU;B_277_TRP
0.016  11.098  11.935  10.505 A_52_GLU;A_192_ARG;A_193_GLN;A_194_SER;B_434_TRP;B_444_LEU;B_445_ASP;B_446_TYR;B_447_PRO;B_448_GLN
0.016 -13.635  22.925 -10.815 B_298_ILE;B_387_SER;B_388_THR;B_389_GLY;B_392_ALA;B_393_ALA;B_394_PRO;B_395_TYR
0.014 -11.205 -11.536  10.750 A_434_TRP;A_444_LEU;A_445_ASP;A_446_TYR;A_447_PRO;A_448_GLN;B_52_GLU;B_192_ARG;B_193_GLN;B_194_SER
0.014  -5.197 -26.764   5.180 A_323_TYR;A_432_GLU;A_452_GLU;A_453_HIS;A_454_LYS
0.014  43.545  20.144  -3.752 A_1_THR;A_2_THR;A_3_HIS;A_27_SER;A_28_ALA;A_29_ARG;A_30_VAL;A_31_LEU;A_175_ARG
0.012  24.204   6.384  -5.312 A_7_PHE;A_8_ARG;A_9_GLN;A_34_TYR;A_41_TRP;A_80_PHE;A_104_GLN;A_109_GLU;A_112_ARG
0.010 -37.473   2.536   9.863 B_168_CYS;B_208_ILE;B_211_LEU;B_212_ARG;B_250_GLN;B_254_ARG
>1dqn
0.812 -15.079  -5.499   5.020 B_126_GLU;B_127_TYR;B_129_ASP;B_180_TRP;B_181_LEU;B_186_LEU
0.692  15.533   2.755   6.552 A_125_ASP;A_126_GLU;A_127_TYR;A_128_VAL;A_129_ASP;A_130_SER;A_133_THR;A_186_LEU
0.473  -0.904   0.664  -9.733 A_38_PHE;A_42_LYS;A_78_LEU;B_38_PHE;B_42_LYS;B_78_LEU;B_82_HIS
0.010  23.605   0.315  15.011 A_102_GLN;A_103_GLU;A_132_HIS;A_135_PHE
>1dqs
0.741 -19.893  -4.199   5.164 B_81_GLU;B_114_GLY;B_115_GLY;B_116_VAL;B_140_THR;B_142_LEU;B_147_SER;B_190_ASN;B_287_HIS
0.636  15.487  -3.030  -0.596 A_146_ASP;A_152_LYS;A_162_ASN;A_194_GLU;A_250_LYS;A_268_ASN;A_271_HIS;A_275_HIS;A_287_HIS;B_130_ARG
0.375  18.577   3.896   4.546 A_81_GLU;A_114_GLY;A_115_GLY;A_116_VAL;A_140_THR;A_142_LEU;A_147_SER;A_190_ASN;A_287_HIS
0.179 -16.529   3.075  -0.550 A_130_ARG;B_152_LYS;B_162_ASN;B_268_ASN;B_271_HIS;B_275_HIS;B_287_HIS;B_356_LYS
0.075  20.686  22.151  -0.665 A_20_GLY;A_22_TRP;A_23_ARG;A_51_TYR;A_54_SER;A_176_ASP;A_178_GLU;A_179_PHE
0.026  11.979  24.015 -12.051 A_24_ASN;A_25_TYR;A_26_VAL;A_28_LYS;A_29_ASP;A_62_ARG
0.020   0.034  -1.340   7.812 A_86_ARG;A_89_LYS;A_123_PHE;A_155_ILE;A_164_ILE;B_89_LYS;B_93_GLU;B_123_PHE;B_127_THR
0.019  28.413  19.705  -4.660 A_19_PHE;A_177_LEU;A_178_GLU;A_181_GLU;A_232_PHE;A_236_GLU
0.016  30.971   1.203  10.668 A_186_ARG;A_289_GLU;A_324_GLY;A_326_PRO;A_333_ARG;A_334_ILE;A_337_LEU
>1drw
0.873  -8.704  -6.019  -4.607 A_15_GLY;A_16_ARG;A_17_MET;A_18_GLY;A_21_LEU;A_78_ASP;A_79_PHE;A_80_THR;A_81_ARG;A_103_THR
0.120   5.747  -6.348  -2.126 A_128_ASN;A_159_HIS;A_163_LYS;A_168_SER;A_170_THR;A_217_VAL;A_218_GLY;A_220_HIS;A_243_PHE
0.014   6.487   1.518   2.141 A_128_ASN;A_130_SER;A_131_VAL;A_132_GLY;A_133_VAL;A_134_ASN;A_135_VAL;A_136_MET;A_137_LEU;A_170_THR
0.012  22.680  -7.163   4.141 A_154_GLU;A_155_ILE;A_156_ILE;A_221_THR;A_223_MET;A_230_ARG;A_232_GLU
0.011  30.532   2.072   4.490 A_150_TYR;A_151_THR;A_152_ASP;A_153_ILE;A_201_ARG;A_225_ALA;A_226_ASP;A_227_ILE
0.010  23.982   9.556   4.772 A_143_ALA;A_144_ALA;A_145_LYS;A_146_VAL;A_147_MET;A_148_GLY;A_149_ASP;A_150_TYR;A_151_THR;A_153_ILE;A_182_LEU;A_224_PHE
>1dss
0.550  12.893   5.688   5.516 R_6_ASN;R_7_GLY;R_8_PHE;R_9_GLY;R_10_ARG;R_11_ILE;R_12_GLY;R_94_SER;R_95_THR;R_96_GLY;R_118_SER
0.483 -13.204   5.783  -3.110 G_7_GLY;G_9_GLY;G_10_ARG;G_11_ILE;G_12_GLY;G_94_SER;G_95_THR;G_96_GLY;G_118_SER
0.254  16.733  -0.960  -3.961 R_147_SER;R_148_CYS;R_149_THR;R_150_THR;R_175_HIS;R_207_THR;R_208_GLY;R_310_TYR;R_312_ASN
0.115 -16.330  -1.546   3.550 G_147_SER;G_148_CYS;G_149_THR;G_175_HIS;G_178_THR;G_207_THR;G_208_GLY;G_230_ARG;G_310_TYR;G_312_ASN
0.013 -24.075 -18.997  14.442 G_241_LEU;G_242_THR;G_243_VAL;G_297_ILE;G_299_LEU;G_303_PHE;G_304_VAL;G_305_LYS;G_306_VAL
0.010  25.583 -10.641 -22.881 R_168_GLU;R_242_THR;R_243_VAL;R_244_ARG;R_302_THR;R_303_PHE;R_304_VAL
>1dtp
0.489  -4.449  -2.238  -2.251 A_20_TYR;A_21_HIS;A_22_GLY;A_54_TYR;A_55_SER;A_65_TYR
>1duc
0.200  10.894   0.173  -7.293 A_56_LYS;A_58_SER;A_59_MET;A_97_GLN;A_98_LYS;A_99_PHE
0.022  -2.666   0.217   7.322 A_69_GLY;A_70_ILE;A_71_ILE;A_72_ASP;A_75_TYR;A_78_GLU;A_79_ILE;A_80_GLN
0.018  -4.267   2.129  -6.583 A_17_ALA;A_18_GLY;A_19_PHE;A_52_TRP;A_54_THR;A_101_GLN;A_102_LEU;A_103_ILE;A_104_ILE;A_105_LEU
0.015   1.665  -5.840   1.178 A_53_VAL;A_54_THR;A_65_LEU;A_66_ILE;A_67_ASN;A_68_GLY;A_69_GLY;A_81_VAL;A_82_ILE;A_83_CYS
0.013 -12.873  -0.886   1.971 A_48_ASN;A_49_SER;A_50_PHE;A_70_ILE;A_71_ILE;A_72_ASP;A_106_GLN;A_107_HIS;A_109_SER
>1duv
0.968 -17.376   5.032   3.410 G_57_ARG;G_58_THR;G_106_ARG;G_128_LEU;G_133_HIS;G_136_GLN;G_236_MET;G_273_CYS;G_274_LEU;G_275_PRO;G_319_ARG;I_82_GLN
0.894   4.297 -17.662   4.117 H_82_GLN;I_57_ARG;I_58_THR;I_106_ARG;I_128_LEU;I_133_HIS;I_136_GLN;I_236_MET;I_273_CYS;I_274_LEU;I_275_PRO;I_319_ARG
0.776  14.073  12.714   3.459 G_82_GLN;H_57_ARG;H_58_THR;H_106_ARG;H_128_LEU;H_133_HIS;H_136_GLN;H_231_ASP;H_236_MET;H_273_CYS;H_274_LEU;H_275_PRO;H_319_ARG
>1duw
0.987  -3.644  -1.620  -0.079 A_105_THR;A_115_HIS;A_118_VAL;A_217_PHE;A_218_HIS;A_223_THR;A_224_LEU
0.980 -19.857  -0.572  -7.331 A_195_PHE;A_199_ARG;A_200_HIS;A_267_CYS;A_271_HIS;A_276_VAL;A_278_ARG;A_279_PRO
0.951  15.381  12.309  -1.581 A_52_HIS;A_63_HIS;A_74_VAL;A_78_ARG;A_79_ALA;A_94_PRO;A_95_VAL;A_96_SER
0.915  18.318   2.307  -8.531 A_10_ALA;A_14_ILE;A_35_PHE;A_37_HIS;A_50_CYS;A_51_HIS;A_56_PRO
0.910  11.856   1.584   5.702 A_30_MET;A_33_ALA;A_80_MET;A_81_HIS;A_127_CYS;A_130_CYS;A_131_HIS
0.886 -17.718  -7.677   2.960 A_178_PRO;A_197_HIS;A_225_CYS;A_228_CYS;A_229_HIS;A_238_PRO
0.813 -29.290   4.181  -0.400 A_190_TYR;A_193_SER;A_264_HIS;A_284_CYS;A_287_CYS;A_288_HIS
0.626 -16.766   4.222   8.816 A_230_HIS;A_231_ARG;A_245_HIS;A_256_ARG;A_257_PRO;A_262_ALA;A_266_GLN
0.586   8.550  -0.135  -6.909 A_35_PHE;A_40_HIS;A_100_CYS;A_101_HIS;A_213_LEU
0.041  25.186   0.046  -0.055 A_14_ILE;A_15_VAL;A_16_MET;A_17_PHE;A_19_VAL;A_58_ALA;A_60_SER;A_145_GLY;A_148_GLY;A_155_ASN
0.027  -9.877  -0.579   8.128 A_119_THR;A_121_LYS;A_226_ALA;A_227_THR;A_229_HIS;A_230_HIS;A_231_ARG;A_232_SER
0.013 -19.367   6.249  -1.209 A_117_ILE;A_261_ALA;A_262_ALA;A_263_TYR;A_264_HIS;A_265_LEU;A_266_GLN;A_267_CYS;A_268_MET;A_269_GLY;A_270_CYS
0.012   1.303   5.417  -0.647 A_98_VAL;A_99_SER;A_100_CYS;A_101_HIS;A_102_GLU;A_103_GLN;A_105_THR;A_106_LYS;A_122_ARG
0.011  16.660  -6.242  -2.090 A_13_ALA;A_14_ILE;A_15_VAL;A_16_MET;A_33_ALA;A_34_VAL;A_35_PHE;A_36_ASN;A_132_ASN;A_159_ALA;A_162_THR;A_163_VAL
>1dw0
0.767  52.992  -2.002  -0.767 A_47_HIS;A_66_LEU;A_74_ARG;A_84_TRP;A_85_LEU;A_88_ASN
0.752 -32.797  -9.704  -3.661 B_47_HIS;B_66_LEU;B_74_ARG;B_80_ARG;B_84_TRP;B_85_LEU;B_88_ASN
0.567  -5.100   7.583   0.594 C_47_HIS;C_63_ILE;C_66_LEU;C_74_ARG;C_84_TRP;C_88_ASN
>1dx4
0.729   4.202   1.457   9.516 A_83_TRP;A_370_TYR;A_480_HIS;A_481_GLY
0.094   3.455 -11.071  10.268 A_71_TYR;A_73_TYR;A_321_TRP;A_324_TYR;A_330_PHE
0.027  27.502  -2.360  -4.796 A_411_ALA;A_412_ILE;A_414_PHE;A_415_GLN;A_416_TYR;A_417_THR;A_562_PHE
0.011   2.810   9.733  12.783 A_82_ILE;A_161_ILE;A_485_GLU;A_498_TYR
>1dxy
0.880  -2.800   7.042   2.675 A_151_MET;A_156_ILE;A_157_GLY;A_203_LEU;A_204_HIS;A_205_VAL;A_206_PRO;A_233_ALA
0.146   4.401  -2.336   0.814 A_53_THR;A_76_ASN;A_100_TYR;A_234_ARG;A_295_HIS;A_298_TYR;A_307_MET
0.050  -6.869 -13.113  12.124 A_260_TYR;A_262_TYR;A_265_GLU;A_266_ASP;A_278_ASP;A_280_LEU;A_281_TRP
0.047  10.647   7.427  -4.282 A_96_ASN;A_97_VAL;A_98_PRO;A_99_ALA;A_100_TYR;A_306_ASN;A_310_PHE;A_311_SER;A_314_HIS;A_326_THR
0.016 -25.837  -9.598 -14.412 A_123_VAL;A_132_TYR;A_134_LYS;A_135_ALA;A_136_GLY;A_137_THR;A_138_PHE
0.014   9.272   3.717   3.006 A_74_ILE;A_76_ASN;A_77_VAL;A_78_GLY;A_79_THR;A_96_ASN;A_97_VAL;A_98_PRO
0.012  -2.296 -10.820   2.487 A_258_ASP;A_260_TYR;A_263_GLU;A_267_LEU;A_276_PHE;A_281_TRP;A_293_SER;A_294_PRO;A_295_HIS
>1e29
0.787   5.977   1.825   2.454 A_41_HIS;A_46_THR;A_54_LEU;A_75_PHE;A_92_HIS
0.041  -2.765  10.385   2.126 A_43_GLN;A_44_GLY;A_53_SER;A_54_LEU;A_55_GLY;A_56_LEU;A_123_PRO;A_128_ARG;A_129_TRP;A_130_GLY;A_131_GLY
>1e2k
0.853  14.815  -1.159  -8.182 B_13_HIS;B_43_TRP;B_80_GLN;B_83_MET;B_87_TYR;B_118_ARG;B_127_TYR
0.810 -15.873   2.429  -7.713 A_13_HIS;A_43_TRP;A_83_MET;A_87_TYR;A_118_ARG;A_127_TYR
0.114  26.344  -2.860  -5.239 B_12_PRO;B_13_HIS;B_14_GLY;B_15_MET;B_16_GLY;B_17_LYS;B_18_THR;B_19_THR;B_171_ARG;B_174_LYS;B_284_TYR
0.076 -26.574   3.909  -4.427 A_14_GLY;A_15_MET;A_16_GLY;A_17_LYS;A_18_THR;A_19_THR;A_20_THR;A_175_ARG;A_177_ARG;A_284_TYR
0.039  -5.378  14.396  10.357 A_93_VAL;A_97_HIS;A_315_THR;A_319_LEU;B_211_ARG;B_265_TRP;B_268_ASP
0.035 -21.293  13.727   1.542 A_22_GLN;A_35_TYR;A_36_VAL;A_37_PRO;A_38_GLU;A_324_ALA;A_328_GLY
0.014 -19.738 -26.424   3.535 A_235_PRO;A_236_ARG;A_237_PRO;A_238_HIS
0.012  21.803   8.716  -0.210 B_12_PRO;B_160_LEU;B_161_GLY;B_190_ILE;B_191_ARG;B_192_ARG;B_193_VAL;B_194_TYR;B_195_GLY;B_196_LEU;B_198_ALA;B_225_GLN;B_228_GLU
0.012  22.525 -11.235  16.994 B_5_LEU;B_32_ASP;B_108_PRO;B_109_PRO;B_110_PRO;B_111_ALA;B_112_LEU;B_113_THR;B_304_GLN
>1e2s
0.443  -3.561 -10.428   0.534 P_51_ALA;P_73_VAL;P_74_LEU;P_105_LYS;P_107_HIS;P_132_SER;P_134_ASP;P_135_GLN;P_211_HIS;P_284_LYS
0.100   5.381   9.716   1.570 P_41_PHE;P_44_PHE;P_259_ILE;P_313_ALA;P_314_SER;P_315_SER;P_316_LEU;P_317_ASP;P_318_LEU;P_321_THR;P_340_LEU
0.022  12.932   5.771   9.528 P_316_LEU;P_317_ASP;P_335_LEU;P_336_ASP;P_337_GLY;P_338_PHE;P_352_ARG;P_354_SER;P_356_PHE
0.021  13.374   5.380 -10.485 P_15_TYR;P_21_TYR;P_41_PHE;P_42_THR;P_43_ASP;P_279_LEU;P_280_LEU;P_293_ARG;P_310_HIS
0.012  22.578 -10.866  -6.286 P_281_ARG;P_288_TYR;P_382_THR;P_405_HIS;P_409_LEU;P_411_TYR;P_419_GLU;P_422_ASN
0.012   7.296  -7.210 -13.744 P_266_PRO;P_268_THR;P_275_GLY;P_276_CYS;P_277_SER;P_278_GLY;P_280_LEU;P_282_CYS;P_391_THR
0.010   3.859 -10.854  -3.238 P_49_SER;P_50_LEU;P_264_ASN;P_265_GLY;P_266_PRO;P_267_GLU;P_283_GLY;P_284_LYS;P_285_GLY;P_286_THR;P_385_SER;P_387_HIS;P_388_SER
>1e2w
0.851 -23.343   3.901  -1.099 A_1_TYR;A_2_PRO;A_25_HIS;A_70_ASN;A_117_PRO;A_153_ASN;A_155_GLY;A_156_ARG;A_157_GLY
0.535  33.046  -3.429  -6.591 B_1_TYR;B_25_HIS;B_70_ASN;B_153_ASN;B_155_GLY;B_156_ARG;B_157_GLY
0.081  21.414 -21.719  -9.579 B_83_LEU;B_84_ALA;B_86_PRO;B_97_VAL;B_100_LEU;B_101_TYR;B_102_TYR;B_129_PRO
0.028  21.926 -27.488  -3.705 B_82_GLU;B_83_LEU;B_84_ALA;B_85_PRO;B_86_PRO
0.019 -38.993  -3.452 -12.226 A_83_LEU;A_84_ALA;A_86_PRO;A_100_LEU;A_101_TYR;A_102_TYR;A_129_PRO
0.016 -29.540  -0.511  -7.118 A_2_PRO;A_72_GLY;A_101_TYR;A_114_VAL;A_115_VAL;A_116_GLY;A_117_PRO;A_118_VAL
0.010 -13.809   3.800   4.183 A_156_ARG;A_157_GLY;A_158_GLN;A_159_VAL;A_160_TYR;A_164_LYS;A_165_LYS;A_166_SER;A_167_ASN;A_168_PHE;A_171_TYR
>1e3i
0.762 -15.821   9.703  -5.445 A_202_PHE;A_203_GLY;A_205_GLY;A_207_VAL;A_208_GLY;A_271_ASP;A_272_CYS;A_273_ALA;A_274_GLY;A_297_GLY
0.594  15.904  -9.803  -5.554 B_202_PHE;B_203_GLY;B_204_LEU;B_205_GLY;B_207_VAL;B_208_GLY;B_271_ASP;B_272_CYS;B_273_ALA;B_274_GLY;B_297_GLY
0.049 -26.277 -12.448  10.044 A_34_CYS;A_96_GLN;A_97_CYS;A_99_ARG;A_157_SER;A_158_GLU;A_159_ALA;A_160_ASN;A_327_VAL
0.041  26.075  13.987  -2.480 B_113_LYS;B_123_ASP;B_124_GLN;B_125_GLU;B_126_LEU;B_127_MET;B_128_GLU
0.025   9.748  14.234   2.195 A_263_ALA;A_264_GLY;A_287_VAL;A_288_LEU;A_289_GLY;B_102_LEU;B_110_LEU;B_117_PHE
0.023  -2.674 -12.179   9.409 A_107_LEU;B_194_THR;B_197_SER;B_267_ASP;B_268_TYR;B_287_VAL;B_290_TRP
0.020  -8.403 -14.600   2.840 A_102_LEU;B_263_ALA;B_264_GLY;B_265_GLY;B_287_VAL;B_288_LEU;B_289_GLY
0.015  41.236  11.672   8.378 B_30_PRO;B_31_PRO;B_35_GLU;B_36_VAL;B_37_ARG;B_74_GLU;B_75_SER;B_76_VAL;B_77_GLY;B_78_PRO
0.014  17.609   2.761  -5.028 A_311_ILE;B_48_THR;B_93_PHE;B_120_PRO;B_121_THR;B_145_MET;B_320_PHE
0.014 -16.883  -1.920  -5.714 A_48_THR;A_120_PRO;A_121_THR;A_145_MET;B_311_ILE
>1e5e
0.941 -13.930  -1.358  -0.262 A_86_GLY;A_87_MET;A_111_TYR;A_158_ASN;A_186_THR;A_206_SER;A_209_LYS;A_339_LEU;B_56_TYR;B_58_ARG
0.819  14.037   1.559  -0.098 A_56_TYR;A_58_ARG;B_86_GLY;B_111_TYR;B_158_ASN;B_186_THR;B_206_SER;B_208_THR;B_209_LYS;B_339_LEU
0.041  12.361  11.680   5.433 A_46_ARG;A_47_PHE;A_55_ILE;A_59_LEU;A_234_MET;A_238_LYS;B_113_CYS;B_352_MET;B_356_VAL
>1e6w
0.960  14.268  18.066   7.271 C_15_THR;C_16_GLY;C_22_GLY;C_90_CYS;C_91_ALA;C_92_GLY;C_93_ILE
0.851  14.933 -17.575  -7.762 A_15_THR;A_16_GLY;A_19_SER;A_20_GLY;A_21_LEU;A_22_GLY;A_90_CYS;A_91_ALA;A_92_GLY;A_204_LEU
0.841 -14.976 -17.698   8.492 B_15_THR;B_16_GLY;B_19_SER;B_21_LEU;B_22_GLY;B_89_ASN;B_90_CYS;B_91_ALA;B_92_GLY
0.518 -15.673  17.438  -7.642 D_16_THR;D_17_GLY;D_20_SER;D_22_LEU;D_23_GLY;D_91_CYS;D_92_ALA;D_93_GLY
0.105  -3.703   1.606   0.260 D_159_PHE;D_176_VAL;D_249_GLU;D_250_VAL
0.054   3.652  -2.747   1.110 A_158_PHE;A_175_VAL;A_248_GLU;A_249_VAL
0.022  -3.624 -22.127 -17.747 A_96_ALA;A_97_ILE;A_98_LYS;A_101_HIS;A_106_GLN
0.016 -10.138  11.670 -13.535 D_155_SER;D_165_GLN;D_168_TYR;D_199_GLY;D_200_LEU;D_201_PHE;D_205_LEU;D_206_LEU;D_208_THR
>1e7w
0.806 -16.141   7.764   6.296 A_15_THR;A_16_GLY;A_17_ALA;A_39_HIS;A_40_TYR;A_41_HIS;A_112_ASN;A_113_ALA;A_114_SER
0.578  15.715  -8.015   5.776 B_15_THR;B_16_GLY;B_17_ALA;B_39_HIS;B_41_HIS;B_112_ASN;B_113_ALA;B_114_SER;B_115_SER
0.266  -8.179  15.154  -3.286 A_116_PHE;A_184_ASP;A_191_LEU;A_197_TYR;A_228_GLY;A_229_LEU;A_232_LEU
0.192   7.278 -12.923  -7.623 B_116_PHE;B_184_ASP;B_186_MET;B_187_THR;B_191_LEU;B_227_PRO;B_228_GLY;B_229_LEU;B_286_TYR
0.043 -15.091  13.670 -14.472 A_229_LEU;A_248_VAL;A_250_LEU;A_251_TYR;A_253_ARG;A_254_ASP;A_255_SER;A_259_GLU;A_282_VAL;A_283_ASP;A_284_GLY;A_285_GLY
0.038  17.953  -9.431 -14.977 B_250_LEU;B_255_SER;B_259_GLU;B_260_VAL;B_282_VAL;B_283_ASP;B_284_GLY
0.032   9.257  12.946   5.415 A_119_THR;A_120_PRO;B_155_TYR;B_158_ILE;B_159_LYS;B_160_ALA;B_162_ALA;B_214_GLU;B_215_LEU
>1e8c
0.954  28.386   4.652   0.451 A_116_THR;A_117_ASN;A_118_GLY;A_119_LYS;A_120_THR;A_121_THR;A_306_PHE;A_341_ARG;A_357_TYR;A_358_ALA;A_359_HIS
0.926 -20.455  -7.064   5.305 B_116_THR;B_117_ASN;B_118_GLY;B_119_LYS;B_306_PHE;B_341_ARG;B_356_ASP;B_357_TYR;B_358_ALA;B_359_HIS;B_363_ALA
0.325   5.319  -2.473 -15.160 A_26_LEU;A_27_ASP;A_28_SER;A_29_ARG;A_37_PHE;A_38_VAL;A_40_VAL;A_47_GLY;A_50_TYR
0.085 -38.415   8.503  -9.971 B_26_LEU;B_27_ASP;B_28_SER;B_37_PHE;B_38_VAL;B_40_VAL;B_47_GLY
0.079  18.812  10.381  -2.049 A_357_TYR;A_359_HIS;A_386_GLY;A_389_ARG;A_393_LYS;A_413_ASP;A_414_ASN;A_416_ARG;A_464_GLY;A_468_GLU
0.070 -27.805 -10.367  -3.087 B_359_HIS;B_385_CYS;B_386_GLY;B_389_ARG;B_413_ASP;B_414_ASN;B_416_ARG;B_464_GLY;B_468_GLU
0.067  19.752   1.646   0.745 A_115_GLY;A_116_THR;A_119_LYS;A_157_THR;A_184_SER;A_185_SER;A_186_HIS;A_209_ASP;A_210_HIS;A_220_TYR;A_224_LYS
0.052  19.643  20.658  -7.430 A_412_ASP;A_413_ASP;A_414_ASN;A_415_PRO;A_443_ARG;A_465_LYS;A_471_GLN;A_472_ILE;A_473_VAL;A_480_TYR
0.039  -6.466  -6.383 -15.671 A_46_ASP;A_48_ARG;A_49_ARG;A_51_ILE;A_69_GLU;A_85_TYR;B_217_MET
0.021 -20.692   1.007  -1.662 B_114_THR;B_115_GLY;B_116_THR;B_119_LYS;B_157_THR;B_183_VAL;B_184_SER;B_185_SER;B_186_HIS;B_210_HIS;B_220_TYR;B_224_LYS
0.021   4.216   1.333   5.289 A_213_TYR;B_246_ARG;B_262_ASP;B_263_HIS;B_264_ILE;B_265_ASN;B_269_HIS
0.015 -30.181  11.249 -13.441 B_40_VAL;B_41_VAL;B_42_GLY;B_90_ASN;B_91_GLU
0.011 -43.896  16.998 -18.702 B_48_ARG;B_49_ARG;B_51_ILE;B_52_PRO;B_64_ALA;B_78_MET;B_83_VAL;B_85_TYR
0.010  10.282  -3.602  -8.851 A_26_LEU;A_159_GLY;A_160_SER;A_161_ALA;A_190_GLN;A_192_ARG
0.010 -29.417   4.339  -8.953 B_43_HIS;B_156_ASN;B_186_HIS;B_190_GLN;B_192_ARG;B_213_TYR
>1ebf
0.669  22.160   5.401  -4.446 B_11_ILE;B_12_GLY;B_16_VAL;B_17_GLY;B_91_ASP;B_92_ASN;B_93_THR;B_94_SER;B_115_PRO
0.603 -21.871   7.151   4.771 A_10_ILE;A_11_GLY;A_12_ALA;A_13_GLY;A_15_VAL;A_16_GLY;A_90_ASP;A_91_ASN;A_92_THR;A_93_SER;A_114_PRO
0.286  17.375  -7.786  -3.795 B_174_SER;B_175_GLY;B_176_THR;B_206_TYR;B_317_SER;B_338_GLY;B_339_ALA;B_340_GLY
0.214 -17.024  -8.825   5.151 A_173_SER;A_174_GLY;A_175_THR;A_178_TYR;A_205_TYR;A_316_SER;A_318_ASN;A_337_GLY;A_338_ALA
0.163   6.727  11.537   6.280 B_139_PHE;B_140_VAL;B_141_TYR;B_157_ARG;B_358_ARG
0.106   9.493  23.047   4.479 B_109_GLY;B_111_SER;B_135_PRO;B_136_THR;B_137_ASN;B_138_GLY;B_139_PHE;B_359_LEU
0.035  -6.365  23.293  -3.938 A_108_GLY;A_110_SER;A_135_THR;A_136_ASN;A_137_GLY;A_138_PHE;A_357_ARG;A_358_LEU
0.024  17.928  -1.402   1.435 B_115_PRO;B_117_LYS;B_144_ALA;B_145_THR;B_146_VAL;B_219_ASP;B_223_LYS
0.017  29.146  14.257  -3.701 B_11_ILE;B_39_ALA;B_41_ALA;B_70_THR;B_71_LEU;B_73_LEU;B_98_ILE
0.014  -4.863  11.195  -6.159 A_130_PHE;A_132_ASN;A_139_VAL;A_140_TYR;A_156_ARG;A_160_GLN;A_357_ARG;B_357_GLN
>1eca
0.940  -5.662   5.929  -1.897 A_38_PHE;A_62_ILE;A_83_PHE;A_87_HIS;A_90_ARG;A_92_VAL
>1ecf
0.480   8.222   8.863 -13.279 A_366_ASP;A_367_ASP;A_368_SER;A_369_ILE;A_370_VAL;A_371_ARG;A_372_GLY;A_374_THR
0.440  -8.107   2.156  16.371 B_366_ASP;B_368_SER;B_369_ILE;B_370_VAL;B_371_ARG;B_372_GLY;B_374_THR;B_375_SER
0.192 -22.986  -7.591  12.009 B_76_THR;B_77_ALA;B_103_ASN;B_403_ASN;B_404_VAL;B_405_TYR;B_406_GLY;B_407_ILE;B_474_TYR;B_478_LEU
0.109  -7.797   5.109   0.626 A_325_VAL;A_326_LYS;B_25_HIS;B_260_ALA;B_261_ARG;B_262_PRO;B_275_ARG
0.107 -21.097 -13.393 -24.073 B_36_ILE;B_37_ASP;B_38_ALA;B_39_ASN;B_64_GLN;B_65_GLY;B_66_ASN
0.093  26.261  -5.207 -14.497 A_77_ALA;A_78_GLY;A_103_ASN;A_104_LEU;A_107_ALA;A_125_THR;A_127_ASP;A_474_TYR;A_477_PHE;A_478_LEU;A_481_LEU
0.065  -9.887  17.237  27.744 B_289_GLU;B_290_TRP;B_422_VAL;B_433_GLY;B_434_LEU;B_435_ILE
0.042  22.203  13.774 -23.805 A_400_ARG;A_401_PHE;A_417_ALA;A_418_HIS;A_419_GLY;A_420_ARG
0.032   1.513  10.366   2.854 A_303_GLU;A_306_CYS;A_307_ASP;B_303_GLU;B_306_CYS;B_322_GLN
0.029  -1.380  26.306   1.389 A_310_LEU;A_313_ALA;A_314_ARG;A_317_GLY;A_318_LYS;A_319_PRO;A_320_TYR
0.029  13.309 -16.197  15.674 A_10_MET;A_11_PRO;A_12_VAL;A_13_ASN;A_14_GLN;A_15_SER;B_336_MET;B_338_GLY;B_339_GLN;B_340_GLN;B_341_LEU
0.022   7.670   4.903   1.166 A_25_HIS;A_260_ALA;A_261_ARG;A_262_PRO;A_275_ARG;A_303_GLU;A_304_THR;B_325_VAL
0.019 -14.209 -20.506   0.501 B_46_LYS;B_47_ALA;B_48_ASN;B_81_SER;B_82_ALA;B_83_SER;B_84_GLU;B_85_ALA
0.016   2.335  23.500   8.088 A_310_LEU;A_314_ARG;B_310_LEU;B_313_ALA;B_318_LYS;B_319_PRO;B_320_TYR
0.014  10.279  -2.579  -7.497 A_24_GLN;A_25_HIS;A_26_ARG;A_27_GLY;A_28_GLN;A_29_ASP;A_73_ARG;A_74_TYR;A_75_PRO
0.014 -10.169   4.431  24.071 B_369_ILE;B_370_VAL;B_371_ARG;B_372_GLY;B_373_THR;B_375_SER;B_416_ILE;B_417_ALA;B_425_ILE;B_429_ILE;B_434_LEU;B_436_PHE
0.013  31.111  -5.726 -21.198 A_108_HIS;A_474_TYR;A_477_PHE
0.013 -20.664 -21.031  -7.139 B_44_LEU;B_46_LYS;B_84_GLU;B_87_PRO;B_89_TYR
0.012   0.127  -5.973   1.470 A_50_LEU;A_52_SER;A_328_ARG;A_329_TYR;B_50_LEU;B_328_ARG;B_329_TYR;B_330_VAL
0.011 -22.070 -19.530  10.701 B_78_GLY;B_124_THR;B_125_THR;B_126_SER;B_481_LEU;B_484_ASP;B_485_ASP
0.011  23.204 -23.372   1.803 A_34_ILE;A_35_THR;A_41_CYS;A_42_PHE;A_43_ARG;A_44_LEU;A_89_TYR
>1ecm
0.427  14.618   4.156   1.620 A_11_ARG;A_14_ILE;B_35_VAL;B_39_LYS;B_46_VAL;B_48_ASP;B_51_ARG;B_52_GLU;B_55_LEU;B_81_ILE;B_84_SER;B_85_VAL;B_88_GLN
0.318 -15.964  -4.560   1.438 A_35_VAL;A_39_LYS;A_46_VAL;A_48_ASP;A_51_ARG;A_52_GLU;A_55_LEU;A_81_ILE;A_84_SER;A_85_VAL;A_88_GLN;B_11_ARG;B_14_ILE
0.042  23.553   1.861   3.535 B_39_LYS;B_40_LEU;B_43_HIS;B_44_ARG;B_45_PRO;B_46_VAL;B_47_ARG;B_92_LEU
0.022   9.411  -5.974   4.145 A_69_ASP;A_72_TYR;B_29_ARG;B_82_GLU;B_83_ASP;B_84_SER;B_85_VAL;B_86_LEU;B_87_THR
0.015   8.797  10.819   4.520 B_49_ILE;B_50_ASP;B_51_ARG;B_52_GLU;B_53_ARG;B_54_ASP;B_55_LEU;B_56_LEU;B_57_GLU;B_81_ILE
0.013 -24.128  -5.301  -3.856 A_35_VAL;A_38_ALA;A_39_LYS;A_42_SER;A_44_ARG;B_6_PRO;B_7_LEU;B_8_LEU;B_11_ARG
0.011  -9.263   3.501   4.785 A_29_ARG;A_79_LEU;A_80_ILE;A_81_ILE;A_82_GLU;A_83_ASP;A_84_SER;A_85_VAL;A_86_LEU;A_87_THR;B_72_TYR
>1ee0
0.534 -22.986  -8.080   7.493 B_215_VAL;B_219_LEU;B_272_LEU;B_277_PRO;B_310_GLY;B_311_GLY;B_312_ARG;B_313_ALA;B_314_ILE
0.442  23.417  -8.372  -8.510 A_215_VAL;A_219_LEU;A_272_LEU;A_274_ARG;A_277_PRO;A_310_GLY;A_311_GLY;A_313_ALA
0.182  -8.864  -0.857   5.154 A_142_MET;B_166_GLN;B_167_GLN;B_168_GLY;B_169_CYS;B_170_ALA;B_171_ALA;B_174_THR;B_379_GLY;B_380_PRO
0.127   9.592  -1.023  -5.224 A_166_GLN;A_167_GLN;A_168_GLY;A_169_CYS;A_170_ALA;A_171_ALA;A_378_PHE;A_379_GLY;A_380_PRO;B_142_MET
>1ee9
0.493   3.471  -8.386  -2.994 A_184_ASN;A_189_VAL;A_252_GLY;A_254_PRO;A_274_PHE;A_275_ALA;A_276_CYS
0.258   2.005  -9.167   5.525 A_10_ALA;A_56_TRP;A_273_ASN;A_274_PHE;A_275_ALA;A_276_CYS;A_293_PRO;A_294_MET;A_295_THR;A_296_GLY;A_297_LYS;A_299_THR
0.191   1.256  11.787   2.418 A_136_ARG;A_148_LEU;A_156_VAL;A_160_GLU;A_171_GLU;A_174_ARG;A_196_LEU;A_200_ASP
0.051  13.211  -7.840  -7.875 A_183_ILE;A_184_ASN;A_207_VAL;A_208_ASP;A_209_VAL;A_253_VAL;A_258_TYR
0.050  -2.709  -8.765  -8.497 A_98_TYR;A_99_PHE;A_100_PRO;A_101_VAL;A_107_ASP;A_108_GLN;A_188_ILE
0.014 -10.050  10.637   6.451 A_145_LYS;A_305_ARG;A_308_LEU;A_309_ARG;A_312_ARG
>1efd
0.670  -1.921  -7.196  -3.110 N_42_GLU;N_43_TRP;N_84_ARG;N_106_TYR;N_273_TRP;N_275_TYR
0.015  -1.500  12.189   6.425 N_154_HIS;N_157_GLN;N_158_TYR;N_161_PHE;N_162_ILE;N_278_THR;N_279_LEU;N_282_MET;N_286_ARG
0.013  -7.710 -11.675   3.425 N_43_TRP;N_60_ALA;N_61_ASP;N_62_THR;N_63_ILE;N_64_ASN;N_65_TYR;N_80_ASP;N_82_GLY;N_83_LEU;N_84_ARG
0.013  22.044   6.439  -3.789 N_172_ARG;N_174_ALA;N_175_ARG;N_176_PRO;N_177_LEU;N_207_PRO;N_209_ALA;N_232_ASP;N_233_VAL;N_234_ASP
0.012   5.819  -9.865  -3.207 N_68_TRP;N_181_THR;N_182_LEU;N_183_ILE;N_189_LEU;N_221_ALA;N_275_TYR
>1eg2
0.814 -10.879   0.861  -4.296 A_65_ASP;A_66_PRO;A_67_PRO;A_248_ASP;A_249_PHE;A_250_PHE;A_251_ALA;A_252_GLY;A_270_THR;A_271_ASP;A_272_ALA
0.133  11.967   2.437   5.520 A_136_ASN;A_138_ILE;A_161_TRP;A_170_PHE;A_172_LEU;A_175_VAL;A_203_ASN;A_204_PRO;A_205_THR;A_206_ASN;A_208_TRP
0.094  -5.566  10.746  -2.389 A_65_ASP;A_66_PRO;A_68_TYR;A_105_PHE;A_106_GLY;A_107_GLY;A_157_GLU
0.035   3.581  25.090  -6.253 A_148_ALA;A_150_ARG;A_151_PHE;A_152_PHE;A_153_ALA;A_154_ASN
0.017  24.204   2.557   4.565 A_176_ARG;A_179_TYR;A_187_TYR;A_197_SER;A_198_VAL;A_201_GLY;A_202_ARG;A_203_ASN
0.011 -18.062   4.159   1.047 A_46_ASP;A_47_CYS;A_67_PRO;A_69_ASN;A_70_ILE;A_71_MET;A_74_ASP;A_84_TRP;A_88_TRP
>1eg5
0.723 -12.768  -1.114  -1.144 A_237_GLY;A_238_THR;B_70_ALA;B_71_THR;B_99_HIS;B_101_ALA;B_179_VAL;B_200_SER;B_202_HIS;B_203_LYS
0.600  11.814  -1.272   0.562 A_69_CYS;A_70_ALA;A_71_THR;A_99_HIS;A_101_ALA;A_179_VAL;A_200_SER;A_202_HIS;A_203_LYS;B_237_GLY;B_238_THR
0.018  -0.075 -17.030   1.036 A_79_LYS;A_108_TYR;B_79_LYS;B_83_GLU;B_108_TYR;B_224_LEU
0.014 -25.524   0.126 -10.180 B_151_GLU;B_304_GLY;B_319_SER;B_335_LEU;B_345_ALA;B_348_ALA;B_349_ILE;B_350_ARG
0.013  17.634  16.920   2.099 A_4_TYR;A_7_ASN;A_12_ARG;A_354_CYS;A_356_TYR;A_357_ASN;A_361_GLU;B_29_TYR
>1ehi
0.875 -20.406  -0.668   1.684 A_226_GLU;A_255_TYR;A_260_LYS;A_261_PHE;A_301_ARG;A_303_ASP;A_321_PRO;A_322_GLY;A_326_MET;A_327_SER
0.382 -20.234  10.014   9.265 A_178_PHE;A_180_LYS;A_224_GLU;A_254_TRP;A_255_TYR;A_305_LEU
0.138   4.203  -6.937  10.860 B_116_LYS;B_120_LYS;B_121_PRO;B_122_TYR;B_354_ASP;B_355_PHE;B_358_ASN
0.117  -0.899  -3.237 -12.030 A_116_LYS;A_122_TYR;A_126_PRO;A_128_ARG;A_297_ARG;A_354_ASP;A_355_PHE;A_358_ASN;B_211_TYR
0.115  18.847   7.809  -3.830 B_226_GLU;B_301_ARG;B_303_ASP;B_316_GLU;B_317_PRO;B_318_ASN
0.109  -2.320  -1.935   9.997 A_104_ASN;A_108_ASP;A_134_PHE;A_183_ASN;A_209_TYR;A_210_ASP;B_116_LYS;B_128_ARG;B_358_ASN;B_361_LEU;B_363_TYR
0.050  13.003 -27.460  -4.917 B_72_PHE;B_75_THR;B_86_HIS;B_87_ALA;B_90_SER
0.023   1.719   6.780  12.047 A_157_ASP;A_211_TYR;A_212_LYS;B_128_ARG;B_292_LYS;B_295_ASN
0.023  26.713   6.670  -0.640 B_226_GLU;B_269_PHE;B_301_ARG;B_326_MET;B_327_SER;B_328_LEU;B_329_PHE
0.012 -11.505  -0.606   5.364 A_16_GLU;A_103_GLY;A_107_GLU;A_134_PHE;A_136_LYS;A_183_ASN;A_184_GLN;A_185_GLY;A_186_SER;A_316_GLU;A_318_ASN
0.012  17.963  14.986  -8.494 B_178_PHE;B_180_LYS;B_224_GLU;B_305_LEU;B_316_GLU
>1eix
0.961  28.941 -13.986  -3.033 A_20_ALA;A_22_ASP;A_44_LYS;A_189_PRO;A_190_GLY;A_192_ARG;A_201_GLN;A_219_VAL;A_220_ILE;A_221_GLY;A_222_ARG;B_77_ILE;B_80_THR
0.951  21.770  14.018   2.320 A_77_ILE;B_20_ALA;B_22_ASP;B_44_LYS;B_189_PRO;B_190_GLY;B_192_ARG;B_201_GLN;B_219_VAL;B_220_ILE;B_221_GLY;B_222_ARG
0.945 -29.096  13.830   2.453 C_77_ILE;C_80_THR;D_20_ALA;D_22_ASP;D_44_LYS;D_131_THR;D_189_PRO;D_190_GLY;D_192_ARG;D_201_GLN;D_219_VAL;D_220_ILE;D_221_GLY;D_222_ARG
0.739 -21.140 -13.357  -0.380 C_20_ALA;C_22_ASP;C_44_LYS;C_131_THR;C_189_PRO;C_190_GLY;C_201_GLN;C_219_VAL;C_221_GLY;D_76_ASP;D_77_ILE;D_80_THR
0.014  11.916  10.018   3.624 A_83_HIS;B_21_LEU;B_22_ASP;B_23_TYR;B_24_HIS;B_48_GLU
>1ej0
0.648   0.661   2.323   8.041 A_29_LEU;A_30_GLY;A_31_ALA;A_32_ALA;A_53_CYS;A_54_ASP;A_55_LEU;A_95_ASP;A_96_MET;A_97_ALA
0.090  16.193   5.760   4.689 A_100_MET;A_104_PRO;A_107_ASP;A_108_ILE;A_137_PHE;A_169_ARG
>1ek0
0.916  -6.915   5.072  -6.227 A_13_ALA;A_14_VAL;A_15_GLY;A_16_LYS;A_17_SER;A_18_SER;A_19_ILE;A_28_PHE;A_116_ASN;A_117_LYS;A_150_ALA
0.011  11.380  -6.335  -6.994 A_5_LYS;A_57_TRP;A_71_MET;A_72_TYR;A_74_ARG;A_75_ASN;A_76_ALA
>1ek2
0.652 -16.222  24.119  -8.362 A_265_PHE;A_333_ASP;A_381_TYR;A_382_GLN;A_465_TYR;A_497_VAL;A_498_LEU;A_523_HIS;A_524_TRP
0.468  26.741 -17.209  -1.965 B_334_TRP;B_337_VAL;B_358_THR;B_361_MET;B_379_PHE;B_382_GLN;B_498_LEU
0.266  27.237  14.616  18.053 A_9_ASP;A_10_LEU;A_11_ASP;A_12_GLY;A_54_MET;A_99_ARG;A_123_THR;A_124_ASN;A_160_LYS;A_185_ASP;A_186_PHE
0.251  21.338 -26.954  -8.909 B_406_PHE;B_415_PHE;B_416_ILE;B_417_ALA;B_418_VAL;B_497_VAL
0.099 -22.651  17.442  -6.632 A_334_TRP;A_337_VAL;A_361_MET;A_382_GLN
0.098 -30.123 -19.717   7.393 B_9_ASP;B_11_ASP;B_20_ALA;B_41_TYR;B_42_GLN;B_184_ASP;B_185_ASP;B_186_PHE;B_187_GLY;B_188_SER;B_189_ASN
0.045 -38.824 -10.721  15.000 B_36_PHE;B_37_LEU;B_38_LEU;B_39_GLY;B_40_ALA;B_41_TYR;B_43_THR;B_50_THR;B_67_MET;B_70_SER;B_71_TYR;B_73_LYS
0.038   4.194   2.976 -12.784 A_237_HIS;A_238_GLY;A_239_TYR;A_249_HIS;B_237_HIS;B_238_GLY;B_239_TYR
0.033  21.342   6.140   5.403 A_140_MET;A_150_LEU;A_152_GLU;B_316_VAL;B_320_ASP;B_346_TYR;B_349_ARG
0.032  28.712  22.387  16.695 A_9_ASP;A_13_VAL;A_183_LEU;A_184_ASP;A_185_ASP;A_186_PHE;A_187_GLY;A_189_ASN;A_190_LEU;A_201_ILE;A_202_LEU;A_203_VAL;A_204_HIS
0.028  10.052  15.617   1.063 A_142_GLU;A_145_GLN;A_146_HIS;A_228_VAL;A_229_PRO;A_230_CYS;A_231_ASN;A_253_MET;A_277_PRO;A_281_GLN
0.019  32.149 -13.817   3.070 B_361_MET;B_362_PRO;B_363_PRO;B_364_ASP;B_472_TRP;B_475_SER
0.015  26.392   5.279  20.688 A_50_THR;A_53_LEU;A_59_THR;A_60_PHE;A_92_PHE;A_126_TRP;A_128_ASP
0.014   4.216   3.419   7.611 A_253_MET;A_254_GLY;A_255_SER;A_256_GLY;A_283_GLY;A_284_PHE;A_285_ARG;B_285_ARG;B_323_GLY;B_324_ILE;B_325_PRO
0.012  27.812  30.797   5.312 A_181_VAL;A_199_VAL;A_200_THR;A_201_ILE;A_213_LEU;A_214_GLU;A_216_VAL;A_217_THR
>1ek6
0.730  16.847   0.231  -5.289 B_8_THR;B_9_GLY;B_88_PHE;B_89_ALA;B_90_GLY;B_91_LEU
0.495 -23.133 -11.795   6.768 A_206_ASN;A_207_ASN;A_208_LEU;A_226_PHE;A_241_TYR;A_277_VAL;A_300_ARG;A_303_ASP
0.433 -16.913   1.276  -6.268 A_8_THR;A_9_GLY;A_10_GLY;A_12_GLY;A_33_ASP;A_88_PHE;A_89_ALA;A_90_GLY
0.218  22.219  10.010   9.718 B_206_ASN;B_207_ASN;B_208_LEU;B_226_PHE;B_241_TYR;B_277_VAL;B_300_ARG;B_303_ASP
0.038  15.157   4.138  10.968 B_94_VAL;B_133_ALA;B_134_THR;B_154_THR;B_155_ASN;B_239_ARG;B_302_GLY;B_303_ASP;B_304_VAL;B_307_CYS
>1elu
0.881  12.479  -0.589   2.475 A_248_TRP;A_272_ALA;A_273_THR;B_87_ASN;B_88_VAL;B_89_THR;B_114_HIS;B_199_ALA;B_222_HIS;B_223_LYS
0.714 -12.877   0.439  -3.102 A_24_GLY;A_85_VAL;A_86_THR;A_111_HIS;A_219_HIS;A_220_LYS;B_251_TRP;B_275_ALA;B_276_THR
0.087  -0.982  -3.448  -1.680 A_83_ASP;A_84_ASN;A_87_THR;A_245_TYR;B_86_ASP;B_90_THR;B_248_TYR;B_274_VAL;B_275_ALA
0.058  18.486   2.630  10.836 A_49_PHE;A_54_ASN;B_346_ARG;B_360_ARG;B_361_THR
0.042 -19.226   3.230 -10.852 A_357_ARG;A_358_THR;A_359_ILE;B_52_PHE;B_57_ASN
>1elv
0.806 -18.519  -0.935   2.884 A_120_HIS;A_272_SER;A_273_CYS;A_274_LYS;A_275_GLY;A_276_ASP;A_277_SER;A_298_VAL;A_299_SER;A_300_TRP;A_301_GLY;A_304_CYS
0.075   4.048   5.131  -5.337 A_70_CYS;A_110_ILE;A_193_ILE;A_194_CYS;A_195_LEU
0.044   8.739   6.404   3.585 A_111_ASN;A_112_GLU;A_113_TYR;A_114_TRP;A_179_ARG;A_324_MET
0.028  -9.982 -13.110  12.137 A_99_PHE;A_104_TRP;A_137_VAL;A_138_GLN;A_141_ARG
0.016  31.529   4.991  -6.005 A_44_GLY;A_45_GLU;A_46_TYR;A_47_HIS;A_55_VAL;A_56_ASN;A_57_GLU;A_58_VAL;A_60_GLY
0.012  32.766   2.997   3.695 A_4_CYS;A_7_PRO;A_8_GLU;A_29_TYR;A_46_TYR;A_53_SER;A_54_TRP;A_61_PRO;A_63_LEU
>1emy
0.882  -5.994  -5.355   2.570 A_43_PHE;A_64_GLN;A_68_VAL;A_93_HIS;A_97_HIS;A_99_ILE
>1epb
0.563 -21.135  -1.293  -0.283 A_39_MET;A_41_VAL;A_50_LEU;A_87_VAL;A_100_ILE;A_117_TYR
0.434  20.021  -0.805  -0.732 B_39_MET;B_41_VAL;B_50_LEU;B_87_VAL;B_100_ILE;B_117_TYR
0.090 -16.459   6.084  -1.791 A_17_GLU;A_54_TYR;A_63_GLU;A_102_ILE;A_113_THR;A_115_LYS;A_117_TYR
0.045  -5.661  10.434  -0.738 A_20_PHE;A_27_PRO;A_28_GLY;A_29_LEU;A_30_ALA;A_31_HIS;A_34_GLU;A_146_TYR
0.029  10.944   7.359   5.077 B_17_GLU;B_20_PHE;B_28_GLY;B_29_LEU;B_30_ALA;B_31_HIS;B_54_TYR;B_115_LYS
0.013  16.169   3.750  10.511 B_22_SER;B_85_LYS;B_104_SER;B_106_VAL;B_113_THR
>1etr
0.789   4.639  -6.656  -5.502 H_43_HIS;H_200_ALA;H_201_CYS;H_202_GLU;H_203_GLY;H_205_SER;H_225_VAL;H_226_SER;H_227_TRP;H_228_GLY;H_230_GLY
0.010   9.681   3.709  12.755 H_129_LEU;H_134_PHE;H_135_LYS;H_136_GLY;H_167_LEU;H_210_VAL;H_211_MET;H_212_LYS
>1eu1
0.964  -7.465  -1.814  -1.801 A_115_GLY;A_116_TRP;A_117_LYS;A_432_GLY;A_433_GLY;A_434_ASN;A_438_HIS;A_648_LEU;A_649_HIS;A_650_SER;A_651_GLN
0.804   7.706  -1.166  -5.402 A_185_ALA;A_186_ALA;A_187_ASP;A_190_LYS;A_191_THR;A_321_GLY;A_322_TRP;A_323_SER;A_326_ARG;A_359_HIS;A_642_SER;A_643_HIS;A_755_GLN
0.201  31.227   5.476  13.755 A_265_LEU;A_266_GLU;A_269_THR;A_270_THR;A_271_GLY;A_272_PHE;A_273_ASP;A_602_ILE
0.044  16.484  16.139   6.497 A_578_PHE;A_579_VAL;A_580_ARG;A_581_TYR;A_582_ALA
0.019   2.207  -7.342 -15.621 A_645_LYS;A_668_PRO;A_670_LEU;A_701_LYS;A_712_GLN;A_714_TYR
0.012   0.562  10.810  -0.015 A_195_GLY;A_196_TRP;A_197_VAL;A_360_TYR;A_361_SER;A_489_ASP;A_490_TYR
0.011  -0.057   4.144   4.438 A_114_TYR;A_116_TRP;A_144_GLY;A_145_ASP;A_147_SER;A_148_THR;A_152_GLN;A_165_TYR;A_196_TRP;A_360_TYR
>1eu8
0.844   0.724   1.105  -2.972 A_69_ASP;A_120_TYR;A_122_ASP;A_238_GLU;A_256_TRP;A_258_TYR;A_293_GLY;A_294_TRP
0.070   3.136   0.256  11.729 A_100_PHE;A_102_SER;A_103_VAL;A_121_ILE;A_291_LEU;A_331_ASN;A_357_PHE;A_358_GLU;A_359_ASN;A_360_ALA
0.065  29.535   0.675  -4.883 A_3_GLU;A_5_LYS;A_6_ILE;A_64_ASP;A_302_SER;A_303_ASP;A_304_ASN;A_305_LYS;A_306_ALA;A_307_LEU;A_308_ALA
>1evl
0.897 -21.689  -6.930 -14.272 D_363_ARG;D_379_PHE;D_381_GLN;D_479_GLN;D_516_GLY;D_517_SER;D_520_ARG
0.818  22.310   7.458 -14.399 A_122_ARG;A_138_PHE;A_140_GLN;A_238_GLN;A_239_CYS;A_241_THR;A_275_GLY;A_276_SER;A_279_ARG
0.770  20.318  -8.923  12.835 B_363_ARG;B_379_PHE;B_381_GLN;B_479_GLN;B_480_CYS;B_482_THR;B_516_GLY;B_517_SER;B_520_ARG
0.710 -20.936   9.203  11.964 C_363_ARG;C_379_PHE;C_381_GLN;C_479_GLN;C_480_CYS;C_482_THR;C_513_ALA;C_516_GLY;C_517_SER
0.160 -28.205   0.026   0.181 C_271_TRP;C_274_PHE;C_278_GLU;C_294_LYS;C_358_PHE;D_271_TRP;D_278_GLU;D_294_LYS;D_358_PHE
0.133  24.446  -0.489  -1.269 A_53_LYS;A_56_PHE;A_117_PHE;A_119_SER;A_139_THR;B_294_LYS;B_358_PHE;B_360_SER
0.120  57.165 -24.128 -16.604 A_306_ILE;A_337_ILE;A_354_VAL;A_355_CYS;A_356_GLY;A_359_GLU;A_366_ALA;A_368_ARG
0.099 -21.554  -7.315 -23.055 D_375_ARG;D_467_GLU;D_477_ALA;D_478_TRP;D_479_GLN;D_520_ARG
0.099  21.330   6.325 -23.063 A_134_ARG;A_236_ALA;A_237_TRP;A_238_GLN;A_279_ARG
0.074 -50.071  18.243 -25.010 D_582_ILE;D_583_ARG;D_586_THR;D_609_ARG;D_610_THR;D_613_GLY;D_614_LYS
0.052  49.353  25.929  22.238 B_582_ILE;B_595_VAL;B_607_ALA;B_608_VAL;B_609_ARG
0.048   7.481  24.926 -13.116 A_186_ARG;A_187_ILE;A_188_GLY;A_189_SER;A_251_ARG
0.019 -19.365 -15.779 -22.893 D_419_LYS;D_420_LEU;D_421_SER;D_422_THR;D_455_GLN;D_456_LEU;D_457_GLY;D_458_GLU;D_459_GLY;D_465_LYS;D_467_GLU;D_479_GLN
0.018 -58.721  22.518 -15.835 D_547_ILE;D_578_ILE;D_595_VAL;D_596_CYS;D_597_GLY;D_600_GLU;D_607_ALA
0.018 -29.209 -17.141 -23.531 D_405_TYR;D_417_VAL;D_418_VAL;D_419_LYS;D_420_LEU;D_445_LEU;D_450_ILE;D_451_PRO;D_452_PHE;D_466_ILE;D_467_GLU;D_468_PHE;D_469_THR
0.015 -26.812  -0.873 -24.335 D_374_MET;D_470_LEU;D_471_TYR;D_472_ASP;D_473_CYS;D_476_ARG;D_477_ALA;D_478_TRP;D_524_ILE;D_527_GLU
0.013 -27.278  -9.171  -8.166 D_333_ASN;D_357_GLU;D_358_PHE;D_359_GLY;D_380_THR;D_381_GLN;D_382_ASP;D_383_ASP;D_384_ALA;D_512_ARG;D_513_ALA;D_514_ILE;D_516_GLY
0.012 -11.536 -17.954 -22.248 D_422_THR;D_423_ARG;D_424_PRO;D_425_GLU;D_426_LYS;D_456_LEU;D_457_GLY;D_458_GLU;D_459_GLY
0.012  10.366 -17.505  15.228 B_312_ASN;B_424_PRO;B_425_GLU;B_426_LYS;B_427_ARG;B_457_GLY;B_458_GLU;B_459_GLY;B_460_ALA;B_461_PHE
0.012 -51.714 -26.114  19.673 C_547_ILE;C_578_ILE;C_595_VAL;C_596_CYS;C_597_GLY;C_599_LYS;C_600_GLU;C_606_VAL;C_607_ALA
0.011 -27.487 -15.787 -13.858 D_400_CYS;D_404_VAL;D_466_ILE;D_468_PHE;D_481_GLY;D_482_THR;D_483_VAL;D_484_GLN;D_511_HIS;D_512_ARG;D_513_ALA;D_514_ILE
>1ew0
0.727  -8.418  -5.651  -2.638 A_73_HIS;A_76_TYR;A_77_LEU;A_88_ILE;A_109_LEU;A_111_VAL
0.013  12.078   0.287   3.209 A_16_ALA;A_17_HIS;A_18_LEU;A_19_ARG;A_21_ILE;A_22_LEU
>1ex7
0.453   3.056   6.118  -1.342 A_50_TYR;A_71_ALA;A_73_PHE;A_78_TYR;A_79_GLY;A_98_ASP;A_99_ILE;A_100_ASP
0.286  -4.042   5.073   2.583 A_8_GLY;A_9_PRO;A_10_SER;A_11_GLY;A_14_LYS;A_98_ASP
0.013   2.782  -1.743   8.808 A_22_PHE;A_31_PHE;A_48_LYS;A_49_ASP
>1ex9
0.569   7.881   1.735   3.548 A_15_GLY;A_16_MET;A_17_LEU;A_27_TYR;A_81_HIS;A_82_SER;A_231_LEU;A_251_HIS;A_252_LEU
0.058   4.822   6.369  10.829 A_19_PHE;A_25_VAL;A_26_ASP;A_27_TYR;A_252_LEU;A_257_GLN;A_258_VAL
0.056   7.502  17.928   3.503 A_203_PRO;A_204_LEU;A_205_THR;A_206_ASN;A_207_PHE;A_208_LEU;A_209_ASP;A_212_ASP;A_250_ASN;A_253_ASP;A_261_LEU;A_262_THR
0.017  13.784   6.313  -0.583 A_114_THR;A_214_PHE;A_215_LEU;A_217_ALA;A_218_SER;A_219_SER;A_221_THR;A_230_GLY;A_231_LEU
>1eye
0.301  11.914  -1.704   7.647 A_14_VAL;A_15_THR;A_48_VAL;A_49_GLY;A_66_THR;A_69_VAL;A_85_ILE;A_86_ASP;A_87_THR;A_92_VAL
0.297  -4.627   3.219   7.877 A_179_GLY;A_180_LEU;A_181_GLY;A_182_PHE;A_183_ALA;A_189_ASN;A_209_GLY;A_213_LYS
0.141  -1.438 -13.450   1.850 A_11_VAL;A_34_HIS;A_38_MET;A_212_ARG;A_254_VAL;A_255_HIS;A_256_ASP;A_257_VAL;A_258_ARG
0.072   4.035   3.244   6.481 A_86_ASP;A_88_MET;A_106_ASP;A_107_VAL;A_108_SER;A_130_MET;A_132_TRP;A_182_PHE
0.046   2.400  11.727   7.316 A_107_VAL;A_108_SER;A_111_ARG;A_131_HIS;A_132_TRP;A_133_ARG;A_134_ALA
0.023 -13.886   2.850   0.104 A_180_LEU;A_189_ASN;A_190_TRP;A_191_ALA;A_192_ILE;A_193_LEU;A_194_HIS;A_215_PHE;A_240_ILE
>1eyq
0.381  23.005   1.135  -8.862 B_36_ARG;B_37_GLY;B_48_THR;B_101_LEU;B_106_TYR;B_109_LYS;B_110_VAL
0.149 -21.238  -1.245  -8.308 A_36_ARG;A_37_GLY;A_48_THR;A_50_ILE;A_106_TYR;A_109_LYS;A_110_VAL;A_113_ASN
0.144   3.333  -2.934  -7.529 A_121_VAL;A_123_THR;B_82_ARG;B_85_ILE;B_117_HIS;B_121_VAL;B_189_GLU
0.020  15.517  -2.335  -8.741 B_36_ARG;B_113_ASN;B_187_VAL;B_189_GLU;B_190_THR;B_191_MET;B_192_ILE;B_196_ALA
0.019 -23.833   1.190   9.389 A_14_GLU;A_15_TYR;A_16_PRO;A_19_VAL;A_53_TYR;A_94_ARG;A_151_PHE;A_168_THR;A_169_SER;A_170_ILE
0.012  22.297   2.490  10.436 B_19_VAL;B_92_LEU;B_94_ARG;B_151_PHE;B_168_THR;B_169_SER;B_170_ILE;B_171_PRO
0.011  -9.489   2.288  -9.090 A_113_ASN;A_117_HIS;A_186_ALA;A_188_LEU;A_189_GLU;A_190_THR;A_191_MET;A_193_GLY;A_194_GLU;A_195_HIS;A_196_ALA
>1ez4
0.965  -7.094  23.234 -12.328 A_11_VAL;A_12_GLY;A_13_ASP;A_14_GLY;A_15_ALA;A_16_VAL;A_17_GLY;A_79_THR;A_80_ALA;A_81_GLY
0.922   6.758  25.978   8.751 B_11_VAL;B_12_GLY;B_13_ASP;B_14_GLY;B_16_VAL;B_17_GLY;B_78_ILE;B_79_THR;B_80_ALA;B_81_GLY;B_121_ALA
0.900   7.450 -25.824  -8.067 D_12_GLY;D_14_GLY;D_16_VAL;D_17_GLY;D_79_THR;D_80_ALA;D_81_GLY;D_121_ALA;D_122_ASN
0.872  -7.209 -23.495  12.708 C_11_VAL;C_12_GLY;C_13_ASP;C_14_GLY;C_15_ALA;C_16_VAL;C_17_GLY;C_78_ILE;C_79_THR;C_80_ALA;C_81_GLY;C_121_ALA
0.070  -0.164  22.195  -2.072 A_15_ALA;A_18_SER;A_19_SER;A_231_PHE;A_232_TYR;B_15_ALA;B_19_SER;B_231_PHE;B_232_TYR
0.070   0.127 -22.598   1.910 C_18_SER;C_19_SER;C_231_PHE;C_232_TYR;D_15_ALA;D_18_SER;D_19_SER;D_231_PHE;D_232_TYR
0.037 -14.175  -7.397 -12.153 A_248_ASP;A_249_GLU;A_250_ASN;C_159_GLY;C_163_ASN;C_164_VAL;C_165_ASP;C_166_PRO;D_54_GLN;D_59_PRO;D_60_LYS
0.020  16.989  23.522   2.138 B_122_ASN;B_149_LEU;B_150_ASP;B_153_ARG;B_177_HIS;B_178_GLY;B_220_ALA
0.014  16.654 -19.402  -9.651 D_119_VAL;D_120_ALA;D_121_ALA;D_122_ASN;D_123_PRO;D_124_VAL;D_125_ASP;D_128_THR;D_144_GLY;D_145_SER;D_146_GLY;D_147_THR;D_177_HIS;D_256_GLY
0.010  -8.431 -17.230 -22.537 D_7_LYS;D_32_GLU;D_63_TYR;D_69_ASP
0.010 -11.846   7.239  13.302 B_5_HIS;B_31_GLU;B_54_GLN;B_59_PRO;B_60_LYS;B_61_LYS;C_248_ASP;C_249_GLU;C_250_ASN
>1f0l
0.804  22.586 -15.319  -3.221 B_21_HIS;B_22_GLY;B_53_PHE;B_54_TYR;B_55_SER;B_65_TYR
0.647 -23.574 -16.737   4.549 A_21_HIS;A_22_GLY;A_53_PHE;A_54_TYR;A_153_TRP
0.107 -17.006 -10.075  -7.989 A_97_ASP;A_139_PRO;A_140_PHE;A_141_ALA;A_148_GLU;A_447_LYS;A_449_HIS;A_456_LYS;A_488_HIS
0.073  23.256  19.300   3.084 B_272_VAL;B_308_PRO;B_309_GLY;B_310_ILE;B_311_GLY;B_312_SER;B_425_THR;B_426_PRO;B_427_LEU
0.045  16.943  -8.892   8.451 B_97_ASP;B_139_PRO;B_140_PHE;B_141_ALA;B_142_GLU;B_417_ASP;B_447_LYS;B_449_HIS;B_456_LYS;B_486_ASN;B_488_HIS
0.041 -36.320   8.459  15.786 A_294_ALA;A_297_LEU;A_354_GLY;A_355_PHE;A_358_TYR;A_359_ASN;A_360_PHE;A_362_GLU
0.039  35.007   6.270   9.374 B_430_ALA;B_470_PHE;B_512_LEU;B_524_ASN
0.030 -25.626  19.107  -2.036 A_277_ASN;A_308_PRO;A_309_GLY;A_310_ILE;A_311_GLY;A_312_SER;A_425_THR;A_427_LEU
0.029 -35.376   3.879  -9.430 A_430_ALA;A_431_GLY;A_433_LEU;A_470_PHE;A_472_ARG;A_512_LEU;A_524_ASN
0.025  -0.307 -19.851   0.239 A_10_LYS;A_11_SER;A_12_PHE;A_13_VAL;A_14_MET;B_11_SER;B_12_PHE;B_14_MET
0.014  30.926   8.792 -18.373 B_173_ARG;B_210_ARG;B_358_TYR;B_359_ASN;B_362_GLU
0.012  21.710 -17.994   4.909 B_44_GLY;B_45_ASN;B_50_TRP;B_51_LYS;B_52_GLY;B_54_TYR;B_115_MET;B_148_GLU;B_150_ILE;B_447_LYS
0.010 -16.892  12.727  -9.964 A_393_GLY;A_394_TYR;A_395_ALA;A_421_THR;A_422_ALA;A_423_GLU;A_424_ASN;A_480_GLY;A_481_ASN;A_484_HIS
>1f0y
0.828  22.118  -1.526  -6.359 A_21_ILE;A_22_GLY;A_24_GLY;A_25_LEU;A_26_MET;A_27_GLY;A_106_GLU;A_107_ALA;A_108_ILE;A_109_VAL;A_115_LYS;A_135_ASN
0.791 -21.058  -1.918   6.102 B_25_LEU;B_26_MET;B_27_GLY;B_106_GLU;B_107_ALA;B_108_ILE;B_109_VAL;B_110_GLU;B_115_LYS;B_135_ASN;B_257_THR
0.568 -12.627   0.612   2.247 A_239_GLY;B_26_MET;B_158_HIS;B_159_PHE;B_160_PHE;B_161_ASN;B_208_ASN;B_253_VAL
0.544  12.964   0.909  -3.077 A_26_MET;A_158_HIS;A_159_PHE;A_160_PHE;A_161_ASN;A_162_PRO;A_253_VAL
0.068  35.485  -2.756  -7.056 A_21_ILE;A_44_VAL;A_45_ASP;A_92_THR;A_93_ASP;A_94_ALA;A_95_ALA;A_118_LEU;A_121_ARG;A_122_LEU
>1f1c
0.672   8.428  -1.317   1.869 B_41_HIS;B_46_THR;B_52_VAL;B_75_TYR;B_88_ILE;B_92_HIS;B_93_PRO
0.655  -8.719  -1.070  -2.326 A_39_HIS;A_44_THR;A_50_VAL;A_52_LEU;A_73_TYR;A_90_HIS
0.036  24.248   8.577   4.661 B_26_ILE;B_30_GLN;B_118_TYR;B_121_LEU;B_122_GLN;B_125_VAL;B_126_ARG
>1f1f
0.930   3.118  -5.237  -0.807 A_18_HIS;A_23_ASN;A_29_LYS;A_31_LEU;A_54_GLN;A_62_MET
>1f28
0.952 -28.383   5.415 -12.379 A_153_ARG;B_170_LEU;B_173_CYS;B_199_ARG;B_200_SER;B_201_CYS;B_202_ASP;B_240_HIS;B_242_TYR
0.934  20.499  10.805  11.788 C_170_LEU;C_173_CYS;C_198_GLN;C_199_ARG;C_200_SER;C_201_CYS;C_202_ASP;C_240_HIS
0.928  27.776  -5.930 -11.992 C_153_ARG;D_170_LEU;D_173_CYS;D_198_GLN;D_199_ARG;D_200_SER;D_201_CYS;D_202_ASP;D_240_HIS;D_242_TYR
0.794 -20.388 -10.982  11.759 A_170_LEU;A_173_CYS;A_198_GLN;A_199_ARG;A_200_SER;A_201_CYS;A_202_ASP;A_240_HIS
0.117  32.007 -14.422  -8.958 D_65_GLU;D_86_ILE;D_205_LEU;D_206_GLY;D_209_PHE
0.054 -15.293 -18.481  10.602 A_86_ILE;A_205_LEU;A_206_GLY;A_209_PHE
0.051 -27.874  19.736  12.751 B_47_LYS;B_219_CYS;B_223_HIS;B_227_LEU;B_229_PRO;B_263_LEU;B_264_SER;B_265_LEU
0.051 -31.600  14.099  -9.411 B_65_GLU;B_86_ILE;B_205_LEU;B_206_GLY;B_209_PHE
0.026   4.225  25.045   2.664 C_51_LEU;C_56_ARG;C_57_VAL;C_59_ILE;C_282_ILE;C_285_TYR;C_287_PRO
0.018  28.942 -22.518  13.305 D_47_LYS;D_223_HIS;D_263_LEU;D_264_SER;D_265_LEU;D_266_ASN
0.016 -32.098 -24.942  -3.765 A_70_ILE;A_71_ARG;A_72_GLY;A_73_GLU;A_118_ARG;A_119_HIS;A_130_ASN;A_131_TYR;A_132_ILE
0.015  14.431  20.832  11.103 C_58_PHE;C_86_ILE;C_205_LEU;C_209_PHE
0.011  -3.960  23.424   6.224 C_56_ARG;C_258_ARG;C_285_TYR;C_286_HIS;C_287_PRO;C_288_TYR
>1f2d
0.981  33.790  -9.684  -4.925 A_50_ASN;A_51_LYS;A_54_LYS;A_199_CYS;A_200_CYS;A_201_VAL;A_202_THR;A_203_GLY;A_205_THR;A_295_TYR;A_323_LEU
0.974 -15.074 -17.767   3.764 D_50_ASN;D_51_LYS;D_54_LYS;D_199_CYS;D_200_CYS;D_201_VAL;D_202_THR;D_203_GLY;D_205_THR;D_295_TYR;D_296_GLU;D_323_LEU
0.939  14.055  17.796   4.839 B_50_ASN;B_51_LYS;B_54_LYS;B_166_SER;B_199_CYS;B_200_CYS;B_201_VAL;B_202_THR;B_203_GLY;B_204_SER;B_205_THR;B_206_THR;B_295_TYR;B_323_LEU
0.883 -33.684   9.573  -5.238 C_50_ASN;C_51_LYS;C_54_LYS;C_199_CYS;C_200_CYS;C_201_VAL;C_202_THR;C_203_GLY;C_205_THR;C_295_TYR;C_296_GLU;C_323_LEU
0.012  -1.989   3.515   7.571 B_3_VAL;B_4_ALA;B_180_ASP;B_181_GLU;B_216_TYR;D_15_PRO;D_184_ASN
>1f2e
0.923 -13.565   2.391  -3.001 A_10_CYS;A_11_SER;A_51_LYS;A_52_VAL;A_53_PRO;A_66_ASN;A_106_HIS
0.903  13.531  -1.173   3.613 C_104_GLU;D_10_CYS;D_47_ASN;D_51_LYS;D_52_VAL;D_53_PRO;D_65_GLU;D_66_ASN;D_106_HIS
0.493  30.654   5.169  -6.536 C_10_CYS;C_11_SER;C_51_LYS;C_52_VAL;C_53_PRO;C_66_ASN;C_106_HIS
0.389 -32.255   2.463   6.681 B_10_CYS;B_11_SER;B_51_LYS;B_52_VAL;B_53_PRO;B_66_ASN;B_106_HIS
0.056 -36.452  12.595   5.809 B_8_GLY;B_9_ALA;B_113_PHE;B_160_VAL;B_163_GLY;B_164_TRP;B_167_TYR
0.023  -1.679  -3.787   3.381 A_7_PRO;A_8_GLY;A_167_TYR;A_195_LEU;D_30_VAL;D_31_ASP;D_32_LEU;D_33_ALA
0.016  32.812  14.401  -3.879 C_6_SER;C_7_PRO;C_8_GLY;C_9_ALA;C_10_CYS;C_11_SER;C_12_LEU;C_160_VAL;C_164_TRP;C_198_GLU
>1f5n
0.718  35.220 -14.007  -2.764 A_48_ARG;A_49_THR;A_50_GLY;A_51_LYS;A_52_SER;A_53_TYR;A_67_LEU;A_68_GLY;A_69_SER
0.088  15.159   3.326   3.372 A_123_SER;A_124_SER;A_173_SER;A_174_PHE;A_175_PHE;A_176_PRO;A_280_LYS;A_281_THR;A_548_ARG
0.058 -12.460  10.744  -2.296 A_378_HIS;A_381_GLN;A_382_LYS;A_527_HIS;A_528_LEU;A_531_LEU
0.046 -42.064   2.643   3.826 A_348_GLU;A_349_SER;A_350_LEU;A_454_GLY;A_455_ILE;A_508_GLU;A_515_GLN
0.028  28.555  18.972  -3.895 A_221_LEU;A_224_LEU;A_228_LYS;A_568_GLU;A_571_ILE
0.026 -66.859   3.268   3.105 A_433_TYR;A_437_VAL;A_441_GLN;A_472_THR;A_490_GLU;A_493_ARG;A_494_VAL;A_497_GLU
0.019  36.135  23.976   0.517 A_209_LYS;A_210_LYS;A_211_GLY;A_220_ASN;A_564_GLY;A_565_PHE;A_566_GLN;A_567_LYS;A_568_GLU
0.017  -2.263   7.192   1.285 A_372_SER;A_373_PHE;A_374_LYS;A_375_ASP;A_534_LYS;A_538_ASP
0.012   5.695   6.882   2.506 A_281_THR;A_282_LEU;A_283_SER;A_284_GLY;A_285_GLY;A_286_ILE;A_374_LYS;A_541_GLN;A_545_GLU
0.012 -27.064   6.437   4.093 A_354_LEU;A_355_ASP;A_357_HIS;A_358_ARG;A_361_GLU;A_518_GLU;A_519_GLN;A_520_LYS;A_522_ARG;A_523_SER
0.011 -50.294   4.773   4.083 A_448_TYR;A_458_GLU;A_500_GLN;A_501_ALA;A_503_ALA;A_504_LYS;A_505_MET;A_508_GLU
0.011 -42.298   4.811  -4.725 A_400_GLN;A_455_ILE;A_456_GLN;A_459_GLU;A_508_GLU;A_509_MET;A_512_LYS
>1f6d
0.838 -13.178  20.855   2.527 B_10_ARG;B_11_PRO;B_14_ILE;B_211_THR;B_276_PHE;B_290_SER;B_293_ILE;B_296_GLU
0.597  13.398 -20.729   1.734 C_10_ARG;C_11_PRO;C_14_ILE;C_211_THR;C_276_PHE;C_290_SER;C_293_ILE;C_296_GLU
0.415 -62.401  -3.011  -1.660 A_211_THR;A_276_PHE;A_293_ILE;A_296_GLU
0.397  26.582 -23.835   2.323 C_8_GLY;C_9_THR;C_10_ARG;C_36_THR;C_37_ALA;C_38_GLN;C_39_HIS;C_60_ILE;C_62_GLN;C_98_THR
0.314  63.023   3.896  -1.621 D_211_THR;D_276_PHE;D_280_MET;D_292_GLY;D_293_ILE;D_296_GLU
0.119 -27.818  19.856   2.939 B_9_THR;B_38_GLN;B_70_ILE;B_96_THR;B_97_THR;B_98_THR
0.117 -53.209  10.851   0.632 A_9_THR;A_38_GLN;A_60_ILE;A_70_ILE;A_96_THR;A_97_THR;A_98_THR
0.108  53.434  -8.719  -0.776 D_9_THR;D_12_GLU;D_38_GLN;D_96_THR;D_97_THR;D_98_THR
0.066  31.507  -0.101   5.391 C_123_GLY;C_124_ASP;C_125_LEU;D_139_GLY;D_140_HIS;D_142_ALA;D_160_ASN;D_161_VAL
0.053  63.470   3.083 -13.891 D_211_THR;D_212_GLY;D_213_HIS;D_214_ARG;D_215_ARG;D_222_PHE;D_243_TYR;D_289_ASP;D_290_SER
0.053 -18.458  13.957   3.506 B_95_ASP;B_213_HIS;B_289_ASP;B_290_SER;B_291_GLY;B_292_GLY;B_313_ARG
0.047  75.092  18.505  -1.194 D_205_LYS;D_206_LYS;D_207_MET;D_282_HIS;D_283_ALA;D_284_TRP
0.045  14.021 -17.003  15.386 C_213_HIS;C_214_ARG;C_215_ARG;C_216_GLU;C_221_GLY;C_222_PHE;C_225_ILE;C_243_TYR;C_289_ASP
0.039  54.358   1.459  -1.587 D_11_PRO;D_15_LYS;D_93_HIS;D_95_ASP;D_117_GLU;D_313_ARG
0.035  18.878 -14.659   3.928 C_95_ASP;C_213_HIS;C_289_ASP;C_290_SER;C_291_GLY;C_292_GLY;C_313_ARG
0.034  56.154   6.928  -9.316 D_213_HIS;D_289_ASP;D_290_SER;D_291_GLY;D_292_GLY;D_294_GLN;D_308_ARG;D_311_THR;D_312_GLU;D_313_ARG
0.029 -14.040  23.960 -14.590 B_17_ALA;B_18_PRO;B_19_LEU;B_21_HIS;B_50_PHE;B_175_ASP;B_176_ALA;B_179_TRP
0.026 -52.670  -0.917  -0.920 A_15_LYS;A_93_HIS;A_94_GLY;A_95_ASP;A_117_GLU
0.016  35.644  -2.352  -9.987 C_139_GLY;C_140_HIS;C_141_LEU;C_142_ALA;C_145_HIS;C_161_VAL;D_123_GLY;D_124_ASP;D_125_LEU
0.015  67.892  -1.151  -8.156 D_212_GLY;D_213_HIS;D_215_ARG;D_243_TYR;D_244_PRO;D_245_VAL;D_246_HIS;D_247_LEU;D_270_PRO
0.013 -17.476  12.189  16.856 B_215_ARG;B_219_GLY;B_220_ARG;B_221_GLY;B_222_PHE;B_327_THR
0.010 -30.613   0.108   6.089 A_140_HIS;A_142_ALA;A_143_MET;B_123_GLY;B_124_ASP;B_125_LEU
0.010  46.613   7.127  -3.196 D_119_GLY;D_120_LEU;D_121_ARG;D_148_PRO;D_152_SER;D_155_ASN;D_312_GLU;D_315_GLU
0.010   4.652  19.014   3.166 B_205_LYS;B_206_LYS;B_207_MET;B_281_ASN;B_282_HIS;B_283_ALA;B_284_TRP;B_285_LEU;B_302_LYS
>1f74
0.592 -16.396   1.588   1.469 A_10_ALA;A_47_SER;A_48_THR;A_164_LYS;A_188_GLY;A_190_ASP;A_205_ILE;A_206_GLY;A_207_SER
0.553  17.320  -0.770   1.254 C_10_ALA;C_43_TYR;C_47_SER;C_48_THR;C_164_LYS;C_188_GLY;C_205_ILE;C_206_GLY;C_207_SER
0.025  19.531 -11.668   7.092 C_249_GLY;C_250_LEU;C_251_TYR;C_252_LEU;C_253_THR;C_268_CYS;C_272_MET
0.015 -19.494  12.292   6.340 A_249_GLY;A_250_LEU;A_251_TYR;A_252_LEU;A_253_THR;A_254_ILE;A_268_CYS
0.012  20.335  13.862  15.484 C_82_SER;C_83_VAL;C_84_ASN;C_85_LEU;C_108_PRO;C_113_PHE;C_121_TYR
0.011 -18.748  -3.652  11.917 A_47_SER;A_52_PHE;A_106_VAL;A_107_THR;A_109_PHE
>1f8f
0.900  -6.840   5.159  -0.835 A_45_HIS;A_200_GLY;A_201_ALA;A_202_VAL;A_203_GLY;A_265_SER;A_266_THR;A_288_VAL;A_289_GLY
0.162  16.730  -1.865   7.498 A_33_GLU;A_120_ASP;A_126_ALA;A_138_HIS;A_141_ALA;A_142_GLN;A_150_LEU;A_151_SER;A_152_ARG
0.045  -1.212   3.563   6.139 A_46_THR;A_55_TYR;A_116_PHE;A_140_PHE;A_288_VAL;A_315_VAL;A_316_GLU
>1f8g
0.797  25.308  18.982   4.082 A_178_PHE;A_179_GLY;A_180_VAL;A_181_GLY;A_182_VAL;A_183_ALA;A_184_GLY;A_202_ASP;A_264_THR;A_265_ALA;A_266_LEU
0.795 -14.886  24.979  -8.632 C_179_GLY;C_180_VAL;C_181_GLY;C_182_VAL;C_184_GLY;C_202_ASP;C_264_THR;C_265_ALA;C_266_LEU
0.775 -24.868 -16.029   6.380 D_141_SER;D_179_GLY;D_180_VAL;D_181_GLY;D_182_VAL;D_183_ALA;D_184_GLY;D_264_THR;D_265_ALA;D_266_LEU
0.587  14.931 -26.690  -3.375 B_179_GLY;B_180_VAL;B_181_GLY;B_182_VAL;B_202_ASP;B_264_THR;B_265_ALA;B_266_LEU
0.146 -16.577  17.771   3.309 C_15_ARG;C_75_GLN;C_99_HIS;C_136_ILE;C_137_LEU;C_140_GLN;C_322_ASN;C_324_PRO
0.140  16.240 -15.281   6.247 B_13_GLU;B_15_ARG;B_74_VAL;B_75_GLN;B_99_HIS;B_322_ASN;B_324_PRO
0.096 -24.464 -12.362  -0.941 D_99_HIS;D_136_ILE;D_137_LEU;D_140_GLN;D_141_SER;D_324_PRO
0.080  23.683  12.355  -2.308 A_137_LEU;A_140_GLN;A_141_SER;A_144_ALA;A_324_PRO
0.034 -32.706 -13.592   1.589 D_123_GLU;D_124_LEU;D_127_ARG;D_137_LEU;D_235_TYR;D_268_PRO
0.032 -43.329 -12.115 -19.462 D_95_VAL;D_118_THR;D_120_TYR;D_354_LEU;D_355_VAL;D_356_MET;D_370_ARG
0.018  23.977 -20.350   3.720 B_99_HIS;B_101_GLY;B_102_ALA;B_103_LEU;B_123_GLU;B_124_LEU;B_137_LEU
0.017  31.386  10.740  -3.827 A_99_HIS;A_122_MET;A_123_GLU;A_124_LEU;A_127_ARG;A_137_LEU
0.017 -15.923  26.084  -0.094 C_135_ASP;C_136_ILE;C_137_LEU;C_138_SER;C_139_SER;C_140_GLN;C_141_SER;C_142_ASN;C_182_VAL
0.012  30.213  19.999  -4.179 A_127_ARG;A_135_ASP;A_137_LEU;A_138_SER;A_182_VAL;A_235_TYR
>1f8y
0.600  -5.746  -9.906   3.619 A_12_TRP;A_13_PHE;A_46_GLN;A_72_ASP;B_323_ASN;B_324_LEU;B_357_TYR
0.540   5.121   9.429   3.289 A_123_ASN;A_124_LEU;A_125_MET;A_157_TYR;B_212_TRP;B_213_PHE;B_246_GLN;B_272_ASP;B_292_ASP;B_294_GLY;B_298_GLU
0.199  -5.545  11.788  -4.684 A_124_LEU;A_126_SER;A_127_TRP;A_128_GLY;A_129_VAL;A_130_SER;A_131_ASP;A_149_PHE;B_269_TYR
0.176   5.499 -12.510  -4.969 A_69_TYR;B_326_SER;B_327_TRP;B_328_GLY;B_329_VAL;B_330_SER;B_331_ASP;B_349_PHE;B_351_PHE
>1fao
0.756  -7.042  -6.641  -4.792 A_26_LYS;A_27_GLN;A_28_GLY;A_29_GLY;A_33_THR;A_35_LYS;A_37_ARG;A_48_TYR;A_58_ILE;A_88_ARG
0.031  11.777   2.004   4.785 A_16_SER;A_17_LEU;A_18_GLY;A_19_THR;A_20_LYS;A_41_LEU;A_106_ILE;A_109_TRP;A_110_LYS
0.026  -5.636  10.189   5.769 A_71_PHE;A_72_ASP;A_73_TYR;A_78_VAL;A_79_ASN;A_80_CYS;A_81_PHE;A_100_ALA;A_101_ASP;A_104_ILE
0.012   5.025  -7.817   4.068 A_20_LYS;A_21_GLU;A_22_GLY;A_38_TRP;A_39_PHE;A_40_THR;A_41_LEU;A_47_LYS;A_49_PHE
0.011   1.909  -7.195  -4.454 A_46_LEU;A_47_LYS;A_48_TYR;A_49_PHE;A_57_PRO;A_58_ILE;A_59_ARG;A_60_ILE;A_61_LEU
>1fbl
0.654 -17.310   0.392   6.911 A_83_ALA;A_116_VAL;A_119_HIS;A_120_GLU;A_123_HIS;A_129_HIS;A_138_TYR;A_139_PRO;A_140_ASN;A_141_TYR
0.312  13.001  -3.054  -5.060 A_185_PHE;A_186_ASP;A_187_ALA;A_229_LEU;A_230_GLN;A_231_ALA;A_279_ASP;A_328_ASP;A_329_ALA
0.309  20.274  15.626  -1.122 A_240_GLU;A_242_ARG;A_249_TYR;A_251_ALA;A_261_TYR;A_263_LYS;A_268_SER;A_269_PHE;A_301_TYR;A_303_GLU
0.057 -22.473  -6.029   6.839 A_4_THR;A_85_ALA;A_86_PHE;A_87_GLN;A_120_GLU;A_123_HIS;A_127_LEU;A_128_SER;A_129_HIS
0.048 -33.975  -2.939  -0.513 A_57_GLN;A_58_ALA;A_59_ASP;A_60_ILE;A_61_MET;A_89_GLY;A_90_PRO;A_91_GLY;A_92_ILE;A_93_GLY;A_94_GLY;A_95_ASP
0.033  20.044 -10.474   9.582 A_331_PHE;A_334_ASP;A_338_TYR;A_345_GLN;A_363_SER;A_364_TRP
0.020  11.614   7.806  10.506 A_191_LEU;A_192_ARG;A_221_PHE;A_222_TRP;A_241_VAL;A_252_VAL;A_254_GLY;A_255_GLN
0.011  22.576   7.098 -12.275 A_265_ILE;A_266_HIS;A_270_GLY;A_271_PHE;A_272_PRO;A_275_VAL;A_278_ILE;A_294_VAL;A_299_TRP;A_308_MET
>1fc4
0.940 -11.232   2.416   0.805 A_114_CYS;A_139_HIS;A_141_SER;A_188_SER;A_213_ASP;A_215_SER;A_216_HIS;A_247_LYS;B_276_PHE;B_277_SER
0.845  11.148  -2.449   0.855 A_276_PHE;A_277_SER;B_114_CYS;B_139_HIS;B_141_SER;B_188_SER;B_213_ASP;B_215_SER;B_216_HIS;B_244_THR;B_247_LYS
0.100 -25.147  12.870  -6.442 A_220_PHE;A_221_VAL;A_222_GLY;A_231_TYR;A_302_ARG;A_306_TRP;A_327_ASP
0.025   3.916  16.612  15.050 A_123_GLU;A_124_THR;A_125_LEU;A_126_LEU;A_127_GLY;A_130_ASP;A_178_HIS;A_266_TRP;B_8_PHE;B_12_LEU;B_15_ASP
0.012 -10.582   4.355  14.800 A_134_SER;A_135_ASP;A_136_ALA;A_138_ASN;A_139_HIS;A_142_ILE;A_143_ILE;A_146_VAL;A_155_ARG
0.012  11.318  -4.167  16.056 B_134_SER;B_135_ASP;B_136_ALA;B_138_ASN;B_143_ILE;B_146_VAL;B_154_TYR;B_155_ARG
>1fcd
0.899  19.114  12.719  -4.855 D_15_HIS;D_26_SER;D_27_PRO;D_44_PHE;D_53_ILE;D_54_MET
0.830 -17.181  26.557  12.674 C_105_HIS;C_119_HIS;C_121_LEU;C_136_PHE;C_147_MET
0.777 -18.804  12.363   4.411 C_15_HIS;C_27_PRO;C_44_PHE;C_53_ILE;C_54_MET
0.733  17.491  26.314 -12.238 D_105_HIS;D_119_HIS;D_121_LEU;D_133_MET;D_136_PHE;D_141_ARG;D_147_MET
0.566  -0.636 -25.022   0.399 A_220_HIS;A_225_SER;A_239_THR;A_241_PHE;A_243_ASP;A_245_PHE;B_220_HIS;B_224_ASP;B_225_SER;B_241_PHE;B_243_ASP
0.299 -27.717  -9.379   0.888 A_12_THR;A_39_TYR;A_40_TYR;A_41_THR;A_42_CYS;A_43_TYR;A_128_TRP;A_160_ARG;A_294_ASP
0.136  29.606  -8.716   1.315 B_11_GLY;B_12_THR;B_13_GLY;B_39_TYR;B_43_TYR;B_105_GLY;B_160_ARG;B_294_ASP;B_308_ALA
0.090  14.198 -22.347   1.957 B_113_ILE;B_153_ALA;B_154_PRO;B_155_PRO;B_156_ALA;B_188_LEU;B_190_SER;B_226_ALA;B_227_VAL;B_228_VAL;B_253_ILE;B_254_PRO;B_255_PRO
0.069  21.962  -7.539  -1.877 B_42_CYS;B_43_TYR;B_160_ARG;B_161_CYS;B_303_LYS;B_304_SER;B_305_GLY;B_337_CYS
0.044 -33.732 -12.405  -4.302 A_8_VAL;A_9_GLY;A_10_GLY;A_103_ALA;A_104_PRO;A_105_GLY;A_106_ILE;A_259_GLY
0.019   7.466  26.179 -15.524 D_136_PHE;D_137_ARG;D_138_GLU;D_139_GLU;D_143_MET;D_148_ALA;D_151_LEU;D_152_ARG
0.015 -14.044 -22.234  -1.951 A_113_ILE;A_153_ALA;A_154_PRO;A_155_PRO;A_188_LEU;A_190_SER;A_226_ALA;A_227_VAL;A_228_VAL;A_252_LEU;A_253_ILE;A_254_PRO;A_255_PRO
0.014  28.955 -20.317  -0.778 B_108_LEU;B_110_TYR;B_118_GLU;B_126_HIS;B_129_LYS;B_133_GLN;B_260_LYS
>1fcj
0.946 -34.580 -11.532  -0.212 B_40_VAL;B_41_LYS;B_173_SER;B_174_GLY;B_175_VAL;B_176_GLY;B_177_THR;B_178_GLY;B_180_THR;B_228_GLY;B_229_ILE;B_299_PRO
0.943  17.393 -18.798   4.073 C_40_VAL;C_41_LYS;C_174_GLY;C_175_VAL;C_176_GLY;C_177_THR;C_178_GLY;C_180_THR;C_228_GLY;C_229_ILE;C_299_PRO
0.640 -13.631  16.338  -3.052 D_40_VAL;D_41_LYS;D_142_GLN;D_174_GLY;D_175_VAL;D_176_GLY;D_177_THR;D_178_GLY;D_180_THR;D_228_GLY;D_229_ILE
0.639  37.421   9.276  -0.324 A_40_VAL;A_41_LYS;A_72_THR;A_174_GLY;A_175_VAL;A_176_GLY;A_177_THR;A_178_GLY;A_228_GLY;A_229_ILE
0.267  21.372 -19.430  14.284 C_67_PRO;C_68_THR;C_69_ASN;C_70_GLY;C_119_MET;C_142_GLN
0.212 -34.377 -10.333  11.849 B_66_GLU;B_67_PRO;B_68_THR;B_69_ASN;B_70_GLY;B_72_THR;B_73_GLY;B_119_MET;B_142_GLN;B_143_PHE
0.157  -5.507  12.806  -7.697 D_66_GLU;D_67_PRO;D_68_THR;D_123_ILE;D_141_GLN;D_142_GLN;D_143_PHE
0.030   5.915  -2.810   2.868 C_50_TRP;C_151_ILE;C_154_LYS;C_155_THR;D_93_GLU
0.023  -2.232  -6.582  -5.455 C_187_TYR;C_191_THR;C_192_LYS;D_100_ARG;D_104_LYS;D_110_LEU;D_112_LEU
0.014 -10.940   8.859  -1.774 D_41_LYS;D_68_THR;D_69_ASN;D_70_GLY;D_71_ASN;D_72_THR;D_73_GLY;D_99_ARG;D_228_GLY
0.012  33.424   1.026  11.104 A_258_ALA;A_269_ALA;A_270_GLY;A_271_ILE;A_300_SER;A_301_SER;A_302_GLY
>1fcy
0.413  -7.310   1.606   2.534 A_49_PHE;A_52_LEU;A_53_ALA;A_56_CYS;A_90_LEU;A_91_MET;A_94_ILE;A_107_PHE
0.015  10.573   4.136  -8.409 A_153_ILE;A_154_CYS;A_156_ILE;A_157_CYS;A_173_GLN;A_202_ILE;A_206_ARG
>1fdj
0.937  71.925   6.935  -4.605 D_4031_ALA;D_4033_ASP;D_4146_LYS;D_4187_GLU;D_4229_LYS;D_4270_LEU;D_4271_SER;D_4272_GLY;D_4300_SER;D_4301_TYR;D_4302_GLY;D_4303_ARG
0.827 -22.470   2.966   8.344 B_2031_ALA;B_2032_ALA;B_2033_ASP;B_2034_GLU;B_2229_LYS;B_2271_SER;B_2300_SER;B_2301_TYR;B_2302_GLY;B_2303_ARG;B_2306_GLN
0.739  23.096  -9.179   2.272 C_3031_ALA;C_3033_ASP;C_3034_GLU;C_3042_ARG;C_3229_LYS;C_3271_SER;C_3300_SER;C_3301_TYR;C_3302_GLY;C_3303_ARG
0.547 -71.101   0.101 -10.511 A_31_ALA;A_42_ARG;A_229_LYS;A_270_LEU;A_271_SER;A_272_GLY;A_273_GLY;A_300_SER;A_301_TYR;A_302_GLY;A_303_ARG
0.274  41.373 -18.452 -12.986 C_3153_ILE;C_3154_ALA;C_3157_CYS;C_3158_PRO;C_3200_HIS;C_3203_TYR;C_3204_VAL;C_3207_LYS;D_4001_ALA;D_4002_HIS
0.233 -39.510  22.069   8.201 A_1_ALA;B_2152_ARG;B_2153_ILE;B_2154_ALA;B_2156_GLN;B_2157_CYS;B_2158_PRO;B_2200_HIS;B_2204_VAL
0.157 -51.168   6.338 -20.486 A_157_CYS;A_158_PRO;A_163_ILE;A_200_HIS;A_203_TYR;A_204_VAL;B_2001_ALA
0.055 -74.946  14.105  -6.470 A_79_PHE;A_80_HIS;A_107_LYS;A_108_LEU;A_109_ASP;A_110_GLN;A_137_TYR
0.048  42.830  11.425  -5.523 C_3012_LYS;C_3220_HIS;C_3221_VAL;C_3222_TYR;C_3223_LEU;D_4206_GLU;D_4258_ARG
0.044 -42.152  -0.805 -13.911 A_206_GLU;A_258_ARG;B_2006_ALA;B_2012_LYS;B_2220_HIS;B_2221_VAL;B_2222_TYR
0.041 -50.094  13.844   8.827 A_12_LYS;A_220_HIS;B_2203_TYR;B_2206_GLU;B_2258_ARG
0.032  62.004  19.095 -15.981 D_4152_ARG;D_4153_ILE;D_4154_ALA;D_4193_ASP;D_4194_GLY;D_4195_ASP;D_4196_HIS;D_4357_PHE;D_4358_THR
0.028  51.666  14.317 -16.008 C_3001_ALA;D_4154_ALA;D_4157_CYS;D_4158_PRO;D_4200_HIS;D_4203_TYR;D_4204_VAL;D_4207_LYS
0.026  62.692  13.965 -27.833 D_4118_THR;D_4119_ASN;D_4120_LYS;D_4121_GLU
0.023  63.629  13.967  -3.943 D_4190_VAL;D_4192_PRO;D_4231_ASN;D_4232_MET;D_4233_VAL;D_4234_THR;D_4270_LEU;D_4271_SER;D_4272_GLY;D_4274_MET
0.017 -17.986   5.273  18.165 B_2042_ARG;B_2045_ARG;B_2303_ARG;B_2307_ALA;B_2357_PHE
0.015  28.890 -21.988  18.741 C_3277_GLU;C_3342_TYR;C_3344_HIS;C_3345_THR;C_3346_GLY
0.011 -72.953 -36.666  -7.038 A_351_ALA;A_352_SER;A_354_GLN;A_357_PHE;A_358_THR;A_359_ALA;A_360_SER
0.010 -34.281   5.650  24.737 B_2243_TYR;B_2244_THR;B_2245_PRO;B_2278_ASP;B_2281_LEU;B_2282_ASN;B_2349_GLY
>1fg7
0.588  -0.979   0.234  -2.639 A_20_TYR;A_85_ASP;A_110_TYR;A_112_MET;A_157_ASN;A_184_ASP;A_186_ALA;A_187_TYR;A_214_LYS
0.121  -5.605  -7.371  -3.678 A_20_TYR;A_108_PRO;A_109_THR;A_110_TYR;A_111_GLY;A_157_ASN;A_158_PRO;A_322_ARG;A_324_GLN;A_327_GLN;A_335_ARG
0.037  -8.853   5.430 -10.118 A_25_ARG;A_33_TRP;A_35_ASN;A_36_ALA;A_38_GLU
>1fgy
0.415   9.456   0.330   5.652 A_13_LYS;A_15_GLY;A_16_GLY;A_22_LYS;A_24_ARG;A_35_TYR;A_45_ARG;A_83_LYS;A_95_HIS
0.035   3.784  12.280   5.923 A_14_LEU;A_21_TRP;A_60_ASP;A_61_PRO;A_63_LYS;A_66_CYS;A_99_ARG
0.019  10.983   5.905  -2.669 A_10_TRP;A_11_LEU;A_12_LEU;A_21_TRP;A_22_LYS;A_23_ARG;A_24_ARG
0.013   5.472  12.011  -2.951 A_12_LEU;A_63_LYS;A_64_PRO;A_101_SER;A_102_ALA;A_103_PRO
>1fh0
0.711  53.470  -2.133  -4.848 B_2025_CYS;B_2026_TRP;B_2068_GLY;B_2069_PHE;B_2070_MET;B_2134_VAL;B_2135_ALA;B_2162_ASP;B_2163_HIS;B_2164_GLY
0.677 -44.855  -8.369  -2.240 A_23_GLY;A_24_SER;A_25_CYS;A_26_TRP;A_67_GLY;A_68_GLY;A_69_PHE;A_70_MET;A_163_ASP;A_164_HIS;A_165_GLY
0.093 -38.253  -8.450   2.962 A_19_GLN;A_25_CYS;A_139_ALA;A_144_PHE;A_164_HIS;A_188_ASN;A_190_TRP
0.046  48.930   5.300 -10.391 B_2019_GLN;B_2025_CYS;B_2163_HIS;B_2187_ASN;B_2189_TRP
0.039 -29.956  -2.967   2.278 A_141_HIS;A_142_SER;A_143_SER;A_144_PHE;A_145_GLN;A_146_PHE;A_147_TYR;A_152_TYR;A_194_TRP
0.023 -29.710  -3.181  -6.191 A_138_ASP;A_141_HIS;A_143_SER;A_152_TYR;A_153_PHE;A_154_GLU;A_155_PRO;A_156_ASP;A_157_CYS;A_158_SER;A_209_HIS;A_210_CYS
0.020 -45.112  15.226   0.338 A_4_SER;A_5_VAL;A_6_ASP;A_7_TRP;A_8_ARG;A_127_VAL;A_169_VAL;A_170_GLY
0.018  50.177   4.407   1.035 B_2024_SER;B_2025_CYS;B_2026_TRP;B_2027_ALA;B_2028_PHE;B_2029_SER;B_2030_ALA;B_2031_THR;B_2032_GLY;B_2050_GLU;B_2053_LEU;B_2188_SER
0.017 -37.314  -2.175 -13.025 A_158_SER;A_159_SER;A_160_LYS;A_161_ASN;A_162_LEU;A_208_ASN;A_210_CYS;A_211_GLY;A_212_ILE;A_213_ALA;A_214_THR
0.017  43.183  -2.906 -15.164 B_2136_MET;B_2137_ASP;B_2138_ALA;B_2139_GLY;B_2140_HIS;B_2142_SER;B_2143_PHE;B_2151_TYR;B_2153_GLU;B_2156_CYS;B_2208_HIS;B_2209_CYS
0.015 -45.463 -10.126   9.027 A_18_ASN;A_19_GLN;A_20_LYS;A_21_GLN;A_22_CYS;A_23_GLY;A_24_SER;A_28_PHE;A_65_CYS;A_91_TYR;A_93_ALA
0.013  52.578  -8.849   0.052 B_2070_MET;B_2071_ALA;B_2112_PHE;B_2113_THR;B_2114_VAL;B_2133_SER;B_2214_ALA;B_2215_ALA;B_2216_SER
0.012 -46.135  -3.358 -10.100 A_70_MET;A_136_ALA;A_162_LEU;A_214_THR;A_215_ALA;A_216_ALA;A_217_SER
0.011 -54.043 -10.672  10.732 A_49_SER;A_50_GLU;A_51_GLN;A_52_ASN;A_54_VAL;A_55_ASP;A_89_TYR;A_90_PRO;A_91_TYR;A_92_VAL;A_93_ALA;A_94_VAL;A_96_GLU
0.010 -51.922 -10.151  -6.582 A_60_GLN;A_61_GLY;A_62_ASN;A_68_GLY;A_69_PHE;A_70_MET;A_71_ALA;A_72_ARG;A_73_ALA
>1fhf
0.943 -45.997  -6.139   2.013 A_38_ARG;A_169_HIS;A_173_ARG;A_220_LEU;A_243_LEU
0.673  27.661 -30.079  -0.819 C_38_ARG;C_41_PHE;C_42_HIS;C_169_HIS
0.582  22.757  31.733  -0.718 B_38_ARG;B_41_PHE;B_42_HIS;B_169_HIS
0.080  21.365 -21.535 -11.897 C_42_HIS;C_43_ASP;C_44_CYS;C_45_PHE;C_46_VAL;C_47_GLN;C_48_GLY;C_49_CYS;C_50_ASP;C_52_SER;C_155_GLN;C_285_ILE
0.063   3.973 -23.192   1.583 C_4_PRO;C_5_THR;C_14_LEU;C_15_PHE;C_103_ILE;C_119_VAL;C_121_LEU
0.058 -21.759   6.223   0.861 A_3_THR;A_4_PRO;A_5_THR;A_6_PHE;A_7_TYR;A_8_ARG;A_14_LEU;A_15_PHE;A_119_VAL;A_121_LEU
0.026   1.496  34.324   3.477 B_15_PHE;B_103_ILE;B_106_GLU;B_107_ILE;B_117_TRP;B_118_PRO;B_119_VAL
0.022 -36.951   5.037  18.226 A_46_VAL;A_47_GLN;A_48_GLY;A_50_ASP;A_52_SER;A_126_SER;A_128_THR;A_286_GLY;A_288_LEU
0.018  19.205 -22.765  -0.698 C_40_HIS;C_41_PHE;C_44_CYS;C_105_ALA;C_165_LEU;C_278_SER;C_279_MET;C_280_ILE;C_282_MET;C_283_GLY
0.016 -39.503  -7.323  28.498 A_57_ASN;A_58_THR;A_59_ASP;A_60_THR;A_61_ILE;A_62_GLU
0.015 -27.603   3.782  -4.845 A_15_PHE;A_106_GLU;A_107_ILE;A_110_VAL;A_116_GLY;A_117_TRP;A_118_PRO;A_119_VAL
0.015  10.902  33.927   2.046 B_37_MET;B_40_HIS;B_101_LEU;B_102_ALA;B_103_ILE;B_104_ALA;B_105_ALA;B_106_GLU;B_107_ILE;B_108_ALA;B_109_SER;B_117_TRP;B_275_PHE;B_279_MET
0.012 -38.111   5.003   6.314 A_40_HIS;A_41_PHE;A_43_ASP;A_44_CYS;A_45_PHE;A_49_CYS;A_279_MET;A_282_MET;A_283_GLY;A_284_ASN;A_285_ILE
0.012  10.446 -28.006   8.327 C_19_PHE;C_106_GLU;C_107_ILE;C_108_ALA;C_109_SER;C_110_VAL;C_111_LEU;C_114_GLY;C_115_PRO;C_116_GLY;C_117_TRP
0.010  19.413  33.855  -8.247 B_38_ARG;B_39_LEU;B_40_HIS;B_41_PHE;B_42_HIS;B_43_ASP;B_44_CYS;B_45_PHE;B_46_VAL;B_138_LEU
>1fhj
0.889  -8.938  12.791 -10.181 D_42_PHE;D_63_HIS;D_67_VAL;D_92_HIS;D_96_LEU;D_103_PHE;D_106_LEU;D_141_LEU
0.824  -8.838 -14.320   8.304 C_43_PHE;C_58_HIS;C_62_VAL;C_87_HIS;C_91_LEU;C_93_VAL;C_98_PHE;C_101_LEU
0.636   9.689 -14.826  -7.695 B_42_PHE;B_63_HIS;B_67_VAL;B_92_HIS;B_103_PHE;B_106_LEU
0.558   8.814  14.706   5.722 A_43_PHE;A_58_HIS;A_62_VAL;A_87_HIS;A_93_VAL;A_98_PHE;A_101_LEU
>1fjj
0.895 -11.273  -5.931   0.724 A_24_MET;A_53_ASP;A_62_TRP;A_64_HIS;A_105_ASP;A_106_GLY;A_107_ALA;A_108_ALA;A_109_PRO;A_117_TYR
0.219   2.143  -4.487   7.583 A_50_THR;A_52_TYR;A_63_TRP;A_122_HIS;A_141_GLY
0.047  -5.418  -3.416  -7.280 A_30_ASN;A_64_HIS;A_65_TRP;A_82_GLY;A_83_SER;A_101_LYS;A_102_THR;A_103_GLY;A_104_TYR;A_105_ASP;A_106_GLY
>1fk8
0.891  19.374   2.706  -6.911 B_7_SER;B_8_GLY;B_9_CYS;B_11_THR;B_32_ASP;B_69_CYS;B_70_ALA;B_71_GLY;B_72_LEU;B_85_VAL
0.818 -19.364   2.990   6.951 A_7_SER;A_8_GLY;A_9_CYS;A_11_THR;A_32_ASP;A_69_CYS;A_70_ALA;A_71_GLY;A_72_LEU
0.074 -23.000 -13.317  14.259 A_75_GLN;A_76_THR;A_77_LYS;A_78_VAL;A_79_LEU;A_143_VAL;A_144_GLU;A_147_GLY;A_149_GLN;A_150_GLY;A_151_GLY
0.047 -13.012  -2.140   9.147 A_112_ILE;A_113_SER;A_114_SER;A_155_TYR;A_159_LYS;A_185_PRO
0.036 -12.172 -10.748   9.686 A_116_ALA;A_117_SER;A_119_HIS;A_151_GLY;A_152_ASN;A_153_LEU;A_155_TYR;A_156_ALA;A_157_GLY;A_159_LYS
0.023  22.520 -12.421 -14.699 B_74_PRO;B_75_GLN;B_76_THR;B_77_LYS;B_79_LEU;B_147_GLY;B_149_GLN;B_150_GLY;B_151_GLY;B_152_ASN
0.012  11.228  -2.709  -9.272 B_112_ILE;B_113_SER;B_114_SER;B_115_VAL;B_116_ALA;B_155_TYR;B_159_LYS;B_184_ALA;B_185_PRO
>1flg
0.907 -23.308   6.735   3.790 B_105_CYS;B_106_CYS;B_111_ARG;B_179_GLU;B_248_TRP;B_344_ARG;B_409_LEU;B_413_ASN;B_553_ALA
0.734  23.574   7.405  -2.879 A_105_CYS;A_106_CYS;A_111_ARG;A_179_GLU;A_248_TRP;A_344_ARG;A_413_ASN;A_553_ALA
0.046  -4.194  -4.590  10.480 A_50_TYR;B_505_GLY;B_506_ASP;B_507_GLY;B_524_GLN;B_526_GLY;B_527_SER;B_528_GLY;B_567_PRO;B_568_VAL;B_569_ALA
0.017   4.050  -5.232 -10.399 A_505_GLY;A_506_ASP;A_507_GLY;A_524_GLN;A_526_GLY;A_527_SER;A_528_GLY;A_568_VAL;A_569_ALA;B_50_TYR;B_88_GLY
0.016  21.931   1.139   2.675 A_21_TYR;A_61_GLU;A_111_ARG;A_155_THR;A_156_GLY;A_157_ALA;A_248_TRP;A_249_GLN;A_414_TRP
0.011  14.611   8.534  -3.750 A_58_ARG;A_105_CYS;A_106_CYS;A_107_ASP;A_108_VAL;A_109_VAL;A_551_GLY;A_552_GLY;A_553_ALA;A_556_LEU
>1flj
0.746  -2.708   3.058   5.639 A_66_ARG;A_91_GLN;A_93_HIS;A_95_HIS;A_120_VAL;A_196_PHE;A_197_THR;A_198_THR
>1fmb
0.714   9.315   8.621   2.368 A_16_ASN;A_43_TYR;A_44_ARG;A_45_GLY;A_66_PRO;A_67_VAL;A_68_THR
0.446   0.170 -10.523   1.165 A_27_GLY;A_28_ALA;A_29_ASP;A_30_THR;A_32_VAL;A_53_ILE;A_54_GLY;A_55_GLY;A_89_ILE
0.317 -12.245   2.347   1.439 A_1_VAL;A_3_TYR;A_24_LEU;A_95_LEU;A_100_ALA;A_101_LYS
0.010  -6.852   8.138  -1.429 A_11_THR;A_12_ILE;A_13_VAL;A_14_LEU;A_70_LYS;A_71_LYS;A_72_LYS;A_98_LEU
>1fmc
0.722 -15.808   7.461   4.641 B_17_THR;B_18_GLY;B_95_ASN;B_96_ALA;B_97_GLY;B_98_GLY
0.620   9.114 -12.957  -3.255 A_146_SER;A_148_ALA;A_159_TYR;A_189_PRO;A_190_GLY;A_191_ALA;A_197_LEU;A_252_GLN
0.588  16.138  -8.046   4.096 A_17_THR;A_18_GLY;A_21_ALA;A_24_GLY;A_95_ASN;A_96_ALA;A_97_GLY;A_98_GLY
0.468  -9.377  13.539  -3.556 B_146_SER;B_156_MET;B_159_TYR;B_189_PRO;B_190_GLY;B_191_ALA;B_197_LEU;B_209_MET;B_252_GLN;B_254_LEU
0.039  17.524 -11.645 -13.018 A_192_ILE;A_215_ILE;A_217_ARG;A_218_LEU;A_219_GLY;A_220_GLN;A_223_ASP;A_246_VAL;A_247_SER;A_248_GLY
0.018 -15.793  11.206 -12.928 B_190_GLY;B_191_ALA;B_192_ILE;B_213_THR;B_217_ARG;B_218_LEU;B_219_GLY;B_223_ASP;B_246_VAL;B_247_SER;B_248_GLY;B_249_GLY;B_252_GLN
0.014 -16.895  17.417  -5.705 B_191_ALA;B_192_ILE;B_193_LEU;B_194_THR;B_197_LEU;B_201_ILE;B_218_LEU;B_219_GLY
0.013 -16.549   8.050  -3.514 B_23_ILE;B_95_ASN;B_144_ILE;B_187_ILE;B_189_PRO;B_190_GLY;B_192_ILE;B_224_ILE
0.011  22.389  12.224  -4.701 A_12_LYS;A_90_ASP;A_91_ILE;A_138_GLY;A_139_GLY;A_140_VAL;A_181_ASN;A_183_ARG;A_232_CYS
>1fnd
0.831   2.202 -12.771  -2.371 A_170_THR;A_171_GLY;A_203_GLY;A_204_VAL;A_205_PRO;A_232_ALA;A_234_SER;A_246_TYR;A_274_LEU
0.519 -10.995  -6.577   4.369 A_93_ARG;A_94_LEU;A_95_TYR;A_115_VAL;A_116_LYS;A_132_CYS;A_133_SER
0.026  -5.655  -0.482   5.041 A_75_SER;A_94_LEU;A_95_TYR;A_96_SER;A_97_ILE;A_312_GLU;A_314_TYR
0.023 -13.281   9.557  -9.641 A_43_LEU;A_61_VAL;A_62_PHE;A_103_GLY;A_104_ASP;A_105_PHE;A_107_ASP;A_109_LYS;A_110_SER;A_111_VAL
>1fp1
0.875 -15.966   2.312   6.970 D_215_ASP;D_216_VAL;D_217_GLY;D_218_GLY;D_219_GLY;D_239_PHE;D_240_ASP;D_241_LEU;D_261_MET;D_276_VAL
0.224  -0.570  -0.852   0.433 D_132_LEU;D_135_PHE;D_192_VAL;D_196_GLU;D_307_PHE;D_325_LEU
0.128   3.075   0.925  -7.215 D_122_TYR;D_132_LEU;D_195_THR;D_362_PHE
0.093   8.745  -7.639   6.654 D_38_PRO;D_136_THR;D_139_LEU;D_140_CYS;D_148_TRP
0.087  -7.466   0.300   5.052 D_189_MET;D_274_LYS;D_275_ALA;D_276_VAL;D_278_HIS;D_279_ASN
0.058   8.835  -1.446  -1.661 D_37_TYR;D_41_LEU;D_123_LEU;D_132_LEU;D_136_THR
0.043  25.989  -1.809   6.871 D_84_ARG;D_85_LEU;D_87_ARG;D_88_MET
0.033  14.124  -8.066  -1.325 D_34_ASN;D_37_TYR;D_38_PRO;D_95_TYR
0.019  24.566  -6.034  -0.103 D_40_VAL;D_86_ASP;D_87_ARG;D_88_MET;D_89_LEU;D_90_ARG;D_91_LEU;D_92_LEU
0.017  -2.856   0.181  13.214 D_138_PHE;D_181_MET;D_182_ASN;D_185_PHE;D_186_ASN;D_189_MET
0.016  18.310  -6.786   5.427 D_35_LEU;D_36_VAL;D_37_TYR;D_38_PRO;D_39_ALA;D_40_VAL;D_41_LEU;D_42_ASN;D_91_LEU
>1fp2
0.867 -11.679  -0.944  -7.348 A_151_TRP;A_195_VAL;A_196_GLY;A_197_GLY;A_198_GLY;A_218_PHE;A_219_ASP;A_220_ARG;A_240_MET;A_255_ILE
0.259   2.441   2.625  -4.256 A_117_CYS;A_118_VAL;A_307_MET;A_310_ASN;A_313_CYS
0.075  10.326   8.614  -5.753 A_30_SER;A_119_LEU;A_124_SER;A_125_GLY;A_127_TYR
0.067  10.243   0.152   1.531 A_33_LEU;A_83_PHE;A_115_VAL
0.042  22.699   9.439   1.800 A_21_TYR;A_22_LYS;A_25_TYR;A_26_ALA;A_28_ILE;A_29_ASP;A_77_TYR
0.038  24.820   2.380  -4.790 A_28_ILE;A_32_SER;A_74_LEU
0.036  -1.877   0.984   2.309 A_171_ASP;A_254_TYR;A_257_HIS;A_288_ASP;A_289_MET;A_307_MET;A_318_GLU;A_345_LEU
0.012   8.520   8.552   2.146 A_306_LEU;A_307_MET
>1frb
0.368   6.451  -8.724  -5.647 A_79_TRP;A_111_TRP;A_122_PHE;A_160_ASN;A_300_LEU;A_303_THR;A_311_TYR
0.309  -6.461   0.125  -6.675 A_18_GLY;A_21_LYS;A_209_TYR;A_210_SER;A_211_PRO;A_212_LEU;A_214_SER;A_216_ASP;A_260_ILE;A_261_PRO;A_262_LYS;A_263_SER
>1fsg
0.819  17.852  10.479  -3.967 C_118_TYR;C_147_ASP;C_148_ILE;C_199_TRP;C_200_ILE;C_205_TYR;C_206_ASP
0.686 -21.054  -9.619  -2.755 A_120_SER;A_121_TYR;A_149_GLU;A_150_ASP;A_151_ILE;A_157_THR
0.062  -6.972  -6.071   3.268 A_52_GLY;A_55_VAL;A_86_GLY;A_90_LEU;A_206_CYS;A_207_CYS;A_217_PHE;A_218_ASP;A_219_HIS
0.026   1.419   2.447   3.092 A_53_GLY;A_56_LYS;A_57_ASP;C_48_PRO;C_49_GLY;C_50_GLY;C_51_LEU;C_53_LYS
0.013  20.402 -12.363  -1.410 C_4_LYS;C_14_GLY;C_15_ARG;C_16_ILE;C_62_ASP;C_66_THR;C_171_ARG;C_189_ASP;C_190_PHE
>1fsl
0.788  16.859  -6.169  -2.679 A_44_PHE;A_65_LEU;A_92_HIS;A_97_VAL;A_102_PHE;A_105_VAL;A_140_ILE
0.673 -15.981   6.665  -0.259 B_44_PHE;B_65_LEU;B_92_HIS;B_105_VAL;B_133_TYR
>1ft5
0.986   6.492  -2.199  -3.331 A_18_GLN;A_92_HIS;A_179_HIS;A_181_HIS
0.889  -5.780  -3.603  -1.287 A_27_HIS;A_86_VAL;A_137_CYS;A_138_HIS;A_177_ALA;A_178_MET
0.659 -15.037  -0.474  -2.642 A_33_SER;A_34_LEU;A_64_HIS;A_154_THR;A_155_PRO;A_156_PHE
0.575  12.926   2.502  -0.864 A_15_HIS;A_98_PHE;A_102_HIS;A_126_GLN;A_188_PHE
0.022   3.462  -2.955   9.362 A_91_CYS;A_127_ASP;A_128_PHE;A_129_HIS;A_130_PHE;A_131_GLU;A_132_GLU;A_133_ARG
0.017 -10.260   3.803   4.110 A_60_CYS;A_61_VAL;A_62_GLY;A_63_CYS;A_64_HIS;A_65_VAL;A_68_PHE;A_137_CYS
0.013  -2.244   4.558   4.658 A_5_PHE;A_65_VAL;A_66_ASP;A_67_GLY;A_68_PHE;A_70_GLN;A_89_GLU;A_90_SER;A_91_CYS;A_133_ARG
>1fth
0.447  -0.969  -0.373   0.067 A_9_ILE;A_111_THR;A_112_ALA;A_113_SER;B_2009_ILE;B_2111_THR;C_9_ILE;C_10_ASP;C_111_THR;C_112_ALA;C_113_SER
0.050  -3.210   9.679  -1.643 B_2009_ILE;B_2064_LYS;C_88_PRO;C_102_SER;C_103_ILE;C_104_SER;C_105_HIS;C_110_VAL;C_111_THR
0.029  13.160  -5.508   0.863 A_64_LYS;B_2086_GLY;B_2087_ALA;B_2088_PRO;B_2103_ILE
0.023  -9.257  15.813  -1.900 C_39_ARG;C_51_TYR;C_55_ARG;C_82_ASN;C_88_PRO
0.021  20.985   0.248  -0.119 B_2039_ARG;B_2051_TYR;B_2055_ARG;B_2080_VAL;B_2081_LEU;B_2082_ASN
0.015  10.419  15.113  -8.214 B_2012_GLU;B_2017_ILE;B_2020_ALA;B_2027_PHE;B_2030_ARG;B_2056_TRP;B_2075_PHE
0.013  -2.646  10.758   7.931 B_2006_GLY;B_2007_HIS;B_2008_GLY;B_2064_LYS;B_2065_ALA;C_87_ALA;C_88_PRO;C_100_TRP;C_101_LEU;C_102_SER
>1fut
0.377   3.043   3.233   8.875 A_40_HIS;A_42_TYR;A_45_TYR;A_46_GLU;A_58_GLU;A_91_HIS;A_97_ASN;A_99_PHE
0.030  -2.718  -4.217   9.021 A_36_SER;A_37_THR;A_38_TYR;A_40_HIS;A_60_PRO;A_67_TYR;A_70_GLY;A_71_SER;A_72_PRO;A_76_ARG
0.024   3.375  -2.813  -4.962 A_2_SER;A_4_THR;A_6_CYS;A_11_TYR;A_16_VAL;A_61_ILE;A_76_ARG;A_77_VAL;A_85_TYR;A_87_GLY;A_88_ALA;A_102_CYS
0.023   9.829   5.421   4.507 A_42_TYR;A_46_GLU;A_47_GLY;A_48_PHE;A_89_ILE;A_98_ASN;A_99_PHE;A_100_VAL;A_101_GLY
0.011   9.203   3.896  -4.008 A_48_PHE;A_50_PHE;A_86_ALA;A_87_GLY;A_88_ALA;A_89_ILE;A_101_GLY;A_102_CYS;A_103_SER;A_104_GLY;A_105_THR;A_106_ASN
>1fvp
0.728 -18.411   4.862 -13.548 A_4_TRP;A_6_TYR;A_181_LEU;A_185_ALA;A_197_PHE;A_221_VAL;A_224_PHE
0.639  18.664  -4.528 -12.988 B_4_TRP;B_6_TYR;B_197_PHE;B_217_LEU;B_221_VAL;B_224_PHE
0.353   6.203  12.639   5.814 A_63_ALA;A_65_PHE;B_12_ASN;B_13_PHE;B_14_TYR;B_24_THR;B_25_MET;B_28_ALA
0.335  -5.820 -12.612   5.709 A_12_ASN;A_13_PHE;A_14_TYR;A_24_THR;A_25_MET;B_63_ALA;B_65_PHE
0.039  24.836   0.195  -5.694 B_132_VAL;B_133_ASN;B_134_VAL;B_173_VAL;B_174_THR;B_176_SER;B_177_TYR;B_179_ASP;B_180_CYS;B_181_LEU;B_182_SER;B_183_TYR;B_184_VAL
0.020   3.258  -0.180   4.985 B_46_ASN;B_47_ILE;B_48_ASP;B_49_ASP;B_66_ILE
0.016  -9.454   7.944 -12.598 A_1_MET;A_3_LYS;A_4_TRP;A_5_ASN;A_6_TYR;A_71_LYS;A_125_ARG;A_196_ASP
0.012   3.535 -10.267  10.375 B_62_LEU;B_63_ALA;B_64_PRO;B_65_PHE;B_75_LEU;B_77_THR;B_78_SER;B_81_THR
0.011   0.176   7.005   8.777 A_54_LYS;A_62_LEU;A_63_ALA;A_64_PRO;A_65_PHE;B_12_ASN
>1fw1
0.746   7.853  -2.270   2.741 A_14_SER;A_15_SER;A_16_CYS;A_17_SER;A_38_LEU;A_58_GLN;A_59_VAL;A_60_PRO;A_111_GLN;A_115_ASN
>1fwy
0.469 -43.017   6.263   2.944 B_11_LEU;B_12_ALA;B_13_ALA;B_14_GLY;B_82_THR;B_103_TYR;B_105_ASP
0.357  43.588  -5.941   2.975 A_11_LEU;A_12_ALA;A_13_ALA;A_14_GLY;A_82_THR;A_103_TYR;A_105_ASP
0.082  43.118   3.219   7.159 A_139_TYR;A_168_ILE;A_169_ASN;A_170_THR;A_223_VAL;A_224_GLU;A_225_GLY
0.066  -1.172   1.277   7.395 A_313_THR;A_314_VAL;A_315_VAL;A_320_LEU;A_326_ILE;B_314_VAL;B_315_VAL;B_316_GLU;B_318_ALA
0.025 -43.609  -3.148   7.189 B_139_TYR;B_168_ILE;B_169_ASN;B_170_THR;B_223_VAL;B_224_GLU;B_225_GLY
0.025  -5.237 -10.860  -3.380 B_269_GLY;B_285_THR;B_286_LEU;B_287_GLY;B_288_HIS;B_290_VAL;B_302_VAL;B_303_ILE;B_304_GLY;B_305_ASP
0.022   4.454  12.733  10.025 A_273_GLU;A_275_ASP;A_291_LYS;A_292_ILE;A_293_GLY;A_294_THR;A_308_GLU;A_309_ILE;A_310_SER;A_311_PRO
0.016  29.354   5.207  -1.060 A_38_HIS;A_42_ALA;A_107_PRO;A_108_LEU;A_109_ILE;A_110_SER;A_239_TYR
0.013   5.540  10.708  -3.300 A_267_THR;A_268_HIS;A_269_GLY;A_285_THR;A_286_LEU;A_287_GLY;A_288_HIS;A_290_VAL;A_302_VAL;A_303_ILE;A_304_GLY;A_305_ASP
>1fxy
0.737  -6.094  -1.966   6.054 A_42_HIS;A_176_SER;A_177_CYS;A_178_GLN;A_179_GLY;A_180_ASP;A_181_SER;A_195_VAL;A_196_SER;A_197_TRP;A_198_GLY
0.108   9.517 -10.646  -1.674 A_12_VAL;A_55_GLY;A_56_ASP;A_57_ARG;A_58_ASN;A_125_TRP;A_139_LEU
0.014   3.808  -5.730   8.101 A_17_LEU;A_18_LEU;A_24_GLU;A_25_GLY;A_26_PHE;A_27_CYS;A_28_GLY;A_125_TRP;A_126_GLY;A_135_TYR;A_179_GLY;A_180_ASP
>1fzq
0.922  -3.004   5.018   8.925 A_26_ASN;A_27_ALA;A_28_GLY;A_29_LYS;A_30_THR;A_31_THR;A_32_LEU;A_90_VAL;A_125_ASN;A_126_LYS;A_159_ALA;A_160_LEU
>1g0c
0.784  -1.070  -4.440 -10.070 A_113_HIS;A_153_GLU;A_200_TRP;A_224_TYR;A_265_GLU;A_271_ALA;A_299_TRP
>1g0h
0.685   9.204   4.421   6.090 A_170_ARG;B_384_ASP;B_385_GLY;B_452_TYR;B_473_GLY;B_474_ALA;B_475_PHE;B_494_ARG
0.531 -11.156   4.418  -5.619 A_84_ASP;A_85_GLY;A_173_GLY;A_174_ALA;A_175_PHE;A_194_ARG;A_201_ASP
0.194 -21.349 -11.445  11.283 A_4_ASP;A_110_TYR;A_123_GLU;A_124_ALA;A_125_TYR;A_128_LYS;A_129_GLY;A_131_TYR
0.055  30.174 -12.286  -4.424 B_301_MET;B_302_LYS;B_303_TRP;B_376_TRP;B_402_VAL;B_409_TYR
0.020 -30.353 -12.151   4.629 A_1_MET;A_3_TRP;A_76_TRP;A_102_VAL;A_109_TYR
0.010  22.834 -10.891 -11.543 B_304_ASP;B_409_TYR;B_410_TYR;B_423_GLU;B_424_ALA;B_425_TYR;B_426_LYS;B_428_LYS
>1g2n
0.234  13.893  -1.984   1.318 A_139_VAL;A_233_LEU
0.018  -1.979   3.784   9.816 A_82_GLY;A_83_SER;A_86_GLU;A_174_ASN;A_177_VAL;A_223_ARG
0.018  13.983  10.448   5.598 A_27_PHE;A_29_ARG;A_33_ASP;A_233_LEU;A_234_PHE;A_237_HIS;A_238_LEU;A_239_VAL;A_240_ALA;A_241_ASP;A_242_THR
>1g2o
0.863 -15.226 -10.295   1.514 B_36_SER;B_92_TYR;B_120_ALA;B_121_ALA;B_180_TYR;B_188_TYR;B_205_VAL;B_206_GLY;B_207_MET;B_208_SER;B_243_HIS;B_246_VAL;C_153_PHE
0.856  -1.443  18.383   3.013 A_36_SER;A_120_ALA;A_121_ALA;A_122_GLY;A_180_TYR;A_188_TYR;A_205_VAL;A_206_GLY;A_207_MET;A_230_THR;A_231_ASN;A_246_VAL
0.795  16.037  -7.887   2.024 C_36_SER;C_120_ALA;C_121_ALA;C_122_GLY;C_180_TYR;C_188_TYR;C_205_VAL;C_206_GLY;C_207_MET;C_208_SER;C_246_VAL
0.330  -1.024   0.943   3.924 A_142_LEU;A_143_THR;A_144_ALA;B_141_ASN;B_142_LEU;B_143_THR;B_144_ALA;C_144_ALA
0.014 -26.366 -19.003   1.071 B_37_GLY;B_40_PRO;B_247_LEU;B_248_ALA;B_249_ALA;B_250_GLY;B_251_ALA;B_252_ALA
>1g3m
0.673  21.863   6.820  -0.150 A_48_SER;A_49_GLY;A_50_THR;A_51_THR;A_52_TRP;A_129_ARG;A_192_TYR;A_228_PHE;A_254_PHE;A_255_MET;A_258_GLY
0.327 -21.864  -7.607   0.491 B_49_GLY;B_51_THR;B_52_TRP;B_192_TYR;B_228_PHE;B_255_MET;B_258_GLY
0.165  25.913  -2.807  -7.358 A_20_TYR;A_23_PHE;A_80_PHE;A_83_CYS;A_105_LYS;A_107_HIS;A_141_PHE;A_247_MET
0.105 -24.790   3.061  -6.911 B_20_TYR;B_23_PHE;B_46_PRO;B_80_PHE;B_105_LYS;B_107_HIS;B_141_PHE;B_168_TYR
>1g51
0.793 -15.960  -2.109  -4.060 B_1223_ARG;B_1235_PHE;B_1237_GLN;B_1476_GLU;B_1478_GLY;B_1479_GLY;B_1526_ALA;B_1527_TRP;B_1528_GLY;B_1531_ARG
0.791  15.579   1.067  -4.358 A_223_ARG;A_235_PHE;A_237_GLN;A_476_GLU;A_526_ALA;A_527_TRP;A_528_GLY;A_531_ARG
0.384  52.707 -10.544  -8.496 A_314_PHE;A_349_LEU;A_350_ALA;A_351_TRP;A_362_GLY;A_363_VAL
0.231  21.978   6.429  -4.830 A_426_PHE;A_441_MET;A_442_HIS;A_469_ASP;A_476_GLU;A_479_GLY
0.079   5.046 -39.222  16.892 A_27_ARG;A_29_ARG;A_36_PHE;A_38_ASP;A_47_GLN;A_78_ARG;A_82_ASN
0.075 -48.999   8.648 -10.215 B_1311_PHE;B_1313_VAL;B_1314_PHE;B_1347_GLN;B_1348_GLY;B_1349_LEU;B_1350_ALA;B_1388_PHE;B_1389_VAL;B_1390_ALA
0.068  -4.929  39.081  18.577 B_1029_ARG;B_1036_PHE;B_1047_GLN;B_1078_ARG;B_1080_GLU;B_1082_ASN;B_1091_GLU
0.038   2.837  42.813  23.252 B_1034_LEU;B_1049_VAL;B_1051_HIS;B_1076_ARG;B_1091_GLU;B_1093_GLU
0.033   6.425  17.273  16.516 A_161_GLU;A_162_GLY;A_213_ASP;A_214_ARG;B_1003_ARG;B_1006_TYR;B_1042_ARG
0.030 -25.740  -9.144  -2.896 B_1279_TYR;B_1423_VAL;B_1424_VAL;B_1425_ASP;B_1426_PHE;B_1427_PRO;B_1441_MET;B_1442_HIS;B_1467_ALA;B_1468_TYR;B_1469_ASP
0.026  53.604 -16.239  -1.994 A_351_TRP;A_352_ALA;A_353_ARG;A_359_PHE;A_360_SER;A_361_GLY;A_362_GLY;A_363_VAL;A_364_ALA;A_385_THR
0.021  -6.556 -17.881  16.420 A_3_ARG;A_5_HIS;A_6_TYR;A_42_ARG;A_43_GLU;B_1161_GLU;B_1213_ASP;B_1214_ARG
0.019   3.458   9.935 -18.649 A_172_THR;A_173_LYS;A_174_SER;A_183_LEU;A_193_PHE;A_194_TYR;A_195_ALA;B_1561_ALA;B_1562_PRO;B_1563_SER;B_1564_PRO;B_1565_VAL
0.014  12.077  -9.099 -17.014 A_224_ASP;A_225_GLU;A_227_LEU;A_551_ASN;A_552_LYS;A_553_GLU;A_554_GLY;A_555_LYS;B_1186_TYR;B_1188_HIS;B_1194_TYR
0.014   2.800 -24.676  15.121 A_8_GLY;A_9_SER;A_11_ARG;A_41_ASP;A_42_ARG;A_43_GLU;A_44_GLY;A_45_LEU;A_86_ALA;A_87_THR;A_114_TRP
0.013  -5.178 -50.572  19.458 A_32_GLY;A_33_GLY;A_34_LEU;A_51_HIS;A_52_PRO
0.013   5.612  -0.659  -1.702 A_147_ARG;A_218_ILE;A_219_ALA;A_220_ARG;A_221_CYS;A_235_PHE;A_236_THR;A_237_GLN;B_1167_GLU
0.010   5.554  -8.940  -6.079 A_220_ARG;A_232_GLN;A_234_ASP;A_546_ILE;A_548_PHE;A_549_PRO;A_550_LYS;B_1167_GLU;B_1168_THR;B_1169_PRO;B_1170_PHE
>1g55
0.734  -7.285  -6.530  -6.007 A_8_LEU;A_9_TYR;A_10_SER;A_11_GLY;A_32_ILE;A_33_ASP;A_56_ILE;A_75_SER
0.022 -10.253   1.040  -9.680 A_9_TYR;A_75_SER;A_98_PHE;A_117_LEU;A_118_GLU;A_119_ASN;A_123_PHE;A_128_THR
0.014  17.034  -7.082  -4.152 A_218_TYR;A_249_TYR;A_250_GLY;A_251_SER;A_253_ILE;A_294_TYR;A_322_TYR
0.013  10.088 -11.901   4.857 A_218_TYR;A_296_THR;A_297_PRO;A_298_LYS;A_312_PHE;A_321_ARG
0.012  16.781  -6.726   4.230 A_213_THR;A_214_ASP;A_215_VAL;A_218_TYR;A_293_ARG;A_294_TYR;A_295_PHE;A_296_THR;A_297_PRO;A_299_GLU;A_322_TYR
0.012  27.213   2.728 -12.325 A_223_LYS;A_224_SER;A_225_LEU;A_226_LEU;A_227_ARG;A_228_TYR;A_229_ALA;A_230_LEU
0.010  23.551   2.778   9.252 A_235_VAL;A_236_GLN;A_237_PRO;A_238_THR;A_260_LEU;A_261_GLN;A_262_THR;A_263_ALA;A_264_GLU
>1g5a
0.750  -2.793  -9.324   0.200 A_228_ILE;A_229_PHE;A_250_PHE;A_284_ARG;A_286_ASP;A_287_ALA;A_328_GLU;A_393_ASP;A_509_ARG
0.044  13.929  -2.190 -19.730 A_371_GLN;A_372_ALA;A_375_TYR;A_403_ASP;A_406_TYR;A_407_LEU
0.031 -28.252  -4.600  -0.172 A_204_LEU;A_208_PHE;A_263_TRP;A_264_VAL;A_266_ARG;A_267_ALA
0.025  22.105 -12.452  -9.109 A_359_ASN;A_362_ALA;A_363_THR;A_414_HIS;A_417_PHE;A_418_LEU
0.023  22.821   1.343 -15.459 A_366_VAL;A_367_ASN;A_370_HIS;A_371_GLN;A_559_PHE;A_560_ASN;A_561_THR;A_563_ASN;A_566_ILE;A_567_ILE
0.018  13.805 -24.264  -3.069 A_420_ARG;A_438_TYR
0.014  28.492  -8.624  -4.676 A_361_LEU;A_362_ALA;A_363_THR;A_364_ARG;A_565_HIS;A_581_PHE;A_582_SER;A_583_GLU;A_584_TYR;A_620_TYR
0.013  -3.529 -13.257  12.835 A_141_GLY;A_142_LYS;A_143_SER;A_144_ASP;A_145_GLY;A_146_GLY;A_503_ASN;A_510_TRP;A_513_ARG
0.013  -2.623  16.063   6.837 A_82_ILE;A_86_ARG;A_92_TRP;A_128_THR;A_173_HIS;A_176_GLY;A_177_ILE;A_178_SER;A_281_ASP
0.012   6.687  -2.927  14.361 A_102_VAL;A_103_CYS;A_104_TYR;A_107_LEU;A_108_PHE;A_485_TYR;A_486_LEU;A_487_GLY;A_513_ARG;A_514_PRO;A_515_ARG;A_516_TYR
0.011   4.622 -11.350  -3.609 A_330_ILE;A_394_ASP;A_395_ILE;A_396_GLY;A_397_TRP;A_398_THR;A_446_ARG
>1g60
0.947 -19.167  11.425  -3.163 A_30_ASP;A_31_PRO;A_32_PRO;A_40_TRP;A_219_CYS;A_220_PHE;A_221_MET;A_222_GLY;A_240_CYS;A_241_ASP
0.808  19.182  -5.111   9.065 B_30_ASP;B_31_PRO;B_32_PRO;B_40_TRP;B_219_CYS;B_220_PHE;B_221_MET;B_222_GLY;B_241_ASP
0.339   3.466  -0.687 -13.868 A_100_ASP;A_113_SER;B_137_VAL;B_167_ARG;B_168_LEU;B_169_CYS;B_170_GLY;B_171_GLU;B_172_VAL;B_173_TRP
0.201  -3.457 -11.993  -4.143 A_137_VAL;A_167_ARG;A_168_LEU;A_169_CYS;A_170_GLY;A_171_GLU;A_172_VAL;A_173_TRP;B_100_ASP;B_113_SER
0.119  -1.105   8.966  -6.305 A_35_LEU;A_75_THR;A_76_PRO;A_77_PHE;A_114_THR;A_115_GLY;A_116_GLN;B_93_PHE;B_171_GLU
0.060  -9.367  10.441  -5.811 A_30_ASP;A_31_PRO;A_32_PRO;A_33_TYR;A_34_ASN;A_35_LEU;A_37_LYS;A_41_ASP;A_74_ASN;A_75_THR;A_117_GLU
0.046  -6.745 -24.221  -0.565 A_136_ARG;A_139_TYR;A_147_HIS;A_162_PRO;A_163_ASN;A_166_GLY;A_167_ARG;A_168_LEU
0.034   0.273  -5.378   8.190 A_93_PHE;A_94_GLN;A_171_GLU;B_75_THR;B_76_PRO;B_77_PHE;B_114_THR
0.013   3.176   2.933 -25.008 B_153_ILE;B_161_PHE;B_162_PRO;B_163_ASN;B_166_GLY;B_167_ARG
0.013   8.904  -7.412   6.600 B_33_TYR;B_35_LEU;B_37_LYS;B_41_ASP;B_74_ASN;B_75_THR;B_117_GLU
>1g6s
0.335  -3.157  -3.625   1.937 A_97_THR;A_100_ARG;A_169_SER;A_170_SER;A_171_GLN;A_197_SER;A_200_TYR;A_313_ASP;A_340_LYS
0.075   3.638  14.819   3.661 A_18_LEU;A_19_PRO;A_43_ASN;A_239_VAL;A_240_GLU;A_241_GLY;A_242_ASP;A_263_THR;A_264_GLY;A_265_ILE;A_292_ASP
>1g7s
0.840  19.464  11.794 -11.335 A_15_ASP;A_16_HIS;A_17_GLY;A_18_LYS;A_20_THR;A_21_LEU;A_100_ILE;A_130_ASN;A_131_LYS;A_199_ALA
0.126 -55.734   3.901 -12.651 A_483_GLY;A_484_VAL;A_512_GLN;A_513_ASP;A_514_LYS;A_526_LYS;A_527_VAL;A_528_ALA;A_529_MET
0.052  38.350 -13.643  -8.593 A_281_LEU;A_284_ARG;A_294_LYS;A_295_LYS;A_296_PHE;A_297_GLN;A_298_LYS
0.028  18.135  17.912  11.028 A_62_LYS;A_63_PHE;A_182_PHE;A_185_VAL;A_188_PHE;A_193_SER;A_211_MET;A_214_GLY
0.015  11.128  10.928   9.532 A_123_THR;A_124_PRO;A_125_PHE;A_188_PHE;A_189_ALA;A_190_SER;A_191_GLN;A_192_VAL;A_215_LEU;A_219_TYR
>1g8m
0.933 -35.866   5.906   9.393 A_11_SER;A_12_VAL;A_13_SER;A_35_SER;A_64_GLY;A_67_LYS;A_68_THR;A_102_CYS;A_103_ASN;A_105_TYR;A_126_ASP;A_128_GLY;A_129_GLY;A_132_LEU
0.645   5.148  10.318 -12.046 B_209_TYR;B_236_PRO;B_237_GLY;B_238_PHE;B_239_ILE;B_240_ASN
0.611   4.635  -1.744  -1.350 A_246_ASN;A_269_VAL;A_380_ARG;A_430_GLN;A_592_HIS;A_593_HIS;B_380_ARG;B_430_GLN;B_593_HIS
0.317  20.281  -7.246  11.719 A_313_MET;A_316_PHE;B_450_GLN;B_451_SER;B_452_ARG;B_453_ILE;B_454_HIS;B_544_PRO
0.289   6.592  -8.627  11.370 A_208_ARG;A_209_TYR;A_237_GLY;A_238_PHE;A_239_ILE;A_240_ASN;A_340_ASP;B_589_ARG;B_591_PHE
0.190 -36.947  -6.257  -9.855 B_11_SER;B_35_SER;B_67_LYS;B_68_THR;B_128_GLY;B_129_GLY;B_132_LEU
0.181  20.025   7.063 -12.418 A_432_ASN;A_450_GLN;A_451_SER;A_452_ARG;A_453_ILE;A_542_PHE;A_544_PRO;A_548_ASN
0.118   3.343   4.150   5.062 A_211_MET;A_382_LEU;B_246_ASN;B_378_GLU;B_380_ARG;B_430_GLN;B_592_HIS;B_593_HIS
0.019  28.577 -11.109  14.268 A_490_ASN;A_494_GLN;B_545_PHE;B_547_ASP
0.013 -20.593 -20.889   6.072 B_170_GLU;B_171_THR;B_174_HIS
0.012   4.022  12.544 -20.631 B_208_ARG
0.011  29.994 -20.989  -7.891 A_281_SER;A_283_GLU;A_284_GLU;A_438_LYS;A_439_ASP;A_466_TRP;A_467_TRP;A_470_HIS
0.011  29.124  20.970   9.273 B_281_SER;B_283_GLU;B_284_GLU;B_438_LYS;B_439_ASP;B_466_TRP;B_467_TRP;B_470_HIS;B_532_LEU
0.011  29.891  12.240 -15.829 B_487_GLU;B_490_ASN;B_494_GLN;B_508_LYS;B_512_MET
>1g94
0.753 -12.850  -3.414   6.121 A_46_TRP;A_50_TYR;A_139_LEU;A_174_ASP;A_200_GLU;A_263_HIS;A_264_ASP
0.160  11.900   6.296   9.840 A_281_GLY;A_285_ASP;A_336_GLU;A_339_TRP;A_340_SER;A_341_TYR;A_342_ILE
0.050   6.908  -4.166  -9.728 A_3_THR;A_253_SER;A_295_PRO;A_296_TYR;A_297_GLY;A_298_TYR;A_299_PRO;A_349_ARG;A_356_TRP
0.015  29.254  -0.937   4.233 A_388_LEU;A_419_GLU;A_421_ILE;A_429_ILE;A_430_ASN;A_431_LEU;A_432_ASN;A_433_ILE;A_439_MET
0.012  21.927   4.952   5.611 A_340_SER;A_341_TYR;A_403_ASN;A_405_LEU;A_406_LYS;A_407_GLY;A_419_GLU;A_437_ASP;A_438_ALA;A_439_MET
0.011  10.599 -17.871   3.029 A_228_GLU;A_232_THR;A_240_TRP;A_241_LEU;A_243_ASN;A_244_PHE;A_248_TRP
>1ga8
0.554  -2.943   1.773  -7.077 A_11_TYR;A_78_HIS;A_79_ILE;A_80_SER;A_83_THR;A_86_ARG;A_103_ASP;A_104_ILE;A_105_ASP
0.025  13.547 -13.341  -4.702 A_131_LEU;A_132_PHE;A_135_ARG;A_212_THR;A_216_PHE;A_222_ALA;A_223_SER;A_224_ARG
>1gad
0.806 -23.735   7.928   5.935 O_7_ASN;O_8_GLY;O_9_PHE;O_10_GLY;O_11_ARG;O_12_ILE;O_13_GLY;O_94_GLU;O_95_ALA;O_96_THR;O_97_GLY;O_119_THR
0.642  23.029   8.040  -5.366 P_7_ASN;P_8_GLY;P_9_PHE;P_10_GLY;P_11_ARG;P_12_ILE;P_13_GLY;P_95_ALA;P_96_THR;P_97_GLY;P_119_THR
0.143  13.218  -2.700  -4.512 P_148_SER;P_149_CYS;P_150_THR;P_151_THR;P_174_THR;P_176_HIS;P_208_THR;P_210_ALA;P_311_TYR
0.080 -13.578  -3.813   4.829 O_148_SER;O_149_CYS;O_150_THR;O_151_THR;O_208_THR;O_209_GLY;O_210_ALA
0.016   4.019   3.769 -19.013 O_277_ASP;P_189_SER;P_190_HIS;P_192_ASP;P_193_TRP;P_194_ARG;P_195_GLY
>1gai
0.838   2.275  -9.717  -8.567 A_48_TYR;A_52_TRP;A_54_ARG;A_55_ASP;A_176_LEU;A_177_TRP;A_178_GLU;A_304_ARG;A_310_TYR;A_316_TRP;A_399_GLU;A_416_TRP
>1gcv
0.966 -10.834  -3.402 -17.018 D_42_PHE;D_53_HIS;D_57_VAL;D_82_HIS;D_86_LEU;D_88_VAL;D_93_PHE;D_96_LEU
0.899   6.003  10.997 -13.969 A_43_PHE;A_58_HIS;A_62_VAL;A_87_HIS;A_91_LEU;A_93_VAL;A_98_PHE
0.890  10.624  -9.786  14.862 B_42_PHE;B_53_HIS;B_57_VAL;B_82_HIS;B_86_LEU;B_88_VAL;B_93_PHE
0.879  -6.443   4.926  17.050 C_43_PHE;C_58_HIS;C_62_VAL;C_87_HIS;C_91_LEU;C_93_VAL;C_98_PHE
>1gde
0.916  12.198   1.921   2.146 A_59_TYR;B_595_GLY;B_596_ALA;B_597_ASN;B_621_PHE;B_701_VAL;B_702_TYR;B_732_SER;B_733_LYS;B_741_ARG
0.885 -11.943  -2.351   2.286 A_95_GLY;A_96_ALA;A_97_ASN;A_121_PHE;A_201_VAL;A_232_SER;A_233_LYS;A_241_ARG;B_559_TYR
0.045  12.135 -11.219   1.655 A_60_GLY;A_61_PRO;A_62_ASN;B_516_ARG;B_519_PHE
0.015  18.474  -2.525 -10.811 B_616_ILE;B_618_THR;B_620_ALA;B_621_PHE;B_622_VAL;B_625_ALA;B_626_PRO;B_851_SER;B_852_ALA;B_853_PHE;B_854_GLY
0.011  20.810 -13.256  -4.786 B_513_SER;B_514_GLU;B_515_ILE;B_516_ARG;B_517_LYS;B_518_LEU;B_519_PHE;B_847_VAL;B_848_VAL;B_849_PRO;B_852_ALA
>1gdv
0.993  -3.550  -4.650  -2.258 A_17_CYS;A_18_HIS;A_23_ASN;A_29_LYS;A_31_LEU;A_50_GLN;A_58_MET
>1gee
0.702  70.256  -5.174  -3.002 F_13_THR;F_14_GLY;F_15_SER;F_17_THR;F_92_ASN;F_93_ALA;F_94_GLY;F_95_LEU
0.587 -48.965  11.549 -13.935 B_13_THR;B_14_GLY;B_17_THR;B_19_LEU;B_20_GLY;B_92_ASN;B_93_ALA;B_94_GLY
0.411  37.019   5.090  -3.507 E_96_GLU;E_145_SER;E_147_HIS;E_152_TRP;E_158_TYR;E_188_PRO;E_189_GLY;E_190_ALA;E_191_ILE;E_195_ILE;E_196_ASN
0.401  63.330  -9.189  10.704 F_146_VAL;F_147_HIS;F_152_TRP;F_189_GLY;F_190_ALA;F_212_MET;F_250_MET
0.355 -50.830  -5.842  14.586 A_96_GLU;A_145_SER;A_146_VAL;A_147_HIS;A_152_TRP;A_158_TYR;A_188_PRO;A_189_GLY;A_190_ALA;A_250_MET
0.319 -51.512 -13.591  10.077 A_19_LEU;A_92_ASN;A_94_GLY;A_96_GLU;A_143_MET;A_158_TYR;A_193_THR;A_195_ILE
0.250  40.248  13.226   0.312 E_14_GLY;E_17_THR;E_19_LEU;E_20_GLY;E_92_ASN;E_93_ALA;E_94_GLY
0.240 -59.657  11.918 -11.644 B_145_SER;B_146_VAL;B_147_HIS;B_152_TRP;B_188_PRO;B_189_GLY;B_190_ALA;B_191_ILE;B_196_ASN;B_250_MET
0.126 -52.711   4.756  14.198 A_149_LYS;A_150_ILE;A_151_PRO;A_253_TYR;B_174_LEU
0.062  31.503  -0.413   3.265 E_187_GLY;E_188_PRO;E_189_GLY;E_191_ILE;E_224_ILE;E_245_PHE;E_246_ALA;E_247_ASP;E_248_GLY;E_249_GLY;E_250_MET
0.058  55.111 -10.777  13.053 F_149_LYS;F_150_ILE;F_151_PRO;F_250_MET;F_251_THR;F_253_TYR;F_254_PRO
0.045 -66.857   7.332  -4.454 B_147_HIS;B_149_LYS;B_150_ILE;B_151_PRO;B_250_MET;B_251_THR;B_253_TYR;B_254_PRO
0.039  62.226 -20.140   6.321 F_213_ILE;F_215_MET;F_245_PHE;F_246_ALA;F_247_ASP;F_248_GLY;F_249_GLY
0.038 -60.569  19.514  -8.565 B_188_PRO;B_189_GLY;B_190_ALA;B_191_ILE;B_217_TYR;B_218_ILE;B_219_GLY;B_220_GLU;B_223_GLU;B_224_ILE;B_246_ALA;B_247_ASP;B_248_GLY
0.025  37.990  -5.161  -5.138 E_146_VAL;E_147_HIS;E_150_ILE;E_151_PRO;E_212_MET;E_250_MET;E_251_THR;E_254_PRO
0.020 -60.064   4.066   5.564 A_148_GLU;A_149_LYS;A_166_LYS;A_170_GLU;B_166_LYS
0.011 -58.676  -6.614  18.269 A_146_VAL;A_187_GLY;A_188_PRO;A_189_GLY;A_190_ALA;A_191_ILE;A_213_ILE;A_224_ILE;A_245_PHE;A_246_ALA;A_247_ASP;A_248_GLY;A_249_GLY;A_250_MET
>1ghe
0.751   8.684  -3.056  -2.588 A_96_LEU;A_97_MET;A_98_VAL;A_103_ARG;A_104_GLY;A_108_GLY;A_136_VAL;A_140_PHE
0.458 -15.529  -7.685   4.360 B_96_LEU;B_97_MET;B_98_VAL;B_103_ARG;B_137_ALA;B_140_PHE
0.259  28.881  -3.597   6.426 A_80_SER;A_81_LEU;A_82_CYS;A_83_GLN;A_87_GLY;A_90_ARG;A_91_ALA;A_92_GLU;A_124_ARG;A_128_HIS
0.204  12.795   5.249  11.452 A_34_SER;A_35_VAL;A_36_GLY;A_37_PHE;A_156_CYS;A_157_ALA;A_158_THR;A_164_HIS
0.171 -26.602   4.642  -7.361 B_80_SER;B_81_LEU;B_82_CYS;B_83_GLN;B_90_ARG;B_91_ALA;B_92_GLU;B_128_HIS
0.026  20.852   4.605   4.673 A_49_TRP;A_53_LEU;A_78_GLN;A_94_GLN;A_95_LYS
0.021  20.142  -3.617  10.512 A_92_GLU;A_128_HIS;A_129_LEU;A_130_ASP;A_155_TYR;A_168_ILE
0.019 -18.080  -4.739  -3.698 B_34_SER;B_35_VAL;B_93_VAL;B_94_GLN;B_95_LYS;B_96_LEU;B_130_ASP;B_131_THR;B_141_TYR
0.017  10.844   2.089   3.622 A_28_THR;A_33_ALA;A_34_SER;A_35_VAL;A_96_LEU;A_97_MET
>1ghp
0.511   1.297   7.473   5.025 A_39_ALA;A_40_SER;A_41_THR;A_43_LYS;A_98_SER;A_100_ASN;A_138_GLN;A_202_LYS;A_203_SER;A_204_GLY;A_205_GLN;A_206_ALA;A_212_ARG
0.013  18.160  -2.767   8.643 A_76_ILE;A_80_TYR;A_85_ILE;A_86_THR;A_88_LYS;A_89_ALA;A_90_LEU;A_92_GLU
>1gjw
0.430   9.386   3.398   4.476 A_158_TYR;A_315_TRP;A_386_MET
0.248   7.237  11.587  -4.756 A_386_MET;A_387_GLY;A_388_HIS;A_389_ALA;A_413_ALA;A_414_GLU;A_415_GLU;A_429_TYR
0.038   8.941  -0.856  -3.725 A_141_PRO;A_158_TYR;A_160_VAL;A_201_ASP;A_202_PHE;A_203_ILE;A_204_PRO;A_206_THR;A_385_ASP
0.037   6.043   1.934  11.598 A_151_LYS;A_512_ASN;A_513_LEU;A_514_GLY;A_535_LEU;A_537_PHE;A_538_PHE
0.030  -2.490  16.191   4.431 A_416_LEU;A_418_MET;A_434_GLY;A_435_SER;A_436_SER;A_437_TRP;A_438_TYR;A_439_PHE
0.017  11.304  12.447   2.680 A_244_VAL;A_305_SER;A_306_ASP;A_307_LEU;A_315_TRP
0.017  -9.628 -30.767   5.718 A_15_THR;A_17_LYS;A_19_ILE;A_44_ASP;A_45_PRO;A_46_TYR;A_113_PHE;A_174_LEU
0.016  33.229   6.441  -4.059 A_322_ARG;A_325_LEU;A_326_ASP;A_327_HIS;A_338_ASN;A_339_GLN;A_340_PRO;A_341_PRO;A_342_TYR
0.013  -9.773 -13.373  17.679 A_40_ARG;A_97_TYR;A_98_ASN;A_103_GLY;A_530_GLU;A_531_PHE;A_542_VAL;A_546_ASP
>1glq
0.673  -5.533   9.822  -4.276 A_7_TYR;A_13_ARG;A_51_GLN;A_52_LEU;A_53_PRO;A_64_GLN;A_65_SER
0.667   4.305 -10.180  -3.901 B_13_ARG;B_51_GLN;B_52_LEU;B_53_PRO;B_64_GLN;B_65_SER
0.055  11.820  -6.470  -8.573 B_7_TYR;B_10_VAL;B_11_ARG;B_12_GLY;B_13_ARG;B_104_VAL;B_108_TYR;B_203_ILE;B_204_ASN;B_205_GLY
0.024 -10.278  11.590 -12.457 A_8_PHE;A_35_ILE;A_108_TYR;A_205_GLY
0.020  21.996  -2.070  -5.596 B_11_ARG;B_161_ILE;B_164_VAL;B_198_HIS;B_201_ARG;B_203_ILE
0.011   0.294   0.966  14.372 A_74_ARG;A_79_TYR;B_74_ARG;B_79_TYR;B_86_ALA
>1goy
0.529 -11.050   1.514  -9.264 A_61_VAL;A_62_PHE;A_63_SER;A_64_ASN;A_65_ARG;A_66_GLU;A_79_GLU;A_109_TYR
0.358  -1.559   4.215   1.976 A_41_TRP;A_42_VAL;A_43_ALA;A_44_SER;A_45_LYS;A_46_GLY;A_87_GLY;A_88_PHE;A_89_ARG;B_101_HIS
0.132   8.104   4.753   2.238 A_44_SER;A_88_PHE;B_26_LYS;B_72_GLU;B_82_ARG;B_86_ARG;B_101_HIS;B_102_TYR
0.107  20.139  -2.875   4.733 B_13_LEU;B_17_LYS;B_18_ARG;B_19_LEU;B_51_GLY;B_52_GLY;B_53_ASP;B_71_ARG;B_72_GLU;B_89_TYR
0.033  22.613  -1.455  -2.922 B_3_ILE;B_9_VAL;B_12_TYR;B_18_ARG;B_19_LEU;B_20_PRO;B_21_ASN;B_22_ASP;B_23_TYR
0.018   9.312  12.085  -1.941 B_34_TRP;B_35_VAL;B_36_ALA;B_37_SER;B_38_LYS;B_39_GLY;B_81_PHE;B_82_ARG
0.012 -19.949   6.641   2.537 A_20_LEU;A_25_ARG;A_26_LEU;A_27_PRO;A_30_TYR;A_58_GLY;A_59_GLY;A_96_TYR
>1gp6
0.718   2.386  -1.523   2.617 A_213_LYS;A_215_ASN;A_229_VAL;A_232_HIS;A_234_ASP;A_239_THR;A_288_HIS;A_302_ALA;A_304_PHE
0.029   1.315   2.355 -12.000 A_81_HIS;A_241_ILE;A_242_LEU;A_243_HIS;A_244_ASN;A_245_MET;A_261_LYS;A_262_CYS;A_263_VAL;A_266_SER;A_268_VAL
0.028   5.346   2.814   8.888 A_122_ILE;A_142_TYR;A_144_PHE;A_213_LYS
0.010  15.000  -2.051   9.735 A_117_GLN;A_127_SER;A_128_LYS;A_129_LEU;A_130_ALA;A_137_LEU;A_142_TYR
>1gqa
0.745   8.394   8.354   5.503 D_10_ARG;D_14_PHE;D_58_TYR;D_122_CYS;D_123_HIS;D_126_PHE;D_127_ARG
0.323  -8.970  -7.908   4.784 A_14_PHE;A_58_TYR;A_122_CYS;A_123_HIS;A_127_ARG
>1gr0
0.877   4.239   9.211  -1.954 A_21_VAL;A_22_GLY;A_23_VAL;A_24_GLY;A_25_ASN;A_69_ASP;A_116_TYR;A_145_TYR;A_146_LEU;A_147_PRO
0.205 -12.225   3.467  -0.666 A_203_GLY;A_204_ALA;A_205_THR;A_227_GLN;A_229_ASN;A_284_LYS;A_346_LYS
0.097  -7.476  -3.866   2.710 A_198_ILE;A_199_LYS;A_200_SER;A_201_GLN;A_202_VAL;A_203_GLY;A_313_ASN;A_314_SER;A_317_VAL
0.013 -18.080  14.605   4.644 A_230_VAL;A_277_VAL;A_285_TRP;A_287_TYR
>1gs5
0.820  -7.671  -1.058  -3.465 A_43_GLY;A_44_GLY;A_45_GLY;A_66_ARG;A_80_LEU;A_147_SER;A_158_ASN;A_159_VAL;A_160_ASN;A_161_ALA
0.031  13.426   4.271   5.493 A_5_LEU;A_30_TYR;A_36_ARG;A_175_ASP;A_177_ILE;A_246_LEU;A_247_PHE;A_248_ASN;A_249_GLY
0.017  -4.157   9.792  -4.773 A_180_SER;A_182_VAL;A_211_THR;A_212_ASP;A_213_GLY;A_214_MET;A_217_LYS
>1gsa
0.780  13.584   2.841   3.748 A_158_ILE;A_160_LYS;A_170_ILE;A_204_ILE;A_208_ASP;A_232_THR;A_233_ARG;A_234_GLY;A_235_ASN;A_275_ILE
0.719   0.858   2.463   3.504 A_165_MET;A_210_ARG;A_225_ARG;A_283_ASN;A_286_SER;A_287_PRO;A_288_THR
>1gsu
0.642   8.893   6.241   5.510 A_6_TYR;A_7_TRP;A_11_GLY;A_12_LEU;A_59_LEU;A_60_PRO
0.456  -8.259  -9.046   5.136 B_6_TYR;B_7_TRP;B_12_LEU;B_58_ASN;B_59_LEU;B_60_PRO
0.101  15.521  12.239  15.527 A_34_ALA;A_35_GLY;A_40_PHE;A_41_ASP;A_209_TRP;A_210_TYR;A_211_THR
0.022   1.584  -1.362 -14.649 A_77_ARG;A_86_CYS;A_87_GLY;A_93_LYS;A_96_VAL;A_97_ASP;B_77_ARG;B_81_ARG
0.021  -9.456  -3.920  11.822 B_111_ALA;B_115_TYR;B_208_PHE;B_209_TRP;B_212_ALA
0.020  -1.440  -2.570   1.188 A_101_ASN;A_104_MET;A_105_ASP;B_71_GLN;B_72_SER;B_73_ASN;B_104_MET;B_108_MET
0.019  -5.942   3.975   8.142 B_104_MET;B_105_ASP;B_106_LEU;B_107_ARG;B_108_MET;B_109_ALA;B_110_PHE;B_111_ALA;B_112_ARG
0.016   0.289 -11.119   5.307 A_102_HIS;A_105_ASP;A_106_LEU;B_57_PRO;B_58_ASN;B_71_GLN
0.012   1.386  11.184   5.290 A_49_LYS;A_57_PRO;A_58_ASN;A_71_GLN;B_102_HIS;B_105_ASP;B_133_LYS
>1gtk
0.676   2.761   5.950   1.942 A_83_LYS;A_84_ASP;A_132_ARG;A_155_ARG;A_170_ALA;A_198_GLN
>1gtv
0.473  -5.505   2.232  -2.118 A_9_ASP;A_36_PHE;A_37_PRO;A_39_TYR;A_70_PHE;A_95_ARG;A_99_SER;A_103_TYR;A_163_ASP;A_165_TYR;B_9_ASP;B_36_PHE;B_37_PRO;B_39_TYR;B_70_PHE;B_95_ARG;B_99_SER;B_103_TYR;B_163_ASP;B_165_TYR
0.069   2.712  11.767  -4.094 A_11_ALA;A_12_GLY;A_13_LYS;A_14_ARG;A_15_THR;A_16_LEU;A_149_ARG;A_153_ARG;B_11_ALA;B_12_GLY;B_13_LYS;B_14_ARG;B_15_THR;B_16_LEU;B_149_ARG;B_153_ARG
0.037   4.425  -2.185  -3.672 A_3_ILE;A_4_ALA;A_5_ILE;A_34_LEU;A_35_ALA;A_36_PHE;A_92_ILE;A_93_LEU;A_94_ASP;A_95_ARG;A_96_TYR;B_3_ILE;B_4_ALA;B_5_ILE;B_34_LEU;B_35_ALA;B_36_PHE;B_92_ILE;B_93_LEU;B_94_ASP;B_95_ARG;B_96_TYR
0.027   4.373   4.938  -8.610 A_14_ARG;A_17_VAL;A_35_ALA;A_94_ASP;B_14_ARG;B_17_VAL;B_35_ALA;B_94_ASP
0.026  -3.450 -10.274  -3.249 A_67_ALA;A_68_THR;A_69_LEU;A_70_PHE;A_71_ALA;A_72_LEU;A_73_ASP;A_74_ARG;A_75_ALA;A_100_ASN;A_124_GLU;A_128_LEU;A_130_LEU;B_67_ALA;B_68_THR;B_69_LEU;B_70_PHE;B_71_ALA;B_72_LEU;B_73_ASP;B_74_ARG;B_75_ALA;B_100_ASN;B_124_GLU;B_128_LEU;B_130_LEU
0.025  -9.415  10.634   4.098 A_9_ASP;A_143_ALA;A_146_ALA;A_147_GLY;A_165_TYR;A_166_GLU;A_168_ASP;A_169_ALA;A_170_GLU;A_171_LEU;A_172_GLN;A_173_GLN;B_9_ASP;B_143_ALA;B_146_ALA;B_147_GLY;B_165_TYR;B_166_GLU;B_168_ASP;B_169_ALA;B_170_GLU;B_171_LEU;B_172_GLN;B_173_GLN
0.024  -3.502  -2.803  -9.435 A_35_ALA;A_36_PHE;A_37_PRO;A_38_ARG;A_39_TYR;A_40_GLY;A_42_SER;A_45_ALA;A_46_ASP;A_70_PHE;A_73_ASP;B_35_ALA;B_36_PHE;B_37_PRO;B_38_ARG;B_39_TYR;B_40_GLY;B_42_SER;B_45_ALA;B_46_ASP;B_70_PHE;B_73_ASP
0.023  -9.207   4.447 -10.176 A_39_TYR;A_49_ALA;A_50_GLU;A_53_HIS;A_161_ALA;A_163_ASP;B_39_TYR;B_49_ALA;B_50_GLU;B_53_HIS;B_161_ALA;B_163_ASP
0.014  12.805  -2.580 -10.392 A_31_VAL;A_32_ALA;A_33_THR;A_34_LEU;A_84_LEU;A_88_TYR;A_90_VAL;A_91_VAL;B_31_VAL;B_32_ALA;B_33_THR;B_34_LEU;B_84_LEU;B_88_TYR;B_90_VAL;B_91_VAL
0.012   5.236 -10.644  -3.294 A_2_LEU;A_74_ARG;A_77_ALA;A_78_VAL;A_81_ILE;A_82_GLN;A_93_LEU;A_96_TYR;A_129_GLY;A_130_LEU;A_131_PRO;B_2_LEU;B_74_ARG;B_77_ALA;B_78_VAL;B_81_ILE;B_82_GLN;B_93_LEU;B_96_TYR;B_129_GLY;B_130_LEU;B_131_PRO
0.012 -11.984 -11.933   5.086 A_64_TYR;A_116_ALA;A_119_TRP;B_64_TYR;B_116_ALA;B_119_TRP
0.011  11.906   4.713  -4.470 A_16_LEU;A_17_VAL;A_18_GLU;A_19_LYS;A_20_LEU;A_21_SER;A_22_GLY;A_24_PHE;A_31_VAL;A_33_THR;A_92_ILE;B_16_LEU;B_17_VAL;B_18_GLU;B_19_LYS;B_20_LEU;B_21_SER;B_22_GLY;B_24_PHE;B_31_VAL;B_33_THR;B_92_ILE
>1gu2
0.973  20.403   5.100  -1.382 B_49_CYS;B_52_CYS;B_53_HIS;B_70_ILE;B_73_LEU;B_95_HIS;B_99_ILE
0.747 -17.636   3.673  -4.432 A_49_CYS;A_53_HIS;A_73_LEU;A_95_HIS;A_99_ILE
0.020   9.178   7.697  -2.186 B_80_LYS;B_81_ARG;B_82_PHE;B_83_THR;B_84_ASP;B_88_VAL
0.018  -2.716   1.677   6.425 A_20_ASN;A_23_TYR;A_30_ASP;A_105_SER;A_107_SER;A_108_GLU;A_111_ASN;B_2_VAL;B_3_THR;B_6_GLU
0.013  29.327   2.981  -2.661 B_39_PHE;B_41_THR;B_47_ALA;B_48_ALA;B_51_SER;B_64_ILE;B_99_ILE
>1guq
0.790  40.904 -16.205  -1.791 C_77_ASN;C_108_VAL;C_161_SER;C_162_ASN;C_168_GLN;D_28_ARG;D_31_ARG
0.619  39.774  15.445  11.738 C_28_ARG;C_31_ARG;C_32_PRO;D_54_LEU;D_77_ASN;D_108_VAL;D_161_SER;D_162_ASN;D_168_GLN
0.498 -43.567  14.411  13.801 A_28_ARG;B_54_LEU;B_77_ASN;B_108_VAL;B_161_SER;B_162_ASN;B_168_GLN
0.470 -52.550 -20.921   5.025 A_54_LEU;A_75_PHE;A_77_ASN;A_108_VAL;A_161_SER;A_162_ASN;A_168_GLN
0.310  48.466   3.247  -5.722 D_20_GLN;D_228_ALA;D_229_TRP;D_300_TYR;D_322_THR
0.097  31.781   9.668   5.365 D_41_ALA;D_153_ASN;D_154_LYS;D_155_GLY;D_156_ALA;D_160_CYS;D_162_ASN;D_163_PRO
0.057  54.780   0.104   1.482 C_15_ASN;C_18_THR;C_20_GLN;C_178_GLU;C_181_ARG;C_228_ALA;C_229_TRP;C_300_TYR;C_322_THR;D_318_MET
0.056 -43.799  -4.083  -2.818 A_178_GLU;A_229_TRP;A_300_TYR;B_317_GLU;B_318_MET;B_319_LEU
0.052  40.383  -0.477   4.752 C_157_ALA;C_310_ARG;C_311_LYS;C_312_PHE;D_157_ALA;D_310_ARG;D_312_PHE
0.050 -51.318   0.560  -0.696 A_318_MET;B_228_ALA;B_229_TRP;B_300_TYR;B_313_MET;B_322_THR
0.044 -48.896  -4.468   8.114 A_157_ALA;A_310_ARG;B_310_ARG;B_311_LYS;B_312_PHE;B_313_MET;B_314_VAL
0.032 -26.044   6.683  -6.201 A_6_PRO;A_11_HIS;A_13_ARG;A_211_ARG;A_225_TYR;A_329_GLU;B_99_CYS
0.032  45.455  10.494   7.329 C_28_ARG;C_31_ARG;C_311_LYS;C_312_PHE;C_314_VAL;C_315_GLY;C_316_TYR;C_317_GLU;C_323_GLN;D_151_PHE;D_153_ASN;D_168_GLN;D_170_TRP
0.021 -44.940 -17.453   9.027 A_152_GLU;A_153_ASN;A_154_LYS;A_155_GLY;A_156_ALA;A_160_CYS;A_161_SER;A_162_ASN;A_163_PRO;A_164_HIS;A_165_PRO;A_166_GLY
0.018  40.766 -15.248   7.253 C_153_ASN;C_154_LYS;C_155_GLY;C_156_ALA;C_160_CYS;C_161_SER;C_162_ASN;C_163_PRO;C_164_HIS;C_165_PRO
0.017 -35.310  15.986   7.459 A_25_SER;A_27_HIS;A_28_ARG;B_78_ASP;B_79_PHE;B_80_ALA;B_81_ALA;B_82_LEU;B_83_MET
0.011  48.246  17.654  14.934 C_25_SER;C_28_ARG;D_77_ASN;D_78_ASP;D_79_PHE;D_80_ALA;D_81_ALA;D_82_LEU;D_83_MET;D_106_SER
>1guz
0.885  12.241 -22.616  -9.445 C_6_ILE;C_7_GLY;C_8_ALA;C_9_GLY;C_10_ASN;C_11_VAL;C_12_GLY;C_76_THR;C_77_ALA;C_78_GLY;C_79_LEU
0.867 -12.483  22.635  -8.867 A_6_ILE;A_7_GLY;A_9_GLY;A_10_ASN;A_11_VAL;A_12_GLY;A_76_THR;A_77_ALA;A_78_GLY;A_79_LEU;A_80_PRO
0.431   0.875 -25.109   9.871 B_6_ILE;B_7_GLY;B_8_ALA;B_9_GLY;B_10_ASN;B_11_VAL;B_12_GLY;B_32_ASP;B_76_THR;B_77_ALA
0.352  -1.348  24.613  10.043 D_6_ILE;D_7_GLY;D_8_ALA;D_9_GLY;D_10_ASN;D_11_VAL;D_12_GLY;D_13_ALA;D_32_ASP;D_76_THR;D_77_ALA
0.265  18.963 -19.375  -6.299 C_80_PRO;C_117_VAL;C_118_SER;C_119_ASN;C_174_HIS;C_223_SER;C_224_ALA
0.112 -27.650  18.297  -9.653 A_87_ARG;A_120_PRO;A_121_LEU;A_122_ASP;A_173_GLY;A_174_HIS;A_175_GLY;A_177_ALA
0.093  28.155 -20.689 -10.202 C_87_ARG;C_120_PRO;C_121_LEU;C_123_ILE
0.071 -19.137  -5.658   0.529 A_164_GLN;A_165_ASP;A_166_ILE;A_167_ASN;A_188_ALA;A_189_GLY;B_152_ARG;B_164_GLN;B_165_ASP;B_166_ILE;B_167_ASN
0.067 -18.668  19.292  -3.928 A_119_ASN;A_146_LEU;A_150_ARG;A_212_GLY;A_223_SER;A_224_ALA;A_228_PRO
0.020   5.881  21.069 -11.594 A_38_PRO;A_39_GLN;A_40_GLY;A_42_ALA;A_43_LEU;A_44_ASP;A_46_TYR;A_58_VAL;A_59_THR;A_60_GLY
0.019  -4.567  22.915   0.917 A_10_ASN;A_41_LYS;A_225_PHE;A_226_TYR;D_9_GLY;D_10_ASN;D_14_THR;D_41_LYS;D_225_PHE;D_226_TYR
0.019  18.887   5.276   0.886 C_164_GLN;C_165_ASP;C_166_ILE;C_167_ASN;D_164_GLN;D_165_ASP;D_166_ILE;D_167_ASN
0.014  13.410  30.026  13.049 D_91_LEU;D_119_ASN;D_120_PRO;D_121_LEU;D_122_ASP;D_123_ILE;D_124_MET;D_298_VAL;D_301_ASN
0.012 -10.667 -25.021   4.782 B_119_ASN;B_146_LEU;B_147_ASP;B_150_ARG;B_174_HIS;B_212_GLY
0.011 -27.913  18.300 -25.282 A_126_HIS;A_130_VAL;A_302_CYS;A_303_LYS;A_306_GLU
0.011  -5.135  25.301  20.375 D_6_ILE;D_31_LEU;D_32_ASP;D_33_VAL;D_64_TYR;D_100_GLU;D_101_VAL;D_104_ASN
0.011  26.706 -19.281  -1.622 C_174_HIS;C_175_GLY;C_209_ARG;C_210_ASN;C_211_GLY;C_212_GLY;C_213_ALA
0.011   9.868  32.233  24.442 D_95_ALA;D_99_LYS;D_127_VAL;D_130_VAL;D_131_ARG;D_302_CYS;D_305_LEU;D_306_GLU
>1gvh
0.677  -2.572   6.572   6.078 A_204_ARG;A_205_GLN;A_206_TYR;A_221_VAL;A_222_LYS;A_224_GLU;A_230_SER
0.525  12.897   0.563  -0.450 A_57_LEU;A_81_ILE;A_85_HIS;A_90_ILE;A_95_TYR
0.231 -13.176  -2.763  10.821 A_266_SER;A_267_ALA;A_268_GLY;A_294_HIS;A_295_ALA;A_296_ALA;A_297_GLU;A_364_PRO
0.024   7.251   4.744   4.581 A_42_ILE;A_43_PHE;A_44_ASN;A_53_GLN;A_84_LYS;A_88_PHE;A_203_ILE;A_204_ARG
0.017   0.374  -0.473   3.211 A_53_GLN;A_84_LYS;A_205_GLN;A_388_GLU;A_389_CYS;A_390_PHE;A_391_GLY;A_392_PRO
>1gwc
0.914  -7.319  -9.003   4.995 B_15_SER;B_17_PHE;B_50_ASN;B_55_LYS;B_56_ILE;B_57_PRO;B_58_VAL;B_68_GLU;B_69_SER
0.871  38.516   5.237   1.518 A_15_SER;A_17_PHE;A_18_VAL;A_55_LYS;A_56_ILE;A_57_PRO;A_68_GLU;A_69_SER
0.750 -24.205   8.029  -1.425 C_15_SER;C_17_PHE;C_50_ASN;C_55_LYS;C_56_ILE;C_57_PRO;C_68_GLU;C_69_SER
0.618  16.307   5.417  -4.094 A_87_LEU;A_88_LEU;A_89_PRO;A_98_ALA;A_153_PHE;A_154_GLY;A_155_GLY;A_157_GLY;A_158_VAL;A_159_GLY;A_160_LEU;A_161_VAL;A_162_ASP
0.550  -1.806  11.143  -2.556 C_87_LEU;C_88_LEU;C_89_PRO;C_98_ALA;C_153_PHE;C_154_GLY;C_155_GLY;C_157_GLY;C_158_VAL;C_159_GLY;C_160_LEU;C_161_VAL;C_162_ASP
0.539 -15.940  -7.356 -16.191 B_87_LEU;B_89_PRO;B_98_ALA;B_152_PHE;B_153_PHE;B_154_GLY;B_155_GLY;B_157_GLY;B_158_VAL;B_159_GLY;B_160_LEU;B_161_VAL;B_162_ASP
0.197  39.649  -4.783   5.450 A_14_PRO;A_16_PRO;A_118_ARG;A_171_TRP;A_218_PHE;A_222_ARG
0.110 -25.623  12.109   9.631 C_16_PRO;C_113_TRP;C_114_ARG;C_117_LEU;C_118_ARG;C_171_TRP;C_218_PHE;C_222_ARG
0.068   1.138   1.046   3.832 B_49_SER;B_65_PRO;C_93_TYR;C_97_ILE;C_100_PHE;C_101_TRP;C_145_GLU
0.033 -11.623  19.877  13.059 C_169_LEU;C_172_MET;C_173_LYS;C_176_GLU;C_184_PHE;C_196_VAL
0.027  12.284   7.405   3.767 A_93_TYR;A_94_GLU;A_97_ILE;A_98_ALA;A_101_TRP;A_145_GLU;A_146_CYS;C_148_LYS
0.016 -18.337 -24.612  -3.935 B_169_LEU;B_170_SER;B_173_LYS;B_196_VAL;B_200_ILE;B_209_LEU;B_212_VAL
0.012 -16.276 -16.765   9.847 B_113_TRP;B_114_ARG;B_117_LEU;B_118_ARG;B_171_TRP;B_218_PHE;B_222_ARG
>1gwe
0.962  -0.812  -0.438   3.360 A_60_PRO;A_61_HIS;A_131_VAL;A_133_ASN;A_339_ARG;A_343_TYR
0.435 -36.525  20.366   1.343 A_23_SER;A_24_ASP;A_25_ARG;A_26_GLN;A_27_SER;A_28_LEU;A_40_ASP;A_42_HIS;A_43_LEU;A_46_THR
0.147  16.785  -1.467  -6.595 A_136_PRO;A_179_HIS;A_183_TYR;A_188_ARG;A_287_THR;A_433_LEU;A_437_VAL
0.047  12.926 -21.338   7.791 A_216_TRP;A_271_TYR;A_272_GLU;A_274_GLY;A_275_LYS;A_282_PHE;A_332_PRO;A_407_TRP;A_408_GLU
0.012   5.651  21.680   3.581 A_162_ARG;A_494_GLY;A_495_VAL;A_496_GLU;A_502_ARG
0.011   5.402 -21.166  10.564 A_271_TYR;A_405_ASP;A_406_GLY;A_407_TRP;A_408_GLU
>1gwi
0.976  19.815   5.505   3.660 A_348_PHE;A_349_GLY;A_353_HIS;A_354_VAL;A_355_CYS;A_356_PRO
0.963 -19.366   4.862  -3.396 B_93_LEU;B_242_ALA;B_348_PHE;B_353_HIS;B_354_VAL;B_355_CYS;B_356_PRO
0.347  18.856  19.412 -14.434 A_9_ARG;A_42_PRO;A_43_VAL;A_44_TRP;A_68_TRP;A_70_ALA;A_311_GLY;A_312_ASP;A_313_ALA
0.279 -18.770  19.204  13.656 B_9_ARG;B_42_PRO;B_43_VAL;B_44_TRP;B_68_TRP;B_311_GLY;B_312_ASP;B_313_ALA
0.077  -5.458  -0.757   4.091 A_228_THR;A_229_ASP;A_230_ALA;B_89_GLY;B_90_ARG;B_191_LEU;B_195_ALA;B_234_SER;B_237_GLN
0.064  -6.590   3.076  12.032 A_226_HIS;B_83_ILE;B_84_GLY;B_87_ASN;B_188_VAL
0.046 -18.269  -0.280   4.944 B_85_LEU;B_177_PHE;B_178_PHE;B_241_ALA;B_242_ALA;B_396_GLN
0.041  36.943  -1.456  -5.011 A_20_ASP;A_253_ASN;A_256_VAL;A_257_ASN;A_285_PHE;A_286_SER;A_323_ARG;A_397_ASN;A_399_LEU
0.034   3.686  -1.340  -2.996 A_191_LEU;A_195_ALA;A_233_VAL;A_234_SER;A_237_GLN;B_228_THR;B_229_ASP;B_230_ALA
0.014   4.621   6.333 -11.544 A_71_TRP;A_87_ASN;B_102_ARG;B_225_ASP;B_226_HIS;B_228_THR
0.011  19.079   0.170  -4.443 A_85_LEU;A_241_ALA;A_242_ALA;A_245_GLU;A_246_THR;A_395_THR;A_396_GLN
>1gwu
0.686   5.281   3.755   0.125 A_39_ARG;A_42_PHE;A_43_HIS;A_171_HIS;A_222_PHE;A_245_ILE
0.049  18.638   4.133   5.283 A_142_PRO;A_143_PHE;A_144_PHE;A_183_ASP;A_184_ARG;A_188_PHE;A_195_ASP;A_197_THR;A_246_GLN;A_247_SER;A_250_GLU
>1gy8
0.978 -41.006  -0.016  11.906 D_9_GLY;D_12_GLY;D_34_ASP;D_100_MET;D_101_CYS;D_102_ALA;D_103_PHE;D_104_LEU
0.843  39.615   8.816   6.206 A_8_CYS;A_9_GLY;A_10_GLY;A_12_GLY;A_34_ASP;A_100_MET;A_101_CYS;A_102_ALA;A_103_PHE;A_104_LEU
0.792  24.345  19.409   5.422 A_204_ASN;A_224_LEU;A_257_PHE;A_268_CYS;A_270_ARG;A_272_TYR;A_314_VAL;A_337_ARG;A_340_ASP
0.786 -20.921  18.592  -9.669 C_8_CYS;C_9_GLY;C_12_GLY;C_34_ASP;C_100_MET;C_101_CYS;C_102_ALA;C_103_PHE;C_104_LEU
0.741  18.762 -26.398   1.753 B_204_ASN;B_222_THR;B_223_HIS;B_224_LEU;B_270_ARG;B_272_TYR;B_337_ARG;B_340_ASP
0.592 -44.518 -13.552   2.750 D_204_ASN;D_222_THR;D_223_HIS;D_224_LEU;D_270_ARG;D_272_TYR;D_337_ARG;D_340_ASP
0.472  27.799 -20.996  -9.459 B_9_GLY;B_12_GLY;B_13_TYR;B_14_ILE;B_15_GLY;B_34_ASP;B_100_MET;B_101_CYS;B_102_ALA;B_104_LEU
0.420  -3.991  10.023  -8.597 C_222_THR;C_223_HIS;C_224_LEU;C_257_PHE;C_314_VAL;C_337_ARG;C_340_ASP
0.185 -11.665   9.392 -11.357 C_106_VAL;C_144_SER;C_203_PHE;C_204_ASN;C_205_ALA;C_223_HIS;C_270_ARG
0.069  30.953 -32.202 -12.760 B_39_THR;B_40_HIS;B_45_HIS;B_215_GLY;B_217_HIS;B_374_PHE;B_381_GLY;B_382_TYR;B_383_ALA
0.069  29.428  11.444   9.232 A_104_LEU;A_143_SER;A_144_SER;A_145_ALA;A_175_TYR;A_202_TYR;A_203_PHE;A_204_ASN;A_205_ALA;A_223_HIS
0.064 -12.205  27.952 -10.991 C_39_THR;C_40_HIS;C_215_GLY;C_217_HIS;C_380_ASN;C_381_GLY;C_382_TYR;C_383_ALA
0.043  55.140   5.889  19.051 A_23_LEU;A_29_SER;A_30_VAL;A_69_ARG;A_70_TYR;A_71_ALA;A_72_ALA
0.021  44.231  21.542   4.127 A_39_THR;A_40_HIS;A_217_HIS;A_219_GLN;A_380_ASN;A_381_GLY;A_382_TYR;A_383_ALA
0.013 -28.787  -6.088 -12.854 C_184_ARG;C_187_ARG;D_153_MET
0.012   9.541   9.031 -14.742 B_295_ASN;B_297_LYS;B_298_SER;C_315_ARG;C_318_ILE;C_319_GLU;C_322_ARG;C_331_VAL
0.012  29.450 -17.648 -28.106 B_23_LEU;B_28_HIS;B_29_SER;B_30_VAL;B_31_VAL;B_69_ARG;B_70_TYR;B_71_ALA;B_72_ALA
0.011  29.222  15.951  -2.369 A_105_ALA;A_106_VAL;A_107_GLY;A_108_GLU;A_109_SER;A_111_ARG;A_116_TYR;A_222_THR;A_337_ARG
0.011   6.367 -25.838   2.577 B_269_VAL;B_270_ARG;B_310_ARG;B_311_GLY;B_312_TYR;B_313_SER;B_316_GLU;B_343_TYR;B_345_VAL
>1gyo
0.997 -23.838  -1.111  -1.875 B_21_PHE;B_24_VAL;B_69_TYR;B_72_TRP;B_73_HIS;B_103_CYS;B_104_HIS
0.994  24.664  -0.959   1.877 A_21_PHE;A_24_VAL;A_69_TYR;A_72_TRP;A_73_HIS;A_104_HIS
0.991  -6.632  -3.447  -0.931 B_3_VAL;B_4_PRO;B_26_MET;B_28_HIS;B_36_CYS;B_40_HIS;B_49_PHE
0.969 -14.500   4.095  -5.891 B_26_MET;B_31_HIS;B_80_CYS;B_84_HIS;B_94_THR;B_95_GLY;B_96_PRO
0.960  12.987   4.910   5.247 A_26_MET;A_27_SER;A_31_HIS;A_34_VAL;A_84_HIS;A_95_GLY
0.958   7.884  -2.555   1.036 A_3_VAL;A_26_MET;A_28_HIS;A_36_CYS;A_39_CYS;A_40_HIS;A_49_PHE
0.847  15.639  -1.026  -8.224 A_41_HIS;A_52_CYS;A_55_CYS;A_56_HIS;A_65_GLU;A_66_ARG;A_67_GLY;A_71_ALA;A_78_ILE
0.796 -14.013   0.625   7.999 B_39_CYS;B_41_HIS;B_42_MET;B_52_CYS;B_56_HIS;B_71_ALA;B_78_ILE
0.036   1.633   3.987  -2.967 A_35_SER;A_36_CYS;A_37_VAL;A_38_SER;A_43_PHE;B_32_ARG;B_35_SER;B_36_CYS
0.036  25.265   6.725  -4.012 A_69_TYR;A_70_LYS;A_73_HIS;A_74_SER;A_75_GLU;A_81_ARG
0.018 -21.460   5.069   4.689 B_69_TYR;B_70_LYS;B_71_ALA;B_72_TRP;B_73_HIS;B_74_SER;B_75_GLU;B_76_SER;B_79_SER
>1gyx
0.758 -12.962  -2.971   0.539 A_1_PRO;A_2_HIS;A_38_SER;A_39_ILE;B_6_LYS;B_7_CYS;B_8_PHE;B_51_TRP;B_72_TYR
0.612  12.780   2.692   0.592 A_6_LYS;A_7_CYS;A_8_PHE;A_10_ARG;A_51_TRP;A_72_TYR;B_1_PRO;B_2_HIS;B_34_SER;B_38_SER;B_39_ILE
>1gzc
0.445 -11.665  -8.299  -6.854 A_88_ALA;A_89_ASP;A_106_TYR;A_107_GLY;A_108_TYR;A_131_PHE;A_133_ASN;A_217_GLY;A_218_ALA
0.027  20.383   5.590  -4.135 A_2_GLU;A_57_VAL;A_58_HIS;A_59_MET;A_60_TRP;A_206_ASP;A_207_TRP;A_237_LEU
0.022 -18.347  -1.380  -8.531 A_44_ALA;A_45_TRP;A_46_ASP;A_47_SER;A_216_THR;A_217_GLY;A_218_ALA;A_219_GLN;A_220_ARG;A_221_ASP;A_222_ALA;A_223_ALA
0.013   5.972  -1.832  13.469 A_169_VAL;A_170_ILE;A_171_LYS;A_180_HIS;A_181_VAL;A_182_VAL
>1h0h
0.904  27.404   1.293  -9.146 A_128_SER;A_154_GLN;A_409_GLU;A_516_GLY;A_517_GLN;A_518_ASN;A_543_ASN;A_861_TRP;A_862_GLN;A_863_THR;A_865_LEU;A_866_MET
0.822 -39.998   8.160  10.064 K_128_SER;K_154_GLN;K_409_GLU;K_516_GLY;K_517_GLN;K_518_ASN;K_543_ASN;K_862_GLN;K_863_THR;K_865_LEU
0.583 -37.369   8.471  -9.083 K_192_GLY;K_193_SER;K_194_ASN;K_198_ASN;K_220_ASP;K_372_GLY;K_855_TYR;K_968_LYS
0.556  27.072   0.960   9.307 A_192_GLY;A_193_SER;A_194_ASN;A_220_ASP;A_372_GLY;A_854_THR;A_855_TYR;A_968_LYS
0.445  49.899   4.328   0.280 A_163_VAL;A_167_ALA;A_171_GLY;A_172_ARG;A_173_GLY;A_427_GLY;A_428_TYR;A_459_TRP;A_730_TRP;A_790_MET
0.280 -38.227 -14.330   0.015 K_163_VAL;K_167_ALA;K_171_GLY;K_172_ARG;K_173_GLY;K_427_GLY;K_428_TYR;K_459_TRP
0.179  30.396   0.999  -0.748 A_158_CYS;A_159_HIS;A_371_MET;A_408_GLY;A_409_GLU;A_856_ARG;A_862_GLN;A_936_TRP
0.131  20.070  -6.403  22.854 A_223_TYR;A_233_TYR;A_235_PRO;A_920_LYS;B_62_ARG;B_63_ILE
0.111 -19.692  20.194  15.032 K_6_LYS;K_38_ILE;K_61_TRP;K_62_GLN;K_872_TRP;L_22_LYS;L_23_GLN;L_24_TRP;L_25_HIS;L_26_GLY;L_27_ASN
0.109  18.337 -21.825 -15.825 A_6_LYS;A_38_ILE;A_61_TRP;A_872_TRP;B_22_LYS;B_23_GLN;B_24_TRP;B_25_HIS;B_26_GLY;B_27_ASN
0.080 -10.042  10.978  13.750 K_5_LEU;K_7_THR;K_12_GLN;K_27_ILE;K_29_HIS;K_39_ASN;K_41_GLU;L_24_TRP;L_148_LEU
0.068 -38.226   7.965  -0.641 K_371_MET;K_856_ARG;K_862_GLN;K_936_TRP
0.056 -61.708   0.920 -19.146 K_292_ARG;K_826_LYS;K_827_THR;K_828_LEU;K_829_HIS;K_838_THR
0.044 -27.961   6.408   6.111 K_16_VAL;K_17_CYS;K_18_CYS;K_19_TYR;K_20_CYS;K_21_SER;K_410_ALA;K_861_TRP
0.035  30.209 -28.790 -13.162 A_5_LEU;A_7_THR;A_12_GLN;A_27_ILE;A_29_HIS;A_39_ASN;A_41_GLU;B_24_TRP;B_143_ARG;B_148_LEU
0.034 -10.493  26.947   8.435 L_25_HIS;L_49_TYR;L_102_LEU;L_136_LYS;L_137_CYS;L_138_ASP;L_139_MET;L_140_CYS
0.029  20.046  -5.549   8.259 A_194_ASN;A_197_GLU;A_222_ARG;A_223_TYR;A_224_THR;A_225_ARG;A_855_TYR;A_856_ARG;A_857_VAL;A_883_GLU;A_918_ARG;B_38_HIS;B_65_TRP
0.026  23.815 -21.688  15.179 A_207_MET;A_229_LYS;B_7_ASP;B_8_THR;B_9_THR;B_10_ARG;B_11_CYS;B_176_ARG
0.024  19.139  -4.872  -7.988 A_859_GLU;A_860_HIS;A_861_TRP;A_864_GLY;A_865_LEU;A_866_MET;A_867_THR;A_868_ARG;A_869_ASN;A_870_THR;A_873_LEU;A_874_LEU;A_937_HIS
0.018  14.666 -31.728  -9.588 B_25_HIS;B_49_TYR;B_102_LEU;B_103_PHE;B_136_LYS;B_137_CYS;B_138_ASP;B_139_MET;B_140_CYS;B_141_ILE;B_142_ASP
0.017  30.723  -4.541 -14.888 A_18_CYS;A_130_ALA;A_131_MET;A_544_ILE;A_572_CYS;A_573_ALA;A_574_VAL;A_575_ALA;A_578_LYS;A_605_ASP;A_866_MET
0.017  64.730   1.302  19.249 A_264_VAL;A_265_ASN;A_311_ARG;A_313_GLU;A_454_GLN;A_745_LEU;A_778_GLN;A_786_ARG;A_795_TYR
0.017  60.489  -6.508  -1.560 A_678_THR;A_679_PHE;A_732_VAL;A_734_ARG;A_770_VAL;A_771_PRO;A_774_PRO
0.015 -21.098  13.560 -19.487 K_210_LYS;K_228_THR;K_229_LYS;K_230_CYS;K_231_ASP;L_184_TYR
0.014 -31.671 -28.979 -19.542 K_311_ARG;K_313_GLU;K_454_GLN;K_778_GLN;K_781_LYS;K_786_ARG;K_795_TYR
0.012 -23.825 -22.478   6.532 K_677_ALA;K_678_THR;K_679_PHE;K_680_GLY;K_681_HIS;K_696_THR;K_697_GLY;K_732_VAL
0.011  18.196  -5.351 -16.823 A_66_ASN;A_67_GLU;A_68_ARG;A_69_ARG;A_545_PHE;A_865_LEU;A_869_ASN;A_870_THR
0.011  14.140 -31.192  -0.992 B_49_TYR;B_71_GLN;B_72_CYS;B_73_ARG;B_74_HIS;B_136_LYS;B_137_CYS;B_138_ASP;B_139_MET;B_197_VAL
0.010  51.064  -4.519  -0.890 A_172_ARG;A_587_ARG;A_694_ILE;A_729_ALA;A_730_TRP;A_731_PRO;A_732_VAL;A_734_ARG;A_737_ILE
0.010 -47.598  -6.142  -1.799 K_156_ARG;K_160_SER;K_161_ALA;K_164_ALA;K_376_HIS;K_423_HIS
0.010  29.423 -26.171   9.080 B_10_ARG;B_158_THR;B_159_GLY;B_160_ALA;B_161_MET;B_162_ASN
0.010 -16.141  21.008   7.408 L_17_CYS;L_18_GLN;L_19_VAL;L_20_ALA;L_21_CYS;L_22_LYS;L_23_GLN;L_24_TRP;L_25_HIS;L_140_CYS;L_151_ALA;L_152_CYS
>1h1o
0.983  21.577   4.568   1.408 B_20_HIS;B_32_VAL;B_33_PRO;B_35_LEU;B_50_TYR;B_63_TYR;B_64_MET
0.961   9.325  -4.729   3.346 B_123_HIS;B_132_PRO;B_133_PHE;B_134_PRO;B_136_LEU;B_151_PHE;B_158_ASN;B_161_MET
0.940 -22.060  -3.222   2.709 A_20_HIS;A_32_VAL;A_33_PRO;A_35_LEU;A_50_TYR;A_64_MET
0.669  -9.300   0.967   0.290 A_42_TYR;A_123_HIS;A_134_PRO;A_136_LEU;A_151_PHE;A_156_ARG;A_161_MET
0.066 -24.711   3.113  -5.165 A_20_HIS;A_25_ARG;A_26_ASP;A_27_THR;A_33_PRO;A_34_ARG;A_35_LEU;A_36_ALA;A_86_GLN;A_88_PRO;A_90_MET;A_91_GLN
0.050  21.904  -7.159  -9.078 B_34_ARG;B_92_SER;B_95_ILE;B_96_LYS;B_97_HIS;B_139_GLN;B_140_ARG;B_141_TYR;B_142_GLY;B_181_SER
0.023 -23.039  12.193   1.785 A_26_ASP;A_30_PRO;A_34_ARG;A_93_SER;A_95_ILE;A_97_HIS;A_140_ARG;A_141_TYR;A_142_GLY
0.011  21.991  -4.281   2.696 B_30_PRO;B_31_ILE;B_59_ASN;B_142_GLY;B_143_TYR;B_144_ILE;B_145_ILE;B_146_GLN;B_147_GLN;B_150_TYR
>1h21
0.997  30.514  13.280  12.410 A_223_ALA;A_229_CYS;A_232_CYS;A_233_HIS;B_148_HIS;B_238_ALA
0.996 -30.101  12.793 -11.729 C_148_HIS;C_152_SER;D_223_ALA;D_233_HIS
0.761  40.450  13.200   1.047 A_148_HIS;A_152_SER;A_238_ALA;B_223_ALA;B_232_CYS;B_233_HIS
0.756 -40.327  12.698  -0.629 C_223_ALA;C_233_HIS;D_148_HIS;D_152_SER
0.510  -9.031  10.869   6.209 B_128_ASP;C_30_ALA;C_123_ILE;C_124_PHE;C_176_ALA;C_177_ASP;C_180_PHE
0.222 -17.623   2.643  -6.770 C_37_TYR;C_43_GLY;C_44_CYS;C_75_ASN;C_76_LYS;C_77_GLY;C_78_GLY;C_167_ARG;C_171_CYS
0.213  42.825 -13.681   5.689 A_30_ALA;A_115_TRP;A_123_ILE;A_124_PHE;A_176_ALA;A_177_ASP;A_178_ALA;A_180_PHE;A_181_LYS
0.180   9.335  10.689  -6.575 B_30_ALA;B_123_ILE;B_124_PHE;B_176_ALA;B_177_ASP;B_180_PHE;C_128_ASP
0.169  38.409  -2.222 -10.450 A_37_TYR;A_41_GLY;A_42_PHE;A_43_GLY;A_76_LYS;A_77_GLY;A_81_ASP;A_167_ARG;B_102_ARG
0.099  39.949  10.589 -11.336 B_202_MET;B_210_GLY;B_213_HIS;B_214_MET;B_215_THR;B_225_GLY;B_226_ILE
0.096 -38.317  -1.587   6.070 D_37_TYR;D_44_CYS;D_75_ASN;D_76_LYS;D_77_GLY;D_78_GLY;D_147_CYS;D_167_ARG;D_171_CYS
0.075  39.428  11.713  11.647 A_229_CYS;A_230_THR;A_231_PRO;A_232_CYS;A_233_HIS;A_234_SER;A_235_GLY;A_236_THR;A_239_THR;B_243_PHE
0.062 -43.412 -13.333  -5.752 D_30_ALA;D_115_TRP;D_123_ILE;D_124_PHE;D_176_ALA;D_177_ASP;D_178_ALA;D_180_PHE;D_181_LYS
0.052  16.821   3.583   6.654 B_37_TYR;B_43_GLY;B_44_CYS;B_76_LYS;B_77_GLY;B_167_ARG;B_168_SER;B_171_CYS
0.041  33.068  12.869  -3.583 A_82_TRP;B_117_GLU;B_203_GLN;B_206_VAL;B_225_GLY;B_226_ILE;B_227_MET;B_228_ASP;B_229_CYS
0.040 -40.279  10.311  11.252 C_210_GLY;C_213_HIS;C_214_MET;C_215_THR;C_221_ASN;C_223_ALA;C_225_GLY;C_226_ILE
0.024  39.074   3.736  14.323 A_117_GLU;A_118_VAL;A_143_ASP;A_144_SER;A_203_GLN;A_205_SER;A_228_ASP;A_229_CYS;A_230_THR;A_231_PRO
0.019  -0.613  14.006   2.596 B_125_ASN;B_126_PRO;B_127_GLY;B_128_ASP;B_129_ALA;B_134_LYS;B_135_GLY;C_125_ASN;C_126_PRO;C_127_GLY
0.013 -39.546  12.689 -10.538 C_239_THR;D_229_CYS;D_230_THR;D_231_PRO;D_232_CYS;D_233_HIS;D_234_SER;D_235_GLY;D_236_THR;D_239_THR
0.011 -34.846   2.947  11.702 C_106_HIS;D_76_LYS;D_77_GLY;D_79_ILE;D_80_SER;D_81_ASP;D_82_TRP
0.011 -31.095  12.618 -27.208 D_208_SER;D_211_GLU;D_212_CYS
>1h2b
0.975  26.366  -4.878  -3.339 B_55_HIS;B_198_LEU;B_261_PHE;B_262_VAL;B_263_GLY;B_284_VAL;B_285_GLY;B_286_TYR
0.946 -26.801  -5.257   2.544 A_55_HIS;A_194_GLY;A_196_GLY;A_197_GLY;A_198_LEU;A_199_GLY;A_261_PHE;A_262_VAL;A_263_GLY;A_285_GLY
0.054  18.209   3.809  -6.605 B_56_THR;B_65_TRP;B_79_HIS;B_121_MET;B_128_PHE;B_131_LEU;B_168_ASP;B_308_LEU;B_309_VAL
0.052  20.754  24.442  -4.646 B_34_ASP;B_35_TYR;B_36_PRO;B_37_ARG;B_134_ASP;B_142_ARG
0.052 -18.457   2.986   6.161 A_56_THR;A_65_TRP;A_79_HIS;A_121_MET;A_128_PHE;A_131_LEU;A_168_ASP;A_308_LEU;A_309_VAL
0.015  -6.009  13.276  -6.686 A_145_HIS;A_146_ARG;A_147_SER;A_148_VAL;A_312_TYR;B_111_THR;B_116_ARG
>1h32
0.814   1.937   3.137  -0.568 A_181_HIS;A_195_SER;A_196_GLN;A_197_GLY;A_198_GLN;A_218_ARG;A_222_CYS
0.560 -19.458   3.103  -1.884 B_45_CYS;B_46_HIS;B_61_GLY;B_64_LEU;B_79_ILE;B_92_MET;B_95_TYR
0.464  26.688  -8.489   1.642 A_80_HIS;A_87_MET;A_110_MET;A_111_ILE;A_112_ASN;A_113_ALA;A_114_CYS;A_115_ARG;A_118_ARG
0.041  -9.454  -0.658   3.319 A_173_LEU;A_175_LEU;A_189_ILE;A_225_ASP;A_226_THR;B_41_ASN;B_108_PHE
0.023   2.117  -1.252   7.552 A_206_ARG;A_208_LYS;A_209_ASN;A_211_ARG;A_213_ASN;A_217_ASP;A_218_ARG;A_221_GLY;A_222_CYS;A_224_ARG;A_225_ASP
>1h41
0.793  17.467  13.832  -0.378 B_156_TRP;B_164_GLU;B_165_ARG;B_284_LYS;B_323_PHE;B_356_LYS;B_361_ASP;B_389_GLU;B_390_TYR;B_524_HIS
0.544 -17.800  15.074   1.462 A_165_ARG;A_284_LYS;A_323_PHE;A_325_TYR;A_356_LYS;A_361_ASP;A_389_GLU;A_390_TYR;A_524_HIS
0.100  27.006 -15.303   6.300 B_97_TYR;B_122_TYR;B_126_HIS;B_129_ARG;B_144_SER;B_464_ARG;B_467_TRP
0.099 -28.357  13.392  -1.876 A_323_PHE;A_336_ALA;A_355_ILE;A_356_LYS;A_358_GLY;A_359_PRO;A_360_ILE;A_369_SER;A_371_LEU
0.054  27.983  13.172   1.628 B_322_ALA;B_323_PHE;B_336_ALA;B_355_ILE;B_356_LYS;B_358_GLY;B_359_PRO;B_360_ILE;B_369_SER;B_371_LEU
0.038  -3.725  12.906  -1.601 A_158_ASN;A_160_ASN;A_162_VAL;A_698_TRP;B_703_SER
0.030  -3.295   9.001  21.959 A_688_LEU;A_691_THR;A_692_THR;A_693_TYR;B_216_GLN
0.019 -27.159 -15.853  -5.969 A_97_TYR;A_122_TYR;A_126_HIS;A_129_ARG;A_144_SER;A_464_ARG;A_467_TRP
0.016  35.890  23.043 -15.771 B_546_ARG;B_553_GLY;B_554_PHE;B_555_ASN;B_556_ARG;B_589_PHE;B_590_HIS;B_591_HIS;B_592_LEU
0.015   4.687  13.059   4.771 A_703_SER;B_158_ASN;B_160_ASN;B_162_VAL;B_205_ASN;B_698_TRP
0.014 -35.646  11.960 -19.350 A_345_GLY;A_346_LYS;A_347_PHE;A_348_ALA;A_349_ASP;A_377_ARG;A_378_THR;A_379_ASN
0.012   0.870  -8.036  -7.074 A_181_TYR;A_183_ALA;A_184_PRO;A_185_ARG;B_447_ARG;B_640_GLN
>1h4g
0.831 -11.796   5.304   6.699 A_19_TRP;A_47_LEU;A_49_ARG;A_85_TYR;A_87_TRP;A_94_GLU;A_133_PRO;A_134_SER;A_135_ILE
0.734  10.215  -4.084   4.941 B_19_TRP;B_45_ASN;B_47_LEU;B_85_TYR;B_87_TRP;B_94_GLU;B_96_TYR;B_129_ARG;B_133_PRO;B_184_GLU
0.071  -6.061  -1.293   3.049 A_45_ASN;A_81_TYR;A_96_TYR;A_129_ARG;A_143_GLN;A_145_TRP;A_184_GLU;A_186_TYR;B_187_GLN
0.042   2.028  -1.209   3.150 A_186_TYR;A_187_GLN;B_44_ASN;B_45_ASN;B_129_ARG;B_186_TYR;B_187_GLN
0.014 -17.278 -12.249  -9.808 A_99_ASP;A_119_GLY;A_120_GLY;A_121_THR;A_122_TYR;A_147_VAL;A_148_ARG;A_149_ARG;A_150_SER;A_151_LYS
>1h65
0.907 -23.764  -1.093   3.455 B_132_TYR;C_49_GLY;C_50_VAL;C_51_GLY;C_52_LYS;C_54_SER;C_68_SER;C_162_THR;C_163_HIS;C_211_ASN
0.669  34.634   4.262   0.342 A_49_GLY;A_50_VAL;A_51_GLY;A_52_LYS;A_53_SER;A_54_SER;A_55_THR;A_67_ILE;A_162_THR;A_163_HIS;A_211_ASN
0.399 -11.501  10.884  -7.655 B_50_VAL;B_51_GLY;B_52_LYS;B_54_SER;B_67_ILE;B_163_HIS;B_211_ASN;C_132_TYR;C_169_PRO
0.069  25.146  -0.731 -16.287 A_7_THR;A_8_VAL;A_9_ARG;A_79_MET;A_80_VAL;A_81_SER;A_82_ARG;A_89_LEU;A_90_ASN
>1h6h
0.198  13.741  -6.625  -0.650 A_58_TYR;A_59_ARG;A_92_VAL;A_100_ILE;A_104_ARG
0.089  10.624   4.471   5.464 A_39_VAL;A_55_TYR;A_56_ARG;A_57_ARG;A_60_GLN;A_138_ASP
0.014  -4.204   9.170   5.458 A_18_ASP;A_19_VAL;A_20_ALA;A_44_VAL;A_46_THR;A_52_TYR;A_129_ARG;A_132_PHE;A_133_TYR;A_134_GLN
0.012   3.365  -3.347   6.042 A_59_ARG;A_60_GLN;A_61_PHE;A_62_HIS;A_63_ALA;A_64_LEU;A_65_GLN;A_67_LYS;A_131_PHE
>1h72
0.597  -0.017  -0.030  -6.060 C_16_ALA;C_94_GLY;C_95_LEU;C_96_GLY;C_97_SER;C_130_GLU;C_138_HIS;C_141_ASN;C_183_THR;C_260_GLY;C_261_SER
0.567  -9.156   4.573  -6.281 C_55_ILE;C_62_ASN;C_63_VAL;C_64_ALA;C_87_LYS;C_91_ALA;C_97_SER;C_98_SER;C_99_ALA;C_101_SER;C_133_SER
0.022   9.890 -12.420  -3.616 C_19_GLY;C_20_VAL;C_21_GLY;C_22_PHE;C_24_VAL;C_202_ASN;C_203_VAL;C_206_ALA
>1h7g
0.526 -26.586   4.577   5.758 B_8_PRO;B_9_ALA;B_10_ARG;B_76_GLY;B_79_ARG;B_96_GLN;B_97_GLY
0.098  17.763   3.449  -1.867 A_96_GLN;A_99_GLU;A_172_HIS;A_173_VAL;A_174_GLY;A_175_ILE;A_176_TYR
0.061  25.214   3.420  -6.012 A_8_PRO;A_9_ALA;A_10_ARG;A_19_LYS;A_96_GLN;A_97_GLY;A_98_ASP
0.039 -15.838   4.460   2.160 B_140_VAL;B_172_HIS;B_174_GLY;B_176_TYR;B_200_LEU;B_201_GLU;B_202_GLN
0.012 -20.803  10.718   0.077 B_19_LYS;B_98_ASP;B_224_VAL;B_225_ASP
0.010  19.457   9.946   7.729 A_127_HIS;A_171_LYS;A_219_ALA;A_220_THR;A_221_GLY;A_222_PRO;A_223_GLY
>1h8l
0.571   9.341  11.479  -1.010 A_71_HIS;A_132_ARG;A_141_ASN;A_142_ARG;A_178_HIS;A_246_TRP;A_247_TYR;A_249_VAL;A_267_THR;A_269_GLU
0.040  19.632   5.908  10.117 A_220_LYS;A_226_PRO;A_227_CYS;A_271_GLY;A_272_CYS;A_273_VAL;A_284_TYR
0.035   4.224  20.017 -10.555 A_146_ASP;A_149_PHE;A_150_GLN;A_190_ASP;A_248_ASN;A_250_PRO
0.023  18.327   6.637 -11.244 A_114_ASN;A_117_GLY;A_120_LYS;A_129_THR;A_130_VAL;A_131_GLY;A_132_ARG;A_133_ASN;A_134_ASN;A_137_ASN
0.022 -12.601  -9.110   5.698 A_60_GLY;A_61_GLU;A_62_PRO;A_104_SER;A_105_THR;A_300_HIS;A_304_TRP;A_339_TRP
0.020 -27.686  -3.880 -10.481 A_309_ASP;A_314_ARG;A_315_GLY;A_316_ILE;A_317_LEU;A_353_ALA;A_354_ARG;A_356_TYR
0.017  10.046  13.207  -9.729 A_71_HIS;A_132_ARG;A_133_ASN;A_139_ASP;A_140_LEU;A_141_ASN;A_142_ARG;A_143_ASN;A_153_ASP;A_250_PRO
0.014  -3.087  20.721  -4.191 A_147_GLN;A_148_PHE;A_188_PHE;A_190_ASP;A_191_ASP;A_192_GLU;A_193_GLN;A_199_SER;A_248_ASN
0.012  17.300  12.835   3.456 A_127_GLY;A_180_GLY;A_181_SER;A_227_CYS;A_230_LEU;A_231_TYR;A_234_GLU;A_272_CYS;A_274_LYS
0.011   5.873  18.865   4.782 A_196_ALA;A_236_PHE;A_241_THR;A_242_ASN;A_243_GLY;A_244_ALA;A_245_GLN;A_246_TRP;A_247_TYR
>1h97
0.940 -19.933  -4.327  -3.000 B_32_TYR;B_46_PHE;B_70_LEU;B_98_HIS;B_103_VAL;B_108_PHE
0.571  11.240  -2.106   8.293 A_32_TYR;A_46_PHE;A_98_HIS;A_103_VAL;A_108_PHE
0.023  -0.681  -5.501   2.450 A_48_ARG;A_62_GLY;A_64_LYS;A_65_HIS;A_66_TYR;A_68_ARG;A_69_THR;B_30_GLY;B_33_HIS;B_118_TYR
0.013   4.824   3.947   3.443 A_69_THR;A_73_ALA;A_94_TYR;A_97_ASP;B_122_LEU
>1h9u
0.804 -25.259  14.868  -8.659 D_41_ILE;D_42_CYS;D_45_ALA;D_82_LEU;D_83_ILE;D_86_PHE;D_99_LEU;D_205_CYS
0.796  24.710  14.363   9.058 B_41_ILE;B_45_ALA;B_83_ILE;B_86_PHE;B_205_CYS
0.723   6.932  -2.865 -11.172 A_41_ILE;A_42_CYS;A_44_ALA;A_45_ALA;A_83_ILE;A_86_PHE;A_99_LEU;A_205_CYS
0.554  -7.933  -1.589  11.086 C_41_ILE;C_83_ILE;C_86_PHE;C_205_CYS
0.397   0.152  -5.764  -0.450 A_49_LEU;A_75_ARG;C_49_LEU;C_75_ARG
0.021   7.676   5.929 -12.238 A_38_VAL;A_114_GLY;A_115_VAL;A_116_GLY;A_118_ILE;A_119_PHE;A_208_HIS;A_212_PHE
0.019 -18.175  19.171 -11.903 D_38_VAL;D_39_THR;D_41_ILE;D_42_CYS;D_113_ALA;D_115_VAL;D_212_PHE
0.018  -1.454   9.865 -13.218 A_113_ALA;A_212_PHE;A_215_ILE;A_221_ASP;A_224_LEU
0.016  24.123  16.715  -0.269 B_75_ARG;B_78_TRP;B_79_ASN;B_206_LEU;B_209_LEU
0.014   1.193   2.235  -2.936 A_206_LEU;A_209_LEU;A_210_PHE;A_213_LYS;C_210_PHE
0.013  -5.588   2.908   2.594 C_78_TRP;C_202_GLY;C_203_LEU;C_205_CYS;C_206_LEU;C_207_GLU;C_208_HIS;C_209_LEU;C_210_PHE;C_213_LYS
0.012 -24.052  11.195   3.797 D_75_ARG;D_76_ALA;D_77_GLY;D_78_TRP;D_79_ASN;D_80_GLU;D_203_LEU;D_206_LEU
>1hcz
0.761  -3.781  -2.987  -3.907 A_1_TYR;A_25_HIS;A_117_PRO;A_153_ASN;A_155_GLY;A_156_ARG;A_157_GLY
0.097 -32.854  11.130   4.823 A_175_ALA;A_176_GLY;A_177_GLY;A_178_ILE;A_194_ILE;A_195_VAL;A_196_ASP;A_221_ILE;A_222_LYS;A_223_LEU
0.013 -23.975   3.992  -2.699 A_165_LYS;A_171_TYR;A_172_ASN;A_174_THR;A_205_ASP;A_206_ILE;A_207_ILE;A_227_LEU
>1hdc
0.627 -14.421  19.271  -7.374 D_11_THR;D_12_GLY;D_86_ASN;D_87_ALA;D_88_GLY;D_89_ILE
0.627 -10.465 -14.295  11.748 A_90_SER;A_138_SER;A_151_TYR;A_188_MET;A_189_THR
0.492  10.289 -14.540 -11.199 C_90_SER;C_137_SER;C_138_SER;C_151_TYR;C_155_LYS;C_189_THR
0.403  13.664  17.834   9.393 B_86_ASN;B_87_ALA;B_88_GLY;B_89_ILE;B_90_SER;B_188_MET
0.332  15.087 -19.681  -6.884 C_11_THR;C_12_GLY;C_13_GLY;C_15_ARG;C_18_GLY;C_36_ASP;C_86_ASN;C_87_ALA;C_88_GLY
0.172  -9.491  14.130 -12.002 D_90_SER;D_138_SER;D_151_TYR;D_189_THR
0.105   9.246  11.816  13.447 B_90_SER;B_138_SER;B_151_TYR;B_181_PRO;B_182_GLY;B_183_MET;B_184_THR;B_188_MET;B_189_THR;B_242_TRP
0.058 -16.544 -20.457   9.750 A_12_GLY;A_15_ARG;A_36_ASP;A_38_LEU;A_86_ASN;A_87_ALA;A_88_GLY
0.034   6.118 -10.319 -17.465 C_145_LEU;C_183_MET;C_201_TYR;C_242_TRP;D_251_VAL
0.020   6.296 -21.669 -13.783 C_89_ILE;C_90_SER;C_91_THR;C_92_GLY;C_93_MET;C_102_ARG;C_106_VAL
0.016  -6.763 -21.816  12.198 A_89_ILE;A_90_SER;A_91_THR;A_92_GLY;A_102_ARG;A_106_VAL;A_150_SER
0.014  19.469 -35.499  -3.094 C_39_ASP;C_57_HIS
>1hdg
0.881 -18.618  -9.996  -3.080 Q_6_ASN;Q_7_GLY;Q_9_GLY;Q_10_ARG;Q_11_ILE;Q_12_GLY;Q_95_GLU;Q_96_SER;Q_97_THR;Q_98_GLY;Q_120_THR
0.865  18.136  11.185  -3.011 O_6_ASN;O_7_GLY;O_8_PHE;O_9_GLY;O_10_ARG;O_11_ILE;O_12_GLY;O_96_SER;O_97_THR;O_98_GLY;O_120_THR
0.193  22.698  -0.067  -7.814 O_101_ARG;O_122_PRO;O_149_ALA;O_150_SER;O_151_CYS;O_152_THR;O_153_THR;O_209_THR;O_210_GLY;O_211_ALA
0.094 -21.532   1.124  -8.022 Q_122_PRO;Q_150_SER;Q_151_CYS;Q_152_THR;Q_153_THR;Q_178_HIS;Q_208_THR;Q_209_THR;Q_210_GLY;Q_211_ALA;Q_232_ARG
0.046   9.480   6.332 -12.928 O_180_TYR;O_181_THR;O_182_ASN;O_183_ASP;O_184_GLN;O_185_ARG;O_186_VAL;O_200_ALA
0.030  -8.569  -5.518 -12.403 Q_180_TYR;Q_181_THR;Q_182_ASN;Q_184_GLN;Q_185_ARG;Q_186_VAL;Q_200_ALA;Q_201_ALA
0.022   8.513 -13.795   4.285 O_274_TYR;O_275_ASN;O_276_ASP;O_279_ILE;O_284_ILE;O_292_ILE;Q_47_TYR
>1hdr
0.975  -3.944  -1.433  -4.751 A_17_GLY;A_20_GLY;A_21_ALA;A_22_LEU;A_86_VAL;A_87_ALA;A_88_GLY;A_89_GLY
0.011  -4.697 -13.423   4.216 A_107_MET;A_108_TRP;A_109_LYS;A_112_ILE;A_113_TRP
>1hds
0.838   8.978  12.893   9.304 A_58_HIS;A_62_VAL;A_87_HIS;A_98_PHE;A_101_LEU;A_136_LEU
0.702 -10.426  12.005  -9.306 D_66_VAL;D_91_HIS;D_102_PHE;D_105_LEU;D_140_LEU
0.620  -7.906 -14.552   6.782 C_43_PHE;C_58_HIS;C_62_VAL;C_87_HIS;C_91_LEU;C_93_VAL;C_98_PHE;C_101_LEU
0.591  10.115 -13.277  -9.341 B_27_LEU;B_41_PHE;B_62_HIS;B_66_VAL;B_91_HIS;B_97_VAL;B_105_LEU
0.049  15.936  -1.581 -17.071 B_10_VAL;B_70_PHE;B_71_THR;B_73_GLY;B_74_LEU;B_75_LYS;B_77_LEU;B_132_VAL;B_136_VAL
0.031  -7.599  -2.390  19.223 C_1_VAL;C_2_LEU;C_69_ALA;C_72_HIS;C_73_LEU;C_74_ASN;C_75_ASP;C_76_LEU;C_77_PRO;C_131_ASN;C_135_VAL
0.025   5.776  -2.703   4.879 A_99_LYS;A_126_ASN;A_130_ALA;B_34_TYR;B_36_TRP;B_104_LEU;C_95_PRO;C_141_ARG
0.016  -7.309   2.166   4.767 A_141_ARG;C_99_LYS;C_126_ASN;C_130_ALA;D_34_TYR;D_36_TRP;D_104_LEU
>1hfc
0.811  -2.993  -5.140  -6.550 A_80_ASN;A_81_LEU;A_82_ALA;A_115_VAL;A_118_HIS;A_119_GLU;A_122_HIS;A_128_HIS;A_137_TYR;A_138_PRO;A_139_SER;A_140_TYR
0.015  -2.255  -9.936   5.133 A_111_ASN;A_113_HIS;A_114_ARG;A_115_VAL;A_142_PHE;A_143_SER;A_144_GLY;A_145_ASP;A_146_VAL
>1hgx
0.592  17.220   4.361   3.697 A_102_GLU;A_103_ASP;A_104_ILE;A_105_ILE;A_106_ASP;A_107_THR;A_110_THR
0.263 -17.078  -4.002   4.180 B_103_ASP;B_104_ILE;B_105_ILE;B_106_ASP;B_107_THR
0.137 -19.305 -11.302  -0.268 B_134_LYS;B_153_GLU;B_154_ASN;B_155_ARG;B_156_TYR;B_157_ILE;B_182_TYR
0.012  -5.454 -11.035   4.445 A_64_LEU;A_65_GLU;A_66_PRO;B_47_THR;B_163_ASP;B_165_HIS;B_166_ASN;B_169_ARG
>1hh5
0.823  -6.999   3.616   0.620 A_15_PHE;A_17_HIS;A_29_CYS;A_30_HIS;A_37_ILE
0.764  -1.145  -4.002  -3.105 A_15_PHE;A_20_HIS;A_49_CYS;A_52_CYS;A_53_HIS;A_56_ASN;A_58_GLY;A_59_PRO
0.244   8.314  -0.615   2.878 A_8_ASN;A_10_LYS;A_13_VAL;A_41_LYS;A_44_ALA;A_45_HIS;A_65_CYS;A_66_HIS
>1hk8
0.725   4.753  -2.786   2.608 A_78_ASN;A_79_CYS;A_125_GLY;A_126_GLY;A_194_PHE;A_288_MET;A_289_GLY;A_290_CYS;A_291_ARG;A_314_VAL;A_441_TYR;A_444_PRO;A_581_TYR
0.071  12.092  -1.464   6.764 A_64_HIS;A_66_HIS;A_67_ASP;A_443_THR;A_445_ALA;A_448_LEU
0.027   9.557  12.338   2.395 A_471_TRP;A_474_ASN;A_480_VAL;A_578_THR;A_579_CYS
0.014 -11.140  23.818   7.066 A_512_ASP;A_514_LYS;A_541_ASP;A_542_LYS;A_547_GLY;A_548_SER;A_549_THR;A_550_HIS;A_551_GLU
0.011  31.376  10.149   1.386 A_323_ALA;A_324_LEU;A_327_TYR;A_329_GLY;A_410_LEU;A_460_TYR;A_463_VAL
0.011 -32.049   0.485  -8.189 A_144_TYR;A_160_LEU;A_163_ALA;A_164_GLN;A_205_TRP;A_209_MET
0.010   0.212  -0.689   9.380 A_191_GLN;A_192_THR;A_193_PRO;A_194_PHE;A_231_PHE;A_581_TYR
>1hlb
0.910  -6.986  -4.810   0.950 A_39_PHE;A_53_PHE;A_73_HIS;A_77_VAL;A_100_LEU;A_104_HIS;A_109_VAL;A_114_TYR
0.035   1.985  -3.874  -1.634 A_81_MET;A_114_TYR;A_117_PHE;A_145_PHE;A_148_VAL;A_149_GLN;A_152_LEU
0.023   9.746  16.377  -0.777 A_23_THR;A_26_GLN;A_128_GLU;A_129_LEU;A_130_GLY;A_132_ASP;A_133_PHE
>1hlm
0.598  -5.486   7.228   0.531 A_53_PHE;A_104_HIS;A_109_VAL
>1hm9
0.595 -62.575  -8.216 -11.320 A_17_LEU;A_19_ALA;A_20_GLY;A_21_LYS;A_81_GLN;A_86_GLY;A_87_THR;A_90_ALA
0.570  62.466   7.236 -11.843 B_10_ALA;B_11_GLY;B_12_LYS;B_15_ARG;B_22_LYS;B_77_GLY;B_78_THR
0.227 -35.613  20.444  -0.724 A_304_GLY;A_305_THR;A_306_TYR;A_319_THR;A_320_ASN;A_321_SER;A_322_MET;A_337_TYR;A_338_ALA
0.170 -82.170  -5.725   1.908 A_126_PHE;A_132_ASN;A_134_ALA;A_135_THR;A_158_VAL;A_220_LYS;A_221_VAL;A_222_GLY;A_223_ALA
0.098  -1.721  42.018 -12.950 A_453_ASN;A_454_LYS;A_455_ASP;A_456_GLU;A_457_TYR;A_458_ALA
0.086   0.955 -20.291   3.788 B_425_THR;B_426_ILE;B_427_THR;B_428_LYS;B_436_ALA;B_437_ILE;B_438_GLY
0.045  34.553 -20.758  -1.066 B_295_GLY;B_310_THR;B_311_ASN;B_312_SER;B_313_MET;B_327_PRO;B_328_TYR;B_329_ALA;B_330_HIS
0.031  19.812 -10.831  -3.002 B_332_ARG;B_348_GLU;B_350_LYS;B_365_TYR;B_367_GLY;B_383_THR;B_385_ASN;B_386_TYR;B_391_LYS
0.023 -67.172   6.034 -11.980 A_143_ASN;A_144_PRO;A_145_PHE;A_146_GLY;A_147_TYR;A_233_LEU;A_234_GLY;A_236_ASN
0.021  11.846 -27.216   9.049 B_376_ASN;B_378_GLY;B_401_PHE;B_402_VAL;B_403_GLY;B_404_SER;B_419_LEU;B_420_VAL;B_421_GLY;B_422_ALA
0.019  67.208  -0.305 -11.672 B_136_PHE;B_137_GLY;B_138_TYR;B_139_GLY;B_225_GLY;B_227_ASN
0.019 -49.913  11.962  -0.578 A_37_ALA;A_38_GLY;A_245_GLU;A_249_ARG;A_269_THR;A_270_TYR;A_271_ILE;A_272_ASP;A_289_LEU
0.017  82.964   5.106   1.797 B_123_ASN;B_125_ALA;B_143_ARG;B_147_ALA;B_148_GLU;B_149_VAL;B_211_LYS;B_212_VAL;B_213_GLY;B_214_ALA
0.015 -20.739   9.183   1.337 A_359_LYS;A_360_GLY;A_361_SER;A_374_TYR;A_375_ILE;A_376_GLY;A_377_ASN;A_378_CYS;A_394_ASN;A_400_LYS
0.012  49.652 -11.556  -0.882 B_27_VAL;B_28_ALA;B_29_GLY;B_236_GLU;B_240_ARG;B_260_THR;B_261_TYR;B_262_ILE;B_263_ASP;B_280_LEU
>1hnj
0.596   9.809   5.283  -4.342 A_112_CYS;A_157_PHE;A_189_LEU;A_207_MET;A_212_VAL;A_246_ALA;A_250_ILE;A_274_ASN;A_304_PHE
0.052  19.472   8.852   0.661 A_32_TRP;A_36_ARG;A_37_THR;A_151_ARG;A_152_GLY;A_155_ILE
0.049   8.269  -2.369  -7.529 A_81_THR;A_111_ALA;A_112_CYS;A_142_LEU;A_189_LEU;A_190_THR;A_191_LEU;A_205_LEU;A_276_SER;A_305_GLY;A_306_GLY
0.023   6.465 -13.689  -3.851 A_51_VAL;A_80_THR;A_81_THR;A_82_SER;A_83_ALA;A_84_THR;A_85_HIS;A_141_VAL
>1hro
0.925 -11.476   3.913  -2.170 A_23_HIS;A_33_GLY;A_34_PRO;A_36_LEU;A_50_TYR;A_56_ASN;A_71_TYR;A_82_THR;A_84_MET
0.895  11.265   3.997   2.693 B_23_HIS;B_33_GLY;B_34_PRO;B_50_TYR;B_56_ASN;B_71_TYR;B_82_THR;B_83_LYS;B_84_MET
>1hx0
0.759  11.070   6.496   4.351 A_62_TYR;A_162_LEU;A_197_ASP;A_198_ALA;A_233_GLU;A_300_ASP
0.073 -13.104  -7.016  10.677 A_322_LYS;A_377_THR;A_384_CYS;A_385_GLU;A_387_ARG;A_388_TRP;A_389_ARG;A_390_GLU
0.059 -20.098 -11.672  -1.650 A_393_ASN;A_396_TRP;A_452_VAL;A_455_GLY;A_456_ASP;A_457_LYS;A_491_HIS;A_493_GLU;A_494_SER
0.049  -1.406   8.351  13.797 A_301_ASN;A_302_GLN;A_303_ARG;A_304_GLY;A_309_GLY;A_310_SER;A_312_ILE;A_314_THR;A_316_TRP;A_346_ARG;A_348_PHE
0.037  16.095   4.264  11.316 A_51_VAL;A_57_PRO;A_59_TRP;A_60_GLU;A_63_GLN
0.025 -32.136  -0.612 -11.005 A_441_GLN;A_442_THR;A_443_GLY;A_444_LEU;A_445_PRO;A_446_GLY;A_469_VAL;A_470_SER;A_471_SER;A_472_ASP;A_473_GLY;A_474_THR
0.014  20.380  14.032 -11.201 A_140_LYS;A_155_TYR;A_158_ARG;A_159_ASP;A_203_TRP;A_206_ASP
>1hyh
0.987   5.809  24.615  10.480 B_8_GLY;B_10_GLY;B_11_ASN;B_12_VAL;B_13_GLY;B_76_THR;B_77_LEU;B_78_GLY;B_79_ASN;B_80_ILE;B_94_GLU
0.831   6.927 -24.114  -9.916 A_8_GLY;A_10_GLY;A_11_ASN;A_12_VAL;A_13_GLY;A_76_THR;A_77_LEU;A_78_GLY;A_79_ASN;A_80_ILE;A_94_GLU
0.282  -4.185  23.062  -9.337 D_7_ILE;D_8_GLY;D_9_LEU;D_10_GLY;D_11_ASN;D_12_VAL;D_13_GLY;D_14_ALA;D_33_ASP;D_76_THR;D_77_LEU
0.123  -5.462 -23.337   8.626 C_7_ILE;C_8_GLY;C_9_LEU;C_10_GLY;C_11_ASN;C_12_VAL;C_13_GLY;C_76_THR;C_77_LEU
0.075 -15.536  20.846  -5.813 D_121_ILE;D_122_SER;D_123_ASN;D_125_VAL;D_146_THR;D_147_GLY;D_150_LEU;D_178_HIS;D_232_VAL
0.035 -33.489  15.793   0.183 D_183_PHE;D_184_VAL;D_185_ALA;D_186_TRP;D_211_GLU;D_287_GLU;D_290_LYS
0.023  17.692 -26.487  -7.143 A_83_GLN;A_93_ALA;A_94_GLU;A_123_ASN;A_178_HIS;A_179_GLY
0.021 -25.493  -1.921   0.915 C_170_VAL;C_171_SER;C_172_GLY;C_173_TYR;C_188_THR;C_250_GLU;D_171_SER;D_190_ARG
0.021  33.719  15.865  -0.958 B_184_VAL;B_185_ALA;B_186_TRP;B_207_LEU;B_211_GLU;B_287_GLU;B_290_LYS
0.018 -34.117 -16.764  -0.904 C_183_PHE;C_184_VAL;C_185_ALA;C_186_TRP;C_211_GLU;C_287_GLU;C_290_LYS
0.016 -14.755 -24.596   7.565 C_121_ILE;C_122_SER;C_123_ASN;C_124_PRO;C_125_VAL;C_178_HIS
0.014  -1.033 -24.591  15.651 C_7_ILE;C_8_GLY;C_9_LEU;C_32_ILE;C_33_ASP;C_34_ALA;C_35_ASN;C_62_ASN;C_77_LEU
0.013  33.668 -16.228   1.358 A_184_VAL;A_186_TRP;A_211_GLU;A_215_ARG;A_290_LYS
0.010  13.586  24.159   6.107 B_80_ILE;B_83_GLN;B_92_PHE;B_94_GLU;B_123_ASN;B_178_HIS;B_222_LEU;B_228_THR
>1i0v
0.632   0.681  -4.742  -7.757 A_40_HIS;A_42_TYR;A_46_GLU;A_58_GLU;A_90_ILE;A_92_HIS;A_98_ASN;A_100_PHE
0.136   3.375   3.416  -6.988 A_38_TYR;A_60_PRO;A_73_PRO;A_74_GLY;A_75_ALA;A_76_ASP;A_77_ARG;A_92_HIS
0.012   3.553   4.734   2.249 A_11_TYR;A_15_ASP;A_16_VAL;A_19_ALA;A_59_TRP;A_60_PRO;A_61_ILE;A_62_LEU;A_76_ASP;A_77_ARG;A_78_VAL;A_89_VAL
0.011   3.491  -4.486   2.763 A_50_PHE;A_77_ARG;A_78_VAL;A_79_VAL;A_86_LEU;A_87_ALA;A_88_GLY;A_89_VAL;A_90_ILE;A_102_GLU
>1i0z
0.950   9.782   5.766  -9.982 B_29_GLY;B_30_GLN;B_31_VAL;B_32_GLY;B_95_THR;B_96_ALA;B_97_GLY;B_98_VAL;B_99_ARG;B_137_SER
0.866  -9.284  -6.127 -10.135 A_29_GLY;A_30_GLN;A_31_VAL;A_32_GLY;A_95_THR;A_96_ALA;A_97_GLY;A_98_VAL;A_99_ARG;A_137_SER
0.096  23.914   2.057  -9.340 B_106_ARG;B_107_LEU;B_138_ASN;B_139_PRO;B_140_VAL;B_141_ASP;B_192_GLU;B_193_HIS;B_194_GLY;B_195_ASP;B_323_LEU
0.058 -17.899   1.785   9.962 A_164_ASN;A_171_ARG;A_188_TRP;A_258_ASP;A_270_ILE;A_271_HIS;A_272_PRO;B_70_LEU
0.038  18.269  -2.783  10.160 A_70_LEU;B_164_ASN;B_171_ARG;B_188_TRP;B_270_ILE;B_271_HIS;B_272_PRO
0.016  32.401  -8.846   1.899 B_198_VAL;B_199_ALA;B_200_VAL;B_201_TRP;B_228_LYS;B_311_ASP;B_312_GLU;B_315_GLN
>1i12
0.470   4.957  -6.859   5.450 A_101_ILE;A_103_VAL;A_108_GLN;A_109_GLY;A_112_LEU;A_113_GLY;A_114_LYS;A_143_PHE
0.326  -4.433   5.223   5.583 B_101_ILE;B_103_VAL;B_108_GLN;B_109_GLY;B_112_LEU;B_113_GLY;B_114_LYS;B_143_PHE
0.299 -31.643 -11.586   5.125 D_101_ILE;D_102_ALA;D_103_VAL;D_140_ASN;D_143_PHE;D_144_TYR
0.285  30.583  10.970   4.984 C_28_LEU;C_100_ASP;C_101_ILE;C_102_ALA;C_140_ASN;C_143_PHE;C_144_TYR
0.147 -12.224   1.189   1.271 B_28_LEU;B_98_ILE;B_99_GLU;B_100_ASP;B_101_ILE;B_134_LEU;B_135_ASP;B_136_CYS;B_140_ASN;B_144_TYR
0.092  11.778  -2.604   0.731 A_28_LEU;A_99_GLU;A_100_ASP;A_101_ILE;A_102_ALA;A_135_ASP;A_136_CYS;A_140_ASN;A_144_TYR
0.016  46.424  10.022  -9.055 C_1_SER;C_2_MET;C_3_SER;C_8_PHE;C_9_TYR;C_10_ILE;C_11_ARG;C_71_LYS
0.015  20.328   1.386   1.975 A_97_HIS;A_99_GLU;A_133_ILE;A_134_LEU;A_135_ASP;A_155_GLU;C_97_HIS;C_99_GLU;C_133_ILE;C_134_LEU;C_135_ASP
0.011  -3.155  -3.788   1.199 A_105_SER;A_108_GLN;B_137_ASP;B_139_LYS;B_140_ASN
>1i1h
0.130  -4.564   6.767   7.511 A_86_ASP;A_87_ALA;A_126_SER;A_145_GLY;A_146_ASN;A_147_ALA
0.067   9.274   5.556  -1.662 A_23_TYR;A_49_ARG;A_53_ALA;A_93_GLY;A_94_VAL;A_95_THR;A_205_ALA;A_208_ALA;A_209_ALA;A_212_ASN
0.052   4.035   3.633   5.248 A_90_VAL;A_145_GLY;A_202_GLY;A_203_GLY;A_204_SER;A_205_ALA;A_206_MET;A_207_THR;A_208_ALA
0.010  28.095  14.667   6.700 A_13_TYR;A_14_ASP;A_15_TYR;A_17_ARG
>1i1n
0.599  -1.602   7.088   1.688 A_84_VAL;A_85_GLY;A_86_SER;A_87_GLY;A_108_ILE;A_109_ASP;A_158_GLY;A_159_ALA;A_213_VAL;A_215_LEU
0.028  10.756  -4.786  11.361 A_2_TRP;A_4_SER;A_16_LEU;A_21_ILE;A_47_ASP;A_62_HIS;A_66_TYR
0.019  18.107  -0.040   6.999 A_4_SER;A_5_GLY;A_6_GLY;A_7_ALA;A_12_LEU;A_43_ASN;A_44_PRO;A_45_TYR;A_46_MET;A_47_ASP
0.015   4.625   0.604  11.090 A_49_PRO;A_59_SER;A_60_ALA;A_62_HIS;A_63_MET;A_211_ILE
>1i1q
0.556 -14.327   2.192  -7.578 A_38_LEU;A_39_GLU;A_40_SER;A_50_LYS;A_52_LEU;A_291_PRO;A_292_TYR;A_293_MET;A_455_TYR;A_463_ASP
0.066 -12.693  -3.981  15.063 A_168_ASN;A_169_ASN;A_170_CYS;A_171_PRO;A_172_ASP;A_300_ASP;A_301_PHE;A_445_ARG
0.025  -0.930   6.551  -2.999 A_310_SER;A_311_SER;A_324_TYR;A_325_PRO;A_326_ILE;A_423_MET;A_425_THR;A_466_ILE
0.022 -11.427  20.970  13.014 A_236_CYS;A_270_PHE;A_500_ARG;A_503_ALA;A_507_LEU
0.017  -7.645  14.167  -2.512 A_306_ALA;A_307_SER;A_308_PRO;A_329_THR;A_398_HIS;A_468_ILE;A_469_ARG
0.013  10.926  -5.292   6.093 A_114_GLU;A_117_ARG;A_159_GLU;A_432_VAL;B_7_ASP;B_9_ILE;B_10_ASP;B_31_ARG
>1i24
0.963   3.233   5.696  -6.246 A_17_ILE;A_18_GLY;A_19_GLY;A_21_GLY;A_42_ASP;A_46_ARG;A_107_PHE;A_108_GLY;A_109_GLU;A_110_GLN
0.573 -11.237  -6.830  -2.139 A_248_THR;A_249_ALA;A_266_TYR;A_275_TYR;A_310_VAL;A_337_ARG
0.270  -3.698  -4.308  -1.142 A_111_ARG;A_155_THR;A_192_TYR;A_193_HIS;A_219_GLN;A_220_GLY;A_221_VAL;A_222_VAL;A_248_THR
0.019  11.709 -13.616   0.360 A_158_GLU;A_169_GLY;A_170_TYR;A_183_PRO;A_184_TYR;A_186_LYS;A_200_SER;A_201_HIS;A_204_ALA;A_216_ASP;A_298_PHE;A_300_VAL
>1i2k
0.477   1.315   0.957  -0.363 A_45_ARG;A_140_LYS;A_173_GLU;A_176_ALA;A_177_ALA;A_178_ASN;A_197_VAL;A_199_GLY;A_235_CYS;A_236_ASN
0.154 -13.491  13.042   1.046 A_17_ARG;A_21_PHE;A_22_GLY;A_23_ASP;A_24_GLY;A_53_LEU;A_85_ARG;A_143_ASN
0.065 -13.847   4.157  -5.038 A_16_ASP;A_18_ALA;A_19_THR;A_22_GLY;A_25_CYS;A_82_VAL;A_83_ILE;A_84_SER;A_103_ILE;A_142_LEU
0.012 -20.715   3.334   2.815 A_55_ILE;A_57_CYS;A_59_PHE;A_83_ILE;A_84_SER;A_85_ARG;A_86_GLY;A_98_GLY;A_99_PRO;A_100_ALA;A_101_THR;A_102_ARG
>1i3d
0.926 -17.446   2.922  -4.381 B_42_PHE;B_63_HIS;B_67_VAL;B_92_HIS;B_98_VAL;B_103_PHE;B_106_LEU
0.597  17.681  -3.118  -4.156 A_42_PHE;A_63_HIS;A_67_VAL;A_92_HIS;A_103_PHE;A_106_LEU
0.022 -12.282 -13.584  -6.063 B_1_GLY;B_3_PHE;B_78_LEU;B_79_ASP;B_80_ASP;B_81_LEU;B_82_LYS;B_136_ALA;B_137_VAL
0.019  12.629  13.005  -5.982 A_3_PHE;A_78_LEU;A_80_ASP;A_81_LEU;A_82_LYS;A_136_ALA;A_137_VAL;A_140_ALA
0.010  -0.942   2.981  -4.576 A_104_LYS;A_108_ASN;A_131_GLN;B_35_TYR;B_104_LYS;B_105_LEU;B_108_ASN
>1i3u
0.881   9.377  -0.239  -7.432 A_32_VAL;A_49_THR;A_51_GLY;A_61_TYR;A_63_ARG;A_103_LYS;A_105_THR;A_106_THR;A_107_TRP;A_109_GLY;A_115_TRP
>1i52
0.780   2.019   5.540  -6.425 A_13_PRO;A_14_ALA;A_15_ALA;A_16_GLY;A_27_LYS;A_28_GLN;A_85_ARG;A_106_ASP;A_107_ALA;A_108_ALA
0.014 -16.372   2.590   1.812 A_137_VAL;A_141_MET;A_160_LEU;A_161_TRP;A_162_HIS
0.012  -9.382  -4.248   0.245 A_132_ILE;A_161_TRP;A_162_HIS;A_163_ALA;A_164_LEU;A_167_GLN;A_190_ASP;A_192_ALA;A_196_GLU;A_204_LEU
>1i58
0.792  14.900  -9.311   2.141 B_58_ASN;B_62_HIS;B_63_GLY;B_102_GLY;B_103_ILE;B_135_LEU;B_156_MET;B_180_THR
0.622 -15.324   9.333   2.811 A_58_ASN;A_62_HIS;A_103_ILE;A_156_MET
>1i5e
0.357  24.271   5.100   1.153 A_131_ASP;A_132_PRO;A_133_MET;A_134_LEU;A_135_ALA;A_192_GLY;A_194_ILE;A_199_GLY;A_201_ALA
0.349 -24.230  -5.020   0.931 B_131_ASP;B_132_PRO;B_133_MET;B_134_LEU;B_135_ALA;B_192_GLY;B_194_ILE;B_201_ALA
0.042  -2.659  14.339   2.534 A_11_LEU;A_14_HIS;B_48_LEU;B_67_ILE;B_70_LYS;B_72_LEU;B_91_LEU;B_92_ILE;B_93_PRO;B_94_ALA
0.027   2.787 -14.215   2.429 A_48_LEU;A_67_ILE;A_70_LYS;A_72_LEU;A_91_LEU;A_92_ILE;A_93_PRO;A_94_ALA;A_95_ALA;B_11_LEU
0.012  20.591   4.258   9.994 A_79_ARG;A_80_ALA;A_81_GLY;A_200_ASP;A_201_ALA;A_202_GLY;A_203_ASP;A_204_ARG;A_205_LEU;A_206_PHE
>1i5g
0.069   9.084  -5.690   7.359 A_36_SER;A_37_ALA;A_39_TRP;A_69_SER;A_70_TRP;A_71_ASP;A_97_MET;A_109_ILE
0.041  11.913  -2.938  -4.412 A_14_LEU;A_69_SER;A_74_ALA;A_77_PHE;A_78_LYS;A_81_TYR;A_89_LEU;A_90_PRO;A_91_PHE;A_92_GLU
0.015   2.578   4.927   6.314 A_6_PHE;A_33_PHE;A_35_PHE;A_68_ILE;A_99_PHE;A_100_LEU;A_101_THR;A_103_GLY;A_104_PHE
0.012  -4.892  -4.621   7.523 A_110_PRO;A_111_THR;A_112_LEU;A_113_VAL;A_125_THR;A_126_GLN;A_127_ALA;A_128_ARG;A_129_THR
>1i76
0.799  -1.435  -5.848  -6.150 A_81_LEU;A_82_ALA;A_115_VAL;A_118_HIS;A_119_GLU;A_122_HIS;A_128_HIS;A_135_LEU;A_137_TYR;A_138_PRO;A_139_ASN;A_140_TYR
0.108  -2.607  12.014  -3.471 A_19_ARG;A_56_GLU;A_60_ASN;A_90_GLY;A_91_ILE;A_92_GLY;A_94_ASP;A_95_ALA;A_96_HIS
0.011  -1.947   3.146  -6.520 A_82_ALA;A_83_HIS;A_84_ALA;A_85_PHE;A_94_ASP;A_95_ALA;A_96_HIS;A_119_GLU
>1i77
0.978  -4.238   6.497   3.971 A_5_PRO;A_9_LEU;A_20_PHE;A_22_HIS;A_33_CYS;A_34_HIS
0.951   3.539  -6.949   3.530 A_16_LYS;A_18_VAL;A_65_TYR;A_68_VAL;A_69_HIS;A_106_HIS
0.668  -8.618  -1.453  -3.292 A_33_CYS;A_35_HIS;A_46_CYS;A_52_HIS;A_67_VAL;A_76_HIS
0.597   5.816   3.685   0.575 A_20_PHE;A_24_VAL;A_25_HIS;A_79_CYS;A_83_HIS;A_97_LEU;A_105_CYS
0.023  -3.528  -2.122   9.013 A_9_LEU;A_10_GLU;A_11_PHE;A_12_LYS;A_13_GLY;A_17_THR;A_18_VAL
0.014   2.683   3.039   9.689 A_8_PRO;A_9_LEU;A_10_GLU;A_11_PHE;A_18_VAL;A_19_MET;A_20_PHE;A_21_PRO
>1i8o
0.824   1.012  -2.659   2.773 A_17_HIS;A_25_GLY;A_26_PRO;A_28_LEU;A_48_ASN;A_66_TYR;A_67_LEU
>1i9g
0.670  -9.132   4.030   8.606 A_106_ALA;A_107_GLY;A_108_ALA;A_109_GLY;A_130_TYR;A_131_GLU;A_132_GLN;A_178_ASP;A_179_MET
0.012  19.031  -4.482  -2.889 A_14_GLN;A_15_LEU;A_16_THR;A_22_ARG;A_63_LEU;A_65_LEU
0.012  27.336  -3.921  -3.605 A_16_THR;A_52_SER;A_53_VAL;A_54_VAL;A_61_LEU;A_62_PHE;A_63_LEU;A_64_VAL
>1i9z
0.279  18.868  -3.125   4.899 A_33_ASN;A_64_GLU;A_68_LEU;A_166_HIS;A_169_ALA;A_207_ASP;A_209_ASN;A_211_ARG;A_261_TYR;A_305_ASP;A_306_HIS
0.046 -32.752  -2.534   3.209 A_5_HIS;A_8_VAL;A_9_ASN;A_12_LEU;A_325_LYS;A_326_LYS;A_329_PHE;A_330_GLU
0.017   0.146   9.207 -11.046 A_26_LYS;A_27_ILE;A_28_PHE;A_50_GLU;A_52_THR;A_53_PRO;A_54_LEU;A_55_ALA;A_58_TYR;A_312_THR
0.012  11.352  -9.299  12.319 A_137_THR;A_138_GLY;A_139_LEU;A_140_GLY;A_141_GLY;A_142_VAL;A_146_LYS;A_167_LEU;A_168_ALA;A_176_GLU;A_179_HIS;A_180_ASP
0.011 -25.134  -0.794  -1.497 A_16_GLU;A_19_PHE;A_20_SER;A_320_VAL;A_322_ARG;A_325_LYS
>1ia9
0.590 -24.943   5.720  -9.508 B_1617_MET;B_1622_ARG;B_1624_ALA;B_1644_ILE;B_1646_LYS;B_1718_GLU;B_1725_PHE;B_1774_THR;B_1775_ASP
0.295  24.386   3.182   9.803 A_74_ARG;A_76_ALA;A_98_LYS;A_170_GLU;A_177_PHE;A_219_GLN;A_226_THR;A_227_ASP
0.229  32.029   6.432   6.487 A_73_LEU;A_179_LYS;A_183_ASN;A_217_ASP;A_219_GLN;A_227_ASP;A_228_PRO;A_229_SER;A_245_PRO;A_246_ALA;A_247_ASN
0.222  -3.335   9.745   4.038 A_27_PRO;A_31_PRO;B_1579_PRO;B_1580_VAL;B_1581_THR;B_1605_LEU;B_1606_CYS;B_1607_ALA;B_1709_HIS
0.070  11.948  10.865   6.899 A_63_PHE;A_97_ILE;A_99_SER;A_158_LEU;A_160_CYS;A_163_ALA;A_167_PHE
0.033   8.792  11.678  -4.855 A_33_THR;A_35_TYR;A_159_TYR;A_160_CYS;A_166_TRP
0.029  32.051  13.176  -2.244 A_108_TRP;A_238_SER;A_239_CYS;A_242_VAL;A_244_GLY;A_245_PRO;A_246_ALA
0.023 -32.332 -16.827  10.411 A_3_TYR;A_4_TYR;A_5_TYR;A_6_SER;A_9_GLU;B_1594_ASN;B_1595_ASN;B_1688_GLN;B_1689_MET;B_1756_TYR
0.013 -17.526  14.649  -5.493 B_1611_PHE;B_1623_ARG;B_1625_VAL;B_1645_ILE;B_1646_LYS;B_1647_SER;B_1713_GLN;B_1714_TRP;B_1715_PHE
0.013 -36.429  11.258   3.866 B_1656_TRP;B_1786_SER;B_1787_CYS;B_1788_ASP;B_1789_MET;B_1790_VAL;B_1792_GLY;B_1793_PRO;B_1794_ALA
0.012  -0.209   6.753  -2.931 A_31_PRO;A_58_CYS;A_85_GLU;B_1607_ALA;B_1608_LYS;B_1631_TRP
>1iay
0.834  -2.290  -0.541  -3.759 A_117_ALA;A_118_THR;A_121_ASN;A_142_TYR;A_227_ASP;A_229_ILE;A_265_SER;A_267_SER;A_268_LYS
0.151  10.038  -0.489  -7.929 A_17_TYR;A_42_GLY;A_143_PRO;A_388_SER;A_392_SER;A_393_PHE;A_402_ARG
0.016 -11.655   3.457 -13.374 A_119_GLY;A_122_GLU;A_123_THR;A_126_PHE;A_152_ARG;A_294_MET;A_297_PHE;A_298_GLY
0.014 -22.692 -19.995  -5.184 A_64_SER;A_65_ILE;A_66_CYS;A_67_SER;A_73_PHE;A_76_ILE;A_306_TYR
>1ibj
0.604 -13.823   0.985   0.999 A_157_GLY;A_158_MET;A_181_TYR;A_255_SER;A_273_MET;A_275_SER;A_278_LYS;C_127_TYR;C_129_ARG
0.487  13.870   1.584   0.592 A_127_TYR;A_129_ARG;C_157_GLY;C_158_MET;C_161_LEU;C_181_TYR;C_253_ASP;C_255_SER;C_273_MET;C_274_HIS;C_275_SER;C_278_LYS
0.025 -11.972   0.545   8.794 A_181_TYR;A_186_ARG;C_126_ASP;C_127_TYR;C_129_ARG;C_130_SER;C_307_ASN
>1id0
0.637   8.826   3.995   2.270 A_55_ASN;A_56_ALA;A_59_TYR;A_86_ILE;A_94_ILE;A_112_LEU;A_136_ALA;A_138_MET
>1ig0
0.718  11.540   5.216   2.779 B_44_LEU;B_45_ASN;B_68_ALA;B_126_ASP;B_127_PHE;B_190_GLY;B_191_GLY;B_195_ARG;B_198_GLN;B_202_SER
0.143 -30.926 -10.087   9.903 A_106_TYR;A_110_ARG;A_114_VAL;A_115_THR;A_116_ILE;A_117_ILE;A_153_LEU;A_154_GLN;A_156_ASN;A_157_HIS
0.100   9.622  14.159  -9.020 A_5_CYS;A_270_TRP;A_272_VAL;A_275_TRP;A_284_VAL;A_285_SER;A_286_SER;A_288_ASN
0.073  12.623 -12.758  -6.562 B_25_MET;B_30_LEU;B_217_LYS;B_218_LEU;B_228_PHE;B_229_LEU
0.048 -11.058 -13.880  -4.994 A_122_GLN;A_123_TYR;A_124_SER;B_270_TRP;B_284_VAL;B_285_SER;B_286_SER;B_287_SER;B_288_ASN
0.033   4.660  24.292 -12.723 A_6_ILE;A_8_ASN;A_264_GLU;A_265_THR;A_266_ARG;A_267_GLY;A_268_LEU;A_271_ASP;A_272_VAL
0.029 -10.904  -5.971   4.313 A_44_LEU;A_45_ASN;A_46_GLN;A_126_ASP;A_190_GLY;A_198_GLN
0.027  29.979  10.203   9.566 B_106_TYR;B_110_ARG;B_114_VAL;B_115_THR;B_116_ILE;B_117_ILE;B_156_ASN;B_157_HIS
0.012  -9.357 -26.181 -11.462 B_6_ILE;B_7_GLU;B_8_ASN;B_271_ASP
0.012 -13.211  14.447  -8.428 A_24_LYS;A_25_MET;A_217_LYS;A_229_LEU;A_230_ILE;A_231_LYS
>1ig3
0.523   8.081 -10.564   0.395 A_44_LEU;A_45_ASN;A_65_ALA;A_66_ASP;A_119_THR;A_120_ASP;A_121_PHE;A_154_GLN;A_158_SER
0.429   4.250 -10.648  12.270 A_116_GLN;A_117_ASP;B_234_LEU;B_235_VAL;B_236_SER;B_237_THR;B_238_SER;B_239_ASN
0.341  -3.313  17.084  -0.393 A_222_TRP;A_234_LEU;A_235_VAL;A_236_SER;A_237_THR;A_238_SER;A_239_ASN;B_116_GLN;B_117_ASP
0.232  -9.083   5.491  -6.464 B_44_LEU;B_45_ASN;B_46_GLN;B_66_ASP;B_121_PHE;B_147_GLY;B_154_GLN;B_158_SER
0.070  19.062 -19.942 -17.969 A_73_TYR;A_76_THR;A_77_GLU;A_78_GLY;A_79_GLU;A_80_ARG;A_81_GLU;A_102_TYR;A_106_LYS
>1ih7
0.681  -5.887  19.564  -1.872 A_114_ASP;A_115_ILE;A_116_GLU;A_216_TRP;A_221_PHE;A_222_ASP
0.492  32.163  -1.911  -7.646 A_36_SER;A_38_PHE;A_85_MET;A_95_ASP;A_370_PHE;A_374_LYS;A_378_LYS
0.239 -24.501   5.772 -12.641 A_781_SER;A_782_VAL;A_783_SER;A_803_PHE;A_804_HIS;A_832_VAL
0.166 -15.527  -6.091  -0.184 A_727_ILE;A_728_MET;A_729_GLY;A_730_LEU;A_731_GLU;A_732_THR;A_733_GLN
0.102  10.767 -18.313   4.032 A_413_THR;A_414_SER;A_418_SER;A_421_ARG;A_479_PHE;A_680_LEU;A_682_PHE
0.070  22.406   9.314  13.436 A_1_MET;A_2_LYS;A_4_PHE;A_102_LYS;A_103_TYR;A_104_ASP;A_105_HIS;A_107_LYS
0.068  19.311   1.328  14.782 A_102_LYS;A_551_ALA
0.046  -5.257 -17.386   6.136 A_409_SER;A_410_PHE;A_411_ASP;A_685_ARG;A_686_GLU;A_687_ALA;A_715_MET;A_716_GLU
0.034 -23.826  20.558  -4.508 A_308_PRO;A_816_LYS;A_820_ASP;A_821_ALA;A_848_TRP;A_849_PRO;A_851_GLY;A_852_THR;A_853_GLU;A_854_ILE;A_855_THR
0.021  11.928   9.672  13.440 A_105_HIS;A_106_THR;A_339_GLN;A_342_ASN;A_345_LEU
0.020  -6.993  11.254  -1.643 A_216_TRP;A_217_ASN;A_274_ILE;A_288_TYR;A_289_SER;A_290_LEU
0.018  19.455   2.794  22.701 A_516_VAL;A_518_TYR;A_544_ARG;A_547_ARG;A_548_THR
0.017 -12.909  18.558   2.858 A_291_ASP;A_303_LEU;A_305_TYR;A_309_ILE;A_327_ASP
0.015  18.791  13.339 -11.542 A_9_GLU;A_10_GLN;A_89_LYS;A_249_ARG;A_264_THR;A_266_PHE;A_354_GLN
0.015 -15.229  14.043  -5.047 A_123_PHE;A_828_GLU;A_829_LYS;A_850_SER;A_851_GLY
0.014  18.886  -2.641 -15.183 A_86_ASP;A_366_ASP;A_383_GLY;A_384_ARG;A_574_TRP;A_575_PHE;A_576_ARG;A_577_TYR
0.013   1.728 -16.426   0.481 A_411_ASP;A_412_LEU;A_413_THR;A_414_SER;A_415_LEU;A_623_ASP
0.013   4.562  -1.869   9.903 A_282_PHE;A_338_ARG;A_340_PHE;A_343_LEU;A_553_MET;A_557_ILE
0.012 -15.086  11.390 -15.013 A_783_SER;A_784_SER;A_785_ALA;A_786_ASN;A_787_ASN;A_788_ILE;A_804_HIS;A_805_ILE;A_825_VAL;A_826_GLU;A_827_GLY;A_828_GLU;A_829_LYS
0.010 -22.222  13.915   0.791 A_302_LYS;A_777_ILE;A_831_TYR;A_851_GLY;A_852_THR
>1ii7
0.470  20.729  -6.262   6.747 B_206_HIS;B_207_ILE;B_208_HIS
0.422 -20.537   4.920   5.103 A_8_ASP;A_49_ASP;A_187_TYR;A_206_HIS;A_207_ILE;A_208_HIS;A_229_TRP
0.024 -10.937  25.958  -2.831 A_109_MET;A_124_LEU;A_126_ASN;A_150_TRP;A_154_ASN;A_157_ILE;A_160_ARG;A_161_LEU
0.023 -29.644   0.912   7.194 A_183_ARG;A_209_LYS;A_232_GLY;A_233_ASP;A_251_VAL
0.013 -12.162  -1.851   6.300 A_10_HIS;A_12_GLY;A_13_TYR;A_14_GLU;A_15_GLN;A_52_HIS;A_85_HIS;A_229_TRP
0.011  29.100   2.425  12.202 B_209_LYS;B_230_ASP;B_231_PHE;B_232_GLY;B_233_ASP;B_234_TYR;B_237_ARG;B_248_ARG;B_275_ASP;B_303_ARG
0.010  29.364   7.359  21.730 B_237_ARG;B_276_VAL;B_277_LYS;B_305_ASN;B_331_TRP
>1iic
0.441  32.892  -9.798  -4.517 A_135_ILE;A_136_ASN;A_138_LEU;A_171_TYR;A_172_THR;A_173_ALA
0.419 -31.553 -12.330  -5.851 B_41_TRP;B_149_ILE;B_168_ILE;B_171_LEU;B_187_ILE;B_204_TYR;B_205_THR;B_206_ALA;B_210_LEU
0.408 -24.996   6.508 -11.096 B_221_HIS;B_234_PHE;B_334_PHE;B_397_ASN
0.273  36.238   4.680  -7.642 A_186_TYR;A_188_HIS;A_301_PHE;A_314_ILE;A_316_TYR;A_364_ASN
0.073  28.193 -15.296   0.444 A_8_TRP;A_135_ILE;A_154_ILE;A_157_ILE;A_158_THR;A_169_ALA;A_171_TYR;A_392_PHE
0.059 -27.159  -0.159  -6.894 B_103_TYR;B_113_PHE;B_219_TYR;B_349_TYR;B_455_LEU
0.052  33.532 -17.110 -10.331 A_7_PHE;A_8_TRP;A_148_ARG;A_150_THR;A_151_PRO;A_154_ILE
0.022 -26.501 -17.296 -10.836 B_171_LEU;B_173_VAL;B_181_ARG;B_182_LEU;B_183_THR;B_184_PRO;B_187_ILE
0.013  36.516  12.749 -12.447 A_188_HIS;A_189_ARG;A_190_PRO;A_196_LEU;A_201_PHE;A_202_THR;A_362_VAL;A_381_GLY
0.012  28.472  25.288   0.745 A_224_LYS;A_225_THR;A_345_CYS;A_346_GLU;A_347_LEU;A_349_TYR;A_350_ASP;A_353_ILE
>1iiu
0.954   7.105   0.345  -4.209 A_35_PHE;A_36_LEU;A_56_ALA;A_72_MET;A_87_MET;A_89_TYR;A_132_TYR
0.013  -1.533  -2.533  13.409 A_26_MET;A_27_ALA;A_135_VAL;A_142_GLY;A_143_LEU;A_148_GLN
>1ikt
0.523  -3.534   5.944   2.639 A_36_TRP;A_72_ILE;A_89_PRO;A_90_GLN;A_98_LEU;A_107_SER;A_108_GLN;A_111_GLN
0.121   2.148   4.418  -5.044 A_11_VAL;A_15_ILE;A_83_VAL;A_111_GLN;A_114_LEU;A_115_LYS;A_118_ALA
>1im8
0.911  10.814  -0.523   2.080 A_65_LEU;A_66_GLY;A_67_CYS;A_68_SER;A_90_ILE;A_91_ASP;A_96_MET;A_120_ILE;A_134_ASN;A_135_PHE;A_136_THR
0.785 -11.993  -3.253  -1.841 B_22_PHE;B_65_LEU;B_66_GLY;B_67_CYS;B_68_SER;B_90_ILE;B_91_ASP;B_92_ASN;B_96_MET;B_120_ILE;B_134_ASN;B_135_PHE;B_136_THR;B_139_PHE
0.011 -21.814  -5.344  -4.085 B_30_PHE;B_34_ILE;B_37_SER;B_38_VAL;B_41_TYR;B_135_PHE;B_138_GLN;B_201_ARG;B_237_PHE
>1io7
0.997  22.911  -7.042  -2.199 B_69_LEU;B_80_ARG;B_310_PHE;B_315_HIS;B_316_LEU;B_317_CYS;B_318_LEU;B_319_GLY
0.994 -27.408   1.855  -4.311 A_153_PHE;A_310_PHE;A_315_HIS;A_316_LEU;A_317_CYS;A_318_LEU;A_319_GLY;A_320_ALA
0.081  39.617   1.518   5.644 B_3_ASP;B_5_PHE;B_283_ALA;B_284_SER
0.077  21.887  -7.212   8.705 B_69_LEU;B_152_ALA;B_153_PHE;B_154_ARG;B_161_ILE
0.068  -4.231   7.030  -1.330 A_2_TYR;A_3_ASP;A_250_TYR;A_287_ARG;A_296_GLU;B_137_PRO;B_139_GLU
0.032  -3.605  -5.673  -9.753 A_4_TRP;A_8_MET;A_15_TYR;A_22_GLN;A_24_PHE;B_182_GLY;B_183_THR;B_187_SER
0.025  36.354   8.649   2.426 B_224_ASP;B_250_TYR;B_251_SER;B_287_ARG;B_355_ASN;B_357_TYR
0.013  31.733  24.102  -7.502 B_229_ASN;B_231_TRP;B_235_ARG;B_338_PHE;B_339_ARG;B_340_HIS;B_341_ILE;B_342_GLU
0.012  38.304  -4.359  11.488 B_4_TRP;B_5_PHE;B_22_GLN;B_24_PHE;B_279_ARG;B_281_TRP
>1iqc
0.933  39.703  21.004   5.092 C_187_HIS;C_200_MET;C_230_VAL;C_231_PRO;C_233_LEU;C_243_PHE;C_258_MET;C_262_GLN
0.913 -44.132 -17.679   7.285 B_187_HIS;B_230_VAL;B_231_PRO;B_233_LEU;B_243_PHE;B_258_MET;B_262_GLN
0.845  20.722 -32.798  -0.694 A_187_HIS;A_200_MET;A_230_VAL;A_231_PRO;A_233_LEU;A_243_PHE;A_258_MET;A_262_GLN
0.740 -13.761  10.476   3.712 D_43_HIS;D_68_ALA;D_69_PRO;D_71_VAL;D_81_PHE;D_92_GLN;D_96_PRO;D_102_GLU
0.715 -40.577   1.309   4.082 B_42_CYS;B_43_HIS;B_68_ALA;B_69_PRO;B_71_VAL;B_81_PHE;B_92_GLN;B_96_PRO;B_102_GLU
0.706 -10.295  27.754  -0.473 D_187_HIS;D_200_MET;D_230_VAL;D_231_PRO;D_233_LEU;D_243_PHE;D_258_MET;D_262_GLN
0.428  37.171   2.856  -4.269 C_39_CYS;C_42_CYS;C_43_HIS;C_71_VAL;C_92_GLN;C_96_PRO;C_102_GLU
0.412  21.999 -16.464   8.773 A_43_HIS;A_69_PRO;A_71_VAL;A_81_PHE;A_92_GLN;A_96_PRO;A_146_GLU
0.073  29.123  -4.743   2.519 A_29_PRO;A_36_PHE;A_37_ILE;A_38_SER;A_40_ASN;A_41_SER;C_40_ASN;C_41_SER;C_44_ASN
0.018 -26.995   4.324   1.290 B_38_SER;B_40_ASN;B_41_SER;B_44_ASN;D_36_PHE;D_38_SER;D_40_ASN;D_41_SER
0.015 -12.788  19.973   1.913 D_67_ASN;D_68_ALA;D_69_PRO;D_70_THR;D_82_TRP;D_231_PRO;D_243_PHE;D_244_HIS
0.014  29.629   8.880 -20.037 C_14_GLU;C_15_ASN;C_18_MET;C_140_THR;C_143_ALA;C_144_GLN;C_147_GLU
>1is3
0.804  -2.572  -9.773  -4.135 A_29_ARG;A_44_HIS;A_46_ASP;A_48_ARG;A_51_TYR;A_59_VAL;A_69_TRP;A_72_GLU
0.079   4.938   5.900   9.652 A_16_TYR;A_89_THR;A_90_ILE;A_91_THR;A_92_PHE;A_98_TYR;A_99_ILE;A_100_GLN
>1isi
0.806  16.933  -0.606   1.662 B_77_TRP;B_97_LEU;B_140_TRP;B_144_SER;B_173_PHE;B_178_GLU
0.698 -17.032  -0.276  -1.603 A_77_TRP;A_97_LEU;A_140_TRP;A_144_SER;A_173_PHE;A_178_GLU
0.024 -12.356   5.583  -4.411 A_77_TRP;A_78_GLU;A_79_ASN;A_80_SER;A_81_HIS;A_82_LEU;A_83_LEU;A_84_VAL;A_85_ASN
0.017  25.239  -2.507   5.254 B_141_LYS;B_171_LYS;B_172_GLY;B_173_PHE;B_176_ASP;B_177_TYR
0.017   6.038  11.838   6.612 B_83_LEU;B_197_GLU;B_237_LEU;B_238_GLN;B_241_ASP
0.014  20.595  -7.641  11.011 B_4_ALA;B_126_PRO;B_127_THR;B_128_SER;B_134_ASN;B_136_VAL;B_137_ASP
0.012  12.579   5.671   4.753 B_77_TRP;B_78_GLU;B_79_ASN;B_80_SER;B_81_HIS;B_82_LEU;B_83_LEU;B_84_VAL
>1it2
0.624 -22.076  -4.147  -2.547 B_252_PHE;B_271_GLN;B_275_ILE;B_303_HIS;B_309_VAL;B_314_PHE;B_317_LEU
0.470  18.321   6.378   0.156 A_52_PHE;A_71_GLN;A_75_ILE;A_103_HIS;A_109_VAL;A_114_PHE;A_117_LEU
0.011   0.111   3.650   2.738 A_8_LEU;A_93_ILE;A_97_LYS;A_140_ILE;A_141_LEU;A_144_SER;B_233_TYR;B_324_THR;B_325_ILE;B_326_ASP
>1ith
0.972  17.962   4.404  -3.077 B_30_PHE;B_44_PHE;B_68_VAL;B_94_HIS;B_99_ILE;B_104_PHE
0.939 -18.331  -4.959  -2.891 A_30_PHE;A_44_PHE;A_68_VAL;A_94_HIS;A_99_ILE;A_104_PHE
0.023   2.262   7.299  -3.968 A_15_PHE;A_19_LYS;A_77_ASP;B_70_ASN;B_74_LYS
0.012   0.063  -5.887   6.250 A_23_GLN;A_66_LEU;B_14_TRP;B_15_PHE;B_16_LEU;B_17_ASN;B_18_ILE;B_19_LYS;B_20_GLY;B_21_CYS;B_22_LEU
>1itu
0.638  21.096  -2.895  -7.473 B_20_HIS;B_22_ASP;B_68_TYR;B_125_GLU;B_152_HIS;B_198_HIS;B_219_HIS;B_230_ARG;B_288_ASP;B_291_GLY;B_292_VAL
0.619 -21.225   2.788  -7.480 A_20_HIS;A_22_ASP;A_125_GLU;A_152_HIS;A_198_HIS;A_219_HIS;A_230_ARG;A_250_ASN;A_288_ASP;A_291_GLY;A_292_VAL
>1itz
0.652 -40.891 -11.203   2.993 A_392_ASP;A_421_VAL;B_78_HIS;B_127_GLY;B_129_LEU;B_169_GLY;B_202_ILE;B_275_HIS
0.642 -31.577  16.945   3.173 A_78_HIS;A_127_GLY;A_129_LEU;A_169_GLY;A_202_ILE;A_275_HIS;B_392_ASP;B_421_VAL
0.639  58.555 -15.848  17.737 C_41_LEU;C_76_ALA;C_78_HIS;C_167_GLY;C_168_ASP;C_169_GLY;C_198_ASN;C_200_ILE;C_201_SER;C_202_ILE;C_261_ILE;C_275_HIS
0.272  90.862  17.511  -1.755 C_534_GLN;C_572_SER;C_575_GLU;C_576_ILE;C_654_ALA;C_655_GLY;C_658_TYR;C_663_ILE
0.082  72.860   9.159  11.759 C_393_LEU;C_421_VAL;C_423_GLU;C_446_THR;C_447_PHE;C_450_PHE;C_453_TYR
0.041  46.171  -7.138 -11.725 C_63_ASN;C_64_PRO;C_65_TYR;C_66_TRP;C_67_PHE;C_319_GLU
0.030  67.542  14.526   8.623 C_390_SER;C_391_ALA;C_392_ASP;C_393_LEU;C_394_ALA;C_395_SER;C_397_ASN;C_420_GLY;C_445_ALA
0.025  51.013  16.335  -9.947 C_149_ARG;C_339_THR;C_384_PRO;C_415_ARG
0.020  53.150 -10.385  23.987 C_168_ASP;C_195_TYR;C_196_ASP;C_197_ASP;C_198_ASN;C_199_HIS;C_210_PHE;C_214_VAL;C_256_LYS
0.019  48.082 -26.706  20.791 C_43_MET;C_260_THR;C_261_ILE;C_262_GLY;C_263_PHE;C_264_GLY;C_265_SER;C_266_PRO;C_269_ALA;C_290_ASN;C_291_LEU
0.019 -14.252  30.471  21.799 A_88_HIS;A_89_LEU;A_97_GLU;A_300_VAL;A_305_LYS
0.017 -12.751  17.750 -13.765 B_534_GLN;B_536_LEU;B_572_SER;B_573_GLU;B_575_GLU;B_576_ILE;B_658_TYR;B_663_ILE
0.017 -14.363   5.269  30.773 A_63_ASN;A_65_TYR;A_66_TRP;A_67_PHE;A_319_GLU;A_322_TRP;A_323_ASN;A_344_ILE
0.015 -50.087  -8.949   9.622 B_167_GLY;B_168_ASP;B_195_TYR;B_196_ASP;B_197_ASP;B_198_ASN;B_199_HIS;B_200_ILE;B_206_THR;B_210_PHE
0.014  82.403  16.787   5.103 C_474_HIS;C_476_SER;C_477_ILE;C_478_GLY;C_479_LEU;C_480_GLY;C_533_ARG;C_534_GLN
>1ivh
0.792 -15.881   6.420 -17.159 C_351_GLY;C_352_GLY;D_136_SER;D_141_GLY;D_142_SER;D_166_TRP;D_373_ILE;D_376_GLY;D_377_THR
0.640  15.608   5.953  17.820 A_140_ALA;A_141_GLY;A_142_SER;A_143_ASP;A_373_ILE;A_376_GLY;A_377_THR;B_351_GLY;B_352_GLY
0.632  16.438  -8.007 -15.960 A_352_GLY;B_136_SER;B_141_GLY;B_142_SER;B_373_ILE;B_374_GLY;B_375_ALA;B_376_GLY;B_377_THR
0.406 -16.125  -6.883  16.938 C_136_SER;C_141_GLY;C_142_SER;C_373_ILE;C_374_GLY;C_375_ALA;C_376_GLY;C_377_THR;D_351_GLY;D_352_GLY
0.065 -20.850  12.480 -14.176 D_95_LEU;D_103_LEU;D_166_TRP;D_167_ILE;D_168_THR;D_221_THR;D_374_GLY;D_375_ALA
0.057  21.593   8.551  11.407 A_95_LEU;A_166_TRP;A_168_THR;A_213_LYS;A_216_MET;A_221_THR;A_370_LEU;A_374_GLY;B_355_TYR
0.043  -8.312  17.767  13.233 A_326_LYS;A_389_PHE;D_6_VAL;D_267_GLN;D_270_LEU;D_274_ILE;D_301_TYR
0.040  -9.286 -18.014 -13.095 B_326_LYS;B_389_PHE;C_6_VAL;C_7_ASP;C_267_GLN;C_270_LEU;C_274_ILE;C_301_TYR
0.038  -8.571   5.228 -21.515 C_282_ALA;C_283_PHE;C_290_PHE;D_142_SER;D_143_ASP;D_377_THR;D_380_VAL;D_383_LEU;D_387_ARG
0.026  -7.980  14.462 -22.793 D_248_MET;D_251_LEU;D_255_ARG;D_384_VAL
0.019  -9.962 -14.872  23.007 C_144_VAL;C_244_VAL;C_247_LEU;C_248_MET;C_251_LEU;C_255_ARG
0.019 -21.221  -9.730  10.952 C_95_LEU;C_166_TRP;C_168_THR;C_213_LYS;C_216_MET;C_221_THR;C_370_LEU;C_374_GLY;D_355_TYR
0.017  10.925  -2.773 -19.148 A_282_ALA;A_283_PHE;A_287_ILE;A_293_MET;B_142_SER;B_377_THR;B_379_GLU;B_380_VAL
0.016 -17.339 -16.146 -14.557 C_270_LEU;C_271_ASP;C_272_HIS;C_275_PRO
0.012  18.029  13.962  16.918 A_103_LEU;A_133_LEU;A_135_MET;A_136_SER;A_251_LEU;A_254_GLU;A_375_ALA;A_376_GLY
0.012   9.727  16.849 -14.000 A_6_VAL;A_267_GLN;A_270_LEU;A_274_ILE;A_301_TYR;D_326_LYS;D_389_PHE;D_392_ASP
0.012 -17.246  13.890 -22.981 D_134_ALA;D_135_MET;D_136_SER;D_140_ALA;D_141_GLY;D_144_VAL;D_147_MET;D_164_LYS;D_179_TYR;D_247_LEU;D_251_LEU
0.011  10.580 -10.350 -23.006 A_283_PHE;B_141_GLY;B_142_SER;B_143_ASP;B_144_VAL;B_145_VAL;B_248_MET;B_380_VAL
0.011 -11.025 -18.049  30.559 C_190_SER;C_191_ARG;C_241_ASN;C_243_GLY;C_244_VAL;C_245_TYR;C_248_MET
>1iwe
0.869 -25.980   6.041   5.518 B_44_GLU;B_45_GLY;B_46_LYS;B_48_LYS;B_362_THR;B_363_LYS;B_447_GLY;B_448_LYS
0.839  14.833  -0.669  -7.491 A_68_ASN;A_161_GLY;A_162_THR;A_163_THR;A_256_ASN;A_260_LEU;A_270_VAL;A_271_THR;A_305_VAL;B_177_ARG
0.741 -13.438   0.967  -8.425 A_177_ARG;B_68_ASN;B_160_ILE;B_161_GLY;B_162_THR;B_163_THR;B_256_ASN;B_260_LEU;B_269_PHE;B_270_VAL;B_271_THR;B_272_SER
0.661  26.253  -7.150   4.983 A_44_GLU;A_45_GLY;A_48_LYS;A_362_THR;A_363_LYS;A_447_GLY;A_448_LYS
0.163  -1.972   1.004  -3.789 A_274_ASN;B_64_GLN;B_171_TYR;B_262_ILE;B_263_ASP;B_272_SER;B_273_SER;B_274_ASN
0.017   2.365  -0.216 -15.571 A_148_GLN;A_168_GLY;A_169_PRO;A_170_THR;A_171_TYR;A_172_SER;A_173_SER;B_172_SER;B_175_ALA;B_176_ALA
0.015  13.007 -13.224  15.923 A_34_THR;A_53_LEU;A_54_ALA;A_56_ASP;A_57_ALA;A_249_LYS;A_251_LEU
0.012 -10.008  25.326 -12.455 B_106_LEU;B_107_PRO;B_110_PHE;B_220_ARG;B_223_GLY;B_224_PHE;B_227_ARG
0.012   6.235  21.822   0.066 A_388_TYR;A_391_ALA;B_132_ASP;B_183_CYS;B_186_LEU;B_232_VAL;B_233_ARG;B_234_ASP
0.012  13.439  13.909   8.984 A_344_LEU;A_345_MET;A_348_ARG;A_349_TYR;A_350_ALA;A_352_MET;A_387_PRO;A_388_TYR;A_389_PHE
0.010  25.704  -0.912  22.273 A_419_TRP;A_430_VAL;A_431_ARG;A_434_GLU;A_441_VAL;A_444_VAL;A_456_LEU
>1iyb
0.461  12.137  -3.089  -5.160 A_16_GLN;A_43_HIS;A_46_TRP;A_93_PHE;A_96_HIS;A_97_GLU;A_176_GLN
0.330  -8.612  -0.808  -2.294 B_8_TYR;B_42_TRP;B_44_ASN;B_50_TYR;B_97_HIS;B_174_TYR
0.206   9.268  -0.836   2.261 A_14_VAL;A_46_TRP;A_54_TYR;A_100_LYS;A_101_HIS;A_178_TYR
0.127 -14.286  -4.017  10.441 B_12_GLN;B_17_TYR;B_77_PRO;B_78_THR;B_79_LEU;B_80_ALA;B_86_GLY;B_88_ALA;B_89_PHE;B_90_TRP
0.026  -9.877   9.180 -13.381 B_-3_TYR;B_-2_VAL;B_5_ASP;B_6_PHE;B_45_ASN;B_46_ASN;B_185_ILE;B_186_GLU;B_188_PRO
0.021  21.394  -9.703  -5.200 A_16_GLN;A_17_TRP;A_18_PRO;A_19_GLY;A_20_SER;A_21_TYR;A_22_CYS;A_39_ASP;A_83_LEU;A_208_PHE
0.019  21.641  -2.332 -12.016 A_31_PRO;A_36_PRO;A_76_MET;A_77_GLN;A_78_GLN;A_79_ASN;A_80_TRP;A_81_PRO;A_82_THR
0.019  14.208  -6.932   9.621 A_161_GLY;A_162_ILE;A_163_GLU;A_164_CYS;A_178_TYR;A_194_PHE;A_195_PRO;A_196_ARG;A_197_GLY;A_198_LYS;A_199_CYS
0.016 -23.176  12.012  -5.166 B_113_LYS;B_117_LEU;B_120_GLN;B_177_VAL;B_181_GLY;B_182_SER;B_183_ASN;B_184_LEU
>1iye
0.822  -9.716 -19.662   0.844 B_59_ARG;B_159_LYS;B_193_GLU;B_196_GLY;B_197_GLU;B_198_ASN;B_217_LEU;B_219_GLY;B_255_SER;B_256_GLY;B_257_THR
0.426 -14.853   4.311  -2.294 B_203_LYS;B_245_SER;B_248_LEU;C_157_ALA;C_212_PHE;C_218_PRO
0.389 -12.562  18.277   0.676 C_59_ARG;C_159_LYS;C_196_GLY;C_197_GLU;C_198_ASN;C_217_LEU;C_219_GLY;C_221_THR;C_255_SER;C_256_GLY;C_257_THR
0.332  22.589   1.156   0.831 A_160_LYS;A_197_GLY;A_198_GLU;A_199_ASN;A_218_LEU;A_220_GLY;A_256_SER;A_257_GLY;A_258_THR;A_259_ALA
0.189 -26.568  21.104  11.038 C_28_ALA;C_34_SER;C_99_LEU;C_101_PHE
0.148  -4.407 -33.609  11.578 B_28_ALA;B_29_LEU;B_34_SER;B_99_LEU;B_101_PHE
0.138  26.315  11.977  13.432 A_29_ALA;A_30_LEU;A_32_TYR;A_33_GLY;A_34_THR;A_35_SER;A_36_VAL;A_102_PHE;A_161_ALA;A_162_GLY;A_163_GLY
0.096   8.296  10.767  -3.243 A_213_PHE;C_201_GLU;C_203_LYS;C_208_PHE;C_239_GLN;C_241_LEU;C_245_SER
0.038   4.199 -12.041  -2.491 A_202_GLU;A_204_LYS;A_209_PHE;A_240_GLN;A_242_LEU;A_243_SER;A_246_SER;B_212_PHE
0.033  35.015   6.733   5.334 A_18_TRP;A_96_TYR;A_98_ARG;A_123_ALA;A_125_PHE
0.014   0.190 -26.537  13.700 B_28_ALA;B_31_TYR;B_32_GLY;B_33_THR;B_34_SER;B_35_VAL;B_69_PHE;B_160_ALA;B_161_GLY;B_162_GLY
>1iyk
0.565 -22.251   1.777   5.230 B_153_ILE;B_174_ILE;B_175_ASN;B_177_LEU;B_193_ILE;B_210_TYR;B_211_THR
0.451 -38.159 -12.609   7.234 B_227_HIS;B_240_PHE;B_339_PHE;B_392_ASN;B_411_GLY;B_412_ASP
0.404  20.246   2.851  -3.722 A_94_ILE;A_115_ILE;A_118_LEU;A_134_ILE;A_151_TYR;A_157_LEU
0.346  30.639  -5.642  -4.664 A_49_VAL;A_58_PHE;A_166_TYR;A_355_PHE;A_356_LEU
0.248  35.093 -12.756  -6.453 A_51_ASP;A_56_PHE;A_168_HIS;A_181_PHE;A_280_PHE;A_333_ASN;A_353_ASP
0.184 -16.677  -5.943   6.123 B_177_LEU;B_178_CYS;B_179_ILE;B_184_ARG;B_188_LEU;B_189_ALA;B_192_LEU
0.162  17.079  -6.269  -2.108 A_118_LEU;A_119_CYS;A_120_ILE;A_125_ARG;A_130_ALA
0.082 -27.429  -4.545   5.013 B_107_TYR;B_108_VAL;B_117_PHE;B_211_THR;B_212_GLY;B_213_GLY;B_415_LEU
0.011 -17.730  16.797   5.617 A_5_ASP;A_6_LYS;A_8_LYS;B_201_ASN;B_205_ILE;B_206_TRP;B_207_GLN;B_420_PHE;B_421_ASN
0.010 -32.589   0.339  -0.584 B_119_TYR;B_173_GLU;B_175_ASN;B_335_TYR;B_449_VAL;B_450_LEU;B_451_LEU
0.010 -23.874   9.345  10.994 B_208_ALA;B_210_TYR;B_217_PRO;B_218_THR;B_418_TYR;B_419_LEU;B_420_PHE;B_421_ASN;B_422_TYR
>1iyn
0.830  -4.722  -3.823   5.297 A_26_PRO;A_27_ILE;A_30_ARG;A_163_HIS;A_165_LEU;A_166_GLY;A_167_ARG;A_168_SER;A_195_TRP
>1izo
0.987  35.928 -13.574   5.348 B_96_LYS;B_352_GLN;B_361_HIS;B_362_ARG;B_363_CYS;B_364_PRO
0.978 -38.024  -7.355  -1.961 C_352_GLN;C_361_HIS;C_362_ARG;C_363_CYS;C_364_PRO;C_365_GLY
0.952   7.156  27.952   4.461 A_96_LYS;A_352_GLN;A_361_HIS;A_362_ARG;A_363_CYS;A_364_PRO;A_365_GLY
0.447 -31.585 -13.044   1.558 C_70_LEU;C_74_VAL;C_78_LEU;C_79_PHE;C_173_PHE;C_290_GLY;C_291_PRO;C_292_PHE;C_293_LEU
0.219  43.185 -21.856   7.514 B_70_LEU;B_74_VAL;B_78_LEU;B_79_PHE;B_173_PHE;B_174_GLY;B_291_PRO;B_292_PHE
0.119   5.945  21.182  -4.777 A_70_LEU;A_74_VAL;A_78_LEU;A_79_PHE;A_173_PHE;A_292_PHE
0.083  11.436  47.726   4.947 A_107_HIS;A_110_ARG;A_148_TYR;A_149_TRP;A_150_ALA;A_151_GLY;A_211_GLY;A_212_THR;A_213_ALA
0.030  46.231   2.698  -5.032 B_144_ARG;B_145_VAL;B_146_ALA;B_147_CYS;B_148_TYR;B_149_TRP;B_150_ALA;B_151_GLY;B_152_VAL;B_153_PRO;B_154_LEU
0.027 -28.195  -7.734  -3.540 C_66_ARG;C_70_LEU;C_75_GLN;C_79_PHE;C_83_ALA;C_84_ILE;C_85_GLN;C_86_GLY
0.016   2.386   8.482 -10.814 A_10_SER;A_11_LEU;A_12_ASP;A_13_ASN;A_14_SER;A_15_LEU;A_40_ARG;A_41_LEU;A_42_LEU;A_43_GLY
0.016  -9.214  10.570   7.049 A_26_LYS;A_29_THR;A_30_GLU;A_34_SER;A_35_ASP;A_50_THR;A_324_ASP;A_325_PRO;A_326_ARG
0.015  -6.678   0.644  -4.875 A_7_HIS;A_8_ASP;A_9_LYS;A_31_ARG;A_32_TYR
0.015  51.911 -23.083  10.801 B_73_ARG;B_74_VAL;B_172_ALA;B_173_PHE;B_175_ALA;B_176_VAL;B_180_HIS;B_184_ARG
0.015   5.332  50.567  -1.326 A_114_LEU;A_118_GLU;A_141_ILE;A_143_CYS;A_144_ARG;A_145_VAL;A_146_ALA;A_147_CYS;A_148_TYR;A_149_TRP
0.013 -35.964 -12.682  18.399 C_26_LYS;C_29_THR;C_30_GLU;C_50_THR;C_319_TYR;C_320_GLY;C_321_THR;C_323_HIS;C_324_ASP;C_325_PRO
0.013 -25.715 -19.151   1.923 C_17_LEU;C_18_LEU;C_42_LEU;C_73_ARG;C_74_VAL;C_173_PHE;C_174_GLY;C_175_ALA;C_400_MET
>1j0a
0.787  19.655 -15.729  -2.278 C_54_LYS;C_83_HIS;C_156_PRO;C_157_GLY;C_190_GLY;C_191_SER;C_256_TYR;C_282_TYR
0.735  11.273  17.201  -4.459 B_53_ASN;B_54_LYS;B_187_VAL;B_188_ALA;B_189_ALA;B_190_GLY;B_191_SER;B_192_GLY;B_194_THR;B_282_TYR;B_308_THR
0.682 -29.228  -2.555  -2.399 A_53_ASN;A_54_LYS;A_57_LYS;A_188_ALA;A_189_ALA;A_190_GLY;A_191_SER;A_192_GLY;A_193_GLY;A_194_THR;A_282_TYR;A_308_THR
0.071 -32.097   5.511  -2.590 A_54_LYS;A_76_VAL;A_77_GLY;A_78_ALA;A_81_SER;A_82_ASN;A_83_HIS;A_84_ALA;A_130_SER;A_156_PRO;A_157_GLY;A_256_TYR;A_282_TYR
0.021   6.000  11.873  -7.446 B_54_LYS;B_78_ALA;B_80_HIS;B_81_SER;B_82_ASN;B_83_HIS;B_111_ASN;B_256_TYR;B_282_TYR
0.016 -42.614  -1.643  -2.763 A_50_ILE;A_51_GLY;A_82_ASN;A_111_ASN;A_114_LEU;A_309_GLY;A_310_GLY;A_311_ILE;A_312_SER;A_313_GLY
0.012   8.499  -2.153 -12.414 B_109_LYS;B_110_GLY;B_113_LEU;B_312_SER;B_315_PHE;B_316_HIS;C_109_LYS;C_110_GLY;C_113_LEU;C_315_PHE;C_316_HIS
>1j0p
0.985   4.476   6.034  -0.460 A_21_PHE;A_25_THR;A_26_HIS;A_80_CYS;A_84_HIS
0.985   5.323  -5.280   3.040 A_17_GLN;A_19_VAL;A_67_TYR;A_70_MET;A_71_HIS;A_107_HIS
0.953  -7.085  -2.843  -4.060 A_34_CYS;A_36_HIS;A_53_HIS;A_63_ALA;A_69_ALA;A_77_PHE
0.908  -5.159   6.440   3.228 A_6_PRO;A_10_LEU;A_21_PHE;A_23_HIS;A_34_CYS;A_35_HIS;A_44_LEU
0.020  -4.095  -2.509   5.274 A_12_MET;A_14_LYS;A_46_LYS;A_47_CYS;A_48_ALA;A_66_TYR;A_70_MET
>1j1b
0.610 -18.605   6.977   5.797 B_562_ILE;B_570_VAL;B_583_ALA;B_585_LYS;B_632_LEU;B_688_LEU;B_699_CYS;B_700_ASP
0.468  18.242  -7.173   6.526 A_70_VAL;A_85_LYS;A_132_LEU;A_185_GLN;A_186_ASN;A_188_LEU;A_199_CYS;A_200_ASP
0.060  -1.225  -0.678  -4.537 A_223_ARG;A_260_ASP;A_261_SER;A_262_GLY;A_265_GLN;B_716_TYR;B_717_ILE;B_718_CYS;B_719_SER;B_720_ARG;B_723_ARG;B_765_GLN
0.040 -11.755  13.488  -5.990 A_294_PRO;B_567_PHE;B_587_VAL;B_588_LEU
0.037  14.853 -15.292  -6.152 A_87_VAL;A_88_LEU;A_89_GLN;A_95_ASN;A_96_ARG;B_792_LYS;B_794_PRO
0.033   8.990   5.259   9.410 A_140_TYR;A_143_ALA;A_144_ARG;A_184_PRO;A_222_TYR;A_249_GLU;A_255_PRO
0.033  -4.665  -1.877   5.347 A_220_ARG;A_260_ASP;B_685_GLN;B_719_SER;B_720_ARG;B_721_TYR;B_722_TYR
0.021 -19.735  23.795   5.419 B_526_MET;B_556_TYR;B_586_LYS;B_618_SER;B_619_SER;B_629_ASN
0.019 -17.402  15.017   5.235 B_563_GLY;B_568_GLY;B_569_VAL;B_570_VAL;B_571_TYR;B_584_ILE;B_585_LYS;B_586_LYS;B_587_VAL
0.017  15.798 -15.268   4.946 A_65_GLY;A_67_PHE;A_68_GLY;A_69_VAL;A_70_VAL;A_71_TYR;A_84_ILE;A_85_LYS;A_86_LYS;A_87_VAL
0.015   4.661 -25.369   2.634 A_122_LYS;B_797_LYS;B_799_HIS;B_803_LYS
>1j20
0.800  26.163 -18.923  13.220 D_6_ALA;D_7_TYR;D_8_SER;D_13_THR;D_92_ARG;D_95_ILE;D_114_GLY;D_125_PHE
0.543 -27.037  19.599  13.098 B_6_ALA;B_7_TYR;B_8_SER;B_13_THR;B_92_ARG;B_125_PHE
0.444  -8.416 -27.843   2.809 C_253_ARG;C_254_VAL;C_255_ASP;D_346_VAL;D_347_TYR;D_348_VAL;D_349_VAL
0.399  27.089  18.712 -12.098 A_6_ALA;A_7_TYR;A_8_SER;A_13_THR;A_92_ARG;A_114_GLY;A_115_ALA;A_125_PHE
0.382 -26.401 -18.882 -12.591 C_6_ALA;C_7_TYR;C_8_SER;C_13_THR;C_92_ARG;C_95_ILE;C_114_GLY;C_125_PHE;C_175_ASP
0.381 -19.705  16.519   4.005 B_84_TYR;B_88_THR;B_89_SER;B_120_ASN;B_121_ASP;B_124_ARG;B_184_GLU;B_258_GLU;B_270_TYR;B_310_TYR
0.355 -20.043 -17.331  -3.948 C_84_TYR;C_88_THR;C_120_ASN;C_121_ASP;C_124_ARG;C_182_SER;C_184_GLU;C_258_GLU;C_270_TYR;C_310_TYR
0.313  19.754  16.616  -3.721 A_84_TYR;A_88_THR;A_89_SER;A_120_ASN;A_121_ASP;A_124_ARG;A_182_SER;A_184_GLU;A_258_GLU;A_260_ARG;A_270_TYR;A_310_TYR
0.292  -8.943  30.478  -2.501 A_347_TYR;A_348_VAL;A_349_VAL;B_200_PHE;B_253_ARG;B_254_VAL;B_255_ASP
0.209  -1.607 -26.469  -1.389 C_252_GLY;C_253_ARG;C_276_THR;C_280_HIS;C_344_GLY;C_345_ASN;C_346_VAL;D_345_ASN
0.147  19.285 -17.423   4.171 D_84_TYR;D_88_THR;D_89_SER;D_120_ASN;D_121_ASP;D_124_ARG;D_175_ASP;D_182_SER;D_184_GLU;D_258_GLU;D_270_TYR;D_310_TYR
0.113  -1.989  23.659   1.430 A_280_HIS;B_83_TYR;B_254_VAL;B_276_THR;B_280_HIS
0.110   7.765  29.032   2.163 A_253_ARG;A_254_VAL;A_255_ASP;B_346_VAL;B_347_TYR;B_348_VAL
0.094   6.448 -27.261  -2.607 C_345_ASN;C_346_VAL;C_347_TYR;C_348_VAL;D_253_ARG;D_254_VAL;D_255_ASP
0.070 -34.097  22.253   2.477 B_12_ASP;B_142_TRP;B_150_ARG;B_153_MET
0.041  15.104   0.144   0.088 A_261_PHE;A_307_GLU;A_311_TYR;B_292_ARG;B_293_GLU;B_383_GLN;C_293_GLU;C_383_GLN;D_261_PHE;D_307_GLU;D_311_TYR
0.022 -25.608  30.509   2.065 B_170_LYS;B_171_PRO;B_172_TYR;B_173_SER;B_174_MET
0.021   4.079 -22.894   3.714 D_83_TYR;D_85_LEU;D_252_GLY;D_254_VAL;D_276_THR;D_279_TYR;D_280_HIS
0.014 -26.470  19.927   0.551 A_363_VAL;B_116_THR;B_118_LYS;B_173_SER;B_184_GLU;B_185_GLY;B_260_ARG
0.012 -33.445  27.181   9.569 B_9_GLY;B_10_GLY;B_11_LEU;B_12_ASP;B_165_PRO
0.010  10.905 -33.981  -2.313 C_340_LYS;D_194_GLU;D_200_PHE;D_205_ASP;D_206_PRO;D_207_GLU;D_253_ARG
>1j2z
0.138   4.094 -12.719   3.415 A_70_ASP;A_118_HIS;A_120_ALA;A_121_HIS;A_137_LEU;A_138_ALA;A_139_GLY;A_140_HIS
0.095  23.617  -6.584  -1.760 A_27_VAL;A_28_ILE;A_29_GLY;A_30_ASP;A_31_GLY;A_32_VAL;A_46_LEU;A_47_GLN;A_48_GLY
0.030  -2.601   5.987  10.522 A_130_ILE;A_131_LEU;A_132_ALA;A_148_ASN;A_149_ILE;A_150_GLY;A_151_GLY;A_167_ILE;A_168_ALA;A_169_GLY
0.015 -21.237  -6.096   5.198 A_218_PHE;A_224_LEU;A_255_VAL;A_256_ALA;A_257_TYR;A_258_LYS
0.012  -7.249  -0.301  -4.427 A_142_GLU;A_143_ILE;A_144_GLY;A_145_ASP;A_161_ILE;A_162_ALA;A_163_LYS;A_247_PHE
0.011   9.771   2.595  -8.355 A_51_PHE;A_52_VAL;A_53_GLY;A_81_ILE;A_82_ILE;A_83_GLY;A_84_GLU;A_106_LEU;A_107_ILE;A_108_GLY;A_109_ASP
0.010 -11.716   8.468   8.152 A_166_MET;A_181_CYS;A_182_THR;A_193_LEU;A_194_ASN;A_195_ARG;A_196_HIS
>1j32
0.928 -12.685  -2.592   0.871 A_63_TYR;B_98_GLY;B_99_GLY;B_100_LYS;B_103_ILE;B_124_TRP;B_202_ASP;B_204_ILE;B_236_ALA;B_237_LYS;B_245_ARG
0.899  12.862   2.353   1.050 A_98_GLY;A_99_GLY;A_100_LYS;A_103_ILE;A_124_TRP;A_202_ASP;A_204_ILE;A_236_ALA;A_237_LYS;B_63_TYR
0.031  12.584  -5.131  -3.237 A_100_LYS;A_124_TRP;A_125_VAL;A_126_SER;B_264_GLY;B_265_HIS;B_268_SER
>1j3k
0.940 -20.119   5.969 -12.922 C_345_ARG;C_488_PRO;C_489_PRO;C_490_CYS;C_510_ARG;C_511_SER;C_512_CYS;C_551_HIS;D_470_ARG
0.682 -18.375  -6.943  12.695 C_470_ARG;D_490_CYS;D_509_GLN;D_510_ARG;D_511_SER;D_512_CYS;D_513_ASP;D_551_HIS
0.337  17.448 -30.069  -6.636 B_14_ILE;B_15_CYS;B_16_ALA;B_46_LEU;B_54_ASP;B_55_MET;B_58_PHE;B_108_ASN;B_164_LEU;B_170_TYR
0.228  23.456  37.734   4.020 A_104_MET;A_105_GLY;A_106_ARG;A_107_THR;A_108_ASN;A_109_TRP;A_165_GLY;A_166_GLY;A_167_SER;A_168_VAL;A_169_VAL
0.223  16.574  29.945  10.573 A_46_LEU;A_54_ASP;A_55_MET;A_58_PHE
0.093  22.131 -36.390  -4.369 B_105_GLY;B_107_THR;B_108_ASN;B_109_TRP;B_164_LEU;B_165_GLY;B_166_GLY;B_167_SER;B_168_VAL;B_169_VAL
0.081 -19.491  21.328 -10.914 C_375_PHE;C_377_ARG;C_378_GLY;C_379_ILE;C_401_VAL;C_402_ARG;C_403_ILE;C_520_PHE
0.046  -6.297  30.299  -5.626 A_32_PHE;C_593_ILE;C_594_GLN;C_595_ASN;C_596_TYR;C_597_VAL;C_598_HIS
0.035  26.001  13.850   1.228 A_10_ASP;A_12_TYR;A_69_LYS;A_73_LEU;A_159_TYR;A_160_LYS;A_180_LYS;D_284_ASP;D_285_GLU;D_288_ASP;D_292_TYR
0.031  25.635 -12.840   1.567 B_10_ASP;B_12_TYR;B_160_LYS;B_180_LYS;B_181_LYS;C_283_ASP;C_284_ASP;C_285_GLU;C_286_GLU;C_288_ASP
0.018 -14.321 -22.545  11.257 D_374_LEU;D_375_PHE;D_376_LEU;D_379_ILE;D_520_PHE
0.016  -8.065  -9.625 -12.210 C_340_ASN;D_497_TYR;D_499_PHE;D_502_LYS;D_503_LEU;D_504_SER;D_541_ALA;D_542_GLN
>1j5p
0.693   5.235   7.649  -2.400 A_18_ILE;A_19_GLY;A_20_MET;A_21_GLY;A_23_ILE;A_24_GLY;A_66_GLU;A_67_CYS;A_68_ALA;A_69_SER;A_90_ILE;A_91_SER
0.249  12.248   2.312  12.312 A_10_HIS;A_27_LEU;A_30_LEU;A_31_GLY;A_32_ASN;A_33_PHE;A_240_LEU;A_243_LEU;A_244_ARG
0.180  -5.655   4.923  -0.525 A_121_ALA;A_173_ARG;A_174_ASN;A_175_ILE;A_176_ASN;A_177_VAL
0.032   2.263  -5.742   6.957 A_116_PHE;A_117_PHE;A_118_PRO;A_119_SER;A_238_SER;A_241_ARG;A_242_THR
0.011 -11.734  10.950  -2.437 A_144_LYS;A_148_SER;A_149_LEU;A_171_PHE;A_173_ARG;A_174_ASN;A_194_ILE;A_203_ASN
0.011   2.211   4.274   4.950 A_23_ILE;A_90_ILE;A_120_GLY;A_233_MET;A_234_LEU;A_235_THR;A_236_VAL;A_237_TYR;A_238_SER;A_239_ILE
>1j77
0.640   1.633  -3.655   4.748 A_23_HIS;A_26_VAL;A_27_ASP;A_117_SER;A_120_GLY;A_124_LEU;A_181_PHE
0.014  -5.686  -0.742   8.747 A_112_TYR;A_115_GLU;A_116_GLY;A_117_SER;A_119_LEU;A_120_GLY;A_153_TRP
>1j8u
0.598  -1.434   1.124  -4.642 A_152_PHE;A_161_PHE;A_162_HIS;A_179_PRO;A_183_HIS;A_184_GLU;A_188_HIS;A_223_TYR;A_228_GLU
0.041  -4.584  -5.811  -7.812 A_176_THR;A_183_HIS;A_224_TRP;A_228_GLU;A_229_PHE;A_244_GLY;A_277_VAL
0.019   3.417  -6.395  14.374 A_103_GLU;A_106_HIS;A_107_ILE;A_190_PRO;A_193_SER;A_194_ASP;A_195_ARG
>1j99
0.539  -1.771  -5.981  -5.818 A_85_TRP;A_107_HIS;A_141_PHE;A_142_TRP;A_239_TYR
0.234  17.207  -0.961  -2.584 A_62_LEU;A_63_CYS;A_66_HIS;A_67_SER;A_103_LEU
0.087 -13.318  -7.695  -2.065 A_13_PHE;A_20_ALA;A_148_LEU;A_149_LYS;A_160_TRP;A_165_THR;A_166_VAL;A_167_LEU
0.050  -3.633   9.087  -5.966 A_129_ARG;A_137_SER;A_192_TYR;A_196_LYS;A_228_PHE;A_259_SER;A_260_GLY
>1j9l
0.422 -28.282  -1.917  -1.723 A_8_ASP;A_39_SER;A_95_ASN;A_96_ARG;A_97_GLY;A_98_PRO;A_99_ASN;A_107_SER;A_109_THR
0.340  28.183   1.594   3.828 B_8_ASP;B_39_SER;B_95_ASN;B_96_ARG;B_97_GLY;B_98_PRO;B_99_ASN;B_107_SER;B_109_THR;B_127_SER
0.243 -18.434  -1.663   6.225 A_42_GLY;A_43_HIS;A_104_ILE;A_105_LEU;A_107_SER;A_110_VAL;A_111_SER;A_114_MET;A_229_ILE
0.112  32.297   8.410   1.747 B_103_ASP;B_106_HIS;B_183_TRP;B_185_ASP
0.095  17.692   6.010  -5.015 B_104_ILE;B_105_LEU;B_110_VAL;B_114_MET;B_178_GLN;B_229_ILE;B_230_HIS;B_231_PRO;B_233_LEU
0.083 -34.354  -4.862   4.611 A_103_ASP;A_183_TRP;A_185_ASP;A_201_MET;A_202_MET;A_203_GLY
0.037  26.931   3.134  11.850 B_97_GLY;B_98_PRO;B_128_SER;B_129_ALA;B_130_ASN;B_131_TYR;B_165_VAL;B_167_ALA;B_219_VAL
0.035  41.132   5.965   1.420 B_200_TRP;B_201_MET;B_202_MET
0.029  47.025   3.398  -4.870 B_190_ARG;B_198_TYR;B_199_TYR;B_200_TRP
0.023 -37.638 -13.656   3.259 A_187_PHE;A_188_GLU;A_199_TYR;A_200_TRP;A_201_MET;A_202_MET
0.014 -27.346  -4.190  -9.494 A_7_ASN;A_8_ASP;A_9_ASP;A_13_SER;A_14_LYS;A_15_GLY;A_94_VAL;A_95_ASN;A_96_ARG;A_136_PHE
>1jak
0.975  13.193   6.136   3.847 A_168_ARG;A_256_HIS;A_282_VAL;A_319_ASP;A_320_GLU;A_350_TRP;A_367_TRP;A_399_TYR;A_448_TRP;A_450_GLU
0.053 -29.938 -12.811  -4.032 A_47_THR;A_48_HIS;A_49_ILE;A_50_ARG;A_82_GLY;A_83_HIS;A_84_GLY;A_85_GLY;A_86_ILE;A_87_ARG
0.012 -27.784  -4.536 -10.186 A_102_LEU;A_103_ASP;A_104_SER;A_108_GLY;A_109_VAL;A_110_THR;A_111_ILE
>1jay
0.624  15.830  -2.805  -5.103 A_12_LEU;A_70_LEU;A_71_THR;A_72_ILE;A_73_PRO;A_74_TRP;A_96_PRO;A_97_LEU;A_98_VAL
0.296 -15.406  -3.343   5.647 B_12_LEU;B_70_LEU;B_71_THR;B_72_ILE;B_73_PRO;B_74_TRP;B_96_PRO;B_97_LEU;B_98_VAL
0.133  24.487  -3.527  -8.629 A_6_LEU;A_7_GLY;A_8_GLY;A_9_THR;A_10_GLY;A_30_GLY;A_32_ARG;A_36_LYS;A_71_THR;A_72_ILE;A_73_PRO
0.049   8.415  -0.720  -9.479 A_100_VAL;A_192_THR;A_193_PRO;A_196_LEU;A_199_MET
0.014  -7.730  -0.042   9.960 B_107_PHE;B_192_THR;B_195_ILE;B_196_LEU;B_199_MET
>1jbw
0.683  -7.769  -0.345   1.936 A_48_ASN;A_49_GLY;A_52_SER;A_260_TYR;A_261_GLN;A_300_ARG;A_313_ASP;A_314_GLY;A_315_ALA
0.255   8.648  -7.810   7.313 A_119_THR;A_121_PHE;A_122_GLU;A_145_GLY;A_146_ILE;A_151_ASP;A_152_SER
0.015  -4.887  -7.724  14.655 A_169_ASP;A_170_HIS;A_171_GLN;A_172_LYS;A_345_ASP;A_346_LYS;A_347_ASP
0.012   1.319  -3.356   7.749 A_46_GLY;A_47_THR;A_50_LYS;A_144_VAL;A_145_GLY;A_146_ILE;A_147_GLY;A_169_ASP;A_170_HIS;A_174_LEU;A_185_LYS
>1jcm
0.942   5.458  -0.235   6.572 P_53_GLU;P_55_LYS;P_114_LYS;P_184_ASN;P_186_ARG;P_214_GLU;P_215_SER;P_216_GLY;P_234_LEU;P_236_GLY;P_237_SER
>1jcn
0.582 -35.494  12.656  -3.765 B_68_SER;B_70_MET;B_322_ARG;B_327_CYS;B_328_GLY;B_329_SER;B_364_ASP;B_365_GLY
0.324  31.806  12.060   5.426 A_327_CYS;A_328_GLY;A_329_SER;A_364_ASP;A_365_GLY;A_366_GLY;A_367_ILE
0.089  38.127  15.592  -1.041 A_274_ASP;A_275_SER;A_276_SER;A_303_ASN;A_322_ARG;A_334_GLN
0.078  64.001 -14.246   5.071 A_115_ILE;A_118_PRO;A_143_PRO;A_208_LYS;A_209_LEU;A_210_PRO;A_211_ILE;A_217_GLU
0.043  19.385   2.685   9.980 A_36_LEU;A_369_THR;A_370_VAL;A_371_GLY;A_372_HIS;A_373_VAL;A_374_VAL;A_375_LYS
0.038 -18.536   2.371 -10.086 B_35_PHE;B_36_LEU;B_370_VAL;B_371_GLY;B_372_HIS;B_374_VAL;B_375_LYS
0.029  30.225  17.985  -1.814 A_276_SER;A_277_GLN;A_303_ASN;A_304_VAL;A_305_VAL;A_324_GLY;A_325_MET;A_326_GLY;A_339_CYS;A_340_GLY;A_341_ARG
0.019 -25.785  12.974  -5.323 B_31_THR;B_32_TYR;B_326_GLY;B_327_CYS;B_328_GLY;B_341_ARG;B_342_PRO;B_343_GLN;B_344_GLY;B_364_ASP;B_365_GLY;B_366_GLY;B_367_ILE
0.018  23.173  10.878   7.170 A_31_THR;A_32_TYR;A_33_ASN;A_343_GLN;A_344_GLY;A_365_GLY;A_366_GLY;A_367_ILE;A_368_GLN;A_372_HIS
0.015 -28.919  20.038   5.722 B_276_SER;B_277_GLN;B_278_GLY;B_303_ASN;B_304_VAL;B_305_VAL;B_309_GLN;B_325_MET;B_339_CYS;B_340_GLY
0.014 -67.624 -15.734 -11.665 B_142_ILE;B_157_ILE;B_158_VAL;B_159_THR;B_185_LEU;B_206_LYS;B_208_LYS
0.011  44.858  12.535   3.100 A_69_PRO;A_70_MET;A_71_ASP;A_72_THR;A_92_HIS;A_93_HIS;A_94_ASN
>1jdl
0.964  -0.569   3.030  -3.340 A_19_HIS;A_30_GLY;A_31_PRO;A_33_LEU;A_49_TYR;A_53_ASN;A_71_TYR;A_98_MET
>1jf0
0.823   0.431  -1.803   1.322 A_25_MET;A_72_PHE;A_114_TRP;A_138_TYR;A_144_ILE;A_175_HIS;A_179_TRP;A_190_TYR
>1jfb
0.746   4.747   2.814   4.493 A_99_ARG;A_346_PHE;A_347_GLY;A_351_HIS;A_352_ARG;A_353_CYS;A_354_ILE
0.014   8.860   6.010  -5.796 A_65_ARG;A_72_GLU;A_89_ASP;A_292_LYS
>1jg1
0.492   0.964   7.309   0.415 A_97_GLU;A_98_VAL;A_99_GLY;A_100_THR;A_101_GLY;A_102_SER;A_120_ILE;A_121_GLU;A_165_THR;A_166_ALA
>1jgj
0.780   4.116   4.267   0.899 A_76_TRP;A_80_THR;A_108_VAL;A_109_MET;A_171_TRP;A_174_TYR;A_175_PRO
0.333 -17.229  -4.762   0.969 A_36_TYR;A_86_PHE;A_90_LEU;A_159_LEU;A_212_ALA;A_215_ALA;A_216_ALA
>1jgt
0.758  25.757  -9.625  -6.803 A_247_VAL;A_248_LEU;A_249_SER;A_254_SER;A_330_LEU;A_346_THR;A_347_GLY;A_348_TYR
0.708 -25.705   9.890  -6.601 B_247_VAL;B_248_LEU;B_249_SER;B_254_SER;B_330_LEU;B_347_GLY;B_348_TYR
0.368 -24.543  22.749  11.003 B_453_THR;B_457_SER;B_461_LEU;B_467_GLU;B_470_VAL;B_471_HIS;B_474_LYS
0.048 -17.785  10.034   1.030 B_323_ILE;B_326_TYR;B_348_TYR;B_351_ASP;B_352_ILE;B_382_GLU
0.029 -26.871  18.857   3.471 B_325_GLU;B_452_THR;B_453_THR;B_454_SER;B_455_SER;B_456_PHE;B_457_SER
0.025  23.972  24.975  12.304 A_15_SER;A_16_ALA;A_17_ARG;A_20_GLY;A_22_ARG;A_43_GLU;A_45_SER;A_46_LEU;A_47_ALA;A_48_ALA
0.020 -18.730  21.432  -5.302 B_356_GLY;B_357_MET;B_359_ARG;B_422_ASP;B_442_PRO;B_443_LYS;B_444_LEU;B_445_GLY;B_446_VAL
0.015  17.899 -10.110   1.650 A_323_ILE;A_326_TYR;A_348_TYR;A_352_ILE;A_382_GLU
>1jif
0.495  -3.898 -11.367   4.354 A_33_PHE;A_38_PHE;A_49_HIS;B_265_TRP;B_301_PRO;B_302_ALA
0.385   3.937  11.535  -3.204 A_65_TRP;A_101_PRO;A_102_ALA;A_105_GLU;B_233_PHE;B_238_PHE;B_249_HIS
0.127  -6.592  -6.831  -5.047 B_259_ALA;B_260_ASP;B_261_ASN;B_262_THR;B_263_SER;B_264_ALA;B_313_GLY;B_314_ASN;B_315_CYS;B_317_HIS
0.083   5.521   1.547  -9.587 A_59_ALA;A_60_ASP;A_61_ASN;A_62_THR;A_63_SER;A_113_GLY;A_115_CYS
>1jil
0.949  -6.607  -3.588  -0.179 A_37_CYS;A_38_GLY;A_39_ALA;A_40_ASP;A_70_LEU;A_80_ASP;A_170_TYR;A_174_GLN;A_190_GLN;A_196_GLN
0.027   2.422  -3.016  -4.463 A_47_HIS;A_48_ILE;A_49_GLY;A_50_HIS;A_51_LEU;A_52_LEU;A_53_PRO;A_193_GLY
0.014  27.034  -4.883  -2.054 A_253_TYR;A_254_GLN;A_257_ILE;A_293_ARG;A_296_GLN;A_297_LYS;A_324_PHE
0.014  18.099 -12.252  -4.642 A_235_SER;A_236_GLU;A_251_GLU;A_254_GLN;A_255_PHE;A_258_ASN
0.013  10.056  13.913   4.654 A_8_ASP;A_12_ARG;A_59_ARG;A_62_GLU;A_63_HIS
0.010   2.937  18.498   5.224 A_3_ASN;A_4_VAL;A_5_LEU;A_6_ILE;A_28_LEU;A_29_ASN;A_63_HIS;A_65_HIS
>1jix
0.750   4.466   3.711  -3.558 A_187_GLY;A_188_GLY;A_189_SER;A_269_ARG;A_272_GLU
0.049  -3.733   4.549  -2.224 A_10_ASN;A_18_VAL;A_19_PRO;A_22_GLU;A_66_ASN;A_100_ASP;A_102_ARG;A_103_LEU
0.025   0.982  12.431  -2.880 A_102_ARG;A_189_SER;A_190_PHE;A_191_ARG;A_192_SER;A_215_ASN;A_220_GLN
>1jjc
0.815  -0.939  -7.241  -3.795 A_178_HIS;A_180_SER;A_218_GLN;A_220_GLU;A_258_PHE;A_260_PHE;A_281_GLY;A_282_GLY;A_283_ALA;A_315_PHE;A_316_GLY;A_317_LEU
0.535  29.782   3.835  10.222 B_260_MET;B_261_HIS;B_286_LEU;B_316_VAL;B_317_MET;B_318_GLY;B_356_ALA
0.288 -38.352  20.595   3.244 B_605_GLY;B_606_TYR;B_638_VAL;B_654_ALA;B_667_PRO;B_668_VAL;B_669_HIS
0.206  38.375  29.685 -10.812 B_75_VAL;B_103_VAL;B_104_GLY;B_106_ARG;B_108_ILE;B_113_SER;B_115_GLY;B_116_MET;B_117_ALA
0.129 -64.201   5.592  -3.621 B_695_ARG;B_696_ASP;B_697_LEU;B_728_PHE;B_745_PHE;B_746_HIS;B_747_LEU;B_783_ASP;B_784_THR;B_785_PRO
0.102  -2.723   2.219  -4.703 A_204_ARG;A_213_GLU;A_216_PHE;A_217_HIS;A_218_GLN;A_318_GLY;A_320_GLU;A_332_ILE
0.072 -42.759  13.318   6.147 B_606_TYR;B_607_PHE;B_610_LYS;B_626_VAL;B_638_VAL;B_639_SER
0.065 -64.396  13.264   3.927 B_698_ALA;B_699_VAL;B_700_VAL;B_731_TYR;B_742_SER;B_743_LEU;B_744_ALA;B_780_ARG;B_781_GLY
0.058 -28.938   5.451  12.303 B_547_HIS;B_578_ARG;B_584_HIS;B_631_PHE;B_633_PHE;B_650_GLY;B_651_PHE;B_672_GLU
0.058  37.522  15.192  -0.123 B_80_ASN;B_120_PRO;B_128_TYR;B_131_GLY;B_132_LEU;B_133_LEU;B_134_GLU;B_240_ARG;B_241_PRO;B_242_ILE
0.051 -15.761   0.200  -1.800 A_103_ILE;A_107_GLU;A_123_GLU;A_126_GLU;A_200_GLY;A_201_ARG;A_217_HIS;B_499_ARG;B_511_TYR
0.048 -40.052   8.800  -8.174 A_95_LEU;B_505_LEU;B_608_LEU;B_611_GLY;B_612_TYR;B_615_ALA
0.044  20.065   1.429   1.807 B_168_LEU;B_354_THR;B_355_GLU;B_358_HIS;B_359_ARG
0.016  47.814  31.228 -11.896 B_72_VAL;B_73_GLU;B_74_VAL;B_105_GLU;B_111_VAL;B_112_ARG;B_113_SER;B_114_PHE;B_115_GLY
0.016 -59.349  15.931  10.674 B_699_VAL;B_700_VAL;B_701_VAL;B_702_PRO;B_703_ALA;B_731_TYR;B_732_GLN;B_737_PRO;B_739_GLY;B_740_HIS;B_741_LYS;B_742_SER
0.016 -50.274  12.348  10.069 B_703_ALA;B_704_PRO;B_705_THR;B_706_PRO;B_707_TYR;B_708_GLY;B_741_LYS
0.016  -1.779 -16.909  -4.457 A_183_GLN;A_221_GLY;A_222_LEU;A_223_VAL;A_260_PHE;A_261_VAL;A_283_ALA;A_284_GLY;A_285_MET;A_286_VAL;A_287_HIS;A_312_GLY;A_313_PHE;A_314_ALA;A_315_PHE
0.014 -33.229  15.215 -10.128 A_94_SER;A_95_LEU;A_96_PHE;A_97_SER;B_506_GLY;B_567_ARG;B_568_ALA;B_569_LEU;B_593_GLY;B_594_VAL;B_612_TYR
0.011 -15.587  16.732   5.208 B_520_ASP;B_554_ARG;B_558_GLU
>1jji
0.917 -25.095  15.719  11.824 D_88_GLY;D_89_GLY;D_90_PHE;D_160_SER;D_161_ALA;D_190_VAL;D_193_PHE;D_210_LEU;D_215_MET;D_218_PHE;D_257_LEU;D_285_HIS
0.624 -14.803 -23.137   1.950 C_87_GLY;C_88_GLY;C_89_GLY;C_160_SER;C_161_ALA;C_210_LEU;C_218_PHE;C_285_HIS
0.590  23.355 -16.529   8.153 B_87_GLY;B_88_GLY;B_89_GLY;B_90_PHE;B_160_SER;B_161_ALA;B_210_LEU;B_218_PHE;B_285_HIS
0.438  15.422  23.212   2.200 A_87_GLY;A_88_GLY;A_89_GLY;A_92_ILE;A_160_SER;A_161_ALA;A_209_ILE;A_210_LEU;A_218_PHE;A_285_HIS
0.075   2.711  19.300   2.851 A_192_ASN;A_193_PHE;A_194_VAL;A_195_ALA;A_200_LEU;A_260_GLU
0.054  13.813   4.677  13.155 A_253_GLU;A_258_ARG;A_279_ARG;A_281_ARG;B_279_ARG
0.051 -23.299  17.240   1.547 D_40_TYR;D_93_CYS;D_97_SER;D_98_HIS;D_159_ASP;D_289_ASN;D_290_TYR
0.030  22.893 -16.673  -0.202 B_40_TYR;B_93_CYS;B_97_SER;B_98_HIS;B_159_ASP;B_286_GLY;B_289_ASN;B_290_TYR
0.021  -6.680  15.469   6.741 A_196_PRO;D_1_MET;D_206_GLY;D_207_LEU;D_208_TRP
0.016  16.637  25.760  10.379 A_17_PHE;A_22_LYS;A_207_LEU;A_208_TRP;A_209_ILE;A_210_LEU;A_211_ASP;A_214_ILE
0.014  22.807 -16.143  17.778 B_190_VAL;B_192_ASN;B_193_PHE;B_194_VAL;B_215_MET;B_216_SER;B_219_SER;B_223_PHE
>1jkx
0.719  -3.787  31.084   0.961 A_6_LEU;A_7_ILE;A_8_SER;A_9_GLY;A_13_ASN;A_85_LEU;A_86_ALA;A_87_GLY;A_88_PHE;A_89_MET;A_107_ILE
0.645  -3.514  -8.536  17.648 B_7_ILE;B_8_SER;B_9_GLY;B_11_GLY;B_13_ASN;B_86_ALA;B_87_GLY;B_88_PHE;B_89_MET;B_107_ILE
0.599  39.928 -11.078  -7.285 C_7_ILE;C_8_SER;C_9_GLY;C_11_GLY;C_13_ASN;C_86_ALA;C_87_GLY;C_88_PHE;C_89_MET
0.488 -32.968 -11.909 -12.017 D_85_LEU;D_86_ALA;D_87_GLY;D_88_PHE;D_89_MET;D_106_ASN;D_107_ILE;D_109_PRO
0.120   2.893  36.333   1.853 A_85_LEU;A_88_PHE;A_89_MET;A_90_ARG;A_91_ILE;A_92_LEU;A_106_ASN
0.097  36.155 -12.973   0.148 C_89_MET;C_107_ILE;C_108_HIS;C_109_PRO;C_115_TYR;C_116_PRO;C_117_GLY;C_118_LEU;C_119_HIS;C_120_THR
0.051 -41.734 -14.249 -12.741 D_85_LEU;D_106_ASN;D_137_HIS;D_139_VAL;D_145_GLY
0.048  -4.599  37.308  -5.414 A_89_MET;A_109_PRO;A_118_LEU;A_119_HIS;A_120_THR;A_121_HIS
0.046   3.990 -12.400  13.085 B_85_LEU;B_88_PHE;B_89_MET;B_90_ARG;B_91_ILE;B_92_LEU;B_106_ASN
0.033 -36.206 -20.137 -15.596 D_36_ASN;D_64_ARG;D_88_PHE;D_89_MET;D_90_ARG;D_91_ILE
0.031  29.490  -7.984  -2.633 C_85_LEU;C_106_ASN;C_137_HIS;C_139_VAL;C_145_GLY
0.029  -6.585 -10.044  25.130 B_121_HIS;B_166_THR;B_167_ALA;B_170_GLN;B_173_GLU
0.024  -8.013  10.591  10.702 A_29_THR;B_29_THR;B_30_VAL;B_49_ALA;B_51_ILE
0.018 -33.277  -7.727 -19.927 D_109_PRO;D_117_GLY;D_118_LEU;D_119_HIS;D_120_THR;D_121_HIS;D_122_ARG
0.016  19.970  19.283  -6.490 A_190_LYS;A_192_HIS;A_195_ALA;A_196_ALA;A_197_TRP;A_202_ARG
0.014   0.170 -14.139  22.781 B_89_MET;B_108_HIS;B_109_PRO;B_110_SER;B_117_GLY;B_118_LEU;B_119_HIS;B_120_THR;B_121_HIS
>1jlx
0.422  20.068  16.718  -3.183 B_71_TRP;B_74_ASN;B_75_HIS;B_76_TYR;B_77_TRP;B_130_PHE;B_135_PHE
0.179 -19.950 -16.947  -2.913 A_71_TRP;A_74_ASN;A_75_HIS;A_76_TYR;A_77_TRP;A_130_PHE;A_135_PHE
0.102  -8.443  18.328  -0.885 B_10_LYS;B_17_TYR;B_108_LYS;B_150_HIS;B_152_ILE;B_253_PHE
0.039   5.635  17.084  -9.032 B_13_ASN;B_14_HIS;B_16_LYS;B_32_GLN;B_33_PHE;B_34_SER;B_123_ASN;B_125_THR;B_131_VAL;B_132_SER;B_133_TYR
0.017  24.349  11.065  -9.560 A_262_GLN;A_263_LYS;A_264_THR;A_265_TRP;A_286_GLN;B_26_GLN
0.010  40.197  -9.467  -9.117 A_176_GLY;A_177_VAL;A_178_ILE;A_179_THR;A_180_ILE;A_185_CYS;A_186_LEU;A_187_GLN;A_190_TYR
>1jmx
0.967  -1.472 -22.004   0.612 A_16_HIS;A_26_ARG;A_40_SER;A_43_ARG;A_44_MET;A_48_HIS;B_118_ASP
0.833  -0.895 -10.403   4.331 A_104_HIS;A_108_ARG;A_122_LEU;A_125_PHE;A_126_HIS;A_130_TRP
0.067 -31.125  10.360  -0.432 A_189_HIS;A_194_GLY;A_195_ASP;A_292_ALA;A_293_PHE;A_411_TYR
0.051  -6.337  16.014 -14.082 A_388_LYS;A_432_LYS;A_433_PHE;A_434_ALA;A_435_GLY;A_436_LYS;A_444_VAL;A_445_PRO;A_446_GLY;A_447_GLY;A_460_ASN
0.039  13.044   2.542  -0.553 B_198_LEU;B_200_PHE;B_201_TRP;B_258_PHE;B_298_TYR;B_341_THR;G_12_ASP;G_33_ASP;G_36_GLY;G_37_CYS;G_40_PRO;G_42_TRP
0.030   3.826  19.449   0.980 A_422_ASN;A_424_ARG;A_428_ASP;G_18_ASP;G_23_VAL;G_24_SER;G_25_SER
0.024 -20.048   5.475  -1.857 A_85_ARG;A_191_LEU;A_263_ARG;A_271_GLU;A_273_GLY;A_275_ASP
0.017  -9.428 -23.912  -0.152 A_8_LEU;A_27_ILE;A_37_TRP;A_40_SER;A_41_ILE;A_60_LEU;A_64_LEU;A_68_GLN
0.013 -11.000  -6.771   7.394 A_78_VAL;A_80_TYR;A_81_ALA;A_90_GLU;A_92_PHE;A_105_SER;A_106_GLY;A_107_ALA;A_108_ARG;A_109_VAL;A_110_ALA;A_111_LEU
0.012  14.058  10.146 -16.133 A_457_MET;B_295_HIS;B_315_PHE;B_316_ASN;B_317_ASP;B_333_LYS;G_63_ASN;G_65_ALA
0.011 -35.341  17.477  -0.812 A_291_PRO;A_293_PHE;A_294_ILE;A_300_SER;A_362_TYR;A_411_TYR;A_412_LEU;A_413_PRO
0.011 -35.734   9.824   6.297 A_289_VAL;A_292_ALA;A_293_PHE;A_346_GLN;A_357_VAL;A_358_ASN;A_359_LEU;A_360_ALA;A_409_ILE
0.011  35.545   0.032   1.085 B_49_MET;B_50_MET;B_99_ILE;B_154_ARG;B_155_ALA;B_204_GLN;B_208_HIS;B_240_LEU
0.010  19.129  20.963  20.633 B_192_TYR;B_218_ARG;B_219_PHE;B_232_LEU;B_285_ARG
>1jni
0.961  -6.911  -0.767   2.179 A_41_VAL;A_43_HIS;A_57_CYS;A_61_HIS
0.043   7.193   3.233   2.818 A_63_PRO;A_74_ILE;A_75_SER;A_76_PRO;A_77_THR;A_78_HIS;A_79_PHE;A_80_MET;A_90_SER;A_91_SER;A_92_PRO
0.025   0.360   1.776  -6.121 A_50_VAL;A_51_THR;A_54_VAL;A_55_ASN;A_58_LEU;A_92_PRO;A_94_ARG;A_95_TYR;A_96_PHE;A_97_CYS
0.020  -0.438   2.652   8.198 A_61_HIS;A_62_SER;A_63_PRO;A_66_SER;A_71_ALA;A_72_THR;A_73_ARG;A_74_ILE;A_75_SER
>1joc
0.287  30.548  11.888  -3.505 B_1349_TRP;B_1352_ASP;B_1371_ARG;B_1372_HIS;B_1373_HIS;B_1375_ARG;B_1380_ILE
0.252  30.174 -10.877  -1.312 A_63_TRP;A_85_ARG;A_86_HIS;A_87_HIS;A_88_CYS;A_89_ARG;A_114_ARG
0.074  11.677  -2.155  -0.187 A_54_LYS;A_55_HIS;A_58_ALA;A_61_ARG;B_1341_HIS;B_1344_ALA;B_1345_LEU
0.037  18.949   3.330  -1.028 A_90_GLN;A_107_PRO;A_108_SER;B_1344_ALA;B_1347_ARG;B_1375_ARG;B_1376_GLN;B_1377_CYS;B_1378_GLY
0.018  21.064  11.966  -2.764 B_1348_LYS;B_1350_ALA;B_1355_VAL;B_1359_MET;B_1373_HIS;B_1377_CYS;B_1378_GLY;B_1379_ASN;B_1380_ILE;B_1381_PHE
0.016  29.524   4.924   2.708 A_108_SER;B_1373_HIS;B_1374_CYS;B_1375_ARG;B_1389_ASN;B_1398_PRO;B_1399_VAL;B_1400_ARG;B_1401_VAL
0.014  20.759 -11.012   4.954 A_62_LYS;A_63_TRP;A_64_ALA;A_73_MET;A_91_CYS;A_92_GLY;A_93_ASN;A_94_ILE
>1jq3
0.811 -18.410 -16.674 -13.524 D_62_LEU;D_97_ILE;D_98_GLY;D_99_GLY;D_100_GLY;D_121_GLU;D_122_VAL;D_170_ASP;D_171_SER;D_172_THR;D_177_GLY;D_182_LEU
0.802  18.649 -15.979  16.153 C_97_ILE;C_98_GLY;C_99_GLY;C_120_CYS;C_121_GLU;C_122_VAL;C_171_SER;C_172_THR;C_173_ASP;C_174_PRO;C_182_LEU
0.754 -18.947  15.564  12.054 A_62_LEU;A_67_MET;A_97_ILE;A_98_GLY;A_99_GLY;A_100_GLY;A_101_ASP;A_121_GLU;A_170_ASP;A_171_SER;A_172_THR
0.476  18.313  10.676 -10.766 B_65_ILE;B_66_THR;B_67_MET;B_76_TYR;B_170_ASP;B_204_GLU;B_206_GLU;B_239_TYR;B_244_TRP
0.182   0.359   1.106   5.662 A_20_PHE;A_22_TYR;B_15_GLN;B_18_TRP;B_31_PHE;C_20_PHE;C_22_TYR;D_18_TRP
0.087  16.760  -5.458  10.626 C_21_GLU;C_65_ILE;C_66_THR;C_174_PRO;C_206_GLU;C_207_ASP;C_211_ASP;C_214_TRP;C_240_PRO;C_244_TRP
0.082   1.405 -23.333   8.401 C_39_TYR;C_40_SER;C_41_GLY;C_42_GLN;D_8_GLU;D_9_ARG;D_11_LEU;D_36_ARG
0.039 -18.902   7.364   8.654 A_65_ILE;A_66_THR;A_67_MET;A_76_TYR;A_171_SER;A_173_ASP;A_204_GLU;A_206_GLU;A_239_TYR;A_240_PRO;A_244_TRP
0.031  17.542  18.449 -15.303 B_46_GLN;B_97_ILE;B_98_GLY;B_99_GLY;B_100_GLY;B_120_CYS;B_121_GLU;B_122_VAL;B_123_ASP;B_126_VAL
0.024   6.388  -4.215   8.169 B_31_PHE;C_20_PHE;C_21_GLU;C_22_TYR;C_23_TYR;C_64_GLY;D_15_GLN;D_16_HIS
0.022  33.745  -0.251  -0.593 B_233_LEU;B_235_PHE;B_281_ALA;B_282_SER;B_284_ALA;C_233_LEU;C_235_PHE;C_278_VAL;C_281_ALA;C_282_SER;C_284_ALA
0.010  38.586   2.336   7.272 B_277_GLU;C_230_ARG;C_231_VAL;C_282_SER;C_283_PHE;C_284_ALA;C_285_LEU
0.010  -7.424 -22.429   7.636 D_36_ARG;D_38_ILE;D_52_GLU
>1jq5
0.560   0.519  -4.035   0.301 A_100_ASP;A_122_THR;A_123_ASP;A_124_ALA;A_131_VAL;A_173_ASP;A_256_HIS;A_259_HIS;A_274_HIS
0.056  -7.400   3.375   8.287 A_42_VAL;A_94_GLY;A_95_GLY;A_96_GLY;A_118_THR;A_119_ALA;A_121_SER;A_166_LEU
0.012   4.343  -8.863   8.298 A_133_TYR;A_137_GLY;A_139_PHE;A_259_HIS;A_262_PHE;A_263_THR;A_270_HIS;A_277_LYS
>1jqe
0.694 -13.275  -1.957  -3.440 A_59_ILE;A_60_GLY;A_61_GLY;A_62_GLY;A_88_VAL;A_89_GLU;A_90_PRO;A_142_ILE;A_143_GLN;A_144_MET;A_147_TYR
0.608  24.434   6.097  -4.483 B_59_ILE;B_60_GLY;B_61_GLY;B_62_GLY;B_89_GLU;B_90_PRO;B_94_GLN;B_142_ILE;B_143_GLN;B_144_MET;B_147_TYR
0.536  17.059  11.267   0.091 B_28_GLU;B_143_GLN;B_146_TYR;B_147_TYR;B_173_VAL;B_179_TRP;B_243_PHE
0.460 -22.683   2.899  -4.675 A_146_TYR;A_147_TYR;A_179_TRP;A_183_TRP;A_196_CYS;A_243_PHE;A_246_GLU
0.084  17.563  30.659   3.935 B_238_ASP;B_239_LEU;B_241_TRP;B_242_ASP;B_250_PHE;B_251_ASN;B_252_ALA
0.034  22.573  17.606  -3.211 B_14_LYS;B_15_TYR;B_16_VAL;B_18_SER;B_19_PHE;B_243_PHE
0.019 -19.658  11.522  -6.414 A_14_LYS;A_15_TYR;A_18_SER;A_239_LEU;A_242_ASP;A_243_PHE;A_248_CYS
0.018   4.370  -1.840   3.249 A_99_LYS;A_113_PHE;A_114_ALA;A_115_TRP;B_201_SER;B_217_CYS;B_218_TYR;B_219_ASP;B_286_SER
>1js3
0.795  12.960   1.888  -1.694 A_101_ILE;A_103_PHE;A_353_LEU;A_354_GLY;B_149_SER;B_192_HIS;B_300_ASN;B_303_LYS
0.793 -13.421   2.288   1.440 A_149_SER;A_192_HIS;A_300_ASN;A_303_LYS;B_103_PHE;B_353_LEU
0.051  27.675   8.643   9.883 B_214_LYS;B_215_PHE;B_216_ALA;B_250_SER;B_251_PHE;B_252_ASP;B_253_ASN;B_287_LEU
0.041   0.662  -0.192   0.459 A_146_GLY;A_150_GLU;A_310_ASP;A_352_PRO;A_358_ARG;B_146_GLY;B_147_SER;B_150_GLU;B_309_PHE;B_310_ASP;B_358_ARG
0.013 -21.668   1.725   9.126 A_79_TYR;A_435_LEU;A_436_VAL;A_437_PRO;A_438_CYS;A_447_ARG
0.010  19.954   2.991  -5.549 B_79_TYR;B_246_THR;B_436_VAL;B_437_PRO;B_447_ARG
>1jtv
0.422   0.245  -5.113  -0.317 A_9_GLY;A_12_SER;A_90_ASN;A_91_ALA;A_92_GLY;A_93_LEU
0.188  -9.742  -2.276  -3.355 A_152_ASN;A_155_TYR;A_218_TYR;A_222_SER
0.069 -22.805  -1.082   3.864 A_98_PRO;A_150_PRO;A_151_PHE;A_211_THR;A_214_ARG;A_215_PHE;A_284_PHE
0.045 -16.167   3.515  -1.540 A_148_GLY;A_149_LEU;A_150_PRO;A_152_ASN;A_218_TYR;A_275_TYR;A_279_MET;A_283_VAL
0.037 -17.837 -10.434  -0.539 A_96_LEU;A_195_LYS;A_198_GLY;A_203_VAL;A_215_PHE;A_219_LEU
>1jv1
0.329 -31.242  19.221 -16.322 A_17_HIS;A_203_SER;A_208_ILE;A_209_ILE;A_210_LEU;A_360_TYR;A_361_VAL;A_362_ASP
0.303 -20.936   0.256  -2.813 A_111_GLY;A_223_ASN;A_251_CYS;B_455_LYS
0.187  47.365  -9.863 -21.672 B_3_ILE;B_4_ASN;B_6_LEU;B_7_LYS;B_19_LEU;B_22_TRP;B_34_TYR
0.147  21.457   0.923  -2.934 B_108_LEU;B_110_GLY;B_111_GLY;B_222_GLY;B_223_ASN;B_379_GLU
0.130  -7.806  -1.719  20.351 A_77_LEU;A_82_ARG;A_320_ARG;A_324_ASN;A_396_GLU
0.116  12.679  24.025   9.820 B_91_GLU;B_95_LEU;B_146_LEU;B_149_VAL;B_262_PRO;B_472_TYR;B_475_GLU
0.101  31.459 -17.455 -17.954 B_17_HIS;B_20_ARG;B_207_LYS;B_208_ILE;B_209_ILE;B_210_LEU;B_360_TYR;B_361_VAL;B_362_ASP
0.053 -12.767 -24.319  11.057 A_91_GLU;A_95_LEU;A_146_LEU;A_149_VAL;A_153_TYR;A_262_PRO;A_263_ARG;A_475_GLU
0.038   9.606 -18.053  -9.444 A_441_ILE;A_442_ASP;A_443_GLU;A_448_LEU;A_460_VAL;A_461_PRO;A_462_ILE;A_487_HIS;A_488_ALA;A_489_PRO
0.035  21.988  -2.502 -10.426 A_455_LYS;A_456_ASP;B_111_GLY;B_112_GLN;B_113_GLY;B_114_THR;B_169_ARG;B_219_ALA;B_220_PRO;B_377_LYS
0.015 -14.142  10.524  -3.683 A_304_TYR;B_451_ILE;B_452_PRO;B_453_ARG;B_454_LEU;B_455_LYS;B_459_ASP
0.015 -28.139 -10.589  19.838 A_245_TRP;A_268_CYS;A_272_GLY;A_273_ALA;A_274_ASP;A_275_CYS;A_332_PHE;A_334_THR;A_391_LYS
0.015  23.976  -9.078  10.712 B_61_HIS;B_65_VAL;B_300_GLN;B_301_VAL;B_302_VAL;B_306_GLU;B_352_HIS;B_384_ASP
0.014   6.833  -9.941  -2.032 A_427_SER;A_450_ALA;A_451_ILE;A_452_PRO;A_454_LEU;A_461_PRO;A_462_ILE;B_286_THR;B_413_ASN
0.013 -27.887  10.054 -11.979 A_199_LEU;A_200_PRO;A_201_ALA;A_217_SER;A_218_MET;A_219_ALA;A_358_ILE;A_359_PRO
0.013  41.504  -8.617 -27.726 B_21_PHE;B_22_TRP;B_23_ASN;B_26_GLU;B_28_ALA;B_29_GLN;B_30_GLN;B_33_LEU
0.011  15.501 -11.666  -5.316 A_449_PRO;A_452_PRO;A_453_ARG;A_454_LEU;A_455_LYS;A_459_ASP;B_355_GLN;B_356_LYS
0.011  -5.728   9.289  -1.673 A_286_THR;A_413_ASN;A_415_LYS;B_423_HIS;B_427_SER;B_452_PRO;B_454_LEU;B_461_PRO
>1jyl
0.725  11.335  14.540  -1.859 C_11_LEU;C_12_ALA;C_13_ALA;C_14_GLY;C_28_LYS;C_87_ASN;C_105_ASP;C_106_ALA;C_107_ASP
0.514 -22.186   6.195  -3.306 B_11_LEU;B_12_ALA;B_14_GLY;B_28_LYS;B_87_ASN;B_105_ASP;B_106_ALA;B_107_ASP
0.344 -28.017   4.800   3.012 B_105_ASP;B_135_GLU;B_136_TRP;B_159_LEU;B_160_SER;B_161_GLY;B_192_ASP
0.341  28.859  -3.197   2.307 D_11_LEU;D_28_LYS;D_87_ASN;D_105_ASP;D_106_ALA;D_107_ASP
0.336  14.019  22.580  -5.172 C_105_ASP;C_136_TRP;C_159_LEU;C_161_GLY;C_190_TYR;C_192_ASP
0.321 -14.955 -19.095   3.690 A_31_LEU;A_106_ASN;A_107_ASN;A_125_ASP;A_127_ASP;A_210_TYR;A_212_ASP
0.109  18.540  36.993  -1.813 C_126_SER;C_128_TYR;C_138_LEU;C_140_TYR;C_156_GLY;C_157_ARG;C_158_ILE;C_206_VAL;C_208_GLU
0.082  -5.884 -13.465  -4.435 A_128_ASN;A_149_ARG;A_234_ILE;A_235_TYR;A_236_GLU;A_237_ILE;A_242_ASP
0.076  23.648  -8.078  -1.718 D_105_ASP;D_135_GLU;D_136_TRP;D_158_ILE;D_159_LEU;D_160_SER;D_161_GLY;D_162_VAL;D_192_ASP;D_216_GLU
0.070  20.753  -9.908   5.533 D_108_ASN;D_129_ARG;D_135_GLU;D_158_ILE;D_214_ILE;D_215_TYR;D_216_GLU;D_217_ILE
0.056  22.370  23.391   3.103 C_129_ARG;C_214_ILE;C_215_TYR;C_216_GLU;C_217_ILE
0.048   8.274 -21.435  -2.216 A_148_TYR;A_176_GLY;A_177_ARG;D_128_TYR
0.028 -21.959 -10.630   4.321 A_33_ALA;A_34_GLY;A_35_LEU;A_36_GLY;A_37_THR;A_43_THR;A_80_TYR
0.020 -37.536   4.547  -4.425 B_127_VAL;B_128_TYR;B_129_ARG;B_158_ILE;B_214_ILE;B_215_TYR;B_216_GLU
0.016   0.159  11.659 -12.304 C_81_LYS;C_85_TYR;C_89_TYR;C_92_TYR;C_181_TYR;C_186_PHE
0.015 -21.333  -1.893  -9.234 A_42_LEU;B_16_GLY;B_17_THR;B_18_ARG;B_19_LEU;B_20_ARG;B_218_ASP
0.012  11.397   0.291  -4.159 C_15_LEU;C_60_TYR;C_61_LEU;C_82_TYR;D_134_ASN;D_151_VAL;D_152_ASP
>1jz8
0.837  27.345  25.529  -1.260 D_102_ASN;D_201_ASP;D_391_HIS;D_418_HIS;D_461_GLU;D_502_MET;D_503_TYR;D_537_GLN;D_540_HIS;D_568_TRP;D_604_ASN;D_999_TRP
0.695  27.808 -25.919   1.043 C_102_ASN;C_201_ASP;C_461_GLU;C_503_TYR;C_537_GLN;C_540_HIS;C_568_TRP;C_604_ASN;C_999_TRP
0.620 -27.743  25.145   0.626 A_102_ASN;A_201_ASP;A_418_HIS;A_461_GLU;A_502_MET;A_503_TYR;A_537_GLN;A_540_HIS;A_568_TRP;A_604_ASN;A_999_TRP
0.614 -27.632 -25.021   0.860 B_102_ASN;B_201_ASP;B_418_HIS;B_461_GLU;B_502_MET;B_503_TYR;B_537_GLN;B_540_HIS;B_999_TRP
0.480 -50.496  -7.418  -4.624 B_907_PRO;B_939_CYS;B_956_GLN;B_988_GLY;B_989_PHE;B_990_HIS
0.450  50.214  -7.468   5.514 C_907_PRO;C_910_LEU;C_939_CYS;C_956_GLN;C_988_GLY;C_989_PHE;C_990_HIS
0.379 -42.955  11.976  20.867 A_618_THR;A_717_TRP;A_901_GLY;A_902_PRO;A_903_GLN;A_912_ALA;A_913_ALA;A_914_CYS
0.279 -50.407   7.585   3.729 A_907_PRO;A_956_GLN;A_988_GLY;A_989_PHE;A_990_HIS;A_1009_LEU
0.240  74.591 -10.405  14.929 C_754_LYS;C_756_TRP;C_861_SER;C_862_GLY;C_863_GLN;C_864_MET;C_1020_TRP;C_1021_CYS;C_1022_GLN
0.202  26.031 -12.494  27.721 C_304_GLU;C_380_LYS;C_642_TYR;C_645_ARG;C_650_GLU;C_702_GLN;C_708_TRP
0.169  41.962 -11.596  22.345 C_618_THR;C_699_ARG;C_714_ILE;C_717_TRP;C_901_GLY;C_902_PRO;C_912_ALA;C_914_CYS
0.109  73.983  14.381 -14.560 D_754_LYS;D_756_TRP;D_770_ILE;D_862_GLY;D_948_PRO;D_949_HIS;D_1020_TRP;D_1021_CYS;D_1022_GLN;D_1023_LYS
0.091 -33.205  45.544  10.789 A_91_GLN;A_92_MET;A_93_HIS;A_94_GLY;A_98_PRO;A_575_LEU;A_576_ILE;A_577_LYS;A_592_PHE
0.088 -26.453  12.767  27.385 A_304_GLU;A_380_LYS;A_626_PHE;A_642_TYR;A_645_ARG;A_650_GLU;A_702_GLN;A_708_TRP
0.082  41.691  12.947 -21.556 D_618_THR;D_621_LYS;D_699_ARG;D_717_TRP;D_902_PRO;D_903_GLN;D_912_ALA;D_914_CYS
0.063  49.826   7.522  -4.289 D_907_PRO;D_956_GLN;D_988_GLY;D_989_PHE;D_990_HIS;D_1007_PHE;D_1009_LEU
0.055 -74.324  13.294  14.258 A_754_LYS;A_756_TRP;A_768_MET;A_770_ILE;A_862_GLY;A_863_GLN;A_864_MET;A_1020_TRP;A_1021_CYS;A_1022_GLN
0.048 -63.405  -2.161 -11.569 B_942_ARG;B_952_ARG;B_953_GLY;B_954_ASP;B_1017_GLN;B_1019_VAL
0.040  43.602  31.217   3.999 D_599_ARG;D_600_GLN;D_793_ILE;D_796_SER;D_797_GLU;D_931_PHE
0.040 -10.806  30.892  26.839 A_32_PRO;A_45_ASP;A_310_ARG;A_327_ALA;A_400_THR;A_404_ARG;A_450_HIS
0.039  -4.696 -28.377  13.080 B_428_ASP;B_429_ASP;B_430_PRO;C_224_ASP;C_226_HIS;C_245_GLN;C_288_ARG;C_445_GLN
0.038  25.881  12.409 -26.884 D_303_ALA;D_304_GLU;D_380_LYS;D_626_PHE;D_642_TYR;D_645_ARG;D_650_GLU;D_702_GLN;D_708_TRP
0.033 -12.963   7.864  29.410 A_298_PRO;A_299_LYS;A_300_LEU;A_301_TRP;A_305_ILE;A_307_ASN;A_345_ASN;A_644_PHE
0.033   4.229 -28.232 -13.379 B_224_ASP;B_226_HIS;B_243_GLU;B_245_GLN;B_288_ARG;B_445_GLN;B_448_ARG;C_428_ASP;C_429_ASP;C_430_PRO
0.030   5.241  53.306  -4.260 A_13_ARG;D_13_ARG;D_15_ASP;D_16_TRP;D_24_LEU;D_151_HIS;D_153_TRP;D_158_TRP;D_161_TYR
0.029  28.618  28.685 -11.234 D_355_ASN;D_356_ARG;D_357_HIS;D_358_GLU;D_359_HIS;D_390_SER;D_569_ASP;D_570_TRP;D_571_VAL;D_572_ASP;D_573_GLN
0.028   9.509 -34.322  27.407 C_32_PRO;C_33_PHE;C_34_ALA;C_36_TRP;C_45_ASP;C_51_LEU
0.028  73.206  -1.261  -4.070 C_835_LEU;C_837_THR;C_855_THR;D_857_ARG
0.028  47.018 -12.649 -13.779 C_809_ARG;C_874_SER;C_875_ASP;C_876_THR;C_877_PRO;C_878_HIS
0.027 -27.811  28.372 -11.013 D_281_GLU;D_282_ARG
0.027  -4.665  53.441   5.032 A_15_ASP;A_24_LEU;A_151_HIS;A_153_TRP;A_158_TRP;A_160_GLY;A_161_TYR;D_13_ARG
0.027 -72.688  -1.529   3.943 A_857_ARG;B_835_LEU;B_837_THR;B_854_LYS;B_855_THR
0.025 -25.309 -12.751 -26.722 B_303_ALA;B_304_GLU;B_380_LYS;B_626_PHE;B_642_TYR;B_645_ARG;B_702_GLN;B_708_TRP
0.025  40.446   7.573  -5.522 D_547_GLY;D_548_GLY;D_549_PHE;D_550_ALA;D_551_LYS;D_907_PRO;D_908_ASP;D_909_ARG;D_1006_GLU;D_1007_PHE
0.023  40.208  -9.040   6.444 C_546_LEU;C_547_GLY;C_548_GLY;C_549_PHE;C_550_ALA;C_551_LYS;C_619_GLU;C_906_TYR;C_907_PRO;C_908_ASP;C_909_ARG;C_910_LEU;C_911_THR;C_1007_PHE
0.021 -73.163 -13.469 -15.140 B_754_LYS;B_756_TRP;B_768_MET;B_770_ILE;B_862_GLY;B_948_PRO;B_949_HIS;B_950_GLN;B_1020_TRP;B_1021_CYS;B_1022_GLN;B_1023_LYS
0.021  47.966 -29.567  -4.958 C_788_PRO;C_793_ILE;C_807_VAL;C_811_LYS;C_931_PHE;C_968_MET
0.020  28.161 -28.299 -10.925 B_282_ARG
0.020 -71.310   4.715 -11.999 A_824_GLN;A_839_ALA;A_853_ARG;B_729_THR;B_730_LEU;B_731_PRO
0.018 -28.418 -27.946 -11.506 B_355_ASN;B_356_ARG;B_357_HIS;B_358_GLU;B_359_HIS;B_390_SER;B_569_ASP;B_570_TRP;B_571_VAL;B_572_ASP;B_573_GLN
0.018  72.233   4.031  11.031 C_731_PRO;D_824_GLN;D_839_ALA;D_853_ARG
0.017 -28.089 -28.098  10.704 B_103_VAL;C_282_ARG
0.017 -46.927  11.160 -12.984 A_874_SER;A_875_ASP;A_876_THR;A_877_PRO;A_878_HIS
0.017  12.477   7.643 -30.390 D_298_PRO;D_299_LYS;D_300_LEU;D_307_ASN
0.016  41.589 -40.822   4.956 C_577_LYS;C_585_TRP;C_586_SER;C_587_ALA;C_588_TYR;C_591_ASP;C_972_HIS;C_974_HIS
0.016  82.543  20.147  -4.918 D_748_CYS;D_749_ILE;D_755_ARG;D_756_TRP;D_757_GLN;D_769_TRP
0.016  27.259 -19.537 -10.493 B_281_GLU;C_512_PHE
0.015 -41.463   7.847   5.215 A_548_GLY;A_907_PRO;A_908_ASP;A_909_ARG;A_1006_GLU;A_1007_PHE
0.015  56.252  -2.908  11.335 C_940_GLY;C_941_THR;C_942_ARG;C_953_GLY;C_954_ASP;C_955_PHE;D_1013_ARG
0.015 -72.257  -0.898  -4.191 A_855_THR;B_835_LEU;B_855_THR;B_857_ARG;B_865_ALA;B_867_THR
0.015  33.751  44.594 -12.915 D_91_GLN;D_92_MET;D_93_HIS;D_361_PRO;D_362_LEU;D_575_LEU;D_576_ILE;D_577_LYS;D_578_TYR;D_592_PHE
0.014  39.839  34.026 -14.555 D_361_PRO;D_574_SER;D_576_ILE;D_586_SER;D_608_PHE;D_609_ALA;D_610_ASP;D_930_VAL;D_973_ARG
0.014 -10.371 -24.030  19.432 C_243_GLU;C_276_GLY;C_277_GLU;C_279_ILE;C_285_TYR;C_288_ARG;C_289_VAL;C_290_THR
0.014 -43.057 -36.234 -14.096 B_576_ILE;B_584_PRO;B_585_TRP;B_586_SER;B_930_VAL;B_973_ARG
0.013  41.573  41.121  -3.995 D_577_LYS;D_585_TRP;D_587_ALA;D_588_TYR;D_589_GLY;D_590_GLY;D_591_ASP;D_592_PHE;D_972_HIS;D_974_HIS
0.013  33.625 -45.031  11.731 C_91_GLN;C_92_MET;C_93_HIS;C_94_GLY;C_361_PRO;C_362_LEU;C_575_LEU;C_576_ILE;C_577_LYS;C_592_PHE
0.012 -40.960  32.828  -2.706 A_588_TYR;A_599_ARG;A_600_GLN;A_793_ILE;A_796_SER;A_797_GLU;A_931_PHE
0.012  71.950  -4.438 -11.551 C_824_GLN;C_839_ALA;C_853_ARG;D_729_THR;D_730_LEU;D_731_PRO
0.012  40.887  -4.664  18.093 C_622_HIS;C_717_TRP;C_718_GLN;C_719_GLN;C_911_THR;C_912_ALA;C_913_ALA;C_914_CYS
0.012 -71.970   3.351  11.461 A_857_ARG;A_859_ASP;A_861_SER;A_863_GLN;A_864_MET;A_865_ALA;A_952_ARG;A_1019_VAL
0.012  -9.784 -33.978 -27.338 B_32_PRO;B_33_PHE;B_34_ALA;B_36_TRP;B_45_ASP;B_51_LEU
0.011  21.926 -24.463  -4.289 B_281_GLU;C_418_HIS;C_423_MET;C_461_GLU;C_462_SER;C_487_GLU;C_502_MET
0.011 -55.758 -29.043 -14.037 B_922_LEU;B_923_SER;B_926_TYR;B_960_SER;B_961_ARG;B_962_TYR;B_978_ALA
0.011  22.712  -8.080  21.100 C_304_GLU;C_350_LEU;C_352_ARG;C_385_ASN;C_626_PHE;C_641_GLU;C_642_TYR;C_643_LEU
0.010  80.267  -4.684  13.091 C_734_SER;C_736_ALA;C_737_ILE;C_738_PRO;C_751_LEU;C_832_ASP;C_833_ALA;C_858_ILE;C_859_ASP;C_860_GLY;C_861_SER;C_862_GLY;C_863_GLN
0.010 -63.879   2.653  12.465 A_942_ARG;A_952_ARG;A_953_GLY;A_954_ASP;A_1017_GLN;A_1019_VAL
>1k0d
0.899  30.443  10.347   3.772 A_30_ASN;A_66_ASN;A_68_ASN;A_70_ARG;A_71_VAL;A_72_PRO;A_86_GLU;A_87_SER
0.896 -32.717  -8.963  -0.757 D_28_ALA;D_30_ASN;D_70_ARG;D_71_VAL;D_72_PRO
0.619  17.765  -7.407   1.695 B_30_ASN;B_66_ASN;B_70_ARG;B_71_VAL;B_72_PRO
0.388 -22.117   8.694   8.265 C_30_ASN;C_66_ASN;C_68_ASN;C_70_ARG;C_71_VAL;C_72_PRO;C_86_GLU;C_87_SER
0.073   3.998  -0.879   5.155 B_137_LEU;B_142_PHE;B_228_ARG;C_251_PRO
0.042   4.716 -15.084   4.697 B_25_HIS;B_26_ARG;B_50_LEU;B_51_ASP;B_52_PHE;B_53_ASN;B_54_LEU;C_203_TYR
0.041  -2.092  12.791  -2.665 B_232_ASN;B_234_LYS;B_235_ILE;C_18_GLU;C_19_GLY;C_20_TYR;C_42_GLY;C_43_PHE;C_44_HIS
0.022  28.261  12.555  11.927 
0.020   6.239  -0.987  -3.286 B_29_PRO;B_32_PHE;B_221_PRO;B_224_ASN;B_225_VAL;B_228_ARG;B_257_LEU
0.019   3.942   7.271  -4.858 B_223_ASN;B_224_ASN;B_225_VAL;B_227_ASP;B_233_ILE
0.018 -25.696   5.416  18.831 C_134_GLY;C_137_LEU;C_138_HIS;C_142_PHE
0.015  44.708  -8.868  14.312 A_240_VAL;A_241_TYR;A_242_LYS;A_243_TRP;A_244_THR;A_245_LYS;A_246_HIS
0.012  45.829  10.231   4.338 A_22_LEU;A_32_PHE;A_35_ALA;A_36_ILE;A_39_SER;A_45_TYR;A_47_THR;A_49_PHE;A_255_LYS;A_256_ALA;A_257_LEU
0.010 -32.308   6.965  12.324 C_70_ARG;C_135_GLN;D_132_MET;D_153_ARG;D_154_TYR;D_157_GLU;D_160_ARG
>1k0g
0.837  19.908  -4.856  -6.413 B_34_LEU;B_36_SER;B_43_TYR;B_46_PHE;B_48_ILE;B_240_PRO;B_241_PHE;B_259_ARG;B_396_TYR;B_404_ASP
0.717 -17.390  -5.952   6.768 A_34_LEU;A_36_SER;A_43_TYR;A_46_PHE;A_48_ILE;A_240_PRO;A_241_PHE;A_259_ARG;A_396_TYR;A_404_ASP
0.113 -26.889   9.106   4.601 A_213_ASN;A_258_GLU;A_366_SER;A_367_ILE;A_391_CYS;A_407_ILE;A_409_ILE;A_410_ARG;A_443_LYS
0.056 -24.717 -21.013   4.727 A_92_ILE;A_93_ARG;A_94_PRO;A_96_HIS;A_398_SER;A_399_PHE;A_400_CYS;A_401_GLY;A_402_ASN
0.055  35.005 -12.122  -5.807 B_92_ILE;B_93_ARG;B_353_HIS;B_398_SER;B_399_PHE;B_400_CYS;B_401_GLY;B_402_ASN
0.044  18.502  12.412  -1.638 B_213_ASN;B_367_ILE;B_390_TRP;B_391_CYS;B_409_ILE;B_410_ARG;B_423_ALA;B_424_GLY;B_425_GLY;B_443_LYS
0.014  29.725  16.866  -9.698 B_211_GLN;B_307_VAL;B_308_ASP;B_309_LEU;B_310_MET;B_365_GLY;B_369_GLY;B_370_ALA
0.014  -1.855   1.366   8.058 A_15_GLN;A_38_TYR;A_238_ARG;B_232_GLN;B_450_GLN;B_452_GLU
0.014  28.428  24.835 -10.085 B_204_LEU;B_209_CYS;B_210_TYR;B_211_GLN;B_370_ALA;B_428_VAL;B_429_ALA
0.012 -30.362   4.538  10.839 A_271_ARG;A_308_ASP;A_309_LEU;A_310_MET;A_343_THR;A_366_SER
>1k3y
0.856  -4.406 -10.103   5.893 A_8_TYR;A_14_ARG;A_53_GLN;A_54_VAL;A_55_PRO;A_219_PHE
0.653   3.744  10.635   4.655 B_9_TYR;B_15_ARG;B_54_GLN;B_55_VAL;B_56_PRO
0.134  -9.971  -3.793   6.311 A_8_TYR;A_12_ARG;A_13_GLY;A_14_ARG;A_15_MET;A_102_GLY;A_103_GLU;A_106_LEU
0.127  11.907   2.801   5.787 B_13_ARG;B_14_GLY;B_15_ARG;B_17_GLU;B_103_GLY;B_106_ILE;B_107_LEU;B_162_GLU;B_166_TYR
0.045  -7.941   0.756  -0.033 A_17_SER;A_67_THR;A_68_ARG;A_71_LEU;A_95_ILE;A_98_ILE;A_99_ALA;A_158_HIS
0.012   0.292   0.887 -11.468 A_72_ASN;A_81_TYR;A_88_ARG;A_92_ASP;B_73_ASN;B_82_TYR;B_89_ARG;B_93_ASP
>1k4m
0.676  23.761   2.659   0.213 B_9_GLY;B_10_GLY;B_11_THR;B_12_PHE;B_40_ASN;B_45_HIS;B_46_ARG;B_110_SER
0.570 -13.432 -24.353  -2.875 A_40_ASN;A_45_HIS;A_85_THR;A_117_TRP
0.350 -14.470  22.877  -2.831 C_40_ASN;C_45_HIS;C_85_THR;C_110_SER;C_113_THR;C_117_TRP
0.299 -17.150  14.209   1.258 C_12_PHE;C_14_PRO;C_16_HIS;C_19_HIS;C_46_ARG;C_134_ARG;C_180_SER;C_181_ALA
0.140  -5.056 -21.106   1.250 A_8_PHE;A_9_GLY;A_10_GLY;A_11_THR;A_12_PHE;A_16_HIS;A_19_HIS;A_46_ARG;A_134_ARG
0.015  11.664  20.272   3.011 B_187_ARG;B_193_SER;B_197_LEU;C_2_LYS;C_3_SER;C_5_GLN;C_100_VAL
>1k6m
0.673  17.888  13.155  -2.066 A_13_ALA;A_14_ARG;A_15_GLY;A_16_LYS;A_17_THR;A_18_TYR;A_19_ILE;A_131_ASN;A_135_VAL;A_391_TYR
0.598  51.633  -4.268   0.032 A_231_ILE;A_289_GLU;A_290_ILE;A_300_TYR;A_314_ARG;A_329_TYR;A_355_GLN;A_356_ALA;A_359_ARG
0.439 -15.554 -10.333   3.944 B_50_PRO;B_51_ALA;B_52_ARG;B_53_GLY;B_54_LYS;B_55_THR;B_56_TYR;B_169_ASN;B_173_VAL;B_174_LYS;B_429_TYR
0.415 -15.137 -18.693   6.699 B_50_PRO;B_54_LYS;B_77_LEU;B_78_GLY;B_81_ARG;B_93_PHE;B_131_ALA;B_132_THR;B_195_ARG;B_199_TYR
0.400   9.795   8.620  -8.886 A_16_LYS;A_39_LEU;A_40_GLY;A_43_ARG;A_55_PHE;A_92_ASP;A_93_ALA;A_94_THR;A_161_TYR
0.321 -50.241   7.915   2.322 B_269_ILE;B_328_ILE;B_338_TYR;B_352_ARG;B_356_LYS;B_367_TYR;B_393_GLN;B_394_ALA;B_397_ARG;B_445_THR
0.021 -28.273 -27.533 -10.820 B_143_LEU;B_146_ALA;B_147_LYS;B_150_GLY;B_151_TYR;B_152_LYS;B_153_VAL
0.020 -34.856 -19.376  -8.128 B_39_ASN;B_40_SER;B_41_PRO;B_42_THR;B_70_THR;B_124_GLY;B_125_HIS;B_126_VAL;B_152_LYS;B_235_ILE
0.019  19.983 -10.643   2.910 A_1_ASN;A_2_SER;A_3_PRO;A_4_THR;A_32_THR;A_87_HIS;A_88_VAL;A_114_LYS;A_195_ASP;A_197_ILE
0.014  28.089  13.037  -0.392 A_18_TYR;A_22_LYS;A_209_HIS;A_210_VAL;A_388_PRO;A_389_VAL;A_390_ALA;A_391_TYR;A_392_GLY
>1k8q
0.871 -30.221  -1.143   3.453 B_66_GLY;B_67_LEU;B_68_LEU;B_153_SER;B_154_GLN;B_326_LEU;B_353_HIS
0.868  31.134   0.798   3.256 A_66_GLY;A_67_LEU;A_68_LEU;A_153_SER;A_154_GLN;A_326_LEU;A_353_HIS
0.058  30.254   5.591  11.355 A_68_LEU;A_213_TYR;A_243_ILE;A_260_LEU;A_263_ASN;A_264_PRO
0.034 -30.260  -5.196  11.417 B_68_LEU;B_213_TYR;B_243_ILE;B_263_ASN;B_264_PRO
0.021 -29.008   4.712  18.012 B_206_ILE;B_207_PHE;B_208_GLY;B_210_LYS;B_211_ILE;B_212_PHE;B_213_TYR;B_214_PRO;B_269_VAL
0.018  11.845   0.446   6.937 A_16_ILE;A_29_GLU;A_30_TYR;A_40_LEU;A_41_GLY;A_42_ILE;A_43_ASP;A_98_ASN;A_103_THR;A_104_TRP;A_105_ALA
0.012 -16.827  -5.871  11.552 B_14_MET;B_15_ASN;B_103_THR;B_104_TRP;B_215_HIS;B_220_GLN;B_261_SER;B_262_HIS
0.011 -29.198 -12.264  18.158 B_218_PHE;B_219_ASP;B_221_PHE;B_222_LEU;B_223_ALA;B_226_VAL;B_227_CYS;B_236_CYS
>1ka1
0.504  -4.234  -5.936  -3.998 A_145_ASP;A_146_GLY;A_241_HIS;A_263_ASP;A_264_SER;A_265_GLN;A_267_LYS;A_281_ARG;A_294_ASP
0.107   3.676  14.471   8.094 A_7_LEU;A_11_THR;A_199_ARG;A_207_PHE;A_217_TRP
0.011 -11.286 -11.844  -2.773 A_240_GLY;A_241_HIS;A_242_SER;A_243_SER;A_281_ARG;A_282_LEU;A_283_PRO;A_284_ILE;A_285_LYS;A_288_TYR;A_290_GLU
>1kao
0.479  -7.828  -5.411   5.983 A_13_GLY;A_14_VAL;A_15_GLY;A_16_LYS;A_17_SER;A_18_ALA;A_19_LEU;A_116_ASN;A_117_LYS;A_147_ALA
>1kb0
0.839 -16.619  12.085  -6.600 A_607_CYS;A_608_HIS;A_619_ILE;A_620_PRO;A_622_LEU;A_625_MET;A_642_ALA;A_646_GLY;A_647_MET;A_648_PRO
0.777  -4.814  -2.907  -1.771 A_116_CYS;A_117_CYS;A_122_ARG;A_167_THR;A_185_GLU;A_245_TRP;A_310_THR
0.319 -13.493   0.714   4.307 A_389_PRO;A_390_TYR;A_416_VAL;A_440_TRP;A_446_PHE;A_544_VAL;A_606_PHE
0.155  20.542  -8.115   4.621 A_35_ASP;A_37_ALA;A_39_THR;A_317_LEU;A_318_ALA;A_319_ASP;A_344_ARG
0.038 -21.860  -0.240   5.342 A_434_PRO;A_445_PHE;A_446_PHE;A_447_ASN;A_448_ALA;A_601_VAL;A_605_VAL
>1kbi
0.861  32.151   2.881   1.827 A_43_HIS;A_44_PRO;A_45_GLY;A_65_LEU;A_66_HIS;A_199_LEU
0.531  18.286  -1.891  -2.574 A_195_SER;A_196_ALA;A_197_THR;A_349_LYS;A_373_HIS;A_374_GLY;A_376_ARG;A_432_GLY
0.428 -22.079   0.442   4.738 B_195_SER;B_196_ALA;B_197_THR;B_349_LYS;B_373_HIS;B_374_GLY;B_376_ARG;B_409_ASP;B_432_GLY;B_433_ARG
0.031  36.417  -5.023   1.111 A_69_ASN;A_70_VAL;A_71_ILE;A_73_LYS;A_74_TYR;A_325_PHE
0.029  29.241  10.089  -6.830 A_45_GLY;A_46_GLY;A_48_ASP;A_286_LEU;A_293_MET;A_296_LYS
0.018   5.011  -6.440   0.192 A_125_LEU;A_192_PHE;A_412_VAL;A_413_ARG;A_414_ARG;A_415_GLY;A_417_ASP;A_418_VAL;A_429_VAL;A_430_GLY;A_431_LEU;A_454_LEU;A_458_ILE
0.016  31.910  16.292   0.686 A_48_ASP;A_49_VAL;A_52_PHE;A_53_ASN;A_97_TYR;A_99_PRO;A_296_LYS;A_299_ASN;A_300_THR
0.014   5.890   4.206  -1.224 A_126_TYR;A_129_GLU;A_158_HIS;A_411_GLY;A_413_ARG
0.012   7.606   9.141  15.728 A_112_LEU;A_115_LEU;A_116_LEU;A_117_PRO;A_122_ILE;A_130_TYR;A_131_LEU;A_442_TYR
0.011 -31.411  12.391  14.522 B_204_ASN;B_207_GLU;B_208_GLY;B_211_ASP;B_439_ASN;B_440_SER;B_442_TYR;B_443_GLY;B_444_ARG
0.010   5.915  11.842 -16.275 A_152_VAL;A_380_PHE;A_488_VAL;B_490_VAL;B_491_PRO;B_492_ASN;B_493_ASP;B_497_ASN
>1kcg
0.515 -19.437  11.975   9.205 A_2_SER;A_3_TYR;A_4_CYS;A_5_GLY;A_13_CYS;A_14_TYR;A_15_LYS;A_16_ASN;B_100_PRO;B_101_LYS;B_102_ASN;B_103_TRP
0.138   7.782 -19.263 -11.792 C_91_LEU;C_115_PHE;C_120_PHE;C_136_GLY;C_140_MET
0.040 -25.481  11.076   0.332 A_3_TYR;B_94_SER;B_95_TYR;B_96_CYS;B_97_GLY;B_98_PRO;B_105_CYS;B_108_ASN
0.035  20.202 -12.976   0.837 C_6_TRP;C_7_TYR;C_8_ASN;C_25_GLN;C_27_GLN;C_96_ARG
0.023   2.371   3.460  -3.625 A_58_LYS;A_59_SER;A_60_TYR;A_101_ALA;A_102_SER;A_107_TYR;C_68_GLU;C_72_ARG;C_153_PHE
0.018  -5.378 -19.194   4.360 B_184_MET;B_185_GLN;B_186_LYS;B_187_GLY;B_200_ILE;B_201_GLU;B_202_ASN;B_205_THR;C_74_ARG
0.018 -26.904  -4.405   0.953 B_133_SER;B_136_LYS;B_138_TYR;B_170_ASP;B_212_MET;B_213_GLN;B_214_ARG
0.015  14.219  11.036  -7.615 A_92_MET;A_93_GLN;A_108_ILE;A_109_GLU;C_160_ARG
0.015  18.612 -11.022  10.221 C_24_VAL;C_25_GLN;C_26_SER;C_32_ASN;C_33_PHE;C_34_LEU;C_35_SER;C_36_TYR;C_45_SER;C_46_MET;C_47_GLY
0.014 -12.324   8.136  -7.448 A_12_ILE;A_20_GLN;A_21_PHE;A_22_PHE;A_23_ASP;B_106_TYR;B_144_ASP;B_145_LEU;B_148_LEU
0.012   8.695  20.640  -7.220 A_29_TYR;A_67_HIS;A_74_TRP;A_94_LYS;A_95_GLY;A_96_ASP;A_97_CYS;A_98_ALA;A_108_ILE;A_109_GLU;A_110_ASN;A_111_CYS
0.011  22.181  -6.445  -5.878 C_6_TRP;C_96_ARG;C_98_SER;C_100_GLU;C_110_SER;C_112_GLN
0.011  25.130   6.392   1.462 C_1_ASP;C_3_HIS;C_101_CYS;C_102_GLU;C_166_LEU;C_167_ARG;C_170_LEU
>1kdg
0.866 -11.641 -10.202   4.140 B_222_VAL;B_223_GLY;B_224_ALA;B_225_GLY;B_246_GLU;B_247_ARG;B_299_GLY;B_300_CYS;B_465_SER;B_466_ALA;B_467_GLY;B_470_GLY;B_471_THR
0.266  12.366   9.518   4.152 A_13_VAL;A_14_GLY;A_15_ALA;A_16_GLY;A_37_GLU;A_90_GLY;A_91_CYS;A_95_GLY;A_256_SER;A_257_ALA;A_258_GLY;A_259_ALA;A_261_GLY;A_512_ASP
0.157  18.894  -4.993  -2.282 A_69_PHE;A_101_GLY;A_103_LEU;A_400_TYR;A_478_SER;A_479_ASN;A_480_HIS;A_523_ASN
0.070  17.159   2.876  -1.661 A_478_SER;A_479_ASN;A_480_HIS;A_481_TRP;A_524_PRO
0.055 -15.755   2.774   1.669 B_278_PHE;B_282_PHE;B_290_TRP;B_305_GLY;B_308_VAL;B_309_ASN;B_310_GLY;B_688_ASN
0.030  12.122 -13.286 -10.884 A_312_ASN;A_314_VAL;A_382_SER;A_383_VAL;A_457_THR;A_467_TYR;A_471_TYR
0.020 -14.382 -20.312   3.493 B_220_ILE;B_221_ILE;B_222_VAL;B_431_VAL;B_462_VAL;B_463_ILE;B_464_LEU;B_465_SER;B_717_LEU;B_718_PHE;B_719_ILE
0.013 -26.821  22.556   6.013 B_358_TYR;B_359_LEU;B_360_GLU;B_361_GLN;B_364_ASN;B_530_ASP
0.010 -16.757   9.588  -2.815 B_278_PHE;B_279_GLU;B_521_ASN;B_586_ARG;B_607_THR
>1kdk
0.647  -8.627   0.952   0.907 A_47_GLY;A_56_PHE;A_96_MET;A_101_VAL;A_117_SER;A_120_LEU;A_128_MET
0.037  17.771   1.366   0.676 A_36_ARG;A_37_THR;A_38_TRP;A_39_ASP;A_86_ASP;A_87_GLY;A_88_ARG;A_151_ASP;A_152_GLY;A_153_CYS
>1kew
0.943 -16.682  -4.386   6.758 A_6_THR;A_7_GLY;A_10_GLY;A_11_PHE;A_32_ASP;A_80_LEU;A_81_ALA;A_82_ALA;A_83_GLU;A_84_SER
0.906  20.693 -10.152  -2.876 B_87_ASP;B_207_LEU;B_224_TYR;B_231_ARG;B_266_ASN;B_297_ARG;B_300_HIS
0.869  17.029   4.590   5.718 B_6_THR;B_7_GLY;B_10_GLY;B_11_PHE;B_12_ILE;B_13_GLY;B_80_LEU;B_81_ALA;B_82_ALA;B_84_SER
0.819 -21.146  10.267  -3.093 A_87_ASP;A_207_LEU;A_224_TYR;A_231_ARG;A_266_ASN;A_297_ARG;A_300_HIS
0.013  19.617  -1.326  -0.293 B_11_PHE;B_84_SER;B_135_GLU;B_196_ASN;B_197_ASN;B_202_HIS;B_206_LYS
>1kgi
0.537  -0.028  10.811  -0.756 B_215_LYS;B_217_LEU;B_308_ALA;D_615_LYS;D_617_LEU;D_708_ALA
0.250   0.062  -6.329  -0.614 A_17_LEU;A_108_ALA;A_109_ALA;A_110_LEU;A_117_SER;A_119_THR;C_508_ALA;C_510_LEU;C_517_SER;C_519_THR
0.198  21.714   0.727  -1.535 A_70_ARG;A_72_GLU;A_90_TYR;A_92_GLU;B_241_TRP;B_270_ARG;B_292_GLU;B_294_VAL
0.057 -22.867   0.486  -0.489 C_441_TRP;C_470_ARG;C_490_TYR;C_492_GLU;D_641_TRP;D_670_ARG;D_690_TYR;D_692_GLU
>1khz
0.620  10.458  -4.684   3.573 A_56_ARG;A_59_ALA;A_77_GLN;A_79_ARG;A_93_GLU;A_96_ALA;A_97_GLY;A_116_GLU
0.419  -9.002  -4.785  -4.096 A_133_SER;A_135_GLY;B_56_ARG;B_59_ALA;B_79_ARG;B_96_ALA;B_97_GLY;B_139_GLU
0.253 -15.801 -11.141  -0.233 A_36_PHE;A_49_VAL;A_50_ARG;A_51_ARG;B_162_GLU;B_163_ASN
0.061   9.475 -17.730   1.687 A_28_PHE;A_29_PHE;B_33_LEU;B_50_ARG;B_51_ARG;B_52_GLU;B_53_ILE
0.044  16.365 -10.121   0.204 A_77_GLN;A_78_ILE;A_79_ARG;A_165_ASP;B_38_HIS;B_49_VAL;B_51_ARG
0.010 -20.957  -6.054  -6.011 B_115_GLU;B_116_GLU;B_157_HIS;B_158_GLY;B_159_LEU;B_160_ALA;B_162_GLU;B_163_ASN;B_164_GLU;B_165_ASP;B_166_ILE
>1kk1
0.784 -17.745  -1.893 -10.051 A_20_ASP;A_21_HIS;A_22_GLY;A_23_LYS;A_25_THR;A_26_LEU;A_113_VAL;A_145_ASN;A_146_LYS;A_181_ALA;A_182_LEU
0.477   4.666  14.652  -3.588 A_43_ARG;A_235_ASP;A_276_GLN;A_277_ALA;A_290_LEU;A_291_VAL;A_292_GLY;A_293_VAL
0.079   8.019  -2.918   6.598 A_102_ALA;A_103_GLY;A_105_SER;A_210_LYS;A_212_LEU;A_357_VAL;A_358_GLY;A_359_THR;A_384_ALA;A_388_ASP;A_389_ARG
>1kl7
0.693  33.110   1.940  -1.161 A_123_PHE;A_124_LYS;A_275_PRO;A_276_SER;A_277_GLY;A_278_ASN;A_279_PHE;A_281_ASP;A_330_ALA;A_331_MET;A_449_THR
0.419 -31.477   1.492   2.805 B_123_PHE;B_124_LYS;B_250_GLN;B_275_PRO;B_276_SER;B_277_GLY;B_278_ASN;B_279_PHE;B_280_GLY;B_281_ASP;B_282_ILE
0.310  25.782 -11.565   0.014 A_25_ILE;A_28_GLY;A_131_VAL;A_135_PHE;A_238_ALA;A_239_VAL;A_240_ASN;A_241_SER;A_243_ASN
0.260 -26.903 -11.291  -0.896 B_131_VAL;B_135_PHE;B_156_VAL;B_238_ALA;B_239_VAL;B_240_ASN;B_241_SER;B_243_ASN
0.026 -29.370  15.168 -10.479 B_114_GLU;B_116_PHE;B_417_TYR;B_418_ILE;B_448_SER;B_451_HIS;B_452_PRO
0.019  33.730  -8.744  -0.328 A_239_VAL;A_240_ASN;A_241_SER;A_278_ASN
0.016  34.451  -9.522 -10.027 A_12_ARG;A_33_GLY;A_35_LEU;A_242_ILE;A_335_ILE;A_337_SER;A_340_GLU;A_367_PHE
>1kmj
0.674   0.711  -0.101   4.903 A_93_GLY;A_94_THR;A_95_THR;A_123_HIS;A_125_ALA;A_202_ALA;A_223_SER;A_225_HIS;A_226_LYS
0.060 -10.676   1.668   9.132 A_28_ASP;A_359_ARG;A_360_THR;A_361_GLY;A_362_HIS;A_363_HIS;A_364_CYS;A_377_MET;A_379_ARG
0.052  23.002 -12.446   2.041 A_54_VAL;A_55_HIS;A_56_ARG;A_66_THR;A_69_MET;A_70_GLU;A_254_SER;A_272_TRP
0.013 -28.331  -8.159   5.851 A_354_TYR;A_356_ILE;A_393_ARG;A_396_THR;A_397_GLY;A_400_ARG
0.012 -16.960  -4.082  10.893 A_348_GLY;A_349_SER;A_351_LEU;A_352_ASP;A_356_ILE;A_357_ALA;A_358_VAL;A_359_ARG;A_360_THR
>1kmm
0.925 -25.047  16.625   5.221 D_113_ARG;D_121_ARG;D_125_PHE;D_127_GLN;D_281_THR;D_282_VAL;D_306_ALA;D_307_MET;D_308_GLY;D_311_ARG
0.720 -20.366 -13.575  -5.858 C_113_ARG;C_125_PHE;C_127_GLN;C_281_THR;C_282_VAL;C_284_ALA;C_306_ALA;C_307_MET;C_308_GLY;C_311_ARG
0.640  19.307  17.057  -3.357 B_113_ARG;B_125_PHE;B_127_GLN;B_259_ARG;B_283_CYS;B_284_ALA;B_306_ALA;B_307_MET;B_308_GLY
0.637  25.156 -15.397   6.549 A_113_ARG;A_125_PHE;A_127_GLN;A_259_ARG;A_281_THR;A_282_VAL;A_284_ALA;A_306_ALA;A_308_GLY;A_311_ARG
0.146  37.784  33.680  16.382 A_335_ALA;A_336_SER;A_337_GLY;A_340_THR;A_341_GLN;A_363_ASN;A_366_GLY;A_367_GLY;A_372_GLN
0.094 -35.807 -32.246  16.234 D_335_ALA;D_336_SER;D_337_GLY;D_338_ALA;D_339_ASP;D_340_THR;D_341_GLN;D_366_GLY
0.089 -48.492  26.689 -15.738 C_335_ALA;C_336_SER;C_337_GLY;C_340_THR;C_341_GLN;C_363_ASN;C_365_GLY;C_366_GLY;C_367_GLY;C_372_GLN
0.085 -10.359 -21.895   6.829 C_171_LEU;C_174_ARG;C_262_ASP;C_263_TYR;C_264_TYR;C_265_ASN
0.067 -10.408 -14.101  -9.036 C_61_ASP;C_62_VAL;C_66_GLU;C_113_ARG;C_115_GLU
0.061  53.771 -19.629 -23.706 B_334_VAL;B_369_PHE;B_373_PHE;B_386_VAL
0.043 -27.618  -0.263   0.078 C_108_ILE;C_109_GLY;C_110_PRO
0.034  26.391   1.727  -0.728 A_108_ILE;A_109_GLY;A_110_PRO;B_108_ILE;B_109_GLY;B_110_PRO;B_126_HIS
0.026  47.801 -24.639 -17.108 B_335_ALA;B_336_SER;B_337_GLY;B_340_THR;B_341_GLN;B_366_GLY;B_372_GLN;B_387_LEU
0.023 -26.949 -16.062  -1.862 C_128_LEU;C_129_GLY;C_148_THR;C_151_TRP;C_152_TRP;C_282_VAL;C_283_CYS;C_284_ALA;C_305_PHE;C_306_ALA;C_307_MET;C_308_GLY
0.022 -56.442  24.622 -18.793 C_335_ALA;C_336_SER;C_337_GLY;C_369_PHE;C_386_VAL;C_387_LEU;C_388_GLY;C_389_GLU;C_391_GLU
0.017 -43.078 -26.896  24.936 D_334_VAL;D_368_ASN;D_369_PHE;D_370_LYS;D_373_PHE;D_386_VAL;D_400_LYS
0.017  25.657 -15.257 -23.799 A_98_LEU;A_99_TYR;A_100_ASN;A_101_GLN;A_298_ARG
0.015  49.846 -12.553 -27.432 B_369_PHE;B_370_LYS;B_373_PHE;B_374_ALA;B_377_ASP;B_400_LYS;B_402_LEU
0.014 -10.674 -26.425  -0.391 C_168_ILE;C_174_ARG;C_225_LEU;C_257_LEU;C_258_VAL;C_259_ARG
0.012  -7.529  14.281  -0.150 C_73_ARG;D_63_VAL;D_64_GLU;D_65_LYS;D_66_GLU;D_67_MET;D_68_TYR;D_69_THR
>1kmv
0.447  -2.229   4.978   3.725 A_30_GLU;A_31_PHE;A_34_PHE;A_115_VAL
0.193  -1.144   6.348  -4.543 A_16_ILE;A_56_THR;A_59_SER;A_115_VAL;A_116_GLY;A_117_GLY;A_118_SER;A_121_TYR;A_146_THR
0.013   2.563 -10.303   6.170 A_3_SER;A_5_ASN;A_40_THR;A_110_ASP;A_111_MET;A_113_TRP;A_132_LYS;A_162_TYR
0.011   9.075   6.765  -8.238 A_52_MET;A_53_GLY;A_54_LYS;A_74_VAL;A_75_LEU;A_76_SER;A_77_ARG;A_90_SER;A_91_ARG;A_120_VAL
>1knm
0.491 -12.617   3.279  -3.590 A_102_ASP;A_103_ALA;A_104_VAL;A_105_GLY;A_106_ASN;A_115_GLN;A_117_TYR;A_124_ASN;A_125_GLN
0.255  -0.295 -12.737  -4.729 A_19_ASP;A_20_VAL;A_21_PRO;A_22_ASP;A_32_GLN;A_33_LEU;A_34_TRP;A_35_ASP;A_37_HIS;A_41_ASN;A_42_GLN
0.254   7.584   6.789  -7.651 A_61_ASP;A_62_ALA;A_63_ALA;A_72_GLN;A_73_ILE;A_74_TYR;A_75_SER;A_77_TRP;A_81_ASN;A_82_GLN
0.011  -3.797   5.541  -7.985 A_30_GLN;A_63_ALA;A_66_SER;A_67_ASN;A_68_GLY;A_69_SER;A_70_LYS;A_71_VAL;A_114_ILE;A_115_GLN;A_116_LEU
>1knw
0.846  -4.395  -4.049   1.382 A_52_ALA;A_54_LYS;A_191_HIS;A_225_GLY;A_226_GLY;A_227_GLY;A_228_LEU;A_268_GLU;A_269_PRO;A_270_GLY;A_271_ARG;A_378_TYR
0.174  21.065   3.939  13.279 A_297_LEU;A_338_ALA;A_339_GLY;A_340_PRO;A_341_LEU;A_342_CYS;A_343_GLU;A_344_SER;A_345_GLY;A_346_ASP;A_347_VAL
0.032   3.248  -1.995   5.642 A_271_ARG;A_307_ARG;A_311_TYR;A_377_ALA;A_378_TYR;A_382_MET
0.021  30.240  -6.306  -3.662 A_319_ALA;A_320_LEU;A_321_ALA;A_322_ALA;A_325_ARG;A_326_SER;A_327_LEU;A_330_ALA;A_362_PRO;A_364_VAL;A_368_ASP
0.019   5.090  12.409  -5.121 A_57_SER;A_58_ASN;A_59_ILE;A_82_ARG;A_394_GLU;A_405_ILE;A_406_ARG
0.016  12.499   7.117  12.923 A_302_PHE;A_303_ASN;A_306_MET;A_310_MET;A_341_LEU;A_343_GLU;A_384_SER;A_386_TYR
0.013  24.183   6.959   4.664 A_282_THR;A_283_GLN;A_284_VAL;A_285_ARG;A_297_LEU;A_298_VAL;A_299_ASP;A_300_ALA;A_340_PRO
>1kny
0.467 -12.831   2.936  -3.461 A_145_GLU;B_37_TYR;B_52_GLU;B_76_GLU;B_78_ASN;B_102_GLN
0.349  16.097  -6.272   4.690 A_39_SER;A_42_ARG;A_46_GLY;A_49_SER;A_187_THR;B_149_LYS;B_152_ASN;B_156_GLN
0.132   1.168  -5.761   3.247 A_98_LEU;A_167_VAL;A_168_GLN;A_171_MET;B_168_GLN
0.108  11.703   2.191   2.860 A_37_TYR;A_52_GLU;A_76_GLU;B_145_GLU
0.036 -22.221  -6.876  -5.055 A_152_ASN;A_156_GLN;B_12_ARG;B_39_SER;B_44_THR;B_45_ASP;B_46_GLY;B_47_PRO;B_48_TYR;B_49_SER;B_50_ASP
0.024  -7.671  -1.923   2.514 A_141_GLU;A_142_GLU;A_145_GLU;A_146_TYR;A_149_LYS
>1kol
0.973  20.074 -11.287   1.614 B_192_ALA;B_193_GLY;B_195_GLY;B_197_VAL;B_198_GLY;B_261_ALA;B_262_VAL;B_263_GLY;B_300_GLY
0.964 -20.364  11.523   1.807 A_192_ALA;A_193_GLY;A_195_GLY;A_197_VAL;A_198_GLY;A_261_ALA;A_262_VAL;A_263_GLY;A_300_GLY
0.034  12.187 -17.319 -13.712 B_287_MET;B_321_ILE;B_323_PHE;B_333_PHE
0.026  12.557 -26.226   0.556 B_236_LEU;B_241_PRO;B_242_LEU;B_243_HIS;B_269_HIS;B_281_THR;B_285_SER;B_288_GLN
0.022  36.918   8.064  -5.407 B_130_ASP;B_131_TRP;B_132_THR;B_133_GLY
0.019  11.687   8.044  -5.579 B_106_MET;B_339_PRO;B_340_VAL;B_341_MET;B_342_LYS;B_343_TYR;B_344_ASN;B_345_ARG;B_346_ALA
0.015 -15.542   0.362 -11.556 A_106_MET;A_107_HIS;A_108_THR;A_109_GLY;A_110_VAL;A_176_HIS;A_335_THR;A_336_GLY;A_337_GLN;A_338_THR;A_339_PRO
0.015  15.329  -1.021 -11.416 B_106_MET;B_107_HIS;B_108_THR;B_109_GLY;B_110_VAL;B_176_HIS;B_335_THR;B_336_GLY;B_337_GLN;B_338_THR;B_339_PRO
0.014  19.915 -22.051   3.886 B_217_ASP;B_218_LEU;B_236_LEU;B_266_ALA;B_267_ARG;B_268_GLY;B_269_HIS;B_273_GLY;B_274_ALA;B_275_LYS;B_276_HIS
>1kpg
0.949  30.177   7.322  -0.617 B_12_VAL;B_16_TYR;B_71_VAL;B_72_GLY;B_73_CYS;B_74_GLY;B_93_LEU;B_94_THR;B_95_LEU;B_99_GLN;B_136_ILE;B_137_GLY;B_138_ALA;B_141_HIS
0.936  10.203 -31.256   4.819 A_12_VAL;A_16_TYR;A_71_VAL;A_72_GLY;A_73_CYS;A_74_GLY;A_93_LEU;A_94_THR;A_95_LEU;A_99_GLN;A_136_ILE;A_137_GLY;A_138_ALA;A_141_HIS
0.880 -13.756  19.771   5.335 D_16_TYR;D_71_VAL;D_72_GLY;D_73_CYS;D_74_GLY;D_93_LEU;D_94_THR;D_99_GLN;D_136_ILE;D_137_GLY;D_138_ALA;D_141_HIS
0.859 -14.609  -4.415 -18.172 C_140_GLU;C_169_ILE;C_195_ILE;C_200_PHE;C_205_LEU
0.782 -22.726 -14.044 -16.721 C_12_VAL;C_71_VAL;C_72_GLY;C_73_CYS;C_74_GLY;C_93_LEU;C_94_THR;C_95_LEU;C_99_GLN;C_137_GLY;C_138_ALA;C_141_HIS;C_142_PHE
0.618   3.666 -31.170  13.011 A_140_GLU;A_141_HIS;A_169_ILE;A_195_ILE;A_200_PHE;A_204_ARG
0.506  34.970  14.108  -9.372 B_140_GLU;B_169_ILE;B_195_ILE;B_200_PHE;B_265_TYR;B_269_CYS
0.449 -21.742  19.459  13.907 D_140_GLU;D_169_ILE;D_195_ILE;D_200_PHE;D_205_LEU
0.018  -6.451 -32.764  29.580 A_174_PRO;A_178_HIS;A_182_LEU;A_183_PRO;A_184_MET;A_185_SER;A_186_PHE;A_187_THR;A_188_PHE;A_189_ALA
0.018  41.051  22.607 -17.101 B_184_MET;B_187_THR;B_188_PHE;B_191_PHE;B_268_GLY;B_272_MET
0.011 -30.331  20.111  21.647 D_184_MET;D_187_THR;D_188_PHE;D_189_ALA;D_191_PHE;D_192_LEU;D_268_GLY;D_272_MET;D_275_ILE;D_277_TYR
0.011 -30.449  16.542  30.070 D_174_PRO;D_178_HIS;D_182_LEU;D_183_PRO;D_184_MET;D_185_SER;D_186_PHE;D_187_THR;D_188_PHE;D_189_ALA
0.011  -6.205 -30.759  20.833 A_187_THR;A_188_PHE;A_189_ALA;A_190_ARG;A_191_PHE;A_192_LEU;A_268_GLY;A_272_MET
0.010  20.181  14.388  10.837 B_76_GLY;B_77_ALA;B_79_MET;B_80_MET;B_81_ARG;B_106_LEU
>1kqf
0.980 -45.956   1.865  -0.608 C_28_VAL;C_32_GLY;C_35_PHE;C_57_HIS;C_58_PRO;C_127_LEU;C_155_HIS
0.919 -66.199   5.179   3.400 C_18_HIS;C_169_HIS;C_183_MET
0.617  11.086  12.592   0.402 A_101_TYR;A_168_GLY;A_448_HIS;A_556_GLY;A_557_PHE;A_583_ASP;A_584_PRO;A_904_TRP
0.496  10.898  -5.555   8.023 A_230_GLY;A_231_GLY;A_232_ASN;A_259_ASP;A_261_ARG;A_410_LEU;A_411_GLY;A_894_THR;A_895_TYR;A_896_ARG;A_1006_LYS
0.415 -72.042  -0.560   1.484 C_110_ASN;C_113_GLN;C_172_MET;C_173_ALA;C_176_VAL
0.261  32.412  -1.533  -4.657 A_209_GLY;A_210_ARG;A_211_GLY;A_466_GLY;A_467_TYR;A_498_TRP;A_737_TRP;A_771_TRP;A_827_MET
0.245 -15.600  -5.564  -9.262 B_32_LYS;B_77_TRP;B_78_THR;B_97_LYS;B_98_ASP;B_99_GLY;B_100_CYS;B_101_MET;B_102_HIS;B_160_CYS;B_161_THR;B_162_LEU;B_224_VAL
0.103  11.810   6.971   8.497 A_558_ASN;A_561_ALA;A_562_SER;A_563_PHE;A_896_ARG;A_902_HIS;A_903_THR;A_974_ILE;A_989_ASN
0.046  10.863  -1.081   0.536 A_53_CYS;A_54_SER;A_236_ALA;A_237_HIS;A_445_LEU;A_446_ARG;A_447_GLY;A_448_HIS;A_896_ARG;A_901_PHE
0.032   0.987   8.289   3.882 A_899_GLU;A_900_HIS;A_901_PHE;A_902_HIS;A_903_THR;A_904_TRP;A_905_THR;A_906_LYS;A_907_HIS;A_908_ALA;A_911_ASN;A_912_ALA;A_975_HIS;A_982_ALA
0.024 -70.478   7.449  11.316 C_9_ARG;C_10_THR;C_11_LYS;C_14_ASP;C_75_PHE;C_78_HIS;C_108_LYS;C_109_TYR
0.019  -1.826  14.751  10.601 A_906_LYS;A_977_GLY;A_978_PHE;A_979_GLU;A_980_GLY;A_981_VAL;A_982_ALA;A_983_ARG;A_984_LYS;A_985_GLY
0.018 -13.733  -7.066 -21.638 B_30_VAL;B_31_ALA;B_123_ASN;B_125_ILE;B_167_VAL;B_171_GLN;B_186_PHE;B_187_GLY
0.018 -17.060 -18.008 -21.061 B_29_GLU;B_188_THR;B_189_LYS;B_190_LYS;B_191_GLU;B_193_LEU
0.016  16.740  12.416 -22.530 A_623_ASP;A_635_TRP;A_637_TRP;A_691_ASP;A_743_TRP;A_748_ASN;A_751_ALA
0.015   0.502 -18.320   5.638 A_262_PHE;A_263_THR;A_265_THR;A_266_ALA;A_267_SER;A_268_VAL;A_269_ALA;A_272_TYR;B_90_LYS;B_91_LEU;B_92_GLU;B_93_TRP
0.014   1.184  14.738  -1.210 A_100_ASP;A_101_TYR;A_102_VAL;A_103_ASN;A_104_SER;A_105_GLU;A_106_ASN;A_107_ARG;A_585_LEU;A_904_TRP;A_907_HIS;A_908_ALA
0.013 -73.908  -0.280  12.245 C_78_HIS;C_106_VAL;C_107_GLY;C_108_LYS;C_109_TYR;C_110_ASN;C_114_LYS;C_197_HIS;C_200_TRP
0.012   9.194  15.156  24.755 A_566_LYS;A_567_ASN;A_601_ASP
0.012   1.346  -1.244   3.557 A_93_PRO;A_94_LYS;A_235_GLU;A_264_ARG;A_896_ARG;A_897_LEU;A_898_THR;A_899_GLU;A_900_HIS;A_915_GLN;A_975_HIS;B_42_CYS
0.012  48.106 -19.267  -4.867 A_343_ASP;A_347_TYR;A_348_ALA;A_350_ARG;A_491_LEU;A_492_ALA
0.011  -1.409 -17.300 -11.536 A_246_GLU;A_249_ASN;A_250_ASN;B_35_ASP;B_38_THR;B_181_THR;B_182_GLY;B_185_HIS;B_199_ARG
0.011 -64.492   0.105  -9.175 B_268_THR;B_269_PHE;B_272_LEU;C_167_LEU;C_168_ILE;C_170_MET;C_171_TYR
0.010  31.055   5.828   5.212 A_190_ASP;A_194_ARG;A_460_LEU;A_461_SER;A_462_THR;A_463_SER;A_534_THR
>1kqp
0.759   9.590  -9.637   2.732 A_133_ASN;A_136_ALA;A_167_PHE;A_168_PHE;A_169_THR;A_173_ASP;A_209_ALA;A_211_LEU;A_223_GLU
0.615 -11.162   6.831   5.792 B_136_ALA;B_167_PHE;B_168_PHE;B_169_THR;B_173_ASP;B_209_ALA;B_210_ASP;B_211_LEU
0.261  15.640  -2.234   5.558 A_44_GLY;A_45_ILE;A_46_SER;A_47_GLY;A_48_GLY;A_51_SER;A_157_THR
0.057  -2.035 -11.626  -1.877 A_170_LYS;A_257_HIS;B_144_TYR;B_152_LEU;B_153_LEU;B_177_ASP
0.044   2.002  11.806   3.313 A_144_TYR;A_147_GLY;A_148_GLY;A_152_LEU;A_153_LEU;A_177_ASP;B_257_HIS
0.042 -16.230   0.404   6.833 B_44_GLY;B_45_ILE;B_46_SER;B_47_GLY;B_48_GLY;B_51_SER
0.012  -9.864   3.953  -3.065 B_157_THR;B_158_ASP;B_159_HIS;B_162_GLU;B_163_ALA;B_167_PHE;B_168_PHE;B_173_ASP;B_174_GLY;B_179_LEU
>1kqr
0.224   1.650   4.898   8.908 A_56_ARG;A_58_LEU;A_97_ASP;A_99_VAL;A_110_TYR;A_129_ILE;A_142_LYS;A_143_TYR;A_144_TYR;A_145_SER
0.033  -9.188   2.350  10.347 A_123_MET;A_125_HIS;A_126_ASN;A_128_LYS;A_130_TYR;A_141_THR;A_143_TYR;A_165_ARG
0.017   4.753  -2.554   4.841 A_60_THR;A_61_ILE;A_94_LYS;A_95_PHE;A_96_ILE;A_97_ASP;A_110_TYR;A_111_GLY;A_112_PRO;A_113_LEU;A_120_TYR;A_132_TYR;A_142_LYS;A_144_TYR
0.015   4.488   4.524  -6.336 A_46_VAL;A_47_VAL;A_48_VAL;A_49_GLU;A_59_ALA;A_60_THR;A_75_THR;A_76_LEU;A_77_PHE;A_155_THR;A_157_PHE
0.014  11.895   4.041   4.470 A_83_ILE;A_84_THR;A_96_ILE;A_97_ASP;A_98_VAL;A_99_VAL;A_107_TYR;A_108_SER;A_109_GLN;A_110_TYR
0.011 -11.918   3.798  -7.042 A_29_PHE;A_30_ASN;A_31_PRO;A_32_PRO;A_37_MET;A_160_PHE;A_162_ILE
>1kqw
0.613   3.612   1.474  -2.519 A_16_PHE;A_38_GLN;A_40_LYS;A_53_THR;A_60_TYR;A_77_LEU;A_119_ILE;A_128_GLN
0.011 -14.577  -4.329   3.298 A_2_ALA;A_4_PHE;A_44_GLN;A_46_GLY;A_47_ASP;A_49_PHE;A_66_ILE;A_88_TRP;A_90_GLY;A_91_ASP;A_92_LYS;A_93_LEU
>1krr
0.374   3.751 -14.244   1.720 A_91_VAL;A_111_SER;A_113_THR;A_114_GLY;A_115_HIS;C_85_ASN;C_105_ALA;C_106_PRO;C_139_TRP;C_142_SER
0.373  11.385  14.910  -4.907 B_63_TRP;B_83_TYR;C_17_ASP;C_127_MET
0.355 -16.708   3.864  -4.456 A_83_TYR;A_85_ASN;B_17_ASP;B_93_ASP;B_127_MET
0.064  10.134   9.985   3.148 B_105_ALA;B_106_PRO;B_139_TRP;B_140_ILE;B_141_GLY;B_142_SER;C_111_SER;C_113_THR;C_114_GLY;C_115_HIS
0.054 -12.625   4.246   9.508 A_139_TRP;A_159_GLY;A_160_ALA;B_128_TYR;B_147_ASN
0.053   6.626 -14.991 -11.507 A_26_ARG;A_30_LYS;C_63_TRP;C_65_GLU;C_83_TYR
0.036 -24.583  -9.280   1.347 A_80_ARG;A_81_ASN;A_99_GLY;A_100_ASP;A_101_ASN;A_102_VAL;A_136_ASN;A_137_ASN
0.019 -23.016  -1.830  -4.786 A_61_ASN;A_81_ASN;A_82_PHE;A_83_TYR;B_124_ASN;B_125_GLY
0.018   3.422 -15.276   9.677 A_114_GLY;A_115_HIS;A_117_VAL;A_128_TYR;A_147_ASN;A_148_PRO;C_139_TRP;C_157_VAL;C_194_PHE
0.015 -26.316  15.431   9.949 A_193_TYR;A_196_ASP;A_197_TYR;A_198_LYS;B_11_ALA;B_12_GLY;B_13_LYS
0.011   7.233 -23.839  -4.890 A_5_MET;A_15_PHE;A_16_THR;A_17_ASP;A_18_MET;A_19_CYS;A_26_ARG;A_124_ASN;A_125_GLY;A_127_MET
0.010  13.135  11.965  12.653 B_139_TRP;B_193_TYR;B_194_PHE;B_195_LYS;C_115_HIS;C_117_VAL;C_128_TYR
>1kt6
0.941   7.334   0.877   4.035 A_36_PHE;A_37_LEU;A_73_MET;A_88_MET;A_90_TYR;A_98_GLN;A_102_ASP;A_121_ARG;A_133_TYR
0.019  -2.263   2.589 -12.393 A_27_MET;A_28_ALA;A_136_VAL;A_143_GLY;A_144_PHE;A_149_GLN;A_152_VAL;A_167_LEU
>1kux
0.416   1.591   6.621  -3.166 A_56_PHE;A_124_LEU;A_125_ALA;A_126_VAL;A_164_LEU;A_168_TYR
0.081  -4.645   6.513   3.338 A_56_PHE;A_64_PRO;A_122_HIS;A_159_MET;A_183_VAL;A_188_PHE
0.015  14.398   4.069   3.333 A_47_GLY;A_50_GLU;A_51_ILE;A_89_ARG;A_90_LEU;A_91_VAL;A_127_HIS
>1kv9
0.863  18.980   6.940   7.384 A_594_CYS;A_595_HIS;A_605_ILE;A_632_GLY;A_633_MET;A_634_PRO;A_636_PHE
0.419   2.518  -2.810   1.819 A_105_CYS;A_106_CYS;A_111_ARG;A_155_THR;A_173_GLU;A_232_TRP;A_382_ASN
0.042  12.155  -2.294  -9.979 A_376_SER;A_377_PRO;A_378_PHE;A_402_VAL;A_403_PRO;A_404_GLY;A_405_VAL;A_425_PHE;A_428_ALA;A_430_ASP;A_431_VAL;A_597_MET
0.013  -4.408  -0.302  -1.307 A_111_ARG;A_232_TRP;A_233_ASP;A_234_SER;A_299_THR;A_300_GLN;A_301_GLN;A_382_ASN;A_383_TRP;A_384_HIS;A_385_SER
>1ky3
0.674   8.819   6.419   3.668 A_18_GLY;A_19_VAL;A_20_GLY;A_21_LYS;A_23_SER;A_24_LEU;A_33_TYR;A_38_LYS;A_126_ASN;A_127_LYS;A_159_ALA
>1kyq
0.440   4.460 -12.182  20.790 B_19_ILE;B_20_GLY;B_21_GLY;B_22_GLY;B_23_GLU;B_24_VAL;B_25_GLY;B_43_SER;B_113_CYS;B_114_ILE;B_115_PRO
0.318  12.204  22.479  -4.746 A_19_ILE;A_20_GLY;A_21_GLY;A_22_GLY;A_23_GLU;A_24_VAL;A_25_GLY;A_112_THR;A_113_CYS;A_114_ILE;A_115_PRO
0.198   7.308  -9.449   3.214 B_149_TYR;B_150_PHE;B_151_GLY;B_152_ALA;B_164_ILE;B_166_THR;B_171_PRO
0.134 -28.419 -22.100 -10.688 C_19_ILE;C_20_GLY;C_21_GLY;C_22_GLY;C_23_GLU;C_24_VAL;C_25_GLY;C_42_VAL;C_43_SER;C_112_THR;C_113_CYS;C_114_ILE;C_115_PRO
0.093 -32.311  -9.219  -1.228 C_138_ASN;C_148_PHE;C_149_TYR;C_150_PHE;C_151_GLY
0.073  21.180   7.099  -4.538 A_150_PHE;A_151_GLY;A_152_ALA;A_166_THR;A_170_SER;A_171_PRO;A_172_ARG;A_174_GLY;A_175_ALA
0.062  -1.728  23.519 -11.605 A_46_LEU;A_51_ILE;A_55_GLY;A_57_PHE;A_73_PHE;A_88_TYR
0.040 -39.266  -5.692  -5.081 C_150_PHE;C_151_GLY;C_152_ALA;C_164_ILE;C_165_SER;C_166_THR;C_171_PRO;C_174_GLY;C_175_ALA
0.032   6.209 -19.166   1.135 A_225_ARG;A_228_THR;B_170_SER;B_171_PRO;B_172_ARG;B_173_PHE
0.023 -15.860 -21.009 -15.559 C_46_LEU;C_51_ILE;C_55_GLY;C_57_PHE;C_73_PHE;C_87_GLU;C_88_TYR;C_89_ILE
0.020   7.064 -13.818  11.452 B_23_GLU;B_24_VAL;B_27_THR;B_28_ARG;B_141_ASP
0.017 -34.676 -14.007  -8.100 C_24_VAL;C_27_THR;C_28_ARG;C_140_ALA;C_141_ASP;C_150_PHE
0.016  -8.113  -2.860 -10.677 B_1_MET;C_79_ASP;C_80_PRO;C_81_THR;C_82_LYS
0.013  25.115  10.927 -10.998 A_172_ARG;B_221_MET;B_222_ASP;B_225_ARG
0.013   0.547 -24.659   2.816 A_204_ARG;A_217_VAL;A_220_ARG;A_221_MET;A_224_ALA
0.013 -27.217  -4.072  -7.619 C_30_TYR;C_31_LYS;C_32_LEU;C_34_PRO;C_35_THR;C_153_ASN;C_155_GLU;C_161_GLN
0.011  14.300 -16.146  29.027 B_46_LEU;B_47_HIS;B_48_LYS;B_49_SER;B_51_ILE;B_52_PRO
0.011  -7.923 -14.428  -8.359 A_198_VAL;C_38_LYS;C_74_ILE;C_75_ASN;C_76_PRO;C_77_ASN;C_78_TRP;C_86_TYR
>1kyz
0.828 -33.467 -21.484  -8.850 E_206_ASP;E_207_VAL;E_208_GLY;E_209_GLY;E_210_GLY;E_230_PHE;E_231_ASP;E_232_LEU;E_252_MET;E_267_ILE
0.825  34.561   6.811 -10.126 C_207_VAL;C_208_GLY;C_209_GLY;C_210_GLY;C_230_PHE;C_231_ASP;C_252_MET;C_264_MET;C_267_ILE
0.631  -5.846  16.770  -0.835 A_176_PHE;A_180_MET;A_269_HIS;A_270_ASP;A_320_MET
0.601   0.765  26.281  -2.724 A_206_ASP;A_207_VAL;A_208_GLY;A_209_GLY;A_210_GLY;A_229_ASN;A_230_PHE;A_231_ASP;A_232_LEU;A_252_MET;A_267_ILE
0.516 -28.482 -10.331  -2.543 E_130_MET;E_131_ASN;E_180_MET;E_183_HIS;E_269_HIS;E_316_ILE;E_319_ILE
0.351  34.652   0.015   0.970 C_130_MET;C_176_PHE;C_180_MET;C_319_ILE;C_320_MET;C_323_HIS
0.096  41.948 -14.425   0.812 C_115_LEU;C_124_ILE
0.075  34.632  -7.835   8.597 C_131_ASN;C_132_GLN;C_137_MET;C_140_TRP;C_319_ILE
0.059  36.083  -7.725  -1.624 C_127_LEU;C_131_ASN;C_183_HIS;C_312_GLY;C_315_HIS;C_316_ILE;C_319_ILE
0.043 -33.436 -12.204 -13.067 E_163_PHE;E_270_ASP;E_271_TRP;E_324_ASN
0.025  34.437 -16.248   7.471 C_10_THR;C_315_HIS
0.020 -11.503 -12.994  -1.117 E_40_LEU;E_41_GLU;E_117_LYS;E_129_LEU
0.017  48.480 -16.076  16.996 C_31_VAL;C_35_ILE;C_76_MET;C_79_ARG;C_80_MET;C_81_LEU;C_83_LEU
0.013  40.154 -16.840  13.169 C_25_GLN;C_28_SER;C_29_ALA;C_30_SER;C_31_VAL;C_32_LEU;C_33_PRO;C_83_LEU;C_87_TYR
0.012  62.428 -23.133  16.515 C_58_SER;C_59_PRO;C_60_ILE;C_78_ASP;C_97_GLN;C_102_VAL;C_103_GLN;C_104_ARG
0.012   4.362   0.546  13.723 E_59_PRO;E_60_ILE;E_78_ASP;E_102_VAL;E_103_GLN;E_104_ARG
0.012 -48.393   5.914  -1.211 A_95_ARG;A_97_GLN;A_99_ASP;A_101_LYS;A_102_VAL;A_103_GLN;A_104_ARG
0.011 -23.597   2.595  13.658 A_25_GLN;E_6_GLU;E_7_THR;E_8_GLN;E_9_ILE;E_10_THR;E_11_PRO;E_12_THR;E_311_LYS
0.011 -23.353  23.823   6.247 A_113_LYS;A_114_TYR;A_115_LEU;A_116_VAL;A_122_VAL;A_123_SER;A_124_ILE;A_186_ILE
0.011  49.121 -23.701   7.170 C_81_LEU;C_82_ARG;C_83_LEU;C_84_LEU;C_85_ALA;C_86_CYS;C_87_TYR;C_88_ILE;C_89_ILE;C_90_LEU;C_91_THR;C_92_CYS
>1kzl
0.606   0.089  -5.071  -9.376 A_4_GLY;A_5_LEU;A_6_VAL;A_145_THR;A_146_SER;A_147_LEU;A_164_TYR;A_165_THR;A_169_VAL
0.406   0.028   7.075   3.983 A_46_GLY;A_47_THR;A_48_CYS;A_67_SER;A_71_THR;A_101_GLY;A_102_HIS;A_103_VAL;A_104_ASP
0.033  -8.023   6.495  -9.209 A_93_ARG;A_97_HIS;A_98_PHE;A_99_VAL;A_185_ASP;A_186_GLN;A_187_ILE
0.023  -0.499   4.223 -11.175 A_1_MET;A_2_PHE;A_3_THR;A_4_GLY;A_5_LEU;A_85_GLU;A_88_VAL;A_93_ARG;A_95_GLY;A_96_GLY;A_97_HIS;A_98_PHE;A_99_VAL
0.014   7.603   6.945  -8.922 A_1_MET;A_2_PHE;A_7_GLU;A_41_SER;A_42_ILE;A_85_GLU;A_86_ARG;A_87_ALA;A_88_VAL
>1l1e
0.849 -20.853   7.009  -1.102 A_70_ASP;A_71_ILE;A_72_GLY;A_73_CYS;A_74_GLY;A_93_LEU;A_94_THR;A_99_GLN;A_136_ILE;A_137_GLY;A_138_ALA
0.540  20.932  -3.733   3.532 B_70_ASP;B_71_ILE;B_72_GLY;B_73_CYS;B_74_GLY;B_93_LEU;B_94_THR;B_99_GLN;B_136_ILE;B_137_GLY;B_138_ALA
0.028  -2.031  -5.492  -8.425 A_208_ILE;A_225_VAL;A_226_GLN;A_281_ASP;B_212_HIS;B_222_VAL;B_223_THR;B_224_ALA;B_225_VAL
>1l5w
0.787  29.975  -1.686   0.626 A_69_LEU;A_112_ASN;A_113_GLY;A_114_GLY;A_117_ARG;A_532_ILE;A_533_LYS;A_613_TYR;A_641_THR;A_642_GLY;A_645_LYS
0.720 -31.753   1.432   0.213 B_113_GLY;B_114_GLY;B_117_ARG;B_532_ILE;B_533_LYS;B_534_ARG;B_613_TYR;B_641_THR;B_642_GLY;B_645_LYS
0.145  27.843   5.486  -6.919 A_67_GLU;A_112_ASN;A_115_LEU;A_256_TYR;A_307_ASP;A_309_HIS;A_346_THR;A_350_GLU;A_351_ALA;A_534_ARG
0.140  28.247  32.212  -6.978 A_333_TRP;A_337_SER;A_374_ILE;A_378_PHE;A_412_VAL;A_413_GLY;A_440_TRP
0.115 -28.464 -33.073  -8.097 B_333_TRP;B_374_ILE;B_377_ARG;B_378_PHE;B_412_VAL;B_440_TRP
0.081 -28.423  -5.692  -6.092 B_67_GLU;B_115_LEU;B_256_TYR;B_307_ASP;B_309_HIS;B_345_HIS;B_346_THR;B_351_ALA;B_534_ARG
0.074  -1.479   0.098  -6.505 A_242_GLU;A_249_GLU;B_141_GLN;B_249_GLU;B_253_LYS
0.046 -21.812   4.617  25.898 B_78_LEU;B_79_LEU;B_81_LEU;B_82_GLY;B_83_TRP;B_84_TYR;B_85_GLN;B_86_ASP;B_210_ARG
0.040  21.975  -5.962  23.865 A_78_LEU;A_79_LEU;A_82_GLY;A_83_TRP;A_84_TYR;A_85_GLN;A_86_ASP;A_210_ARG
0.036  10.737  30.555   6.267 A_284_LEU;A_287_HIS;A_288_HIS;A_292_ARG;A_293_LYS;A_294_LEU;A_325_HIS
0.035  -1.815  14.874  26.125 B_18_TRP;B_25_SER;B_26_ALA;B_94_TYR
0.016  20.349  22.754  14.562 A_58_GLN;A_59_ARG;A_60_HIS;A_61_VAL;A_131_GLN;A_132_SER;A_292_ARG;A_300_TYR;A_301_GLU
0.012  -0.820  -0.350  11.834 A_20_ARG;A_40_GLU;B_20_ARG;B_40_GLU
0.011 -11.877 -31.290   5.885 B_284_LEU;B_287_HIS;B_288_HIS;B_292_ARG;B_293_LYS;B_294_LEU;B_295_HIS;B_325_HIS
0.011   2.153 -16.344  26.279 A_25_SER;A_26_ALA;A_94_TYR
>1l6s
0.954 -15.240  -2.774   2.994 B_78_PHE;B_191_TYR;B_194_LYS;B_200_TYR;B_203_PHE;B_219_GLN;B_246_LYS;B_269_TYR;B_271_VAL;B_311_TYR
0.911  15.608   2.256   3.027 A_78_PHE;A_191_TYR;A_194_LYS;A_200_TYR;A_203_PHE;A_246_LYS;A_269_TYR;A_271_VAL;A_311_TYR
0.045 -16.874  10.546  12.908 B_51_GLY;B_52_VAL;B_53_MET;B_55_ILE;B_63_GLU;B_66_ARG;B_314_LEU
0.040  16.223 -10.392  11.999 A_32_LEU;A_33_PRO;A_34_ILE;A_51_GLY;A_52_VAL;A_53_MET;A_55_ILE;A_63_GLU;A_66_ARG;A_311_TYR;A_314_LEU
0.015  25.031  17.727  -8.178 A_137_VAL;A_138_ASP;A_139_ASN;A_140_ASP;A_168_ASP;B_6_ARG;B_8_ARG;B_12_LYS
0.012  33.708  -2.542  11.529 A_38_GLU;A_39_GLU;A_57_GLU;A_83_HIS;A_90_ASP;A_93_ARG;A_95_ASP;A_96_GLY;A_97_LEU;A_98_VAL;A_100_ARG
0.012  -0.910  -0.702   3.131 A_249_GLY;A_277_MET;A_296_SER;B_199_PHE;B_249_GLY;B_250_ALA;B_274_GLU;B_277_MET
>1l8n
0.736   9.150   7.082  -6.212 A_150_TRP;A_158_GLU;A_159_ARG;A_200_VAL;A_201_ASN;A_281_LYS;A_285_GLU;A_318_ARG;A_320_PHE;A_359_LYS;A_364_ASP;A_365_PHE;A_388_GLN;A_392_GLU
0.668 -35.353  -2.995  13.267 A_68_TRP;A_75_GLU;A_76_GLU;A_77_PHE;A_94_ARG;A_105_TYR
0.047  12.424   8.508   3.134 A_319_CYS;A_320_PHE;A_321_VAL;A_339_ALA;A_359_LYS;A_361_GLY;A_362_PRO;A_363_MET;A_364_ASP;A_372_SER
0.044  18.178 -17.237   6.006 A_507_ARG;A_511_ASN;A_602_GLU;A_607_HIS;A_611_THR
0.036   2.821  10.867 -18.009 A_151_ASP;A_152_ASN;A_153_MET;A_154_ASP;A_155_GLY;A_156_SER;A_171_ASP;A_199_ASN;A_203_HIS;A_206_GLU
0.035 -27.740 -19.644   5.983 A_20_ARG;A_21_LEU;A_129_GLU;A_130_ASN;A_131_ILE;A_132_ALA
0.023  30.496  -0.885  11.776 A_553_VAL;A_554_ASP;A_555_ARG;A_556_THR;A_559_THR;A_589_PHE;A_590_HIS;A_591_HIS;A_592_VAL
0.014 -14.818   9.191   3.047 A_89_GLU;A_112_ALA;A_116_TYR;A_193_ASN;A_229_GLY;A_230_ILE;A_231_LYS
0.013 -15.088  -4.331   5.800 A_91_TYR;A_116_TYR;A_117_GLY;A_119_PHE;A_120_HIS;A_123_ARG;A_138_GLU;A_189_SER;A_190_VAL;A_191_GLY;A_467_ARG;A_470_TRP
0.011  31.836   2.907  -2.091 A_328_TRP;A_331_ARG;A_536_GLU;A_537_TYR;A_543_TYR;A_545_TYR
>1l9n
0.062  30.707  -9.360  15.080 B_145_MET;B_150_GLU;B_154_TYR;B_291_ARG;B_334_GLU;B_336_TRP;B_349_TRP
0.055  39.152  15.719   5.861 B_167_THR;B_297_ASN;B_328_ASN;B_396_ARG;B_417_THR;B_586_GLU;B_587_ARG;B_588_ASP
0.040 -49.498 -10.033  -1.795 A_297_ASN;A_310_VAL;A_312_TYR;A_326_VAL;A_328_ASN;A_396_ARG;A_570_ARG;A_586_GLU;A_588_ASP
0.040 -36.832 -11.551   0.536 A_300_HIS;A_323_SER;A_325_SER;A_327_TRP;A_357_GLN;A_526_ASN
0.023  31.745 -55.973   2.528 B_50_ASN;B_51_GLU;B_52_ARG;B_53_LEU;B_54_GLU;B_116_ILE;B_117_PHE
0.020  30.981  18.597   3.272 B_166_SER;B_168_ASN;B_169_ARG;B_488_VAL;B_492_LEU;B_587_ARG;B_588_ASP;B_589_ILE;B_590_ILE
0.020 -22.888   6.797 -25.316 A_338_VAL;A_339_ARG;A_340_SER;A_341_ASP;A_342_LEU;A_343_GLY;A_344_PRO;A_345_SER
0.019 -54.923  -3.804   0.029 A_166_SER;A_167_THR;A_168_ASN;A_587_ARG;A_588_ASP;A_589_ILE
0.015  10.868  14.460  -9.422 A_56_ILE;A_115_GLN;B_595_THR;B_597_THR;B_615_LEU;B_616_PHE;B_617_SER;B_653_ARG
0.014 -37.744  -3.151  16.801 A_238_GLY;A_239_THR;A_240_TYR;A_241_THR;A_244_ARG;A_245_ASP;A_246_PRO;A_565_SER;A_680_PRO
0.014  11.687 -12.743 -11.018 B_635_GLY;B_636_LEU;B_637_LEU;B_638_LEU;B_660_ILE;B_661_LEU;B_662_PRO;B_663_SER
0.013  48.898 -16.084   0.792 B_197_ASN;B_200_ARG;B_217_ARG;B_361_GLN;B_365_GLN;B_383_PHE
0.012 -37.037  12.555 -13.450 A_150_GLU;A_154_TYR;A_291_ARG;A_334_GLU;A_336_TRP;A_349_TRP;A_435_VAL
0.012 -11.225  21.081 -16.647 A_33_ARG;A_34_GLY;A_35_GLN;A_36_ASN;A_81_GLY;A_82_GLY;A_100_SER;A_101_SER;A_102_PRO;A_103_ALA;A_138_LEU
0.011 -36.321 -10.817  11.348 A_235_ASN;A_236_TRP;A_237_SER;A_238_GLY;A_239_THR;A_240_TYR
0.011 -48.330  -2.975  18.496 A_494_VAL;A_556_TYR;A_560_GLU;A_563_LEU;A_564_LYS;A_567_ASN;A_677_ASN;A_678_LYS;A_679_PHE;A_680_PRO
0.010  33.981 -36.811   8.921 B_80_SER;B_81_GLY;B_82_GLY;B_83_TRP;B_84_SER;B_100_SER;B_101_SER;B_102_PRO;B_103_ALA;B_105_ALA
>1ldm
0.605   3.766   3.713   9.388 A_31_VAL;A_32_GLY;A_95_THR;A_96_ALA;A_97_GLY;A_98_ALA;A_99_ARG;A_137_SER
0.025 -14.431  -9.318  -8.274 A_186_HIS;A_187_GLY;A_188_TRP;A_203_GLY;A_204_MET;A_205_ASN;A_303_MET
0.021 -22.909  -8.104  -8.133 A_200_VAL;A_201_TRP;A_202_SER;A_203_GLY;A_204_MET;A_210_LYS;A_212_HIS;A_306_LYS;A_309_GLU
0.016  -4.869  -1.689   7.414 A_106_ARG;A_165_LEU;A_166_ASP;A_169_ARG;A_193_HIS;A_235_ALA;A_245_THR;A_249_ILE
0.014  -6.709 -10.095   6.193 A_165_LEU;A_168_ALA;A_169_ARG;A_170_PHE;A_172_TYR;A_248_ALA
0.013  -5.451 -10.136  -2.424 A_164_ASN;A_167_SER;A_168_ALA;A_171_ARG;A_255_ASP;A_268_HIS
>1lfk
0.979  -3.076  -5.036   3.553 A_89_MET;A_236_ALA;A_340_PHE;A_345_HIS;A_346_HIS;A_347_CYS;A_348_LEU;A_349_GLY
0.018 -11.960  -3.663  -7.986 A_10_HIS;A_67_TRP;A_68_ASP;A_285_SER;A_286_PRO;A_288_PRO;A_309_ILE
0.011 -26.243  -5.855  -4.947 A_30_ARG;A_41_THR;A_42_HIS;A_43_TRP;A_301_GLU;A_302_ILE;A_303_LYS;A_306_ASP;A_307_SER
>1lfw
0.756  -1.614  -2.981   0.999 A_119_ASP;A_153_GLU;A_154_GLU;A_177_ASP;A_189_ILE;A_217_ASN;A_269_HIS;A_350_ARG;A_414_GLY;A_415_GLY;A_416_THR;A_439_HIS
>1lh0
0.512 -15.628  -0.942   7.047 A_103_LYS;A_105_HIS;B_26_LYS;B_34_PHE;B_125_ASP;B_126_VAL;B_128_THR
0.316  22.135  -2.734  11.369 A_26_LYS;A_27_SER;A_127_ILE;A_128_THR;A_129_ALA;A_130_GLY;A_160_GLY;A_166_ALA
0.084  12.520  -3.636   8.576 A_124_ASP;A_125_ASP;A_126_VAL;A_127_ILE;A_132_ALA;A_133_ILE
>1lht
0.872   6.904   4.827   3.142 A_43_PHE;A_64_HIS;A_68_VAL;A_93_HIS;A_97_HIS;A_99_ILE
>1lj8
0.866  -6.238  -1.483   4.424 A_31_HIS;A_32_ILE;A_33_GLY;A_34_VAL;A_35_GLY;A_38_HIS;A_129_LEU;A_130_THR;A_131_ILE;A_132_THR;A_190_ASP
0.227  -1.128   6.337   2.094 A_36_GLY;A_37_PHE;A_231_ARG;A_232_ILE;A_233_THR;A_234_PRO;A_235_MET;A_373_ARG
0.029  23.946   5.971  11.171 A_312_LEU;A_412_LEU;A_417_VAL;A_418_ASP;A_419_GLU;A_476_LEU;A_477_ARG;A_480_GLY;A_481_VAL
0.024   6.221   3.273   0.579 A_133_GLU;A_191_ASN;A_300_ASN;A_303_HIS;A_304_LEU;A_373_ARG;A_374_VAL;A_375_CYS;A_381_LYS;A_385_PHE
0.018  27.137   5.388   2.438 A_309_LEU;A_405_LEU;A_472_CYS;A_475_SER;A_476_LEU;A_480_GLY;A_481_VAL;A_482_THR;A_483_THR;A_484_THR;A_485_LEU
0.017  -0.929   1.905 -17.717 A_228_MET;A_263_GLN;A_265_VAL;A_283_GLN;A_288_VAL;A_291_TYR;A_347_PRO;A_349_ILE
0.015  24.725  12.822   4.284 A_313_LYS;A_315_TYR;A_324_ASP;A_326_LEU;A_327_PHE;A_419_GLU;A_480_GLY;A_481_VAL;A_482_THR;A_483_THR
0.013   6.230 -13.955   8.327 A_146_MET;A_148_HIS;A_149_LEU;A_430_ARG;A_453_GLU
>1lkd
0.696 -11.900   4.350   3.076 A_174_MET;A_201_PHE;A_208_HIS;A_209_HIS;A_240_HIS;A_249_TYR;A_279_PRO
0.027   3.628  10.112 -10.904 A_2_ILE;A_167_GLN;A_188_HIS;A_189_CYS;A_190_ASN;A_191_GLU
0.026  12.570  -4.797  -3.942 A_6_GLY;A_7_TYR;A_45_ARG;A_47_TRP;A_65_GLU;A_97_ARG;A_98_GLY;A_99_VAL;A_116_TYR;A_118_GLY;A_119_ALA;A_120_SER
0.024  13.828  -4.319   7.093 A_36_ASN;A_52_GLN;A_61_PHE;A_93_LEU;A_96_ARG;A_97_ARG;A_114_GLU
0.024  20.984   3.030  -3.147 A_69_ALA;A_72_LEU;A_100_THR;A_101_GLY;A_102_LEU;A_103_ILE;A_115_ILE;A_116_TYR;A_117_TYR
0.015  12.965   4.660  -8.906 A_1_SER;A_2_ILE;A_3_ARG;A_4_SER;A_65_GLU;A_66_VAL;A_67_ALA;A_68_ASP;A_71_GLY;A_116_TYR;A_117_TYR
>1lke
0.774  -0.548  -4.903   2.128 A_35_HIS;A_39_TYR;A_58_ARG;A_86_HIS;A_88_TYR;A_99_PHE;A_129_TRP
>1ll2
0.791  -1.307   4.114   5.468 A_9_LEU;A_10_THR;A_11_THR;A_15_TYR;A_82_VAL;A_102_ASP;A_103_ALA
0.350   7.489 -15.899   0.794 A_185_PHE;A_189_LEU;A_193_SER;A_197_TYR;A_200_ALA;A_201_PHE
0.029  -8.432  10.532   8.787 A_11_THR;A_40_THR;A_42_GLN;A_61_VAL;A_62_ASP;A_63_ILE;A_64_LEU;A_81_GLY;A_82_VAL;A_85_THR
0.029  -6.786 -10.848   8.585 A_125_ASP;A_131_CYS;A_132_PHE;A_159_PHE;A_160_ASP;A_164_GLN;A_165_GLY;A_168_ASN
>1ll4
0.833  29.058  -5.954  -0.057 C_71_PHE;C_130_GLY;C_131_TRP;C_169_ASP;C_171_GLU;C_237_MET;C_239_TYR;C_378_TRP
0.611 -20.483 -14.072   0.131 B_171_GLU;B_237_MET;B_239_TYR;B_240_ASP;B_293_TYR;B_378_TRP
0.562 -24.225   7.272  -4.061 A_204_TYR;A_205_ASP;A_258_TYR;A_260_ARG;A_343_TRP
0.399  18.894  11.707   7.115 D_131_TRP;D_169_ASP;D_171_GLU;D_172_TYR;D_237_MET;D_239_TYR;D_240_ASP;D_293_TYR;D_378_TRP
0.187 -23.046  -6.224  19.085 B_297_PHE;B_298_ALA;B_310_VAL;B_311_GLY;B_312_GLY;B_320_TRP;B_350_TYR
0.141  24.269  16.125 -15.891 C_308_ASN;D_82_LEU;D_85_THR;D_89_THR;D_157_LEU;D_161_LEU;D_418_TYR
0.098 -28.451 -12.435   1.531 B_131_TRP;B_172_TYR;B_240_ASP;B_245_TRP;B_295_ARG
0.093 -30.657  -9.699  -7.826 A_100_PRO;A_103_LYS;B_131_TRP;B_134_SER;B_135_PRO;B_138_LYS;B_170_TRP;B_171_GLU;B_172_TYR;B_174_GLU
0.079   6.829  -6.255  10.619 C_86_TRP;D_298_ALA;D_310_VAL;D_311_GLY;D_312_GLY;D_350_TYR
0.062 -23.999   0.238   7.717 A_11_ASN;A_12_TRP;A_15_TYR;A_48_SER;A_49_ASP;A_98_TYR;B_317_ASN
0.061   1.970 -21.842   0.058 B_57_GLN;B_59_LEU;B_60_LYS;B_61_ALA;B_62_ASP;B_115_LEU;B_119_ASN;C_94_PRO
0.060  22.105   8.377 -15.257 C_298_ALA;C_308_ASN;C_309_GLY;C_310_VAL;C_311_GLY;C_312_GLY;D_83_SER;D_84_ASP;D_85_THR;D_86_TRP;D_90_ASP
0.035  -8.619  -3.985 -15.408 A_273_ASN;A_274_GLY;B_81_TYR;B_82_LEU;B_83_SER;B_84_ASP;B_85_THR;B_88_ASP;B_89_THR
0.035  -5.126   4.856  -8.143 A_275_VAL;A_276_GLY;A_277_GLY;A_278_GLY;A_285_TRP;A_315_TYR;B_86_TRP
0.031  18.576  -8.569  17.247 C_75_ARG;C_79_GLU;C_80_VAL;C_81_TYR;C_82_LEU;C_85_THR;C_157_LEU;D_308_ASN
0.026  30.873   2.799  -4.814 C_131_TRP;C_240_ASP;C_244_SER;C_245_TRP;C_295_ARG
0.023  20.004   5.036   2.006 D_131_TRP;D_132_THR;D_316_GLU
0.023  13.848   1.531  -8.359 B_98_TRP;B_99_ASP;C_315_TRP;C_316_GLU;D_50_TYR;D_51_GLY
0.021  21.158   8.345  14.745 D_240_ASP;D_241_PHE;D_245_TRP
0.019   2.147   1.707  -6.318 B_86_TRP;B_91_LYS;B_92_HIS;B_98_TRP;D_51_GLY;D_315_TRP
0.018 -31.491  -1.371  16.828 A_47_LEU;A_49_ASP;A_50_THR;A_51_TRP;A_54_THR;A_55_ASP;B_308_ASN;B_309_GLY
0.018 -14.674  -4.711  -6.784 B_46_ASN;B_47_TRP;B_71_PHE;B_83_SER;B_84_ASP;B_133_TYR
0.017 -24.555   3.675 -12.273 A_137_TYR;A_205_ASP;A_210_TRP
0.017  20.019   2.060 -20.378 C_311_GLY;C_312_GLY;C_320_TRP;C_327_GLN;C_348_LYS;C_350_TYR
0.015  13.346  -1.596   1.071 C_50_TYR;D_315_TRP;D_316_GLU;D_317_ASN
0.015  31.047   4.883   8.409 C_131_TRP;C_133_TYR;C_134_SER;C_135_PRO;C_136_ASN;C_137_PHE;C_138_LYS;C_171_GLU;D_131_TRP;D_174_GLU
0.014  27.305 -14.325 -22.545 C_322_TYR;C_326_PRO;C_332_VAL;C_334_GLU;C_354_TYR;C_356_THR;C_357_VAL;C_384_LYS
0.014   2.443  -3.065 -14.889 B_89_THR;B_90_ASP;B_92_HIS;B_98_TRP;B_104_ASN;B_105_VAL;B_106_TYR
0.013 -29.751  -5.846   8.081 A_38_ASN;A_40_ARG;A_46_TYR;A_47_LEU;A_48_SER;A_98_TYR;B_243_GLY;B_244_SER;B_245_TRP;B_310_VAL
0.013 -21.986  -8.254   7.012 B_295_ARG;B_316_GLU;B_317_ASN;B_318_GLY;B_319_VAL
0.011  -2.356 -17.520   6.819 B_54_HIS;B_58_ASP;B_59_LEU;B_60_LYS;B_383_ASP;B_385_THR;C_98_TRP
0.011  16.114  15.854 -23.674 D_89_THR;D_90_ASP;D_92_HIS;D_97_LYS;D_98_TRP;D_104_ASN;D_105_VAL;D_106_TYR
0.011 -30.079   2.784  25.787 A_54_THR;A_55_ASP;A_57_HIS;A_63_TRP;A_69_ASN;A_70_VAL;A_71_TYR
0.011   2.020   9.848  -5.364 A_313_LYS;D_52_ARG;D_53_GLY;D_54_HIS;D_58_ASP;D_323_LYS
0.010  20.102   7.695  -6.498 C_317_ASN;D_46_ASN;D_47_TRP;D_83_SER;D_84_ASP;D_133_TYR
>1lld
0.708  27.558  -6.620   6.425 A_18_VAL;A_19_GLY;A_82_THR;A_83_ALA;A_84_GLY;A_123_ILE;A_124_THR
0.618 -29.396  -8.954  -5.241 B_13_ILE;B_14_GLY;B_15_ALA;B_16_GLY;B_17_ALA;B_18_VAL;B_19_GLY;B_39_ASP;B_82_THR;B_83_ALA;B_84_GLY
0.042  17.479 -21.471   6.455 A_24_PHE;A_51_ASP;A_52_MET;A_59_TYR
0.041 -23.067  -1.339  -7.150 B_123_ILE;B_124_THR;B_125_ASN;B_127_VAL;B_148_SER;B_180_HIS;B_230_ILE;B_240_ILE
0.033  18.152  -5.236  11.026 A_152_LEU;A_229_ILE;A_236_THR;A_237_ASN;A_238_TYR;A_239_ALA;A_240_ILE;A_241_GLY
0.032   5.617   2.698   1.467 A_158_ARG;A_172_VAL;A_173_HIS;A_175_TYR;A_258_ILE;A_259_LEU;B_171_ASN
0.016 -33.977 -12.709   1.799 B_13_ILE;B_14_GLY;B_38_GLU;B_39_ASP;B_40_ILE;B_67_SER;B_68_ASP;B_70_PRO;B_107_ILE
0.015  -4.486   3.553   0.972 A_170_LYS;A_171_ASN;A_173_HIS;B_173_HIS;B_175_TYR;B_258_ILE
>1llf
0.487 -16.310   2.168  -2.453 B_1122_GLY;B_1123_GLY;B_1124_GLY;B_1208_GLU;B_1209_SER;B_1210_ALA;B_1296_PHE;B_1302_LEU;B_1345_PHE;B_1415_PHE;B_1449_HIS
0.420  19.038   5.136   5.379 A_124_GLY;A_125_PHE;A_209_SER;A_210_ALA;A_213_MET;A_302_LEU;A_304_LEU;A_345_PHE;A_414_ALA;A_415_PHE
0.271  11.243  -3.753   2.071 A_62_GLN;A_122_GLY;A_123_GLY;A_127_ILE;A_128_GLY;A_132_ILE;A_296_PHE
0.143  -3.533   7.056   1.905 B_1344_ILE;B_1347_LEU;B_1443_PRO;B_1444_ILE;B_1445_MET
0.126   5.381   4.844  -2.578 A_344_ILE;A_445_MET;A_448_PHE
0.112 -10.820  -4.038  -4.031 B_1062_GLN;B_1063_GLN;B_1065_PRO;B_1127_ILE;B_1128_GLY;B_1296_PHE
0.089 -10.308  -0.768   4.962 B_1448_PHE;B_1450_ALA;B_1451_ASN;B_1453_ILE;B_1454_VAL
0.083   2.889  -4.699   3.148 A_78_LEU;A_81_VAL;A_87_PHE
0.076   5.894  -1.566  -9.286 A_454_VAL;A_458_TYR;A_459_LEU;B_1077_ALA
0.073  10.329  -8.461  -5.133 A_131_THR;A_132_ILE;A_133_PHE;A_134_PRO;A_458_TYR
0.068  -3.142  -1.454  -5.616 B_1074_GLY;B_1077_ALA;B_1078_LEU;B_1081_VAL
0.067   3.719   7.645   9.384 A_66_GLU;A_297_LEU;A_347_LEU;A_348_SER;A_349_SER;A_350_LEU
0.057 -19.235   7.842  -7.490 B_1213_MET;B_1246_PRO;B_1301_SER;B_1302_LEU;B_1303_ARG;B_1304_LEU;B_1307_LEU;B_1410_LEU;B_1414_ALA;B_1415_PHE
0.051  -5.978  -9.028   2.179 B_1090_VAL;B_1091_LEU;B_1132_ILE
0.047  -3.078   7.252  -8.613 B_1066_GLU;B_1297_LEU;B_1347_LEU;B_1348_SER;B_1350_LEU
0.045 -16.472 -15.597  10.322 B_1020_ASN;B_1022_ALA;B_1024_LEU;B_1056_TYR;B_1103_VAL;B_1134_PRO;B_1135_PRO;B_1136_ALA
0.040 -32.649 -23.969  -0.145 B_1006_LEU;B_1007_ALA;B_1008_ASN;B_1010_ASP;B_1027_PRO;B_1044_TYR;B_1046_GLY;B_1048_LEU;B_1188_TRP;B_1192_ASN
0.032  13.432   3.650  -1.282 A_208_GLU;A_209_SER;A_344_ILE;A_345_PHE;A_448_PHE;A_449_HIS;A_450_ALA;A_451_ASN
0.026  12.295   5.126  -9.969 A_338_GLN;A_436_SER;A_438_GLN;A_439_LEU;A_447_THR;A_448_PHE;A_450_ALA;A_451_ASN;A_452_ASP;A_453_ILE;A_454_VAL;A_455_TRP;A_467_TYR
0.016 -22.708 -28.675  13.115 B_1001_ALA;B_1002_PRO;B_1003_THR;B_1012_ILE;B_1013_THR;B_1014_GLY;B_1015_LEU;B_1023_PHE
0.016  31.867 -23.250   1.012 A_6_LEU;A_8_ASN;A_27_PRO;A_28_PHE;A_44_TYR;A_46_GLY;A_48_LEU;A_188_TRP;A_192_ASN
0.015 -19.251  17.316   9.220 B_1339_ASN;B_1435_LEU;B_1437_LYS;B_1502_LEU;B_1504_MET;B_1514_LYS;B_1517_PHE;B_1518_ARG
0.011   3.058 -10.737   9.414 A_78_LEU;A_79_ASP;A_80_LEU;A_81_VAL;A_82_MET;A_83_GLN;A_84_SER;A_87_PHE;A_88_GLN
0.011   1.631  22.812   2.991 A_385_ILE;A_397_ASN;A_398_ALA;A_399_ILE;A_400_THR;A_401_PRO;A_402_GLN;B_1395_ILE;B_1396_PHE;B_1397_ASN;B_1398_ALA
>1llo
0.334  -2.025  -1.480   6.708 A_6_TYR;A_31_ALA;A_32_PHE;A_80_GLY;A_125_ASP;A_127_GLU;A_181_GLN;A_183_TYR;A_255_TRP
0.138   6.955 -15.158   1.590 A_7_TRP;A_14_GLY;A_15_THR;A_16_LEU;A_17_THR;A_49_HIS;A_59_ILE;A_60_VAL;A_63_GLY
0.023   5.545  16.326   2.998 A_131_THR;A_132_LEU;A_133_TYR;A_134_TRP;A_135_ASP;A_165_TYR;A_168_THR;A_169_ALA
0.021  18.556   4.342   5.234 A_36_PHE;A_37_GLY;A_40_GLN;A_41_THR;A_42_PRO;A_95_ASN;A_96_VAL;A_99_TYR
0.014  -1.335  -9.540   8.993 A_8_GLY;A_9_GLN;A_10_ASN;A_13_GLU;A_255_TRP;A_256_SER;A_257_LYS;A_258_PHE;A_259_TYR
>1ln1
0.633  -4.711  -2.871  -3.229 A_103_VAL;A_175_TYR
0.024  -9.813  -9.257   2.987 A_50_GLY;A_51_LEU;A_52_TYR;A_54_TYR;A_177_ASP;A_179_PRO;A_181_GLY;A_182_GLN;A_183_ILE;A_188_ILE
0.020   2.710   2.921  10.694 A_8_PHE;A_12_GLN;A_134_LEU;A_135_ALA;A_156_LYS;A_157_GLN;A_158_SER;A_174_TYR
>1lnz
0.912 -29.338 -15.593   8.764 B_168_SER;B_169_VAL;B_170_GLY;B_171_LYS;B_172_SER;B_173_THR;B_174_LEU;B_243_VAL;B_282_ASN;B_283_LYS;B_311_ALA
0.173  31.905  -5.187  13.534 A_166_PHE;A_167_PRO;A_168_SER;A_169_VAL;A_170_GLY;A_171_LYS;A_172_SER;A_173_THR;A_174_LEU;A_243_VAL
0.104 -20.933  48.810  -4.780 A_21_ALA;A_22_PHE;A_23_ARG;A_24_ARG;A_31_GLY;A_32_GLY;A_34_ALA
0.073 -14.991  32.870   3.499 A_15_GLY;A_16_GLY;A_17_ASN;A_18_GLY;A_37_ASP;A_38_GLY;A_39_GLY;A_40_LYS;A_70_GLU;A_72_GLY;A_79_GLY;A_121_ARG;A_122_GLY;A_123_GLY;A_124_ARG
0.073  -5.767  30.618   3.814 A_13_GLY;A_14_ASP;A_15_GLY;A_16_GLY;A_40_LYS;A_41_GLY;A_42_GLY;A_66_ALA;A_67_ILE;A_68_ARG;A_69_GLY;A_70_GLU;A_82_ALA
0.068  14.795  -1.179  -8.820 A_326_ASN;A_330_ASN;B_14_ASP;B_65_LYS;B_66_ALA;B_67_ILE;B_68_ARG
0.062  18.675   4.575 -22.281 B_16_GLY;B_37_ASP;B_38_GLY;B_39_GLY;B_40_LYS;B_120_GLY;B_121_ARG;B_122_GLY;B_123_GLY;B_124_ARG;B_143_GLY;B_144_GLU
0.034 -15.257  40.019  -0.202 A_17_ASN;A_18_GLY;A_19_MET;A_20_VAL;A_35_GLY;A_36_GLY;A_37_ASP;A_71_HIS;A_72_GLY;A_73_MET;A_74_SER;A_77_GLN;A_125_GLY
0.033  38.989  -7.248  10.406 A_168_SER;A_169_VAL;A_245_ASP;A_246_MET;A_247_SER;A_248_GLY;A_249_LEU;A_283_LYS;A_286_MET
0.028  25.126  -7.083  18.132 A_171_LYS;A_172_SER;A_196_ASN;A_212_ASP;A_213_LEU;A_214_PRO;A_215_GLY
0.025  32.076   2.779 -29.820 B_33_PRO;B_34_ALA;B_35_GLY;B_76_ASN;B_126_ASN;B_127_SER;B_128_ARG;B_130_ALA
0.016  10.270  16.669  19.222 A_5_GLN;A_6_VAL;A_7_LYS;A_8_VAL;A_151_ILE;A_152_VAL
0.013   7.922  -4.889  19.193 A_1_MET;A_2_PHE;A_157_VAL;A_158_LEU;A_229_GLN;A_233_HIS
0.010   2.147  16.597   3.170 A_45_VAL;A_85_MET;A_86_VAL;A_87_ILE;A_88_LYS
>1lo7
0.262 -13.850  -5.776   5.912 A_21_ILE;A_22_VAL;A_23_TRP;A_24_TYR;A_27_TYR;A_68_PHE
0.094  -4.806  -6.193   6.163 A_24_TYR;A_25_PRO;A_27_TYR;A_28_HIS;A_31_LEU;A_64_CYS;A_66_ALA;A_68_PHE;A_111_MET
0.060   8.171  -5.477  -2.703 A_36_ARG;A_47_TRP;A_57_VAL;A_58_GLY;A_59_THR;A_60_PRO;A_117_ARG
0.026 -14.369  -8.761  -2.017 A_11_ILE;A_12_GLU;A_13_PHE;A_14_GLY;A_15_ASP;A_16_CYS;A_17_ASP;A_21_ILE;A_22_VAL;A_23_TRP;A_26_ASN;A_30_TRP
0.023  18.610   0.559   4.971 A_89_ARG;A_90_LYS;A_119_PHE;A_129_ALA;A_130_ILE;A_131_GLU;A_132_VAL;A_133_PRO
0.021   2.280  -0.758   4.714 A_35_SER;A_61_ILE;A_63_SER;A_92_PHE;A_94_GLN;A_96_HIS;A_114_ASP;A_115_GLU;A_116_ILE;A_117_ARG
0.013  12.256   1.208  10.097 A_88_ARG;A_89_ARG;A_90_LYS;A_91_SER;A_92_PHE;A_116_ILE;A_117_ARG;A_118_VAL
>1los
0.805 -22.451 -16.653  -0.777 A_18_ALA;A_180_PRO;A_181_GLY;A_182_VAL;A_196_ILE;A_197_VAL;A_198_GLY;A_199_ALA
0.707 -21.674  17.689  -0.925 B_18_ALA;B_127_SER;B_179_SER;B_180_PRO;B_181_GLY;B_182_VAL;B_196_ILE;B_197_VAL;B_198_GLY
0.635  23.196  15.177   1.739 C_76_ILE;D_18_ALA;D_127_SER;D_179_SER;D_180_PRO;D_181_GLY;D_182_VAL;D_196_ILE;D_197_VAL;D_198_GLY
0.391  21.228 -16.659   2.038 C_18_ALA;C_127_SER;C_180_PRO;C_181_GLY;C_182_VAL;C_196_ILE;C_198_GLY;D_76_ILE
0.031   4.882 -13.785   5.475 C_40_THR;C_66_ARG;C_68_ILE;C_121_PHE;C_176_PHE
0.011 -33.553  11.561   9.834 B_68_ILE;B_93_ASP;B_94_ALA;B_119_GLU;B_121_PHE;B_153_ASN;B_176_PHE
>1lpb
0.546  14.246  -5.014  10.228 B_77_GLY;B_78_PHE;B_115_TYR;B_152_HIS;B_153_SER;B_154_LEU;B_179_ALA;B_216_PHE;B_264_HIS
0.098  32.120   6.119   6.661 B_10_CYS;B_11_PHE;B_12_SER;B_17_TRP;B_123_ARG;B_161_GLU;B_164_ARG;B_165_ARG
0.019 -11.164   9.695 -10.484 B_339_TRP;B_341_TYR;B_392_ASP;B_393_VAL;B_394_GLY;B_424_THR;B_425_ASN
0.018   4.263  -6.406  12.768 B_206_ASP;B_214_LEU;B_216_PHE;B_258_ASP;B_259_PHE;B_260_ALA;B_261_ALA;B_262_CYS;B_263_ASN;B_264_HIS
0.016  25.670  11.332   4.095 B_160_GLY;B_161_GLU;B_163_GLY;B_164_ARG;B_165_ARG;B_188_GLU;B_189_LEU;B_190_VAL;B_191_ARG;B_193_ASP;B_195_SER;B_196_ASP
0.015 -20.210 -23.850   2.592 A_30_HIS;A_55_TYR;A_56_GLY;A_57_VAL;A_58_TYR;A_59_TYR;A_81_ASN
0.014  32.190  -5.854  11.470 B_27_ILE;B_28_LEU;B_29_PRO;B_30_TRP;B_31_SER;B_117_GLN;B_120_GLN;B_121_ASN
0.012 -27.550  -6.380   2.805 A_42_LYS;A_63_CYS;A_64_GLU;A_65_ARG;A_66_GLY
0.012 -26.956 -14.869   3.894 A_20_SER;A_26_ASN;A_42_LYS;A_52_PHE;A_53_THR;A_58_TYR;A_62_PRO
0.011   2.078  -8.666   2.796 B_254_GLU;B_258_ASP;B_262_CYS;B_265_LEU;B_266_ARG;B_268_TYR;B_269_LYS;B_336_PHE
0.010  12.074 -12.506   6.308 B_78_PHE;B_79_ILE;B_80_ASP;B_84_GLU;B_253_TRP;B_257_ARG
>1lqt
0.110  21.299   6.339   1.504 B_153_ILE;B_154_GLY;B_155_ASN;B_156_GLY;B_158_VAL;B_321_SER;B_322_VAL;B_323_GLY;B_324_TYR
0.065 -21.390 -10.390   1.112 A_110_ARG;A_153_ILE;A_154_GLY;A_155_ASN;A_197_VAL;A_199_ARG;A_321_SER;A_322_VAL;A_323_GLY
0.057 -16.125   8.916  -0.803 A_12_GLY;A_13_PRO;A_14_SER;A_47_GLY;A_48_LEU;A_103_ALA;A_104_VAL;A_105_GLY;A_106_ALA;A_107_GLN;A_358_GLY;A_359_TRP
0.039   7.320  25.960  -1.711 A_4_TYR;A_31_ASP;A_32_LEU;A_386_LEU;A_387_GLY;A_390_LYS;A_395_CYS
0.027  21.345  22.515  13.192 B_201_GLY;B_202_PRO;B_229_GLU;B_231_ASP;B_232_GLY;B_233_ILE;B_272_LEU;B_294_LEU
0.021   7.337  21.526   7.324 A_29_THR;B_295_VAL;B_296_SER;B_297_ASP;B_298_GLY;B_299_SER;B_300_GLY;B_301_ARG;B_302_VAL;B_303_ALA
0.013  -5.264 -21.787   7.946 A_296_SER;A_297_ASP;A_298_GLY;A_299_SER;A_300_GLY;A_301_ARG;B_25_ALA;B_28_THR;B_29_THR;B_32_LEU
0.012  24.016  -4.593   8.018 B_53_VAL;B_54_ALA;B_57_HIS;B_60_ILE;B_161_ASP
0.012  15.229  20.517   0.519 A_387_GLY;A_388_ASN;A_391_GLU;B_301_ARG;B_303_ALA;B_304_ALA;B_305_LYS;B_306_ASP
0.011 -15.528 -21.930   8.429 A_204_GLN;A_272_LEU;A_293_GLU;A_294_LEU;A_295_VAL;A_296_SER;A_302_VAL;A_303_ALA;A_304_ALA;A_305_LYS
>1lqx
0.963  -9.519  -2.051   1.755 A_33_PHE;A_37_HIS;A_39_GLY;A_44_LEU;A_56_PHE;A_59_VAL;A_61_HIS
0.013   5.769  -4.231   5.769 A_7_LEU;A_22_ILE;A_23_LEU;A_24_HIS;A_25_TYR;A_51_ASP;A_53_THR;A_77_LEU
>1lqy
0.347   1.165  -4.977   2.905 A_57_PRO;A_58_GLY;A_59_ILE;A_60_GLY;A_61_LEU;A_109_GLY;A_110_CYS;A_111_LEU;A_150_VAL;A_153_HIS;A_154_GLU
0.018  12.536   6.447   7.393 A_80_GLU;A_102_CYS;A_125_ALA;A_144_LYS;A_145_GLY;A_146_LEU;A_180_ILE;A_182_ILE
0.016  -2.424   5.048   6.803 A_59_ILE;A_74_ALA;A_75_VAL;A_76_HIS;A_77_VAL;A_85_TYR;A_86_SER;A_87_TYR;A_151_PHE
0.013   7.243  12.593   3.668 A_125_ALA;A_126_ARG;A_127_ILE;A_128_THR;A_141_LEU;A_142_ARG;A_143_LEU;A_144_LYS;A_148_ALA
0.012   5.914   6.336  -4.605 A_94_ILE;A_123_ARG;A_124_TYR;A_127_ILE;A_148_ALA;A_151_PHE;A_152_GLN;A_153_HIS;A_155_ILE;A_156_ASP;A_166_ARG
>1lrw
0.937 -21.741   4.072  -5.722 C_103_CYS;C_104_CYS;C_109_ARG;C_177_GLU;C_243_TRP;C_331_ARG
0.905  21.467  -1.812  -6.385 A_103_CYS;A_104_CYS;A_109_ARG;A_159_THR;A_174_SER;A_177_GLU;A_243_TRP;A_331_ARG
0.022  28.654  23.197   8.888 A_1_ASN;A_2_ASP;A_3_GLN;A_114_TRP;A_165_ILE;A_166_LYS;A_167_ASP
0.013  -4.806   0.715  -6.223 C_50_VAL;C_51_LEU;C_52_HIS;C_71_PHE;C_99_ARG;C_106_VAL;C_571_MET
0.012 -15.254 -15.719 -22.715 C_148_GLU;D_50_ARG;D_54_ARG;D_66_TYR;D_67_ASP;D_68_VAL
>1ls6
0.425   1.168  -6.094  -4.892 A_81_PHE;A_84_PHE;A_106_LYS;A_108_HIS;A_142_PHE;A_240_TYR;A_248_MET;A_255_PHE
0.413  -0.063   4.373  -5.709 A_48_LYS;A_49_SER;A_50_GLY;A_51_THR;A_52_THR;A_53_TRP;A_130_ARG;A_193_TYR;A_255_PHE;A_256_MET
>1ls9
0.992  -4.696   4.698   2.285 A_21_HIS;A_26_ASN;A_32_LYS;A_34_LEU;A_55_GLN;A_63_MET;A_64_PRO
>1lsh
0.370  10.570   5.351  -4.552 A_222_LEU;A_224_VAL;A_651_MET;A_803_LEU;A_804_ASN;A_805_LEU;A_854_ALA;A_855_ILE;A_856_MET
0.345  29.865  11.641   5.077 A_30_LEU;A_55_LEU;A_74_TYR;A_77_PHE;A_81_LEU;A_106_THR;A_110_ILE;A_799_ILE;A_860_THR;A_863_ALA
0.317   4.479  -4.549   1.131 A_175_GLY;A_176_THR;A_177_ALA;A_178_TYR;A_179_ALA;A_655_SER;A_730_HIS;A_789_VAL
0.207 -21.531   2.414 -25.561 B_172_ILE;B_173_ALA;B_176_LEU;B_178_MET;B_192_VAL;B_204_ILE;B_206_VAL;B_213_TYR
0.157   3.065  -1.165  -6.581 A_622_ALA;A_649_GLN;A_650_GLY;A_651_MET;A_653_TYR
0.125  13.972  -4.262  -6.857 A_186_GLN;A_190_LYS;A_191_ASN;A_192_LEU;A_653_TYR;A_791_TYR
0.092   2.343  12.894  -6.816 A_869_THR;A_871_TYR;A_910_MET;A_1027_ILE;A_1028_THR
0.089 -35.062  22.178  -7.726 B_71_LEU;B_100_TRP;B_102_LEU;B_120_TRP;B_121_GLY
0.083 -36.680  12.993 -23.268 B_128_ARG;B_129_ALA;B_130_MET;B_149_LYS;B_150_TRP;B_151_GLY;B_152_ARG;B_153_LEU;B_188_HIS;B_189_GLN
0.077  -6.578 -37.095   7.140 A_477_GLN;A_478_ARG;A_479_PHE;A_480_LEU;A_481_PRO;A_482_GLY;A_483_GLN;A_486_SER;A_487_LEU;A_489_GLU;A_490_TYR;A_495_GLN
0.075  53.482   3.364   6.504 A_39_HIS;A_41_HIS;A_47_THR;A_251_ALA;A_252_SER;A_253_GLN;A_254_ALA
0.056 -45.679   5.038  -3.087 B_52_LYS;B_53_PRO;B_75_LEU;B_76_TYR;B_77_TYR;B_78_GLY;B_80_THR;B_86_LYS;B_87_ALA;B_88_LYS
0.054 -27.703  22.171   4.547 A_1000_SER;A_1003_LEU;A_1005_SER;A_1047_THR;B_59_LEU
0.049 -27.432   9.760 -23.246 B_148_ILE;B_150_TRP;B_161_LYS;B_165_LEU;B_189_GLN;B_190_VAL;B_208_LEU
0.046 -36.822  14.792  -3.124 B_72_GLN;B_73_THR;B_74_THR;B_89_ILE;B_90_VAL;B_91_ALA;B_102_LEU
0.045  -3.623  19.697  -9.530 A_1011_ALA;A_1012_ARG;A_1013_LEU;A_1030_ASP;A_1031_TYR;A_1032_VAL
0.037 -12.080 -19.696  19.052 A_413_LYS;A_455_GLU;A_736_PHE;A_738_GLU
0.037 -20.358 -14.647  -9.057 A_609_LYS;A_610_ALA;A_611_VAL;A_628_TYR;A_630_ARG;B_222_PHE
0.032 -27.963  -2.452 -32.273 B_193_ILE;B_204_ILE;B_205_ILE;B_206_VAL;B_207_LYS;B_212_THR;B_213_TYR;B_214_PHE
0.031 -36.742   7.242 -15.482 B_105_LYS;B_115_LYS;B_116_ALA;B_117_ALA;B_118_ILE;B_129_ALA;B_130_MET;B_131_LEU;B_132_GLU
0.030 -20.821  22.548  11.077 A_877_LEU;A_878_GLY;A_879_VAL;A_880_ASN;A_897_LYS;A_898_PRO;A_899_PHE
0.028 -20.342 -30.231  -1.276 A_527_LYS;A_528_SER;A_529_GLU;A_560_ASN;A_562_GLN;A_631_ILE;A_632_ASN;A_633_SER;A_634_PRO;A_640_ARG
0.022 -13.741 -20.042 -23.664 A_568_TYR;A_572_ARG;A_575_SER;A_593_ILE;B_219_LEU
0.021 -21.605 -20.894   1.736 A_630_ARG;A_631_ILE;A_632_ASN;A_638_LEU;A_639_PRO;A_640_ARG;A_641_ALA;A_642_VAL;A_662_LEU;A_663_ARG;A_664_ALA;A_668_GLN
0.020 -44.068   5.459 -11.071 B_86_LYS;B_87_ALA;B_88_LYS;B_105_LYS;B_106_PHE;B_107_ARG;B_115_LYS;B_116_ALA;B_117_ALA
0.019  34.248  14.520  -8.542 A_13_ASP;A_14_ALA;A_15_PHE;A_31_SER;A_32_GLY;A_237_ARG;A_238_GLN;A_239_LYS
0.018 -35.450  22.984 -19.683 B_126_GLN;B_127_TYR;B_152_ARG;B_153_LEU;B_154_PRO;B_155_SER
0.016   6.894   1.447  29.280 A_325_ALA;A_328_LEU;A_329_GLN;A_330_SER;A_331_ILE;A_332_TRP;A_333_HIS;A_360_PHE;A_364_THR;A_369_GLN
0.016 -35.365   7.354  21.246 A_833_LEU;A_834_LEU;A_835_ALA;A_836_THR;A_838_ILE;A_885_MET;A_886_ASN;A_887_ALA
0.015   2.441  21.731 -20.469 A_983_ASP;A_984_ILE;A_986_THR;A_992_ARG;A_1015_ASN;A_1017_ALA;A_1018_PHE
0.014 -38.205   7.321  -0.564 B_55_VAL;B_75_LEU;B_76_TYR;B_77_TYR;B_87_ALA;B_88_LYS;B_89_ILE
0.014 -27.923  -5.545 -22.973 B_143_ALA;B_144_ALA;B_145_ARG;B_192_VAL;B_193_ILE;B_194_LEU;B_195_ALA;B_202_MET;B_203_ASN;B_204_ILE;B_224_PHE
0.012 -37.018  10.305  13.559 A_884_GLU;A_885_MET;A_886_ASN;A_890_SER;A_891_ASN;A_892_PHE;A_893_LYS;A_1051_LEU;A_1052_GLU
0.012 -21.797  28.556   5.376 A_898_PRO;A_899_PHE;A_900_GLN;A_901_GLN;A_902_LYS;A_903_THR;A_1004_SER;A_1005_SER;A_1037_VAL;A_1038_GLN;A_1039_PRO
0.011 -12.708  20.228  12.029 A_303_LEU;A_304_SER;A_845_THR;A_846_THR;A_847_SER;A_875_ALA;A_876_GLY;A_877_LEU;A_878_GLY
0.011   4.064  -1.996 -21.224 A_188_MET;A_226_ASP;A_618_ALA;A_619_ARG;A_621_MET
0.011  45.588   6.269 -21.613 A_149_GLY;A_150_TYR;A_154_GLU;A_155_MET;A_156_ALA;A_200_TYR;A_201_ALA;A_202_ILE
>1lss
0.754 -24.328   5.670   7.249 D_6_ALA;D_7_GLY;D_8_ILE;D_9_GLY;D_29_ILE;D_30_ASP;D_72_VAL;D_73_THR;D_74_GLY;D_75_LYS;D_79_ASN;D_97_ARG
0.667  -7.251  -9.473   2.861 C_6_ALA;C_7_GLY;C_8_ILE;C_9_GLY;C_29_ILE;C_30_ASP;C_72_VAL;C_73_THR;C_74_GLY;C_79_ASN;C_97_ARG
0.609   6.738   8.773   2.555 A_10_ALA;A_11_GLY;A_12_ILE;A_13_GLY;A_33_ILE;A_34_ASP;A_76_VAL;A_77_THR;A_78_GLY;A_79_LYS;A_83_ASN;A_101_ARG
0.376  25.000  -5.431   7.741 B_6_ALA;B_7_GLY;B_8_ILE;B_9_GLY;B_29_ILE;B_30_ASP;B_72_VAL;B_73_THR;B_74_GLY;B_79_ASN
>1lu1
0.677 -13.687  -9.890  -0.373 A_84_ALA;A_85_ASP;A_102_GLY;A_103_GLY;A_104_TYR;A_127_LEU;A_129_ASN;A_212_THR;A_213_GLY;A_214_LEU
0.099  12.722   4.368   8.070 A_66_SER;A_67_TRP;A_68_ALA;A_167_THR;A_168_TYR;A_169_ASN;A_241_PRO;A_242_LEU;A_244_LEU
0.032   1.850   9.726   7.812 A_69_THR;A_70_SER;A_71_PHE;A_163_GLU;A_164_ILE;A_165_LEU;A_178_SER;A_248_LEU;A_252_VAL
0.025   6.123 -13.737   4.518 A_113_TYR;A_142_ASP;A_143_VAL;A_144_ASN;A_149_ILE;A_199_GLU
0.018  -4.716 -12.929  -1.634 A_100_ARG;A_103_GLY;A_104_TYR;A_105_LEU;A_107_VAL;A_108_PHE;A_109_ASP;A_110_SER;A_111_ASP;A_132_TRP;A_145_SER;A_146_ILE;A_147_LYS
>1lv2
0.772  11.344  -1.448  -2.053 A_40_VAL;A_44_MET;A_104_ILE;A_113_ILE;A_116_VAL;A_203_MET
0.025   1.560  -9.119  -7.937 A_74_ARG;A_75_ALA;A_76_HIS;A_77_ALA;A_78_GLY;A_79_GLU;A_200_THR;A_201_TRP;A_204_ILE;A_225_MET;A_226_LEU
0.023   3.839   0.562   6.257 A_47_GLN;A_81_LEU;A_84_GLY;A_85_ALA;A_88_ARG;A_99_GLY
0.010  10.625   6.685  11.875 A_22_SER;A_23_PRO;A_32_LYS;A_97_LEU;A_98_LEU;A_99_GLY;A_100_ASN;A_101_ASN;A_102_TYR
>1lvg
0.344   3.717   5.086   2.085 A_11_GLY;A_12_PRO;A_13_SER;A_14_GLY;A_15_ALA;A_16_GLY;A_17_LYS;A_18_SER;A_44_ARG;A_101_ASP;A_137_ARG;A_148_ARG
0.035   4.878  -1.795  -2.259 A_53_TYR;A_76_PHE;A_81_TYR;A_101_ASP;A_102_VAL;A_103_ASP
0.015  -3.516  -2.273   8.544 A_21_LEU;A_22_LYS;A_25_PHE;A_34_PHE;A_51_LYS
>1lvl
0.485  -2.478   6.748  -8.079 A_177_VAL;A_178_GLY;A_179_GLY;A_180_GLY;A_181_TYR;A_182_ILE;A_183_GLY;A_263_ALA;A_264_VAL;A_265_GLY
0.311 -23.103 -16.145   7.695 A_371_PHE;A_375_ALA;A_376_ASN;A_377_GLY;A_437_HIS;A_439_THR;A_442_GLU;A_443_ALA;A_446_GLU;A_457_HIS
0.051  14.519   3.625   1.896 A_11_ILE;A_12_GLY;A_13_GLY;A_14_GLY;A_15_PRO;A_35_GLU;A_41_GLY;A_42_THR;A_141_ALA;A_142_THR;A_143_GLY;A_269_ARG
0.021 -14.899 -15.336   9.012 A_413_LEU;A_435_HIS;A_436_ALA;A_439_THR;A_440_LEU;A_441_GLY;A_442_GLU;A_443_ALA;A_444_VAL;A_445_GLN
0.017 -15.939 -31.323  -0.267 A_428_GLU;A_452_LEU;A_454_HIS
0.013  -8.147  11.945  15.296 A_53_ALA;A_54_LEU;A_56_HIS;A_57_VAL;A_58_ALA;A_60_GLN;A_82_LEU;A_87_SER;A_90_TRP
0.012  -9.349 -21.596   4.770 A_403_TRP;A_416_ALA;A_420_SER;A_425_ALA;A_429_ASP;A_430_VAL;A_431_ALA;A_433_THR;A_435_HIS;A_444_VAL
>1lw7
0.555  24.160   2.602   6.385 A_8_PHE;A_10_LYS;A_83_GLU;A_89_TYR;A_93_TRP;A_96_TRP;A_121_ASP;A_125_TYR
0.309  19.539   6.234  -1.690 A_8_PHE;A_11_PHE;A_15_HIS;A_17_GLY;A_18_HIS;A_21_MET;A_117_SER;A_118_GLU;A_140_ARG
0.184 -12.419  -3.122 -10.484 A_198_SER;A_199_ALA;A_200_TRP;A_233_TYR;A_234_ILE;A_237_ALA
0.168 -27.879  -2.339  -1.688 A_177_GLY;A_178_GLY;A_179_GLU;A_180_SER;A_183_LYS;A_207_VAL;A_211_LEU;A_257_PHE;A_307_PHE
0.024 -20.168 -11.659  -9.273 A_201_GLU;A_202_TYR;A_203_GLY;A_204_ARG;A_205_GLU;A_206_PHE;A_226_MET
0.018  -8.764  -2.274   3.170 A_172_THR;A_234_ILE;A_251_PHE;A_275_GLU;A_276_TYR;A_277_PRO;A_278_PHE;A_279_ASP
0.017 -21.099 -12.072  10.069 A_255_GLN;A_259_ILE;A_264_LYS;A_265_ALA;A_266_HIS;A_267_PRO;A_269_LEU;A_270_ASP;A_318_TYR
0.013 -14.083  -2.952   9.213 A_250_ASP;A_252_ILE;A_273_ILE;A_274_LYS;A_276_TYR;A_277_PRO;A_278_PHE;A_318_TYR;A_319_LYS;A_320_VAL
>1lwj
0.598  18.575 -12.684   4.918 B_572_TRP;B_591_PHE;B_628_ALA;B_631_HIS;B_657_GLU;B_659_TRP;B_719_ASP
0.514 -17.700  12.592   4.090 A_131_TRP;A_150_PHE;A_186_ASP;A_187_ALA;A_190_HIS;A_216_GLU;A_218_TRP;A_278_ASP
0.475   6.364 -13.854   1.864 A_350_TRP;B_491_SER;B_493_HIS;B_496_ASP;B_591_PHE;B_594_PHE;B_595_SER
0.381  -5.153  13.535   1.610 A_50_SER;A_52_HIS;A_55_ASP;A_153_PHE;A_154_SER;B_788_PHE;B_791_TRP
0.170  31.846  18.238   5.563 B_816_HIS;B_819_GLY;B_820_TRP;B_823_PHE;B_879_THR;B_881_VAL
0.072 -24.071   2.773  11.969 A_218_TRP;A_237_PHE;A_238_ASP;A_240_SER;A_241_HIS;A_242_CYS;A_244_LYS;A_279_MET;A_285_PHE
0.062 -31.423 -19.288   5.929 A_378_GLY;A_379_TRP;A_438_THR;A_440_VAL
0.019   5.601 -22.288   4.201 B_579_HIS;B_587_TYR;B_592_GLY;B_593_PRO;B_594_PHE
0.018  23.656  -6.133   9.384 B_659_TRP;B_678_PHE;B_679_ASP;B_682_HIS;B_714_PHE;B_717_ASN;B_720_MET
0.012  -6.343 -18.248   4.673 A_335_PRO;A_336_TRP;A_337_ASN;A_338_GLU;A_339_SER;A_340_MET;A_355_GLY;A_356_PRO;A_357_PHE;A_358_SER;A_359_GLY;A_360_ILE;A_361_SER;A_364_TYR
0.011  -5.794  22.225   3.090 A_97_PHE;A_138_HIS;A_146_TYR;A_151_GLY;A_152_PRO;A_153_PHE;A_154_SER
>1m0u
0.515   7.336   7.359   2.962 A_60_LEU;A_96_GLN;A_97_MET;A_98_PRO;A_109_GLN;A_110_SER
0.346  -8.122  -8.345   3.226 B_54_TYR;B_60_LEU;B_96_GLN;B_97_MET;B_98_PRO;B_99_VAL;B_109_GLN;B_110_SER
0.135  14.325   5.621   8.179 A_54_TYR;A_55_PHE;A_57_VAL;A_59_ALA;A_60_LEU;A_153_TYR;A_208_TYR;A_249_VAL
0.028  -1.533  -3.546   7.130 A_143_ASP;A_146_LEU;A_147_LYS;B_146_LEU
0.026  -7.870 -10.880 -15.640 A_129_TRP;B_48_HIS;B_50_TYR;B_102_VAL;B_103_ASP;B_116_PHE;B_120_THR
0.026  -1.436   4.227  16.502 B_147_LYS;B_150_VAL;B_151_VAL;B_163_LYS
0.022   0.201  -3.731  16.087 A_150_VAL;A_163_LYS
0.018 -13.649  -6.034   8.760 B_54_TYR;B_55_PHE;B_57_VAL;B_59_ALA;B_60_LEU;B_82_ARG;B_153_TYR;B_208_TYR;B_249_VAL
0.015   0.633  13.097  -0.526 A_93_PRO;A_94_MET;A_96_GLN;A_108_HIS;A_109_GLN;B_136_ILE;B_140_THR
0.014   0.868 -13.566  -1.286 A_136_ILE;A_137_VAL;A_140_THR;A_178_LYS;A_179_LEU;A_182_THR;B_93_PRO;B_94_MET;B_108_HIS
>1m0w
0.693 -29.826  13.330  -5.802 B_132_LEU;B_145_VAL;B_380_VAL;B_382_LYS;B_391_ASN;B_393_TYR;B_415_MET;B_417_LEU;B_418_ILE;B_442_GLU
0.629  29.917 -12.600  -6.439 A_132_LEU;A_145_VAL;A_380_VAL;A_382_LYS;A_391_ASN;A_393_TYR;A_415_MET;A_417_LEU;A_418_ILE
0.296 -22.701  -0.994  -3.706 B_128_ARG;B_148_ASN;B_150_VAL;B_151_SER;B_152_VAL;B_153_SER;B_288_TYR
0.108  24.628  -5.332  -4.714 A_128_ARG;A_130_ASP;A_146_GLU;A_148_ASN;A_442_GLU
0.107 -15.994  22.368   1.175 B_50_PRO;B_51_THR;B_52_PRO;B_53_ILE;B_423_ASN;B_489_ILE;B_491_TYR
0.038  18.542   1.026  -5.267 A_151_SER;A_152_VAL;A_153_SER;A_154_PHE;A_228_GLU;A_230_ASN;A_285_ARG;A_288_TYR
0.034  -8.364  23.610  -2.239 B_6_PRO;B_49_TYR;B_50_PRO;B_181_TYR;B_425_ASN;B_426_ASN;B_427_ILE
0.031  14.969 -10.876  11.476 A_58_PHE;A_162_ASP;A_187_VAL;A_188_ILE;A_189_SER;A_461_PHE;A_464_SER
0.027  17.752 -22.157   1.852 A_51_THR;A_52_PRO;A_53_ILE;A_54_PRO;A_423_ASN;A_491_TYR
0.027 -13.130  15.568 -17.415 B_435_TYR;B_470_PHE;B_472_THR;B_474_ASN;B_476_GLY;B_477_GLY;B_480_ALA;B_481_GLY;B_482_PHE
0.024  -9.614 -18.221  -2.220 A_13_GLU;A_17_GLU;A_173_LYS;B_249_SER;B_250_VAL;B_251_ARG;B_252_LEU
0.017  47.044  -1.226   3.140 A_85_TYR;A_89_THR;A_329_LEU;A_335_VAL
0.016 -24.392  19.437  -4.199 B_132_LEU;B_418_ILE;B_419_GLU;B_420_PRO;B_421_GLU;B_422_LEU;B_439_ILE;B_440_ILE;B_441_SER
0.014  31.380   3.092  -4.041 A_100_PHE;A_149_THR;A_150_VAL;A_288_TYR;A_319_GLN;A_320_LEU;A_322_GLY;A_323_SER;A_386_GLU
0.012   9.357 -21.119 -15.025 A_434_SER;A_435_TYR;A_436_ASN;A_437_GLU
0.011  32.959  18.570   8.815 A_119_LYS;A_120_GLN;A_121_ASN;A_122_PHE
0.011 -31.111  -2.902  -3.957 B_100_PHE;B_149_THR;B_150_VAL;B_288_TYR;B_319_GLN;B_322_GLY;B_323_SER;B_386_GLU
>1m1q
0.991   3.956   0.264  -2.104 A_42_LEU;A_45_MET;A_48_VAL;A_49_HIS;A_58_CYS;A_61_CYS;A_62_HIS;A_73_PRO
0.922  -4.916   0.790  -4.514 A_5_LEU;A_9_HIS;A_18_CYS;A_35_CYS;A_39_HIS;A_64_VAL
0.921  11.303  -2.050   2.689 A_48_VAL;A_51_PRO;A_52_HIS;A_56_LEU;A_61_CYS;A_75_CYS;A_79_HIS;A_83_ARG
0.742 -10.449   1.681   3.069 A_6_SER;A_15_CYS;A_18_CYS;A_19_HIS;A_31_GLU;A_64_VAL;A_65_HIS
>1m22
0.513  20.516  -4.001  -5.917 A_134_ALA;A_135_ASN;A_164_GLY;A_165_SER;A_187_ASP;A_188_GLY;A_189_SER
0.367 -35.091  -1.453   4.834 B_134_ALA;B_135_ASN;B_164_GLY;B_165_SER;B_186_THR;B_187_ASP;B_188_GLY;B_189_SER
0.022   5.239  -0.383   5.159 A_160_HIS;A_286_TYR;A_287_ARG;A_420_VAL;A_421_ALA;A_422_TRP;A_455_ASP;A_457_LEU
0.010  -8.236   0.932   5.908 B_208_LEU;B_242_ALA;B_243_GLY;B_254_MET;B_257_ARG;B_258_ALA;B_259_VAL;B_260_TYR;B_262_TYR
>1m2k
0.487  -0.402   7.508   3.583 A_20_GLY;A_21_ALA;A_22_GLY;A_31_THR;A_32_PHE;A_33_ARG;A_185_GLY;A_186_THR;A_187_SER
0.012  -9.729   3.140   4.766 A_32_PHE;A_39_TRP;A_48_ALA;A_64_TYR;A_67_ARG;A_156_VAL;A_157_VAL;A_158_TRP;A_159_ALA
>1m2x
0.937  18.881 -12.613 -11.624 B_45_TRP;B_76_ASP;B_135_HIS;B_154_CYS;B_166_TYR;B_196_HIS
0.935 -19.282 -12.423  11.597 A_45_TRP;A_76_ASP;A_135_HIS;A_154_CYS;A_166_TYR;A_196_HIS
0.923  18.837  12.225  11.518 D_45_TRP;D_76_ASP;D_135_HIS;D_154_CYS;D_157_LYS;D_165_GLY;D_166_TYR;D_196_HIS
0.914 -19.211  12.556 -11.617 C_45_TRP;C_76_ASP;C_135_HIS;C_154_CYS;C_166_TYR;C_196_HIS
0.017  39.547  20.939  -2.914 D_51_LYS;D_54_THR;D_55_ASP;D_58_TYR;D_63_LYS;D_64_LYS;D_65_VAL;D_83_TYR;D_87_ILE
0.013 -16.198 -19.816   5.496 A_42_ASP;A_71_THR;A_72_HIS;A_77_ARG;A_139_ASN;A_140_VAL;A_141_VAL;A_151_VAL;A_152_GLY;A_153_GLY;A_154_CYS;A_155_ILE;A_156_ILE;A_195_GLY
>1m40
0.714   1.694   6.760   5.694 A_45_SER;A_48_LYS;A_80_TYR;A_104_MET;A_105_SER;A_191_VAL;A_209_LYS;A_210_SER;A_211_GLY;A_212_ALA;A_218_ARG
>1m48
0.432  -2.112  -4.433   3.454 A_20_ASP;A_23_MET;A_78_PHE;A_85_LEU;A_88_ASN;B_16_HIS;B_92_ILE
0.195   1.616   4.239   4.195 A_16_HIS;A_88_ASN;A_91_VAL;A_92_ILE;B_20_ASP;B_23_MET;B_84_ASP;B_85_LEU;B_88_ASN
0.180  20.684  12.056   7.671 B_35_LYS;B_38_ARG;B_39_MET;B_40_LEU;B_42_PHE;B_69_VAL;B_72_LEU;B_73_ALA
0.021   5.370   9.719  -1.134 A_9_LYS;A_12_LEU;A_13_GLN;B_22_GLN;B_23_MET;B_24_ILE;B_26_ASN;B_27_GLY;B_30_ASN;B_79_HIS;B_80_LEU
0.012  -8.311  -5.806  13.043 A_67_GLU;A_71_ASN;A_76_LYS;A_77_ASN;A_80_LEU;A_81_ARG;A_82_PRO;A_83_ARG;A_84_ASP
0.011  24.120   4.976   6.159 B_39_MET;B_41_THR;B_42_PHE;B_43_LYS;B_44_PHE;B_69_VAL
>1m4i
0.609  21.803   6.745  -1.923 B_84_VAL;B_85_ALA;B_86_VAL;B_91_ARG;B_96_VAL;B_125_LEU
0.524  17.681  -0.624  -2.506 B_32_PHE;B_81_VAL;B_82_GLU;B_83_GLY;B_84_VAL;B_117_SER;B_118_SER;B_119_SER;B_126_TYR
0.489 -22.115   4.259   2.700 A_84_VAL;A_85_ALA;A_86_VAL;A_91_ARG;A_96_VAL;A_99_LEU
0.110 -17.402  -2.671   2.862 A_32_PHE;A_81_VAL;A_82_GLU;A_83_GLY;A_84_VAL;A_117_SER;A_126_TYR
>1m6d
0.555  21.105   4.496   8.310 B_19_GLN;B_23_GLY;B_24_SER;B_25_CYS;B_26_TRP;B_160_ASP;B_161_HIS;B_162_ALA;B_183_TRP
0.513 -20.151  -3.900  -8.188 A_19_GLN;A_23_GLY;A_24_SER;A_25_CYS;A_26_TRP;A_160_ASP;A_161_HIS;A_162_ALA
0.107  23.275  12.350  -2.304 B_17_LYS;B_18_ASP;B_19_GLN;B_28_PHE;B_50_GLU;B_84_GLU;B_89_TYR
0.040  -7.655  -8.240  -8.644 A_17_LYS;A_18_ASP;A_28_PHE;A_50_GLU;A_51_GLN;A_84_GLU;A_88_SER;A_89_TYR;A_90_GLN;A_91_GLY
0.023  28.900  -9.461   5.574 B_138_GLY;B_139_MET;B_141_PHE;B_142_TYR;B_143_ARG;B_144_HIS;B_146_ILE;B_147_SER;B_148_ARG;B_149_PRO;B_193_TYR
0.021  -1.175  -2.833  -7.717 A_15_LYS;A_16_VAL;B_127_ARG
0.020  16.710  22.220  -1.940 B_49_SER;B_51_GLN;B_52_GLU;B_55_ASP;B_82_GLU;B_86_ASP;B_87_TYR;B_88_SER;B_94_GLN;B_97_GLN
0.019  21.035  19.463   4.631 B_51_GLN;B_54_LEU;B_55_ASP;B_88_SER;B_89_TYR;B_90_GLN;B_91_GLY;B_92_HIS;B_93_MET;B_94_GLN
0.018  21.704  12.285  10.852 B_21_MET;B_22_CYS;B_23_GLY;B_24_SER;B_61_LYS;B_62_ALA;B_63_CYS;B_64_MET;B_65_GLY;B_91_GLY
0.018  15.327 -12.170  12.028 B_151_ARG;B_154_CYS;B_155_SER;B_156_PRO;B_157_TRP;B_199_SER;B_200_GLY;B_201_ALA;B_202_CYS;B_203_GLY;B_205_ASN;B_206_THR
0.016  21.772  -9.120  -9.384 B_5_TRP;B_6_ASP;B_8_ARG;B_167_GLY;B_168_TYR;B_169_GLY;B_176_PHE;B_178_ALA;B_194_TYR
0.014   8.088  -1.176   7.271 B_69_SER;B_112_GLU;B_133_ALA;B_206_THR;B_207_MET;B_208_ALA;B_209_SER
0.010  21.996  -2.668  11.864 B_134_ILE;B_135_ASN;B_136_ALA;B_137_PHE;B_158_LEU;B_159_ILE;B_160_ASP;B_161_HIS
0.010 -18.134   3.551 -11.761 A_136_ALA;A_139_MET;A_140_GLN;A_161_HIS;A_181_ASN;A_183_TRP;A_187_TRP
>1m6e
0.611  -1.493  -1.091  -4.319 X_10_LYS;X_58_LEU;X_59_GLY;X_60_CYS;X_61_SER;X_97_ASN;X_98_ASP;X_130_PHE;X_146_SER;X_147_TYR;X_148_SER;X_151_TRP
0.047   6.267  -2.186   3.063 X_25_GLN;X_147_TYR;X_150_MET;X_210_LEU;X_255_TYR;X_307_CYS;X_308_MET;X_311_VAL;X_347_PHE
0.019   9.530 -10.165  14.006 X_283_TYR;X_284_TRP;X_285_SER;X_286_SER;X_299_GLU;X_300_GLU;X_340_MET;X_345_THR
>1m70
0.965   4.594  -8.314   1.069 B_39_TYR;B_123_HIS;B_135_PHE;B_136_PRO;B_138_LEU;B_153_PHE;B_158_ARG;B_167_MET
0.954 -24.611  21.449  -3.824 A_18_HIS;A_28_ASN;A_29_PHE;A_30_PRO;A_32_LEU;A_47_ILE;A_61_ARG;A_63_VAL;A_66_MET;A_145_TYR
0.904 -37.784  16.307  -2.866 A_39_TYR;A_123_HIS;A_136_PRO;A_138_LEU;A_153_PHE;A_158_ARG;A_167_MET
0.899  -5.595 -24.428   2.378 D_18_HIS;D_29_PHE;D_30_PRO;D_32_LEU;D_47_ILE;D_61_ARG;D_63_VAL;D_66_MET;D_145_TYR
0.865  -9.835 -39.033   2.228 D_123_HIS;D_135_PHE;D_136_PRO;D_138_LEU;D_153_PHE;D_166_ILE;D_167_MET
0.610  29.564  11.557  -0.049 C_123_HIS;C_136_PRO;C_138_LEU;C_153_PHE;C_167_MET
0.464  17.343  -3.435  -0.379 B_18_HIS;B_28_ASN;B_29_PHE;B_30_PRO;B_32_LEU;B_47_ILE;B_61_ARG;B_63_VAL;B_66_MET;B_145_TYR
0.462  31.942  24.553   0.897 C_18_HIS;C_30_PRO;C_32_LEU;C_47_ILE;C_61_ARG;C_63_VAL;C_66_MET;C_145_TYR
0.204  -8.762 -17.066   2.848 D_11_VAL;D_13_VAL;D_14_CYS;D_15_GLY;D_18_HIS;D_66_MET;D_69_MET;D_70_LEU
0.089  -0.406 -17.536   1.303 B_122_CYS;B_135_PHE;B_166_ILE;D_17_CYS;D_29_PHE;D_65_GLU;D_69_MET
0.032   0.906 -17.601  11.361 B_129_GLY;B_130_ASN;D_51_SER;D_53_PRO;D_63_VAL;D_64_LEU;D_66_MET;D_67_THR;D_68_GLY
0.030 -11.103 -31.443  -4.086 D_31_LYS;D_35_GLN;D_127_GLY;D_136_PRO;D_137_LYS;D_138_LEU;D_139_GLY;D_141_GLN
0.016 -10.208   1.401   2.881 B_102_GLN;B_105_LYS;B_106_LEU;B_109_GLY;B_110_GLY;B_111_LYS;B_113_ASP;B_116_MET;B_178_ASP
0.011 -10.861 -34.837   9.929 D_42_LYS;D_43_GLN;D_46_ASP;D_158_ARG;D_159_THR;D_160_ASN;D_161_ASP;D_162_GLY
>1m7b
0.875   5.028  -3.482  -6.302 A_17_GLN;A_18_CYS;A_19_GLY;A_20_LYS;A_21_THR;A_22_ALA;A_23_LEU;A_119_CYS;A_120_LYS
>1m7g
0.860  35.381 -13.697  -4.471 A_66_ARG;A_75_PHE;A_80_ARG;A_83_ASN;A_105_PHE;A_106_ILE;A_107_SER;A_108_PRO
0.634 -23.255 -19.805  -2.894 C_66_ARG;C_75_PHE;C_80_ARG;C_83_ASN;C_105_PHE;C_106_ILE;C_107_SER;C_108_PRO
0.609  15.867  11.402 -10.916 B_34_SER;B_38_LYS;B_66_ARG;B_75_PHE;B_80_ARG;B_83_ASN;B_105_PHE;B_106_ILE;B_107_SER;B_166_THR
0.568  47.792  12.447  -4.955 A_5_ILE;A_6_THR;A_7_PHE;A_21_ARG;A_129_THR;A_130_GLY
0.533 -42.916   5.156 -10.580 D_34_SER;D_66_ARG;D_75_PHE;D_80_ARG;D_106_ILE;D_166_THR
0.532  42.190 -15.698   4.531 A_33_LEU;A_34_SER;A_35_ALA;A_36_SER;A_37_GLY;A_38_LYS;A_39_SER;A_40_THR;A_138_VAL;A_148_ARG;A_184_ASN
0.459  -9.833   4.951  -2.763 C_5_ILE;C_6_THR;C_7_PHE;C_21_ARG;C_129_THR
0.409 -43.402  15.328  -3.796 D_35_ALA;D_36_SER;D_37_GLY;D_38_LYS;D_39_SER;D_40_THR;D_148_ARG;D_184_ASN
0.373 -18.078 -21.900   5.291 C_33_LEU;C_34_SER;C_35_ALA;C_36_SER;C_37_GLY;C_38_LYS;C_39_SER;C_40_THR;C_148_ARG
0.373  15.317  20.498  -5.618 B_33_LEU;B_34_SER;B_35_ALA;B_36_SER;B_37_GLY;B_38_LYS;B_39_SER;B_40_THR;B_138_VAL;B_148_ARG;B_184_ASN
0.027  -2.574   6.133   1.240 B_176_ALA;B_177_ASN;C_7_PHE;C_8_HIS;C_12_LEU;C_13_THR;C_14_ARG;C_17_ARG;C_21_ARG;C_203_LYS
>1m7s
0.711  13.655 -18.656   4.208 B_77_VAL;B_78_HIS;B_148_VAL;B_150_ASN;B_163_PHE;B_354_ARG;B_358_TYR
0.693 -17.250 -12.917  -4.423 C_77_VAL;C_78_HIS;C_148_VAL;C_354_ARG;C_358_TYR
0.648  17.796  12.884  -4.407 A_51_VAL;A_52_HIS;A_122_VAL;A_137_PHE;A_328_ARG;A_332_TYR
0.601 -12.625  17.575   4.941 D_77_VAL;D_78_HIS;D_148_VAL;D_354_ARG;D_358_TYR
0.238   6.756  16.157   7.130 A_48_GLU;A_145_LYS;A_151_ASN;B_388_ASP;D_71_ARG;D_122_ASN;D_123_HIS;D_325_PHE;D_326_PHE
0.036 -18.778  33.653   8.390 D_151_ASN;D_152_PHE;D_153_PRO;D_200_LEU;D_205_GLU;D_215_ASP;D_217_ASN
0.032   9.870   7.000  15.561 B_384_ASN;B_385_GLY;B_386_ASN;B_387_GLN;B_388_ASP;B_392_ASN;B_396_THR;D_66_ARG;D_327_GLN
0.019  -8.739  -7.772  14.901 B_66_ARG;B_327_GLN;D_386_ASN;D_387_GLN;D_388_ASP;D_392_ASN;D_396_THR
0.017  -7.108 -16.043   7.070 B_71_ARG;B_123_HIS;B_325_PHE;C_74_GLU;C_171_LYS;C_177_ASN;D_388_ASP
0.013   8.971  27.389   8.396 A_94_HIS;A_146_PRO;A_151_ASN;A_152_LEU;A_153_ASP;A_154_ASN;D_260_TYR;D_261_SER;D_265_ASN
0.010 -32.565 -17.821  14.156 C_188_PHE;C_189_SER;C_190_HIS;C_191_VAL;C_192_PRO;C_193_GLU;C_478_TYR
0.010  31.099  24.636  -7.826 A_125_ASN;A_126_PHE;A_127_PRO;A_128_THR;A_170_ARG;A_174_LEU;A_191_ASN;A_278_ILE
0.010 -34.045  -6.444 -26.987 C_93_ASP;C_94_ILE;C_95_SER;C_96_ASP;C_97_LEU;C_98_SER;C_99_LYS;C_100_ALA;C_103_PHE;C_104_LYS
>1m85
0.914  -0.921  -0.384  -3.893 A_53_MET;A_54_HIS;A_125_VAL;A_140_PHE;A_333_ARG;A_337_TYR
0.243  15.127   0.203   6.859 A_130_PRO;A_177_ILE;A_182_ARG;A_194_PHE;A_281_VAL;A_425_LEU
0.198 -38.863 -18.786  -1.479 A_16_ASP;A_17_ASN;A_18_ASN;A_19_ASN;A_20_VAL;A_21_ILE;A_33_ASP;A_35_TRP;A_36_PHE
>1m8p
0.842 -21.552 -52.316  -9.386 B_409_LYS;B_433_GLY;B_437_ARG;B_446_PHE;B_451_ARG;B_454_ASN;B_476_PRO;B_477_ILE;B_478_ALA;B_479_PRO
0.809  56.328   8.053 -10.693 A_437_ARG;A_446_PHE;A_451_ARG;A_454_ASN;A_476_PRO;A_477_ILE;A_478_ALA;A_479_PRO;A_530_THR
0.583 -26.721  49.326 -12.472 C_404_TYR;C_405_MET;C_406_ASN;C_407_SER;C_408_GLY;C_409_LYS;C_410_ASP;C_515_ARG
0.435 -34.752  43.137  -9.934 C_433_GLY;C_437_ARG;C_446_PHE;C_451_ARG;C_454_ASN;C_455_ILE;C_475_ALA;C_476_PRO;C_477_ILE;C_478_ALA;C_479_PRO
0.383 -33.066  -4.019   8.754 C_197_GLN;C_198_THR;C_199_ARG;C_200_ASN;C_293_ASP;C_294_HIS;C_295_ALA
0.224  10.338  19.306   8.639 A_203_HIS;A_206_HIS;A_357_ILE;A_359_GLY;A_362_LEU;A_376_PHE
0.071  19.815 -23.345   8.749 B_196_PHE;B_197_GLN;B_198_THR;B_199_ARG;B_200_ASN;B_206_HIS;B_291_GLY;B_294_HIS;B_330_PHE
0.063  12.525 -18.786   7.757 B_203_HIS;B_206_HIS;B_359_GLY;B_362_LEU;B_376_PHE
0.050  39.944 -41.988   5.849 B_54_PRO;B_55_LEU;B_56_GLU;B_59_MET;B_63_ASP;B_73_LEU;B_75_ASP;B_159_LYS
0.049  34.325 -10.140 -10.330 A_419_THR;A_558_HIS;A_561_ILE;A_565_GLU;A_572_ARG;B_188_LEU;B_190_TRP
0.046 -44.272   2.945   4.895 C_39_ARG;C_263_LEU;C_264_ALA;C_265_MET;C_266_ARG
0.045  11.621  27.910  11.720 A_200_ASN;A_291_GLY;A_292_ARG;A_293_ASP;A_294_HIS;A_295_ALA;A_330_PHE;A_332_MET
0.045 -27.842  49.329  -2.199 C_403_GLY;C_404_TYR;C_407_SER;C_501_HIS;C_502_VAL;C_503_ALA;C_504_THR;C_505_PRO;C_506_LEU;C_509_CYS;C_536_TYR;C_538_THR
0.038  54.953  -3.336 -12.316 A_404_TYR;A_405_MET;A_406_ASN;A_407_SER;A_408_GLY;A_409_LYS;A_410_ASP;A_509_CYS;A_548_PHE
0.037 -30.465 -45.021 -12.549 B_405_MET;B_406_ASN;B_407_SER;B_408_GLY;B_409_LYS;B_410_ASP;B_411_ALA;B_548_PHE
0.029  19.108 -37.388   5.661 B_199_ARG;B_263_LEU;B_264_ALA;B_265_MET;B_266_ARG
0.028  17.516  57.252   5.641 A_54_PRO;A_55_LEU;A_56_GLU;A_63_ASP;A_73_LEU;A_74_ALA;A_75_ASP;A_159_LYS
0.022 -27.020   1.018   6.989 C_200_ASN;C_201_PRO;C_202_MET;C_203_HIS;C_206_HIS;C_363_ARG
0.021  25.960  38.418   6.527 A_39_ARG;A_146_TYR;A_264_ALA;A_265_MET;A_266_ARG
0.013   5.913   6.105   7.990 A_355_LEU;A_373_PRO;A_375_TRP;B_338_ASP
0.012  27.798 -10.641  11.438 B_212_ARG;B_213_ALA;B_216_SER;B_217_ARG;B_328_VAL;B_329_GLU;B_330_PHE;B_331_GLN
0.011  23.380 -51.992   4.797 B_37_THR;B_40_GLN;B_85_LEU;B_86_ASP;B_87_ALA;B_150_THR;B_151_VAL;B_152_LYS
0.010  24.006 -43.505   7.986 B_39_ARG;B_43_ASP;B_82_PRO;B_84_THR;B_146_TYR;B_151_VAL;B_266_ARG
0.010 -25.816 -23.450 -10.336 B_419_THR;B_558_HIS;B_561_ILE;B_565_GLU;B_572_ARG;C_188_LEU;C_190_TRP;C_254_GLY
>1mai
0.739  -5.350  -9.530   1.787 A_21_LYS;A_27_TRP;A_31_ARG;A_33_TYR;A_45_GLU;A_46_SER;A_47_ARG;A_48_LYS
0.067   4.444  -9.218   5.108 A_32_PHE;A_43_TRP;A_44_GLN;A_45_GLU;A_46_SER;A_56_GLN
0.013  -5.019  -3.131  -4.773 A_90_ILE;A_92_PHE;A_97_ASN;A_98_THR;A_99_LEU;A_100_ASP
>1mba
0.426  -4.518  -4.969   3.480 A_43_PHE;A_67_ILE;A_91_PHE;A_95_HIS;A_105_PHE
>1mbs
0.898   6.031  -5.848  -2.120 A_43_PHE;A_64_HIS;A_93_HIS;A_97_HIS
>1mc0
0.560  32.234 -10.522  -1.617 A_232_PHE;A_274_PHE;A_275_TYR;A_278_VAL;A_279_ASP;A_284_PHE;A_286_THR;A_289_ILE;A_306_GLU;A_308_VAL
0.166 -26.804   6.621   5.384 A_122_VAL;A_124_SER;A_131_VAL;A_132_ALA;A_161_GLY;A_162_THR;A_164_LEU;A_165_THR
0.046 -41.653  -0.271  12.493 A_9_TYR;A_12_HIS;A_13_ASP;A_151_HIS;A_152_VAL;A_155_HIS;A_156_CYS
0.027  36.855  14.279   4.842 A_297_GLU;A_329_ILE;A_330_TYR;A_331_CYS;A_332_GLY;A_333_ILE;A_334_SER;A_335_ILE;A_336_ALA;A_337_HIS
0.011 -16.704  -0.625   5.145 A_26_LEU;A_27_ASP;A_28_ALA;A_29_THR;A_167_THR;A_168_LEU;A_170_PHE;A_171_GLN
0.010  28.329  22.853   2.612 A_337_HIS;A_338_SER;A_339_LEU;A_340_LEU;A_341_TYR;A_342_LYS;A_343_LYS;A_344_VAL;A_345_ASN
0.010 -33.100   2.340  11.635 A_16_ILE;A_154_GLN;A_155_HIS;A_156_CYS;A_157_PHE;A_158_HIS;A_159_TYR;A_160_THR;A_161_GLY
>1mc3
0.921 -25.936   1.027   8.201 A_9_LEU;A_10_ALA;A_11_GLY;A_12_GLY;A_26_LYS;A_27_GLN;A_89_LEU;A_109_LEU;A_110_GLY;A_111_ASP
0.884  25.659   0.046   8.373 B_9_LEU;B_10_ALA;B_11_GLY;B_12_GLY;B_26_LYS;B_27_GLN;B_89_LEU;B_109_LEU;B_110_GLY;B_111_ASP
0.425  -7.188   5.561  -4.001 A_46_LEU;A_115_PHE;A_116_GLY;A_117_GLN;A_119_PHE;A_250_LYS;A_251_ILE;A_252_ALA
0.375   8.233  -5.342  -3.617 B_42_SER;B_46_LEU;B_114_PHE;B_115_PHE;B_116_GLY;B_119_PHE;B_250_LYS;B_251_ILE;B_252_ALA;B_257_ILE
0.069  14.875   8.154   8.914 B_140_VAL;B_146_PHE;B_224_TRP;B_225_LEU;B_226_ASP;B_232_SER
0.019 -13.379  -7.739   7.600 A_140_VAL;A_146_PHE;A_224_TRP;A_225_LEU;A_226_ASP;B_246_ARG
0.016  -6.124 -12.620  -0.298 A_138_TYR;A_139_GLN;A_219_GLY;A_220_ARG;B_248_GLY;B_287_GLU;B_292_ARG
0.013   6.602 -14.899   6.949 B_32_TYR;B_33_ASP;B_34_LYS;B_244_GLU;B_250_LYS;B_279_THR;B_280_GLY;B_281_TYR;B_282_GLY
0.011   6.178  13.234  -0.614 A_248_GLY;A_287_GLU;A_292_ARG;B_139_GLN;B_219_GLY;B_220_ARG
0.010 -23.614  -8.828   5.252 A_109_LEU;A_146_PHE;A_147_GLY;A_162_GLU;A_173_VAL;A_177_TYR;A_200_ILE;A_201_THR
>1mdo
0.894  -2.532  -0.720  -4.598 A_63_ALA;A_64_THR;A_89_TRP;A_91_SER;A_160_ASP;A_162_ALA;A_183_SER;A_185_HIS;A_188_LYS
0.164 -12.615   7.944   9.733 A_147_TYR;A_156_PRO;A_157_VAL;A_158_ILE;A_159_GLU;A_177_ARG;A_178_GLY;A_179_THR;A_201_ASP
0.060  11.950   1.294   6.949 A_137_ALA;A_274_HIS;A_284_PRO;A_285_LEU;A_286_SER;A_287_LEU;A_294_HIS;A_296_TRP;A_298_LEU;A_299_PHE;A_300_ILE
0.013   5.513  -0.234  -5.626 A_89_TRP;A_163_HIS;A_187_ILE;A_297_HIS;A_298_LEU;A_328_LEU;A_329_HIS;A_330_PHE
>1me8
0.665  -1.426  -5.173   6.986 A_57_ALA;A_59_MET;A_316_GLY;A_317_SER;A_318_ILE;A_358_ASP;A_359_GLY;A_360_GLY;A_379_MET;A_380_LEU;A_381_GLY;A_382_ARG;A_405_TYR
0.126   0.537  10.834  12.058 A_264_ASP;A_266_PHE;A_291_ASN;A_292_ILE;A_293_VAL;A_294_ASP;A_297_GLY;A_313_ILE
0.030  -8.572  10.555  13.693 A_7_GLU;A_8_PRO;A_9_CYS;A_10_HIS;A_328_GLY;A_329_ARG;A_330_GLY;A_333_THR
0.019 -19.964   0.278  -2.369 A_15_TYR;A_16_LEU;A_17_LEU;A_365_TYR;A_369_LEU;A_457_THR
0.015  11.097   3.093  11.998 A_239_ASN;A_240_THR;A_260_ILE;A_261_ASP;A_262_SER;A_263_SER;A_264_ASP;A_270_GLN
0.014   1.324   1.118  12.924 A_262_SER;A_263_SER;A_264_ASP;A_291_ASN;A_312_GLY;A_313_ILE;A_314_GLY;A_319_CYS;A_327_ILE
>1mex
0.718  24.601   3.819  -0.640 H_97_LYS;H_100_TYR;L_34_ALA;L_36_PHE;L_89_GLN;L_91_TYR;L_96_TYR
0.056   0.563   8.726   0.136 L_40_PRO;L_83_LEU;L_84_ALA;L_85_GLU;L_103_LYS;L_104_LEU;L_165_ASP;L_166_GLN
0.020 -24.962   7.283  -5.935 H_132_GLN;H_134_ALA;H_137_SER;H_138_VAL;H_139_THR;L_114_THR;L_115_VAL;L_116_SER;L_207_LYS
0.010 -28.668  -0.645  -5.293 H_126_ALA;H_127_PRO;H_128_GLY;H_129_SER;H_130_ALA;H_131_ALA;H_215_ALA;L_117_ILE;L_118_PHE;L_119_PRO
0.010   2.725  -9.800   1.658 H_9_ALA;H_92_ALA;H_93_VAL;H_109_THR;H_110_LEU;H_111_THR;H_150_GLU;H_151_PRO
>1mg1
0.835   5.228  -0.748  -2.165 A_58_TRP;A_61_ASP;A_149_GLU;A_151_TYR;A_326_MET;A_336_TRP
0.198 -55.717   7.103  13.220 A_408_ARG;A_412_ASP;A_421_LEU;A_422_CYS;A_423_LYS;A_429_CYS;A_430_CYS
0.022 -53.215  -0.449   4.576 A_398_LEU;A_399_LYS;A_400_ILE;A_401_ALA;A_402_GLN;A_403_TYR;A_404_ALA;A_405_ALA;A_406_GLN;A_409_ARG;A_432_LEU
0.012  -1.057  20.691   1.142 A_3_LEU;A_4_VAL;A_5_ILE;A_51_ASP;A_52_GLY;A_53_PRO;A_54_ASP;A_55_ILE;A_263_ASN;A_266_SER
0.012 -30.767   0.741 -13.328 A_383_ILE;A_387_THR;A_442_LEU;A_445_ARG
0.011  23.791   5.096  -3.128 A_86_TYR;A_88_PHE;A_89_THR;A_106_VAL;A_317_MET
0.011  14.381   4.618 -14.365 A_91_ASP;A_92_ALA;A_94_ARG;A_167_TYR;A_172_TYR;A_326_MET;A_327_PRO;A_328_ASN;A_329_ILE
>1mg5
0.825 -14.299   7.689   3.519 B_13_ALA;B_16_GLY;B_92_GLY;B_93_ALA;B_94_GLY;B_95_ILE;B_137_ILE
0.773  14.821  -8.553   3.151 A_13_ALA;A_16_GLY;A_17_GLY;A_18_ILE;A_19_GLY;A_92_GLY;A_93_ALA;A_94_GLY;A_137_ILE;A_189_LEU
>1mgp
0.741   3.620   5.671   5.706 A_35_THR;A_116_LEU;A_120_LEU;A_146_ALA;A_195_LEU;A_225_LEU;A_292_VAL;A_293_ILE;A_296_HIS;A_297_VAL
>1mi3
0.590 -65.976   3.878  -4.928 A_22_GLY;A_24_TRP;A_25_LYS;A_52_TYR;A_217_TYR;A_218_SER;A_224_SER;A_272_ILE;A_274_LYS
0.572  25.930  -3.011   0.697 D_24_TRP;D_52_TYR;D_81_LYS;D_114_HIS;D_191_GLN;D_217_TYR;D_218_SER;D_310_ASN
0.409  66.223  -5.556  -4.620 C_22_GLY;C_24_TRP;C_217_TYR;C_218_SER;C_224_SER;C_272_ILE;C_273_PRO;C_274_LYS
0.361 -22.453   9.299   2.876 B_22_GLY;B_217_TYR;B_218_SER;B_219_SER;B_220_PHE;B_224_SER;B_272_ILE;B_273_PRO;B_274_LYS
0.255 -27.253   0.404  -3.738 B_24_TRP;B_51_ASP;B_52_TYR;B_83_TRP;B_114_HIS;B_115_PHE;B_132_PHE;B_310_ASN;B_315_TRP
0.050  21.436 -12.021   4.046 D_220_PHE;D_223_GLN;D_224_SER;D_227_GLU;D_240_PHE;D_273_PRO;D_274_LYS
0.019 -39.713  -7.123 -10.305 A_177_LEU;A_206_PHE;B_142_TYR;B_316_ASP;B_317_ASN;B_318_ILE;B_319_PRO
0.018  31.494 -27.170   2.891 D_197_TYR;D_238_THR;D_241_ALA;D_242_HIS;D_243_ASP;D_244_THR
0.014  39.699   6.138 -10.510 C_177_LEU;C_181_ARG;C_206_PHE;D_142_TYR;D_318_ILE;D_319_PRO
>1mj4
0.463   8.620  -0.781   1.028 A_40_HIS;A_47_LEU;A_59_TRP;A_65_HIS
>1mjt
0.796 -18.038   0.320  -4.630 B_56_TRP;B_62_CYS;B_64_GLY;B_222_PHE;B_223_ASN;B_224_GLY
0.754  17.257   0.604   4.876 A_57_TRP;A_60_SER;A_63_CYS;A_64_ILE;A_65_GLY;A_66_ARG;A_223_PHE
0.210   4.730   2.042  -2.972 A_316_SER;A_317_TRP;B_314_TRP;B_329_TYR
0.184  -4.186   1.792   3.920 A_315_TRP;A_330_TYR;B_315_SER;B_316_TRP
0.082  -5.292 -24.893  -2.821 A_262_SER;A_264_ASN;A_267_ARG;B_186_HIS;B_188_HIS;B_189_TYR;B_270_GLU;B_273_TYR
0.043   5.987 -25.014   4.194 A_187_HIS;A_189_HIS;A_271_GLU;A_274_TYR;B_261_SER;B_263_ASN;B_266_ARG
0.039 -18.401   0.893   5.001 B_120_ASN;B_121_GLN;B_205_ILE;B_207_ASN;B_208_MET
0.038  17.923  -2.591  -4.523 A_122_GLN;A_125_ARG;A_201_TYR;A_204_PRO;A_206_ILE;A_227_TYR;A_231_GLU;A_236_ASN
0.019  14.681   7.765   2.391 A_59_ASN;A_60_SER;A_61_ASN;A_62_ARG;A_63_CYS;A_209_MET;A_342_ASN;A_343_PHE
>1mky
0.683  31.098  -5.864   5.197 A_190_ASN;A_191_VAL;A_192_GLY;A_193_LYS;A_195_THR;A_196_LEU;A_270_VAL;A_300_ASN;A_301_LYS;A_336_ALA;A_337_ASP
0.265 -20.501   0.298   9.519 A_9_ARG;A_10_PRO;A_11_ASN;A_12_VAL;A_13_GLY;A_14_LYS;A_15_SER;A_16_THR;A_55_ASP
0.095  29.100   8.537  -0.796 A_187_GLY;A_188_ARG;A_251_LYS;A_254_ASN;A_257_VAL;A_280_GLN;A_284_MET
0.042   9.287  11.885   4.373 A_289_GLU;A_324_TYR;A_325_PHE;A_327_ASP;A_328_TYR;A_413_ILE;A_416_ARG
0.020 -12.247  20.441  -7.431 A_71_MET;A_385_PHE;A_386_PHE;A_400_PHE;A_438_SER;A_439_ARG
0.018  -1.474  -3.099  -2.530 A_41_GLN;A_52_LYS;A_358_THR;A_359_LYS;A_360_VAL;A_424_PHE
0.016  21.855 -11.470  13.898 A_302_TRP;A_308_ARG;A_309_GLU;A_312_TYR;A_333_PHE;A_334_THR;A_340_TRP;A_341_ASN
0.015  28.776  -1.341  -7.163 A_185_ILE;A_233_VAL;A_234_ASP;A_235_THR;A_236_ALA;A_260_SER
0.011  -8.844  15.398   5.724 A_369_LEU;A_370_GLN;A_372_VAL;A_373_LEU;A_374_ALA;A_376_THR;A_378_LEU;A_384_ILE;A_414_PHE;A_418_LEU
0.011  -0.917  14.424   8.418 A_410_PRO;A_411_GLN;A_412_LYS;A_413_ILE;A_414_PHE;A_415_LEU;A_417_LYS;A_418_LEU
>1ml4
0.797   1.021   4.795  -5.028 A_58_THR;A_107_ARG;A_135_HIS;A_138_GLN;A_168_ARG;A_169_THR;A_229_ARG;A_231_GLN;A_267_PRO;A_268_LEU;A_269_PRO
0.053  -4.124   6.924   7.348 A_9_ILE;A_10_SER;A_112_GLY;A_114_ALA;A_127_ASN;A_130_ASP;A_133_ASN;A_134_GLN;A_135_HIS;A_136_PRO
0.030 -13.061  15.080   2.914 A_52_PHE;A_89_SER;A_90_LEU;A_91_ARG;A_106_ILE;A_108_HIS;A_113_ALA;A_116_LEU
0.012 -20.029  11.418  -4.480 A_50_LEU;A_76_PHE;A_82_SER;A_83_SER;A_84_VAL;A_88_GLU;A_93_THR;A_97_VAL
>1moq
0.862  -5.282 -10.707   4.364 A_60_CYS;A_61_GLY;A_62_THR;A_63_SER;A_106_LEU;A_107_SER;A_108_GLN;A_109_SER;A_112_THR;A_115_THR;A_363_LYS;A_364_SER
0.019   7.671  11.948  -0.517 A_232_ARG;A_235_GLN;A_279_VAL;A_280_ALA;A_281_PRO;A_282_ASN;A_285_LEU;A_329_GLU
0.017   4.354  -3.453   8.045 A_65_ASN;A_239_ALA;A_240_LEU;A_241_GLU;A_243_ALA;A_244_LEU;A_247_LYS;A_256_ALA
0.011   4.609 -11.477   6.797 A_244_LEU;A_247_LYS;A_248_GLU;A_361_LEU
>1mq0
0.729  -9.107   4.758  -2.430 A_30_PHE;A_32_VAL;A_59_CYS;A_60_ALA;A_61_GLU;A_91_SER;A_93_CYS;A_96_CYS;B_58_ALA;B_59_CYS;B_61_PRO
0.572   9.125   4.886   1.965 A_53_CYS;A_55_PRO;B_36_PHE;B_38_VAL;B_65_CYS;B_66_ALA;B_67_GLU;B_96_ILE;B_97_SER;B_99_CYS;B_102_CYS
>1mqe
0.574   1.530  -0.421   6.275 A_42_HIS;A_45_ALA;A_64_ARG;A_78_LEU;A_120_GLU;A_166_ASN;A_168_ILE
0.023  11.711   1.102   6.399 A_20_PHE;A_21_ALA;A_39_VAL;A_40_VAL;A_41_GLU;A_42_HIS;A_117_PHE;A_118_SER
0.016  20.059   7.460  -3.727 A_6_PHE;A_27_VAL;A_37_ARG
0.013  13.908   2.341  -2.409 A_23_ARG;A_39_VAL;A_40_VAL;A_115_PRO;A_117_PHE;A_118_SER;A_119_ASP;A_120_GLU
0.010 -19.250   6.998  -4.002 A_51_MET;A_54_ASN;A_55_GLY;A_56_ASN;A_151_PRO;A_152_ILE;A_153_ALA;A_176_VAL;A_180_THR
>1mqv
0.667 -10.625   4.826  -8.835 A_12_LEU;A_55_PHE;A_82_PHE;A_117_HIS;A_120_PHE;A_121_ARG
0.432  10.023   4.914   9.543 B_12_LEU;B_55_PHE;B_66_ALA;B_67_ALA;B_117_HIS;B_120_PHE;B_121_ARG
>1mr3
0.417  -4.236  -6.157   8.924 F_27_GLY;F_28_ALA;F_29_GLY;F_30_LYS;F_31_THR;F_32_THR;F_33_VAL;F_91_VAL;F_126_ASN;F_127_LYS;F_160_ALA
>1mv8
0.890  21.407   6.585  12.962 C_160_ARG;D_257_TYR;D_265_GLY;D_268_CYS;D_269_LEU;D_323_PHE;D_324_LYS
0.804  20.694  20.895  17.939 C_6_PHE;C_7_GLY;C_8_LEU;C_9_GLY;C_10_TYR;C_11_VAL;C_12_GLY;C_83_CYS;C_84_VAL;C_85_GLY;C_123_SER
0.804  19.757  -7.354 -15.285 C_257_TYR;C_265_GLY;C_266_GLY;C_267_SER;C_268_CYS;C_269_LEU;C_323_PHE;C_324_LYS;D_160_ARG;D_161_GLU
0.741 -20.957   6.866 -13.252 A_257_TYR;A_265_GLY;A_266_GLY;A_268_CYS;A_269_LEU;A_323_PHE;A_324_LYS;B_160_ARG
0.701 -20.050  21.394 -17.757 B_6_PHE;B_7_GLY;B_8_LEU;B_9_GLY;B_10_TYR;B_11_VAL;B_12_GLY;B_83_CYS;B_84_VAL;B_85_GLY;B_123_SER
0.690 -20.198  -7.915  14.618 A_159_LEU;A_160_ARG;A_161_GLU;A_214_ASN;B_257_TYR;B_265_GLY;B_266_GLY;B_267_SER;B_268_CYS;B_269_LEU;B_323_PHE;B_324_LYS
0.356  18.727 -19.597 -17.459 C_331_ARG;D_9_GLY;D_10_TYR;D_11_VAL;D_12_GLY;D_83_CYS;D_84_VAL;D_85_GLY;D_86_THR;D_123_SER
0.334 -19.668 -21.296  19.097 A_6_PHE;A_7_GLY;A_8_LEU;A_9_GLY;A_11_VAL;A_12_GLY;A_83_CYS;A_84_VAL;A_85_GLY;A_123_SER
0.105  12.126  22.739   2.307 C_94_LEU;C_125_VAL;C_126_LEU;C_127_PRO;C_128_GLY;C_129_THR;D_279_ARG
0.091  15.382 -14.428 -25.679 C_328_ASP;C_329_ASP;C_330_LEU;C_331_ARG;C_365_ASN;C_368_TYR;D_10_TYR
0.061 -26.676 -11.096  30.885 A_44_SER;A_46_ILE;A_47_VAL;A_48_GLU;A_49_PRO;A_52_GLU;B_358_TYR
0.020  10.397 -23.236  -4.493 C_279_ARG;D_93_ASP;D_94_LEU;D_96_LEU;D_125_VAL;D_126_LEU;D_127_PRO;D_128_GLY;D_129_THR
0.016 -20.790   4.033  15.918 B_259_ARG;B_260_PRO;B_261_GLY;B_262_PHE;B_419_LEU;B_420_VAL
0.015 -18.614 -11.394  25.050 A_10_TYR;A_46_ILE;A_161_GLU;B_327_THR;B_328_ASP;B_329_ASP;B_330_LEU;B_331_ARG;B_365_ASN
0.015 -17.421  12.980 -25.703 A_328_ASP;A_329_ASP;A_330_LEU;A_331_ARG;A_365_ASN;A_368_TYR;B_10_TYR
0.013  15.974  13.428  24.414 C_10_TYR;D_329_ASP;D_330_LEU;D_331_ARG;D_365_ASN;D_368_TYR
>1mwh
0.227 -14.563  11.207   6.438 A_547_ASP;A_548_TYR;A_550_ASN;A_551_TYR;A_556_SER;A_558_THR
0.193  35.240  22.664  -8.006 A_921_THR;A_923_ARG;A_924_CYS;A_925_SER;A_929_GLY;A_931_ALA;A_932_ASP;A_933_TYR;A_934_ARG
0.152  34.786   5.730  -3.453 A_21_ASP;A_22_GLN;A_23_SER;A_868_TRP;A_880_ALA;A_881_PHE;A_882_GLY;A_913_TRP;A_940_LEU
0.115  -4.959 -13.209  10.770 A_278_PRO;A_283_HIS;A_780_GLU;A_785_TYR;A_797_ARG
0.070 -14.934  -4.880   2.291 A_589_CYS;A_590_ASP;A_687_THR;A_691_HIS;A_733_GLY;A_734_ASP
0.059 -15.022 -14.771  19.917 A_325_PRO;A_757_LEU;A_773_ILE;A_774_ALA;A_775_TYR
0.055 -19.073  17.279   3.369 A_436_MET;A_439_GLN;A_441_ARG;A_442_THR;A_447_PHE;A_544_LEU;A_547_ASP;A_548_TYR;A_552_HIS;A_1114_LYS
0.047  20.177 -11.983  16.619 A_176_ASP;A_177_GLU;A_178_ILE;A_244_GLY;A_363_ARG;A_834_GLN;A_1084_LEU
0.041 -13.827  -3.501 -14.841 A_460_GLY;A_461_GLY;A_462_SER;A_513_THR;A_514_SER;A_515_MET;A_516_GLY;A_528_ILE;A_529_MET;A_530_PRO
0.037 -14.293   2.633 -22.596 A_462_SER;A_463_GLY;A_464_ALA;A_487_ALA;A_488_ALA;A_489_THR;A_492_PHE;A_493_GLN;A_496_GLN
0.032 -13.941   2.824   5.171 A_550_ASN;A_557_PRO;A_558_THR;A_688_SER;A_689_THR;A_691_HIS;A_692_THR;A_731_CYS;A_732_GLN;A_733_GLY
0.030 -15.348   3.643  -4.843 A_454_GLN;A_536_GLN;A_682_SER;A_683_GLY;A_684_SER;A_685_THR;A_686_ALA;A_687_THR;A_688_SER
0.029  -7.096 -11.856  23.963 A_322_ARG;A_323_SER;A_324_ALA;A_581_SER;A_775_TYR;A_776_ASP;A_777_GLY;A_778_THR
0.022   5.750  10.710  20.788 A_308_PHE;A_309_MET;A_310_TYR;A_1096_GLY;A_1097_PRO;A_1098_MET;A_1099_LEU;A_1188_ASP;A_1191_SER
0.021   0.718  -6.051   3.051 A_561_SER;A_566_LYS;A_797_ARG;A_798_HIS
0.018 -10.827 -11.301 -15.692 A_381_PRO;A_515_MET;A_516_GLY;A_517_LEU;A_664_ASN;A_665_ASP;A_666_SER;A_667_PHE;A_806_ALA
0.017 -12.801 -12.288   5.497 A_523_ARG;A_524_ARG;A_586_ILE;A_587_SER;A_588_ALA;A_772_ASP
0.014   1.506 -22.986 -20.035 A_99_ILE;A_103_LEU;A_113_GLY;A_114_ARG;A_115_LEU;A_137_GLY;A_138_ARG;A_141_GLU;A_214_VAL;A_216_TRP
0.013  22.522  36.339   7.976 A_1206_HIS;A_1207_LEU;A_1208_ASN;A_1209_THR;A_1210_ASP;A_1211_ILE;A_1212_PRO;A_1248_GLY;A_1249_GLY;A_1250_ARG
0.011  28.411 -16.797   3.193 A_1_MET;A_2_SER;A_159_LEU;A_161_ALA;A_162_GLU;A_163_ALA;A_164_GLY;A_165_GLY;A_180_ASP;A_181_LEU
0.011  18.639 -21.728 -18.853 A_38_THR;A_39_ARG;A_40_SER;A_109_LEU;A_112_TYR;A_203_ASP;A_205_ALA;A_208_LEU
>1mx3
0.417  -0.413  -6.789   1.740 A_174_ILE;A_175_GLY;A_177_GLY;A_178_ARG;A_179_VAL;A_180_GLY;A_229_LEU;A_230_HIS;A_231_CYS;A_232_GLY;A_259_ALA
0.223   6.430   3.036   3.060 A_70_TYR;A_71_HIS;A_91_ARG;A_92_ILE;A_93_GLY;A_94_SER;A_260_ARG;A_309_HIS;A_312_TRP;A_321_MET
>1mxg
0.572  10.175  -4.782  -6.338 A_62_TYR;A_111_HIS;A_159_PHE;A_196_ARG;A_198_ASP;A_199_TYR;A_222_GLU;A_224_TRP;A_289_ASP
0.384 -24.381  10.140   4.262 A_328_ASN;A_331_TRP;A_390_HIS;A_391_GLU;A_392_TYR;A_393_THR;A_435_GLY
0.381  -9.183   3.649 -13.959 A_291_ASP;A_293_ILE;A_294_TRP;A_295_ASN;A_296_LYS;A_316_ASP;A_320_TRP;A_321_LEU
0.338  31.538  -4.939   3.789 A_140_THR;A_141_ALA;A_142_ASN;A_144_LEU;A_145_ASP;A_171_TRP;A_172_ASP
0.239 -10.331  -3.724   9.641 A_9_GLY;A_278_PRO;A_279_PHE;A_306_TYR;A_307_GLU;A_308_GLY;A_309_GLN;A_333_HIS;A_337_ALA;A_355_ARG;A_361_ARG
0.078  14.277   2.799 -10.298 A_18_TRP;A_55_SER;A_58_TYR;A_59_SER;A_60_MET;A_61_GLY;A_62_TYR;A_63_ASP
0.064  24.737  -1.233 -10.139 A_54_MET;A_112_ARG;A_113_ALA;A_114_GLY;A_115_GLY;A_128_TRP;A_131_PHE;A_162_PHE;A_163_PRO
0.043  21.175 -12.865   3.648 A_147_HIS;A_152_HIS;A_155_ASP;A_156_GLU;A_165_ILE;A_166_CYS;A_167_HIS;A_168_HIS;A_169_LYS;A_203_TYR;A_204_GLY;A_206_TRP;A_207_VAL
0.035  17.767  13.270 -11.658 A_23_GLY;A_24_GLY;A_55_SER;A_56_GLY;A_57_GLY;A_58_TYR;A_59_SER;A_78_THR;A_80_GLU;A_81_THR;A_82_ARG
0.010  -1.128  -3.613  10.164 A_218_TRP;A_219_ALA;A_241_LYS;A_279_PHE;A_280_LYS;A_282_VAL;A_309_GLN
>1mxh
0.867  16.587  21.294   8.805 A_17_THR;A_18_GLY;A_19_GLY;A_20_ALA;A_21_ARG;A_41_HIS;A_101_ASN;A_102_ALA;A_103_SER
0.757 -15.601  20.724  -8.396 B_17_THR;B_18_GLY;B_19_GLY;B_101_ASN;B_102_ALA;B_103_SER
0.565 -16.164 -19.128   8.901 D_17_THR;D_18_GLY;D_19_GLY;D_21_ARG;D_24_GLY;D_101_ASN;D_102_ALA;D_103_SER
0.562  15.614 -20.020  -9.162 C_17_THR;C_18_GLY;C_19_GLY;C_21_ARG;C_101_ASN;C_102_ALA;C_103_SER
0.138  -8.830 -10.405  16.214 A_275_ARG;D_105_TYR;D_213_GLY;D_214_LEU;D_215_SER;D_217_LEU;D_229_TYR
0.138   8.672 -11.239 -16.323 B_275_ARG;C_105_TYR;C_176_LEU;C_213_GLY;C_214_LEU;C_217_LEU;C_218_PRO;C_229_TYR
0.127   9.292  10.149  15.206 A_105_TYR;A_169_ASP;A_213_GLY;A_214_LEU;A_215_SER;A_217_LEU;A_229_TYR;D_275_ARG
0.095  -7.261  -2.298   1.652 D_211_ALA;D_264_THR;D_265_LEU;D_266_LYS
0.089  -8.155   9.658 -16.114 B_105_TYR;B_171_MET;B_176_LEU;B_213_GLY;B_214_LEU;B_215_SER;B_217_LEU;B_229_TYR;C_275_ARG
0.032 -17.896  13.448 -21.993 B_22_ARG;B_216_LEU;B_217_LEU;B_218_PRO;B_219_PRO;B_220_ALA;B_226_GLN;B_230_ARG;B_239_GLU
0.026 -14.439  13.823 -13.399 B_22_ARG;B_23_ILE;B_215_SER;B_216_LEU;B_217_LEU
0.016  -0.589   3.087   0.693 A_173_ASP;B_173_ASP;B_194_ARG
0.016  -0.025  -6.312  -0.224 C_173_ASP;C_187_HIS;C_194_ARG;D_173_ASP;D_187_HIS;D_194_ARG
0.014   7.392   2.335   1.280 A_264_THR;A_265_LEU;A_266_LYS
0.012  16.673 -21.388 -22.392 C_218_PRO;C_219_PRO;C_220_ALA
0.011 -10.284 -13.151   8.348 D_103_SER;D_136_ASN;D_167_LEU;D_168_CYS;D_169_ASP;D_182_TYR;D_186_LYS;D_212_PRO
>1mxi
0.317  -6.252  -6.503  -6.357 A_78_LEU;A_79_THR;A_80_THR;A_81_LYS;A_100_GLY;A_104_ARG;A_105_GLY;A_106_ILE
0.044  17.627  -0.015   3.598 A_39_TRP;A_45_ARG;A_51_TYR;A_54_PHE;A_55_ALA
0.026   6.046   7.916  -6.451 A_17_ASN;A_18_ILE;A_20_ARG;A_21_LEU;A_22_CYS;A_24_ASN;A_138_ALA;A_142_TYR
0.014   6.757   9.965   2.792 A_19_ILE;A_20_ARG;A_21_LEU;A_22_CYS;A_23_ALA;A_24_ASN;A_25_THR;A_26_GLY;A_27_PHE;A_56_GLU
0.011   1.311  16.395   1.074 A_24_ASN;A_25_THR;A_145_TRP;A_149_GLY;A_150_TYR;A_151_LYS;A_152_GLY;A_153_ALA;A_154_VAL
>1n0u
0.204  24.106  -2.554   1.962 A_524_GLU;A_560_VAL;A_561_VAL;A_562_ALA;A_727_PRO;A_729_PHE;A_774_VAL;A_798_PHE
0.189  38.597   8.497   8.823 A_565_GLU;A_673_GLU;A_674_GLY;A_675_PRO;A_676_ILE;A_677_PHE;A_678_GLY;A_679_GLU;A_714_TYR;A_823_ARG;A_828_MET;A_838_TYR
0.093 -21.137   8.336  10.314 A_28_VAL;A_29_ASP;A_30_HIS;A_31_GLY;A_32_LYS;A_33_SER;A_34_THR;A_35_LEU;A_128_VAL;A_158_ASN;A_159_LYS;A_214_GLY;A_215_LEU
0.081 -42.647  22.899  -6.729 A_229_TYR;A_233_PHE;A_250_PHE;A_257_TRP;A_275_MET;A_276_PHE
0.074 -18.799  -1.191   9.011 A_24_VAL;A_32_LYS;A_33_SER;A_36_THR;A_104_ASP;A_105_SER
0.033 -26.942  -9.553  12.768 A_40_VAL;A_45_ILE;A_72_SER;A_74_ALA;A_75_ILE;A_76_SER;A_438_MET;A_439_GLY;A_440_ARG
0.029   4.605 -14.358   0.820 A_483_PHE;A_484_SER;A_485_VAL;A_533_THR
0.026  64.644   9.192   7.116 A_583_HIS;A_584_ASN;A_585_ARG;A_692_THR;A_693_LEU;A_694_HIS;A_695_ALA;A_696_ASP;A_699_HIS;A_700_ARG
0.025  13.400  -2.446   5.486 A_488_VAL;A_489_VAL;A_490_GLN;A_491_VAL;A_538_LEU;A_559_PRO;A_777_SER;A_778_PHE;A_779_GLY
0.018  46.560  13.739   8.999 A_710_ARG;A_711_ARG;A_712_ALA;A_714_TYR;A_715_ALA;A_837_GLU;A_838_TYR;A_839_TYR
0.014  -5.454  -5.821  -6.811 A_116_THR;A_145_GLN;A_148_GLY;A_149_GLU;A_479_LYS;A_482_LYS;A_788_THR;A_789_GLY;A_790_GLY;A_791_GLN
0.014   6.909 -10.693  -7.342 A_483_PHE;A_484_SER;A_485_VAL;A_486_SER;A_734_GLN;A_760_ARG;A_792_ALA;A_793_PHE;A_794_PRO;A_795_GLN
0.011  54.967   8.766 -10.115 A_629_ASP;A_647_ILE;A_648_ASP;A_649_GLN;A_650_THR;A_687_ASN;A_688_ILE;A_689_LEU
0.010  55.835  18.010  -1.596 A_574_THR;A_575_ALA;A_576_LEU;A_586_ILE;A_587_TYR;A_839_TYR;A_842_LEU
>1n1t
0.900  16.438  -5.609  -7.876 A_39_ARG;A_40_ILE;A_63_ASP;A_100_ASP;A_183_VAL;A_234_GLU;A_249_ARG;A_318_ARG;A_346_TYR
0.040 -32.104  -3.497 -13.893 A_501_THR;A_502_SER;A_503_PRO;A_521_SER;A_592_GLY;A_600_THR;A_602_SER
0.034 -23.569  -0.076 -14.911 A_467_VAL;A_472_ARG;A_587_HIS;A_589_TYR;A_592_GLY;A_593_PRO;A_594_ARG;A_595_SER
0.027  37.384  -2.913  -8.027 A_23_PHE;A_33_ARG;A_66_PHE;A_68_GLU;A_89_ASN;A_91_ARG;A_93_SER;A_94_SER;A_96_SER
0.021  11.194   2.948   3.532 A_42_THR;A_184_GLY;A_185_ALA;A_186_ALA;A_291_SER;A_292_SER;A_293_PHE;A_294_VAL;A_347_SER;A_348_SER;A_349_VAL
>1n2s
0.554   1.287  -0.457   4.170 A_11_GLN;A_12_VAL;A_61_ALA;A_63_ALA;A_65_THR;A_102_TYR;A_128_TYR
0.199 -11.802   4.210   3.762 A_153_TRP;A_162_PHE;A_182_GLN;A_223_TRP
0.090  11.340 -12.090  11.563 A_8_LYS;A_28_ALA;A_29_LEU;A_30_ASP;A_32_HIS;A_33_SER;A_34_LYS;A_36_PHE
>1n2z
0.376 -11.925   2.869   4.491 B_85_TRP;B_176_GLN;B_196_TRP;B_244_PHE;B_245_GLU;B_246_ARG
0.375  11.272   3.306  -5.101 A_64_TRP;A_155_GLN;A_175_TRP;A_224_GLU;A_225_ARG
0.094 -18.543  11.030   8.476 B_161_GLN;B_162_PHE;B_163_GLY;B_164_ILE;B_214_ILE;B_215_THR;B_220_GLN;B_245_GLU
0.082  -7.767  -0.342  12.018 B_29_LEU;B_30_SER;B_31_PRO;B_48_SER;B_65_THR;B_66_TRP;B_85_TRP;B_87_GLY;B_88_GLY;B_89_ASN
0.057   0.300 -12.396   0.163 A_83_VAL;A_84_MET;A_85_TRP;A_100_GLN;B_104_VAL;B_105_MET;B_106_TRP;B_121_GLN
0.054   7.392   2.803 -12.636 A_44_THR;A_45_TRP;A_64_TRP;A_66_GLY;A_67_GLY;A_68_ASN
0.044   9.813   2.778   9.064 A_89_THR;A_90_SER;A_151_LYS;A_152_GLU;A_153_SER;A_156_ASN;A_157_GLN;B_92_ARG;B_95_ASP
0.042  22.791   3.784  -7.594 A_194_THR;A_195_GLY;A_196_GLY;A_199_GLN;A_218_LEU;A_219_THR;A_220_SER;A_221_ASP;A_222_TRP;A_223_PHE;A_224_GLU
0.034  10.791  11.171  -6.805 A_141_PHE;A_146_PRO;A_147_PHE;A_148_THR;A_175_TRP;A_176_PRO
0.017  16.616  -0.781 -10.640 A_10_PRO;A_11_ALA;A_14_GLU;A_29_TYR;A_31_ASP;A_220_SER;A_221_ASP;A_224_GLU;A_225_ARG
0.016 -10.908  11.361   4.820 B_162_PHE;B_167_PRO;B_168_PHE;B_169_THR;B_170_SER;B_196_TRP;B_197_PRO;B_198_GLN
0.011 -22.061  -2.448  10.185 B_52_ASP;B_240_THR;B_241_SER;B_242_ASP;B_243_TRP;B_246_ARG;B_250_ARG
0.010  -2.943  -2.654   2.834 A_65_ARG;B_84_ALA;B_85_TRP;B_86_ARG;B_87_GLY;B_106_TRP;B_107_VAL;B_108_ASP;B_109_ALA
>1n40
0.841   0.155  -4.272   3.742 A_233_ALA;A_237_SER;A_338_PHE;A_345_CYS;A_346_PRO;A_347_GLY;A_348_SER
0.188  -4.712  -7.442  -3.758 A_77_THR;A_78_VAL;A_168_PHE;A_385_GLN
>1n45
0.737 -21.269   4.139  -3.178 B_25_HIS;B_135_THR;B_136_ARG;B_139_GLY;B_140_ASP;B_207_PHE
0.529  20.043   6.753  -0.330 A_28_ALA;A_34_MET;A_136_ARG;A_140_ASP;A_147_LEU;A_210_ASN;A_214_PHE
0.041  23.646   0.356   6.289 A_17_LEU;A_18_LYS;A_21_THR;A_25_HIS;A_134_TYR;A_135_THR;A_138_LEU;A_139_GLY;A_207_PHE
0.036  -8.163  -8.058  -2.615 B_62_GLU;B_65_ILE;B_66_GLU;B_78_TYR;B_79_PHE;B_80_PRO;B_81_GLU;B_83_LEU;B_84_HIS;B_137_TYR
>1n47
0.580  30.631 -25.172   6.992 C_84_ALA;C_85_ASP;C_101_ARG;C_102_GLY;C_103_GLY;C_104_PHE;C_127_TYR;C_129_ASN;C_210_THR;C_211_THR;C_212_GLY;C_213_LEU
0.456 -30.767 -24.977  -8.480 D_83_VAL;D_84_ALA;D_85_ASP;D_102_GLY;D_103_GLY;D_127_TYR;D_129_ASN;D_211_THR;D_212_GLY;D_213_LEU;D_217_VAL
0.411 -30.562  26.880   5.719 A_85_ASP;A_101_ARG;A_102_GLY;A_103_GLY;A_104_PHE;A_127_TYR;A_129_ASN;A_211_THR;A_213_LEU
0.263  30.707  27.049  -5.812 B_85_ASP;B_101_ARG;B_102_GLY;B_103_GLY;B_104_PHE;B_127_TYR;B_129_ASN;B_131_TRP;B_212_GLY;B_213_LEU
0.139  16.774  -0.921   5.526 B_166_THR;B_175_ALA;C_70_SER;C_162_ASN;C_163_ILE;C_164_VAL;C_177_SER;C_179_VAL
0.093  17.052  -0.127  -4.486 B_162_ASN;B_163_ILE;B_164_VAL;B_177_SER;B_179_VAL;C_164_VAL;C_166_THR;C_175_ALA
0.084 -15.452  -1.284  -5.814 A_166_THR;D_70_SER;D_162_ASN;D_163_ILE;D_164_VAL
0.066 -16.476   0.015   5.895 A_70_SER;A_162_ASN;A_163_ILE;A_164_VAL;A_179_VAL;D_166_THR;D_168_GLN;D_175_ALA
0.024  25.978   1.764   3.306 B_176_ALA;B_187_TYR;B_188_ALA;B_189_VAL;B_190_SER;C_178_LEU;C_179_VAL;C_185_THR;C_186_SER;C_187_TYR;C_188_ALA
0.015 -17.511  26.403  -3.837 A_49_ARG;A_90_PHE;A_92_ALA;A_96_THR;A_97_GLN;A_98_PRO;A_99_GLN;A_106_GLY;A_107_LEU;A_108_PHE;A_117_TYR;A_119_THR
0.013  16.617  27.114   4.130 B_49_ARG;B_92_ALA;B_96_THR;B_97_GLN;B_98_PRO;B_99_GLN;B_106_GLY;B_107_LEU;B_108_PHE;B_117_TYR;B_119_THR
>1n4k
0.706   1.822  -3.881  12.141 A_46_ARG;A_285_LYS;A_288_ARG;A_344_TYR;A_345_ARG;A_346_LYS
0.052 -20.341  -3.756   5.116 A_330_CYS;A_331_ARG;A_332_LEU;A_333_CYS;A_334_TYR;A_335_ARG;A_337_LEU;A_338_ARG
0.049 -21.706   4.676   4.125 A_300_LEU;A_301_GLN;A_334_TYR;A_355_PHE;A_358_MET;A_362_ILE
0.035  -7.236 -13.761  -5.001 A_219_ASP;A_222_PHE;A_256_ASP;A_259_TYR;A_260_PHE;A_261_VAL;A_283_ARG
0.033 -25.709   2.088  -4.342 A_303_PRO;A_325_PRO;A_326_PHE;A_327_ARG;A_330_CYS
0.019   2.621   4.786   6.138 A_31_ASP;A_32_GLU;A_42_ARG;A_56_LYS;A_192_MET
0.017  19.072  11.150   3.443 A_130_TYR;A_131_SER;A_132_LEU;A_179_THR;A_181_ILE;A_194_LYS;A_195_ILE;A_196_GLY
>1n52
0.584  16.561 -28.262   1.489 B_20_TYR;B_43_TYR;B_83_PHE;B_127_ARG;B_133_GLN;B_134_VAL
0.137  15.384  23.711  -6.318 A_632_PHE;A_720_ILE;A_724_HIS;A_727_ARG;A_737_THR;A_739_TRP;A_740_TYR;A_743_CYS
0.117  15.170   2.980  14.884 A_609_ILE;A_610_ARG;A_647_LYS;A_648_MET;A_651_HIS
0.069   1.623  -8.498 -19.855 A_380_CYS;A_388_PRO;A_391_LEU;A_420_HIS;A_424_PHE
0.043  41.155  -0.504  -1.914 A_485_TYR;A_488_GLY;A_505_ALA;A_509_LYS;A_549_GLN;A_550_THR;A_553_HIS;A_554_LEU
0.036 -25.641  -6.487  -6.629 A_81_GLU;A_82_LYS;A_83_LEU;A_84_THR;A_85_ILE;A_179_TRP;A_248_HIS;A_249_ILE;A_250_LEU;A_317_ASN;A_339_TYR;A_340_PRO
0.028 -15.545   4.466  -2.709 A_171_TYR;A_286_ARG;A_312_PHE;A_316_GLU;A_319_HIS
0.026   8.757   1.372  -1.689 A_415_ASN;A_639_GLU;A_646_ARG
0.020 -22.625   5.575 -19.442 A_238_LYS;A_302_VAL;A_303_MET;A_304_PRO;A_305_GLY;A_306_SER;A_308_SER;A_310_GLU
0.019  15.563  -1.514   5.354 A_606_ASP;A_610_ARG;A_643_SER;A_647_LYS;B_65_ASP;B_66_ILE;B_89_TYR
0.016   6.615 -18.113 -16.569 A_423_ASN;A_425_GLN;B_105_ARG;B_110_ILE
0.016 -22.438 -14.389  14.329 A_66_SER;A_67_LYS;A_69_LEU;A_70_ARG;A_71_LEU;A_74_THR;B_6_LEU;B_7_LYS
0.015  -0.213 -20.723  -3.277 B_13_SER;B_14_TYR;B_102_ASN
0.015  20.098 -14.238 -14.143 A_461_TYR;B_48_SER;B_50_TYR;B_51_THR;B_55_GLN;B_107_ASP;B_108_ASP
0.011  35.880  -6.351   4.866 A_508_PHE;A_551_LEU;A_554_LEU;A_555_ALA;A_561_HIS;A_564_SER;A_565_ALA;A_569_PHE
>1n7h
0.809 -20.942   8.341  -3.776 A_118_HIS;A_223_ASN;A_224_PHE;A_225_VAL;A_226_THR;A_253_ARG;A_287_VAL;A_314_ARG
0.785  19.613 -10.159  -3.057 B_118_HIS;B_223_ASN;B_224_PHE;B_225_VAL;B_287_VAL;B_314_ARG
0.586  15.873   4.555   6.536 B_34_THR;B_35_GLY;B_36_ILE;B_37_THR;B_38_GLY;B_113_LEU;B_114_ALA;B_115_ALA;B_116_GLN
0.582 -17.044  -3.445   7.484 A_34_THR;A_35_GLY;A_36_ILE;A_37_THR;A_38_GLY;A_113_LEU;A_114_ALA;A_115_ALA;A_116_GLN;A_117_SER
0.266  -0.268  -0.303 -11.146 A_178_PRO;A_179_PHE;A_194_TRP;B_177_THR;B_178_PRO;B_179_PHE;B_194_TRP
0.036 -15.834   0.125  -3.440 A_117_SER;A_119_VAL;A_161_GLY;A_162_SER;A_163_SER;A_164_GLU;A_185_TYR;A_212_LEU;A_213_PHE;A_214_ASN;A_220_ARG
0.018  22.068   7.438  19.042 B_59_ILE;B_60_ARG;B_61_ARG;B_62_SER;B_64_ASN;B_65_PHE;B_66_ASN;B_67_THR;B_89_TYR
0.016  18.726  -1.065  -1.156 B_39_GLN;B_117_SER;B_214_ASN;B_215_HIS;B_216_GLU;B_220_ARG;B_224_PHE
>1n8p
0.895 -19.913 -11.318   5.667 A_78_SER;A_79_GLY;A_80_SER;A_103_TYR;A_180_THR;A_200_SER;A_203_LYS;B_49_TYR;B_51_ARG
0.892  20.048  11.567   5.304 C_79_GLY;C_80_SER;C_103_TYR;C_178_ASP;C_180_THR;C_199_HIS;C_200_SER;C_203_LYS;D_49_TYR;D_51_ARG
0.826 -20.535  12.131  -6.216 B_79_GLY;B_80_SER;B_83_THR;B_103_TYR;B_105_GLY;B_108_ARG;B_178_ASP;B_200_SER;B_203_LYS
0.784  20.068 -12.047  -5.479 D_78_SER;D_79_GLY;D_80_SER;D_83_THR;D_103_TYR;D_178_ASP;D_180_THR;D_199_HIS;D_200_SER;D_203_LYS
0.144 -14.981  27.596   6.886 B_8_PHE;B_184_PRO;B_185_TYR;B_186_ILE;B_187_SER;B_188_ASN;B_298_GLN;B_299_HIS;B_300_ARG
0.109   0.990   0.427 -16.013 A_20_ASP;A_22_HIS;A_28_PRO;A_30_SER;C_19_VAL;C_20_ASP;C_22_HIS;C_28_PRO;C_30_SER
0.080   3.664 -28.160   6.562 A_259_GLN;A_374_ILE;A_376_ASP;D_9_ALA;D_185_TYR;D_254_HIS;D_255_LEU
0.073  -5.062  27.976   6.799 B_8_PHE;B_9_ALA;B_185_TYR;B_254_HIS;B_255_LEU;B_258_ARG;C_376_ASP
0.054   4.475  28.363  -5.702 B_259_GLN;B_374_ILE;B_376_ASP;C_8_PHE;C_9_ALA;C_185_TYR;C_254_HIS;C_255_LEU
0.035  30.308  15.898  13.677 C_100_GLY;C_101_ASP;C_102_VAL;C_103_TYR;C_123_PHE;C_350_HIS;C_353_ILE;C_361_SER
0.034  28.703 -14.782 -11.511 D_100_GLY;D_102_VAL;D_103_TYR;D_104_GLY;D_105_GLY;D_106_THR;D_107_HIS;D_108_ARG;D_123_PHE
0.028 -28.902 -14.944  12.929 A_100_GLY;A_101_ASP;A_102_VAL;A_103_TYR;A_104_GLY;A_105_GLY;A_106_THR;A_107_HIS;A_123_PHE;A_350_HIS;A_353_ILE
0.020  -4.446 -28.750  -5.665 A_9_ALA;A_185_TYR;A_254_HIS;A_255_LEU;A_258_ARG;D_259_GLN;D_376_ASP
0.018   3.610  -1.691  17.183 B_20_ASP;B_21_VAL;B_22_HIS;D_18_HIS;D_19_VAL;D_20_ASP;D_28_PRO;D_30_SER;D_47_TYR;D_55_PRO
0.014  -9.701  -4.479 -20.595 A_19_VAL;A_46_THR;A_47_TYR;A_58_GLU;A_62_ARG
0.012  30.385  28.599   5.785 C_99_ILE;C_126_ASP;C_127_LEU;C_128_LEU;C_153_LYS;C_154_VAL;C_155_THR;C_156_ASP;C_291_ASN
0.010 -27.270  15.000 -10.308 B_100_GLY;B_102_VAL;B_103_TYR;B_104_GLY;B_105_GLY;B_106_THR;B_107_HIS;B_123_PHE;B_145_GLU
0.010  15.147  28.728  -5.725 C_184_PRO;C_185_TYR;C_186_ILE;C_187_SER;C_188_ASN;C_298_GLN;C_299_HIS;C_300_ARG;C_301_ASP
>1n8v
0.564  14.353  -4.264  -1.671 A_39_GLU;A_43_LEU;A_44_LYS
0.562  -9.422  -3.001  -1.887 B_47_LEU;B_51_ILE;B_66_ALA;B_70_ILE;B_81_TRP;B_94_TRP;B_98_TYR
0.430 -14.867   4.704  -1.246 B_39_GLU;B_42_GLU;B_43_LEU;B_44_LYS
0.216   7.608   2.109  -1.218 A_47_LEU;A_50_ALA;A_51_ILE;A_55_CYS;A_66_ALA;A_70_ILE;A_94_TRP;A_98_TYR
0.104  -0.789   1.089  -1.329 A_53_ASN;A_54_GLY;A_55_CYS;A_94_TRP;B_53_ASN;B_54_GLY;B_55_CYS;B_56_LYS;B_63_GLU;B_94_TRP
0.029 -25.243   4.166  -2.444 B_25_ALA;B_26_TYR;B_29_CYS;B_35_LYS;B_36_CYS;B_37_SER;B_40_GLY
>1n97
0.992  29.876  -5.492   6.707 A_63_LYS;A_80_LEU;A_91_ARG;A_329_PHE;A_334_ARG;A_335_LEU;A_336_CYS;A_337_LEU
0.990 -20.433   1.209   1.230 B_63_LYS;B_80_LEU;B_221_ALA;B_329_PHE;B_334_ARG;B_335_LEU;B_336_CYS;B_337_LEU
0.717  18.742 -13.059  -7.098 A_13_LEU;A_43_LEU;A_66_PHE;A_67_GLN;A_168_THR;A_291_THR
0.110 -27.280  -9.431  -4.762 B_66_PHE;B_67_GLN;B_165_MET;B_169_ARG;B_269_TRP;B_270_ILE;B_370_GLN
0.019 -21.267 -18.509  -4.123 B_41_PHE;B_42_PRO;B_43_LEU;B_66_PHE;B_291_THR
0.012  27.097  -6.555  -4.873 A_67_GLN;A_71_LEU;A_164_ILE;A_165_MET;A_168_THR;A_270_ILE;A_370_GLN;A_371_VAL
>1n9b
0.403  10.426  -0.976  -8.648 A_196_ILE;A_199_VAL;A_200_LEU;A_220_ILE;A_252_ILE;A_253_ALA;A_256_GLY
0.214   0.101   6.864  -5.333 A_44_MET;A_45_SER;A_105_SER;A_209_LYS;A_210_THR;A_211_GLY;A_212_ALA;A_213_SER;A_218_ARG;A_219_GLY
0.013 -11.246  -4.006 -10.226 A_83_VAL;A_95_GLY;A_96_GLU;A_98_CYS;A_99_ALA;A_100_ALA;A_103_THR;A_104_MET
>1nb9
0.534  -1.615  -2.496 -10.289 A_11_VAL;A_20_LYS;A_25_PRO;A_26_THR;A_27_ALA;A_79_THR;A_88_ASP;A_89_PHE;A_90_TYR
0.491  -9.333   5.127   0.865 A_45_ILE;A_63_SER;A_78_GLU;A_103_ARG;A_105_GLU;A_108_PHE;A_114_LEU;A_118_ILE;A_121_ASP
0.018 -10.747  -5.771  -4.578 A_13_ARG;A_14_GLY;A_15_PHE;A_16_GLY;A_28_ASN;A_78_GLU
>1ncq
0.648  24.400   1.981   4.351 A_104_ILE;A_128_TYR;A_152_TYR;A_188_VAL;A_191_VAL;A_221_MET;A_224_MET
0.255  12.931  12.148   4.078 A_193_LEU;A_194_ALA;A_196_ALA;A_198_ASN;A_218_LEU;B_206_SER;B_207_VAL
0.246  16.769   4.105   2.105 A_105_ASN;A_106_LEU;A_197_TYR;A_198_ASN;A_219_ASN;A_221_MET
0.028 -15.897  17.955  12.991 B_15_GLN;B_16_ILE;B_17_THR;B_18_LEU;B_38_TRP;B_107_THR;B_200_VAL;B_247_MET;D_57_LYS
0.028  -9.999 -24.260  11.769 A_19_ALA;A_56_THR;A_57_TYR;C_108_SER;C_109_GLY;C_167_TRP;C_172_GLN;C_216_ASP;C_218_LYS
0.019  17.509   1.496  14.094 A_123_ARG;A_124_PHE;A_125_ASP;A_188_VAL;A_189_PRO;A_190_TYR;A_248_LYS;A_249_HIS;C_30_PRO;C_33_ARG;D_36_ALA
0.016   8.938  23.878   3.770 B_99_HIS;B_100_SER;B_101_LEU;B_102_GLY;B_210_ASP;B_211_SER;B_212_MET;B_213_THR;B_214_ARG
0.013  -1.763 -27.834   4.152 C_106_HIS;C_171_VAL;C_172_GLN;C_173_PHE;C_174_ARG;C_175_TYR;C_182_THR;C_220_ARG
>1nd4
0.547 -22.416   8.368  -3.297 B_36_VAL;B_48_PHE;B_50_LYS;B_97_VAL;B_197_MET;B_207_ILE;B_208_ASP
0.329  30.702  -0.306  -6.091 A_36_VAL;A_48_PHE;A_50_LYS;A_94_LEU;A_207_ILE;A_208_ASP
0.103  43.510  -3.106  -1.603 A_11_SER;A_24_TRP;A_37_PHE;A_49_VAL;A_51_THR;A_91_TRP
0.062 -29.395  -0.166  -3.671 B_50_LYS;B_58_ASN;B_59_GLU;B_60_LEU;B_211_ARG
0.056 -35.540  13.635  -8.870 B_10_GLY;B_11_SER;B_12_PRO;B_24_TRP;B_37_PHE;B_49_VAL;B_91_TRP
0.037  25.767   4.121   3.477 A_59_GLU;A_190_ASP;A_195_ASN;A_211_ARG;A_264_PHE
0.034 -23.360  -7.699  -5.768 B_157_ASP;B_190_ASP;B_211_ARG;B_223_LEU;B_226_ARG;B_261_ASP;B_262_GLU;B_264_PHE
0.033  32.500  -2.075  10.521 A_52_ASP;A_53_LEU;A_54_SER;A_55_GLY;A_57_LEU;A_58_ASN;A_59_GLU;A_152_LEU
>1nff
0.841  21.406   0.508  -4.356 B_13_SER;B_14_GLY;B_15_GLY;B_38_ASP;B_88_ASN;B_89_ALA;B_90_GLY;B_91_ILE
0.725 -19.793  -0.135   6.308 A_14_GLY;A_17_ARG;A_19_MET;A_20_GLY;A_88_ASN;A_89_ALA;A_90_GLY;A_91_ILE;A_190_MET
0.499  14.269  -6.498 -11.453 B_92_LEU;B_140_SER;B_142_GLU;B_153_TYR;B_184_GLY;B_185_LEU;B_190_MET;B_191_THR;B_199_PHE
0.179 -15.404  -6.007  10.056 A_92_LEU;A_140_SER;A_142_GLU;A_153_TYR;A_184_GLY;A_190_MET;A_191_THR
0.016  -9.857 -11.638  11.992 A_141_ILE;A_142_GLU;A_146_GLY;A_147_THR;A_199_PHE;A_238_THR
>1nhg
0.548  21.442   4.418   0.375 A_7_ALA;A_8_GLY;A_9_ILE;A_10_GLY;A_119_SER;A_120_LEU;A_121_ALA
0.211 -21.512  -4.449   0.344 B_103_ALA;B_104_GLY;B_105_ILE;B_106_GLY;B_215_SER;B_216_LEU;B_217_ALA
0.200  -9.157 -14.038 -11.793 B_267_TYR;B_274_VAL;B_314_PRO;D_372_ALA;D_375_TYR;D_417_LEU
[truncated: 4,808,057 more chars]
