# Supplementary material for: Spatiotemporal identification of druggable binding sites using deep learning
Source: Commun Biol. 2020 Oct 27;3:618. doi: 10.1038/s42003-020-01350-0 (PMC7591901; doi:10.1038/s42003-020-01350-0)
Supplement: Supplementary file 7 — Supplementary Data 1 [file 42003_2020_1350_MOESM7_ESM.tar › ./raw_data/predictions/holo4k_rotations.log]

>11bg
0.779  10.156  14.828  68.245
0.679   8.444  52.716  71.234
0.116   9.915  20.490  74.670
0.105   7.416  46.536  77.198
0.064  12.159  58.670  75.316
0.052  15.631  37.448  67.481
0.036   9.965  62.357  67.067
0.025   5.030  11.013  76.905
0.025   0.455  28.311  68.925
0.023   0.244  29.679  61.019
0.022  18.873  54.545  79.310
0.020   3.266   6.108  65.840
0.018   1.394  18.674  66.006
0.016   2.796  36.068  72.776
0.016  -3.359  12.144  76.024
0.014  -1.346  14.811  59.324
0.014   5.025  52.318  63.973
0.011  13.474  32.211  75.022
0.011   7.769  22.502  61.451
0.011  14.321  46.683  66.933
>11gs
0.773  16.552  15.605   6.527
0.725  12.681   6.566  26.704
0.229  17.263  11.416  20.886
0.167  11.148  21.647   6.124
0.103  33.012  11.763  18.401
0.098  26.060  21.867  31.649
0.061  33.077   3.075   7.068
0.042  16.666  10.165  12.397
0.039   7.525   2.364  31.174
0.020   8.142   3.790  17.929
0.018  24.413  11.259  17.038
0.016  13.098  29.798   8.550
0.015  14.118   6.770   5.184
0.015   8.651  12.859  12.545
0.014   7.318  15.981  20.111
0.014  10.782  -1.107  24.552
0.014  27.747   7.691   2.738
0.014  12.079  14.422  28.857
0.012  15.110  -9.803  19.648
>121p
0.967  11.913  32.132  17.814
0.033  -4.632  29.591  21.857
0.010   3.863  33.009  21.466
>12as
0.984  23.880  20.581  11.612
0.956  38.707  46.325  18.256
0.340  39.647  67.013  18.189
0.235  24.700   1.433   1.475
0.137  37.016  20.017   0.086
0.085  49.012  47.618  16.705
0.048  26.617  50.046   7.180
0.045  30.028  17.155   5.756
0.034  19.268  42.011  11.757
0.025  13.463  19.207   9.493
0.020  29.439  30.839  22.123
0.020  23.097   8.951  -1.765
0.018  22.511  12.645   7.641
0.018  36.484  66.432   5.177
0.018  17.386  -4.942   3.632
0.018  36.911  52.981  13.457
0.017  32.692  -0.495   0.826
0.016  42.648  25.808   6.774
0.014  14.498  -1.067  19.107
0.013  24.050  16.159  35.481
>13gs
0.828  17.007  15.784   7.340
0.767  14.907   9.262  25.295
0.218  12.275  21.746   4.180
0.183  10.130   2.714  26.266
0.173  19.228  12.266  16.276
0.120  33.727  11.903  18.538
0.089  30.711   4.820   5.380
0.072  27.481  23.321  31.854
0.028  23.836   8.648   2.385
0.024  14.537   6.852   5.332
0.022   9.404  14.243  20.830
0.021  12.322   7.209  15.299
0.017  12.647  29.109   9.704
0.017  11.770  16.897  28.579
0.015  21.361  17.880  33.490
0.014  15.739  10.566  35.278
0.013  16.819 -11.157  16.689
0.012  10.085  14.225  11.908
0.012  12.319   2.641  35.345
0.011  21.459  -8.531  29.620
>13pk
0.948 -11.739  73.546  83.462
0.900   3.798  25.330  72.860
0.900  -5.275  40.475  40.625
0.860  11.678  33.017  76.976
0.808  -9.316  60.946  82.982
0.782   3.646  78.039 116.611
0.754 -13.762  36.551  40.562
0.636  -4.648  92.619 119.491
0.422  -7.010  64.739 128.840
0.381   0.301  85.609 115.943
0.201   7.450  67.159  95.453
0.183 -10.856  18.879  53.292
0.178 -14.927  35.791  86.998
0.172 -21.951  36.220  38.346
0.154  -9.280  58.363  56.872
0.150  14.961  35.111  56.141
0.145  -3.193  43.855  84.096
0.128  -2.682  75.063 121.593
0.122 -36.019  68.321  90.868
0.114 -12.430  50.089  44.588
>16pk
0.939 -12.040  52.240  -1.717
0.497 -11.533  40.860   3.722
0.447  -4.760  35.925   4.388
0.269  15.710  32.505  -3.184
0.107  16.025  19.201  -1.663
0.039 -29.584  54.380  -1.849
0.029  -6.831  39.510  13.637
0.024  20.190  26.497  10.435
0.023   1.690  29.006   0.144
0.022 -22.977  65.729  -8.089
0.021 -13.793  53.443 -10.185
0.019   6.376  46.396  17.708
0.016  20.523  32.315   4.643
0.013   6.651  25.201  -5.317
0.012   3.770  36.951   2.091
0.011 -13.599  25.511   7.563
0.011  -8.505  32.781  19.313
0.010  -3.097  44.286   5.389
0.010 -16.583  61.643  -2.219
>17gs
0.821  17.146  15.387   7.310
0.800  13.831   8.311  26.894
0.494  16.803  10.508  19.459
0.189   8.661   2.434  29.048
0.160  33.732  12.130  18.748
0.149  12.010  21.153   4.271
0.112  31.764   2.303   6.424
0.080  26.412  23.554  31.262
0.022  21.443  17.463  33.765
0.020   8.665   3.842  18.358
0.020  24.553   8.015   2.111
0.016  16.591   6.562   4.148
0.014   8.634  14.850  20.338
0.014  14.548  33.835  12.098
0.013   9.653  16.361  11.746
0.013  10.804  17.158  29.105
0.012  10.020  -4.917  24.796
0.012  25.595  12.828  18.131
>182l
0.407  33.982  18.465   6.976
0.192  32.345  13.277  14.514
0.091  33.632  -0.117  10.161
0.051  44.174  26.309  20.677
0.049  26.784  13.977  -2.257
0.033  37.081   8.198  -6.976
0.027  41.123  14.974   9.246
0.024  29.411   8.391   8.376
0.017  41.594   4.815  17.316
0.017  40.134  22.890  11.644
0.015  37.245   9.729   3.763
0.014  22.454   7.364   0.869
0.014  33.901  -2.576   1.277
0.011  32.978  21.225  16.380
0.010  46.830  13.774  17.229
>183l
0.296  33.311  17.860   7.303
0.133  31.776  -0.372  10.113
0.111  32.403  13.415  15.245
0.043  29.027  16.221   0.435
0.041  37.315   8.339  -6.495
0.036  41.109  15.714   6.861
0.032  43.404  26.177  19.631
0.025  23.320   7.365   1.737
0.021  42.201  20.809  13.801
0.017  37.328   6.667  12.971
0.016  39.227  -0.708   5.555
0.016  29.068  10.442   6.750
0.015  34.996  24.199  16.008
0.013  36.669  11.409   1.068
0.013  44.046   8.974  16.660
0.011  24.307  10.067  -7.388
>184l
0.260  26.465   9.831   2.234
0.257  33.089  18.163   6.960
0.150  33.097  14.122  14.023
0.093  33.755  -0.234   9.923
0.040  37.230   8.240  -6.839
0.034  43.853  25.682  19.600
0.025  40.742  15.747   6.755
0.022  45.399  17.326  14.212
0.018  41.765   4.829  17.307
0.017  34.979  24.019  15.873
0.014  24.623   9.928  -7.360
0.013  27.549   0.807   0.659
0.012  35.981  11.290   1.809
0.011  24.918   3.681   8.466
0.011  38.574   7.879   9.662
>185l
0.370  34.472  18.118   6.999
0.193  33.175  14.197  14.143
0.119  33.822  -0.134  10.226
0.062  26.878  14.256  -1.859
0.038  43.269  26.438  24.914
0.033  37.934  10.380  -5.007
0.022  42.144  14.676   9.387
0.022  45.370  22.300  16.812
0.018  42.355   4.828  17.054
0.015  30.831   7.176   7.867
0.014  22.181   7.345   1.024
0.014  33.365  23.175  14.882
0.014  34.115  -2.409   1.792
0.013  37.454   9.877   4.023
>186l
0.354  33.913  18.378   7.971
0.329  26.301  12.827  -2.220
0.109  44.832  25.076  22.534
0.083  32.607  13.564  15.011
0.083  31.199  -0.302   9.990
0.067  29.371  10.440   5.018
0.044  37.284   8.106  -6.900
0.028  41.943  22.370  13.924
0.026  41.686  15.106   9.127
0.018  33.267  23.256  14.784
0.017  41.913   5.077  17.401
0.017  23.168   7.080  -8.059
0.014  26.181   1.020   3.557
0.013  46.773  13.919  16.783
0.011  33.567   4.024  16.755
0.011  34.754  -1.993   2.317
0.010  36.788  14.858  -1.109
>187l
0.309  33.854  18.134   7.539
0.192  30.226  13.159  12.731
0.189  26.627  13.128  -2.088
0.086  34.167  -0.318  10.142
0.063  29.932  10.737   4.934
0.053  37.254   8.154  -6.487
0.040  45.186  24.726  22.035
0.031  38.749  14.971  13.037
0.016  33.451  20.409  16.576
0.016  37.926   6.270  13.096
0.014  36.367   9.448  20.693
0.013  29.236   2.874   3.116
0.013  24.283   8.060  -8.998
0.011  39.810  23.064  11.479
0.011  44.151   7.988  18.386
0.010  45.102   9.879  10.364
>18gs
0.904  17.552  15.018   5.913
0.798  13.955   7.932  27.385
0.480  33.002  12.833  18.443
0.191  11.893  21.275   4.823
0.157  20.544  11.050  17.682
0.111   9.536   0.781  26.928
0.082  30.723   4.695   5.172
0.079  24.739  20.083  32.263
0.034  13.050  13.623  21.022
0.024  13.717   9.993  12.129
0.019  12.742  28.655   9.039
0.018  18.817   6.606   5.331
0.017   7.766   8.030  18.646
0.016  17.232  15.618  33.669
0.016  25.516  10.116   1.296
0.016  11.066  16.819  28.448
0.015  17.875 -10.354  20.019
>19gs
0.878  16.370  16.083   6.062
0.852  14.244   8.824  26.750
0.345  32.683  13.204  18.406
0.239   9.149   2.550  28.128
0.181  19.025  12.503  15.705
0.090  11.249  22.186   4.870
0.085  30.219   4.680   5.208
0.083  24.587  20.507  32.599
0.025   9.711   3.976  19.205
0.019  10.642  14.565  19.726
0.019  10.875   6.930  11.781
0.016  10.112  17.585  11.482
0.016  16.623   7.037   3.363
0.016  17.297  17.047  33.550
0.015  29.970  18.257  26.543
0.014  12.170  29.929   9.693
0.013  14.970  -9.820  20.217
0.012  24.890   9.695   1.946
0.011  18.629  16.753  -2.798
0.010  11.277   4.468  36.367
>1a05
0.746  13.437  25.529  46.498
0.692  -6.000  25.925  19.762
0.607  -1.167  18.274  37.538
0.433  16.545  35.987  47.762
0.394   9.410  19.025  27.966
0.369  -8.169  34.736  18.312
0.203  11.589  31.534  10.688
0.155 -16.189  26.808  13.585
0.136  23.475  24.225  56.534
0.112  13.124  23.569   8.233
0.107  -1.538  33.569  53.823
0.081   6.420  21.882  42.116
0.080   8.667   9.864  23.206
0.068 -10.921  18.241  26.641
0.057  -5.045  11.088  22.087
0.056   1.382  19.943  21.883
0.053   7.630   2.516  30.442
0.053 -14.307  23.877   3.557
0.048  22.165  29.031  49.907
0.042  14.524  18.680  40.742
>1a0f
0.975  37.248 -37.377  65.637
0.972  51.410 -31.507  50.778
0.039  42.271 -31.423  68.383
0.029  40.578 -25.508  56.390
0.021  56.395 -24.937  54.117
0.018  48.566 -39.237  70.235
0.014  29.909 -35.339  62.793
0.014  62.244 -24.285  61.011
0.010  43.351 -42.764  45.662
>1a0g
0.980  46.092  19.867  11.309
0.968  21.816   9.970  32.808
0.237  34.685  15.802  20.034
0.064  34.076  14.071  49.461
0.056  14.419  24.383  35.754
0.049  50.982  16.326  16.843
0.044  51.626   5.904  10.271
0.043  61.029  19.881  27.877
0.041  38.541  15.720  -9.656
0.034  21.829  -2.606  45.672
0.031  55.965  14.020   9.375
0.025  27.932  15.216  38.976
0.019  18.839  16.786  38.857
0.019  67.553  27.334  20.260
0.019  28.495  -4.817  49.812
0.018   2.634  10.213  19.454
0.017  11.332  22.837  20.287
0.016  11.635   4.557  43.500
0.012  12.264   4.715  32.306
0.011  -4.385   5.677  33.324
>1a0j
0.969  30.027  46.767  75.991
0.915  52.245  46.095  53.720
0.906  21.033  38.552  67.574
0.896   8.203  19.521 103.331
0.766  22.882  29.709  61.608
0.683  36.259  52.159  67.607
0.500  -0.196  21.510  99.180
0.302  49.742  53.103  61.402
0.225  24.871  40.572  75.406
0.209  15.073  31.563  77.244
0.196  22.228  37.237  95.694
0.192  43.810  54.265  90.529
0.188  23.638  55.168  68.100
0.184  53.072  70.247  52.909
0.171  49.087  43.406  62.859
0.167  28.110  49.029  44.114
0.126  23.376  46.948  68.916
0.125   6.387  43.317  45.985
0.115  11.564  12.455  99.872
0.114  50.326  59.342  66.966
>1a0q
0.904  12.443  19.626  58.300
0.539  17.210  30.950  42.079
0.370   0.187  26.642  21.636
0.205   2.656  16.533  43.756
0.134  12.948  13.634  35.914
0.107  12.556  26.133  63.570
0.072  16.858  26.422  29.845
0.067  13.794   8.584  29.422
0.048  25.488  28.723  17.981
0.037  14.785  19.956  40.833
0.035   6.236  14.475  61.899
0.033   4.836  20.589  15.141
0.032  27.447  27.329  35.501
0.029   4.002  13.759  20.336
0.027   9.881  22.320  28.691
0.020   7.418  19.059  51.434
0.019  11.749  26.461  48.379
0.018  13.632   8.291  64.462
0.015  12.938   0.498  60.550
0.015   5.078  14.691  34.681
>1a0t
0.630 -18.758   1.064 -10.202
0.556 -47.572  14.730  -8.723
0.536 -44.512 -16.062  -9.436
0.414 -69.040  -1.170  -6.224
0.393 -23.078 -28.817  -4.486
0.344 -45.549 -12.932 -17.682
0.342 -17.522 -25.999  -9.996
0.329 -37.822   0.986 -21.229
0.292 -20.365  25.979  -7.270
0.279 -51.208  -9.632  -5.526
0.272 -68.454   3.926   1.264
0.258 -21.072  -0.949 -17.995
0.238 -37.846  16.687  -3.388
0.229 -58.863  18.554  -5.715
0.215   1.181  -4.495 -24.178
0.215 -54.989 -17.028 -30.155
0.207 -63.022 -30.125 -21.885
0.206 -53.766  35.456 -22.630
0.204 -73.074  -9.507 -10.052
0.200 -17.259   9.554 -22.857
>1a26
0.909  40.688  24.100  20.514
0.146  55.906  36.580  27.792
0.089  36.025  30.783  16.508
0.042  32.857  35.087  32.080
0.035  42.662  15.801  23.239
0.031  32.638  20.828  20.040
0.024  44.446  20.413  36.065
0.023  38.009  21.860  12.461
0.017  28.375  17.183  -2.930
0.016  30.988  13.015  33.911
0.012  50.332  12.794  29.706
0.011  23.635  13.418   3.143
0.010  50.854  35.315  -0.945
>1a27
0.741  17.375  -5.685   2.939
0.623  14.572   4.598  -5.400
0.118   4.438   4.194 -15.592
0.026  33.076  -5.018  16.421
0.025  14.648  -2.748 -21.012
0.017   1.958   8.935  -9.010
0.017   3.996   9.359  16.109
0.015  13.321   3.725 -28.416
0.013   4.867  11.873   0.293
>1a28
0.818  36.217  33.070  43.861
0.733  22.912  10.725  59.419
0.359  23.353   8.028  71.023
0.340  44.002  35.834  29.123
0.270  43.098  21.384  41.734
0.149  39.492  33.337  35.690
0.077  36.483  12.203  62.710
0.059  46.555  -1.914  74.430
0.041  27.540  21.984  72.878
0.040  23.817  11.721  50.149
0.036  63.272  20.219  28.239
0.034  38.168  49.009  39.253
0.031  13.612  -3.907  69.836
0.023  31.448  20.961  29.552
0.023  47.994  16.618  19.966
0.023  20.960   1.929  75.662
0.023  45.359   7.985  69.789
0.022  27.882  -4.811  75.204
0.022  38.471  41.161  34.125
0.021  16.388  21.904  55.044
>1a2b
0.933  15.192  27.647  27.804
0.022   5.086  34.289  15.563
0.013  14.561  14.239  10.444
>1a2c
0.963  13.191 -11.551  21.208
0.038  21.429 -13.036  21.233
0.031  27.522  -4.612  31.152
0.024  -1.103  -2.507  24.059
0.016  14.558  15.293  26.580
0.013  29.331  -2.842  18.080
0.011  16.123  15.673  14.673
>1a2k
0.987  58.622  -9.211  82.101
0.986   2.418 -27.391 113.746
0.980  39.198  34.307 100.126
0.235  17.669  -1.756  75.457
0.140  28.338  -5.647  71.871
0.130  29.380  22.703 103.160
0.100  35.981  10.212  74.651
0.087  24.685   6.653  98.475
0.073  12.720   8.123  87.426
0.066  55.665  -6.196  63.337
0.060  13.985 -33.858 105.882
0.058  44.772  -6.104  76.445
0.053   1.384 -35.636 111.973
0.052  -4.541 -40.153  97.511
0.046  38.914  13.821  91.342
0.045  18.752  13.344  66.499
0.044   3.302 -15.119  96.221
0.041   9.163   0.620  91.953
0.040  42.454   6.171  92.052
0.039  13.304   6.471  66.067
>1a2t
0.948   3.848  18.194  23.031
0.441  12.428  21.284  15.016
0.093   9.265  13.135  19.796
0.021   8.629  23.906   7.277
0.018  15.721  33.307  18.218
0.015  -0.812  30.814  11.866
0.014   9.835  30.327  24.468
>1a3g
0.981 -26.172 -13.370  -2.318
0.968   1.438  -2.650  20.992
0.959  -5.353 -40.215  16.180
0.507 -16.584 -30.301  10.337
0.339 -23.996  -2.131 -16.016
0.312  -2.267 -52.342   4.488
0.275  -2.186 -16.940  22.911
0.267 -18.314  -7.628   8.627
0.261  18.487  -3.810  15.810
0.186  19.649   0.826  25.006
0.161  -7.669   9.584  18.342
0.137 -31.682 -28.992  -3.596
0.114  12.302   0.380  20.437
0.098 -32.632  -4.875 -16.127
0.095   2.823 -40.303  14.216
0.088  -3.312  -8.796   0.455
0.086 -16.412  -1.467 -12.994
0.074 -39.232 -16.604  -6.995
0.073  -0.691 -45.868  -0.503
0.070 -37.918 -22.474  -0.081
>1a3l
0.914  35.350 -11.833  22.797
0.161  11.497  14.415  -4.616
0.112   7.642   5.514 -22.769
0.066  18.566  10.164  12.800
0.050  38.249  -0.162  14.942
0.045  18.260   8.078  -3.623
0.038  35.104 -15.043  30.480
0.037  20.437  -5.033 -15.662
0.037  20.813  -2.983  12.724
0.027   6.340  12.121   1.140
0.024  27.751  -0.036  33.402
0.021  17.358  -1.130  -1.337
0.021   6.527   9.576 -15.857
0.020  29.603 -14.518  16.469
0.018   4.371  16.319 -20.531
0.016  27.731  -1.256 -21.376
0.016  30.216   3.001  14.412
0.014  30.030  -0.110  -0.123
0.014  36.479   0.135  -7.036
0.013  20.806   3.200   5.588
>1a42
0.802  -4.427   1.960  13.666
0.479   4.083  -5.992   6.963
0.025   9.333  -2.785  12.660
0.021  -0.471  -9.542  15.164
0.018 -10.387  11.727  11.843
0.014  -2.815   6.444  21.126
0.013   3.491   3.144  14.189
>1a46
0.911  13.559 -11.265  21.509
0.041  14.167  13.361  22.182
0.034  27.216  -3.994  32.085
0.034   1.336   3.022   8.237
0.024  30.730   2.027  17.971
0.022  20.753 -13.463  24.715
0.012  11.442 -11.225  13.267
>1a4g
0.935  30.794  36.557 -30.341
0.904  -3.412  56.744  -7.875
0.118   4.746  62.665   5.660
0.111  -2.280  63.317  -0.344
0.106  34.822  41.874 -11.694
0.101  -9.072  39.645   1.656
0.095  -9.228  41.947 -22.309
0.093  36.704  29.070 -40.047
0.093  11.053  48.283  11.375
0.088  29.804  45.628 -31.367
0.077  35.259  27.120 -13.574
0.064  15.720  28.908 -27.819
0.060   6.779  34.100  -8.480
0.056  32.163  12.644 -29.743
0.054  43.446  30.320 -22.972
0.038  24.023  14.459 -41.512
0.037  19.128  61.014  -0.013
0.036 -17.405  29.650   5.432
0.032  15.842  57.359  12.431
0.029   2.030  48.959  19.084
>1a4h
0.782  16.573  -3.228  -3.553
0.267   9.027  -5.396  -0.890
0.082   6.150 -12.565  12.670
0.039  29.680   6.013   4.680
0.019  30.696  -1.748   7.076
0.019  23.730   3.965  10.089
0.012  29.168  -5.250  -0.353
0.011  15.675  -3.802 -13.706
0.011  15.571 -11.375  -5.804
0.010   7.848 -13.442   4.615
>1a4i
0.955  13.044  24.464  34.694
0.931  -2.785  47.864  29.495
0.472   1.746  59.269  21.172
0.297   5.758   8.917  28.569
0.268   8.383  13.969  37.992
0.230   1.324  51.480  17.556
0.215   9.506  14.962  24.102
0.188   2.084  62.779  31.715
0.156   6.289   2.088  13.267
0.091  -6.171  45.323  37.489
0.061  12.579   8.038  33.638
0.057   2.220   6.716  37.803
0.054  11.157  22.753  21.384
0.043  15.506  30.572  39.773
0.042  -4.830  58.624  27.186
0.037  10.091  64.393  18.061
0.025   4.910  65.717  24.767
0.023  -8.911  59.299  16.444
0.022  13.891  49.663  -0.612
0.021  -1.701  59.170   2.559
>1a4m
0.975  41.858  19.716  49.609
0.973  73.287  69.464 103.120
0.972  30.244  68.556 100.011
0.962  84.863  23.705  52.581
0.132  38.328   9.094  30.182
0.109  24.715  58.122  79.695
0.101  33.619  61.063  95.762
0.094  87.073  29.955  58.237
0.085  65.810  20.806  49.900
0.061  56.744  68.482  98.511
0.060  74.956  77.868 110.037
0.055  30.848  23.372  66.371
0.054  55.091  52.364  94.112
0.053  60.222  79.416 119.669
0.050  58.459  17.823  42.114
0.040  74.536  31.325  67.501
0.037  25.862  19.535  51.490
0.033  34.171  17.539  53.569
0.032  81.831  64.574  89.547
0.031  83.934  14.997  30.748
>1a4q
0.896  30.838  36.471 -30.790
0.817  -3.688  55.837  -9.107
0.170  15.688  28.854 -27.661
0.138  35.548  41.339 -11.981
0.110  -2.194  62.310  -0.548
0.099  11.027  48.300  11.368
0.098   5.823  63.167   4.455
0.090  27.143  47.760 -31.615
0.071  31.389  11.728 -30.236
0.066  -9.381  41.785 -22.065
0.055  35.339  27.010 -13.694
0.049  43.637  30.146 -23.022
0.036  35.934  31.222 -37.771
0.036  -2.593  36.275  12.587
0.034   3.537  51.221  18.617
0.032  24.879  44.835  -2.871
0.032  19.056  61.086   0.078
0.032  12.568  22.360 -22.936
0.030  23.937  51.658 -25.032
0.029  -8.893  40.597   1.270
>1a4w
0.882  13.973 -11.763  21.105
0.140  14.060  13.064  22.429
0.053  27.691   0.222  29.623
0.049  21.526 -13.270  23.469
0.030  18.202  11.961  30.591
0.022  18.831 -12.677  14.528
0.019   1.466   2.708   8.246
>1a50
0.993  77.687  16.397  11.130
0.986  48.877  28.494  12.772
0.194  39.246  21.032  28.988
0.077  84.241  14.060  -4.516
0.035  73.550  -1.961  19.137
0.024  29.828  21.680  12.853
0.019  41.708  25.369  18.920
0.018  50.001  17.337  20.173
0.018  84.439  11.111  13.456
0.016  87.068  17.853  30.931
0.016  84.319  13.908   3.926
0.013 101.074  22.277   7.018
0.013  90.429   8.257  -1.114
0.012  85.938   2.805  13.213
>1a53
0.918  -7.422 -23.044  28.780
0.025   3.685 -22.065  53.965
>1a54
0.853  11.347  39.376  13.463
0.113  17.777  36.776   8.442
0.094   5.640  20.022  22.071
0.078  29.380  46.415   8.999
0.032  15.020  45.321   6.753
0.021  17.937  58.768  16.194
0.011   9.169  34.359  20.869
>1a59
0.864 -21.938  54.419  99.825
0.287 -14.765  59.250  94.681
0.077 -18.670  57.031  87.313
0.075 -24.015  62.545 103.261
0.075 -18.384  60.289 114.031
0.068 -32.939  74.797  97.493
0.035 -20.560  29.877 100.289
0.032  -8.002  52.025  97.410
0.026 -25.766  46.504  89.167
0.025 -21.651  50.644  82.458
0.020 -12.166  40.119 112.903
0.019 -10.492  36.464  83.735
0.015 -18.000  27.887 108.723
0.014 -35.793  68.349 106.199
0.014 -40.195  42.290 115.475
0.013 -27.928  46.850 122.555
0.013 -29.919  67.147 100.175
0.011 -15.253  47.832 100.396
>1a5a
0.984  78.261  15.667  11.728
0.705  49.118  27.289  11.681
0.187  43.180  23.384   6.261
0.081  84.686  15.019  -1.037
0.065  32.633  16.160  17.259
0.060  48.954  18.402  23.204
0.054  70.824  18.704  12.849
0.041  52.770  20.174  13.077
0.038  72.705  -1.261  18.191
0.031  85.418  11.482  14.254
0.028  57.393  26.862  32.028
0.017  44.874  34.610   6.922
0.017  80.719  10.429   5.158
0.015  29.512  20.443  24.106
0.013  36.792  16.998  28.064
0.013  77.535  23.985  12.721
0.011  91.236  13.087   6.929
0.011  28.700  25.929  15.536
0.010  34.114  37.489  21.426
0.010  55.796  25.150   7.157
>1a5b
0.985  77.179  15.973  11.842
0.907  50.816  28.592  12.480
0.062  53.035  20.423  10.679
0.061  85.098  13.936   4.469
0.044  70.330  -2.290  17.183
0.042  44.198  21.045   9.015
0.039  48.703  18.691  23.136
0.034  31.795  19.793  18.826
0.032  84.212   9.258  13.023
0.024  35.890  16.865  27.137
0.022  45.235  33.529   7.693
0.021  68.926  16.907  12.048
0.018  90.834   7.016  -0.134
0.012  89.723   6.952  29.542
0.011  54.867  30.946  19.080
0.010  57.074  26.572  32.393
>1a5g
0.923  14.266 -11.451  21.442
0.076  16.071  12.699  19.116
0.072  27.728   0.707  29.980
0.042  29.777  -1.078  18.108
0.019   1.204   2.195   7.130
0.014  12.552  13.423  27.647
0.013   1.540 -10.221  19.852
0.012  20.960   7.018  32.318
0.012  22.019 -13.353  24.409
0.011  16.431   0.412  35.919
>1a5s
0.997  79.361  15.285  11.959
0.985  49.112  28.981  12.597
0.152  39.047  20.787  28.728
0.113  30.256  21.863  13.345
0.087  51.057  17.892  17.968
0.043  53.740  23.070   3.979
0.015  88.185  18.373  28.808
0.015  70.756   0.011  21.847
0.013  84.165   9.259  -5.272
0.013 105.555   9.358  18.235
0.012  44.066  24.679  18.644
0.011  44.614  35.515  16.684
>1a5z
0.873  93.090  25.368  54.219
0.466  91.201  34.459  65.330
0.173  93.420  37.336  42.845
0.087  99.546  18.487  49.444
0.073 102.249  45.426  67.159
0.068 102.701  53.006  72.346
0.056  96.780  49.216  79.715
0.043  89.975  26.940  61.500
0.042  89.303  38.430  54.979
0.031  94.605  60.676  72.043
0.019 112.835  37.509  50.029
0.019  96.803  40.092  64.242
0.016 103.203  45.644  75.783
0.015  95.695  55.269  65.777
0.013 107.056  21.328  70.001
0.011  92.143  42.284  79.266
>1a69
0.963 -18.561  70.613  67.955
0.945 -12.896 111.973  60.548
0.931  -9.330  83.206  84.930
0.269  -5.823 119.490  60.970
0.164 -13.383 125.087  63.610
0.161  -3.949  71.813  60.509
0.109 -14.734  81.848  91.186
0.078 -22.762 104.725  74.909
0.077 -14.723  76.524  83.703
0.055  -6.963  65.268  55.850
0.043   2.140  61.815  65.906
0.023  -8.405 102.391  84.992
0.023 -10.317  62.061  63.276
0.022  -2.164  56.491  60.345
0.022 -18.935  62.409  77.039
0.019  -0.890  50.791  69.797
0.019 -13.375 112.702  51.492
0.017 -30.869  70.620  83.033
0.016 -23.623  55.828  67.962
0.015  -1.757  80.970  83.442
>1a6v
0.946   6.019  13.458  76.761
0.917   6.073  12.900   2.708
0.912   6.128  13.356  38.649
0.513  10.161  17.346  58.697
0.389   8.172  18.185  96.847
0.202   5.331  18.808  23.017
0.146  -5.449  15.319  62.352
0.111   7.790  10.564  53.968
0.077  -0.519   2.812  93.112
0.075 -10.200  23.586  85.827
0.068   8.386   5.821  88.476
0.067  15.845  25.658  38.219
0.066  -1.030  20.675  30.139
0.056  -5.930   6.978  -0.583
0.046  12.920  16.250  -0.504
0.043  -4.321  23.966  -2.186
0.039   2.493  11.885  64.536
0.038  -2.211  23.097  61.210
0.029 -14.495  18.212  32.470
0.029   7.856  12.877  16.747
>1a6w
0.976  41.630  13.011   2.833
0.149  41.979  18.505  21.961
0.061  33.742  17.186  24.359
0.020  33.883  26.976  16.166
0.016  26.458  21.109  16.364
0.015  42.987   6.659  11.567
0.012  36.697  26.251  23.762
0.011  35.284  20.657   5.050
0.010  32.567  15.227  -3.378
>1a71
0.992 -14.512   2.274 -16.359
0.991  -1.594 -15.837  15.764
0.262 -14.435 -17.171  -5.485
0.236   4.249 -15.695   9.977
0.131 -14.254   9.139 -10.525
0.082 -24.845  -4.575  27.053
0.059 -24.353  -8.522   2.530
0.047  -5.627 -21.646 -29.985
0.039  -6.843  -3.721  14.467
0.037 -15.061  -0.303  39.196
0.036 -26.300  -6.215  40.318
0.035 -14.945  10.228 -19.409
0.031  -9.210 -12.584  16.131
0.025  -3.741  -2.037 -20.963
0.024 -10.602 -24.375  -6.578
0.022 -27.507  13.461  -5.287
0.021 -17.418 -13.965   3.260
0.019  -3.230 -11.104  24.720
0.019 -11.920  -3.264 -28.590
0.019   3.160 -26.431  24.185
>1a78
0.721   2.679  -2.988 -11.371
0.610  11.041  -3.640  26.104
0.230  11.116   3.562  21.880
0.168   9.039  -6.265  -7.191
0.065  13.631  -8.730  -1.082
0.054   9.072   5.220  14.070
0.036   7.640  -2.470  17.152
0.012   1.254  -1.437 -19.188
0.011  15.207  -2.204  33.386
0.011   0.434  -2.300  -3.705
0.010  10.705 -10.404  21.090
>1a80
0.835  12.279   0.007  14.536
0.755  10.254   0.138  24.684
0.106   4.220 -15.525  23.241
>1a82
0.935   6.916  22.375  10.029
0.578  -3.122  25.778  12.317
0.241   0.147  31.756   5.313
0.144  12.347  21.717  -3.636
>1a85
0.902  25.650  57.772  52.349
0.528  13.616  69.969  56.213
0.036  29.204  63.814  48.489
0.031   9.285  64.911  60.880
0.031  16.692  54.877  39.811
0.023  20.193  61.395  58.294
0.012  23.776  51.785  57.471
0.011  23.596  68.544  55.500
0.011  24.078  50.888  47.650
0.010   6.554  51.391  50.984
>1a86
0.889  25.549  58.127  52.254
0.604  12.179  67.140  57.957
0.042  19.595  64.694  54.471
0.039  16.662  54.157  39.719
0.033  28.537  66.269  48.107
0.018  11.691  59.904  63.684
0.010  24.353  53.079  44.655
>1a8g
0.874  -9.451  16.300  27.073
0.099 -25.606  15.475  10.899
0.019  -0.046  30.290  43.378
>1a8i
0.948  24.189  24.363  28.873
0.637  32.779  22.986  28.154
0.414  38.009  36.431  29.516
0.305  25.982   4.548  50.262
0.274  37.775  27.863  32.620
0.175   5.548  26.246  12.166
0.169  15.910  30.405  39.725
0.107  15.188  40.907  28.051
0.098   8.363   1.471  46.439
0.089  57.303   5.687  34.140
0.076  31.890  -0.902  52.535
0.054  -2.279  13.661  61.990
0.048  10.538  21.674  53.258
0.045  49.577  13.516  57.697
0.043  39.396  23.996  16.211
0.043  36.678  18.156   9.761
0.041  45.685  25.780  22.006
0.041  42.864  26.266  57.417
0.038  13.106  21.232  29.049
0.037  62.655  16.820  46.394
>1a8p
0.797  15.829 -25.633  10.874
0.624  31.899 -28.196  14.226
0.233  22.084 -12.296  22.459
0.169  23.683  -4.033  20.320
0.160  29.292 -21.988   9.121
0.057  23.498 -26.459  13.674
0.029  26.324 -16.056  -3.481
0.014  39.298 -15.899   8.645
>1a95
0.872  41.076 112.245  55.156
0.856  18.613 135.344  22.976
0.775  11.516 117.873  56.646
0.741  24.840 105.818  21.511
0.642  38.293 117.546  61.121
0.278   8.013 119.883  67.580
0.164  38.026 119.764  53.316
0.141  26.212 131.657  25.357
0.123  26.257 102.604  14.023
0.083   1.497 124.267  14.838
0.082  14.736 116.036  63.773
0.072  30.750 131.432  14.691
0.067  12.074 112.054  12.308
0.060  16.188 127.441  41.630
0.058  36.772 125.752  66.677
0.054  43.774 111.176  62.740
0.038  32.586 109.433  38.192
0.037  29.753 117.385  74.557
0.036  20.018 124.604   4.325
0.033  17.032 108.151  64.681
>1a96
0.880  41.279 111.714  56.157
0.851  19.109 134.643  23.747
0.772  11.263 119.819  58.498
0.688  25.261 105.734  20.881
0.631  38.294 117.772  61.376
0.297   8.000 120.235  67.406
0.203  12.994 112.806  55.018
0.200  38.866 118.351  51.997
0.112  11.227 112.501   9.875
0.080  25.990 102.240  13.304
0.058   1.729 124.580  14.300
0.058  36.562 125.856  66.890
0.056  25.584 130.036  24.968
0.046  33.750 113.723  74.180
0.045  26.233 123.415  76.694
0.043  31.407 121.160   2.990
0.042   3.515 119.882  52.231
0.042  32.938 109.737  38.520
0.040  16.453 141.822  19.187
0.040  14.595 124.672  40.962
>1a9m
0.940  41.388  18.619  64.156
0.022  52.888  26.763  76.492
0.018  50.278   2.690  51.316
0.017  48.678  31.696  84.309
0.012  57.564  13.333  76.811
>1a9p
0.964  19.637  90.038  73.887
0.735   0.992  96.766  59.592
0.221  11.125  92.741  80.428
0.012  16.676  76.354  60.341
0.011  14.265  69.599  65.047
>1a9q
0.922  20.494  91.464  74.857
0.112  13.806  96.487  77.387
0.019  15.337  75.339  59.265
0.014  15.434  71.995  68.688
>1a9r
0.877  20.138  91.361  74.577
0.412  13.365  95.189  77.328
0.028  14.431  71.931  67.611
0.017  15.125  75.615  58.893
>1a9s
0.976  19.606  90.194  73.894
0.160  11.670  93.203  79.267
0.014  15.219  75.854  59.020
0.011   4.100  72.892  76.550
>1a9t
0.981  19.953  90.136  73.962
0.270  11.232  92.206  80.118
0.012  15.295  75.652  59.009
0.010  14.175  69.340  66.183
>1a9u
0.558   2.909  15.735  28.861
0.300   4.932  27.310  38.067
0.262 -11.185  32.320  59.330
0.161   5.412   5.500  38.628
0.097   7.325  22.920  27.118
0.085  -0.789   2.645  45.280
0.052   4.009  16.351  53.420
0.046  -0.209   9.438  33.262
0.035 -19.700  24.125  49.704
0.027 -10.606  20.598  36.485
0.026  -3.592  34.737  42.323
0.024  20.466   8.373  24.323
0.024  -0.636  21.710  35.036
0.015  -8.811  39.781  46.624
0.013  20.967  22.042  38.583
0.012   8.632   9.257  32.189
0.012   4.127  30.997  45.533
0.011 -13.112   2.734  51.941
0.010  13.636  23.926  21.603
>1a9y
0.966 -24.112  48.142  -0.710
0.914 -21.350  66.282   2.838
0.089 -27.258  63.154  -5.673
0.059 -25.929  59.428   2.804
0.014 -42.667  61.979   3.286
0.012 -31.454  72.467   6.687
>1a9z
0.968  32.070   2.266  35.375
0.828  16.397  14.177  39.096
0.184  16.510   7.717  29.770
0.051  22.452   4.435  35.643
0.014   6.845   6.694  42.927
>1aa6
0.983  80.354  27.369  20.485
0.672  77.254  41.372  33.717
0.665  97.156  35.032  33.379
0.180  58.828  54.668  14.142
0.173  72.093  58.460  34.881
0.145  68.622  22.876  37.208
0.126  63.404  18.338  28.855
0.086  88.059  64.359  55.115
0.075  65.620  59.040  14.343
0.073  77.751  44.339  25.561
0.051  75.082  49.452  34.436
0.040  71.729  47.874  19.744
0.034 103.202  49.954  51.894
0.032  77.767  35.180  23.751
0.025  75.385  33.460  32.208
0.024  97.958  30.382  41.422
0.023  69.261  48.715  45.313
0.022  66.086  45.188  14.243
0.022  65.766  39.110  27.122
0.020  72.084  37.744   9.975
>1aaq
0.894  -9.484  16.872   0.656
0.022   0.545  26.650  20.029
0.022 -22.361  11.196 -18.432
0.018  -1.969  35.107  12.031
>1aaw
0.948 131.038  37.937  25.328
0.143 119.152  55.230  25.587
0.101 126.334  21.353  14.838
0.036 124.072  32.782  23.054
0.020 135.341  30.488  27.762
0.018 132.550  43.184   9.441
0.015 144.485  52.141  39.839
0.011 151.151  53.115  31.865
>1aax
0.964  45.889  14.880   4.945
0.060  24.027   8.781  16.336
0.013  25.455  14.119  10.060
0.010  28.031   2.204  12.689
>1abe
0.647  12.670  56.467  53.441
0.249  29.112  41.721  63.681
0.072  19.791  45.058  43.337
0.027   9.021  51.275  46.313
0.023  20.233  59.477  53.984
0.012  17.882  57.504  62.042
0.011  16.865  49.191  54.471
>1abf
0.718  13.083  56.200  53.236
0.274  28.012  43.391  62.131
0.073  19.657  44.762  43.250
0.029   9.600  51.163  46.989
0.019  25.029  58.031  55.404
0.013  -5.552  79.697  47.333
0.012   8.858  81.631  55.567
0.011   9.413  48.223  55.097
0.010  28.333  50.949  58.886
>1ac4
0.986  -5.106  56.593 111.894
0.419  11.453  69.673 115.961
0.067  17.162  57.592 114.126
0.038   8.608  72.920 106.711
0.032  17.277  64.324 109.805
0.012 -17.900  47.491 114.027
0.012  -2.684  49.286 115.055
0.011  20.710  65.166 100.399
0.011  14.892  58.120  94.018
>1ac8
0.979  27.811  94.478  51.426
0.232  14.067  98.290  68.459
0.054   6.536  98.563  56.460
0.020   7.304  93.114  67.321
0.016   3.718  85.768  66.202
0.013  15.256  86.274  67.882
0.013   2.701  91.829  60.372
>1aco
0.991  35.875  33.941  70.968
0.397  40.142  14.021  86.543
0.258  25.301  14.201  85.272
0.187  26.097  62.671  97.881
0.128  47.625  22.396  54.251
0.106   6.840  20.129  71.085
0.067  33.211  61.978  77.113
0.059  38.823  38.033  44.492
0.055  37.159  49.050  94.574
0.041  40.855  11.973  68.180
0.029  48.368  30.583  55.152
0.027  23.040  71.023  81.226
0.024   6.300  27.504  85.160
0.024  30.895  32.731  96.102
0.023  55.223  20.405  77.283
0.021  21.351  17.944  55.902
0.020  31.531  14.986  61.790
0.017  44.955  46.137  89.830
0.016  29.316  48.314  46.529
0.015  29.299  48.310  55.655
>1ad4
0.841  34.298   8.656  40.178
0.793   5.898 -10.857  16.012
0.219  31.210  19.709  38.984
0.148  11.981 -19.265  13.627
0.135  40.364  15.789  43.715
0.064   3.131 -16.842   5.681
0.049  43.504  19.986  35.671
0.031   6.588 -14.789  22.947
0.030  27.723   4.059  43.244
0.024  33.677   6.611  48.336
0.024  26.190  13.156  41.464
0.024  20.686 -16.535  15.026
0.023  -4.909 -16.139   5.114
0.018  13.617 -12.605  17.916
0.017  -1.154 -15.808  15.661
0.015  49.730  13.400  39.119
0.013 -15.849 -10.753   7.174
0.013  55.855   7.509  48.116
0.012  14.669  -4.852  33.297
0.010  44.372   7.636  41.626
>1ad8
0.959  12.825  -6.353  22.750
0.455  16.480  18.378  19.577
0.046  27.526   2.997  31.942
0.041   1.179   9.797  10.309
0.022  11.742  19.121  27.688
0.019  30.414   7.473  17.726
0.019  21.967  -7.834  24.369
0.015  20.799  14.208  31.187
>1adb
0.989   0.564 -11.504 -29.720
0.989 -11.276   6.073 -62.078
0.607 -11.367  12.908 -54.692
0.592   7.434 -14.095 -32.994
0.193  -7.214 -18.947 -71.636
0.156 -24.860  -1.873 -42.144
0.064 -14.639   6.013  -5.832
0.060  -1.580 -17.270 -77.615
0.040 -17.918 -18.660  -4.755
0.033   5.862 -22.409 -19.960
0.032 -23.971  -3.598 -19.998
0.029  -0.997   2.479 -65.943
0.028  12.550 -24.422 -40.994
0.027 -25.379  16.113 -47.162
0.026  -8.641  -7.541 -23.778
0.024 -17.498  -7.089 -39.301
0.023  -1.018  -8.892 -75.908
0.022   6.393  -7.443 -85.687
0.022 -17.935  13.320 -70.806
0.021 -16.695  -4.221   3.666
>1add
0.947   5.238  18.508  37.385
0.036 -11.472  26.374  40.581
0.019  10.406  12.699  40.590
0.011   0.425  21.215  49.863
0.010 -11.954  24.342  28.760
>1adl
0.880 -47.799  69.934  -8.680
0.045 -62.039  73.094  -4.951
0.011 -55.641  66.626 -13.097
0.010 -45.731  78.255   1.825
>1ado
0.962  22.724  26.392  25.009
0.948  58.291  -4.238  25.324
0.935  19.279   0.727 -17.271
0.916  62.187  21.247 -17.753
0.738  39.347  -4.090   3.986
0.632  42.372  27.730   4.521
0.571  26.009   0.398  11.408
0.425  57.469 -14.538  23.163
0.406  55.682  20.686  11.882
0.363  27.738  23.274  -3.715
0.267  52.674  -4.687  -2.500
0.262  13.373 -10.016  -6.447
0.261  40.929  10.825 -14.147
0.181  29.596  23.637  28.360
0.157  41.446  10.109  20.973
0.147  46.128  20.519   5.830
0.123  70.919  33.087  -8.221
0.108  53.043  21.334 -20.447
0.098  61.060  29.287  -6.278
0.092  57.183  27.326   7.652
>1ads
0.769  20.414  27.669  71.770
0.642  17.950  26.902  63.160
0.083   0.775  42.768  66.777
0.023  26.707  27.078  77.610
0.017  25.651  41.510  60.224
0.012  28.951  25.793  61.585
>1ae1
0.963  22.878 103.152  15.839
0.947  38.998 105.133  46.787
0.614  41.657 122.615  46.034
0.545  39.952 112.116  42.433
0.310  19.051 108.631  20.240
0.232  15.654 115.579  17.637
0.045  42.498 127.291  35.208
0.024  30.407 115.646  32.478
0.022   6.778 106.085  16.262
0.021  29.675 121.283  55.147
0.017  45.732 112.663  36.667
0.014  46.675 116.703  43.645
0.013  16.034 101.416  24.344
0.012  26.625 121.369   5.822
0.012  41.513 119.468  36.714
0.011  15.206 109.574  11.125
>1ae8
0.902  13.616 -11.257  21.338
0.080  10.300 -11.568  10.507
0.039  21.788 -13.170  23.109
0.028  30.548   1.780  17.332
0.027  28.821  -5.976  31.882
0.021  11.069  14.010  33.005
0.018   1.993   4.353  10.521
0.014  21.143 -12.475  13.382
0.012  17.197   1.572  35.346
0.010  29.883   0.924  25.383
0.010   1.364 -13.793  12.396
>1aed
0.979  27.829  94.480  51.459
0.273  14.109  98.296  68.470
0.054   6.655 100.456  55.349
0.022   3.608  92.533  60.308
0.016   3.698  85.770  66.226
0.014  15.247  86.258  67.855
>1aee
0.977  27.762  94.547  51.248
0.401  14.120  98.232  68.444
0.045   6.505 100.382  55.488
0.023   3.605  92.396  60.376
0.017  15.094  86.416  67.992
0.015   3.825  85.738  66.189
>1aef
0.979  27.829  94.480  51.459
0.273  14.109  98.296  68.470
0.054   6.655 100.456  55.349
0.022   3.608  92.533  60.308
0.016   3.698  85.770  66.226
0.014  15.247  86.258  67.855
>1aeg
0.979  27.829  94.480  51.459
0.273  14.109  98.296  68.470
0.054   6.655 100.456  55.349
0.022   3.608  92.533  60.308
0.016   3.698  85.770  66.226
0.014  15.247  86.258  67.855
>1aeh
0.979  27.829  94.480  51.459
0.273  14.109  98.296  68.470
0.054   6.655 100.456  55.349
0.022   3.608  92.533  60.308
0.016   3.698  85.770  66.226
0.014  15.247  86.258  67.855
>1aej
0.979  27.829  94.480  51.459
0.273  14.109  98.296  68.470
0.054   6.655 100.456  55.349
0.022   3.608  92.533  60.308
0.016   3.698  85.770  66.226
0.014  15.247  86.258  67.855
>1aek
0.979  27.829  94.480  51.459
0.273  14.109  98.296  68.470
0.054   6.655 100.456  55.349
0.022   3.608  92.533  60.308
0.016   3.698  85.770  66.226
0.014  15.247  86.258  67.855
>1aem
0.979  27.829  94.480  51.459
0.273  14.109  98.296  68.470
0.054   6.655 100.456  55.349
0.022   3.608  92.533  60.308
0.016   3.698  85.770  66.226
0.014  15.247  86.258  67.855
>1aen
0.986  -5.106  56.593 111.894
0.419  11.453  69.673 115.961
0.067  17.162  57.592 114.126
0.038   8.608  72.920 106.711
0.032  17.277  64.324 109.805
0.012 -17.900  47.491 114.027
0.012  -2.684  49.286 115.055
0.011  20.710  65.166 100.399
0.011  14.892  58.120  94.018
>1aeo
0.986  -5.106  56.593 111.894
0.419  11.453  69.673 115.961
0.067  17.162  57.592 114.126
0.038   8.608  72.920 106.711
0.032  17.277  64.324 109.805
0.012 -17.900  47.491 114.027
0.012  -2.684  49.286 115.055
0.011  20.710  65.166 100.399
0.011  14.892  58.120  94.018
>1aeq
0.979  27.829  94.480  51.459
0.273  14.109  98.296  68.470
0.054   6.655 100.456  55.349
0.022   3.608  92.533  60.308
0.016   3.698  85.770  66.226
0.014  15.247  86.258  67.855
>1af6
0.910 -13.975  49.425  78.349
0.907  13.873  37.902  82.161
0.891  -9.419  19.496  79.098
0.367   4.588  65.015  80.780
0.356  22.297  40.121  78.504
0.309 -20.282  56.440  72.786
0.298 -33.693  30.636  78.533
0.288  16.779  13.789  80.941
0.245 -11.950   8.848  73.036
0.179   2.040  20.668  71.760
0.176  18.773  40.500 118.687
0.174  -9.557   8.679  98.785
0.173  10.429  41.581  71.619
0.161 -41.102  41.060  94.217
0.158 -41.809  56.994  88.985
0.148   5.263  66.852  71.951
0.148  17.114  10.286  88.280
0.127 -26.566  54.403  94.479
0.122 -31.027  29.630  70.833
0.121  26.430  16.136  73.997
>1af7
0.942  26.520  25.498  47.283
0.216  51.534  25.567  41.796
0.118  42.106  23.697  46.164
0.046  20.789  21.995  23.918
0.025  30.230  18.524  70.553
0.020  26.442  17.796  54.310
0.018  37.195  19.516  28.485
0.016  34.136  22.511  47.424
0.015  22.416  28.138  77.742
0.013  32.935  25.464  56.503
>1afe
0.911  13.997 -11.683  22.471
0.041  22.122 -13.207  24.139
0.032  28.879  -5.965  31.817
0.028  11.326  14.147  32.734
0.026  30.676   1.975  17.363
0.022  11.036 -10.991  10.199
0.015   1.477   3.471   7.821
0.013  21.394 -12.723  13.548
0.012  29.727   1.118  25.581
>1afl
0.559  36.305   1.195  23.755
0.454   7.267   4.684   3.099
0.204  35.800  -2.444  15.853
0.103   8.813   7.644  -4.265
0.060   3.810  -5.067  -9.740
0.059  25.398  -3.500   8.395
0.049   8.081   8.949  10.727
0.041  41.517  -3.919  30.431
0.036  28.079   0.880  37.392
0.020  12.300  -5.680  17.124
0.018  31.882  -5.082  28.522
0.018   2.589  -0.409  -2.253
0.018  31.265   3.306  29.793
0.015   7.052  -2.407   8.633
0.012  13.693   4.235  -9.828
0.012  32.376  -9.581  18.855
0.012  33.375   5.175  17.417
0.012  21.310   8.545  12.583
0.012  14.373   7.788   5.681
0.010  20.725   5.634   1.078
>1afq
0.863  27.022   3.605  41.378
0.122  28.033  -0.050  32.587
0.055  23.921  -5.622  27.489
0.024  17.143  18.855  25.980
0.020  21.037  -3.443  36.557
0.018  31.596   7.184  47.013
0.015  15.427  -5.753  26.659
>1afs
0.908 -30.869  18.137  -4.185
0.872 -25.560  60.302 -16.445
0.491 -23.651  12.742  -1.224
0.401 -23.999  55.195 -33.302
0.325 -20.166  65.303 -20.945
0.145 -24.458  23.599  11.353
0.118 -10.464  66.909 -11.639
0.095  -7.410  15.255  12.029
0.074 -14.680   6.154 -11.561
0.056 -36.516  16.618 -10.642
0.044  -8.382  59.002 -34.144
0.039 -14.429  74.854 -20.239
0.028 -20.020   2.468  -0.857
0.020 -30.381  64.378 -10.277
0.019 -17.953  71.353 -13.429
0.014 -23.983  37.237   0.033
0.014 -27.498  64.546 -24.772
0.011 -34.967  63.163 -18.903
0.011 -25.217  11.506  -9.583
0.010 -10.071  31.926 -10.911
>1ag9
0.991  -0.009  58.622  23.917
0.989 -18.281  58.487  17.686
0.024 -10.981  70.270  22.332
0.019 -19.440  65.467  13.906
0.018 -11.147  57.106  30.798
0.017  14.547  62.643  32.486
0.017  13.342  60.496  41.118
0.016   9.314  55.270  22.137
0.010  -9.440  49.876  26.389
>1agp
0.981   5.972  -8.952  18.496
0.020  19.514   2.411  10.580
>1agw
0.925   6.918   4.016  18.795
0.917  65.575   5.158   9.641
0.370  37.233   2.416  15.276
0.204  28.409   1.336   6.344
0.183  43.086   6.506  23.658
0.164  30.323  11.709  15.034
0.153  42.354   8.912   9.924
0.108  80.689  20.038   8.909
0.104  20.088   6.510  16.306
0.099  34.591   4.065  22.693
0.089  39.663 -12.439  20.772
0.075  -8.639  15.439  15.165
0.067  67.393  -5.769  23.985
0.067  15.741  10.587   8.473
0.066  31.713  -8.366  20.516
0.065  66.322  14.158  10.164
0.059  12.947 -14.608  17.085
0.048  35.170  -0.794   2.541
0.046  59.460 -13.910  13.965
0.033   0.093   5.782  30.373
>1ah0
0.804  61.515  35.480  91.720
0.506  58.940  27.130  93.115
0.110  69.878  35.891  90.677
0.014  44.655  31.094 101.876
>1ah3
0.830  61.712  36.038  92.063
0.457  58.515  27.853  93.668
0.190  68.488  39.703  89.823
0.029  71.642  33.052  95.144
0.014  66.961  39.567 106.879
0.013  45.102  31.607 101.054
>1ah4
0.844  62.233  35.969  91.903
0.662  58.855  28.603  93.567
0.076  70.537  35.911  90.673
0.012  45.397  31.285 101.097
0.011  56.745  36.896  79.663
>1ah5
0.921  21.807   3.287  26.368
0.114  10.996  -1.038  10.349
0.052  12.540 -17.163  14.028
0.036  17.655   1.276  19.343
0.030   3.399  14.338   5.322
0.022   5.665  -4.824  29.284
0.016  21.072 -17.359  24.331
0.016  13.054   5.248  26.926
0.010   7.709  -0.037  17.859
>1aha
0.737  61.302  92.399   4.946
0.643  76.891  83.286  -1.599
0.072  56.859  73.160   6.925
0.030  78.191 100.001  19.581
0.027  70.167 105.634  20.776
0.024  68.586 104.872   9.079
0.017  58.893 105.545  23.658
0.015  69.701  86.296   0.663
0.012  70.212  78.226  13.239
0.011  63.880 107.713  14.992
0.011  77.245  90.924  21.542
0.010  62.996  69.423   3.296
0.010  78.271  77.089  -7.616
>1ahb
0.778  61.071  90.743   4.150
0.604  76.057  83.067  -1.402
0.045  55.963 107.251  21.776
0.041  74.164  77.021  -6.659
0.021  66.821  85.809   0.755
0.018  68.474 104.479   9.399
0.018  62.101  68.590   0.887
0.016  77.801 100.447  19.587
0.015  53.589  90.030   7.061
0.014  59.649  81.131  -1.385
0.013  71.803  90.515  -4.461
0.011  58.900  96.455  24.121
0.010  71.630  74.980   4.772
>1ahe
0.977   6.540  30.708  23.603
0.974  -6.210  52.912  23.857
0.141 -12.383  59.681  33.081
0.100 -14.458  15.530  22.976
0.093  20.763  14.170  31.387
0.076   4.724  23.176  26.645
0.071 -18.153  50.562  16.936
0.054 -11.345  20.784  39.202
0.045 -19.863  67.077  30.493
0.044  13.128  64.476  38.879
0.037  -6.629  65.450  22.051
0.036   7.682   4.491  34.865
0.032   0.614  79.589  35.463
0.031  -1.278  74.082  24.630
0.024  15.355  30.323  16.771
0.021  12.953  23.071  32.028
0.021   3.840   8.500  26.234
0.020   5.961  20.478  19.151
0.020  13.761  14.122  35.871
0.015  16.004  52.194  21.548
>1ahf
0.973   6.586  29.383  24.314
0.963  -6.095  54.495  24.162
0.187  21.195  14.844  31.476
0.122 -18.207  50.266  16.786
0.080 -12.983  18.175  38.987
0.055 -14.451  14.943  21.762
0.041  -6.221  64.924  22.359
0.041   5.338   7.865  26.617
0.030   5.792  20.803  19.698
0.027 -20.364  67.647  29.813
0.026   7.817   4.461  34.778
0.025  13.436  23.173  31.955
0.024  13.840  14.117  35.975
0.023  12.129  62.808  37.974
0.023   1.936  15.025  32.696
0.022  -2.957  64.725  29.988
0.020  14.819  29.891  17.711
0.019 -12.020  63.124  31.706
0.018 -14.019  49.359  23.774
0.017  16.120  52.381  21.717
>1ahh
0.922  29.186  12.625 -22.187
0.895  48.579  16.262   6.947
0.392  43.938  24.335   6.563
0.374  13.504  22.582 -16.322
0.318  41.214  30.682  13.634
0.169  19.311  15.883 -14.878
0.047  44.155  30.611   1.192
0.041  53.184  18.432  14.610
0.034  33.921  34.296 -27.618
0.031  31.586   4.559  18.521
0.030  55.545   4.615  15.200
0.029  34.081  11.853 -37.484
0.028  13.678  17.169 -22.910
0.021  34.562  34.373 -13.489
0.019  25.556  10.768 -15.227
0.016  38.261  24.622   0.917
0.015   6.242  16.801 -17.896
0.015  52.012  25.621   7.148
0.014  23.470  13.075  -7.740
0.013  23.499  12.192 -28.740
>1ahi
0.920  49.420  14.836   6.683
0.909  28.050  12.765 -21.685
0.693  45.134  25.090   4.910
0.445  22.064  13.630 -13.137
0.182  39.940  29.848  13.839
0.151  13.145  21.796 -16.938
0.048  34.961  34.013 -27.201
0.044  49.643  33.005  12.784
0.038  34.570  11.839 -38.421
0.031  31.692   4.507  18.509
0.025  11.685  10.543 -18.396
0.016  52.490  26.463   7.749
0.014  55.990   1.414  13.556
0.014  20.023  14.896 -27.158
0.014  35.092  34.620 -13.169
0.010  19.590   5.078 -23.725
>1aht
0.859  15.298 -11.636  21.404
0.143  -1.406  -2.803  23.846
0.086  28.795   1.048  27.062
0.055  17.942  12.943  18.862
0.034  30.400   1.034  17.104
0.033   1.510   3.413   7.480
0.014  28.734  -6.795  29.629
0.013  18.826   4.175  34.703
0.011  -2.182   2.647  16.356
0.010  10.926  13.608  33.913
>1ahx
0.976   5.042  29.422  24.616
0.973  -4.403  54.275  23.988
0.097  20.235  13.931  31.531
0.089 -14.035  19.103  39.166
0.079  16.557  52.035  21.929
0.075  10.685  29.627   5.995
0.029  13.706  64.659  39.119
0.028   0.383  14.594  23.992
0.028 -16.468  69.108  34.084
0.027 -16.390  50.629  13.757
0.023   1.625  80.281  34.443
0.023  -0.408  67.544  22.786
0.023  -2.215  64.744  30.097
0.021   8.525  21.839  23.093
0.021  18.245  66.755  24.258
0.020  -9.972  61.886  19.749
0.018  18.020  26.419  12.276
0.017  -0.426  62.838  49.599
0.017   3.602  17.518  16.429
0.014  14.680  22.862  30.952
>1ahy
0.982   5.372  30.195  24.193
0.978  -5.475  53.719  23.979
0.081  13.945  63.795  39.546
0.061  19.851  13.288  31.440
0.058 -14.182  22.686  42.007
0.054  -0.506  17.388  29.479
0.043  -1.878  65.419  31.410
0.038  17.662  50.817  22.559
0.032 -17.939  51.604  17.291
0.031   0.055  67.239  22.923
0.030  18.123  66.751  24.468
0.025 -12.444  69.465  36.179
0.024  17.792  26.859  14.908
0.023  -8.175  62.724  21.231
0.020  11.934  13.344  37.212
0.019   1.141  80.206  34.059
0.018   3.669  17.916  16.743
0.018 -15.388  16.732  23.306
0.018  -8.810  58.215  31.299
0.017  -0.274  62.673  49.390
>1ai5
0.769  14.085  36.966  34.867
0.322  -3.709  37.803  55.252
0.288  -0.797  23.229  52.329
0.217  12.310  14.995  61.064
0.190   7.706  40.308   9.454
0.185  22.769  21.658  13.489
0.170   1.467  22.565   7.955
0.148   4.837  25.633  65.849
0.092  13.521  31.415  52.933
0.089  24.762  51.981  34.635
0.054  -8.461  42.434  40.135
0.053   1.555  52.160  11.801
0.045   9.457  49.093  10.849
0.042  -0.883  13.117  18.159
0.039  -3.045  19.278  68.509
0.035  32.591  52.626  41.751
0.031  26.937  21.545  20.497
0.027  18.613  11.447  33.507
0.027  11.654   6.847  18.078
0.025  32.389   4.326  42.231
>1ai8
0.932  15.693 -11.072  13.906
0.106  12.306  13.183  14.711
0.084   1.869   2.390   5.931
0.030  12.469   5.797  34.460
0.026  27.920   4.424  25.967
0.024   7.582 -12.425  12.914
0.021  -0.738  -5.171   9.372
0.014  10.061 -12.555  20.528
0.014   9.911   2.475   0.904
>1ai9
0.788  20.172  30.283   9.811
0.756  30.441  -3.631   2.143
0.726  29.620  -6.529  16.112
0.469  10.474  36.915  18.203
0.156  26.737  -9.880   6.067
0.081  22.737  19.630  25.890
0.070  14.063  35.492  11.007
0.068   6.277  47.043  15.049
0.066  39.691  -3.483   2.379
0.034  28.159 -13.320  -2.366
0.024  11.105  44.522  22.488
0.022  40.254  -6.149  16.677
0.019  26.217  34.527  18.023
0.018  37.473  -5.058  -5.691
0.017  20.657 -18.617  -1.670
0.013   3.121  39.371  27.599
0.012   1.902  41.367   4.928
0.012  36.146 -13.737   2.746
0.012   6.252  38.968  11.466
0.011  13.536  37.471  26.462
>1aia
0.980  -5.971  55.057  24.944
0.962   6.212  29.911  24.668
0.097 -10.590  19.320  38.690
0.090  18.649  16.859  33.249
0.056  13.715  24.316  31.817
0.053 -11.735  49.604  21.554
0.039  -7.601  63.507  20.659
0.037  14.024  32.681  21.528
0.035   2.834  19.544  27.896
0.034  21.640  27.801  12.507
0.031 -13.148  27.946  41.449
0.027   3.941  23.072  19.778
0.027  13.542  63.721  38.947
0.024  32.301  22.787  15.353
0.023   7.377  51.195  -0.509
0.022   6.010  11.662  25.888
0.021 -18.451  62.566  31.944
0.019 -15.454  14.974  23.550
0.018 -13.353  59.395  16.496
0.016  12.434  17.754  21.608
>1aic
0.969   6.191  29.616  24.600
0.967  -6.189  54.418  24.430
0.195 -10.360  19.730  39.283
0.115  18.462  16.971  33.564
0.050  13.627  63.608  38.940
0.046   3.075  19.125  27.871
0.044  14.197  24.054  31.528
0.040  -7.935  63.661  20.448
0.038  14.752  52.741  21.177
0.034  32.077  22.207  14.842
0.034  13.726  32.645  21.395
0.029 -13.843  52.687  21.564
0.029 -15.232  15.342  23.498
0.026   3.908  22.967  20.122
0.023 -12.945  27.872  41.613
0.021  24.945  13.623  29.070
0.018 -21.747  67.850  32.942
0.017 -13.937  59.574  16.039
0.016 -15.730  60.270  31.786
0.015  16.403  68.707  26.217
>1aid
0.684  67.444  41.913  -1.257
0.168  62.663  38.890   5.022
0.091  62.094  36.583  -4.283
0.085  72.577  46.991 -22.443
0.030  64.817  47.625  22.711
0.022  70.587  38.130   9.257
0.021  62.718  48.465   7.161
0.016  70.623  37.276  -8.248
0.013  63.090  31.180 -15.116
0.013  63.252  44.694  -8.626
0.013  80.379  45.506  14.370
0.012  78.464  41.066  -9.521
0.011  57.982  40.037  19.724
0.011  82.850  43.417  -0.525
>1aij
0.903  65.857  84.171  50.218
0.898  66.665 117.486  26.034
0.824  39.247  35.821  26.290
0.764  78.822 110.129  39.150
0.731  26.861  21.043  26.835
0.709  36.884  97.069  22.888
0.687  12.562  44.046  37.639
0.637  24.988  60.321  42.135
0.602  43.514  50.003  13.134
0.599  51.202  96.207  37.936
0.598  82.723 115.807  58.029
0.494  -1.898  32.075  47.468
0.480  62.561 101.392  55.194
0.477  19.865  51.458  31.821
0.463  33.676  48.157  21.623
0.458   7.144  27.189  39.756
0.449  60.514 106.218  27.161
0.447  26.367  59.703  30.326
0.446  48.262 103.108  27.264
0.417  20.655  25.345  37.208
>1aiq
0.873  16.637  16.317  32.155
0.870  43.981  37.024  22.919
0.387  22.340  19.029  49.070
0.205  38.138  49.238  35.021
0.145  46.881  48.131  19.426
0.110  21.218   4.943  44.299
0.097  45.306  27.602  23.319
0.096  38.101   8.767  45.672
0.093  14.549   8.625  37.244
0.090  38.984  53.893  20.502
0.082  35.595  47.375   8.762
0.041  51.510  51.032  26.183
0.033  10.745  10.048  51.311
0.030  15.450  22.128  26.437
0.028  39.858  18.450  17.060
0.027  10.183  15.519  37.620
0.024  26.450  53.795  26.510
0.023  11.169   2.202  22.761
0.023  41.848  45.114  28.690
0.019  24.342  -2.641  33.542
>1aix
0.878  13.399 -11.086  21.117
0.150  16.258  13.483  17.803
0.083  27.258   1.944  30.117
0.041  11.280  13.367  30.744
0.027  21.426 -12.224  23.281
0.026  29.893  -5.557  24.592
0.024  30.120  -0.933  17.669
0.021  18.596 -12.941  15.204
0.019   1.605   3.562   6.566
0.018  21.710   7.617  31.481
0.016  16.677   6.469   2.220
>1aj0
0.844  41.884   4.884   5.728
0.297  44.218   1.700  -2.108
0.104  37.357  16.024  12.800
0.024  30.372  12.180  10.336
0.020  44.068  12.788   7.777
0.019  50.300   6.475  10.658
0.012  35.098   1.439   0.945
0.011  36.276  10.914   4.351
0.010  52.190  -1.640  11.793
>1aj2
0.806  41.058   3.668   6.336
0.622  43.726   1.470  -2.521
0.197  33.789  12.841  10.640
0.019  42.790  11.382  10.874
0.011  32.111   2.231  -5.198
>1aj7
0.942  17.024   7.797  36.045
0.526  29.201  12.722  35.373
0.428  22.429  15.038 -14.347
0.365  31.881  11.323 -18.238
0.150  29.395   6.022  17.017
0.092  13.285   5.583  13.596
0.063  29.172  -4.042  -6.849
0.044  11.979  -2.470  29.312
0.033  21.177  16.446  35.250
0.031  22.844  25.837 -12.791
0.030  22.962  13.318  43.125
0.028  11.119   3.417   5.476
0.025  17.889  10.085   6.738
0.022   8.314  10.976  39.054
0.022  25.651   5.185   7.141
0.021  25.706  -1.537  15.209
0.018  32.860  17.695  -9.889
0.017  32.877  -6.334  10.621
0.017  27.073   8.245 -12.467
0.016  14.240  15.279  -5.710
>1aj8
0.833  35.459  40.075  67.999
0.803  27.142  30.079  95.300
0.369  29.129  23.210  99.066
0.350  37.015  47.642  64.852
0.159  26.619  36.335  42.793
0.121   8.610  14.905  63.567
0.075  46.854  29.638  71.876
0.063   0.798  26.314  99.776
0.058  46.884  21.013  58.302
0.054  32.382  32.745  66.283
0.047  15.926  36.249  50.191
0.044  27.166   8.754  67.941
0.043  35.199   7.286  54.201
0.036  36.052  43.963  98.398
0.028  36.800  36.097 100.395
0.024  14.246  39.243 111.986
0.023  42.755  51.265  55.029
0.022  19.716  26.777  93.650
0.021  21.370  43.331  47.284
0.020  27.506  34.308 102.479
>1ajk
0.926  15.612   1.714  -7.607
0.877   1.604  -3.195  24.147
0.401   0.893   2.267  13.551
0.120  19.908  -7.494  14.807
0.118 -15.914   3.972  39.686
0.104  15.841  -6.157  21.588
0.072  22.014  -1.157 -12.364
0.067  27.180   2.854   8.494
0.063   0.217  -5.151  48.006
0.049  11.262 -12.561  -8.643
0.043  25.623 -14.994  -3.714
0.041   5.908   7.795  25.135
0.040  10.923   1.200 -16.102
0.030  15.804  -5.980  -9.803
0.028  -5.334   2.735  47.262
0.023 -15.252  -7.103  30.845
0.019  16.437   9.807  -7.377
0.018   6.224  -4.407  15.808
0.018  18.737   4.692  17.351
0.018   3.239  -3.780 -15.880
>1ajn
0.885  13.738  36.830  34.775
0.367  22.877  21.443  14.090
0.307  -0.665  23.149  52.243
0.295  -3.970  38.399  55.639
0.284  12.109  14.921  61.303
0.266   1.484  21.434   7.909
0.227   6.178  38.474   9.565
0.206   6.665  30.091  64.352
0.126  24.804  51.982  34.497
0.120  13.337  30.205  52.144
0.068   7.610  50.592  12.221
0.056  -2.439  21.741  22.896
0.050  11.961   6.992  17.435
0.040  -2.949  19.225  68.666
0.036  15.295  42.843   9.077
0.034  -0.998  13.137  18.158
0.032  31.588  52.556  42.313
0.031  -2.145  23.631  60.731
0.029  34.120  13.673  37.118
0.027  18.797  11.527  33.651
>1ajp
0.640  14.744  38.483  35.204
0.444  -3.805  37.556  55.171
0.370   1.918  21.556   7.742
0.257  23.761  19.211  13.036
0.253   7.247  39.711   9.473
0.220   5.013  25.495  65.842
0.213  -0.923  23.596  51.955
0.185  12.252  14.863  61.164
0.161  13.362  30.128  52.073
0.065  11.837   7.152  17.632
0.062   8.312  49.809  11.676
0.053  25.155  52.639  33.085
0.035  32.356   4.327  42.030
0.034  -2.980  19.232  68.633
0.034  27.073  21.594  20.717
0.030  18.798  11.600  33.937
0.029  32.205  52.447  42.505
0.028  -0.875  13.278  18.094
0.027  -2.264  55.433  13.395
0.025  15.316  42.871   8.892
>1ajq
0.885  13.776  37.932  34.263
0.682  -5.040  37.286  54.763
0.345  22.635  21.756  13.837
0.337  -1.092  23.309  52.237
0.316   1.962  21.436   7.910
0.233   5.206  26.094  65.334
0.176   7.996  40.388   9.479
0.139  12.055  13.237  60.696
0.078  12.717  31.451  52.569
0.044  -0.916  13.380  17.911
0.041  -2.807  19.525  68.902
0.037  11.955   7.008  17.766
0.036  -8.202  43.309  39.204
0.032  32.344  52.634  42.535
0.032  24.264  52.982  36.363
0.030  18.669  11.358  33.837
0.028   8.865  48.546  11.907
0.024  14.404  45.413  28.327
0.022  -9.139  30.221  44.181
0.020   1.471  34.685  62.751
>1ajs
0.977 -34.802 -36.831  -4.128
0.947 -50.899 -15.789  -8.692
0.236 -17.377 -28.378 -22.454
0.203 -68.409 -30.923 -21.262
0.142 -64.700 -21.898   4.976
0.128 -28.950 -61.200  -7.358
0.098 -56.455   7.105 -19.153
0.097 -44.620   4.964   0.663
0.093 -32.925 -48.400  -8.581
0.086 -19.144 -26.178   5.363
0.067 -43.868  -3.221  -3.961
0.048 -62.981 -12.364 -14.364
0.046 -63.923 -35.274  -1.344
0.036 -44.652 -10.575  -8.691
0.036 -51.766  -7.204  -6.197
0.035 -21.777 -18.019  -5.769
0.026 -21.078 -27.542 -29.656
0.023 -52.247 -12.452   0.475
0.023 -24.498 -71.333   3.965
0.021 -34.460 -70.447   8.072
>1ajv
0.941  12.411  23.787   5.049
0.025  16.206  38.080  21.801
0.010  18.863  15.048 -16.310
>1ajx
0.860  12.822  23.461   5.317
0.022  28.206  30.440  -4.320
0.017  17.519  17.523 -17.054
>1aka
0.984   9.839  12.785  36.875
0.972   9.460   1.838  12.100
0.235   1.163  20.868  60.017
0.164  16.981 -12.774  -7.382
0.086  28.968  -3.370  48.399
0.054  -7.351  36.552  62.496
0.031  30.007  -6.109  39.259
0.028   4.228  -3.885   7.492
0.028  14.553  -4.744  13.385
0.027 -11.904   7.576   3.328
0.025  19.045  17.135  56.813
0.022  -2.866  -2.782  -2.917
0.020   2.680  12.925  56.246
0.020   4.018   8.192  46.930
0.019   6.975   0.376   0.309
0.019  14.772  14.358  44.259
0.019 -11.678 -19.275   2.118
0.018  22.601   4.533   1.803
0.018  25.299  19.478  50.287
0.018  -3.316  12.774  -1.532
>1akb
0.978  44.895  13.941  43.785
0.328  64.509  17.689  50.933
0.313  28.320  28.148  52.007
0.020  45.565   3.274  39.351
0.020  31.628   4.033  59.749
0.018  45.360  28.164  14.616
0.018  78.829   4.321  46.735
0.017  28.561   3.829  33.594
0.016  23.448  26.062  45.570
0.013  76.404  13.117  52.796
0.012  51.049   8.814  37.204
0.011  52.804  23.434  49.860
0.010  71.863   1.898  43.613
>1akc
0.971  44.802  13.515  43.344
0.575  65.286  17.355  50.125
0.329  26.693  27.799  49.807
0.044  26.411  -0.765  40.288
0.020  44.588  29.706  13.389
0.018  78.683   4.508  47.221
0.016  26.839   8.572  30.342
0.016  20.997  11.294  46.456
0.014  29.178  11.250  62.519
0.014  75.898  12.960  52.524
0.013  32.534   2.305  58.597
0.012  44.646   2.430  38.483
0.012  71.666   1.444  44.397
0.011  52.843  22.411  49.189
0.011  50.583   9.024  37.458
>1akd
0.994  11.492  21.557   7.811
0.053  16.405  29.676  28.458
0.015  15.836  15.969  11.791
0.012  21.941  52.829   9.334
0.010  20.713  45.199  16.363
>1ake
0.932  23.359   5.546  19.908
0.863  24.576  44.967  20.668
0.684  14.808  47.206  20.493
0.571  14.221   2.678  21.634
0.084  30.837  40.342  40.425
0.065  30.644  39.852  19.403
0.049  10.749  -4.602   1.863
0.038   8.331  -3.276  23.442
0.031  26.391  54.451  22.946
0.026   8.647 -14.942  12.298
0.022  21.947  -2.131  23.932
0.017  27.903  -2.295  17.151
0.015   0.853  -4.903  17.767
0.015  15.549  -5.200  16.700
0.015  22.445 -10.004  16.205
0.012  12.361  54.361  23.959
0.011  13.135 -13.978  23.910
>1akq
0.971  53.634  36.308  14.151
>1akr
0.972  -3.091  32.412  15.285
>1akt
0.969  -3.275  32.242  14.788
>1aku
0.974  -1.101  36.157  20.526
0.016  -1.846  27.841  18.857
0.012   2.262  41.894  26.931
>1akv
0.983  53.551  15.529  20.023
>1akw
0.971  -3.199  32.483  15.383
>1aky
0.730   8.602  23.665  18.170
0.688  12.887  32.293  16.109
0.021  19.795  28.981  21.690
>1al6
0.713  16.684  -9.359   5.465
0.202  -2.776 -18.927   7.258
0.196   4.799   6.799 -27.502
0.167   6.351 -14.914  -0.877
0.156  22.415   8.718 -23.745
0.126  12.949  -6.106  -0.860
0.114   1.333 -18.301 -12.181
0.076  -6.977  -8.068 -13.124
0.068  20.381  -1.939  12.934
0.054  19.787  11.910   5.309
0.043  10.538  22.456 -11.732
0.039   4.791 -13.236 -19.155
0.038  -1.079   9.670 -19.964
0.032  26.472   0.009  22.259
0.032   1.420 -21.283  -1.090
0.023  30.712   9.891   7.316
0.021  27.334  10.902 -17.074
0.020  -2.236 -12.204  -7.708
0.018  18.624  -9.720  13.821
0.017  12.074   8.543   6.416
>1al8
0.970  23.637  64.722  -3.971
0.167  21.169  77.600 -11.656
0.151  27.354  73.494   9.242
0.045  22.072  72.791  -5.299
0.037  24.533  41.790   0.178
0.012  20.894  71.663 -17.413
>1aln
0.681  34.134  47.502   8.889
0.254  36.629  56.793 -10.009
0.231  41.230  52.622 -15.733
0.081  36.951  55.648   8.683
0.041  52.385  53.207  13.301
0.039  54.791  52.115  -3.635
0.035  37.100  57.482  -0.326
0.027  44.024  57.727  11.990
0.021  28.151  38.237   5.781
0.020  48.202  34.573  -2.850
0.018  48.773  70.235  -7.344
0.015  54.153  49.678   5.892
0.013  40.212  44.025  13.864
0.012  31.578  51.458  -1.084
0.011  52.656  42.563  -2.035
>1alw
0.608   5.030 -47.265  51.996
0.377  -0.627 -34.607  49.397
0.374  -9.996 -35.882  46.456
0.364   8.497 -50.570  36.697
0.317 -16.729 -34.266  65.110
0.092   2.039 -36.392  26.318
0.068 -18.805 -29.373  43.759
0.062   5.614 -43.351  59.482
0.061   5.306 -28.075  60.544
0.052   6.076 -25.640  40.252
0.045  -9.251 -41.466  52.474
0.045  20.248 -31.388  46.301
0.042   1.387 -14.861  53.106
0.034  12.130 -47.969  57.960
0.031  -5.400 -31.029  38.986
0.026   3.059 -31.114  68.680
0.026 -12.573 -30.098  71.905
0.026 -14.816 -35.370  56.766
0.024  -2.505 -43.755  47.382
0.022  10.538 -46.020  25.554
>1am1
0.844  18.121  -2.595  -5.508
0.475  11.658  -6.290  -1.588
0.028  30.343   2.427   6.430
0.021   7.624 -13.988  12.624
0.016  15.959 -16.543  12.697
0.013  15.618  -4.389 -13.625
0.012  29.201  -3.507  -0.897
0.011  10.025 -13.990   2.498
0.010  23.182   3.659   9.930
>1ama
0.967  44.371  14.040  43.903
0.393  64.997  17.212  50.473
0.307  26.648  28.007  49.994
0.052  50.089  24.428  48.971
0.025  26.394  -0.981  40.075
0.023  43.891  29.450  12.869
0.018  78.244   4.209  45.852
0.015  46.382   7.364  39.732
0.010  73.377   3.918  36.691
0.010  26.015   9.467  30.255
>1ami
0.991  35.869  33.301  71.404
0.379  40.396  13.883  86.593
0.230  26.839  62.844  97.869
0.223  25.741  14.970  86.946
0.165  47.256  22.019  54.950
0.105  37.007  48.888  95.130
0.098  22.742  36.905  40.559
0.075   8.957  19.346  72.305
0.071  33.284  61.831  77.239
0.046  55.190  20.477  76.847
0.045  40.271  34.514  43.535
0.045  22.686  70.476  81.886
0.037  40.970  11.842  68.272
0.031  48.879  36.201  67.160
0.030   6.289  27.265  85.027
0.029  44.819  47.062  90.289
0.025  48.342  30.377  55.152
0.022  37.887  65.045  89.056
0.021  28.280  47.961  43.652
0.020  21.313  18.236  56.377
>1amk
0.876   9.632   0.306  20.861
0.366   2.913  -1.727   6.682
0.058   5.337  -4.735  -2.341
0.031   2.387   4.256  -1.033
0.029  11.827  -8.242  11.927
0.021   3.382   3.269  13.789
0.016  19.783 -16.690  19.049
0.012  10.791  -8.967  21.393
>1amq
0.976  24.685   5.820 -13.489
0.051  37.417 -12.089 -15.181
0.044  30.361  19.303 -24.113
0.044  31.245  12.383 -16.989
0.026  27.480  23.825 -30.643
0.015  17.387  36.270 -15.208
0.011  27.709  25.361 -13.798
0.011  21.586  30.544 -38.256
0.010  14.218  -8.458   7.133
0.010  22.172 -13.200   5.493
>1amr
0.981  24.848   4.953 -13.803
0.078  37.306 -13.986 -13.032
0.052  30.858  18.709 -26.639
0.031  22.666 -10.991   6.308
0.026  14.937  17.130 -11.671
0.011  36.365 -14.774 -21.183
0.010  13.200  -7.504   7.544
0.010   3.675  -9.157  -9.038
>1amu
0.980  -7.347 142.460  69.112
0.964  33.605  95.295  31.217
0.570  -3.156 132.711  77.781
0.475  40.081 113.358  35.270
0.400  16.953 119.601  52.250
0.307  42.666 104.512  33.996
0.204  59.813  89.241  17.288
0.178  34.901 122.653  42.951
0.156   9.204 115.521  46.005
0.147  -2.554 124.682  76.822
0.122   8.665 114.704  71.254
0.109 -18.373 147.604  94.870
0.104   6.683 124.963  43.180
0.091  -8.645 145.802  80.162
0.088  -7.747 156.552  92.582
0.083  40.315  93.721  26.474
0.079  31.231  96.339  23.344
0.066 -13.132 132.911  70.724
0.064  27.831 126.419  40.201
0.064 -15.705 116.947  55.373
>1amw
0.819  18.103  -2.744  -5.431
0.387  11.970  -6.374  -1.790
0.036  30.410   1.278   6.233
0.019   7.158 -15.781  10.205
0.015  30.865  -6.394  -1.994
0.014  15.468  -4.164 -14.056
0.011  23.596   3.338  10.136
0.011  13.738 -17.978  -2.236
0.010   4.810  -7.050  12.757
>1amz
0.662  14.788  -7.110   2.022
0.293  17.400 -10.782   8.741
0.160  -2.623 -18.213   5.758
0.151  22.451   9.027 -23.600
0.111   6.917 -15.175  -0.395
0.107   4.975   6.664 -27.455
0.094  -4.194   8.452 -23.514
0.092   1.427 -18.531 -11.713
0.068  20.848  -1.661  14.164
0.054  -7.098  -7.997 -12.957
0.043  -1.943 -22.076  14.128
0.043  10.574  22.520 -11.660
0.040  30.133   9.550   6.114
0.022   4.828 -13.547 -19.006
0.021   1.645 -21.278  -1.099
0.020  22.114  10.923   6.966
0.020  -1.935 -13.922  -3.062
0.018  25.781   0.328  21.556
0.016  27.995  10.623 -17.378
0.016   7.996 -14.038  -8.590
>1an9
0.915  37.417  76.474  63.058
0.902  41.893  35.871  67.319
0.229  46.013  74.526  58.213
0.224  47.826  31.700  71.355
0.117  50.956  44.894  81.621
0.113  35.567  79.887  55.536
0.084  24.232  77.635  64.734
0.078  30.806  66.682  45.010
0.072  31.471  54.508  56.934
0.055  30.556  32.605  67.588
0.053  31.585  78.806  68.665
0.050  63.163  24.814  83.121
0.048  54.575  26.984  71.783
0.044  41.812  57.193  74.881
0.037  47.257  87.269  70.807
0.034  40.074  84.828  49.723
0.029  47.205  30.960  62.970
0.029  51.689  42.064  62.535
0.029  27.501  87.108  67.155
0.022  43.264  41.228  86.807
>1anc
0.875   7.503  50.452  56.331
0.251  15.531  48.975  59.338
0.235   3.197  28.171  54.220
0.232  -5.354  31.002  41.712
0.070  -5.517  33.544  50.411
0.067  13.123  41.301  59.198
0.028   2.092  39.562  56.528
0.016  -8.009  38.714  43.567
0.014  24.557  42.570  49.323
>1and
0.784   9.118  50.112  56.707
0.255   5.734  41.945  56.474
0.200   3.246  28.669  53.601
0.110  -5.151  30.754  42.236
0.066  16.729  50.019  59.542
0.043  -5.592  33.022  50.048
0.023   0.318  48.378  55.595
0.017  13.321  40.514  58.898
0.011   7.076  47.656  37.270
0.010  -4.394  41.156  51.086
>1ane
0.824   8.371  49.630  56.115
0.202  -5.143  31.042  41.971
0.088   3.015  28.095  54.397
0.087  15.509  48.051  59.842
0.047  -5.463  33.679  50.198
0.047   5.803  40.579  57.269
0.021  14.062  39.973  59.032
0.018   7.198  48.599  37.121
0.015   0.023  27.263  46.774
0.011  -4.976  40.761  40.694
0.011  18.572  54.575  42.618
0.010  24.653  42.740  49.511
>1ank
0.870 -30.368   3.171   4.690
0.794   2.515  -0.630  26.390
0.748   4.370   8.001  24.601
0.644 -29.322  11.190   3.193
0.074 -36.494  14.513   1.883
0.040  -0.035  -6.977  31.231
0.037  20.796 -13.891  26.279
0.024 -25.084  19.267  -6.117
0.023  17.638  -4.128  40.535
0.021  13.653  -0.139  23.411
0.018 -30.510  12.961  12.068
0.013 -30.891   3.610  13.156
0.011 -35.481  18.883  -9.869
0.010 -21.406   3.041  -2.360
>1aob
0.771 -28.856  -8.008  20.606
0.274 -22.584   9.959  30.764
0.242 -27.220 -15.893  18.009
0.147 -26.069  -4.979  12.157
0.126 -38.174   2.132  30.988
0.079 -20.741  14.101  15.419
0.068 -28.600   0.948  31.438
0.064 -24.347   1.473   7.001
0.062 -11.333   1.889  14.540
0.049 -15.888  -4.765  14.358
0.035 -18.380 -19.417  20.934
0.024 -30.878  -7.913  28.537
0.017 -46.088   3.307  32.470
0.015 -35.188  -7.609  15.464
0.015 -28.717  14.176  36.083
0.014 -43.116 -10.635  12.779
0.014 -35.289   7.637   6.577
0.012 -18.946  -9.345   7.951
0.010 -25.630 -15.617  26.437
>1aoe
0.743  30.022  -5.813  16.436
0.662  29.124  -3.485   2.865
0.482  18.826  30.684  10.266
0.445  11.767  35.811  14.510
0.112  28.690 -11.427   4.197
0.100  23.428  19.867  25.792
0.074  12.362  37.968  23.231
0.061  41.436  -3.122   3.577
0.059   6.349  47.894  14.852
0.027  41.055  -5.504  16.223
0.019   7.859  44.204  27.377
0.017   1.856  37.985  28.161
0.017  25.952 -14.712  -3.654
0.016   3.438  39.360  16.552
0.014  26.482  34.140  18.117
0.013  37.455  -9.261  -3.866
>1aog
0.913  48.630   2.004  26.456
0.881  37.149   4.684 -25.909
0.641  28.140   6.804 -15.417
0.589  66.752   5.113  17.809
0.513  30.533   3.274  -1.730
0.373  54.741   3.577  15.474
0.368  44.624  17.897  16.276
0.336  19.006  10.117 -18.286
0.333  42.559  17.520 -16.951
0.300  39.495  -2.086  -0.812
0.283  46.525  -1.370   4.271
0.164  36.044   7.997 -18.531
0.111  47.241   9.965  17.887
0.096  46.240 -15.784  -9.810
0.083  57.016   2.125   3.651
0.077  56.975  13.376 -21.580
0.063  32.695 -12.418  10.598
0.058  64.737  25.400 -15.745
0.058  22.294  10.083  -8.225
0.054  67.226   7.435   6.437
>1aor
0.974  58.472   4.079   5.083
0.968  19.663   3.295 -26.260
0.292  36.829 -12.174  -4.532
0.272  11.027  18.477 -20.910
0.245  60.268  -3.453   2.101
0.242  14.793   0.786 -19.205
0.136  28.110   7.976   7.100
0.129  -0.394   4.982 -20.466
0.110  16.274  10.658 -22.781
0.110  48.856  -2.811  20.876
0.059  28.758 -12.721  -4.613
0.053  18.383  24.106 -31.124
0.047  69.772   5.501  -6.539
0.044  50.058 -18.142 -10.999
0.042  63.130  -9.827  -2.440
0.041  10.449   1.946  -9.956
0.039  76.026  -7.039   4.813
0.028  57.828  -3.445  12.136
0.028  24.621  20.086 -25.387
0.026  67.966  -5.130   5.665
>1ap9
0.922  16.416  43.184   4.652
0.066  19.006  32.025  24.774
0.036  24.767  24.782  13.744
0.028  10.242  30.936  -7.958
0.013  14.847  25.887   6.164
0.012  10.452  29.813   0.404
0.011  17.202  23.842  16.796
0.011   9.471  38.906  -8.958
0.011   9.669  55.359 -10.557
0.011  19.539  29.071 -11.501
0.011  13.528  51.106   4.723
>1apb
0.626  12.512  55.812  53.199
0.292  27.947  43.634  63.057
0.067  19.882  44.690  43.376
0.034   9.929  51.292  46.856
0.025  22.831  29.712  59.111
0.019  24.867  57.528  55.184
0.016   2.562  72.729  38.297
0.013   5.683  60.248  48.795
0.011  11.053  42.671  53.852
>1apt
0.959  23.899  10.621  19.724
0.060  13.941   7.410  22.824
0.027  30.268  23.994  17.940
0.020  20.850  16.159  26.210
0.011   8.695   1.410  21.715
>1apv
0.945  23.550  10.801  19.827
0.056  14.241   5.241  19.677
0.028  17.106  10.071  25.412
0.018  21.426  21.009  26.836
0.013   9.862  11.598  29.322
0.012  28.193  21.269  18.753
0.010  45.933  11.341   9.142
>1apw
0.952  23.753  10.744  19.801
0.078  14.129   5.669  20.171
0.022  14.555  12.190  27.455
0.019  21.919  19.344  27.159
0.016  29.605  24.011  20.075
0.012  46.131  11.667   9.115
0.012   6.155  -2.389  20.171
>1aq1
0.937  -0.051  28.525   8.747
0.102  -6.815  30.113  40.165
0.043   5.744  23.329  47.362
0.037   0.901  41.075  29.856
0.027   9.093  28.453  41.629
0.014  11.452  17.711  33.659
0.014  -4.204  26.576  19.631
0.011   1.117  32.039  41.532
>1aq2
0.900  27.857   9.447  12.249
0.466  34.402   3.633   7.984
0.217  53.941   3.093   1.476
0.085  27.359   0.868   0.525
0.044  56.960 -11.837  -8.852
0.030  16.975  17.601   9.364
0.027  39.612  -6.570  26.128
0.022  41.104  20.189  19.300
0.019  25.292  13.865   4.251
0.015  60.953  -1.493  12.338
0.015  19.191  21.983   1.146
0.014  55.015   6.439  10.874
0.011  22.942  -3.636  -4.866
0.011  51.017  -7.703  26.500
0.010  45.296   4.019   4.198
>1aqb
0.971  -1.813   1.952  -5.065
0.029   2.551   1.835 -23.684
0.012  18.590  -1.463 -17.736
>1aqu
0.945  16.280  26.166  65.624
0.920   7.673  20.267  24.172
0.832  14.233  24.276  32.456
0.824   9.300  20.947  56.200
0.100  15.625  17.213  38.771
0.056   5.734  24.747  79.150
0.043   2.555  13.281  17.756
0.043  24.207  26.737  73.195
0.042  15.512  16.161  50.498
0.033  11.159  30.005   9.026
0.028  17.695  20.669  18.630
0.023   3.964   4.821  24.075
0.022  28.566  19.238  60.103
0.018   7.126  -5.516  11.046
0.018  16.257  18.530  68.474
0.014  -2.010  21.038  17.266
0.014  -1.177  38.528  13.644
0.013  12.661  13.467  17.015
0.013   6.928  13.781  77.997
0.012  -1.314  23.565  64.052
>1aqy
0.894  15.105  25.838  65.522
0.881   7.934  20.236  24.112
0.827  14.299  24.383  33.211
0.796   9.946  21.017  56.446
0.091  22.220  27.140  70.881
0.079   5.056  25.115  79.319
0.059  11.037  29.884   8.000
0.048  15.327  17.573  38.524
0.045   1.933  14.469  15.837
0.032  28.590  18.690  59.600
0.024  17.538  27.336  22.624
0.024  -2.048  11.797  69.421
0.023  15.321  16.427  47.712
0.022  17.237  18.955  21.741
0.015   3.094  15.809  77.174
0.014  13.918  19.132  70.166
0.014  12.044  13.799  17.260
0.013  -2.510  21.063  17.494
0.012  10.515  24.024  16.620
0.011  -1.068  24.638  65.049
>1arg
0.987   5.307  28.582  24.287
0.986  -5.551  54.358  24.335
0.096  20.071  14.228  32.111
0.091 -21.480  70.749  31.349
0.070  15.236  50.205  21.569
0.053 -13.888  20.383  39.460
0.042   0.154  79.496  30.572
0.037  16.325  37.836  24.790
0.035 -15.374  46.994  19.987
0.033  16.939  29.810  15.406
0.032  10.846  23.057  33.075
0.021 -22.765  59.689  12.184
0.021  -3.319  69.578  26.196
0.019  -0.411  14.134  23.698
0.019   5.469  20.212  18.396
0.018 -11.244  61.716  34.163
0.016 -19.345  31.436  19.997
0.016  16.497  61.039  39.513
0.015  -8.442  63.388  21.163
0.012  22.325   3.158  21.752
>1arh
0.994  -6.594  53.130  24.316
0.984   6.767  29.602  24.389
0.102  12.542  63.840  38.942
0.087  -1.145  74.518  25.053
0.073  21.990  13.801  31.912
0.054  13.463  69.246  21.856
0.052 -21.493  66.154  31.636
0.034  -6.936  64.924  22.332
0.030   3.420   8.158  25.892
0.029 -11.574  19.248  41.925
0.025  13.978  35.633  19.756
0.022 -21.661  56.619  13.560
0.018   5.384  19.858  18.919
0.018 -12.986  56.046  17.998
0.017  16.543  54.850  22.405
0.017  10.374  66.540  49.222
0.016 -11.943  57.937  30.592
0.013  14.379  27.052  16.034
0.012   8.098   3.684  35.733
0.011  -3.994  64.304  31.039
>1ari
0.954   5.637  30.206  24.681
0.948  -5.676  53.554  24.733
0.172 -14.943  18.850  39.344
0.095  17.193  29.035  15.228
0.090  -0.514  26.390  20.508
0.078  19.842  13.456  31.629
0.074 -22.616  58.572  12.566
0.051   1.562  80.084  33.425
0.046  18.544  66.420  24.518
0.042 -20.968  70.056  31.894
0.029  14.133  63.851  39.635
0.029  14.752  36.673  23.626
0.027 -16.931  31.661  22.062
0.027  -1.750  65.569  31.347
0.026   3.454   7.154  27.276
0.023 -10.747  61.461  20.117
0.021  15.728  50.903  21.690
0.020 -16.578  52.236  19.059
0.020  -3.047  74.875  27.473
0.019  -0.485  16.664  24.344
>1ars
0.946  24.682   4.994 -13.388
0.094  29.496  22.055 -24.520
0.051  31.750  12.049 -16.830
0.044  20.753  17.910 -11.180
0.037  37.246 -13.266 -13.797
0.016  28.248  26.038 -13.129
0.015  24.404   2.852 -30.013
0.015  26.294  26.752 -30.184
0.014  13.810  22.653 -13.753
0.012  15.187  -8.388   1.478
0.011  37.799 -11.026 -21.531
0.011  21.624 -15.717 -12.576
>1as0
0.952  37.526 -27.567   6.663
0.036  66.365 -23.782  10.317
0.026  47.619 -25.538  15.604
0.020  49.962  -6.298  19.824
0.020  35.637 -34.843  13.115
0.015  62.657 -24.882  17.457
>1as3
0.981  40.458  21.245  32.314
0.348  16.509  25.894  28.693
0.119  65.096  14.438  46.536
0.019  55.456  27.497  46.558
0.018  68.387  16.371  37.848
0.017  39.874  10.208  19.707
0.017  20.945  19.700  36.466
0.012  51.854  12.464  30.852
0.011  14.881  32.050  15.509
0.010  32.942  22.157  39.361
0.010  61.406  21.138  49.507
>1asa
0.970 -132.903   4.551  64.379
0.179 -119.281 -13.321  63.884
0.033 -124.283  10.363  59.640
0.024 -127.244  18.580  50.666
0.022 -137.841  11.126  65.701
0.013 -135.539  -8.968  84.180
0.012 -142.522  17.645  64.839
>1asc
0.969 132.217  37.141  25.905
0.151 119.795  54.626  25.693
0.028 147.641  52.610  35.954
0.024 127.117  21.272  14.844
0.021 135.427  29.238  27.872
0.010 141.331  50.181  41.884
>1asd
0.954 -132.929   4.436  64.445
0.166 -121.076 -14.313  65.526
0.034 -124.438   9.771  61.019
0.028 -126.441  15.812  51.780
0.021 -135.736  -8.948  84.158
0.020 -148.293 -10.298  76.079
0.014 -139.407  11.484  66.232
0.014 -144.554  -7.344  85.547
>1ase
0.969 -132.495   3.940  64.463
0.460 -141.849  17.639  62.978
0.071 -119.502 -13.137  64.405
0.045 -123.904   9.186  60.940
0.017 -137.771  -7.337  82.052
0.017 -125.980  14.869  54.293
0.014 -135.612  13.008  65.652
>1asm
0.984  -5.972  54.352  23.973
0.981   5.315  29.860  24.645
0.038  18.364  29.708  14.697
0.031 -14.867  18.680  38.556
0.027 -16.672  68.664  33.884
0.022  20.007  13.838  30.543
0.021  -0.040  67.927  22.516
0.020 -16.187  16.524  22.627
0.019   1.486  80.163  34.013
0.019  -8.674  63.499  21.209
0.017   7.442  21.367  17.279
0.016   0.149  14.595  24.192
0.013 -22.884  59.280  12.612
0.012 -12.366  56.792  17.248
0.012  14.801  33.879  23.141
0.011 -16.727  32.125  21.840
0.011   4.084   7.245  28.046
0.011  13.842  18.608  22.752
0.010  -1.225  25.445  22.366
>1asn
0.979  -6.165  54.192  24.496
0.939   5.891  29.064  25.330
0.155 -14.203  14.644  23.985
0.079  14.617  33.265  21.233
0.065 -12.508  60.805  32.599
0.042  11.152  62.504  41.595
0.038  20.376  18.347  32.365
0.035  -8.183  61.570  20.384
0.030  -3.926  63.546  29.171
0.029  14.347  69.327  22.093
0.028  -6.665  74.609  26.728
0.023   4.883  21.107  27.489
0.021 -11.428  19.209  41.917
0.018 -34.156  60.514  15.293
0.018 -22.303  66.383  30.852
0.016  13.040  21.880  30.987
0.015 -13.664  56.131  17.485
0.013   3.362  19.158  19.375
0.012  12.152  18.259  21.253
0.012   6.193   4.235  35.203
>1at3
0.164  32.981  42.719  12.450
0.162  32.533  16.164   4.779
0.131  24.947  29.935  42.860
0.058  28.922   6.299  28.418
0.052  29.696  23.484  24.413
0.036  18.575  16.962  54.734
0.033  29.049   5.223  37.163
0.027  25.969  28.967  -8.590
0.015  44.745  23.791  -0.250
0.015  31.053  20.489  16.424
0.011  26.511  28.515  34.752
0.011  35.697  22.820  51.904
>1atp
0.980   9.567   9.912   2.533
0.247  -4.117  -8.348  -8.227
0.094  19.540 -14.443  12.034
0.086  14.899  22.176  -0.073
0.047  -1.936 -12.775   2.646
0.045  19.271   4.001 -14.593
0.025  15.884  11.152  -5.439
0.020  -2.367  11.071   7.429
0.019   7.391 -11.598 -13.655
>1atr
0.936  20.001  32.849  16.538
0.252  16.821  24.969  19.231
0.063   7.772  37.942  22.147
0.027  10.606  30.658  25.502
0.015  14.277  17.448  -6.548
0.014  13.407  39.088  15.125
0.012  20.049  54.225  29.511
0.011  23.678  11.952  10.481
0.011  -6.629  27.846   8.319
0.011  -5.121  37.479  12.760
>1ats
0.959  20.202  33.116  15.735
0.183   9.718  32.888  23.780
0.030  23.224  11.501  13.020
0.029  20.938  21.234  23.658
0.022   7.076  41.861  19.261
0.018  14.469  39.057  16.144
0.013  16.763  24.598  17.690
0.012  12.469  23.474  25.787
0.011  27.716  19.629  -3.055
>1au8
0.843  12.730  36.865   1.862
0.051  20.859  41.538 -12.240
0.039  32.852  25.345   7.852
0.031   5.063  35.687  -5.695
0.028   6.982  15.141   3.546
0.024   5.855  29.869   4.386
0.021  17.436  43.158   4.695
0.016  23.364  22.861  -4.045
0.012  15.835  39.674  14.020
0.011   5.452  23.297  12.231
0.011  15.952  41.676  -5.073
>1aur
0.907  45.865  23.662  64.788
0.842  50.023  37.277  57.848
0.343  48.448  11.750  77.390
0.051  42.274   7.080  79.712
0.043  45.833  39.050  49.187
0.039  45.247  45.907  66.145
0.029  49.863  29.457  59.801
0.028  50.593  16.636  55.373
0.021  41.279  28.655  54.348
0.019  31.508   6.244  53.107
0.018  42.447  32.825  61.930
0.015  22.627   3.124  68.819
0.015  55.557  58.472  40.969
0.013  50.700  45.988  54.887
0.012  41.011  16.504  65.554
0.012  57.019  41.257  52.946
0.011  55.829  48.904  36.959
>1aux
0.883  18.628  37.019  11.421
0.594  50.534  63.448  -0.590
0.388  28.349  26.520  21.957
0.339  57.922  64.341  18.652
0.336  51.171  59.766  23.292
0.175  54.246  65.339   9.330
0.156  54.324  75.625 -11.801
0.133  22.861  33.488   0.737
0.116  15.429  37.075  20.478
0.102  19.533  25.326  11.834
0.094  43.014  71.300   7.284
0.089  58.165  78.290   7.810
0.077  29.005  29.730   5.955
0.071  62.225  60.096  -3.235
0.066  36.664  40.094  28.575
0.066  38.633  28.875  19.232
0.061  62.263  66.915 -14.394
0.057  42.953  67.041  -0.164
0.048  23.417  32.686  20.113
0.038  47.436  66.580  14.632
>1av5
0.793  42.073  33.241  52.145
0.787  43.372  54.494  41.472
0.162  35.165  32.968  40.133
0.092  50.103  44.905  44.102
0.088  40.411  30.793  59.752
0.056  45.132  54.539  56.184
0.045  29.620  46.171  62.799
0.032  40.362  58.607  35.237
0.020  40.533  61.734  44.242
0.019  46.823  52.187  48.571
0.013  43.785  35.959  44.088
0.013  34.041  31.747  64.733
0.012  45.891  36.673  60.797
0.012  34.971  29.988  48.978
0.011  40.348  44.561  45.020
>1awb
0.919  -8.036  51.693  33.195
0.859   3.493  53.039  14.007
0.333 -12.637  46.856  37.831
0.310  15.720  70.943  23.066
0.299   9.493  51.701   6.154
0.243  23.243  53.263  18.268
0.218 -27.979  50.906  27.782
0.213 -24.534  68.623  26.843
0.074   7.261  45.801  12.522
0.062 -35.148  67.812  34.548
0.041  29.261  69.258   7.867
0.020 -31.095  46.719  34.369
0.020 -14.450  50.540  44.811
0.018 -23.255  53.807  46.096
0.016 -16.795  53.621  36.496
0.015  21.411  61.546  20.338
0.015  31.117  65.167  17.374
0.014  23.799  70.123  20.722
0.013 -10.816  40.544  33.132
0.012   0.891  48.964  41.062
>1awf
0.925   8.297  21.726  49.763
0.212   7.833  47.007  50.090
0.096  -5.535  36.725  42.162
0.045   5.064  40.021  69.759
0.030  -0.023  20.898  50.713
0.021  19.777  37.060  62.067
0.015   4.973  23.216  60.017
0.012  22.858  24.830  56.295
0.011  11.016  47.372  39.950
0.011   1.374  47.305  57.165
>1axa
0.894  -9.032  16.798  26.582
0.023   0.156  30.570  44.585
0.019 -19.415  33.619  20.393
0.019 -25.082  14.891  10.199
>1axe
0.995  -1.769 -15.672  15.681
0.993 -14.702   2.391 -16.437
0.378   5.197 -16.492   9.280
0.206 -14.679   9.250 -10.726
0.171 -14.405 -16.759  -5.756
0.079 -24.690  -4.376  27.468
0.062 -23.366  -9.010   1.598
0.061  -5.715 -21.631 -30.222
0.043 -25.334  -7.601  39.920
0.043  -9.705 -21.022 -43.973
0.035 -14.699  10.255 -19.283
0.031   3.390 -26.620  23.243
0.027 -12.021  -4.854 -19.441
0.025  -4.057  -2.239 -21.473
0.023 -15.143 -11.787 -14.219
0.023 -16.889 -13.653   7.049
0.021 -16.713  -3.357  31.067
0.020  -0.995 -14.731 -29.322
0.020  -6.765  -3.467  14.416
0.019   3.780 -21.668  15.740
>1axg
0.995  -2.957  14.950 -15.233
0.994 -25.908  39.930  16.080
0.989 -13.512  -3.202  16.944
0.983  -8.835  57.000 -13.305
0.488 -25.085  33.073   8.395
0.337 -22.008  65.138   4.806
0.246 -11.174   4.141  19.535
0.177 -15.553  15.808   3.960
0.168 -26.886   3.113 -26.535
0.142   5.064  16.364 -10.755
0.139 -15.517  37.072  -1.650
0.133 -13.688  -9.705  11.374
0.114 -21.344   9.932   0.598
0.105 -14.277  35.673 -28.454
0.077 -36.107  26.226   7.929
0.068 -37.671  48.418  -5.230
0.068 -28.865  55.020  -3.698
0.062 -24.767  57.459   5.094
0.060   1.742  59.571 -10.171
0.058 -32.845  55.077  12.840
>1axr
0.987  25.207  24.729  29.132
0.621  26.322   4.694  50.420
0.477  36.528  34.838  28.608
0.359  32.337  21.692  26.740
0.225  16.125  42.833  26.649
0.195  31.446  -1.858  52.519
0.153   6.585  25.824  12.020
0.117  -1.291  13.045  61.983
0.099  14.497  32.952  37.418
0.099   9.004   0.753  45.785
0.079  48.791  13.451  54.904
0.078  55.445   3.604  33.214
0.066  63.009  18.717  37.089
0.058  38.084  -3.231  31.261
0.056  46.499   0.241  31.094
0.045  20.024  53.228  25.286
0.042  10.228  10.076  54.131
0.040  63.246  13.668  46.354
0.033  38.598  16.102  63.645
0.028  34.463  24.118  70.010
>1axw
0.959  17.021  21.852  30.208
0.903  45.113  31.812  24.884
0.334  44.962  39.368  21.989
0.243  16.163  14.575  33.966
0.096  14.346   9.505  41.578
0.088  21.487   4.452  45.020
0.086  48.202  48.014  25.309
0.066  24.442  52.432  25.319
0.064  37.252  50.420  35.787
0.063  38.445  55.234  21.483
0.048  37.066   8.569  45.931
0.041  24.235  19.157  52.534
0.024  22.892  -2.333  40.976
0.017  22.141  25.593  15.597
0.016  46.182  46.816  17.221
0.015  51.738  35.206  19.384
0.013   6.358  19.188  31.696
0.013   9.908   3.369  24.300
0.011  41.269  21.407  20.791
0.011   9.932  15.600  25.294
>1axz
0.759  13.645  -2.372  35.039
0.043   4.620   3.344  11.427
0.024  15.622  -4.435  25.879
0.022  13.250 -13.346  22.788
0.018  -5.360   9.402   9.296
0.017   6.065   2.527  35.669
0.015  13.330   4.279  30.364
0.013  -2.374  15.808  14.775
0.013   8.394   5.761  19.805
0.013  -3.031  14.251  27.987
0.012 -12.651   9.851  13.281
0.010 -13.609  -2.745  28.152
0.010   6.674  -3.778  30.526
0.010   1.053   9.355  33.927
>1ay4
0.975  88.450  20.328  -1.059
0.963 104.246  41.242  10.010
0.299  69.248  23.181  16.224
0.226  74.876  16.225  -6.382
0.208 120.538  50.577  20.465
0.190  97.808  51.982  12.847
0.074 116.785  44.730  15.608
0.065  96.598  15.892  -6.641
0.056 103.349  45.201  22.864
0.046  68.383  31.210   3.808
0.045  84.659  -2.657  -4.373
0.041 120.737  48.076   6.504
0.040  83.701  17.574  -7.995
0.036  73.227   7.663  -6.032
0.032  87.445  41.694  11.403
0.030  95.830  13.930   1.947
0.029 122.472  48.964  30.355
0.025 106.675  19.097   3.132
0.023 117.815  25.661  23.964
0.021  84.178  12.136   0.915
>1ay5
0.980 104.582  41.711  10.565
0.949  90.066  21.871  -1.221
0.380  96.662  13.069  -5.896
0.234 121.683  49.890  20.165
0.228  73.941  12.169  -6.100
0.185 118.008  43.396  16.214
0.175 107.289  62.066  25.859
0.075  85.995  -0.383  -5.087
0.062  76.642  27.191 -16.294
0.047  82.999  17.888  -2.652
0.038 102.640  16.258  -0.925
0.036 106.304  60.241   5.603
0.035  86.570  16.377 -10.263
0.035  70.407  22.663  16.626
0.029 117.567  24.056  24.253
0.020  88.927  23.304 -16.113
0.018 107.738  48.178  17.363
0.017 104.823  49.697   4.435
0.016  87.431   8.807   5.180
0.016 123.146  48.455   4.162
>1ay6
0.914  13.428 -11.332  21.101
0.204  18.476  13.523  18.324
0.055  27.384  -3.208  31.905
0.032  21.402 -12.686  23.329
0.024  29.321  -2.614  17.460
0.017  11.238 -10.388  11.450
0.013  19.048 -11.977  12.382
0.012  12.718  14.615  28.551
0.012   1.163   2.931   7.655
0.010  -1.334  -3.452  23.078
>1ay8
0.983 103.829  41.515  10.510
0.957  89.076  20.156  -1.334
0.262 106.820  62.608  25.785
0.239  97.316  13.355  -7.293
0.157  74.297  12.195  -7.429
0.112 117.963  46.561  14.856
0.082  70.468  23.528  13.566
0.047  81.688  16.207  -7.747
0.036  68.596  31.649   3.024
0.035  91.132  16.193 -11.730
0.032  85.969  -0.555  -5.154
0.027  85.235  11.446   0.750
0.023 119.980  51.844  21.320
0.019  88.215  23.759 -13.636
0.018  98.538  10.807 -16.573
0.018 107.005  48.358  17.108
0.017  96.773  20.352 -17.513
0.016 108.248  18.314   2.577
0.015  77.089  16.398  -0.095
0.013 122.832  48.109  29.867
>1ayl
0.922  27.855   9.793  12.534
0.498  35.657   3.138   7.491
0.092  55.385   3.727   1.974
0.088  51.754  13.650  12.804
0.080  57.757 -12.073  -8.506
0.061  19.728  18.282   1.823
0.060  28.595   0.844   1.182
0.022  11.175  -5.816  11.204
0.020  26.616  11.537   2.969
0.019  53.812  -8.742  25.302
0.018   6.094   4.023   0.501
0.015  38.374  -7.708  24.992
0.014  23.193  -5.789  -5.561
0.013  21.696  16.653  10.620
0.011  -0.804  16.816  10.829
0.011  27.786 -12.893  -6.192
>1aym
0.871  36.346  41.777 105.308
0.240  48.728  36.769 112.732
0.227  36.213   5.841 126.780
0.169  59.177   6.025 112.112
0.134   4.644  12.326 117.120
0.088   4.188  22.781 114.844
0.086  19.502  26.878 118.268
0.082   0.008  12.563 133.361
0.076  44.647  29.349 103.749
0.073  48.701   6.032 105.219
0.072  23.085  -3.067 120.001
0.067  44.707  -7.590 110.119
0.065   1.607  -3.479 127.367
0.064  16.772   4.050 145.216
0.060  24.979  57.399 113.237
0.058  25.521  29.838 142.266
0.050  66.578   3.466 122.281
0.050  47.024  45.375 110.234
0.048  25.881  18.959 145.723
0.042  13.810  10.999 110.231
>1az1
0.750  19.812  28.061  70.581
0.290  18.088  26.393  61.058
0.122   1.621  43.104  67.430
0.116  24.033  25.886  77.142
0.087  25.485  42.036  60.580
0.019  13.186  37.374  83.167
0.012  27.344  25.907  61.590
>1az8
0.912  29.715  14.955  17.838
0.154  34.924  13.981  28.833
0.127  19.018  16.459  39.587
0.070  36.052  25.166  37.509
0.047  37.330  20.057  19.846
0.033  27.508  32.741  18.992
0.028  27.076  15.864  39.094
0.023  22.095  11.192  17.897
0.017  10.317  18.479  19.573
0.015  36.848  24.032  27.333
0.014  16.451  26.140  13.224
0.014  25.843  12.657  30.414
0.014  16.544  10.655  26.681
0.010  28.772  18.687  25.023
>1azl
0.974  -2.975  31.941  14.908
0.017   4.779  35.461  24.222
>1azm
0.959  37.570  16.654 -18.067
0.099  47.656  23.691 -11.664
0.086  46.552  21.323 -22.733
0.032  44.786  22.004  -3.852
0.029  34.076   8.376 -23.217
0.011  36.270  21.397 -25.601
>1azs
0.966  17.897   3.856  24.902
0.612  41.985 -10.652  49.791
0.603  60.434 -14.853  54.162
0.379  66.433 -27.645  39.829
0.268  41.094   4.358  64.792
0.204  50.158 -10.893  53.951
0.165  14.763 -22.851  18.555
0.138  10.045  -5.688  14.029
0.122  32.754  -7.186  60.220
0.103  44.204 -30.859  44.431
0.095  27.612  30.068  14.446
0.083  53.059 -11.794  46.344
0.082  56.015 -10.732  30.731
0.076  20.159 -14.161  40.535
0.068  22.894 -22.904  32.579
0.058  12.396 -13.405  13.493
0.052  25.911   4.060  25.490
0.050  42.495 -23.539  63.716
0.049  63.328  -6.983  61.284
0.045  71.568  -7.761  30.870
>1azt
0.971  16.458  18.544  37.772
0.965  16.207  29.140  -4.482
0.220   5.327   6.317  41.148
0.163  25.094  40.695  35.172
0.156  11.945  28.846  15.196
0.121  25.219   6.520  -3.839
0.103  10.017  20.556  19.473
0.080   9.721  38.223  -6.833
0.072   0.060  40.291  26.664
0.065  15.349  44.991  31.590
0.062  23.085  22.566 -12.687
0.058  14.453  23.589 -10.042
0.053  -2.304  39.927   4.226
0.049  -1.859   8.706  30.647
0.047  13.219  14.619  27.252
0.044  15.540  23.852  44.687
0.035  12.300  36.614   8.332
0.035   9.109  10.846 -10.582
0.033   1.396  11.926  10.796
0.033  25.259  43.419  22.585
>1b02
0.885  -4.839  48.046   7.268
0.168  11.706  41.068  20.944
0.116  18.687  54.672  19.269
0.064 -11.929  49.378  10.990
0.059   0.239  53.782  17.397
0.056  -5.351  43.175   0.805
0.037  22.324  52.082   6.083
0.020  -0.893  38.284  -4.373
0.017  15.412  56.996   2.161
0.017  10.904  55.117  15.931
0.014  16.820  47.345  22.477
0.012   8.583  61.238   2.076
0.011   8.424  49.264  -6.646
0.011  18.442  36.919   5.401
0.010   5.340  31.590  -4.717
>1b09
0.750  90.152 134.598   4.002
0.734 113.009 140.217  39.405
0.705 140.113 169.755  34.142
0.690 104.978 162.520 -24.372
0.655 134.661 183.676  -4.020
0.547 111.997 126.655  -7.539
0.431 149.741 162.065  -4.492
0.298 127.773 149.136 -24.056
0.148 125.138 152.266 -15.352
0.110 115.993 159.078 -12.332
0.108 155.067 173.898 -11.606
0.096 108.786 170.602 -33.622
0.094 151.208 147.944  24.650
0.085 150.017 179.505  21.997
0.078 124.610 126.637  22.208
0.078  96.567 147.584 -23.418
0.072 120.214 149.788 -34.427
0.070  85.990 131.535  -7.369
0.064 134.010 158.903  25.168
0.052 138.368 141.752  25.552
>1b0j
0.991  36.001  33.392  70.622
0.370  40.919  13.466  86.806
0.254  26.012  14.471  85.942
0.164  40.174  35.315  43.319
0.140  27.344  64.143  97.207
0.081  48.119  22.103  55.195
0.055   8.079  20.459  71.883
0.054  31.954  33.152  96.675
0.047   6.242  27.705  84.976
0.045  32.922  62.146  76.785
0.043  41.120  11.771  67.846
0.041  47.470  32.644  52.404
0.028  38.752  65.193  88.671
0.028  25.959  20.185  57.784
0.027  30.613  33.492  36.654
0.022  54.598  21.397  75.577
0.020  20.602  39.149  42.458
0.019  23.303  71.174  81.290
0.019  32.600  14.837  62.087
0.017  41.556  27.501  41.880
>1b0k
0.991  36.406  33.994  70.837
0.489  41.762  13.527  86.542
0.173  25.784  14.569  85.859
0.149  27.523  64.373  96.605
0.131  48.187  21.841  55.268
0.084  33.001  62.288  76.816
0.080   7.969  20.643  71.911
0.064  47.895  29.453  52.468
0.057  41.239  34.905  44.050
0.045  32.284  32.506  97.187
0.040   6.371  27.776  84.862
0.037  40.899  11.840  67.997
0.035  30.503  33.801  36.802
0.032  23.136  37.930  41.828
0.032  21.692  18.808  55.756
0.028  44.460  38.746  93.597
0.026  23.180  71.139  81.052
0.025  47.396  62.508  77.657
0.018  32.420  15.096  61.880
0.017  55.338  20.643  75.833
>1b0m
0.984 -27.893 -39.336 103.919
0.426 -37.948 -22.301 119.070
0.174 -41.287 -32.199  88.314
0.130   0.003 -22.390 109.449
0.119 -22.549 -18.302 119.897
0.099 -16.655 -21.821  89.094
0.088 -23.694 -37.914 130.271
0.045 -12.875 -70.440 108.040
0.045 -13.892 -41.553  74.485
0.044  -6.388 -17.648 101.765
0.025 -21.780 -39.826  70.653
0.022  -9.087 -73.733 116.737
0.020 -39.256 -47.007  97.872
0.019 -47.798 -31.605 108.147
0.019 -29.964 -38.648  71.220
0.017 -37.151 -10.866 118.780
0.016 -35.017 -54.742 121.893
0.016 -35.957 -20.864 101.516
0.016 -18.165 -41.052 119.878
0.015 -44.839 -20.753 115.199
>1b0o
0.686   6.729   7.869  38.158
0.068  16.562   3.982  40.248
0.016   9.144  18.808  36.564
0.015  14.255   9.876  52.743
0.015  -0.818  11.307  37.477
0.014   9.080  14.590  43.760
0.013   4.644   5.956  47.570
0.012   6.788  13.847  52.042
0.011  23.635  18.753  41.028
>1b12
0.852  -2.003  34.968  22.802
0.826  65.017  23.986  10.635
0.826  86.852  46.323  36.137
0.818  32.619  -2.677  29.445
0.526  29.496   3.439  33.698
0.279  83.937  53.310  43.713
0.246  83.869  29.168  22.672
0.205   4.659  31.417  17.727
0.181  45.031  25.270  26.517
0.176  73.552  24.184  10.484
0.170  37.543  27.723  16.628
0.164  43.304  16.329  19.054
0.132  23.516  -7.429  36.273
0.114  59.175  24.629   4.810
0.104  62.254  27.175  33.320
0.102  62.182  16.838  27.661
0.085  61.357  30.011  -6.877
0.085  67.025  26.255   3.086
0.061  71.971  36.218  24.020
0.053  17.275  -6.149  43.343
>1b14
0.975  10.824  -9.501   1.199
0.966  14.373   4.113  31.316
0.113  21.571   9.970  14.520
0.077  33.531   0.278   1.609
0.074   0.845   6.765   9.421
0.017 -10.668   5.490  27.886
0.016   6.899  -2.441   0.295
0.015  18.227  11.755  23.351
0.014  -2.515  -0.072  -9.158
0.012   0.137   5.263  -0.597
0.012   1.638  -7.437  -7.516
0.010  21.297  10.745  35.401
>1b15
0.959  10.827  -9.298   1.028
0.958  15.306   4.392  31.569
0.126   2.222   6.155   9.647
0.092  20.682  10.557  13.522
0.039  32.885  -0.522   0.419
0.031  18.358  11.263  23.249
0.026  12.182  11.180  10.971
0.016  13.232  -3.310  33.638
0.016   5.858  -2.371  -0.617
0.016   0.843   4.947  -0.389
0.014   1.186   3.220 -10.045
0.011  32.759  -6.571  13.863
0.011  22.905  20.851  30.856
>1b16
0.968  10.432  -8.990   0.951
0.946  14.892   3.816  31.227
0.185   8.938  10.932  10.809
0.094  20.841  10.864  13.972
0.056   1.658   7.470   9.741
0.031  32.634  -1.242  -0.157
0.026  -2.358   1.801  -9.116
0.021   5.732  -2.161  -0.520
0.018  17.521  10.971  23.904
0.017   0.709   5.436  -0.965
0.011  26.393  20.604  29.965
>1b1c
0.970  27.486   7.619  12.199
0.233  10.133  21.435  19.061
0.016  22.943   7.944  19.901
0.011  13.641  13.294  22.696
>1b2l
0.908  -3.154  46.246  44.462
0.240  -8.631  52.703  44.529
0.038 -16.735  39.618  24.143
0.027 -14.435  58.978  39.853
0.014  -4.549  28.011  28.351
0.014 -19.277  45.379  29.273
>1b2r
0.881 -24.465  42.301  -7.863
0.750 -10.565  39.717  -2.830
0.028 -25.241  46.081  -0.506
0.025 -23.823  59.167   9.112
0.013 -19.391  37.257  -3.423
0.012 -35.309  49.856  -1.693
>1b37
0.916 122.123  89.013  25.734
0.851  67.054  50.836   1.518
0.844 145.841  58.285 -11.723
0.844 134.304  57.144  -8.830
0.769 126.004  57.883  -6.239
0.729 138.603  79.520  25.837
0.677  68.892  44.558  17.804
0.634 129.670  86.358  25.976
0.482 134.279  84.517   1.394
0.368 125.435  70.706  11.968
0.342  68.308  46.033   9.694
0.255 140.905  67.108   9.619
0.245 129.501  54.533  20.179
0.218  75.670  45.699   3.517
0.197  53.593  67.577   7.300
0.126  76.114  56.208  32.696
0.111 113.532  90.009   7.310
0.101 154.750  70.821  -3.620
0.097  65.021  46.419  24.710
0.083  66.221  36.335  -3.504
>1b38
0.927  -0.476  28.097   9.749
0.145   5.558  24.027  46.026
0.091  -7.522  30.084  39.715
0.042  -3.891  23.510  16.386
0.035  -0.774  40.920  28.868
0.028   9.784  28.416  40.606
0.019 -10.504  24.078   2.026
0.014   0.441  31.292  43.052
0.011  -9.140  33.086  28.778
>1b39
0.937  -0.636  28.455  10.047
0.166   5.971  24.945  46.036
0.042  -0.184  41.415  29.382
0.037  11.131  29.154  40.223
0.026  -9.035  30.879  36.812
0.020  -4.010  24.171  16.627
0.012 -10.839  22.419   4.832
0.012   4.370  14.061  36.191
0.011  10.092  43.353  19.129
0.011   2.242  32.257  43.949
0.011   2.745  22.284  20.646
>1b3a
0.245  20.102  39.262  54.262
0.241  20.870  26.781  40.652
0.120  13.492  39.214  21.595
0.057  21.784  30.062  48.550
0.053  10.171  35.487  29.174
0.045  18.629  42.484  15.457
0.044  18.555  34.763  39.535
0.043  26.775  38.395  26.624
0.037   9.892  35.634  39.008
0.033  24.535  32.517  32.337
0.029  17.656  56.077  25.342
0.023  15.807  24.489  53.114
0.022  14.403  47.137  20.743
0.021  19.837  42.584  34.323
0.015  12.869  24.466  45.444
0.014  22.308  50.198  15.849
0.010  30.285  44.284  22.357
0.010  13.862  39.426  47.664
>1b42
0.934  -4.125   7.972  19.102
0.594  15.701  15.858  21.564
0.175   2.355  38.853  34.276
0.154 -13.254  26.920  33.958
0.096 -22.444  21.115  25.707
0.078  15.986  33.224  26.299
0.058  -3.379  12.845  27.760
0.045  -2.935  29.207  12.471
0.032  -9.469  37.254  32.314
0.029  -2.735  36.523  26.963
0.025   4.876  15.128  21.400
0.017   3.373  14.623  32.960
0.017  11.652  20.780  28.185
0.011  15.090  28.020  32.663
0.011  10.195  35.493  31.875
>1b4e
0.962 -21.869 -23.304  15.789
0.394 -19.028 -37.611  12.061
0.075 -19.556 -26.180  23.754
0.038 -15.594  -9.300  20.432
0.035  -4.983 -21.312 -23.997
0.021 -21.273 -39.355  30.878
0.017 -22.528 -15.708  21.568
0.014 -29.744 -30.990  22.567
0.014 -20.825 -23.200   4.867
0.012 -26.907 -30.046   7.039
0.011 -22.036 -44.106  18.352
0.010 -19.153  -4.456   7.676
>1b4k
0.985 119.007  33.098   7.064
0.977 117.487  33.627 -24.074
0.130 130.377  22.072   2.760
0.087 102.063  28.651 -21.287
0.072 110.469  48.091  21.222
0.060 108.578  33.067 -39.785
0.059 129.273  34.480 -35.499
0.050 103.447  47.039 -27.370
0.045  97.698  29.231 -39.032
0.042 134.829  19.751  21.368
0.033 122.752  39.609 -30.950
0.027 106.164  39.210  15.914
0.027 124.155  25.724  22.805
0.020 121.151  45.511 -46.983
0.020 115.641  21.993  14.524
0.018 119.998  48.210  25.047
0.018 136.140  38.512   4.406
0.015 139.182  34.190  10.485
0.014 100.462  43.923 -40.545
0.013 109.906  39.389 -28.009
>1b4p
0.920  26.585  20.743  23.548
0.274  30.259  15.836  28.734
0.100  47.363  24.726  29.161
0.038  36.730  37.348  23.820
0.031  32.296  21.967  42.906
0.025  23.022  11.612  24.162
0.017  39.571  21.145  27.571
0.015  38.315  12.001  27.300
0.014  30.347   7.759  26.341
0.014  32.114  28.505  21.403
0.012  30.448  37.653  39.172
0.011  20.086  30.035  37.882
0.011  18.590  16.518  18.686
>1b4s
0.968  68.461  29.813   1.155
0.962  47.620   1.429  12.566
0.956  34.440  36.150  10.205
0.043  53.824  24.571  16.372
0.024  73.338  13.197   3.593
0.019  75.230  25.868  -3.163
0.019  28.338  31.102  11.878
0.018  19.278  35.949   9.995
0.017  41.335  -4.964  13.071
0.015  46.778  48.977  21.383
0.014  26.948  42.196   4.424
0.013  30.760   6.701  18.518
0.013  54.706  -1.444   9.477
0.012  58.772  -1.582  17.067
0.011  29.659   5.387  27.895
0.011  48.872  -9.556  14.807
0.010  65.713  37.382   1.337
0.010  78.582  33.408  -0.309
>1b4u
0.905  56.095  42.436  50.583
0.846  50.809  51.906   2.260
0.429  57.583  46.409   0.457
0.426  56.977  34.222  49.306
0.136  54.140  50.845  -5.724
0.113  50.639  40.405  66.318
0.106  56.267  35.906  57.242
0.097  67.220  52.442  28.127
0.079  55.448  52.711  62.983
0.061  36.746  44.192   0.755
0.036  39.902  33.192  17.040
0.036  30.280  45.984  19.414
0.034  42.377  37.541  24.171
0.034  50.997  61.183  58.788
0.033  47.901  34.220  -3.703
0.033  52.109  43.537  -8.566
0.026  26.138  62.730  -1.180
0.021  66.966  63.539  33.267
0.017  36.126  67.793   5.882
0.017  39.293  63.160  -6.588
>1b4v
0.724  21.984   2.754  26.191
0.242  36.942 -13.529  25.410
0.222  16.968  -0.715  12.486
0.177   7.431  10.144  11.058
0.085   8.689  -1.750 -14.433
0.052   0.623   7.780  -3.275
0.042  15.989  11.124  27.498
0.040   5.181   3.423  -9.408
0.032  42.826 -10.287  20.565
0.023  22.605   0.843  18.249
0.021   0.759  -6.882  17.115
0.021   2.695 -18.167   2.780
0.013   9.673  10.298  -7.890
0.011   6.647  -9.128  -6.110
0.010   9.786 -14.415  20.730
0.010   9.303  -2.915   9.941
0.010   9.451  13.461   3.460
>1b4x
0.932  24.724  -5.313  12.483
0.234  38.095  12.024  14.952
0.057  18.377 -20.176  11.539
0.055  32.782 -11.585  17.801
0.015  21.230  14.348  10.040
0.013   2.728   8.245  10.172
0.013  30.959 -19.241  23.568
0.011  26.009 -14.475  13.388
>1b54
0.953  17.638  22.863  14.926
0.198  27.454  25.212  20.091
0.049  33.089  34.390  25.948
0.035  18.791  23.982  24.301
0.029  16.570  28.292  -0.323
0.024  21.326  32.661  29.355
0.013  20.358  37.539   9.807
0.012  25.028  47.701  17.593
>1b56
0.948  46.847  24.572  28.666
0.024  60.805  28.339  35.349
0.011  52.467  26.253  34.363
0.010  38.502  21.752  29.417
>1b59
0.962  20.297  30.125  16.513
0.170  30.964  33.517  26.505
0.071  22.775  55.173  12.685
0.045  25.736  32.047  32.444
0.041  24.773  47.910  17.903
0.011  26.298  35.997   7.763
0.011  25.880  39.539  20.564
0.011  17.169  30.089  25.246
>1b5d
0.900  18.968   3.387  25.524
0.888  31.023   1.452  -0.500
0.317  33.366  -8.592 -10.059
0.283  11.887  13.084  30.898
0.078  26.709  -5.588 -15.932
0.059  37.938   2.388  17.831
0.049  27.480   9.364  40.080
0.046  32.605   1.337 -10.119
0.044   4.078  11.127  30.315
0.038  -0.674  -3.819  31.656
0.035  24.849   8.656 -19.682
0.021   9.657  -1.921 -14.840
0.020  20.152   8.787  36.228
0.020  37.438  -2.429  -4.847
0.020  47.524  -3.346  -2.882
0.015  16.338   1.470  35.252
0.014  37.154   7.623  -1.754
0.010  15.964   5.104 -19.470
>1b5e
0.905  18.237   2.969  24.630
0.889  30.741   2.570  -1.738
0.317  32.994  -8.738 -10.193
0.245  27.553  -5.979 -16.520
0.177  16.244  10.190  29.935
0.105  36.435   2.679  17.805
0.066   4.586  11.759  29.592
0.048  32.397  -5.290  -1.824
0.030  -0.478  -0.573  30.791
0.025  16.451  -4.317 -25.580
0.022  18.293   0.506  32.770
0.021  21.531   6.902  37.077
0.015  24.856   1.262 -20.516
0.014  30.133  -0.802  -9.644
0.013  37.847  11.119   6.811
0.012  47.070  -7.903  -2.667
0.012  -5.676   6.726  16.942
>1b5g
0.924  14.112 -11.485  20.408
0.074  17.619  12.976  18.697
0.046   1.071   2.390   7.953
0.037  27.353  -3.011  32.329
0.018  29.935  -0.338  18.646
0.014  22.528 -12.247  22.757
0.012  21.856   2.978  33.054
0.011  16.138   3.285  -0.229
0.010  15.938  -2.238  36.215
>1b5o
0.987  30.139  73.591  74.644
0.976  30.592  50.182  61.664
0.056  36.752  50.031  55.894
0.053  32.341  63.615  52.158
0.042  28.242  39.984  59.542
0.039  22.593  73.959  82.670
0.038  31.797  84.410  77.357
0.033  43.929  50.833  47.734
0.026  44.310  36.785  57.405
0.020  32.513  89.896  67.535
0.018  17.598  42.828  58.459
0.016  30.618  83.615  95.663
0.015  41.199  33.346  50.263
0.014  24.633  47.649  56.328
0.011  27.551  91.653  92.064
0.011  47.455  93.000  84.552
0.010  16.880  69.159  74.100
>1b5p
0.985  29.487  72.844  74.175
0.973  29.789  51.075  62.054
0.081  38.707  51.265  53.366
0.060  23.686  71.961  84.245
0.044  32.297  62.704  51.894
0.044  31.591  84.519  76.880
0.031  27.971  38.350  59.201
0.030  16.858  42.632  58.230
0.025  32.132  23.029  71.517
0.024  43.610  34.103  53.913
0.020  25.382  73.802 100.248
0.016  24.184  45.618  57.001
0.015  29.945  84.081  94.576
0.014  23.459  82.537  77.386
0.014  29.568  85.171  64.198
0.014  16.214  68.237  73.685
0.011  32.989  42.849  51.787
>1b5q
0.904 121.956  88.592  25.696
0.861 133.786  58.262  -8.366
0.860 144.358  58.021 -12.328
0.829  67.418  51.011   0.560
0.803 135.164  79.910  26.326
0.706  69.613  43.190  18.398
0.704 126.034  57.778  -6.256
0.633 132.582  84.457   0.600
0.385  68.104  46.050   8.904
0.295  75.751  56.250  31.384
0.268 140.708  66.913   9.254
0.194 122.497  70.220  11.956
0.178 129.888  54.135  20.071
0.178  76.804  46.169   3.732
0.173  53.077  66.939   7.458
0.162 144.390  76.955  24.676
0.103 155.810  69.108  -5.062
0.094 122.326  91.355  41.603
0.086 115.396  60.512  -4.983
0.085 142.953  44.896 -20.321
>1b5t
0.787 -17.292  23.136  27.750
0.784 -20.330  55.962  54.559
0.721  11.905  45.294  31.189
0.533 -12.333  18.112  21.262
0.460  20.179  49.955  31.827
0.460 -17.861  54.913  64.952
0.242  18.346  48.928  23.762
0.147  -7.648  27.779   4.322
0.129  -5.939  12.978  10.454
0.123 -35.324  54.228  75.386
0.114  28.118  50.071  15.674
0.109  14.622  43.170   4.222
0.106   4.137  34.071  18.559
0.080 -10.641  11.047  16.951
0.070  29.668  58.053  16.402
0.062  10.836  13.641   5.407
0.057  26.489  50.044  24.345
0.052 -21.666  29.574  18.584
0.050 -12.710  57.864  71.324
0.039  20.311  60.413  39.639
>1b62
0.954  -2.909  22.390  52.832
0.586 -14.368  13.741  78.632
0.099   3.765  25.883  69.364
0.097  -1.318  29.254  58.703
0.084 -24.557  27.391  82.142
0.082  13.606  20.387  48.097
0.042   4.614   4.991  65.213
0.025  15.714  30.663  48.518
0.024 -10.278  33.567  86.488
0.017  -3.648  13.860  54.421
0.016 -14.473  36.366  77.059
0.013 -22.943  31.858  75.554
0.013  -5.407  29.593  79.802
0.011 -13.312  18.309  97.136
0.011  11.910  30.909  68.535
>1b63
0.969  -2.095  22.394  52.425
0.516 -13.369  13.035  77.453
0.063   1.857  25.466  69.778
0.046  14.046  20.154  48.087
0.043  -1.981  14.134  53.779
0.041 -25.000  26.916  79.111
0.025  -8.989  32.040  87.278
0.022 -17.508  34.313  84.996
0.015  16.021  30.243  48.461
0.014   3.284   4.123  63.827
0.014 -14.036  35.683  77.497
0.013 -21.454  18.852  80.199
0.013  -4.933  29.569  79.727
0.011   1.801  14.512  82.255
>1b6a
0.966  20.357  29.943  16.536
0.339  30.898  33.650  26.467
0.041  23.264  56.054  12.652
0.037  29.084  48.843  15.060
0.034  28.323  28.555  33.713
0.030  26.698  35.989   6.952
0.016  22.822  46.279  19.576
0.016  25.721  36.911  20.970
0.013  17.095  29.888  25.181
0.010  14.784  55.776  10.641
>1b6j
0.932   5.978   0.836  12.891
0.118  27.148   3.616  23.515
0.079  15.791  -4.361  26.072
0.043  10.331   5.458  31.003
0.038  -0.085  12.364  24.608
0.035 -17.095   3.624  20.403
0.024  -0.398   3.405   8.472
0.016   0.860  -6.282   9.251
0.015  22.915  -9.988  11.238
0.014   0.009  10.958  16.667
>1b6k
0.790   4.265  -0.372  13.735
0.151  15.633  -3.776  25.731
0.124  26.592   3.978  22.602
0.045   9.972   5.058  31.908
0.023 -17.242   4.189  20.564
0.022  -0.645  12.450  25.343
0.011   7.844  -7.922  16.308
>1b6l
0.905   4.921  -1.248  13.662
0.072  17.657  -4.344  25.854
0.044  27.612   2.880  21.485
0.038   9.846   5.367  31.513
0.038  -0.926  13.047  25.614
0.012  26.740  -9.059  12.176
>1b6m
0.754   5.122  -0.704  14.320
0.050   9.845   3.865  30.686
0.034   0.565  12.524  24.245
0.032 -16.678   3.640  18.030
0.026  27.531   3.040  22.057
0.013  11.093 -10.033  13.235
>1b6p
0.851   5.631  -1.610  14.438
0.046   9.957   4.123  30.582
0.025  18.189  -4.194  26.086
0.023   0.727  12.788  24.101
0.019 -17.372   3.328  19.461
0.016  27.326   3.331  21.106
0.013  -8.497  -3.555   5.098
>1b6s
0.722  48.103  37.691  44.732
0.666 -25.362 -12.161  13.263
0.651 -10.683 -15.446   5.011
0.637  64.873  29.082  46.744
0.605  16.402   2.273  -9.047
0.568  -3.598   5.798   4.133
0.469  21.615  39.013  21.529
0.469  14.154  30.744   5.686
0.448  40.576  31.201  23.243
0.444  22.476  19.003 -10.348
0.359  18.524  11.069  -8.744
0.312  17.767  35.455  13.752
0.292  10.465  29.597  -1.983
0.257 -17.070 -12.318   8.743
0.232  -7.257 -26.232  16.241
0.226  55.102  32.761  43.651
0.220  31.028  58.579  15.028
0.167  37.838  36.111  29.343
0.164  23.335  23.548   6.678
0.134  -2.296  -0.420  -3.059
>1b6t
0.879  19.498  19.573  38.616
0.747  27.360  43.776  49.074
0.436  31.495  38.433  54.932
0.355  12.297  23.970  35.373
0.072  32.936  49.752  49.235
0.028  26.720  49.033  41.462
0.027  28.600  63.538  44.654
0.018  29.491  11.652  38.792
0.016  17.221  11.121  44.361
0.015  17.669  49.381  45.858
0.012  13.963  14.361  33.119
>1b7a
0.927  19.027  40.346  45.022
0.897  27.532  44.657  26.829
0.368  -3.261  48.028  59.643
0.048  29.580  57.948  25.933
0.037  24.481  31.665  36.188
0.024  15.893  50.269  49.000
0.022  46.102  58.718  15.313
0.014  21.281  49.100  31.314
0.014  30.976  50.709  20.037
0.014  35.203  39.719  23.361
0.012  19.552  30.799  53.140
0.012  14.211  42.385  52.506
0.011  10.937  35.605  47.447
0.010  23.382  41.939  35.764
>1b7y
0.893  17.197  62.952  17.123
0.808   2.213  85.142  39.656
0.741  17.005  44.888  16.026
0.568  19.684  29.584  24.785
0.548 -26.433  87.993  29.135
0.361 -18.621  88.152  32.322
0.326  10.326  59.121  15.482
0.303  23.069  14.999  14.122
0.263  14.907  21.826   3.094
0.121   6.083  18.402  10.572
0.104   5.619  79.596  27.624
0.086  36.407  73.246  19.013
0.069  10.977  73.917  32.850
0.068 -32.568  85.921  21.007
0.061  23.136  72.305  32.394
0.061  -8.253  85.948  26.643
0.048   6.796  41.938  24.658
0.048  43.269   4.419   3.966
0.047   0.210  42.134  15.797
0.042  13.587  15.970  15.708
>1b8a
0.949  34.464  11.200  43.165
0.902  29.755  34.102  23.282
0.250   3.150  28.199  43.682
0.236  -8.489  27.309  50.329
0.223  38.180  31.748  22.132
0.163  38.830  -2.082  -0.074
0.103  11.636   8.788  45.718
0.092  29.802  13.397  49.432
0.087  25.013  21.107   9.196
0.087   4.149  10.450  57.949
0.079  15.972  12.505  62.008
0.078  43.798   4.342  42.361
0.076 -13.837  11.701  48.962
0.070  19.149  45.707  29.738
0.052  31.359  16.693  -1.579
0.052  36.014   2.439  10.628
0.045  54.456  20.493  35.788
0.040  37.917  25.076   2.063
0.040  47.601  36.221  25.213
0.038  34.617   1.132  48.282
>1b8d
0.904  22.405   0.916 -18.822
0.900 -10.397 -20.914  19.103
0.772 -14.145 -38.292 -11.283
0.717  39.840  -1.699  11.723
0.660  -1.968 -18.130  15.310
0.385   3.126 -51.512  -6.501
0.361  46.447 -21.252   6.159
0.356  30.930 -25.757  -3.699
0.344  18.469  -5.510 -15.210
0.308  10.399 -23.606  -5.942
0.196  31.037 -12.068  -5.433
0.180   3.974 -33.559   3.332
0.176  14.356 -39.127   3.393
0.139  38.414 -21.697  -9.082
0.125  33.462  -8.037  13.510
0.089  29.503 -19.124   2.906
0.087  -6.604 -34.486 -12.307
0.085  18.555 -18.427   8.052
0.077  -3.262 -40.426   8.849
0.073  40.843 -12.746  -9.565
>1b8g
0.971  11.732   9.409  78.144
0.969   6.304  17.824 104.478
0.251  16.456  17.520 110.703
0.238   3.483  13.324  69.424
0.166  17.525   3.513 118.702
0.099 -17.469  26.234 100.013
0.099  21.330  10.467  66.665
0.090  15.509  -7.567  98.492
0.059  17.847  14.189 102.545
0.056   3.257  11.858  78.697
0.047  37.084   5.123  80.943
0.046  -5.760   0.065  67.148
0.041   0.948  28.525 114.127
0.036  17.556   3.646  70.683
0.034  13.410   1.723  55.223
0.029   4.500   4.781  67.006
0.028 -16.870   0.274  62.199
0.021  -8.911  -0.166  90.406
0.020 -16.360  37.065 108.076
0.020 -10.465   0.885  53.984
>1b8n
0.973 -65.269  88.333  93.945
0.181 -68.367  78.654 100.512
0.016 -45.861  80.209  81.329
0.012 -52.942  84.048  78.459
>1b8o
0.974  19.423  89.312  72.754
0.120  11.543  90.977  79.198
0.018  15.167  75.401  57.874
>1b8s
0.726  21.880   3.208  26.287
0.239   7.404   9.953  11.088
0.194  14.586  -0.158  12.186
0.161  36.579 -13.378  25.959
0.124  43.057 -12.088  19.291
0.062   0.765  -5.979  16.263
0.056   0.876   8.471  -2.494
0.055  21.744   1.094  18.511
0.055   4.857   3.739  -7.934
0.051   8.688  -2.379 -13.530
0.036  17.303   7.085  31.826
0.013   9.689  10.148  -7.816
>1b8u
0.947  27.320  15.260  29.151
0.273  34.655  13.015  31.554
0.033  36.459  28.494  47.991
0.029  41.119   8.243  39.349
0.021  38.762  19.544  28.475
0.020  54.522  19.676  48.700
0.018  40.611   9.126  47.304
0.017  19.213  17.884  29.234
0.015  46.221  16.520  52.971
0.012  42.608  12.779  30.411
0.011  45.807  27.681  49.752
>1b8v
0.944  27.743  15.340  29.982
0.121  35.303  12.653  33.094
0.067  57.635  20.663  42.911
0.059  44.505  14.239  51.937
0.039  36.575  28.581  48.803
0.021  38.933  19.027  29.404
0.016  19.729  18.033  30.106
0.015  39.900   7.891  38.797
0.014  54.967  20.135  50.704
0.011  37.729  27.225  32.807
>1b8y
0.869  14.391   8.452  18.773
0.226   7.484   6.185  23.702
0.093  19.436  13.123  12.978
0.034   2.225  12.561  28.178
0.020   7.169   6.884  15.371
0.019  22.823  19.509  23.196
0.016  15.379   3.871  28.362
0.012   3.028   3.637  31.198
0.012  -3.713  16.471  19.871
0.012  11.789  27.163  30.619
>1b9h
0.913  18.479  34.307  12.948
0.236  35.594  27.061  -1.160
0.097  11.725  36.168  18.053
0.080  27.948  28.805 -11.231
0.049  31.189  40.549  -9.455
0.039  28.041  50.633   6.474
0.029  17.636  41.596  16.353
0.025  29.160  18.904  19.181
0.016  27.017  34.855  -3.577
0.015  38.200  29.108   6.807
0.012  35.161  33.577  -6.763
>1b9i
0.942  18.239  34.718  13.118
0.144  29.705  29.469 -11.281
0.050  38.103  28.694   5.030
0.049  28.031  50.000   6.468
0.049   8.336  35.021  18.966
0.032  30.115  37.598  -8.472
0.027  38.932  33.993  -1.702
0.017  13.759  42.908  19.085
0.014  24.394  23.726  -8.349
0.012  29.465  45.244  -4.757
0.012  35.053  26.547  -4.135
>1b9s
0.499  32.110 -10.279  64.014
0.146  47.115   1.997  69.304
0.054  36.058 -17.484  69.167
0.041  49.062  -2.083  49.981
0.024  24.619  -0.143  49.818
0.024  41.597 -18.536  38.667
0.023  24.523 -12.796  59.653
0.023  54.742 -17.383  65.554
0.018  54.358 -28.405  60.944
0.018  47.051   2.745  57.545
0.016  52.491 -18.581  45.632
0.016  42.889  -5.704  32.349
0.015  45.160 -10.608  43.080
0.015  46.003 -26.899  40.052
0.012  28.224 -19.986  66.905
0.010  39.695 -14.245  49.429
0.010  31.672  -2.072  63.709
>1b9t
0.907  31.576  -9.919  63.235
0.179  45.865   2.162  69.854
0.039  35.720 -14.401  69.478
0.031  48.525  -1.039  49.752
0.029  54.890 -17.416  65.518
0.025  53.458 -28.432  61.058
0.022  44.813 -13.769  41.573
0.021  22.917  -2.830  50.506
0.018  52.837 -18.146  50.838
0.018  36.798  -3.977  66.867
0.015  47.792   2.532  57.817
0.014  50.307  -7.198  44.454
0.013  54.593 -13.218  73.159
0.012  27.115 -17.339  61.303
>1b9v
0.764  31.769 -10.535  63.389
0.180  48.771   1.438  68.720
0.034  48.521  -0.987  49.718
0.032  42.254 -15.085  44.060
0.028  36.443 -16.549  70.275
0.026  52.061 -19.946  50.770
0.019  54.393 -23.395  62.589
0.016  44.412   4.147  55.364
0.015  50.520 -31.220  59.908
0.013  55.901 -14.187  63.916
0.012  48.698  -6.938  43.523
0.011  25.110 -14.154  60.392
0.010  44.870 -31.783  42.379
>1b9z
0.819  37.912  43.023  16.402
0.484  14.535  48.251  -2.782
0.450  45.611  42.148  12.615
0.258  33.580  13.221  37.223
0.150  43.950  18.329  36.056
0.079  59.877  45.642   7.190
0.062  31.213  -0.399  23.563
0.056  39.957  52.687   8.981
0.045  18.094  48.986  17.691
0.043  32.789  51.621  16.371
0.041  37.583  22.271  30.349
0.041  40.103   6.575  21.758
0.025  38.955  -3.500  24.429
0.024  56.322  24.899  21.465
0.019  40.483   9.551  39.243
0.016  54.334  47.598 -12.094
0.015  30.404  14.051  29.316
0.015  50.694  50.361  14.972
0.015  51.394   7.544  32.076
0.014  35.929  40.128  24.141
>1ba0
0.962  19.416  32.701  17.459
0.215  16.731  24.197  21.181
0.075   9.931  31.590  25.633
0.021  -4.820  25.505   9.438
0.015  30.817  20.139   3.914
0.013   6.450  38.915  20.753
0.011   3.113  52.504  21.532
0.010  22.711  20.616  25.224
0.010  10.360  59.750  21.893
>1ba1
0.968  19.172  32.640  17.418
0.024  20.127  21.774  25.612
0.023  10.408  29.585  28.289
0.022   6.032  36.147  23.533
0.017   7.091  44.585  16.151
0.014  29.093  14.125   4.767
0.013   3.826  52.288  21.522
0.013  13.809  39.694  14.776
0.013  20.724  54.479  28.339
0.012  13.428  27.360  19.260
>1bap
0.623  13.122  56.219  53.146
0.287  28.198  44.084  62.912
0.088  19.592  44.702  43.611
0.026   9.206  51.270  46.346
0.017  24.850  57.395  55.151
0.011  28.504  51.103  58.864
>1bav
0.936  78.573  59.836  30.928
0.892  26.258  59.364  30.793
0.828  74.830  28.626  12.231
0.713  20.255  29.581  16.791
0.532  10.711  49.577  27.961
0.508  74.959  31.899  25.909
0.390  20.356  31.418  28.237
0.301  27.171  37.356  15.409
0.203  51.655  14.593  19.763
0.195  86.091  12.657  13.591
0.194  -0.280  14.470  22.462
0.187  53.009  52.250  29.136
0.174  49.906  22.013  11.631
0.143  32.330  14.484  12.110
0.139  79.033  36.482  18.549
0.131  15.731  64.333  29.697
0.125  65.763  38.807  27.786
0.121  70.671  39.243  18.828
0.106  49.221  45.546  25.527
0.090  61.098  49.542  29.568
>1bbp
0.972  50.165  50.458  69.232
0.970  50.033  44.632  41.690
0.959  11.825  25.228  37.877
0.956  22.105  18.409  63.464
0.177  51.490  37.901  63.233
0.152  48.622  52.800  42.560
0.101  10.651  24.700  48.515
0.080  25.040  24.737  45.828
0.078  55.175  47.667  48.424
0.076  26.783  10.599  59.050
0.067  13.686  21.887  62.482
0.063  15.701  14.883  53.820
0.052  15.824  22.459  75.191
0.049  52.479  53.838  59.982
0.041  11.582  23.380  24.958
0.040  56.220  39.319  37.306
0.036  43.521  41.284  56.977
0.035  23.454  35.651  20.978
0.032  11.268  16.082  41.307
0.032  64.107  43.732  51.445
>1bc5
0.949  49.393  36.050  26.121
0.075  42.692  12.315  18.906
0.017  59.653  37.513  13.622
0.013  53.198  54.932  14.801
0.012  46.819  61.445  29.565
0.011  42.467  32.487  22.853
0.011  53.097  42.460  18.785
>1bcd
0.775  -4.876   1.378  15.019
0.200   3.870  -4.315   7.379
0.049  -7.931   7.813  10.890
0.027 -12.142   3.686  30.532
0.018   0.119  -8.503  15.094
0.016   3.413   3.088  11.727
0.010  -5.143   5.772  23.291
0.010  11.034  -2.336  11.283
>1bcr
0.894  65.033  36.319  71.450
0.210  67.959  41.971  87.534
0.176  40.751  30.826  86.622
0.171  65.661  27.485  55.652
0.169  76.321  32.472  67.211
0.039  62.486  41.500  93.614
0.038  54.901  13.250  66.542
0.021  66.210  32.984  61.911
0.019  70.143  40.396  64.524
0.018  79.736  19.448  66.169
0.016  71.982  31.061  75.606
0.016  70.384  20.050  57.531
0.012  59.422  33.137  55.898
0.011  66.128  39.623  79.531
0.011  54.054  38.201  93.415
>1bcs
0.795  63.137  37.462  68.873
0.623  69.764  31.607  71.428
0.472  57.919  40.770  92.959
0.205  66.055  40.360  86.803
0.184  63.808  26.263  55.089
0.154  39.881  27.676  84.225
0.050  74.963  33.767  65.537
0.032  52.860  12.250  66.927
0.021  43.176  47.920  76.263
0.021  63.996  41.962  78.134
0.020  77.434  19.142  65.093
0.017  64.979  31.678  61.644
0.011  65.270  17.713  57.481
0.010  71.868  23.011  56.983
>1bcu
0.901   7.078  22.075  50.552
0.061  21.182  37.995  64.242
0.050   7.512  47.168  50.058
0.031  -6.144  33.432  41.916
0.024   7.490  22.634  58.985
0.020  10.564  47.741  39.134
0.011   1.866  40.563  38.531
0.011   5.954  38.698  70.779
0.010  -0.305  21.193  46.501
>1bd0
0.992  22.302  13.195  67.330
0.986  26.642  49.441  79.820
0.249   3.814  35.709  81.058
0.204  -0.641  38.907  69.474
0.175  39.583  21.959  85.742
0.173  18.466  62.657  68.528
0.092  22.187  -0.430  83.716
0.074  15.613  50.681  98.055
0.068  39.895  22.369  56.521
0.062  31.491  45.401  72.211
0.045  24.063  18.451  61.316
0.044  45.185  26.665  81.850
0.038  19.225  54.837  79.619
0.035  42.084  33.423  84.943
0.035  43.315  42.462  96.776
0.032  20.733   2.194  54.699
0.030   8.802  52.649  81.288
0.026  42.307   4.402  68.910
0.022  -2.779  11.676  74.677
0.022   3.856  31.242  69.549
>1bd4
0.960   7.211  96.748  45.559
0.939  -8.859  93.949  91.786
0.930   9.334  67.169  91.691
0.891  -6.439  65.333  45.676
0.501  14.951  71.360  60.927
0.446  13.720  90.973  77.617
0.420  14.662  79.215  43.846
0.365  15.575  57.854  80.352
0.314   5.861  74.493  92.666
0.253  -6.436  73.833  44.544
0.224 -13.931  67.918  76.937
0.210 -15.842  90.081  59.837
0.167   6.703  88.348  46.110
0.156   0.134  60.404  67.536
0.147  11.476  66.599  99.544
0.133  -6.554  86.639  94.833
0.106  -0.145  80.177  55.697
0.080 -12.387  56.185  57.298
0.071  14.294 105.636  58.373
0.064  13.067  57.823  67.292
>1bdb
0.966  24.687  48.689   8.026
0.413  32.421  59.412  15.290
0.036  29.514  67.127   9.479
0.020  35.899  51.766  15.763
0.015  38.934  72.893  18.177
>1bdm
0.939  22.454  23.054  25.176
0.925  47.926  28.414  37.895
0.088  45.118  15.171  38.766
0.076  63.469   9.695  55.572
0.061   8.489  34.716  49.097
0.054  23.565  30.470  28.043
0.051  22.621  38.724  26.333
0.032  54.801  16.104  37.639
0.029  30.694  17.886  51.139
0.028  50.987  35.956  39.688
0.023   4.921  41.913  45.946
0.021   8.824  58.112  29.126
0.015  41.961  13.373  62.946
0.013   1.516  30.004  38.600
0.012  17.725  15.806  19.682
0.011  55.789  26.120  35.989
0.010  32.143  26.436  29.906
>1bdq
0.892 -10.042  16.547  28.071
0.017  -0.443  32.378  42.793
>1bdu
0.755 -28.802  -8.040  19.736
0.296 -22.507   9.911  30.760
0.216 -27.447 -15.875  18.215
0.147 -26.272  -5.029  12.363
0.125 -40.909   4.037  31.215
0.116 -31.842  -2.406  31.402
0.092 -20.401  13.811  15.465
0.051 -15.853  -4.761  14.344
0.049 -22.471   5.131   5.666
0.038 -18.502 -19.677  21.160
0.031 -10.490   1.248  13.027
0.018 -26.826 -14.036  26.555
0.015 -30.163   7.353  31.638
0.014 -35.906   7.793   6.732
0.014 -28.581  14.205  36.104
0.014 -33.911  -8.534  26.373
0.013 -19.068  -8.325   7.468
0.011 -41.293  -8.109  14.859
0.011 -33.741  -1.875  18.396
0.010 -34.060  -6.004  10.524
>1be4
0.888  18.455  81.809  16.857
0.845  42.957  55.348  18.313
0.808  48.493  83.235  -5.774
0.173  36.682  98.138   5.364
0.151  41.262  62.752  38.234
0.126  24.940  98.567   4.640
0.055  17.003  88.283  10.468
0.049  36.047  71.126  34.651
0.044  27.946 102.380  18.139
0.034  35.266  97.570  13.500
0.033  39.528  49.562  23.105
0.032  48.555  92.718  -5.735
0.032  20.650  82.017  33.484
0.027  41.040  77.969  15.830
0.026  65.853  86.995  -6.202
0.024  55.088  89.626 -18.345
0.024   5.855  80.083  18.518
0.023  60.802  71.439  13.777
0.022  52.034  52.397  19.020
0.019  64.855  64.251  19.204
>1be6
0.808   3.236  13.765  -0.134
0.185   0.372  11.965   7.631
0.176  14.770   1.057  -9.962
0.029  10.415   4.672  18.155
0.026   5.780  19.891  -8.964
0.024  -1.924  19.629   2.081
0.019   1.683  10.477  15.910
0.018  21.853  27.646   9.431
0.015   5.736   5.288  -3.750
0.012  -1.152  27.449  11.488
>1be8
0.853   2.102  14.321   0.353
0.167   0.587  11.878   8.000
0.140  12.512   1.832 -12.894
0.038   3.470  22.043  -9.156
0.034   1.660  10.830  16.609
0.032   8.883   7.391  19.362
0.017   4.823   7.132  -4.368
0.013   7.008   5.335  10.150
0.012  -2.222  21.011   2.996
0.011  -1.538  26.056  10.577
0.010  11.246  14.896  21.374
>1beu
0.991  78.901  15.419  12.066
0.869  48.176  28.814  11.820
0.096  52.506  22.312   9.829
0.081  31.052  20.302  18.261
0.054  48.523  17.619  23.767
0.033  35.840  16.915  27.057
0.031  44.991  34.639   7.130
0.030  70.870  -1.699  16.633
0.020  85.870  14.709   1.052
0.019  57.513  27.116  32.232
0.017  43.341  24.028   5.539
0.015  52.789  47.916  20.524
0.014  52.360  24.824  17.580
0.014  79.423   9.474  17.834
0.014  44.487   8.715  28.030
0.013  89.378   6.866  29.659
0.013  43.290  50.111  21.700
0.011 106.695  10.954  11.268
0.010  79.841  10.017   5.189
>1bex
0.122   8.707   0.506  21.817
0.105  13.456  11.603  26.433
0.048  27.796   9.050  28.114
0.034  16.169  -3.817  24.472
0.026  -1.860  -2.784  33.281
0.025  -9.004   5.092  33.028
0.025  -0.492  12.828  28.966
0.024   8.905   4.337  31.264
0.021   9.842   8.922  19.406
0.018  16.785  -1.734  16.302
0.017   3.583   3.117  15.582
0.015  27.820   2.267  18.765
0.015  23.324  -0.384  29.698
0.014  -6.988  -7.003  28.580
0.014   1.376   6.256   8.331
0.014  19.334   9.070  32.847
0.013   2.851  -4.887  25.361
0.011  -9.370   8.518  13.796
0.011  -8.821  10.792  26.384
0.010  23.349   2.439  11.644
>1bf3
0.434  24.461  98.323  64.035
0.345  21.326  91.112  49.899
0.145  15.668  76.002  44.191
0.089  24.633  78.914  53.749
0.086  23.870  77.831  45.391
0.061  21.834  85.668  28.864
0.029  27.783  79.059  38.273
0.020   7.012 107.042  59.502
0.016  32.919  92.037  33.480
0.016  16.274 102.258  82.236
>1bfd
0.965  96.767  41.167 167.706
0.291 101.405  30.719 158.725
0.270  70.389  54.750 151.146
0.150  87.532  32.503 146.414
0.115  70.033  47.521 141.162
0.106  62.579  41.118 163.349
0.075  64.902  46.819 153.105
0.051  59.772  34.902 138.315
0.046  82.808  22.717 148.356
0.036  73.396  33.595 141.125
0.026  71.119  49.317 157.520
0.024  54.213  31.694 144.291
0.024  95.790  14.720 136.115
0.022 107.669  15.342 155.482
0.022  97.405  45.609 176.089
0.017  95.018  36.007 156.719
0.016 103.685  37.001 163.657
0.014 103.320  22.988 162.216
0.014  98.362  32.533 147.530
0.013  81.879  15.057 137.192
>1bfv
0.898  63.288  23.479  12.932
0.264  82.187  15.733   7.641
0.226  79.562  28.240   9.451
0.062  73.967  17.662  25.877
0.055  86.270  20.852  17.426
0.045  81.233  35.625  15.051
0.014  84.427  28.607  18.999
0.011  85.750   5.888  21.122
>1bg0
0.799  31.244   5.641  40.580
0.794  23.176  11.508  38.290
0.368   9.457  20.920  50.019
0.100  18.613  17.560  41.682
0.048  26.806  -3.532  25.873
0.026  41.163  -3.552  27.205
0.012  27.400   6.675  31.927
0.012   3.176  14.475  48.665
0.010  39.760   2.727  34.989
>1bg2
0.847  14.706  10.215  45.685
0.533  36.448  14.532  29.633
0.532  39.092   1.590  35.220
0.514  34.167   6.472  49.387
0.228  40.861  26.899  38.596
0.192  17.526   3.733  27.696
0.160  15.105  12.256  25.395
0.053  37.176  -1.685  44.530
0.051  17.504  14.016  38.520
0.048   8.139   5.347  44.384
0.042  41.773  10.051  36.384
0.035  19.136  -4.304  37.930
0.023  41.246  20.962  33.123
0.016  11.449   3.638  33.695
0.016  12.192   7.617  53.888
0.011  37.560  -2.615  28.255
0.010   6.525  -2.044  40.907
>1bgg
0.970  19.201  36.494  59.598
0.966  64.186  19.400  59.227
0.962  82.085  63.597  60.012
0.954  36.859  81.659  60.194
0.821  74.719  47.937  56.652
0.602  46.627  25.119  56.297
0.530  24.352  60.225  64.266
0.530  26.934  52.262  55.976
0.486  59.847  75.474  65.062
0.451  52.533  73.760  57.640
0.416  77.004  40.895  64.551
0.411  40.146  24.972  65.495
0.293  14.887  34.098  67.684
0.287  99.053  57.928  53.655
0.268  66.728  15.281  66.742
0.261  87.520  69.567  70.223
0.213  32.599  87.900  70.440
0.176  41.123  95.393  53.949
0.168   7.735  33.833  71.757
0.164   5.778  40.554  53.803
>1bgn
0.650  24.711  97.977  63.511
0.331  21.141  91.412  50.229
0.115  15.865  76.181  44.565
0.088  24.779  79.355  53.696
0.050  19.863  88.019  27.169
0.047  27.956  79.260  38.742
0.020  31.302  99.906  69.463
0.016  33.200  89.679  37.502
0.015   7.046 107.177  60.508
0.012  24.128  82.971  32.643
>1bgq
0.840  17.058  -3.417  -3.681
0.101  16.321 -18.312  11.599
0.039   5.151 -12.616  12.662
0.028  30.945  -2.094   7.074
0.028  30.093   6.429   4.855
0.027  12.360 -12.306  -2.643
0.017  23.068   4.088  10.299
0.011  17.847  -7.372 -12.361
0.011   8.759  -1.776  -0.434
0.011  30.795  -4.884  -2.044
0.010  23.527  -3.118   2.124
>1bh2
0.960  36.816 -28.213   7.188
0.085  51.741  -5.864  18.350
0.049  64.347 -27.693  15.270
0.019  36.003 -36.066  13.392
0.013  68.317 -25.997   8.520
0.012  21.298 -43.235  12.493
0.012  64.009 -16.099   6.940
>1bh5
0.889  39.639 -33.041 134.127
0.882   5.790  19.347 109.853
0.874   1.069  -3.262 126.476
0.856  34.589 -10.478 118.603
0.528  -0.607  26.094 128.253
0.326  21.429  -2.798 124.976
0.197  32.809 -40.593 116.090
0.163  54.320 -11.932 118.971
0.144  26.958  -6.236 120.293
0.139  -1.934   5.929 113.177
0.125   5.663  -7.025 132.018
0.111  39.429  -5.313 112.922
0.087  15.484  -7.395 129.641
0.079  31.883 -29.871 137.164
0.072  -0.628  -5.491 110.787
0.062  15.627   2.385 108.909
0.054  38.839 -23.638 105.454
0.045  33.388 -18.702 132.971
0.039  -0.689   0.404 118.996
0.037   6.035  29.091 112.587
>1bh6
0.851  31.867  15.482  23.452
0.124  21.962  17.326  27.413
0.060  36.835  11.692  28.459
0.045  37.699  22.858   6.666
0.021  12.859  18.280  14.527
0.020  23.054  20.635  20.164
0.018  35.045  21.262  17.436
0.015  42.588   9.297  23.156
0.010  28.386  12.719  31.755
>1bhn
0.849  59.236   6.436  52.465
0.834  40.178 -19.327  73.924
0.814  22.787  24.219  42.177
0.794  34.250 -14.721  36.182
0.786   3.830  -0.716  63.699
0.759  29.900  21.690  80.471
0.184  24.395   2.618  81.067
0.167  39.122   2.913  83.598
0.110  40.185  20.645  53.494
0.079  12.431  -8.378  38.074
0.061  38.744  21.967  40.263
0.061  26.893  23.865  73.065
0.061   2.331   0.708  72.570
0.059  28.735  33.138  66.346
0.055  38.470 -26.477  78.158
0.047  32.393  30.084  74.815
0.047  23.799  30.277  34.730
0.045  11.942 -12.185  46.460
0.043  64.510   2.760  58.001
0.043  49.860  25.325  51.063
>1bht
0.802  49.427  40.682  61.550
0.786  92.825  25.546  59.882
0.213  65.836  24.708  32.994
0.165  66.195  16.860  81.823
0.142  57.643  33.009  43.932
0.112  79.430  18.727  74.146
0.060  54.308  12.920  69.474
0.058  71.082  10.825  44.178
0.048  82.210  35.351  64.688
0.044  67.160   9.279  67.977
0.027  40.448  36.970  61.136
0.024  52.012  21.826  66.255
0.017  56.698  15.051  61.670
0.015  62.670  30.428  37.803
0.014  66.813  12.523  55.558
0.013  88.650  22.412  66.003
0.013  54.671  20.212  76.589
0.012  57.767  37.519  51.074
0.012  73.599  16.852  53.925
0.012  66.353  10.129  76.151
>1bhx
0.907  13.964 -11.893  21.140
0.121  12.155  14.419  31.260
0.052  27.729  -2.358  32.049
0.045  18.332  13.517  23.373
0.025   1.920   4.096   9.757
0.021  20.906 -13.719  25.878
0.017  30.613   3.860  21.834
0.014  24.542   7.026  29.503
0.013  17.901   7.485   3.150
0.011  20.137 -12.464  11.932
0.011  -1.615  -3.350  23.415
>1bif
0.954  32.351  22.642  66.347
0.920  53.748  53.755  60.459
0.772  56.181  58.221  49.443
0.081  33.298  43.862  73.538
0.071  29.052  21.284  86.240
0.056  32.392  24.575  74.337
0.029  47.741  55.354  65.916
0.028  31.488  13.070  65.664
0.021  25.990  17.917  75.504
0.020  56.495  66.439  43.648
0.018  42.739  18.873  71.142
0.018  24.026  26.756  70.468
0.017  69.915  63.413  43.901
0.016  63.419  65.377  53.541
0.015  22.042  12.187  71.509
0.015  57.128  63.315  63.450
0.012  62.039  62.846  37.862
0.012  43.308  40.652  86.425
0.011  34.020  61.541  46.377
0.010  65.606  57.434  52.444
>1bil
0.877  54.027  90.974  68.528
0.856  34.505  60.766  45.434
0.331  57.690  86.922  74.376
0.255  37.923  74.271  32.876
0.233  36.676  92.360  89.318
0.146  38.804  84.403  57.118
0.136  42.795  61.908  45.832
0.133  55.702  94.372  87.354
0.117  45.818  88.417  94.226
0.089  34.565  59.881  36.808
0.062  14.688  40.580  49.352
0.061  40.342  55.324  40.398
0.060  60.589  79.380  70.697
0.056  54.914 107.111  51.723
0.050  45.606  73.756  55.753
0.043  38.302  44.595  43.746
0.043  31.033  83.023  70.024
0.042  63.826  93.675  68.031
0.041  20.919  58.354  59.771
0.040  65.776  85.889  70.677
>1bio
0.915   5.416   5.542   1.743
0.250  -5.794  -7.715  -3.718
0.024  14.498   9.937  -4.443
0.023  -3.328  -0.442   5.860
0.020   9.651  -9.763  10.074
0.019   1.517  -8.811   9.120
0.017  12.959   9.824   8.001
0.014   4.441  -9.885  -6.130
0.013  24.299  -7.633   4.555
0.012   7.143  -0.439  16.996
0.011  21.126  13.233   2.468
0.011   0.727   2.454  -4.101
0.010   6.077   6.238  10.782
>1bir
0.815   1.667  -5.100   0.532
0.771  21.652   4.504  20.300
0.081  29.307   8.228  25.085
0.075  -5.467  -9.446   6.098
0.043 -10.688  -3.232  14.313
0.037  15.833  -7.375  18.327
0.030  16.016   3.031  14.258
0.027  22.172  11.603  27.545
0.020  -6.624  -5.935  -4.174
0.015   7.946  -0.753   3.594
0.015  15.293  -0.829  23.549
0.014  23.371  12.176  35.805
0.013  22.678  -2.636  32.676
0.012  -2.448   1.722  -4.306
0.012  36.639   5.915  31.600
0.012   1.728 -16.650  10.900
0.011   2.063  -7.781  10.575
0.010  -2.723   0.972   4.524
>1bit
0.938  57.719  76.948 -15.656
0.098  60.455  54.706 -11.390
0.060  60.986  62.742 -15.860
0.059  50.910  81.380 -19.926
0.028  53.098  70.421 -18.882
0.025  64.983  56.947  -3.703
0.020  47.516  85.334  -7.436
0.013  60.599  70.092 -11.526
0.013  61.187  71.482   0.221
0.011  59.020  77.231  -6.982
0.011  53.778  54.960 -16.533
0.010  58.368  84.921 -10.633
>1bj5
0.925  33.556  13.533  33.566
0.865  -0.767   5.625  40.532
0.803  51.682   7.219  21.221
0.763   9.967   9.472  16.642
0.624  22.918   4.945   9.852
0.490  23.212   4.738  -1.718
0.448  34.720  13.262  10.466
0.391  45.943  14.458  17.468
0.124   9.151   2.707  21.173
0.096  60.397   6.021  23.219
0.068   5.794  14.149  39.668
0.065   0.341   7.781  20.704
0.060  17.579   4.812 -22.669
0.058  23.039  14.031 -13.990
0.055  -5.216  -2.446  40.992
0.050  31.511  24.882  -5.851
0.046  -2.212  10.223  28.523
0.038  46.938  20.016  30.528
0.037  38.562  10.913  40.518
0.031  10.850   2.708   3.063
>1bjg
0.811  40.921  71.251  52.787
0.309  23.258  76.580  64.812
0.238  33.362  86.425  47.962
0.196  48.837  72.289  51.919
0.118  27.858  58.003  63.949
0.115  35.719  66.905  64.125
0.100  38.861  71.398  44.955
0.026  41.056  55.081  43.132
0.021  28.820  75.688  38.806
0.019  39.384  79.257  41.737
0.016  34.212  77.909  54.413
0.014  25.922  68.756  65.538
0.013  17.342  76.905  48.459
0.013  43.181  71.742  60.588
0.012  18.796  80.451  55.684
0.011  41.826  63.982  47.071
>1bji
0.861  25.889  18.352  62.326
0.508  21.522  37.738  45.183
0.362  13.617   2.830  65.647
0.124  19.208  21.701  68.107
0.038   1.174  25.743  62.518
0.037  12.420   7.250  44.253
0.036   4.745  26.643  42.807
0.030  -0.197  30.320  55.618
0.025  15.695   5.729  73.199
0.018  22.376  11.039  62.945
0.016  15.339  17.008  42.303
0.012  28.727   6.377  64.521
>1bjk
0.867 -24.184  44.385  -7.645
0.805  -9.860  40.772  -2.530
0.024 -25.540  47.336  -0.193
0.013 -34.243  49.684  -0.779
>1bjp
0.723  -5.113 -14.352  73.675
0.690 -15.103   4.760  92.161
0.634   1.541 -14.893  35.355
0.528 -14.487  -2.551  51.601
0.140  -1.664 -14.533  10.426
0.056 -11.680   6.983  51.177
0.052  -0.449 -10.123  80.656
0.039   6.379 -12.352   0.317
0.033  -8.061  -0.744  46.997
0.032   2.038  -6.655  41.008
0.029  -7.007  -8.620   7.212
0.028   9.117 -11.574  37.867
0.024  -7.835   3.576  88.411
0.023  -1.752 -18.349  82.270
0.022   5.570 -12.900  28.187
0.018 -18.122   1.351  45.544
0.017 -10.876 -13.964  81.015
0.016  -2.891 -17.346  28.546
0.016   5.704  -6.611   6.525
0.015 -21.118  -9.685  46.577
>1bju
0.852  -1.410  14.302  18.605
0.134  -6.462  13.861  27.068
0.072 -12.278   9.143  20.943
0.058   7.799  14.113  39.786
0.048  17.010  11.345  19.918
0.044 -10.269   9.970  34.339
0.038  -8.223   3.091  37.881
0.032  -1.499  -2.495  19.711
0.031   1.473  16.383  26.473
0.025   9.621   2.374  12.339
0.020  -8.565   0.243  22.685
0.018   5.318  17.421  15.170
0.018   9.998  18.885  24.986
0.015   0.263   5.189   5.800
0.012  12.432  10.496  12.907
>1bjv
0.826  -1.406  14.491  18.943
0.204  -7.380  13.853  30.522
0.060  -1.382  -2.626  19.014
0.052   1.760  16.370  26.174
0.052   9.424   3.938  10.896
0.032  11.505  17.528  27.803
0.026  -5.171   0.761  39.674
0.023  17.551  11.626  20.819
0.018   7.054  13.594  39.021
0.018  -7.941   6.862  35.074
0.014  -8.958  10.952  22.846
0.011   6.797  17.874  19.636
0.010  -2.676   5.747   5.202
>1bk0
0.939  10.904  38.996   4.692
0.068   0.845  51.494   2.322
0.017  29.119  35.257  -4.610
0.014  14.325  33.001  24.389
0.012   6.566  35.828  17.979
>1bk9
0.895  19.823  60.297  -2.414
0.554  29.421  62.821  -0.154
0.215  20.079  65.248   9.992
0.047  24.693  53.139  -3.735
0.044  14.122  63.330   2.359
0.030  27.015  53.772   5.957
0.027  35.064  58.743   4.027
0.013  20.957  57.044  -9.949
0.013  18.577  51.862   5.820
0.011   9.500  58.409  -3.023
0.010  27.750  70.189   4.342
>1bkj
0.877   6.892  18.169  20.480
0.871  -4.615  -1.538  10.256
0.072   6.804  27.301  16.009
0.067   0.565  23.096  20.762
0.060  -4.519  -9.158  14.007
0.022   2.619  -5.057   6.605
0.016  13.569  17.854  14.515
>1bks
0.985  79.445  15.597  12.130
0.471  48.957  28.347  11.005
0.091  32.002  17.444  18.662
0.046  49.666  17.375  23.493
0.042  39.980  24.139   6.333
0.030  73.734  -1.394  18.853
0.028  33.291  34.305  22.634
0.024  50.834  22.740  16.632
0.015  36.034  17.942  29.283
0.015  57.920  23.891  31.961
0.015  46.167  36.895   6.242
0.014  89.608  28.146  20.948
0.011  82.989  12.629   5.553
0.011  91.110  22.153  26.720
0.010  47.568  21.253   6.909
>1bkw
0.372  25.730  99.058  65.120
0.268  20.938  91.856  50.262
0.137  14.584  76.718  45.592
0.105  24.801  79.074  53.835
0.040  27.286  78.510  41.509
0.038  32.843  91.934  34.327
0.030  20.719  87.871  28.034
0.013  14.512 105.467  78.605
0.011   7.125 107.386  60.311
0.010  15.113  71.167  36.681
>1bky
0.932  -4.314   8.051  19.281
0.395  16.086  14.912  21.651
0.226   3.658  38.575  33.593
0.119 -13.842  26.681  34.100
0.088  15.660  33.344  26.366
0.065  -2.800  29.242  12.385
0.065 -22.844  20.790  25.936
0.050  -3.737  11.121  26.730
0.033  -9.577  37.138  32.488
0.028  -1.033  35.132  24.880
0.026   7.298  14.623  21.496
0.025   2.028  14.604  32.211
0.022   6.304  30.305  24.386
0.017  10.978  21.663  28.303
0.012  14.873  27.961  32.650
0.011  -2.120  34.286  38.480
>1bl5
0.582  97.720  70.379  -0.623
0.551  90.977  63.959   0.367
0.253  90.540  71.774  18.984
0.129  82.676  65.197   2.561
0.104  68.088  71.361   2.369
0.099  61.547  65.174  -0.776
0.052  85.687  65.457  22.016
0.044 105.203  73.997  -7.485
0.026  74.404  64.213   0.065
0.024  96.520  80.944   0.052
0.022  60.628  68.101  -9.650
0.022  72.936  88.262  12.095
0.021  96.010  57.780  -1.222
0.018  87.816  46.941   3.850
0.017  89.904  70.059   8.443
0.013  64.026  73.729   9.219
0.013  87.245  91.708   5.575
0.013  69.042  58.884  -3.886
0.012  80.572  88.174  14.486
0.011  78.082  73.374   1.966
>1bl6
0.697   2.480  12.568  30.404
0.324   7.873  23.025  25.732
0.228   4.685  24.540  37.678
0.177 -11.076  31.878  59.272
0.061   3.538  17.723  53.124
0.059  20.484   8.111  25.085
0.041   5.394   6.893  36.192
0.040 -15.135  20.739  37.614
0.038  -0.173   2.168  45.047
0.028 -18.576  24.422  46.615
0.028  -4.811  33.346  40.138
0.021  -4.576  16.966  34.889
0.015  20.262  15.798  17.644
0.014  -8.580  39.137  45.671
0.013   2.242  25.366  45.753
0.010  20.833  20.349  40.616
>1bl7
0.746   2.826  13.417  29.247
0.382   6.436  25.938  38.127
0.270 -12.740  34.007  60.758
0.152   8.164  21.345  28.281
0.092 -12.772  18.721  37.635
0.046   4.319  16.962  53.925
0.041   6.118   6.256  37.445
0.035  -0.394   2.892  41.657
0.033  20.365   8.183  25.070
0.029  -6.546  34.742  40.498
0.025  -1.065  17.686  36.851
0.021  -7.209  40.842  47.415
0.020 -19.463  22.353  47.374
0.014  22.837  22.293  38.788
>1blh
0.933   5.145  -9.649 -12.128
0.102  26.386 -17.580 -22.727
0.085  17.574  -5.086 -25.723
0.044  -7.439 -20.897 -11.624
0.021   1.311  -6.181 -18.857
0.019  -7.578  -3.297 -20.823
0.018   4.718 -15.562  -4.953
0.016  -1.209 -15.090 -10.675
0.014   0.017 -23.803  -9.061
>1blz
0.900  10.666  39.701   5.032
0.082   2.027  53.340   2.370
0.027  18.054  39.995   8.356
0.017   8.661  34.426  21.745
0.011  29.707  36.177  -5.444
>1bma
0.669  41.210  23.882  38.022
0.213  37.480  27.981  55.226
0.145  56.464  30.758  28.549
0.128  46.241  20.942  56.945
0.111  51.207  32.660  57.427
0.090  32.657  20.184  41.179
0.073  50.069  40.258  46.955
0.039  30.976  31.419  48.317
0.033  36.634  40.087  45.077
0.031  51.556  40.268  31.447
0.029  48.831  26.072  31.571
0.022  61.066  38.260  34.282
0.018  50.075  20.063  36.731
0.014  39.608  20.896  50.620
0.012  45.557  33.540  32.223
0.011  32.357  29.062  35.018
>1bmd
0.922  22.891  23.447  25.025
0.890  48.634  28.226  37.664
0.127  47.188  20.367  38.132
0.121  21.871  34.583  28.537
0.058  63.499   8.834  55.502
0.047  48.842  12.582  39.032
0.033  54.357   4.450  62.327
0.027  43.972  -4.754  56.964
0.026  30.636  20.385  51.014
0.024   5.319  41.931  46.133
0.024  19.946  15.862  23.785
0.015  20.881  30.754  20.975
0.014  44.096   9.167  65.723
0.014  39.273  16.327  65.082
0.013   8.743  57.330  27.844
0.012  53.706  34.328  39.524
0.011   3.886  47.643  38.705
0.011   1.743  29.550  38.397
0.010  -4.985  39.662  26.471
>1bmk
0.590   2.148  13.145  29.985
0.398 -13.248  33.805  60.715
0.336   8.146  22.828  27.103
0.302   2.490  26.988  39.077
0.250   3.713  20.020  34.568
0.095 -13.810  18.643  38.114
0.088  -4.176  31.752  38.970
0.073   4.408  16.600  53.886
0.059  20.707   8.548  23.053
0.051   1.127   2.780  35.000
0.042  -0.360   2.552  44.378
0.029  -6.316  12.635  34.547
0.028 -19.736  22.328  49.390
0.018   8.480   5.284  39.372
0.016  -6.617  40.332  46.544
0.015  14.058   6.546  30.650
0.013  -4.932  20.701  34.102
0.013  12.445  29.799  34.731
0.012  20.549  19.711  40.426
0.011  -8.800  27.000  60.384
>1bmq
0.854  36.251  62.685   3.642
0.378  41.758  54.114  -0.053
0.314  64.369  73.247 -15.624
0.037  63.125  66.510  -2.407
0.036  44.792  61.910  18.829
0.034  38.586  68.960   9.131
0.019  44.044  59.101  10.046
0.012  60.603  52.734 -15.677
0.011  57.867  73.964   3.117
>1bn1
0.821  -4.794   1.512  13.674
0.474   3.620  -5.970   7.202
0.031  -8.982   7.305   8.638
0.023  -0.493  -9.603  15.041
0.021   3.242   0.175  14.398
0.014  -1.209   7.226  19.284
>1bn3
0.838  -4.490   1.399  13.950
0.520   4.045  -6.444   7.378
0.025  -0.754  -9.408  14.820
0.020   5.603  -1.658  14.890
0.018  -8.845   7.180   8.678
0.015  -1.387   7.739  19.812
0.011  -0.665 -12.808   5.980
>1bn4
0.874  -4.595   0.806  13.745
0.316   3.652  -7.158   7.575
0.030  -8.941   7.206   8.647
0.020  -0.578  -9.206  14.937
0.012  -1.088   7.721  21.176
>1bnn
0.838  -4.573   1.589  13.758
0.589   3.995  -6.533   7.196
0.022  -8.848   6.941   8.478
0.021   0.189  -7.110  14.255
0.015   7.472   0.902  14.552
0.011  -1.391   7.322  19.056
>1bnq
0.816  -4.239   1.595  14.329
0.394   3.768  -6.847   7.668
0.058   9.605  -1.658  12.680
0.015  -1.178  -6.829  15.643
0.013  -8.614   6.881   8.310
0.011  -4.748   7.697  24.620
>1bnt
0.837  -4.395   1.429  13.617
0.400   4.636  -5.134   7.613
0.087   9.919  -1.559  13.091
0.016  -8.746   6.979   8.220
0.016  -0.472  -8.176  14.072
0.011  -4.921   7.608  24.966
0.010   1.815   5.121  17.075
>1bnu
0.778  -4.545   1.828  14.912
0.513   3.462  -6.154   7.710
0.021  -0.108 -10.144  15.463
0.017   8.759  -2.534  13.939
0.012  -0.498   1.287   7.934
0.012 -11.770   3.495  30.976
0.011 -10.215  11.310  11.905
0.011   3.503   3.441  15.018
>1bnv
0.870  -4.545   0.910  13.566
0.437   3.596  -6.056   7.394
0.032  -8.769   8.289  10.615
0.023   8.902  -2.903  12.596
0.019  -0.632  -8.940  14.806
0.010  -1.269   7.655  19.245
>1bnw
0.834  -4.687   1.661  13.677
0.475   3.974  -5.793   6.604
0.023   1.375  -8.443  13.791
0.016   3.641   0.229  14.474
0.016  -9.958  11.283  11.670
0.015  -2.501   8.100  18.716
0.014 -11.423   3.159  30.030
0.011  -1.263  -5.314  21.903
0.010  -0.284 -12.711   6.041
0.010  -6.358   4.821   6.257
>1bo4
0.816  12.244  82.832  30.817
0.747  20.322  45.798  31.119
0.623  23.672  53.986  32.526
0.357  13.208  65.227  35.487
0.346   7.443  69.973  31.970
0.314  21.036  61.289  35.042
0.034   8.849  64.140  49.342
0.029  21.388  61.691  49.561
0.017  14.407  63.427  43.401
0.015  16.423  67.648  26.961
0.014   4.131  73.040  39.084
0.013  28.959  61.035  36.231
0.011  28.293  44.399  33.555
0.010  32.190  58.264  45.659
0.010   2.562  63.293  40.243
>1bo6
0.976   6.116  19.489  23.008
0.957  15.910  25.865  64.627
0.766  13.211  23.032  32.326
0.723  11.566  20.733  59.112
0.145  10.171  19.339  51.243
0.130   5.173  24.850  77.111
0.065  10.678  28.236   9.259
0.055  14.540  16.775  38.215
0.039  25.469  17.436  58.031
0.030  14.464  18.678  22.352
0.028   0.960  15.674  14.387
0.027  24.999  26.061  73.131
0.021   8.699  12.930  14.018
0.020  30.967  13.788  35.022
0.019   7.485  -3.894   9.439
0.017   8.206   4.130  24.893
0.016   9.361  27.183  20.248
0.013  14.861  18.308  69.607
0.013  -1.021  37.547  12.981
0.012  20.576  16.715  46.476
>1bo7
0.855  13.711  48.671 -53.583
0.234  -8.024  42.455 -52.935
0.152  -4.499  43.298 -36.084
0.119  13.267  57.260 -52.978
0.115  23.974  54.200 -50.903
0.081  17.924  44.529 -46.318
0.055  22.466  54.861 -40.852
0.051   3.757  65.426 -55.388
0.042   4.444  53.192 -60.781
0.039  18.429  48.554 -60.387
0.025   9.692  43.825 -33.999
0.024  12.483  50.750 -45.256
0.022  28.689  68.532 -41.296
0.016  26.793  46.694 -52.388
0.016 -15.041  48.467 -53.693
0.011  -1.698  48.618 -56.643
0.010  16.184  51.027 -36.100
>1boa
0.961  20.703  30.290  16.644
0.190  31.608  33.056  26.841
0.079  12.260  10.308  -0.298
0.060  23.247  55.758  12.653
0.027  23.777  47.406  19.045
0.025  28.376  28.259  34.357
0.023  26.999  35.872   4.771
0.014  28.910  40.683  21.691
0.011  33.525  15.899   4.696
0.010  16.982  29.771  24.761
>1bof
0.983  41.992  21.458  31.779
0.203  17.369  24.298  26.884
0.069  66.127  14.504  46.106
0.022  55.942  28.412  46.397
0.017  38.835  11.763  18.881
0.014  35.569  23.108  37.204
0.014  18.642  20.847  35.250
0.014  69.522  16.186  38.069
0.014  16.918  33.692  14.670
0.012  52.487  13.437  30.895
0.012  17.924  16.650  22.931
0.011  17.035  32.767  23.397
0.010  68.657  24.044  36.696
>1boz
0.601  29.162  13.851  -1.273
0.468  26.993   9.804   5.299
0.157  15.196  18.296  -7.899
0.104  22.430  10.197  11.910
0.027  10.410  15.812  -1.709
0.019  23.610  17.079  -7.956
>1bp1
0.898 118.693  30.044  15.340
0.851  84.219  30.863  27.725
0.769 110.469  29.229  14.986
0.206  85.104  20.921  18.792
0.166 163.798  34.748  16.227
0.074 106.691  34.828  21.796
0.066  77.942  33.119  32.692
0.043 150.675  37.783  -1.029
0.043 133.734  21.525  11.270
0.041 116.773  25.408   3.934
0.032  72.779  27.018  20.677
0.030 113.480  15.638   8.218
0.029 104.640  16.721  13.858
0.026 153.644  45.068   8.191
0.024 138.484  21.633   4.594
0.022 103.837  16.241  24.531
0.018 102.066  33.972  10.387
0.018 165.585  35.795   0.461
0.018 166.520  28.441   5.231
0.017 170.692  36.269  11.844
>1bq1
0.935  43.939  33.119  25.093
0.917  16.683  21.796  30.084
0.298  16.992  14.135  32.497
0.274  23.084  18.954  49.475
0.162  38.711  49.207  34.648
0.125  46.607  41.267  20.500
0.085  21.226   4.751  44.349
0.076  14.728   7.468  36.308
0.072  45.789  48.754  24.805
0.070  24.773  52.821  25.662
0.055  39.455  55.301  20.777
0.029  22.955  -2.525  39.485
0.027  45.380  50.029  16.560
0.022  37.878   8.604  45.681
0.020  12.608   9.397  44.703
0.020  21.913  25.300  15.492
0.020   9.916  13.893  37.896
0.018  44.924  24.631  24.112
0.015  10.767  15.303  26.361
0.014  52.170  34.735  19.259
>1bq4
0.956  46.674  -3.118  61.003
0.911 -15.773   1.250  71.591
0.901  23.135   8.772  96.636
0.857   6.259  -6.173  36.315
0.097   5.172  -7.185  69.640
0.085  38.718   4.362  81.087
0.084  -7.669  -4.670  52.681
0.072  19.944  -8.725  70.708
0.068  12.827   7.484  56.421
0.066   1.561 -10.467  41.268
0.052  20.853  12.525  72.705
0.052  -3.538 -14.021  65.861
0.049   4.233 -28.622  52.117
0.047 -19.417  -1.723  78.569
0.043 -18.882   7.160  78.683
0.038  28.090  20.301  55.205
0.038  31.822  17.709  90.058
0.037  28.365  13.927 101.496
0.034  22.098  -8.089  99.465
0.034   8.452 -13.719  33.914
>1bq6
0.845  18.201  54.017  54.107
0.259  11.204  54.951  49.992
0.127  27.910  54.371  38.083
0.042  11.583  45.756  60.814
0.021  19.227  46.012  53.497
0.019  12.812  53.000  40.600
0.014  21.830  38.768  38.466
0.013  12.074  47.266  47.279
0.012  12.415  37.568  63.221
0.010  34.523  50.735  63.404
>1bqe
0.809  -9.613  41.045  -2.644
0.762 -24.544  44.251  -7.446
0.022 -17.425  40.146  -8.702
0.019 -18.891  41.796   0.390
0.016 -35.349  51.307  -0.286
>1bqo
0.868   0.634  48.947  54.878
0.828  -3.517  23.920  27.681
0.658   3.341  49.318  63.192
0.152  -5.847  50.331  48.569
0.116   0.925  36.851  64.664
0.076  -9.511  38.780  43.999
0.070   1.211  35.411  38.360
0.049  -2.517  30.914  31.948
0.035   8.258  31.435  32.832
0.027   3.492   8.209  35.176
0.025 -11.961  24.822  42.404
0.024   9.390  36.053  49.130
0.021  -1.553  19.380  16.020
0.017   2.782  26.322  23.355
0.017  -8.242  22.924  49.466
0.016  -6.748  15.755  21.985
0.015  -8.223  54.996  57.735
0.013 -19.499  55.141  65.447
0.012   1.926  46.981  46.541
0.012  -2.119  55.635  69.827
>1br5
0.793   0.883   2.273   6.446
0.466   5.435   5.131  13.193
0.380 -13.163  -0.452  -7.050
0.326   3.011  -4.786  26.371
0.071  16.108  -5.607  14.362
0.014 -21.532  14.695   9.783
0.014  -2.792   9.889  11.457
0.011  -4.033   1.886  -2.745
0.010 -18.101   7.242  -9.476
>1br6
0.841   0.401   2.925   8.192
0.619   4.259   5.835  14.685
0.276 -12.291  -1.997  -4.089
0.105  17.030  -5.910  17.127
0.047   3.417  -2.135  30.685
0.037 -16.576   6.575  -6.900
0.025 -10.447 -12.182  -0.787
0.017  -3.932 -19.925   7.223
0.017  12.328   2.717  12.745
0.014  -2.854   9.424  13.791
0.014 -21.198  15.208  11.954
0.013  14.202 -15.271  15.500
>1bra
0.822   8.618  49.753  56.081
0.208  -5.131  31.014  41.891
0.155   3.794  27.760  54.617
0.061   5.932  40.538  57.094
0.051  -5.270  33.462  50.382
0.043  14.184  40.413  58.813
0.040  16.620  48.763  58.797
0.024  23.926  43.201  45.422
0.019  -6.731  38.767  44.432
0.016  -0.629  47.787  54.514
0.010  -1.824  38.984  55.773
>1brp
0.974  13.090  51.609 -35.863
0.106  21.834  37.082 -43.737
0.019  12.082  35.389 -31.181
0.011  18.665  30.240 -36.340
0.011   0.347  56.589 -43.874
0.011  15.524  41.643 -27.545
0.010  32.987  40.098 -32.117
>1bru
0.804  22.262  49.101  14.493
0.209  28.371  43.093  15.970
0.182  23.359  67.435  15.567
0.099  38.446  57.766   6.816
0.095  26.413  65.660  26.040
0.090  22.138  60.155   3.937
0.076  35.905  67.145  19.797
0.055  14.875  53.004  13.553
0.040  37.675  38.566  16.939
0.021  24.457  48.005  24.427
0.020  43.919  42.222  22.650
0.017  22.900  59.317  21.074
0.015  15.739  54.628   4.284
0.013  35.801  66.288   9.040
0.012  42.400  60.108  14.007
0.012  16.407  60.154  10.291
0.011  43.480  47.260   7.745
0.011  32.596  54.160  11.069
>1brw
0.985  39.504   6.119 104.449
0.959  58.952   8.921  56.870
0.442  49.095  12.928  95.745
0.380  56.963   8.906  65.111
0.152  50.006   4.891  39.619
0.135  48.790   6.828  67.630
0.131  52.197  22.499  75.537
0.100  61.672   6.445  92.672
0.092  50.253  14.101 118.891
0.054  62.802  11.315 102.429
0.053  41.469  -6.301  76.060
0.053  31.237  13.685  86.725
0.052  59.459  15.948  94.741
0.049  49.951   2.855  52.667
0.044  31.830  -8.848  88.031
0.035  52.931   2.631  61.633
0.031  54.752  -2.582  82.295
0.022  47.775  17.588  40.481
0.017  39.336  16.232  88.967
0.015  53.105  -4.722  55.076
>1brx
0.944  15.992  43.168   2.616
0.083   8.584  34.561  -8.130
0.038  23.355  34.274  26.789
0.035  20.935  25.954 -10.445
0.026  23.715  24.929   9.360
0.025  20.248  25.447  22.006
0.018   8.126  36.486   8.755
0.017  14.050  25.007   3.089
0.015   8.570  47.443  -2.395
0.014   9.291  30.699  -0.895
0.013   9.517  49.172   6.639
0.013  14.511  23.383  14.267
0.013  14.835  48.568 -15.956
0.010  22.390  23.353   1.182
0.010  26.655  30.947  17.141
>1bs1
0.918   6.646  22.260  10.088
0.424  -2.671  25.729  12.203
0.192   0.364  32.484   4.875
0.065  12.502  21.976  -5.294
0.021  10.319  21.304   2.511
0.012   4.932  29.923  -2.572
0.010  -8.481  38.185  16.437
>1bso
0.643   6.429   8.138  38.606
0.035   4.633  22.138  33.282
0.027  16.230   4.085  39.644
0.019  10.467  -1.916  52.555
0.015  13.129   7.987  53.267
0.015  -1.058  11.073  39.351
0.012   9.550  15.432  36.827
0.011  13.125  24.275  36.651
0.011   6.274   3.528  48.001
>1bsv
0.953  28.506  26.830  13.190
0.473  45.789  37.466  11.112
0.326  41.127  41.471  23.207
0.311  36.563  34.991  13.247
0.043  39.543  28.209   7.619
0.026  51.296  31.317  11.011
0.019  12.094  44.554  14.687
0.017  41.012  42.034   6.153
0.013  14.545  34.227   4.505
>1bt4
0.867  13.227  -4.337   4.562
0.033   4.240 -16.430   2.951
0.030  15.160 -23.654   9.615
0.028  18.251  -8.542  -0.288
0.023  -4.480 -22.619  13.080
0.021  22.290   7.339   5.713
0.020  35.725 -25.793  -4.634
0.014   4.130  -2.375   3.013
0.013 -16.231 -18.153   5.585
0.011  18.323  -7.387  12.859
>1bt5
0.941  11.314   9.258  36.300
0.023  14.113  15.671  16.080
0.015  -1.082  11.624  45.103
0.013  12.471   0.987  47.426
0.012  20.067  -2.045  27.025
>1bto
0.997  14.345  35.648  24.113
0.994  39.959   4.690  48.244
0.993  26.170   4.675   5.190
0.991  26.388  35.931  64.661
0.404  33.560   9.293   4.693
0.272  32.538   3.369  50.996
0.239  30.318  37.157  57.788
0.238  19.746   1.024  10.621
0.193  29.744  28.253  46.116
0.172  48.165   9.254  48.930
0.166   1.972  16.813  14.427
0.112  28.809 -14.857  35.127
0.090  13.459  30.641  30.818
0.081  19.146  50.384  -2.415
0.071  26.409  29.267  72.348
0.071   1.789  -7.311  15.942
0.068  37.887  33.459  59.905
0.068  32.307  24.686  37.684
0.068  17.961  17.793  52.018
0.060  17.190  37.000  15.793
>1btu
0.605  -9.464  23.031  37.152
0.224   3.032  31.191  28.631
0.194  -3.812  20.338  57.016
0.147 -16.552  19.419  39.782
0.131 -15.753  28.316  54.123
0.060  -1.356  39.244  47.000
0.049  -1.375  41.621  31.713
0.044 -21.134  31.190  48.208
0.033   8.150  38.807  33.430
0.024  11.730  25.463  34.005
0.024  -2.724  25.515  31.415
0.023   1.233  33.699  52.720
0.022  -9.155  42.029  44.799
0.015  -6.000  35.081  32.203
0.015 -12.073  21.097  51.094
0.010  -7.845  28.828  57.069
>1btw
0.893  44.437  -1.144  27.762
0.285  50.520   0.990  35.947
0.112  54.502   5.527  14.966
0.043  49.134  14.991  40.617
0.040  40.582   6.417  12.408
0.036  64.264  10.684  34.014
0.020  54.788   8.745  39.380
0.017  39.293   6.252  27.984
0.014  44.243   6.583  36.830
0.014  36.060  -2.401  25.717
0.013  58.774   2.325  36.469
0.011  51.293  -4.707  30.041
0.010  45.955  -2.489  19.334
>1btx
0.834  29.045  15.404  18.626
0.391  34.811  15.095  27.159
0.062  35.905  18.043  35.580
0.051  16.867  27.294  12.225
0.023  25.297  13.547  25.619
0.018  12.973  14.397  30.521
0.014  18.729  14.553  37.022
0.013  34.138  27.099  13.261
0.012  19.323  13.615  15.928
0.012  26.731  32.163  21.392
0.011  33.669  28.739  38.578
>1bty
0.780  29.640  14.696  19.416
0.363  34.973  14.850  27.600
0.085  35.593  17.731  35.388
0.051  36.565  27.950  34.858
0.025  29.485  32.194  20.108
0.023  19.637  15.084  13.469
0.021  24.845  13.403  26.233
0.019  18.470  24.708  10.439
0.017  32.454  23.254  13.121
0.014  10.732  19.640  20.222
0.013  17.091  10.895  27.180
0.012  30.225  24.806  41.068
0.011  38.629  23.917  18.321
0.011  28.788  21.956   5.754
0.011  29.341  20.560  29.177
>1bu4
0.879  19.811  18.358  10.248
0.078  16.921  20.859  17.535
0.062  14.387  27.173  12.617
0.061   8.053  17.091  23.508
0.016  15.289   9.034  12.480
0.013   7.554  21.972  14.334
0.011  12.894  18.383   3.591
0.011  14.657  13.273  19.444
>1bu5
0.981  16.386   8.352   9.823
0.970  59.864  16.561  32.894
0.030  64.669  10.486  35.417
0.018  17.261  16.190  11.450
0.014  71.959  18.631  35.812
0.012  58.633   8.527  41.445
0.011  26.528   3.151   0.212
>1buc
0.872  72.629   9.866  99.444
0.742  37.311  12.670 131.012
0.465  73.092  -2.365 127.725
0.385  67.259   7.272  93.868
0.278  35.437   0.262 100.515
0.263  63.460  36.586  89.680
0.243  42.357   9.330 136.277
0.197  53.773   9.041 115.199
0.135  61.137  23.190 122.169
0.117  57.613  -0.230 134.605
0.110  41.133  29.812 126.065
0.108  74.026   3.170 136.368
0.108  48.961  24.024 106.902
0.091  49.087   5.213 146.191
0.087  25.877  22.429 127.415
0.086  51.523  32.690 140.849
0.081  35.945   6.628  93.537
0.060  87.489  20.564 100.201
0.053  62.386   5.671  84.142
0.051  71.194  25.678 105.385
>1bul
0.953  18.738  16.062   9.201
0.075  10.123  23.172  20.800
0.074  29.396  25.040  26.056
0.049  32.446   3.689  20.005
0.044  24.080  28.562  12.377
0.035  34.391  -3.521  10.030
0.028  15.661  26.583  10.031
0.023  14.107  22.540  29.197
0.015  24.616  21.638   4.112
0.011  33.121 -13.740  10.275
0.010  18.678   2.646  26.389
>1bup
0.962  19.616  32.951  17.318
0.062   8.500  33.740  24.525
0.028  13.840  27.821  22.149
0.028  20.182  22.115  25.042
0.028  25.569  13.171  10.816
0.015  13.836  39.301  14.847
>1bv7
0.836 -10.127  15.840  30.617
0.043  -1.213  26.952  47.314
0.033 -23.601  14.612   9.897
0.011 -10.313  20.266  40.815
0.010 -15.171  21.398  10.939
>1bv9
0.756  -9.325  16.352  29.236
0.015  -9.488   5.916  14.502
0.013  -4.184  34.671  36.899
0.011  -1.485  26.803  47.473
>1bvc
0.975   0.408   4.279   1.889
0.027  -0.597  15.378  20.922
0.016  10.104   5.136  26.989
>1bvd
0.979   6.360  18.021  28.674
0.111 -10.499  34.186  44.070
0.029   5.506  29.784  50.141
>1bvi
0.865  19.470  29.460  51.272
0.859  51.365  46.568  43.920
0.825  -1.575   4.251  77.824
0.824  21.027  35.666  76.950
0.148  25.318  24.945  82.359
0.147  47.490  35.171  49.662
0.114  18.612  22.912  57.353
0.105  24.092  33.265  84.075
0.081  10.691  10.433  74.174
0.064  25.594  35.148  56.297
0.064   7.718  20.703  61.715
0.059  -0.675   5.608  86.619
0.044  31.642  31.400  67.429
0.044  13.723  21.532  86.245
0.038  22.968  19.500  42.468
0.035  17.799  28.287  84.002
0.034  -5.927  -5.422  91.364
0.032   8.247   7.558  93.273
0.030  43.824  39.237  33.603
0.026  -0.779   0.865  95.249
>1bvv
0.864  35.540  23.857  37.096
0.625  34.374  16.233  31.681
0.126  18.654  32.175  31.375
0.051  38.697  38.107  18.864
0.029  45.644  14.467  26.939
0.025  39.631  36.825  29.700
0.023  48.150  21.915  24.311
0.022  22.431  13.434  22.503
0.021  16.754  21.042  20.732
0.019  35.475  24.358  14.428
0.018  27.678  17.357  17.678
0.017  34.400  28.768  28.299
0.015  34.161  17.841  22.352
0.012  42.370  29.269  17.382
>1bvy
0.996   9.544  48.801  74.945
0.985   9.765  42.712 137.327
0.929  14.893  66.218  68.459
0.717  19.186  56.913  69.830
0.366  15.216  41.374  72.866
0.226   2.955  28.962 138.387
0.203   7.704  61.576  75.226
0.157  -0.881  48.773 143.132
0.152  14.978  57.350 111.422
0.137   4.265  36.901 136.164
0.110   6.807  51.065  82.439
0.074  20.219  34.546  71.336
0.073  15.628  61.674  81.390
0.057  -1.103  67.541 115.155
0.053  17.915  68.000 103.390
0.052  10.191  29.970 149.706
0.049   1.954  56.919 132.687
0.044  11.539  34.602  61.564
0.043   7.574  53.869  68.371
0.042  -6.476  46.790  95.391
>1bw9
0.925  22.280  48.734 -18.946
0.911  19.188  38.719  46.562
0.781  14.299  42.749 -14.557
0.693  17.701  33.770  36.004
0.208  26.047  32.673 -21.864
0.181  11.609  47.974  50.316
0.161  21.156  22.537  47.380
0.145  26.979  57.739 -13.487
0.135  26.054  29.184  48.890
0.121  26.855  41.508  41.413
0.119  15.033  50.366  -5.992
0.096  38.886  32.051 -13.708
0.084  12.197  40.291  36.136
0.054  19.082  28.514 -21.262
0.048  16.075  47.220 -30.061
0.037  38.254  34.836  41.119
0.035  21.166  43.088 -25.306
0.029  15.696  29.704  24.255
0.028   9.000  21.384  58.310
0.026  14.294  52.079 -23.682
>1bwa
0.809  -9.783  16.312  27.661
0.058 -24.658  14.878  10.256
0.019  -0.703  26.664  47.049
0.018 -10.897  24.595  45.385
0.010 -11.297  16.487  35.689
>1bwb
0.797  -9.887  16.522  26.063
0.074  -0.455  30.191  45.470
0.012 -11.620  13.832  33.800
0.011 -24.520  15.167  10.082
>1bwc
0.502  29.766  45.966   2.287
0.375  28.800  75.550 -12.715
0.339  15.271  58.421   0.382
0.335  42.457  74.989  -3.829
0.167  13.541  74.382  -4.602
0.154  46.835  67.297   3.354
0.119  32.142  72.640  -5.315
0.104  32.975  38.517   1.320
0.080  24.196  51.166  23.695
0.051  27.881  57.699  11.084
0.038  22.586  74.695  -5.444
0.037  22.211  64.696  22.738
0.031   7.525  60.976  -1.209
0.022   4.784  58.064  32.579
0.022  38.997  69.266   2.740
0.021  36.425  67.020  13.609
0.017  30.210  83.494 -13.085
0.017  21.177  60.564   5.574
0.016  32.254  38.006  -8.694
0.015  23.284  53.310   2.428
>1bwk
0.932  31.906  64.041  20.749
0.175  33.606  73.739  20.111
0.145  15.787  67.756  19.272
0.132  36.254  87.124  23.792
0.066  20.677  58.915  14.721
0.050  32.592  81.392  17.975
0.011  59.255  77.095  20.241
>1bws
0.966  68.771  10.808  25.659
0.452  54.009  16.229  25.793
0.452  46.655  23.760  23.288
0.227  59.438  20.967  21.708
0.140  47.884  14.745  34.692
0.052  50.260  31.738  23.214
0.032  49.143  16.873  19.026
0.025  45.787   6.353  34.585
0.024  63.505  24.621  28.132
0.014  49.396   9.828  24.341
0.014  74.419  -4.734  17.385
0.012  60.691  10.980  25.154
0.011  66.141  -9.583  19.314
>1bx0
0.873  12.318  -1.646  15.001
0.761  25.943   0.218   6.961
0.235  27.113   9.625  12.816
0.032  42.132  -2.445  20.961
0.029  33.021  10.675   5.624
0.013  37.448   7.553  22.706
0.012  33.532  -2.485  23.873
0.012  18.700  -2.467   9.432
0.012  29.759  -3.202  -0.544
>1bx1
0.849  11.853  -1.435  15.587
0.843  25.681  -0.025   6.970
0.055  25.461   7.903  11.075
0.040  42.095  -2.577  20.831
0.029  33.513  10.626   5.483
0.013  34.120  -1.845  24.517
0.013  37.418   7.671  22.817
0.012  28.085   0.412  -1.351
0.011  19.143  -4.083  10.750
>1bx3
0.974  24.244  24.469  28.567
0.496  37.996  36.224  29.312
0.417  25.190   4.700  49.615
0.351  32.137  21.627  26.892
0.264  38.244  21.835  16.391
0.179  38.056  27.866  35.344
0.114  14.789  40.179  29.218
0.088  31.765  -0.549  49.208
0.070  15.370  30.722  39.223
0.068  56.213   6.746  33.190
0.061   6.985  25.842  11.516
0.059  -2.394  13.203  61.808
0.054  -4.527   3.150  38.437
0.048  42.547  -0.552  30.381
0.045   7.575   1.886  45.577
0.045  61.266  20.101  42.346
0.041  14.108  25.128   0.547
0.034  15.525  37.425   5.469
0.032  13.843   0.147  28.526
0.031  48.652  13.083  54.374
>1bx4
0.940  41.386  13.983  36.240
0.438  46.311  24.116  49.307
0.139  45.871  17.051  44.676
0.017  29.956  24.955  39.077
0.015  38.849  26.176  30.548
>1bx6
0.864  10.506  41.582  16.653
0.219  19.902  56.305  37.504
0.171   5.140  47.383  13.390
0.066   9.109  59.284  37.069
0.049  16.807  41.752  42.578
0.041  23.991  38.108  18.697
0.035  -0.204  55.161  18.368
0.027   8.832  41.522   4.760
0.021  -3.903  33.946  36.747
0.021  13.058  31.415  35.731
0.013   2.747  41.120  23.462
0.013  20.350  45.629  25.299
>1bxg
0.931   2.401  18.203 -10.131
0.920  38.553  -8.608  20.019
0.638  29.722 -12.946  18.412
0.530   1.252   8.173  -6.699
0.203  43.800 -18.242  31.826
0.138  26.221  12.228   9.252
0.138  43.564  -5.692   5.757
0.115  29.966  -6.320  26.562
0.089  -4.002  22.275 -20.020
0.086  32.920   0.015  22.419
0.068  31.211 -22.593  20.830
0.065  -6.885   7.565 -12.026
0.059  45.644  -3.437  24.283
0.057  31.930 -12.494   0.318
0.048  14.860  14.473 -13.380
0.043   5.590   9.913 -13.726
0.041  10.233  17.128  -7.104
0.036  18.632   8.802   9.964
0.030  55.639 -13.547   4.322
0.027  39.434 -28.045  22.944
>1bxk
0.974  18.073  24.124  14.824
0.968  42.415  42.940  28.626
0.358  35.185  51.413  28.580
0.354  10.505  26.900  20.687
0.177  32.430  63.989  18.022
0.172   2.139  22.058  34.884
0.159  -2.299  38.707  23.556
0.082  28.549  61.503  36.694
0.058   6.049  22.615  26.953
0.046  36.808  74.830  18.047
0.045  38.727  59.395  20.030
0.037  56.274  79.896  17.841
0.032  -3.354  30.223  18.879
0.029   9.646  18.724  18.666
0.029  18.800  25.998  28.744
0.022  30.107  55.090  23.454
0.021  -0.933  34.221  10.643
0.021   5.542  31.372  25.361
0.021  51.386  40.251  27.966
0.019  52.582  49.046  21.036
>1bxm
0.813  11.295  10.592  26.356
0.042  11.272   7.438  18.486
>1bxo
0.944  22.687  10.723  19.907
0.062  30.158  24.204  17.999
0.043   9.572   7.606  26.281
0.034  16.749  11.522  25.570
0.019  21.539  20.440  27.606
0.019  12.742   5.018  19.280
>1bxq
0.890  21.999  10.986  20.086
0.036  28.615  22.568  18.369
0.026  14.255   5.496  19.997
0.023  21.366  20.222  27.357
0.020  11.212  15.625  27.842
0.011  23.697   4.266  14.248
0.010  40.234   5.375  23.197
>1bxs
0.843  61.747  73.041  67.575
0.831  31.978  18.698  56.521
0.788  62.029  22.445  34.686
0.769  30.748  76.906  47.037
0.595  50.836  51.395  50.681
0.555  31.232  26.760  62.626
0.549  63.232  58.993  70.291
0.547  43.026  49.300  52.592
0.506  30.084  66.611  40.770
0.459  63.100  36.301  32.541
0.424  49.032  43.271  51.981
0.295  32.838  15.114  49.051
0.248  26.796  46.938  51.941
0.225  31.954  81.642  54.056
0.205  52.400  41.193  60.029
0.187  42.118  42.825  47.933
0.184  53.270  25.311  61.062
0.168  25.799  87.159  21.092
0.145  53.956  52.680  37.280
0.145  67.230  48.004  48.622
>1byd
0.728  -0.849  31.111  31.656
0.432   2.328  30.303  22.721
0.110   3.181  46.171  14.017
0.050 -13.348  48.197   8.714
0.046  13.627  49.904  13.439
0.027   3.543  53.217  19.633
0.024  24.331  37.018  40.939
0.022  11.442  20.639  41.797
0.020  -3.663  26.756  11.018
0.018   6.137  24.863  28.521
0.017  22.319  18.709  41.111
0.014  17.275  40.165  44.501
0.010   7.774  45.295  42.082
>1byg
0.799  27.158  46.338  10.181
0.079  12.780  35.923  31.088
0.057  19.393  43.117   5.631
0.041  17.253  31.713  17.267
0.034  21.766  38.641  14.271
0.022  24.300  53.304  27.995
0.022  12.841  47.765  32.248
0.021  15.054  29.415  25.153
0.013  10.993  56.173  11.347
0.012  33.874  59.791   4.608
0.011  14.600  56.063  23.358
0.011   8.405  33.723  23.612
0.011   2.280  29.242  26.606
0.010  14.863  35.419   9.220
0.010  25.467  54.341   4.934
>1byq
0.943  40.818 -44.503  60.306
0.485  21.198 -54.755  70.815
0.327  39.202 -49.342  67.555
0.031  31.786 -44.851  74.750
0.028  32.498 -49.751  52.553
0.028  39.646 -31.236  55.645
0.016  30.396 -37.907  52.912
0.013  28.452 -54.584  78.386
0.012  36.752 -41.087  69.079
0.011  38.857 -35.054  63.564
0.010  36.351 -53.593  46.686
>1byu
0.983  21.344 -11.463   8.776
0.982   3.666  37.415  23.051
0.119   2.843  31.333  37.414
0.081  -3.351  39.501  29.432
0.075  26.646  -0.082  -9.066
0.045 -12.678  24.644  26.518
0.040  -7.736  37.959  36.045
0.036  35.759  -5.394  10.890
0.023   4.894  39.882  30.628
0.020  27.638 -13.315  -0.168
0.020   7.129  13.180  19.575
0.019  18.905  26.220  31.942
0.019  11.179  22.092  35.122
0.017  14.536  10.046  12.163
0.016  -8.754  24.928   7.370
0.015  18.985   6.201 -11.352
0.014  13.394  20.836  18.153
0.014   4.491  46.476  25.924
0.014  23.599 -18.959  11.695
0.013  32.885   4.175  18.117
>1bzj
0.947  44.903  14.889   4.422
0.016  46.205  31.636  22.593
0.014  23.992   9.296  17.125
0.013  50.118   7.679   5.242
0.013  26.076  16.108   9.213
0.012  32.772  17.526   3.243
0.011  31.449  -2.010  11.950
>1bzl
0.887  36.913   4.839 -25.531
0.817  49.623   2.092  25.308
0.667  28.563   6.463 -15.649
0.657  67.019   5.240  17.814
0.510  31.382   3.911  -1.525
0.483  43.005  18.731 -16.054
0.461  56.676   2.733  16.713
0.382  19.169  10.378 -18.783
0.369  45.169  -2.002   2.992
0.323  53.976   1.796   1.942
0.212  39.964   0.387  -5.504
0.178  36.403   9.460 -17.790
0.133  45.557  16.909  16.574
0.091  22.925  10.919  -7.914
0.089  63.289   7.010   7.125
0.075  49.312   6.971  18.255
0.073  31.862  30.177   9.508
0.058  59.127  24.342  -8.058
0.043  47.813  27.417 -14.388
0.043  55.032 -14.992  -4.297
>1bzm
0.846  35.829  16.810 -17.563
0.080  46.369  24.619 -11.127
0.052  42.431  18.539 -23.324
0.051  34.609   8.359 -23.499
0.031  48.532  21.660 -18.283
0.022  45.699  22.625  -2.924
>1bzs
0.917  26.103  57.140  49.853
0.272  13.214  68.971  55.931
0.089  22.782  59.616  57.220
0.038  29.246  65.251  47.587
0.024  10.644  61.627  61.902
0.023  25.034  49.036  61.065
0.020  23.460  72.010  54.427
0.015  15.716  71.573  48.305
0.011   5.120  56.081  47.005
>1bzy
0.973   8.283  85.616  43.317
0.972  -1.747 117.751  86.318
0.955   6.780  88.367  87.523
0.955   3.631 115.282  40.660
0.368   4.983 107.274  63.940
0.335   4.342  96.562  64.945
0.232   1.263 104.812  93.386
0.174   8.337 100.752  31.971
0.169  -1.425 101.973  66.342
0.152  11.674 101.968  65.565
0.086   7.821  92.935  39.244
0.076 -11.895  86.322  91.449
0.063 -11.336  91.698  43.605
0.060  24.673 109.199  44.044
0.055  15.047  79.322  65.287
0.054   2.249 111.020  28.590
0.053  13.421  97.782  93.363
0.043 -18.422 103.886  83.971
0.042 -12.635 114.854  52.527
0.041  12.810 114.322  36.375
>1c0f
0.797  22.780   9.455  72.753
0.664  21.702   1.903  70.026
0.493  23.410  12.629  36.280
0.343  23.134  -7.378  53.417
0.231  36.170   1.283  48.718
0.157  31.910  -9.269  46.129
0.138  26.218  13.715  45.869
0.045  38.025  13.740  34.971
0.038  31.836   5.867  29.439
0.035  22.443  -5.436  63.079
0.035  23.069  13.190  28.106
0.033  35.616  15.580  42.738
0.031  33.263  28.624  89.925
0.026  17.478   7.157  82.884
0.023  18.483 -11.513  47.342
0.020  34.185  10.097  50.111
0.019  22.983  24.095  93.035
0.019  39.447  14.170  84.904
0.018  47.781  -0.308  60.100
0.018  11.995   7.769  49.307
>1c0g
0.806  21.715   5.852  69.928
0.512  23.198  10.003  32.416
0.461  22.897  -8.354  52.193
0.392  23.320  13.738  41.461
0.231  31.771 -10.142  45.400
0.221  35.863  -0.057  47.580
0.057  31.537   5.053  28.317
0.055  27.336  10.911  48.699
0.049  32.878  28.197  88.668
0.043  37.960  12.569  33.937
0.042  40.632  13.721  84.452
0.033  18.959  -2.519  68.736
0.032  35.712  23.520  73.393
0.028  11.787   9.356  49.653
0.028  22.012   2.508  29.155
0.028  18.828   8.384  77.504
0.027  22.248  23.638  92.138
0.027  22.727  -6.612  62.098
0.026  22.510 -12.965  44.234
0.025  25.311  12.562  73.152
>1c0i
0.401  36.069 122.080  20.613
0.121  32.197 126.356  26.941
0.092  30.889 134.974  37.229
0.033  39.993 118.788   5.599
0.025  32.349 117.422  31.814
0.022  27.725 106.048  13.184
0.016  35.386 135.273  20.377
0.016  36.120 131.041   0.443
0.015  12.420 134.672  51.978
0.013  32.903 137.007  59.504
0.013  48.120 127.092  20.418
0.012  41.232 118.915  14.217
0.012  22.147 143.474  33.055
>1c0k
0.163  30.465 136.902  38.925
0.104  32.200 128.306  25.444
0.075  40.109 118.967   6.056
0.046  31.839 118.326  32.658
0.042  12.762 134.773  52.131
0.037  36.955 121.131  20.997
0.023  27.615 105.200  14.206
0.022  32.759 137.840  21.309
0.019  28.602 119.747   4.725
0.019  22.879 142.946  31.510
0.014  32.775 136.737  59.541
0.012  47.664 127.811  20.889
0.010  41.084 119.683  13.987
>1c0l
0.230  36.928 119.608  20.435
0.152  32.555 126.056  23.999
0.115  30.395 134.462  37.062
0.052  17.740 141.485  46.393
0.049  39.852 118.413   5.682
0.034  31.985 117.352  31.459
0.026  27.635 105.724  13.751
0.019  42.310 118.060  13.490
0.019  44.381 122.794  21.044
0.018  21.084 142.749  32.530
0.018  32.777 136.466  59.664
0.016  28.764 119.350   4.754
0.016  12.595 134.556  52.135
0.016  35.098 135.361  20.456
>1c14
0.971 -13.899  42.422 154.961
0.963   8.434  17.436 140.157
0.209  -5.999  44.856 154.515
0.106   4.331  22.721 133.834
0.054   4.745  49.785 152.788
0.047   1.791  31.719 125.555
0.035  10.642  31.029 129.101
0.020  -4.804  52.323 146.631
0.019   2.572  16.056 145.857
0.017  18.677  29.199 131.891
0.014  -5.892  37.278 158.659
0.013  -6.019  52.357 157.621
0.012 -34.788  46.595 146.196
0.010   7.810  18.112 127.283
>1c1b
0.972  -1.187 -34.017  25.819
0.528  39.666  16.131   5.631
0.461   5.005 -37.738  53.841
0.326  16.776 -20.126  -0.887
0.316  12.618  -2.211  18.648
0.264  35.865   3.459   0.497
0.237  29.877 -46.769  14.294
0.233  45.495  -9.462   9.922
0.223  -1.935 -16.200   7.254
0.194  38.600 -34.686   5.311
0.187  -3.993 -19.001  17.930
0.185  22.580  -5.030  14.334
0.154  37.605  17.307  13.416
0.113  30.383 -25.536  19.402
0.105  37.368 -32.878  17.314
0.102  12.801 -26.471  59.917
0.102  18.726 -34.787  29.703
0.101  42.609 -33.151  -1.442
0.087  -1.111 -44.034  44.490
0.082  18.290 -42.671  31.678
>1c1c
0.970  -0.883 -32.721  25.152
0.433  35.409   3.551  -0.386
0.408  36.470 -34.827   6.085
0.397  30.898 -46.700  16.903
0.365  16.388 -18.647  -1.673
0.353  35.240  19.194  10.593
0.352  18.167   2.177  16.761
0.329   2.949 -38.595  53.454
0.323  45.184  -9.103  10.311
0.286  46.004 -37.232  20.293
0.279  26.629 -14.819  -2.642
0.185   5.903 -25.599  70.311
0.176  27.855 -25.373  19.226
0.153  23.725  18.025  -7.482
0.149  42.870 -27.770  -1.598
0.143   9.069 -25.861  60.132
0.142  24.224  -2.606   2.064
0.141  16.189 -34.092  24.659
0.120  50.787 -12.152   4.657
0.115  12.601 -29.670   6.662
>1c1d
0.912  19.521  37.754  45.645
0.881  20.874  47.190 -17.467
0.749  14.456  42.789 -14.748
0.683  18.152  33.666  35.733
0.210  26.582  58.218 -13.371
0.179  26.168  33.197 -21.986
0.148  20.924  22.542  47.734
0.143  30.872  40.639  42.364
0.120  15.404  48.802  49.591
0.080  16.561  48.038  -3.415
0.079  25.958  31.032  48.150
0.066  11.213  40.841  35.540
0.063  16.364  47.090 -29.490
0.038  20.617  25.904  40.369
0.036  39.479  32.943 -15.494
0.034  11.373  52.929  -8.438
0.034  19.004  38.152 -23.632
0.027   4.947  38.514  -9.647
0.026  15.730  29.936  23.908
0.026   9.246  31.403  46.289
>1c1e
0.967  15.775 -14.885  51.180
0.337  -2.744  32.137  60.014
0.111  -4.344  13.527  81.915
0.098  21.955 -18.907  54.515
0.081   2.211  14.629  67.117
0.080   0.832  -1.862  62.378
0.053  -5.766   4.712  65.667
0.051   8.270  29.018  65.216
0.048 -12.124  23.525  77.908
0.046   0.117  -7.376  55.186
0.039  15.903 -10.522  65.555
0.035 -21.211  25.213  70.767
0.034  -0.234  -1.662  73.511
0.034  31.872 -14.982  63.241
0.029  22.072 -16.075  46.153
0.028   9.538 -12.972  71.087
0.026   2.035  24.319  60.883
0.025   8.835  12.556  57.075
0.025  -0.816  20.402  86.969
0.023  -9.041  32.477  71.350
>1c1n
0.851  45.146  19.465  51.982
0.488  49.043  22.207  43.600
0.120  33.460   7.370  54.699
0.094  55.934  14.378  49.060
0.033  52.464  20.935  35.475
0.031  43.417   3.615  45.669
0.019  35.639  25.205  47.427
0.016  27.021  14.250  49.754
0.016  35.029  24.772  38.021
0.015  38.101  22.917  56.600
0.014  52.578  10.956  29.814
0.012  42.242  24.285  33.343
0.011  51.002   7.166  53.109
0.011  42.708   7.616  60.970
0.010  35.076  15.505  50.808
>1c1q
0.884  45.273  19.799  51.512
0.368  48.940  22.190  43.742
0.171  33.123   7.423  54.659
0.064  55.474  13.011  48.806
0.030  43.161   3.542  45.918
0.030  52.477  21.023  35.506
0.026  35.690  25.114  46.927
0.022  28.099  13.700  51.163
0.020  38.178  22.864  56.701
0.017  34.713  24.791  38.733
0.017  52.971  11.301  31.055
0.014  55.560  17.757  42.243
0.013  36.253  16.158  51.187
>1c1r
0.921  45.338  19.634  51.640
0.400  49.277  22.299  43.651
0.146  34.052   6.492  54.525
0.076  55.776  14.339  49.342
0.042  52.616  21.043  35.151
0.018  27.855  16.008  51.192
0.018  35.797  25.266  47.463
0.016  35.492  15.866  55.250
0.016  43.988   3.418  45.598
0.015  43.132   7.490  61.288
0.013  34.887  24.799  38.949
0.012  53.068  12.119  30.643
>1c1t
0.874  45.266  19.818  51.654
0.291  49.131  22.430  43.466
0.161  33.095   7.751  54.692
0.086  56.041  13.822  49.323
0.036  52.541  21.078  35.518
0.026  43.308   3.609  45.774
0.024  35.350  24.694  40.234
0.022  38.695  21.768  56.366
0.021  52.248   9.090  29.503
0.017  47.954  14.374  45.867
0.014  34.816  20.141  47.871
0.011  28.129  16.082  51.102
0.010  44.179  24.236  35.901
>1c1u
0.889  13.820 -11.905  21.653
0.058  27.507  -2.599  31.550
0.040  13.356  16.466  24.801
0.021  29.816  -0.195  18.845
0.018  21.493 -13.144  23.839
0.017  20.334 -12.540  14.312
0.015  -1.048  11.391  30.725
0.014  11.149  13.868  33.340
0.014   1.252   4.442  11.171
0.013  29.095  -8.636  22.953
0.012  24.538   4.900  30.121
0.010  22.860  14.609  21.863
>1c1v
0.906  14.548 -12.055  21.234
0.041  27.764  -2.617  31.752
0.024  29.864  -1.254  19.031
0.020  15.360  13.080  31.027
0.019  21.256 -13.039  25.732
0.014   1.403   2.785   7.791
0.012  21.535 -13.892  16.445
0.011  -0.244  -5.153  25.303
0.010  19.115   3.279  34.636
0.010  23.060  14.505  21.832
>1c1w
0.877  14.845 -12.219  20.984
0.081  27.590  -2.886  31.793
0.017  12.802  14.374  29.849
0.016  22.094 -13.170  24.503
0.016  -0.262  -4.991  25.374
0.012  18.616   4.779  34.745
0.012  16.187   4.592  -0.624
0.012  -1.939  11.041  30.618
0.012  29.780  -1.391  19.145
>1c1x
0.916  19.111  37.998  45.983
0.896  21.978  47.368 -18.497
0.777  14.365  42.593 -14.466
0.682  18.186  34.771  38.391
0.172  26.818  30.607  48.805
0.165  25.919  56.514 -12.344
0.153  31.930  40.037  43.174
0.116  20.244  22.117  49.792
0.083  15.880  47.558 -28.814
0.081  14.571  47.422  48.853
0.077  15.454  42.938  33.046
0.074  26.974  32.042 -21.958
0.053  14.501  50.327  -5.939
0.048  16.383  32.495  24.329
0.044  22.856  38.979  55.072
0.043  10.333  51.919 -14.554
0.039   9.245  21.336  58.280
0.039  37.832  31.428 -15.221
0.035  19.131  29.019 -21.788
0.030   8.894  39.676  36.298
>1c1y
0.989  -1.789  25.538  24.782
0.320   3.589   7.854  42.275
0.083  12.671  15.698  37.213
0.054   5.734  15.539  47.097
0.020   6.108  23.713  44.601
0.019   6.659   9.051  52.508
0.016  19.917  19.773  19.006
0.013  -3.768  20.931  35.105
0.013   1.740  11.274  60.148
0.013 -13.285  12.775  44.609
>1c22
0.952  22.359 -13.101   8.514
0.711  25.799  -9.436  20.884
0.025  12.251   4.070  17.707
0.016  17.152  -0.473  23.467
>1c23
0.977  20.933 -13.130   7.551
0.428  25.752  -9.217  19.912
0.013  16.849  -6.240   2.842
0.013  26.701 -19.763  13.034
>1c24
0.967  21.643 -13.936   8.306
0.529  26.004  -9.311  20.020
0.014  27.081  -7.408  11.859
0.014  11.725   4.132  16.805
0.013  16.911  -0.293  23.218
0.011  17.910  -4.154   4.122
>1c27
0.970  21.540 -13.489   7.964
0.635  25.937  -9.151  20.011
0.018  11.937   4.381  16.867
0.014  26.653  -7.837  11.958
0.010  26.313 -22.589   9.355
>1c29
0.985  78.381  16.032  11.237
0.973  48.220  28.268  12.673
0.191  39.145  20.648  28.589
0.179  49.435  17.334  19.752
0.087  85.922  15.187   5.097
0.049  65.343  32.325  17.273
0.049  31.175  20.350  15.275
0.038  51.744  23.390   3.706
0.036  84.543  10.570  14.041
0.035  71.264   0.461  22.251
0.017  90.001   5.328  -0.102
0.016  96.686  10.093   4.007
0.015  83.484  25.716  14.920
0.015  84.220  14.989  -2.750
0.015  33.178  15.129  33.757
0.015  90.247   5.540  29.479
0.015  44.277  24.513  19.198
0.012  78.847  -3.719   5.889
0.012 107.462  -0.183  24.757
0.012  88.482  18.054  28.850
>1c2d
0.867  45.008  19.883  51.560
0.360  48.822  22.168  44.105
0.068  55.258  11.012  49.759
0.067  32.773   8.163  55.172
0.040  52.237  20.706  35.605
0.040  43.534   3.699  45.532
0.030  37.738  23.015  56.344
0.027  35.575  25.139  47.181
0.023  51.696  11.132  29.850
0.019  26.770  14.738  49.371
0.013  35.206  24.550  38.301
0.011  53.596  19.849  51.433
0.010  48.348  11.454  55.544
>1c2e
0.870  45.573  19.728  51.546
0.273  49.193  22.486  43.665
0.171  55.799  14.254  49.245
0.064  33.612   7.512  55.244
0.042  52.527  20.956  35.522
0.036  39.130  23.001  55.359
0.019  35.746  25.414  47.069
0.014  44.020   3.508  45.422
0.013  48.369  11.572  55.564
0.012  43.215   7.552  61.264
0.012  27.974  16.493  51.176
>1c2h
0.911  45.278  19.905  51.577
0.228  50.088  22.035  42.457
0.146  56.030  13.922  49.124
0.052  33.936   6.070  54.734
0.030  38.284  22.837  56.532
0.024  51.437  18.187  30.612
0.022  43.451   3.430  45.753
0.021  35.624  25.407  47.458
0.013  27.560  16.668  51.164
0.011  55.123  16.042  39.820
>1c2i
0.895  44.894  20.191  51.923
0.227  50.188  22.080  42.608
0.124  55.940  14.012  49.224
0.084  33.036   8.182  54.902
0.022  43.124   3.429  45.831
0.021  38.519  22.641  56.566
0.018  35.630  25.426  47.436
0.018  52.917  21.095  34.446
0.013  26.935  14.224  49.489
0.012  50.019  14.351  27.848
0.012  47.177  14.633  46.546
0.011  55.308  15.807  40.198
0.011  39.091  23.927  29.901
>1c2j
0.882  44.970  19.991  51.429
0.159  50.177  22.123  42.328
0.084  55.874  14.200  49.196
0.039  33.177   8.535  55.049
0.027  50.002  17.824  29.896
0.023  38.772  22.799  56.980
0.022  43.477   3.516  45.817
0.014  32.942  25.657  44.422
0.013  55.228  15.972  39.606
>1c2k
0.878  45.243  19.973  52.089
0.128  48.926  22.624  43.290
0.106  52.057  10.899  29.440
0.045  55.823  14.528  48.744
0.041  32.829   8.514  54.876
0.031  32.205  18.884  52.621
0.028  53.279  18.245  37.321
0.020  26.500  15.666  47.647
0.019  47.698  15.185  46.089
0.019  41.203  22.257  45.446
0.018  37.231  23.868  30.153
0.015  54.128   8.943  37.812
0.015  35.527  24.525  39.103
0.011  43.402   3.601  45.714
0.010  41.545   4.461  37.936
>1c2t
0.801  11.732   2.925  23.601
0.778  40.029  21.130   1.585
0.724  44.417  22.538  -6.954
0.345  20.094   3.496  22.569
0.079  44.913  14.420  -5.803
0.076   6.122  -0.484  28.319
0.040   9.833  11.763  25.892
0.032  47.022  42.257   2.438
0.032  46.003  41.884  -9.999
0.031  46.348  23.242 -14.793
0.030  15.639 -13.910  32.978
0.026  21.501  -2.434  34.872
0.018  37.773  38.119 -16.158
0.013   4.290   6.967  32.080
0.011  46.739  24.887   5.418
>1c3b
0.864  22.597   6.158  20.110
0.819  77.889   4.073  26.671
0.771  51.718   4.892  25.069
0.378  74.074   7.728  17.937
0.208  74.163  19.801  31.344
0.202  86.741 -18.366  18.195
0.164  72.330   5.043  44.245
0.115  80.004  -2.517  39.618
0.114  29.941   9.345  26.883
0.104  31.101  20.616  12.507
0.077  68.443  14.881  27.658
0.065  23.053  -5.044   5.173
0.061  32.531   2.930   1.365
0.057  18.039   1.778  10.896
0.038  22.983  11.416   7.604
0.032  59.715  -8.468  18.519
0.028  93.858  -7.303  26.212
0.027  82.975   2.983  33.639
0.025  25.032  13.748  18.240
0.024  14.457  10.743  25.020
>1c3e
0.803  11.800   2.921  23.554
0.788  40.078  21.098   1.575
0.715  44.416  22.575  -6.878
0.337  20.062   3.497  22.569
0.082  44.905  14.413  -5.793
0.076   6.137  -0.490  28.393
0.041   9.839  11.742  25.850
0.032  47.280  41.901   2.407
0.025  46.370  22.743 -15.123
0.023  15.788 -13.988  32.951
0.023  21.446  -2.387  34.835
0.018  37.784  38.166 -16.130
0.013   4.288   6.961  32.084
0.010  46.830  24.920   5.446
>1c3j
0.818  17.881  -9.954  16.017
0.074  18.412 -18.594  17.353
0.072  18.378  -7.618   7.799
0.062   0.727 -16.752  -6.396
0.038  16.222  -1.126  17.003
0.037  27.639   3.208   6.297
0.026   7.195 -12.405  10.330
0.026  24.728   2.790  35.877
0.020   2.146  -1.335   1.589
0.019  14.727 -15.535   3.392
0.016  24.492   8.761  26.743
0.015  26.135 -18.643  14.513
0.015  26.830 -13.523  32.769
0.014   9.086  -0.432  12.293
0.013   4.557 -15.464   2.324
0.012   3.768 -26.661  -7.059
>1c3q
0.766  34.338 -14.053  23.179
0.761  44.908 -21.496  21.463
0.726  37.105   2.362  14.259
0.684  30.154   2.430  33.802
0.668  49.576  12.772  13.766
0.618  34.760   2.025  43.199
0.566  29.812   7.298  51.769
0.298  43.539   7.395  13.753
0.193  40.520   2.054  49.714
0.139  16.092 -11.451  46.301
0.106  23.334  10.304  37.005
0.092  43.943  12.258   6.365
0.075  36.995 -19.250  -1.020
0.064  32.969   5.341   0.324
0.064  39.095  19.110  -3.785
0.058  51.820  -2.189  32.843
0.052  33.969 -35.928  16.322
0.052  22.038  22.829  10.620
0.049  54.639 -14.463  -2.684
0.049  48.781  19.085   3.884
>1c3r
0.931  46.646   3.074  81.097
0.903  47.486   3.524 115.012
0.886  48.173   5.863 106.942
0.831  50.048   2.641  88.536
0.572  41.087  -0.606  98.997
0.400  52.544  -0.820 101.925
0.365  52.255  -2.770 118.232
0.306  48.175   9.754  93.085
0.283  57.906  11.586 105.257
0.178  60.018   5.939  89.547
0.150  44.717  10.115  77.734
0.129  43.612  -6.199  93.181
0.103  40.305   6.137 103.556
0.058  58.942   2.325 105.869
0.057  52.042   7.783 100.049
0.052  57.674  28.313 118.069
0.046  72.978  -0.128  75.628
0.045  38.969  15.181  83.400
0.042  49.638  14.556  60.895
0.038  48.197  11.605 115.647
>1c3v
0.826 115.116  45.325  -0.006
0.822 142.283  19.346  24.605
0.791 107.551  52.083  -4.050
0.780 136.011  25.362  21.039
0.135 118.889  47.241  -6.950
0.101 138.535  32.102  25.988
0.073 105.587  58.023 -10.980
0.048 149.355  16.922  30.043
0.047 143.407  31.223   7.120
0.033 117.033  32.317  -8.322
0.025 120.823  53.480  12.165
0.024 139.179  41.589   7.387
0.022 157.602  11.550  21.723
0.022 147.878   8.172  25.531
0.021 137.963  31.344  14.713
0.019 115.481  34.049  28.411
0.017 112.342  41.088  -6.418
0.015 131.725  17.496  22.343
0.015 115.402  55.512 -17.414
0.014 123.152  27.957  30.246
>1c3w
0.954  15.940  42.387   3.839
0.065   7.849  35.721  -6.047
0.025  22.838  22.425  18.392
0.022  10.543  31.090   2.451
0.018  14.560  53.360  12.372
0.018  25.328  32.391   7.125
0.018  23.350  25.433 -10.223
0.016  16.117  23.379   5.876
0.015   8.513  36.280   9.385
0.015   6.717  50.911 -10.396
0.015   9.237  49.384   7.641
0.014  24.466  25.237  10.721
0.013  10.122  27.742  -5.690
0.011  14.462  23.775  14.853
0.011  15.355  47.058  -2.890
>1c3x
0.983   3.786   9.735 -11.573
0.983  12.324 -18.991   0.120
0.963  24.421   7.688  11.760
0.584  13.112  -1.425  -0.910
0.287  10.211 -26.167  16.458
0.193  16.761  35.815   3.773
0.174  14.303  20.925  20.413
0.154  -5.463  10.249 -20.653
0.118 -12.241   0.936  -7.808
0.115  17.638  -1.468   5.776
0.095   1.085  18.056  22.105
0.066  14.149 -33.656   8.626
0.057   0.802 -15.045  25.322
0.049   8.558  18.048 -22.786
0.044  32.378   4.245  11.740
0.040  26.250  18.309  19.874
0.031  13.223 -20.896  -8.604
0.030   8.900 -26.734   8.082
0.029 -11.087 -11.811 -23.465
0.028  12.018   7.527  -1.811
>1c4u
0.938  13.707 -10.961  21.384
0.196  17.825  13.363  23.159
0.053  20.893 -13.327  25.208
0.051   1.609   3.246   8.284
0.045  11.649  13.701  30.481
0.041  27.333  -3.387  32.185
0.025  15.196 -10.908  13.179
0.017  23.590  14.176  12.768
0.015  30.313  -0.025  20.186
0.011  20.549   8.374  31.591
0.010  16.426   3.054  -0.393
>1c4v
0.925  13.989 -11.346  20.568
0.074  11.503  13.332  30.680
0.046  29.998  -1.897  18.712
0.044  17.879  15.180  16.378
0.031  27.040  -2.261  31.168
0.027   1.128   2.624   6.898
0.021  -1.798  -3.244  25.278
0.015  16.689 -10.252  12.557
0.012  22.696 -12.244  23.271
>1c50
0.960  24.606  25.079  29.029
0.600  38.298  36.341  30.543
0.556  32.533  22.973  28.503
0.411  27.997   3.529  50.684
0.188  38.440  26.343  33.231
0.112  -1.946  13.028  62.038
0.110  57.576   8.386  34.620
0.101   8.198  25.023  11.932
0.100  43.288  29.195  72.270
0.097  41.753  -1.655  31.324
0.085  15.446  30.453  40.042
0.081  50.445  14.804  56.788
0.052  23.625  -6.374  37.505
0.051   8.220   1.789  48.056
0.044  14.205  36.185  29.945
0.043  20.485  53.001  26.936
0.043  50.877  22.592  59.283
0.041  17.865   8.992  51.826
0.039  -2.813  14.127  37.063
0.038  13.114  -0.771  30.190
>1c5c
0.936  21.818  15.780 157.726
0.251  40.172  46.757 114.651
0.134  17.416   9.070 158.131
0.099  44.471  49.589 137.545
0.075  22.288  25.282 129.605
0.067  28.680  20.898 131.655
0.067  48.078  39.358 132.904
0.060  19.344  17.757 167.132
0.053  43.695  52.304 128.356
0.034  35.587  35.164 146.244
0.034  48.468  47.305 115.978
0.026  28.096  24.510 141.087
0.025  36.020  33.221 131.142
0.024  53.557  37.894 125.604
0.024  26.305   7.232 161.516
0.021  38.749  23.394 155.667
0.018  17.573  28.245 151.328
0.017  29.984  14.777 153.960
0.016  46.549  37.451 141.563
0.015  26.091  38.446 123.398
>1c5i
0.829  35.044  16.851  32.448
0.792  35.428  23.808  36.520
0.109  18.753  32.110  31.137
0.049  40.924  33.229  16.983
0.030  16.613  21.396  19.532
0.028  48.258  21.638  24.240
0.022  22.448  13.637  22.468
0.018  26.563  20.730  14.573
0.016  35.501  24.340  14.596
0.015  39.477  36.510  29.940
0.012  32.412  19.739  22.077
0.011  43.531  16.618  31.062
0.011  34.359  37.184  21.198
0.010  44.155  25.077  31.102
0.010  35.055  27.971  28.386
>1c5n
0.904  12.821 -11.719  21.688
0.047  28.760  -6.778  30.874
0.023  20.515 -12.548  15.288
0.023  13.281  16.538  24.990
0.020  28.953   0.637  27.149
0.018  21.755 -13.159  23.614
0.015  29.994  -2.292  19.742
0.014  11.327  13.905  33.538
0.014  -1.120  11.355  30.176
0.013   1.439   4.472  10.941
0.013  22.947  14.605  21.605
>1c5o
0.888  14.235 -11.956  20.969
0.047  29.772  -1.692  19.550
0.044  27.685  -2.013  30.731
0.022  20.060 -12.773  15.504
0.021  21.110 -13.652  24.694
0.021  19.063   3.942  34.693
0.014  12.761  14.489  29.837
>1c5p
0.882  45.559  19.770  51.674
0.324  49.072  22.282  43.693
0.105  32.945   7.955  54.775
0.058  55.592  13.568  48.850
0.042  43.585   3.420  45.557
0.027  53.470  18.685  36.841
0.022  53.267  11.322  30.732
0.018  38.393  21.912  56.415
0.017  35.691  25.042  47.502
0.017  27.802  15.960  51.124
0.015  35.014  24.796  38.441
0.012  43.142   7.547  61.059
0.012  50.840   7.466  53.122
0.011  36.094  16.069  51.139
0.010  47.618   5.878  37.403
>1c5q
0.865  45.188  -2.268  27.160
0.370  50.896   1.025  36.389
0.045  41.056   5.925  12.859
0.041  55.282   5.628  15.639
0.032  64.561  10.060  34.215
0.025  58.627   3.254  35.878
0.022  50.339  16.587  41.099
0.014  40.147   4.761  26.567
0.014  51.987   3.487  28.707
0.013  44.237  -3.422  16.221
0.012  36.198  -2.853  26.118
0.012  44.512   6.217  36.949
0.012  52.990  -4.323  21.409
0.010  39.806  13.643  35.588
>1c5r
0.909  45.394  19.484  51.817
0.194  34.537   6.384  55.324
0.176  49.393  22.488  43.561
0.105  56.088  13.489  48.894
0.030  52.373  21.060  35.381
0.030  52.193  10.984  29.734
0.023  35.343  25.309  47.324
0.022  43.357   3.452  45.596
0.019  38.325  23.054  56.628
0.013  35.094  24.854  37.741
0.012  28.217  16.151  51.192
0.012  51.021   7.278  53.051
0.011  42.941   7.695  60.881
0.011  40.790  14.666  56.337
>1c5s
0.916  45.627  19.913  51.543
0.309  49.758  22.254  43.500
0.184  34.880   6.436  55.607
0.072  56.016  13.820  48.983
0.040  52.460  21.101  35.398
0.019  43.644   3.581  45.845
0.018  37.900  23.153  56.203
0.017  35.330  25.197  47.482
0.016  52.094  10.939  29.768
0.013  35.253  24.757  37.380
0.012  28.072  16.073  51.194
0.011  42.431  24.302  33.410
0.011  43.097   7.249  61.473
0.011  51.017   7.525  53.207
0.010  38.252  13.777  55.830
>1c5t
0.917  45.484  19.855  51.969
0.241  49.233  22.425  43.960
0.081  34.362   6.835  55.249
0.060  55.694  13.414  48.707
0.032  52.588  21.230  36.083
0.025  36.259  25.129  48.270
0.020  38.377  22.854  56.560
0.017  43.521   3.526  45.825
0.013  47.263  13.993  46.088
0.011  35.459  24.914  39.552
0.011  51.086   7.479  53.180
0.010  48.917  14.415  27.770
>1c5u
0.886  45.123  19.847  52.007
0.399  49.338  22.280  43.675
0.140  56.004  13.736  49.208
0.113  34.282   6.781  55.159
0.047  52.616  20.951  35.834
0.018  37.936  22.957  56.538
0.017  43.538   3.498  45.818
0.016  35.789  25.277  47.534
0.012  27.882  16.420  51.062
0.012  36.429  24.362  39.078
0.012  50.377  13.856  27.882
0.010  43.121   7.965  60.941
>1c5z
0.903   8.892   2.846  25.131
0.188  -0.683 -10.739  15.393
0.065  29.436   9.312  18.012
0.041  21.058   8.948  24.932
0.037   0.892 -12.428  25.934
0.014  14.835   6.268  20.148
0.012  -0.432  -4.665  10.176
0.011  31.780   8.070   9.399
>1c6x
0.883  40.023  26.964  20.382
0.013  34.273   7.672   7.535
0.012  18.938  17.534  14.899
0.011  33.748   8.679  20.436
>1c6y
0.809  14.700  24.043   5.696
0.024   7.709  28.516  21.958
0.015   7.993  29.007   7.957
0.013  10.855  41.374  10.206
>1c6z
0.825  40.197  26.891  21.549
0.032  34.005   7.302   8.861
0.027  35.338  20.604  22.555
0.017  18.399  17.239  14.482
0.014  46.370  46.524  26.522
0.013  57.872  28.608  33.472
>1c70
0.861  12.797  24.053   5.907
0.022  16.266  39.726  22.398
0.018  26.005  19.920  -3.731
0.016  17.444  17.318 -17.337
0.015  16.493   3.419  -6.830
0.011  17.640  17.623   6.231
0.011  12.775  35.244  -4.504
0.010  15.579  30.476 -13.305
>1c7e
0.984   8.322   3.728  39.608
0.974  10.932  -4.906   2.101
0.017   8.253   8.764  46.629
0.012 -12.711  17.954  51.946
0.012  20.572  -8.756  -1.368
0.011   4.234   1.244  47.933
>1c7f
0.984  10.775  -4.290   2.353
0.980   7.627   2.864  41.128
0.088 -12.161  19.355  53.514
0.012   1.216  -2.680  46.616
0.012  -0.960   2.036  52.737
0.010  10.780  10.641  46.014
>1c7s
0.953  26.034  44.636  21.038
0.471  25.338  34.555  17.235
0.400  32.179  25.668   8.748
0.382  11.546  24.772  49.314
0.176  28.798  57.045  36.423
0.171  41.635  50.352  24.262
0.166  24.224  45.976   1.474
0.165  32.823  32.642  14.951
0.161  35.758  42.441  10.965
0.132  26.613  24.810  33.385
0.098   4.723  42.257  -3.147
0.079  36.275  40.658  22.345
0.073  48.666  34.934  29.710
0.070  22.860  60.122  43.196
0.065  23.424  37.349   1.659
0.048  32.158  34.705  53.190
0.044  24.882  15.706  11.840
0.044  48.434  47.738  39.546
0.040  19.099  47.279  69.696
0.036  25.759  68.808   5.235
>1c80
0.824  -9.951  16.284  41.648
0.668  -1.442  17.225  54.506
0.192  -8.014  23.118  36.048
0.077   5.230  21.104  60.999
0.063  -4.579  11.863  49.438
0.032   0.833   3.728  63.977
0.028  -9.216  33.952  31.910
0.026  -3.151  21.345  61.319
0.025   6.283  19.178  77.838
0.021 -11.042   8.321  35.993
0.018  -0.408  25.812  15.409
0.016  -4.341  19.921  46.736
0.016 -15.483  22.021  32.204
0.012 -11.273  18.303  81.063
0.011 -16.915  19.622  20.572
0.010   3.526  24.501  44.909
0.010 -14.072   3.773  82.617
>1c81
0.864 -46.543  19.232  33.254
0.098 -51.645   6.107  39.558
0.066 -51.156  25.994  33.956
0.033 -55.837  21.396  28.433
0.021 -53.917  14.822  33.086
0.017 -47.023  23.753  41.034
0.012 -60.966   6.180  37.405
0.012 -42.075  22.823  27.243
0.012 -61.282  11.531  30.236
0.010 -57.935  32.800  37.803
0.010 -49.502  15.354  41.212
>1c83
0.923  43.995  14.598   4.724
0.034  25.495  16.353   8.899
0.027  56.698   8.631  23.130
0.016  34.337  26.166   6.818
0.014  59.528  29.350  15.698
0.012  32.867  18.835   3.099
0.012  46.334   6.193   4.897
>1c84
0.855  45.331  14.760   3.730
0.083  25.855  15.756   9.004
0.040  24.151  10.493  20.266
0.031  56.544   8.468  23.108
0.026  47.110   6.340   4.600
0.021  32.327  20.284   4.592
0.017  40.911   0.100   5.163
0.017  58.340  29.972  14.570
0.011  47.576  20.159   9.369
0.010  34.538  11.911   2.300
>1c86
0.929   9.488  46.255  22.266
0.025  -3.666  45.876  22.551
0.020  18.939  47.420  23.014
0.018   0.523  28.487  27.513
0.018   3.836  26.440  37.477
0.014  20.840  53.273  41.318
>1c87
0.913   9.884  46.075  21.588
0.045   0.404  28.398  27.618
0.030   3.759  25.092  37.168
0.025  -3.246  45.761  22.177
0.024  19.439  44.133  22.431
0.015  18.513  52.827  19.806
0.014   9.995  43.365  42.889
0.013   2.635  51.345  21.868
>1c88
0.925  44.764  13.638   3.521
0.055  30.714  -1.102  11.539
0.052  25.453  16.211   8.903
0.037  24.212  11.257  20.853
0.029  56.298   8.119  23.179
0.017  59.750  29.338  14.793
0.015  34.724  25.464   6.416
0.012  33.357  13.950   4.904
0.012  51.888  18.634   6.606
0.010  37.473   5.732  20.380
>1c8k
0.979  24.439  24.935  29.412
0.667  37.351  35.393  29.973
0.398  28.375   3.616  50.857
0.371  31.834  22.205  27.464
0.200  43.647  29.430  72.474
0.113  37.467  25.677  33.998
0.104   8.094  25.135  11.893
0.097  15.194  30.469  39.740
0.086  49.948  14.960  56.706
0.084  -2.002  13.144  61.990
0.081  41.950  -1.153  31.260
0.071  58.055   6.963  34.195
0.049  30.001  -5.438  35.344
0.046   8.017   1.857  47.805
0.043  20.433  53.152  26.619
0.043  38.008  19.151  10.185
0.041  11.314  23.428  52.555
0.037  50.614  22.816  59.016
0.035  14.106  35.922  29.930
0.030  20.348   3.932  52.258
>1c8l
0.979  24.119  25.093  28.117
0.573  35.879  34.627  30.278
0.508  32.092  21.830  26.883
0.455  29.316   0.681  50.103
0.291  38.960  26.583  33.701
0.275  56.109   5.125  32.591
0.183  -2.542  17.846  53.427
0.153  14.749  41.374  27.197
0.134  21.616   4.397  52.439
0.124   4.830   4.930  35.375
0.116  49.049  13.702  54.890
0.103  21.149  51.947  26.294
0.066  48.109   0.851  30.575
0.047   5.306  26.116  12.186
0.044  62.309  21.778  39.947
0.040  33.967  20.263   8.771
0.025  12.601  25.502   1.380
0.025  -2.397  14.127  61.750
0.023  33.512  24.942  18.613
0.021  24.859  47.915  32.174
>1c8r
0.951  16.001  42.551   3.593
0.036   7.762  35.617  -6.023
0.021  25.116  24.772  11.691
0.020  17.504  53.491  14.313
0.018  10.831  31.475   2.825
0.018  19.546  23.600  22.812
0.017  16.471  22.875   9.323
0.016  26.096  31.495   5.814
0.016   9.241  49.328   7.681
0.015   6.794  50.779 -10.406
0.014   9.953  27.604  -5.689
0.013  20.394  22.762   2.257
0.012   8.270  36.242   8.771
0.011  15.420  51.130  -2.952
0.011  17.127  47.347 -13.861
0.011  22.718  25.004  -9.666
>1c8s
0.934  16.223  42.333   3.921
0.174  19.084  32.078  18.000
0.056  20.721  39.655  15.675
0.051   8.040  36.119  -8.023
0.031  19.983  44.345 -12.667
0.019   9.509  28.344  -4.296
0.018   6.628  47.547  -4.962
0.015   9.829  50.056 -14.930
0.014  15.355  25.973  14.151
0.013  25.215  26.107  -9.340
0.013  16.884  22.312   4.455
0.012  25.284  37.264   8.344
0.012  25.207  26.430   8.000
0.010  17.563  48.144  17.712
0.010  19.710  48.025   8.901
>1c8u
0.737  15.488  77.196  51.200
0.580  35.757  41.722  54.534
0.515  13.336  67.922  64.328
0.414  40.232  55.656  66.674
0.186  15.910  74.940  60.031
0.125  41.181  33.145  50.380
0.122  11.185  83.966  49.710
0.074  19.077  81.902  57.305
0.072  37.004  47.445  61.354
0.054  11.557  50.949  57.525
0.040  22.887  67.246  41.595
0.040  41.403  67.573  56.806
0.039  35.496  37.000  61.351
0.035  33.265  30.992  50.277
0.034  40.275  40.502  46.266
0.030  28.155  58.435  68.148
0.025   7.542  62.513  62.379
0.025  12.349  84.306  40.247
0.024  28.566  52.141  42.581
0.023   2.157  61.974  51.538
>1c8v
0.982  78.904  16.847  11.683
0.978  49.069  27.893  13.161
0.588  50.566  17.570  20.029
0.146  30.142  20.142  14.427
0.097  39.742  21.738  30.140
0.094  86.469  14.943   6.068
0.068  84.151  11.569  14.625
0.049  65.573  32.150  17.542
0.030  85.036  14.916  -2.779
0.024  89.244  19.108  28.736
0.023  69.702  -2.825  18.047
0.016  90.927   4.087  29.330
0.015  89.065   3.019  -2.845
0.014  33.153  38.694  20.746
0.012  94.081   8.049   2.234
0.012  91.214  28.884  19.586
0.011  38.721  24.410  16.004
0.011  96.295  11.821  10.843
0.011  90.007  19.530  12.305
0.011  31.358  19.980  25.067
>1c96
0.990  60.266  67.596  66.297
0.255  71.784  84.352  50.594
0.197  83.596  74.066  50.152
0.130  66.399  89.367  81.163
0.104  63.813  69.096  91.456
0.097  47.064  74.058  49.807
0.078  50.404  83.897  62.761
0.051  83.947  86.967  66.800
0.050  68.161  72.039  26.710
0.032  66.263  31.405  67.241
0.031  54.088  53.354  83.608
0.025  60.743  62.033  37.255
0.025  65.361  86.789  44.173
0.024  63.587 101.905  76.702
0.024  48.791  66.060  47.154
0.023  83.409  88.842  53.182
0.018  77.412  37.830  70.279
0.017  70.301  66.435  81.457
0.015  77.659  80.087  43.052
0.015  68.176  83.680  36.781
>1c9c
0.959  25.294   5.292 -14.262
0.106  37.877 -12.312 -15.797
0.049  29.191  23.404 -27.016
0.033  32.006  12.621 -17.434
0.014   9.581  -9.962  -4.361
0.011  27.488   4.877 -23.217
0.010  21.691 -15.770 -12.422
>1c9d
0.984  78.335  16.733  11.393
0.976  48.900  28.037  12.842
0.340  50.303  17.574  19.702
0.334  87.473  15.065   7.491
0.162  31.757  19.919  16.969
0.076  39.336  20.408  28.139
0.068  65.707  32.499  17.475
0.068  84.062  10.403  14.380
0.030  71.528   0.372  22.139
0.028  86.310  14.122  -1.609
0.024  81.916  24.475  13.496
0.021  87.239   6.247   6.990
0.018  58.353  27.715  32.321
0.017  90.939   6.125  -0.458
0.014  31.676  20.297  25.355
0.013  90.537  20.457   2.410
0.012  38.005  24.751  15.521
0.012  46.517  12.230  26.851
0.011  79.579  11.018   5.026
0.011  62.317  27.674   3.479
>1c9k
0.911  30.220  36.696  40.389
0.763  14.193  36.245  24.186
0.725  37.173  38.052  16.957
0.362  -1.023  37.375  28.786
0.235  14.520  42.274  17.920
0.185  31.552  44.351  15.516
0.143  47.098  40.134  46.000
0.134  20.462  32.500  18.775
0.121  44.783  49.061  25.500
0.110  40.124  28.678  55.620
0.102  47.113  30.714   1.120
0.076  14.665  43.272  28.601
0.067   6.189  36.047  19.938
0.065  40.985  34.495  23.326
0.058  29.310  35.933  48.410
0.050  34.428  46.156  36.096
0.045  -4.391  23.878  23.983
0.041  27.775  45.181  24.061
0.038  38.561  44.026   1.093
0.037  39.667  44.778  20.537
>1c9u
0.843   0.936  33.799   1.945
0.838   8.488  61.289  19.994
0.787   4.605  24.138  10.140
0.675  -0.519  64.812  21.831
0.551  -9.142  16.742   3.530
0.447 -31.279  63.130  28.284
0.189 -13.234  58.000  32.878
0.175  -4.735  66.487  31.155
0.111   3.164  54.862  23.347
0.111   5.694  14.177  12.076
0.099 -16.520  35.563   9.983
0.095 -11.995  33.491   1.387
0.090  -1.736  74.167   6.044
0.089   7.427  27.225   2.113
0.089  10.440  48.939  36.471
0.086  -3.005  21.127  24.789
0.084   7.184  69.093  42.924
0.083  -1.182  33.877  10.851
0.077   2.490  71.350  18.145
0.076  13.755  56.778  33.904
>1c9w
0.737 -15.461  48.310  21.661
0.612  -7.874  52.065  21.260
0.028 -14.020  41.198  38.731
0.021  -8.099  57.286  14.753
0.019  -9.936  64.028  28.795
>1c9y
0.961  -0.519   1.834 -22.193
0.172   1.725 -17.606  -9.551
0.121   9.186 -10.406 -28.684
0.030  14.567   6.504 -25.872
0.023  -5.635 -20.059 -16.148
0.018   4.591   9.024 -45.494
0.015  -5.862   8.296 -23.053
0.014  13.639  -4.215 -23.252
0.012   0.270  -2.082 -13.417
>1ca7
0.963  10.344 -24.023  47.684
0.940  19.150 -35.097  67.534
0.939  30.487 -15.417  59.276
0.281  25.208 -30.806  51.626
0.074  26.408 -23.373  56.910
0.050  21.863 -30.984  60.148
>1caq
0.849  16.065   8.983  17.870
0.208   8.287   7.034  21.316
0.052  19.887  13.667  12.313
0.032   2.850   4.698  27.638
0.030   1.692  13.922  28.290
0.014   5.924   6.627  13.252
0.011  14.406   4.509  26.968
0.010  -0.004  11.115  20.285
0.010  18.869  20.709  21.306
>1cb0
0.985  62.647  17.055  28.524
0.078  84.450  29.086  40.302
0.028  81.567  36.277  45.008
0.025  70.301  14.773  46.111
0.020  55.667  15.542  16.066
0.015  85.466  37.072  37.153
0.011  86.816  21.425  37.601
>1cb7
0.871  14.565  -5.610  66.538
0.857  10.736  36.565  99.524
0.644   3.356  -6.482  85.236
0.534   5.839  38.904  81.379
0.402  14.545  -2.335  79.163
0.380  13.362  33.647  87.842
0.362   7.150   1.898  71.523
0.323 -16.394  11.798  71.190
0.229 -17.993  19.152  88.900
0.227  -6.960  -2.031  77.781
0.197  -4.904 -12.106  65.624
0.187   1.433  35.728  90.210
0.181   3.767  -5.639  75.109
0.155  15.447  -1.184  87.397
0.154  -9.771  37.887  58.585
0.120  -5.631  31.588  87.138
0.110  -8.184  43.308  93.445
0.092   6.020  -0.089  60.045
0.078   3.810  28.694  93.864
0.066 -25.246   2.113  68.667
>1cbf
0.919  -6.312  34.287  78.852
0.291  -1.936  19.577  63.671
0.089 -14.580  35.695  86.539
0.067 -34.350  41.801  88.693
0.023   2.238  30.777  79.848
0.014 -14.246  34.693  94.546
0.013 -18.618  32.818  80.197
0.013 -11.761  28.126  82.941
0.012 -10.895  45.574  82.094
0.011 -12.138  29.775  74.083
>1cbk
0.934   8.022  24.587  59.353
0.920  17.608  17.404  43.459
0.196  24.060  21.811  50.012
0.084   7.094  31.421  49.787
0.059  15.353  25.173  55.662
0.057  14.826  25.407  45.721
0.036  -9.915  22.848  62.456
0.020  10.648  10.387  47.291
0.013   8.391  13.827  58.599
>1cbo
0.704  22.052   2.857  26.637
0.339  37.957 -12.993  26.096
0.146  14.449   0.360  12.594
0.088   4.923   3.570  -8.169
0.056  21.663  -0.467  17.242
0.055  43.112 -11.786  19.961
0.051   9.304   9.350  11.055
0.042   8.198  -1.150 -14.551
0.042   0.220   7.595  -2.156
0.027  10.344  10.733  -6.844
0.026  14.831  11.053  28.297
0.016   0.667  -7.328  17.764
>1cbq
0.879  67.297  34.965  35.784
0.022  66.246  43.088  36.911
0.014  61.737  37.149  28.911
0.011  59.470  30.019  46.092
>1cbs
0.919  20.528  24.225  23.197
0.014  25.620  17.631  18.811
>1cbx
0.939  -2.433  29.813 -10.292
0.176 -22.370  14.739  -2.099
0.085   4.387  13.610  -4.555
0.021 -10.276   8.503 -22.977
0.019 -10.188  20.728   6.715
0.018  13.003  17.274  -7.995
0.017  12.089  22.049   1.628
0.017  -4.554  30.582  -0.955
0.013   7.511  31.684  -7.859
0.011  -0.428  20.416  -3.273
>1cc2
0.834  22.043   3.322  26.969
0.233  38.345 -13.165  25.778
0.204   7.116  10.617  10.341
0.191  14.899  -0.033  12.424
0.074   6.279   2.581 -12.459
0.052   4.238   9.769  -6.847
0.041  21.643  -0.800  16.896
0.034  16.572  11.526  27.606
0.033   8.887  -6.280 -10.519
0.019   2.971   2.018  -5.195
0.013   9.365   8.336  18.062
0.013  12.118  11.158  -4.728
0.013   0.660  -6.581  15.670
>1cc4
0.649  24.754  98.473  63.115
0.239  19.025  93.666  49.082
0.170  14.651  76.736  45.521
0.106  27.669  78.161  38.462
0.093  24.727  78.648  53.668
0.082  19.824  87.626  26.988
0.012  16.679 102.626  82.417
0.011  21.730  85.525  49.993
0.011   6.793 107.229  60.375
0.010  31.735  98.936  69.129
>1cc6
0.818  25.186  98.732  63.724
0.409  21.429  93.081  50.620
0.187  15.464  77.165  45.383
0.172  25.146  79.234  53.858
0.051  19.339  88.050  27.403
0.031  16.378 103.286  82.173
0.027  27.124  78.648  41.710
0.016   6.728 107.820  60.413
0.012  31.858  93.446  33.939
0.011  32.018  99.075  69.141
0.011  23.958  82.091  32.061
0.010  18.116 105.154  49.151
>1cci
0.981  27.762  94.154  52.382
0.467  14.065  97.571  68.033
0.027   6.171 100.268  55.234
0.020  33.147  87.968  47.854
0.017  41.723  98.166  42.057
0.015   3.411  92.987  60.500
0.014  26.413  99.850  46.767
0.012   3.706  85.859  65.945
>1ccw
0.887  14.187  -5.682  66.463
0.837  10.471  36.826  99.100
0.646   3.141  -6.518  84.598
0.602   5.778  38.412  80.748
0.431  13.218  33.741  87.620
0.319   6.309   1.859  71.633
0.273  14.952  -0.900  87.001
0.258  -7.879  42.661  93.109
0.246   4.574  28.864  93.343
0.206  10.370  -4.600  80.203
0.201   4.149  -6.087  75.132
0.190  -3.220 -15.903  70.723
0.178   5.298  36.426  89.873
0.149  -5.529  31.816  86.751
0.126  12.402  32.847  78.765
0.099  -4.736  -0.853  75.894
0.058   7.714  -1.473  62.449
0.050 -13.133  -6.680 103.435
0.048  19.821  -0.019  75.564
0.047   4.853 -24.196  89.893
>1cd2
0.369  15.716   8.381  22.234
0.322  12.547   4.281  13.176
0.101  14.244   9.529   6.776
0.020  15.066  21.039  17.294
0.018  -9.062  18.648   2.687
0.016  10.521  21.876  24.331
0.011  10.751   0.693   6.001
0.011  11.629  13.222  27.795
0.010   8.996  21.536  11.514
>1cde
0.849  76.857  46.263  29.664
0.797   2.044  -2.211   7.490
0.786  70.297  42.415  25.470
0.765  39.002  25.728  10.614
0.727  82.241  10.076  41.564
0.710  41.252  24.142  18.528
0.649  80.309   8.393  31.184
0.630  -2.863  -7.589   3.284
0.171  37.852  32.129  16.664
0.148  78.827  37.931  29.454
0.144  77.089  18.223  39.654
0.110  22.709  24.290  17.535
0.089  25.987  23.295   4.374
0.074   4.324  -9.787   6.225
0.066  34.756  35.272   8.646
0.047  30.959  24.664  17.867
0.043  62.204   7.806  36.734
0.034  36.898   1.437  20.417
0.030  77.432  53.668  22.484
0.029  70.053  -0.542  47.324
>1cdk
0.981  18.974   4.230  35.494
0.970  72.863  31.476  37.017
0.750  94.089  20.145  48.647
0.690  39.222  -6.119  49.327
0.335  22.428 -11.186  26.688
0.296  76.813  16.344  26.965
0.237  52.223  13.277  30.701
0.213  40.669  16.706  26.807
0.200  19.786   1.848  22.839
0.143  75.405  23.228  31.792
0.141  46.376  11.325  21.700
0.083  41.500 -12.942  38.782
0.062  96.442  40.668  22.733
0.051  50.212  25.478  29.485
0.050  78.635  46.811  40.415
0.048  20.102  13.048  50.293
0.044  65.428  29.912  33.572
0.042  73.757  29.940  24.438
0.041  46.468  -9.356  45.207
0.035  21.798   5.411  46.620
>1cdo
0.991  23.935  28.919  19.158
0.966  16.173  27.672  55.946
0.771  32.752  22.755  26.449
0.572  19.874  36.501  18.998
0.550  24.133  26.554  55.742
0.293   6.818  35.045  49.725
0.242  30.233  15.175  27.235
0.170  -5.134  36.701  52.222
0.167 -22.830  34.484  59.454
0.164   1.090  32.658  44.266
0.104  37.150  10.473  21.545
0.094  19.792  15.185  28.550
0.040   4.729  37.198  38.291
0.038  20.057   9.599  40.670
0.037   8.315  42.107  15.415
0.034  32.418  13.876  56.689
0.034  21.028  33.474  53.084
0.031  29.302  34.338  24.990
0.029  26.863  12.958  -1.421
0.029  26.770   0.824  23.463
>1ce5
0.876  12.470  29.979  27.027
0.601  18.705  32.209  34.550
0.072  18.471  55.390  26.863
0.049   8.620  38.391  13.705
0.027  32.215  42.596  33.850
0.026  23.272  36.523  16.261
0.021   3.253  46.565  22.253
0.018   7.347  37.890  27.730
0.015  16.308  47.130  39.850
0.015  27.306  35.681  36.960
0.013  14.482  27.739  19.568
0.012  22.709  26.131  26.383
0.011  12.862  37.768  36.600
0.011  13.090  27.003  11.627
>1cea
0.933  33.972  -2.171 -54.958
0.864  34.395   2.890 -31.932
0.184  22.172  -3.555 -19.392
0.163  17.506   0.229 -28.338
0.043  46.317  -0.049 -44.766
0.019  24.735   0.906 -34.891
0.018  35.749   5.876 -39.379
0.013  38.738   1.713 -47.776
0.012  25.236   0.047 -25.901
>1ceb
0.884  20.753  -2.067  39.371
0.607  20.057 -24.080  41.192
0.464   5.639  -0.432  33.338
0.407  15.937   3.318  25.021
0.209  16.137 -29.583  55.684
0.146   6.038 -24.309  47.458
0.025  25.259 -14.094  42.110
0.024  16.067 -29.007  47.201
0.021  22.726  -2.169  26.562
0.016  13.495  -4.555  31.028
0.015  20.953   6.082  33.882
0.014  13.803 -14.369  43.064
0.011  13.077   1.051  36.960
>1cel
0.837  23.587  57.964  63.997
0.833 -16.511  13.916   8.801
0.631  37.571  58.246  46.642
0.577  25.376  62.629  56.210
0.522 -12.242  19.260   2.777
0.467 -15.530  23.149  -6.595
0.392   0.821  33.602  20.063
0.382  25.786  69.658  43.173
0.373  -3.266  16.492 -11.045
0.145  36.546  77.331  75.587
0.131  23.261  52.076  69.596
0.126 -12.284  27.237 -15.785
0.123 -13.660  12.016  -0.489
0.102  21.896  67.019  50.320
0.095  25.893  53.657  56.255
0.094   4.933  22.417 -12.528
0.063   2.848  14.116   4.162
0.061 -15.101   6.817  15.660
0.056  30.502  61.965  45.768
0.044  41.607  68.634  35.833
>1cf2
0.974  18.406  43.989  -9.755
0.951  24.803  52.987  24.071
0.916  56.521  33.554  -9.154
0.893  48.864  22.110  23.797
0.674  54.883  45.136  -0.766
0.610  35.194  56.771  16.798
0.607  39.082  19.340  17.220
0.547  19.974  33.008  -3.231
0.091  35.958  36.945  23.453
0.069  56.328  44.655  28.524
0.052  36.099  36.830 -10.287
0.045  18.637  31.316  28.270
0.042  57.708  20.040  25.171
0.041  23.192  37.496 -14.654
0.038  13.602  57.269  25.101
0.038  61.914  26.530 -12.518
0.035  42.382  26.485  30.231
0.034  61.399  29.408  -4.102
0.034   9.929  46.013  38.505
0.030  48.991  41.315 -13.228
>1cf3
0.944  28.316   2.929  58.630
0.565  43.795  15.170  59.328
0.104  37.696   8.613  55.158
0.101  19.163  -4.514  40.344
0.058  66.044   0.706  51.705
0.040  67.742  19.851  68.348
0.016  36.205 -16.831  46.453
0.016  45.336  23.173  62.032
0.016  58.341  11.349  37.415
0.015  42.315 -13.654  55.333
0.014  67.328   9.612  54.914
0.013  51.951   8.651  64.572
0.011  48.759  28.199  43.857
>1cfv
0.903  63.631  23.807  12.385
0.104  79.944  29.049   9.067
0.097  83.256  16.156   8.328
0.088  86.469  21.440  18.058
0.051  83.559  30.133  17.002
0.042  76.782  17.761  24.743
0.015  66.697  41.219  24.143
>1cg0
0.943   0.791  45.999  45.007
0.819 -13.432  52.656  50.423
0.245 -24.487  35.878  41.878
0.208 -20.319  55.607  38.532
0.125  -6.444  51.246  46.102
0.047 -34.774  61.501  51.603
0.042 -20.687  54.696  53.219
0.023 -10.618  56.392  63.183
0.014 -24.703  43.051  47.932
0.013  10.159  48.207  45.753
0.012 -37.236  64.915  44.026
>1cg1
0.931  -0.519  46.441  44.876
0.841 -13.543  52.562  49.784
0.166 -24.302  36.014  42.163
0.051 -19.925  56.195  53.102
0.049 -29.767  61.726  55.109
0.031 -19.184  56.259  38.115
0.017   7.650  49.239  45.986
0.012  -9.830  55.901  64.047
0.011 -24.344  43.612  48.680
>1cg3
0.955   1.290  46.599  45.040
0.863 -13.760  52.783  49.642
0.224 -24.580  36.353  41.573
0.165  -6.118  51.049  46.743
0.118 -20.349  55.770  39.274
0.096 -30.467  61.858  54.291
0.020 -21.719  55.609  53.398
0.014 -31.959  42.686  40.984
0.014  -9.864  56.704  63.106
0.012 -24.728  43.907  48.017
0.012 -21.999  29.113  44.349
0.010 -37.089  60.413  49.836
>1cg4
0.951  -1.007  47.191  44.344
0.708 -14.646  53.286  51.035
0.231 -21.363  55.815  38.670
0.086 -21.636  57.469  52.667
0.055 -29.959  61.852  53.781
0.049 -24.864  36.551  42.087
0.049  -7.549  51.589  45.729
0.033   8.173  48.556  46.241
0.026 -17.967  57.060  60.434
0.017  -9.734  55.983  63.304
0.015 -38.755  61.939  48.188
0.012 -21.542  27.482  44.303
0.011 -21.750  44.145  50.461
0.010 -35.305  44.513  40.216
>1cg6
0.985  63.116  16.708  29.366
0.105  85.176  29.295  40.840
0.041  70.544  13.930  47.266
0.036  85.429  25.008  26.998
0.024  56.038  15.951  16.465
0.017  86.459  37.294  38.017
0.014  82.355  36.713  45.071
0.010  70.624   9.533  33.124
>1cgh
0.878  13.287  37.132   1.962
0.037   5.041  35.828  -6.889
0.033  33.085  25.760   8.463
0.031   7.050  15.129   3.475
0.028  23.648  22.254  -1.576
0.027  23.793  41.005 -10.838
0.022   5.884  28.426   4.277
0.017  32.096  39.316  -4.553
0.017  31.464  38.050  11.228
0.013  14.622  40.281   9.484
0.012   6.092  22.874  13.875
0.011  16.540  42.077  -6.273
>1cgk
0.882  19.120  51.804  56.545
0.693  13.142  55.251  51.349
0.158  28.490  53.877  38.306
0.051  19.905  38.191  40.307
0.043  10.266  42.436  62.208
0.038  12.807  52.885  40.479
0.018   6.860  48.326  51.297
0.012  33.714  46.911  64.299
>1cgl
0.872  31.615  39.831  -2.830
0.852  26.458  48.201  -9.501
0.415  13.421  59.912 -10.283
0.050  34.393  23.910  -0.301
0.026  25.851  45.911  -1.151
0.021   5.142  53.348 -13.070
0.020  30.778  54.403 -24.239
0.019  34.805  47.216  -6.048
0.018  18.815  43.192 -10.318
0.015  21.890  59.399  -3.002
0.013  49.022  44.611   4.978
0.013  30.908  48.784 -17.713
>1cgz
0.889  18.512  51.743  54.761
0.449  12.225  55.595  50.256
0.102  19.957  38.377  40.513
0.075  27.802  54.989  38.371
0.049  12.329  53.315  41.714
0.038  10.108  43.003  61.887
0.023  44.070  74.759  62.457
0.017   6.814  48.597  51.241
>1ch0
0.930  13.354  18.252  11.353
0.923  14.318  32.951  65.138
0.824  16.878  27.430  40.011
0.365   1.758  23.154  20.070
0.273   9.085  18.836  47.556
0.233  16.134  19.206  71.408
0.063  27.933  19.079  60.822
0.031   9.603  26.436  43.901
0.028  16.768  19.337  50.242
0.028  -6.344  15.245   8.326
0.028  12.434   9.460  37.094
0.015   2.527  17.892  41.644
0.015  -4.808  25.098  15.682
0.014  14.729  12.951   3.338
0.013   5.380  16.900  24.848
0.013   6.012  20.561  71.739
0.013   9.226  17.112  64.084
0.011   5.210  31.384  73.166
0.011 -10.808  21.625  10.700
0.011  16.476  19.173  42.031
>1chm
0.942  43.082  82.131  46.878
0.923  29.351  56.218  43.873
0.685  36.574  69.536  52.434
0.199  39.294  73.435  20.149
0.170  29.651  66.644  48.775
0.159  12.421  75.525  33.056
0.089  45.833  67.976  19.388
0.078   8.939  57.455  53.612
0.058  59.711  85.377  45.507
0.056  35.864  67.470  33.446
0.049  13.456  52.707  34.637
0.046  42.974  75.454  34.083
0.039  27.000  57.504  31.177
0.035  32.432  37.278  49.390
0.030  44.042  96.738  61.677
0.030  27.846  41.839  55.851
0.029  53.057  67.796  59.213
0.028  10.102  43.807  34.149
0.028  19.446  39.532  55.585
0.028  62.847  65.257  43.561
>1chw
0.897  -8.875  45.061 105.538
0.887  43.464  15.235  89.321
0.235 -19.961  41.352 108.323
0.216  43.535   7.086  86.094
0.162  52.486  15.590  78.915
0.130  42.837  13.047  79.018
0.111 -15.575  54.174 114.175
0.080  -6.729  43.045 118.619
0.074 -23.124  27.797 119.217
0.067  60.764   8.903  89.796
0.061 -26.166  47.684  92.508
0.046  -7.027  54.562  99.506
0.043  30.647 -20.624  82.683
0.032  50.359   7.182  93.252
0.026  25.339  11.437 105.063
0.024 -15.011  33.016 119.338
0.023  53.856   2.620 101.137
0.022  48.322  19.267  95.158
0.020 -16.612  30.532  94.586
0.019  35.554   1.322 101.990
>1ci9
0.974 -24.236  49.365  87.911
0.969 -32.731  44.477 140.562
0.522 -28.316  36.440  82.461
0.322 -26.702  36.362 153.203
0.237 -21.740  41.393  75.136
0.213 -47.964  53.080 124.926
0.164 -43.545  22.328 142.433
0.146 -40.107  50.720 137.010
0.134 -26.721  37.445  93.004
0.128 -21.452  47.341 115.910
0.122 -20.852  40.347 146.113
0.103 -23.217  67.659 104.140
0.103 -25.749  56.262  92.247
0.075 -36.802  51.236  86.526
0.070 -21.453  48.791  79.408
0.066 -36.178  35.481  98.234
0.064 -31.059  49.126  77.509
0.051  -7.181  55.984  82.397
0.045 -46.045  35.028 147.950
0.044 -15.253  49.545 130.290
>1cil
0.860  -4.284   1.408  13.686
0.385   4.264  -6.021   6.837
0.033   9.831  -2.586  12.866
0.026   1.125  -8.259  13.883
0.012 -10.090  11.248  11.866
0.012   3.909   2.497  11.002
0.011 -14.784 -11.035  31.436
>1cim
0.770  -4.372   0.872  14.748
0.437   4.567  -4.841   7.815
0.037  -8.230   7.914  10.554
0.033   7.675   1.639  13.497
0.018  -0.070  -9.823  15.333
0.011  -3.176   8.766  17.533
>1cin
0.798  -4.627   1.230  14.386
0.486   4.830  -5.311   7.820
0.053  -8.049   7.888  11.006
0.035   7.441   1.140  12.106
0.017  -0.509  -9.047  15.212
0.012  -3.151 -15.853   8.258
0.010  -3.275   8.970  17.646
>1cip
0.927  38.162 -26.911   4.979
0.090  14.231 -37.797   7.495
0.042  67.940 -25.154  12.897
0.033  36.256 -30.928  11.677
0.020  49.763  -7.668  20.229
0.019  15.860 -40.025  -2.852
0.014  48.735 -29.015  11.376
0.012  39.605 -38.715  11.109
>1ciz
0.904  26.842  46.237  -0.355
0.331  23.076  51.782  -5.047
0.110  29.415  40.876   5.133
0.063  18.510  34.592   7.339
0.022  24.304  34.947   1.652
0.019  16.439  57.865   2.278
0.016  28.421  52.942   8.849
0.015  22.487  40.608  13.690
>1cj3
0.645  24.922  97.594  64.131
0.339  20.791  93.685  50.679
0.157  15.119  76.968  46.692
0.088  24.797  78.940  54.017
0.082  20.242  87.611  28.038
0.027  23.288  76.283  41.543
0.016  33.479  93.021  34.002
0.014   5.937 107.386  60.776
0.011  15.158  71.359  36.948
0.011  25.684  82.243  33.619
>1cj4
0.560  24.827  97.722  64.055
0.409  21.372  93.045  50.662
0.148  15.668  76.344  44.568
0.112  24.826  79.034  53.841
0.086  24.018  78.234  45.564
0.077  22.012  85.729  29.189
0.037  27.519  78.897  37.743
0.028  31.059  99.877  69.376
0.020   6.577 107.181  60.524
0.019  32.590  91.491  35.869
>1cjb
0.969  63.571  36.025  74.332
0.964 109.409  72.302  28.472
0.958 112.070  26.722  29.118
0.950  33.205  37.997  70.969
0.614 107.864  50.251  35.819
0.445  55.228  43.656  96.155
0.347  47.770  49.273  81.581
0.326 121.607  47.379  39.128
0.289 105.566  58.126  36.665
0.280 123.234  65.812  28.263
0.259  38.811  60.390  72.926
0.247 113.649  50.594  22.158
0.222  64.435  51.721  66.323
0.183  97.428  36.084  22.742
0.163  94.916  51.172  29.241
0.151  95.607  44.582  21.853
0.097  27.105  35.261  87.676
0.095  53.263  43.880  84.581
0.087  71.717  48.955  91.923
0.070  81.648  41.377  38.013
>1cjc
0.656  18.024  -9.843  22.234
0.274  13.550   4.114   9.029
0.195  34.574  -3.785  33.662
0.080  10.628  14.092  11.532
0.076  -1.842   7.041 -11.780
0.055  30.364 -17.934  32.188
0.041  15.569 -22.969  31.673
0.033  21.668  -6.024  11.139
0.023  -5.354  11.050  -5.558
0.019  11.134 -23.877  23.124
0.018  16.678 -15.943  27.669
0.015  27.282   5.232   1.731
>1ck6
0.886  17.594  20.528  30.312
0.156  10.736  24.799  32.363
0.055  15.910  28.709  48.505
0.030  24.141  21.915  54.038
0.020  31.168  18.066  12.328
0.019  34.086  22.776  18.276
0.016  11.979  14.716  23.684
0.014  20.564  27.753  32.666
0.011   8.761  27.131  40.847
>1ckm
0.970  27.819  50.431  24.373
0.965  25.384  21.862  49.112
0.473  20.798  44.655  36.830
0.369  24.805  31.475  52.282
0.251  14.133   8.229  31.100
0.205  19.983  40.911   2.796
0.199  13.581  45.878   0.953
0.196  25.517  28.281  39.151
0.119  36.169  40.661  34.336
0.111  35.904  51.684  29.847
0.090  38.384  26.450  43.972
0.084  12.333  53.411  25.379
0.076  23.195  32.249   3.179
0.038  11.214  16.008  57.705
0.032  21.315  30.606  60.218
0.031  18.189   0.542  32.933
0.029  18.409  61.819  18.666
0.028  11.989  24.780  51.094
0.024  19.876  52.460  29.612
0.023  31.187  47.120  35.239
>1ckn
0.976  28.899  49.872  24.199
0.954  26.273  22.282  48.762
0.528  20.961  44.470  35.931
0.384  24.333  30.884  51.213
0.289  26.688  27.667  39.373
0.284  14.738   8.560  30.728
0.155  21.021   0.613  32.281
0.149  21.720  39.128   3.809
0.139  32.265  32.650  55.649
0.094  38.731  50.773  29.703
0.087  38.925  26.596  46.122
0.086  13.699  52.313  24.466
0.083  38.505  39.713  33.002
0.068  13.338  46.533   0.658
0.051  11.536  27.032  54.452
0.045  18.803  61.356  18.413
0.026  18.169  48.220  -5.865
0.024  20.873  29.571  58.809
0.022  16.446  14.316  54.203
0.022  18.433  23.584  51.135
>1ckp
0.934  26.883  28.866  26.813
0.126  20.793  23.327  -9.519
0.034  21.865  30.631  -5.370
0.021  34.229  30.956  -2.374
0.018  38.182  23.624  34.863
0.015  25.095  40.172   5.276
0.013  19.693  14.805   0.420
0.013  25.076  20.391  16.615
0.013  36.015  25.853   4.527
0.012  36.329  42.998  16.347
0.011  18.638  17.541  11.081
>1cl0
0.738  44.568  31.273 -10.258
0.376  33.317  16.359  -5.516
0.310  26.533  29.159  -8.203
0.157  23.851  33.062 -18.794
0.094  13.505  29.614  -5.815
0.047  48.359  22.526 -15.504
0.037  26.926  40.425  -3.029
0.031  20.466  46.392  -1.422
0.027  52.609  32.119  -5.311
0.024  37.235  32.092  -5.421
0.016  41.370  10.218  -3.984
0.016  56.781  24.809  -3.628
0.015  33.871  24.551  -5.824
0.014  17.336  37.617 -29.415
0.012  42.316  31.469   3.120
>1cl2
0.943  -4.857   9.189  53.062
0.940  -7.633  48.548  22.285
0.415   7.885  38.138  42.219
0.273   7.577  19.579  32.791
0.258  13.962  11.620  27.556
0.250  13.980  46.398  31.156
0.206 -13.124   9.198  54.868
0.185  14.788  46.872  45.223
0.177  16.238  11.341  42.710
0.123  17.796   4.968  35.181
0.066  20.381  51.633  36.829
0.062  -3.464   7.708  44.090
0.060 -16.601  49.340  22.524
0.053  10.765  12.544  36.500
0.047  22.751  38.870  34.957
0.046 -22.844   9.255  56.940
0.036  -4.485  49.173  30.976
0.032   6.604  31.213  47.105
0.028  -5.753  18.064  50.092
0.026   0.821  43.199   3.688
>1cle
0.820   5.194 -16.426  -9.787
0.782  -4.060  15.015   3.103
0.342 -16.370  16.905   1.426
0.256   8.726  29.773  25.255
0.255   9.453 -11.637   1.162
0.216   2.599   9.190   9.400
0.209 -10.929  18.282 -16.070
0.205   4.627 -15.170 -17.679
0.202   2.187 -14.554  -2.050
0.193  20.230 -33.741   9.657
0.183   5.147   1.044   7.754
0.142   4.581  12.179   0.727
0.131 -18.150 -24.386   2.966
0.131 -10.449 -17.718 -14.203
0.123  -4.369   0.201  -6.509
0.119   3.795 -20.872  14.667
0.106  -0.925 -11.947   5.223
0.098  -6.776 -16.477  -4.457
0.097 -11.315   2.604  -0.251
0.095   6.500  19.638   5.302
>1clu
0.978  12.383  32.729  17.702
0.078  -4.103  23.299  22.741
>1cm0
0.918  48.874  25.100   5.884
0.879  -7.215  24.697   9.677
0.503   0.843  25.946   6.128
0.364  56.670  26.247   8.683
0.211  64.013  29.699   9.960
0.115  -4.881   9.952   5.499
0.102   2.688  26.640  -6.499
0.057  72.143  18.436   8.153
0.032 -20.778  22.310   2.574
0.031  67.247  28.863  -3.209
0.025 -14.069  28.343  -7.592
0.022  61.802  22.153   2.546
0.020  -9.141  28.233   2.646
0.020 -15.781  38.501   2.461
0.019  57.096  33.699 -13.771
0.017 -16.822  19.794  13.079
0.016  52.304  25.111  -2.563
0.015  45.109  36.006   1.380
0.015  56.328  17.384  -1.232
0.014 -10.682  15.498   2.573
>1cm8
0.877  39.578  74.483   2.563
0.872   9.104  40.665  48.709
0.386   7.273  27.626  31.432
0.381  45.294  79.279  18.234
0.376  52.317  75.285  19.361
0.297   2.888  34.630  34.250
0.215   3.065  45.156  43.502
0.181  35.736  78.709   8.319
0.127  -1.166  32.592  23.818
0.117   6.507  34.371  44.381
0.107  48.712  81.707  29.079
0.105   0.635  42.530  35.557
0.096  33.466  74.540  38.122
0.095  57.373  67.603  15.321
0.078  37.290  81.616  16.162
0.077  52.258  78.290   8.361
0.061  42.773  74.079  35.026
0.060  12.658  21.820  34.382
0.046   6.228  26.984  39.338
0.044   7.924  43.163  15.392
>1cmc
0.198 -17.110  21.713  51.213
0.155 -15.311  41.659  45.728
0.144 -26.090  31.760  43.457
0.033 -11.157  20.064  41.018
0.029 -23.790  38.639  47.105
0.019 -24.436  24.624  48.822
0.017  -8.579  28.247  41.058
0.016  -6.082  26.505  48.609
0.013 -27.276  43.232  55.954
0.011 -19.682  32.332  61.965
0.010  -8.572  35.340  45.247
0.010 -13.383  17.405  31.675
0.010 -14.121  38.487  37.421
>1cml
0.876  14.161  55.392  52.356
0.280  21.465  49.476  53.940
0.145  28.158  54.093  38.425
0.039  11.013  42.938  62.026
0.022  20.166  37.968  39.012
0.018  33.900  46.519  64.105
0.017   6.220  49.257  57.425
0.016   6.713  52.277  49.799
0.013  14.614  49.831  58.170
0.011  50.571  50.399  55.297
0.011  12.653  53.539  44.063
>1cmp
0.986  -5.154  56.112 111.897
0.349  11.616  69.979 115.807
0.074  17.192  57.522 114.198
0.031  17.519  66.585 108.009
0.025   9.304  73.351 108.001
0.012  20.969  65.061 100.501
0.010 -17.949  47.415 113.920
>1cnq
0.962   7.160   6.671  26.969
0.933  -2.535  29.302   9.149
0.188  -3.646   4.739  20.710
0.040  14.064  10.109  22.852
0.028   9.489  11.411  33.561
0.017   6.097  -0.418  13.242
0.017  -1.441   3.719  12.642
0.011   1.121   8.491   5.192
>1cnw
0.822  -4.792   1.403  14.043
0.249   3.566  -4.095   6.618
0.041  10.145  -1.091  12.362
0.032  -8.347   7.937  10.872
0.017   1.222  -7.761  13.570
0.017 -12.087   5.352  30.217
0.011  -3.323   8.854  25.178
>1cnx
0.825  -4.781   1.252  14.143
0.297   3.218  -3.049   7.772
0.020 -11.461   3.234  30.537
0.017  -9.603   8.823   8.827
0.017   4.139   3.545  14.092
0.015   2.945  -5.466  16.309
0.014  -3.301   3.465   6.372
0.012  -2.345   7.499  18.724
>1com
0.740  51.570  23.790  45.463
0.725  73.246  29.505  90.032
0.701 103.767  22.583  45.894
0.686  -0.414  26.404  83.181
0.622  22.096  31.197  89.899
0.573  30.712  30.868  45.685
0.565  51.340  27.038  85.506
0.563  90.617  17.501  29.055
0.554  39.612  18.054  28.449
0.539  12.166  13.069  99.244
0.491  62.694  12.811  99.746
0.402  81.549  29.405  45.394
0.063  64.548   7.753  93.596
0.060  75.553  28.759  81.908
0.051  79.171  36.959  40.561
0.027 112.525   5.727  34.902
0.026  43.006  21.270  21.863
0.024  34.449  12.307  31.772
0.021  37.742  16.080  91.194
0.020  35.009  39.720  44.186
>1coy
0.728 -20.148   8.915  14.893
0.367  -4.878  19.159  22.470
0.278 -11.277  14.655  24.388
0.101   5.389  36.144  42.605
0.040   3.095  35.483  30.561
0.012 -18.641  11.666  22.537
>1coz
0.945  19.817  23.669 -14.715
0.903  19.902  17.365 -39.908
0.068  19.071  18.808  -7.998
0.063  19.537  22.506 -46.198
0.031  21.132  17.717   0.417
0.022  22.206  24.353 -56.213
>1cpc
0.907 -35.562 -21.160 -11.552
0.898  20.115 -13.111 -20.004
0.880 -22.319  -9.021  19.882
0.812  28.389 -26.500  11.458
0.467 -13.482 -40.433   2.901
0.344   7.546 -41.539  -2.732
0.255 -27.530 -22.349 -12.339
0.252  11.171 -33.164  -2.822
0.081 -17.753 -28.417   2.535
0.078   3.955 -25.789   6.842
0.074  -3.448 -36.762 -20.634
0.070  11.163 -15.602 -17.269
0.065  35.759 -28.166   8.043
0.058  -9.849 -24.420  -7.746
0.055  23.177 -33.873  17.275
0.047 -23.530 -12.642  27.428
0.043  -1.856 -33.275  20.669
0.041 -26.067 -30.415   6.390
0.038  19.021 -46.686  -1.785
0.038  27.020  -9.720 -23.267
>1cps
0.891  -2.896  30.011  -7.851
0.212  13.029  18.287  -6.922
0.119 -22.275  14.971  -2.297
0.063   5.114  13.860  -5.374
0.028 -10.501  19.934   6.030
0.023 -10.751   8.913 -24.070
0.018   6.701  32.054  -8.130
0.015 -25.107  19.936  -8.194
0.014  -7.746  30.449   6.188
0.013 -16.305  31.409   1.778
0.013   1.583  22.092  -3.546
0.013  11.991  21.551   0.496
>1cpu
0.830   8.516  15.628  44.114
0.259  14.775  16.988  39.205
0.241  30.657  18.519  43.544
0.238 -17.030  50.201  43.662
0.226   9.130  45.196  43.442
0.143   6.385  49.083  56.892
0.139  -6.893  57.114  45.484
0.128   4.839  24.157  36.290
0.110  19.980  11.648  35.640
0.104  24.519  -1.147  55.511
0.078  25.926   4.496  36.083
0.077   6.312   0.189  54.972
0.063 -10.155  61.996  58.796
0.051 -14.220  29.470  45.530
0.039 -12.924  50.789  63.078
0.037  -2.350  63.062  60.255
0.028   0.897  52.184  43.823
0.025 -16.494  45.511  51.142
0.021 -17.522  37.429  44.007
0.019   7.329  18.905  65.916
>1cq1
0.890  29.357  58.749 105.100
0.795  22.829  48.886 112.354
0.766  18.203  52.228  69.238
0.685  38.884  46.209 117.741
0.653   8.720  56.433  76.473
0.291   1.166  43.044  62.418
0.262  16.132  44.860  65.247
0.248  23.270  65.255  62.418
0.240  45.867  30.802 113.195
0.191  23.760  17.742 121.875
0.176  41.216  44.377  96.115
0.168  18.835  50.263 121.864
0.148  24.721  59.156 111.790
0.146  41.294  32.499  61.735
0.128  37.664  67.963 101.558
0.114  14.579  49.464  78.606
0.112  -2.342  53.807  67.132
0.102  21.986  31.517 109.231
0.094  24.718  35.329  68.944
0.089  27.017  51.266 119.631
>1cq7
0.978  24.802   5.016 -14.122
0.120  37.290 -13.667 -13.805
0.042  23.231 -10.155   6.299
0.020  31.403  16.504 -27.001
0.013  23.177 -16.895 -10.899
0.011  13.934  -8.331   8.011
0.010   2.490  -9.318  -9.578
0.010   9.792 -10.323  -2.137
>1cq8
0.978  24.704   4.916 -13.962
0.161  37.166 -13.945 -12.978
0.028  31.514  11.382 -18.852
0.026  23.234 -10.012   6.390
0.022  31.406  16.953 -26.856
>1cqs
0.758  25.666 -29.776 -37.693
0.702  13.332 -46.019 -15.328
0.153   9.146 -35.218 -29.020
0.030  16.262 -53.296 -13.252
0.028   9.596 -45.077 -47.079
0.027  15.721 -31.752 -35.123
0.025   1.339 -27.625 -14.241
0.021  10.117 -42.393 -22.248
0.016   9.456 -43.564 -35.528
0.015  13.520 -50.337 -41.296
0.011  17.970 -24.099 -31.879
>1cqx
0.676  28.509   5.277  80.925
0.670   8.199  -6.095 102.308
0.656  37.075  21.265  66.303
0.650  23.247 -11.351  88.234
0.553  56.445  44.520  57.766
0.516  43.182  29.952  50.343
0.454  22.661  11.101  79.941
0.399  45.007  20.548  71.819
0.281  48.131  32.250  71.758
0.193  18.259   8.463  91.039
0.130  42.711  37.717  54.695
0.129  21.156  -2.849  80.052
0.127  44.792  20.304  58.424
0.101  23.727  -7.211  95.597
0.077  44.248  33.360  64.110
0.070  25.557  -1.359  88.953
0.068  31.668  12.679  77.622
0.058  22.556  26.475  68.341
0.057  42.028   6.556  85.919
0.045  39.084  27.772  59.797
>1cr5
0.315  -8.999  12.177  36.290
0.258  10.393  31.310  25.998
0.213  23.371  13.710  -6.405
0.208  42.310 -11.120  18.090
0.181   9.829  11.841  38.393
0.176  11.003 -11.730 -13.612
0.153  22.045 -10.290 -26.163
0.138  17.745   7.777   2.645
0.123  50.618 -31.197  16.510
0.097   6.047  27.490  33.408
0.086  32.635 -14.213  29.201
0.079  43.459  -8.195  28.338
0.078  31.946 -14.933  15.909
0.071  48.451 -13.907  35.198
0.063   4.479  -6.387  -6.687
0.062  16.823   3.738  -9.571
0.055  24.783  -9.672  -3.983
0.053   6.174  38.003  20.027
0.045  14.942  27.148  20.347
0.043  -8.321  19.832  41.832
>1crb
0.893  16.834   4.610  -1.319
0.024   1.711   6.146  -8.208
0.017   8.556   9.368  -0.406
0.016  17.725  -2.886  -5.396
>1cru
0.838   7.484  56.830  76.667
0.721  22.025  48.352 112.182
0.709  16.365  51.062  67.884
0.694  27.560  58.833 105.514
0.305   2.110  38.494  83.559
0.284  14.285  50.084  77.460
0.258  22.697  56.367 112.523
0.246  21.425  63.527  85.912
0.240  20.290  45.534 119.747
0.219  44.161  30.312 113.100
0.183  37.218  68.786 101.755
0.136  17.980  52.767  59.655
0.119  24.762  33.680  69.668
0.102  15.240  60.495  67.809
0.095  -1.617  55.680  66.316
0.094  34.749  58.578 115.568
0.070  31.212  24.883  52.133
0.068   0.033  40.608  63.400
0.064  16.629  36.724 130.216
0.063  25.338  50.372 103.481
>1cs4
0.948  17.428   3.811  24.481
0.771  56.479 -11.709  54.545
0.573  41.764 -10.974  50.200
0.322  68.583 -13.238  45.856
0.298  37.695   2.175  66.449
0.148  61.469  -6.557  59.673
0.136  48.408 -10.767  55.556
0.093  37.308 -25.294  66.797
0.091  27.998  29.621  15.268
0.089  47.829  -8.679  45.324
0.082  23.868   2.594  29.564
0.081  60.681 -16.765  25.539
0.069  62.069 -29.356  36.626
0.066   9.558   6.443  36.048
0.062  43.832 -31.244  44.320
0.058  16.232 -17.087  17.647
0.052  39.674 -26.947  56.957
0.050  20.716  13.520  11.145
0.047  34.778  -3.470  61.091
0.046   8.654  -6.997  16.858
>1csc
0.800  14.781  -6.223   0.572
0.448  17.493  -9.687   7.267
0.175  -2.491 -19.102   6.642
0.137   8.144 -11.700 -18.758
0.123   4.479   6.202 -28.262
0.122   1.934 -19.391 -15.342
0.094  31.648   1.269 -11.917
0.090  19.760  -1.837  12.194
0.069   4.594 -15.639  -5.203
0.058  -4.257 -10.220 -12.785
0.052  28.887   9.351 -17.925
0.051  22.053   8.346 -22.526
0.045   9.013 -11.963   0.469
0.021  11.549  20.624 -11.065
0.016  -8.267   0.315 -11.580
0.015  34.104   2.943  12.644
0.015   1.066 -21.147  -0.537
0.015  22.495  10.185   7.469
0.015  24.267  -5.172   4.817
0.014  18.483   0.709   2.655
>1csh
0.680  16.690  -9.443   5.513
0.222   5.130   6.635 -27.543
0.193  -2.759 -18.942   7.141
0.154  14.321  -6.034  -1.531
0.145  22.459   8.790 -23.595
0.122   6.738 -14.995  -0.491
0.101  -0.194 -19.787 -12.756
0.060  20.062  -2.806  12.079
0.052   5.296 -15.476  -8.590
0.042  -2.456 -12.083 -11.503
0.040  -8.475  -7.643 -16.944
0.039  23.982  10.760   6.802
0.038  10.679  22.298 -11.821
0.037  -0.069   8.573 -21.296
0.030   4.936 -13.537 -19.159
0.027   1.485 -22.501  -4.000
0.026  26.396   0.171  21.793
0.021  -1.763 -14.031  -3.125
0.017  12.801  -2.018   5.811
0.016  14.743  10.938   5.997
>1csi
0.657  14.185  -6.759   0.411
0.552  17.867 -10.377   8.669
0.203   4.680   6.891 -27.396
0.166  -2.804 -18.793   7.240
0.134  22.552   9.253 -23.206
0.101   2.042 -18.645 -13.683
0.098   6.685 -15.090  -1.065
0.069  -4.075 -11.089 -11.573
0.051  20.140  -2.608  12.336
0.042   0.530   9.793 -20.242
0.041  10.693  22.348 -11.731
0.040  24.227  10.570   6.700
0.032   2.079 -19.975  -5.454
0.030  -6.389  -8.743 -20.728
0.023  26.191   0.189  21.602
0.022  -1.660 -13.997  -0.508
0.020   8.548 -13.252 -17.800
0.014  28.008  10.521 -17.427
0.013  12.347   8.676   6.441
0.011  -2.525 -23.065  15.684
>1csn
0.857 -24.548  50.761  50.606
0.170 -10.044  36.777  48.930
0.165  -2.482  61.670  60.182
0.061 -22.724  63.169  48.940
0.050   5.490  46.185  61.914
0.046 -35.452  46.570  57.405
0.037 -26.933  50.310  68.406
0.027 -14.741  44.465  50.170
0.025   8.149  52.375  47.692
0.018   6.164  44.882  51.036
0.016 -20.691  45.269  56.002
0.015   3.914  57.851  54.333
0.014  -8.327  47.473  55.691
0.014 -13.337  63.112  43.999
0.013   4.948  51.385  36.830
>1csr
0.791  16.716  -9.447   5.640
0.222  14.423  -6.078  -1.317
0.195   4.489   6.657 -27.380
0.190  -2.645 -18.963   7.084
0.139  22.467   8.756 -23.576
0.121   2.063 -18.802 -13.780
0.116   6.155 -14.235  -0.764
0.081  20.370  -1.664  12.978
0.080  -4.482 -10.633 -11.694
0.041  10.618  22.199 -11.951
0.040  26.399   0.078  21.968
0.037   1.939 -21.219  -5.836
0.034  19.468  -9.810  13.416
0.033  18.372  10.764   7.490
0.030   6.438 -12.749 -19.406
0.029  -0.779   9.571 -19.985
0.024  -6.447  -8.807 -20.911
0.020  12.210  -2.244   5.485
0.020  31.109   9.748   7.040
0.020  -1.848 -13.877  -0.515
>1css
0.677  14.707  -6.379   0.077
0.533  17.357 -10.041   6.808
0.235  -2.796 -18.796   7.242
0.205   4.795   6.821 -27.451
0.136  22.549   8.913 -23.555
0.117   6.942 -14.939  -0.467
0.106  -0.320 -20.004 -12.827
0.065  -3.988 -11.240 -11.650
0.053  20.200  -2.397  12.656
0.044   5.408 -15.477  -8.629
0.041  -0.816   9.763 -20.034
0.039  10.782  22.256 -11.836
0.034  23.836  10.757   6.782
0.034   1.230 -21.405   0.831
0.026  -6.427  -8.825 -20.595
0.025   4.613 -13.661 -18.970
0.024  26.153   0.164  21.585
0.020  -1.853 -13.975  -3.086
0.015  27.951  10.602 -17.429
0.015  14.965  11.159   6.070
>1ct1
0.523   3.736  28.733  58.984
0.350  12.156  55.697  54.446
0.327  43.324  27.656  39.875
0.257  37.260  54.284  42.836
0.201  22.420  11.752  49.731
0.197   5.535  19.633  71.991
0.081  31.128   5.513  62.361
0.053  55.984  30.704  48.784
0.046   7.956  55.361  71.853
0.040   8.510  41.151  73.745
0.040  50.854  17.660  48.676
0.040  41.585  62.293  56.369
0.036  45.626  16.170  57.000
0.035  50.133  44.727  54.420
0.027  13.115  62.751  61.247
0.023   3.928  29.005  77.002
0.023  16.907  60.657  49.939
0.022  49.947  55.881  49.775
0.021  21.428   3.594  59.177
0.020  20.303  10.244  67.935
>1ct5
0.935  19.098  23.705  14.514
0.124  20.298  38.858  12.035
0.081  26.053  25.534  19.423
0.042  17.669  27.487  -0.884
0.032  13.818  24.850  20.942
0.024  17.986  30.892   8.635
0.020  34.895  24.005  -2.253
0.020  15.511  31.726  16.861
0.011  20.468  46.077  16.495
0.010  18.729  26.709  27.020
>1ct8
0.899  57.516  31.257  26.040
0.796  49.041  31.048  34.412
0.440  46.352  28.617  59.513
0.348  59.507  29.002   1.805
0.235  46.234  35.118  27.642
0.232  65.295  41.226 -20.357
0.229  70.533  37.050   5.230
0.215  30.576  29.469  94.084
0.206  40.945  33.973  56.897
0.178  61.158  26.413  36.124
0.176  52.891  25.497  29.755
0.167  40.217  30.423  66.653
0.163  42.777  37.414  84.271
0.143  65.974  31.313  -6.844
0.142  74.055  33.634 -33.668
0.130  78.568  36.290   0.475
0.086  68.126  43.771  16.037
0.068  61.367  34.791  33.284
0.058  47.855  38.311  63.822
0.057  54.588  15.916  25.978
>1ct9
0.890 -26.901  48.050 132.602
0.881  15.461  50.141 116.946
0.859  40.099  -1.028  42.348
0.818  17.526  36.932  31.574
0.615  -9.602  68.363 128.672
0.509  -5.167  36.130 110.593
0.398  14.639  15.597  42.380
0.358  38.365  24.745  20.382
0.333 -13.050  38.500 118.988
0.287  -6.064  54.714 114.666
0.230  -0.021  64.334 127.554
0.207  14.221   2.512  42.879
0.204  14.570  37.597 106.489
0.190  44.037  18.917  30.357
0.180 -35.450  48.148 129.867
0.174  24.902   9.797  45.421
0.169  26.273  24.329  13.536
0.129  27.583  12.526  28.089
0.127  13.679  49.693 108.541
0.112  21.140  -4.209  29.345
>1cte
0.988  10.840  61.857  43.851
0.953   9.072  58.558  59.360
0.595   7.199  70.154  48.739
0.552  12.774  65.316  66.477
0.224  13.481  51.703  55.319
0.205  17.987  61.710  38.271
0.099   5.416  64.299  77.474
0.094  10.222  60.766  28.041
0.088  -1.889  73.365  19.241
0.074   2.899  39.911  70.282
0.070   6.276  40.060  78.255
0.054  10.761  63.739  52.086
0.052  -4.821  51.608  80.313
0.044 -11.951  59.489  27.331
0.044   3.986  55.865  75.707
0.036  11.019  59.441  73.148
0.032   3.328  71.549  37.338
0.029  12.090  68.727  37.330
0.029  -7.515  46.269  74.321
0.020  16.649  58.429  48.294
>1ctq
0.975  12.693  31.956  17.592
0.022  -5.899  29.124   9.915
0.014   4.885  31.907  21.771
>1ctr
0.617   5.372  25.180 108.194
0.520   6.332  11.279 104.703
0.243   5.465  18.659 101.416
0.210   5.651  16.927 110.492
0.198  19.025   6.735 103.460
0.076  -0.192  26.424 119.996
0.058  10.155   9.734  95.442
0.041  -2.378  20.821 102.566
0.036  11.806   1.026 100.865
0.035  -4.908  30.084 114.050
0.029  -2.365  16.377 109.643
0.026  15.398  13.479 100.246
0.020  14.958  22.433 106.446
0.016   5.204  26.261  98.105
0.015   2.379  18.902  91.681
0.015   2.801  33.208 113.986
0.015   6.479  21.684 118.013
0.014  13.950  13.480 111.981
0.012   9.937   4.512 108.635
0.011  -3.549  35.558 119.841
>1ctt
0.754  35.074  47.612   8.554
0.280  36.491  56.930  -9.784
0.073  36.362  56.032  -0.369
0.045  54.654  51.918  -3.261
0.030  48.030  69.987  -6.802
0.023  28.114  38.220   5.053
0.021  41.176  54.509 -15.871
0.021  29.479  50.662  -5.067
0.021  38.213  59.093   7.956
0.015  55.012  43.681   2.168
0.013  39.911  62.403  -5.033
0.013  48.096  35.239  -3.072
0.013  51.556  53.554  13.385
0.012  56.723  57.298 -13.513
0.011  41.940  34.901  14.343
0.011  42.268  46.008  14.540
>1ctu
0.739  34.468  47.094   8.276
0.479  30.813  42.731 -10.542
0.127  36.553  57.433  -9.250
0.077  36.733  55.985  -0.270
0.044  55.393  50.655  -1.701
0.037  44.151  55.447  13.629
0.026  52.324  52.807  13.472
0.023  28.187  37.983   4.891
0.017  37.755  58.125   7.791
0.016  39.440  43.027  13.222
0.014  55.544  44.033   3.062
0.013  53.316  36.881  -0.082
0.011  31.503  51.493  -4.601
0.011  48.857  70.073  -4.881
0.011  57.102  56.736 -14.084
0.010  42.856  64.455  -8.328
>1cul
0.971  17.640   3.746  24.572
0.734  56.048 -12.783  52.146
0.604  42.950 -11.134  50.664
0.333  37.955   2.722  65.340
0.137  61.914  -7.389  59.718
0.127  16.694 -19.158  16.206
0.120  68.596 -12.607  45.127
0.095  50.002  -6.967  56.151
0.071  55.387 -10.347  31.217
0.066  33.381  -5.537  60.455
0.057  50.112 -10.169  46.014
0.054  19.006 -23.126  25.210
0.054  61.746 -29.206  36.519
0.040  29.257  29.501  17.235
0.038  71.534  -7.230  29.686
0.030  20.113  13.639  11.751
0.030  60.132 -16.909  25.609
0.029  23.505   3.081  30.013
0.026  10.780  -5.993  14.730
0.023  37.099 -25.885  40.839
>1cv8
0.977 -15.045  15.387  -1.556
0.201  14.398  15.480  -8.336
0.052 -13.889  19.367   6.323
0.046 -15.411  15.525 -19.546
0.031 -21.704  22.797  -6.124
0.013  -9.441  12.121   7.907
0.011 -18.552   9.318  -8.231
0.011 -13.415  17.166 -10.067
0.011   7.950  22.162  -7.205
0.011  -3.635  23.267  -2.723
0.010   6.053   9.418 -10.038
>1cvu
0.940  26.566  23.241  47.266
0.931  68.839  16.563  39.842
0.574  64.582  34.718  55.478
0.504  20.841  36.296  36.732
0.403  73.007  26.129  27.975
0.345  33.944   8.202  28.303
0.279  68.424   3.654  25.201
0.253  59.283  42.215  52.472
0.218  26.148  33.737  30.562
0.149  41.902  23.296  17.469
0.145  69.100  33.620  30.746
0.121  28.571  51.074  58.293
0.120  52.424  48.480  40.049
0.115  41.070  29.150  39.616
0.112  23.575  55.478  51.813
0.111  71.689   2.115  50.856
0.111  62.890  44.967  37.070
0.108  61.516   1.801  21.361
0.101  62.116  21.463  34.047
0.096  24.907  12.756  61.647
>1cvw
0.926  10.124  34.705  27.068
0.212   0.889  30.111  35.265
0.109  25.962  21.445  23.968
0.067  27.276  37.577  12.855
0.033  20.872  16.854   8.575
0.023   1.408  35.773  13.359
0.020   9.286  39.692  18.328
0.019  10.661  23.946  38.892
0.018   4.941  15.761  27.562
0.016  29.557  27.686  16.037
0.016  20.024  18.335  29.232
0.013   2.947  34.121  21.295
0.010  26.147  37.243  22.996
0.010   5.350  38.504   4.351
>1cvz
0.959  20.387  13.937  18.662
0.473   1.651  20.414  28.269
0.245  32.692  22.785   9.995
0.193  22.143  21.168  22.755
0.102  14.943   8.180  14.382
0.040   7.359  10.523  28.325
0.035  24.679  16.401  10.676
0.029  17.626  23.132  -0.740
0.028  -1.358  22.961  11.787
0.028   9.440  32.588  19.134
0.021  24.077  30.084   2.850
0.018  15.287  14.287   8.367
0.017  29.022  18.614  18.164
0.013   8.509  18.011  32.012
0.013   5.517  28.623  24.900
0.012  35.609  15.775   2.336
0.011  15.217  15.325  25.986
0.011   0.267   7.253  17.156
>1cw2
0.982  79.467  16.050  12.254
0.973  48.640  28.574  12.405
0.251  39.473  20.785  28.553
0.242  50.433  17.686  18.945
0.158  30.375  20.258  14.662
0.062  85.763  14.696   6.923
0.040  85.435  15.091  -1.685
0.034  71.516   0.137  21.949
0.030  65.188  31.961  17.383
0.027  85.338  10.017  13.802
0.018  52.518  23.017   3.978
0.017  57.175  27.069  32.064
0.017  44.504  22.847  20.699
0.017  90.938   3.320  28.917
0.017  87.486  19.034  28.821
0.015  41.247  26.500   6.167
0.014  58.768  15.825  31.485
0.014  43.708  34.787   4.952
0.013  46.148  12.069  26.972
0.012  38.096  24.628  16.094
>1cw4
0.896  88.161  62.078   1.626
0.579  94.137  67.978  -0.532
0.332  89.766  71.377  18.400
0.135  61.465  65.897  -0.932
0.133  84.561  63.116  22.335
0.093  67.706  71.216   2.579
0.058  85.640  46.265   2.664
0.045  58.613  66.386  -8.935
0.042  80.249  63.435   2.255
0.030  57.546  56.882  -1.822
0.027  71.302  86.848  13.907
0.025  96.565  76.340  -2.093
0.022  60.159  71.510   6.591
0.019  51.456  65.643  -1.117
0.016 104.142  70.456  -3.113
0.016  76.367  56.987  -2.145
0.014  67.532  60.507  -0.774
0.013  89.188  69.090   8.546
0.013  61.448  74.883  15.575
0.012  83.295  71.334   1.712
>1cwq
0.557 -15.899  42.857  -3.047
0.322 -24.457  45.160 -27.788
0.157 -25.195  26.404 -12.712
0.144 -18.475  28.357  14.293
0.143 -17.813  47.398  14.697
0.121 -10.679  39.779 -28.712
0.119 -21.696  22.685  -5.867
0.110 -22.805  37.393  -6.069
0.101 -21.695  24.477 -28.112
0.100 -23.915  28.294   4.119
0.090 -15.415  25.332 -12.947
0.089 -11.469  30.281   1.105
0.076 -23.894  41.207 -17.995
0.061 -24.191  39.611   1.847
0.059 -11.396  30.232 -18.275
0.058 -13.643  32.601  -9.080
0.054 -16.522  50.669 -31.122
0.053 -22.950  31.621 -21.469
0.051 -18.171  51.679 -21.609
0.051  -8.183  48.891  -5.806
>1cwu
0.988   0.363  77.031  21.826
0.983  25.141  46.868   4.753
0.376   9.461  39.152   0.075
0.361   1.240  58.923  27.048
0.350  16.333  48.523   1.050
0.342   6.807  51.839   0.209
0.188   0.152  67.411  24.988
0.107  -9.360  63.263  26.375
0.095 -10.779  93.012  12.670
0.085  -7.731  81.022  19.788
0.063   6.435  57.966  12.502
0.059  38.348  32.788  14.224
0.055  -6.687  74.041  25.205
0.037  25.896  37.480   6.389
0.032  12.787  44.104  -7.917
0.027  20.637  40.739   0.732
0.022  -8.245  88.981  22.564
0.020  11.057  32.263   6.700
0.017   6.033  49.675  -8.168
0.017  42.220  55.075   4.642
>1cx4
0.950  94.654  59.719  -4.975
0.924 113.968  62.174  13.231
0.035 115.987  68.305   5.911
0.017 112.305  67.837  22.151
0.016 105.380  64.988  14.628
0.016  76.624  65.596   1.910
0.010  77.196  58.719   8.805
>1cx9
0.985  77.820  15.828  11.111
0.981  48.651  28.025  12.864
0.194  39.005  20.889  28.618
0.170  49.698  17.720  19.333
0.054  29.872  21.493  13.194
0.040  65.153  32.243  17.689
0.036  86.352  13.667  -1.890
0.032  34.016  18.393  21.591
0.031  86.881  15.121   6.473
0.030  71.229   0.400  22.030
0.029  84.434  11.260  14.685
0.021  90.482   6.098  -0.031
0.017  53.040  23.317   3.934
0.016 106.612  11.012   9.700
0.016  56.721  28.350  33.504
0.014  33.089  15.043  33.762
0.013  88.654  18.293  28.728
0.013  79.095  -3.240   6.104
0.012  96.867  10.158   3.900
0.011  90.229   6.878  29.523
>1cxv
0.870  33.362  13.318  52.818
0.835  41.750  -4.371  76.130
0.238  45.381  11.599  64.983
0.164  37.959   9.933  59.265
0.144  40.219  -2.095  68.418
0.111  30.416  18.197  46.241
0.089  28.063  13.104  35.081
0.044  52.388  -2.044  85.904
0.031  36.812   3.847  83.333
0.024  22.621   4.776  52.580
0.021  39.850  -1.180  58.894
0.017  36.589   1.714  74.566
0.017  41.192  -3.918  85.144
0.016  47.836  -8.986  80.309
>1cxz
0.984   4.766  28.886  50.981
0.024   5.838   0.317  57.418
0.015  -4.974  17.269  56.288
0.013   7.673   6.523  69.692
0.011  10.007   8.811  49.282
>1cy1
0.816  60.868  22.759  40.728
0.433  38.116  19.521  41.395
0.360  26.357  43.821  27.159
0.319  32.814  35.214  21.178
0.178  37.147  23.539 -21.241
0.152  48.410  15.658  54.660
0.151  53.561   9.319  38.218
0.116  69.504  11.839  46.858
0.103  38.137  40.825  56.849
0.097  32.194  20.133 -14.991
0.073  23.941  39.182  42.671
0.051  27.256  37.774  10.674
0.048  45.700  31.800  37.970
0.038  65.777  12.248  54.011
0.033  33.995  29.774  -4.095
0.032  44.554  31.794  21.839
0.030  36.691  22.377  -6.834
0.030  67.483  19.670  44.918
0.029  46.438  22.569  40.266
0.028  19.869  40.189  19.129
>1cy2
0.778  62.666  23.018  42.726
0.570  45.585  33.099  21.550
0.418  27.202  42.809  28.198
0.402  40.317  20.925  40.364
0.351  54.472   9.053  37.005
0.129  23.766  36.694  43.245
0.123  32.195  19.021 -14.520
0.120  48.027  14.936  54.861
0.095  69.896  14.166  46.369
0.094  24.464  37.429   3.721
0.093  33.765  22.874 -21.448
0.090  37.303  40.072  56.518
0.084  35.866  29.071  -4.594
0.059  34.265  31.265  22.575
0.058  62.628   7.638  32.396
0.048  30.256  35.040  -3.494
0.041  28.298  36.040  12.475
0.039  45.997  29.160  39.032
0.035  17.992  39.180  11.225
0.034  55.439  23.661  39.225
>1cy6
0.336  65.333  23.389  43.938
0.269  39.876  20.379  41.873
0.255  55.990   8.797  37.812
0.206  32.109  38.666  23.389
0.180  28.028  44.223  29.343
0.173  35.345  22.001 -16.681
0.105  44.720  35.537  53.011
0.086  21.461  41.801   7.634
0.046  70.181  12.153  47.222
0.039  50.213  16.151  56.779
0.037  36.029  23.768  -6.665
0.037  60.745  17.562  61.092
0.035  46.824  32.886  22.890
0.030  56.457  21.111  39.848
0.026  15.199  42.622  19.782
0.026  28.013  40.183  15.939
0.025  37.248  31.906  24.447
0.023  27.219  25.441  65.457
0.023  39.340  40.693  56.576
0.023  80.741  20.075  25.141
>1cy7
0.795  61.957  23.096  41.716
0.452  40.883  21.664  40.819
0.280  27.210  43.551  28.169
0.233  31.072  43.622  44.355
0.188  55.199   9.018  37.983
0.151  33.186  37.352  21.723
0.111  18.882  39.617  11.060
0.095  45.794  13.826  57.214
0.091  29.224  37.536  13.347
0.077  34.514  20.097 -15.837
0.074  29.268  33.587   0.448
0.067  33.721  19.860  46.504
0.062  26.400  28.015  44.123
0.059  40.515  40.087  57.114
0.054  48.952  26.181  52.030
0.053  69.947  12.122  47.159
0.030  33.961  22.136  -7.624
0.027  23.230  35.701  -4.581
0.024  47.983  28.020  42.901
0.023  36.886  16.176  57.832
>1cy8
0.706  63.569  22.736  43.571
0.544  40.641  20.977  41.159
0.402  54.994   9.609  37.509
0.244  27.267  43.365  28.497
0.190  32.178  36.728  19.493
0.180  33.478  20.222 -15.592
0.120  27.985  38.186   8.509
0.116  49.573  16.181  55.456
0.098  25.156  40.035  42.439
0.090  37.062  30.241  -5.794
0.085  38.422  40.875  57.068
0.049  44.012  31.756  48.880
0.044  70.797  15.807  46.436
0.038  80.430  18.777  24.916
0.036  37.074  24.468 -21.359
0.034  33.956  20.053  46.115
0.033  64.253   7.013  32.744
0.032  47.404  32.005  37.968
0.031  52.320  23.505  39.588
0.029  58.628  16.711  39.924
>1cyd
0.947  26.693  22.613   7.204
0.938  -5.578   2.904  24.097
0.932  11.447 -23.333   8.855
0.923  43.976  -1.980  24.165
0.706  24.023  -6.048  16.285
0.641  35.575  -2.472  26.728
0.562  14.768   6.340  16.705
0.550  16.361 -16.554   6.989
0.522   3.803   4.042  26.522
0.302  21.902  16.585   4.256
0.298  25.391 -24.665  26.919
0.230  13.037  25.877  25.090
0.218  -5.485 -16.263  17.555
0.195  40.632 -16.476   7.368
0.144  33.194 -21.655  17.805
0.133   3.056  22.811  17.396
0.118  -0.903  17.163   6.008
0.099  17.396  21.219  -0.803
0.091  44.446  16.679  15.506
0.076   1.337  -9.326  35.377
>1cza
0.928  97.394  58.752 -11.828
0.830  40.994  44.458  18.719
0.606  34.372  45.743  24.086
0.361  57.857  42.046   6.683
0.282  67.341  43.708   2.768
0.232  85.532  34.720   2.799
0.182  67.486  38.552  -3.354
0.172  54.280  57.071  -0.607
0.170  47.604  24.231  14.827
0.155  69.042  45.632  10.361
0.139  90.354  52.045 -13.720
0.121  19.058  49.857  13.766
0.097  98.791  53.109 -18.981
0.071 105.121  56.336 -10.407
0.069  42.769  43.017  27.768
0.068  45.182  58.699  -1.731
0.065  80.134  51.860   5.097
0.049  86.992  37.243  -7.348
0.047  45.630  51.546  18.595
0.038  44.218  36.110  19.975
>1czc
0.953  25.323   5.504 -13.711
0.140  38.779 -11.802 -15.390
0.028  23.610 -10.204   4.711
0.019  19.389  12.170 -12.414
0.016  32.281  11.652 -18.048
0.012  15.791  -7.824   2.083
0.011  29.444  22.043 -27.942
>1cze
0.963  25.437   5.227 -13.819
0.171  38.468 -11.985 -14.867
0.093  30.157  22.681 -25.891
0.015  23.203  -9.721   4.954
0.015  30.495  12.618 -17.167
0.012  10.083 -10.426  -3.243
0.012  15.331  -7.654   2.212
0.011  27.588   4.207 -21.543
0.011  22.058 -14.639  -9.119
0.011  19.532  12.172 -11.728
>1czh
0.985  57.700  31.621 -15.745
0.124  69.762  42.592 -13.744
0.032  61.920  41.819  -3.895
0.013  47.124  43.187   3.392
>1czk
0.984   1.892  43.925  49.954
0.032 -11.514  35.249  54.783
0.013  -6.169  45.667  60.745
>1czl
0.980   1.740  43.149  49.751
0.019 -11.137  34.987  54.542
>1czm
0.918  37.243  16.612 -18.315
0.098  46.402  20.859 -21.420
0.093  47.258  24.381 -12.122
0.054  30.546   8.094  -2.640
0.026  33.883   8.790 -23.221
0.019  36.192  21.085 -25.846
0.015  20.293  13.991 -13.114
0.013  45.638  24.033  -4.088
0.012  34.559  17.314   3.170
>1czn
0.978  12.955  19.387  38.650
0.026  25.801  24.703  48.099
0.019  28.374  25.127  37.526
0.013  32.645  14.136  40.041
>1czo
0.985  57.539  32.362 -15.659
0.102  69.573  43.991 -14.807
0.022  61.989  42.075  -3.410
0.010  50.055  36.756   0.043
>1czr
0.984   2.155  43.673  50.114
0.034 -11.362  35.162  54.751
0.012  -6.409  44.929  61.042
>1czs
0.180   1.291  30.154 -18.895
0.114  -8.418  24.097 -20.358
0.068   5.926  31.444  11.474
0.053   7.458  31.931 -13.974
0.049  -7.640  26.257   4.950
0.045  -8.311  20.760  -4.675
0.043  14.590  31.975  -0.425
0.026 -14.221  20.603 -15.750
0.025  11.299  28.365  -7.242
0.020  15.196  22.375   1.453
0.013  -2.234  28.532  10.772
0.012   8.843  36.993   4.923
0.012  -3.707  39.099   5.750
>1czu
0.984   2.030  43.427  49.855
0.023 -11.232  35.002  54.718
>1d03
0.988  58.318  33.365 -16.090
0.061  70.572  44.083 -14.449
0.041  64.089  41.861  -3.634
0.012  39.776  50.105  -5.539
>1d04
0.983  14.073  19.856  38.974
0.016  28.422  25.321  37.781
0.014  26.055  26.896  45.442
0.011  32.778  14.180  40.108
>1d09
0.982  68.519  53.189  62.779
0.946  42.319  30.127  17.266
0.558  59.493  59.162  53.872
0.514  14.136  81.779  31.536
0.461  19.878  89.289  47.422
0.323  36.655  39.837  27.113
0.241  57.658  47.711  14.457
0.212  24.551  89.652  38.721
0.174  50.363  39.407  66.841
0.143  59.501  38.392  70.088
0.081  32.079  80.695  59.401
0.079  29.814  90.616  45.602
0.062  57.371  40.095  11.885
0.062  12.724  85.778  46.356
0.059  49.961  46.766  20.567
0.056  17.233  86.188  39.718
0.056  39.429  36.157  11.032
0.055  54.283  47.487  56.821
0.050  21.215  69.654  40.188
0.046  10.364  73.546  31.049
>1d0c
0.915   3.000  11.453  67.482
0.902   6.698   7.750  30.272
0.812   1.240   3.171  54.508
0.746  10.716  13.862  45.452
0.580  15.552   6.622  37.630
0.464   2.511  11.370  49.511
0.306  10.504   0.991  64.021
0.196   1.811  -5.774  41.957
0.135   0.626  -5.726  66.325
0.134  14.199   6.583  47.104
0.132  16.694  19.916  57.518
0.128  22.574  15.413  35.003
0.123  -8.377   3.815  44.906
0.119  -0.184   3.703  66.506
0.108   7.149  -5.412  58.327
0.086 -23.327   4.498  65.845
0.075  12.725  13.664  33.137
0.073  -6.154  -3.460  53.366
0.073  21.820   6.111  71.150
0.072 -20.556   0.881  73.776
>1d0l
0.672   8.347  22.272  12.316
0.450  -5.266  19.501  24.986
0.428   6.557  22.585  32.923
0.297  12.375   8.926  28.803
0.290  -3.188   6.047  28.532
0.243   2.336  16.394  11.880
0.097  18.617  17.300   1.801
0.083  24.954  13.944  13.138
0.081   4.291   8.562  31.030
0.070   1.863  20.008   1.971
0.060  19.511  29.842  -7.886
0.048 -11.860  15.031  23.325
0.043  15.882  26.991   9.357
0.037   4.807  22.608  20.880
0.033  -8.786  14.495  30.867
0.031   2.020  27.370  12.312
0.030  -3.912  12.362  21.311
0.028  11.407  17.528   5.993
0.027  14.646   2.800  23.788
0.027  18.903  10.827   7.569
>1d0m
0.653   8.285  21.932  12.456
0.447   6.313  22.529  32.849
0.409  -5.685  19.110  24.725
0.323  12.255   8.706  28.939
0.223  -3.358   6.128  28.483
0.165   2.638  20.846   6.316
0.105  23.078   7.762  10.162
0.057  -0.073  19.169  15.868
0.041   1.568  22.180  -2.146
0.040 -12.882  16.837  27.954
0.039  16.157  17.037   0.923
0.035  10.193  23.937  20.775
0.030  23.856  15.765  11.936
0.030   3.962   7.992  31.322
0.028  15.761  26.847   9.466
0.026  17.900   4.787  24.723
0.022  22.916  32.410  -6.866
0.021  -0.043  15.874  29.525
0.019   6.019  29.955  10.109
0.018   2.145  23.262  24.525
>1d0o
0.916   5.680   9.781  30.739
0.912   3.214  11.284  67.175
0.805   1.594   3.027  53.846
0.748  11.201  14.895  44.496
0.417   2.368  11.901  46.595
0.399  15.299   6.359  38.012
0.379   7.646   3.932  64.850
0.186  13.262   4.501  48.155
0.185  23.210  15.413  35.585
0.141  -1.730   3.140  63.994
0.135  16.521  20.262  57.953
0.126   0.028  -4.532  43.854
0.096  21.893   6.229  71.207
0.090 -23.257   4.513  65.765
0.087   4.947  30.964  43.458
0.083  11.325  10.237  11.452
0.078   8.286  -1.447  58.561
0.078   8.465  15.205  81.577
0.072  12.765  14.703  33.413
0.071   3.205  -7.479  64.689
>1d0s
0.979  55.298  38.204   8.642
0.040  19.878  30.851  21.627
0.028  44.384  16.704  19.110
0.028  21.913  41.636  16.136
0.024  12.902  45.585  17.936
0.016  30.950  40.415  11.008
0.014  65.471  34.654   8.595
0.014  11.036  36.378  16.892
0.014  45.372  43.080   5.506
0.012  65.950  21.320   6.747
0.011  54.521  26.651  -6.639
>1d0v
0.973  56.910  38.424   9.334
0.060  48.566  40.272   8.541
0.034  44.282  16.728  19.314
0.033  14.863  43.446  16.222
0.026  19.805  30.754  21.399
0.018  30.474  40.142  10.748
0.017  55.742  27.403  -7.970
0.014  66.725  22.953   8.443
0.012  64.387  34.748   9.043
0.012  27.451  39.675  18.506
>1d0x
0.907  38.327  54.785  18.718
0.838  27.393  60.041  23.085
0.273  27.327  35.909   9.678
0.193  30.538  22.239  22.162
0.143  38.913  26.103   6.996
0.142  19.590  66.558  20.411
0.137  43.379  21.641  19.218
0.099  22.541  94.999  22.736
0.080  39.251  66.980  20.491
0.073  20.406  71.522   3.885
0.071  14.484  39.327  19.979
0.065  30.886  88.590  38.463
0.061  27.489  41.860   4.045
0.057  20.178  28.716  10.212
0.051  29.335  62.002  31.141
0.050  42.592  31.131  27.339
0.043  14.897  91.502  42.856
0.031  43.999  11.257  -3.352
0.028  38.453  63.789  10.656
0.028  17.504  63.652  11.723
>1d0y
0.883  29.412  59.432  22.585
0.851  37.908  55.577  19.155
0.276  27.122  34.864   9.977
0.184  19.489  66.643  20.216
0.158  30.326  23.488  22.877
0.104  22.612  95.038  23.084
0.088  41.858  31.545  27.495
0.081  39.492  66.521  18.486
0.073  25.307  62.293  28.838
0.067  27.257  42.231   4.096
0.062  18.133  35.125  13.895
0.061  43.310  21.171  19.322
0.044  30.458  88.321  38.630
0.042  37.151  25.231  35.480
0.035  28.117  49.522  28.021
0.034  37.398  27.161   6.798
0.031  45.945  23.196  28.540
0.030  19.874  28.305   9.562
0.028  39.533  61.829   9.845
0.027  18.413  66.409  28.194
>1d0z
0.848  27.880  60.233  22.571
0.685  36.430  56.002  20.761
0.322  27.260  35.670   9.598
0.208  20.643  65.955  24.371
0.191  39.448  67.782  20.459
0.137  38.748  26.424   7.717
0.120  32.426  88.449  35.264
0.099  30.086  22.959  22.791
0.093  22.983  94.475  22.169
0.076  16.892  39.958  21.555
0.076  27.207  42.508   5.384
0.069  17.835  34.801  14.704
0.059  42.958  20.435  19.561
0.041  29.470  61.613  30.869
0.038  31.845  23.312  -6.322
0.025  15.980  49.661  47.074
0.025  18.005  68.835  16.999
0.023  45.788  55.716   9.186
0.021   2.010  66.400  41.482
0.019  35.325  22.903  33.655
>1d1a
0.881  27.507  60.274  23.175
0.736  37.984  56.552  20.163
0.407  25.585  34.921  11.707
0.209  35.777  20.064   6.423
0.192  26.344  40.768   6.272
0.177  40.731  68.288  21.461
0.163  19.565  67.234  22.316
0.151  21.003  28.173   7.084
0.101  33.607  14.131  24.727
0.086  15.807  35.310  15.063
0.082  36.386  86.546  19.083
0.062  13.036  74.229  24.036
0.053  21.090  94.364  21.714
0.049  31.137  28.135   7.660
0.039  38.524  63.378   8.644
0.039  35.663  60.853  -7.896
0.038  26.717  63.027  33.118
0.033  15.897  92.147  41.651
0.033  33.671  16.760  14.407
0.031  -3.318  54.036  39.060
>1d1b
0.814  27.490  59.767  22.949
0.787  38.246  56.315  20.420
0.344  27.255  35.802   9.961
0.215  18.133  67.365  18.407
0.193  39.296  68.511  19.731
0.112  22.660  94.954  22.696
0.086  27.567  43.436   5.718
0.079  32.656  28.023   5.970
0.077  21.400  26.032   7.305
0.069  32.144  63.118  16.715
0.047  27.031  64.602  29.785
0.045  31.189  82.602   4.413
0.043  18.266  34.282  12.478
0.038  45.174  21.027  20.832
0.038  19.026  67.628  28.654
0.038  39.239  32.854  28.430
0.038  31.386  87.432  36.205
0.034  38.785  59.756  12.835
0.033  -2.402  56.316  33.752
0.029  46.198  55.898   9.363
>1d1c
0.847  28.417  59.553  23.084
0.819  37.402  56.307  19.796
0.491  27.206  35.023  10.071
0.274   3.252  70.881  26.209
0.269  41.779  20.979  19.776
0.218  39.650  67.251  21.355
0.197  22.163  64.440  24.858
0.181  30.542  22.551  22.683
0.166  16.791  39.206  21.751
0.115  27.031  41.595   4.487
0.071  30.482  87.199  36.891
0.066  15.727  72.492  21.745
0.052  22.307  95.280  22.754
0.049  37.574  26.831   6.320
0.048  20.879  29.597  10.353
0.037  46.008  21.802  29.547
0.033  38.644  63.519  10.451
0.032  29.057  62.188  33.048
0.027  31.874  23.420  -6.614
0.026  18.559  61.084  17.977
>1d1g
0.771  12.303  11.497  40.034
0.639  23.817  46.495  54.954
0.595  24.543  16.044  33.160
0.571   9.455  48.068  48.256
0.202  18.409  43.600  49.469
0.061  18.576  16.647  38.678
0.029  19.789  30.271  43.883
0.017   5.741  52.159  63.076
0.016  11.910  15.162  48.373
0.016   8.675   4.056  25.364
0.015  13.100  43.853  41.282
0.013  20.655   8.734  32.418
0.013  27.000  52.487  59.901
0.011  13.390   5.750  34.248
0.010  29.479   8.925  31.510
>1d1j
0.710  40.461  32.018  78.902
0.419  19.423  19.076  64.868
0.396  15.696  33.838  68.983
0.314  38.690  18.036  79.376
0.289  60.806  44.985  62.526
0.282  61.422  31.674  69.701
0.251  50.237  27.244  67.037
0.210  48.565  24.489  44.643
0.186  34.195  42.819  51.880
0.143  43.279  23.562  52.305
0.123  41.109  46.939  78.837
0.088  31.674  38.263  66.915
0.086  32.579  22.634  90.067
0.047  55.587  37.025  66.458
0.040  22.627  27.813  66.148
0.037  43.567  29.118  71.309
0.037  45.085  43.653  87.768
0.036  32.400  20.182  66.544
0.029  64.843  51.114  80.971
0.028  31.259  40.399  44.694
>1d1q
0.962  -1.147   3.157  29.982
0.895  39.925   9.352  15.914
0.027   8.760 -10.420  35.662
0.022  36.036  10.821   8.837
0.021  -8.747  -2.809  33.200
0.016  24.633   2.908  20.603
0.015  43.060  17.972  10.065
0.013  11.053   5.655  38.396
0.012  -7.454   5.606  35.567
0.010  46.668   8.092  11.206
>1d1s
0.996   1.808   1.176  26.792
0.990  38.610  -5.571 109.570
0.990  22.222   7.360  59.314
0.988  67.126   3.490  85.670
0.732  24.190   5.929  28.531
0.665  10.569   4.041  24.415
0.647  60.743   0.538  81.070
0.588  44.037  -5.879  78.303
0.562  45.483   3.705 115.351
0.435  50.677   5.227  84.488
0.375  15.255   1.136  61.034
0.367   4.026  -5.589  54.446
0.319  25.010  14.542  57.127
0.271  29.239   0.619  38.081
0.270  20.587  -2.248  38.106
0.235  56.931  -7.006  81.296
0.232  44.504   0.262  64.483
0.223   4.816 -14.543  54.230
0.178  38.225   1.068  86.530
0.176   8.953 -16.945  67.736
>1d1t
0.992  67.530   3.477  84.578
0.991   1.880   1.134  26.401
0.987  22.694   6.624  58.560
0.985  38.936  -5.508 108.746
0.740  60.208  -0.741  79.746
0.725  11.380   5.396  24.834
0.721  17.057   0.403  60.392
0.666  24.000   5.780  28.047
0.655  44.209   2.603 112.077
0.464  43.866  -6.121  77.482
0.340   4.389  -4.986  54.539
0.315  38.923   0.679  85.926
0.296   9.349 -13.006  43.933
0.289  52.238  15.587 110.387
0.246   4.933 -15.149  53.547
0.222  46.694  10.122 101.235
0.213  16.004  -6.484  42.270
0.201  28.644  -9.503  82.966
0.200  51.794   3.847  83.496
0.164  45.025   1.515  63.588
>1d1v
0.937   7.770   7.551  31.670
0.895   5.291   9.638  69.100
0.669   1.544   3.483  54.722
0.546  11.563  14.993  44.384
0.523  16.569   6.429  40.021
0.377  10.352   0.480  64.479
0.337   2.902  11.910  46.450
0.251   7.176  -6.712  57.331
0.188  20.942  13.389  36.205
0.156   2.306  17.269  66.862
0.152   3.925   6.372  61.848
0.150  22.786   5.272  70.943
0.144  18.470  17.116  58.509
0.140  13.330   6.187  49.061
0.122  -0.064  -8.253  44.317
0.106 -21.211   1.285  71.818
0.104  12.796 -10.369  51.011
0.098  -0.763  -0.236  66.930
0.097  10.008  16.315  32.493
0.097   7.468  15.863  81.702
>1d1x
0.963   7.607   7.312  31.575
0.940   5.741   9.569  68.952
0.587  10.519  13.883  44.077
0.582   2.183   2.907  54.636
0.419  16.767   6.196  40.266
0.359   9.826   1.897  63.594
0.228   2.143  16.897  67.025
0.216  11.188   4.739  49.837
0.168   3.324  11.914  48.823
0.159   5.837  -7.452  57.037
0.146   2.864  -6.074  42.989
0.138   6.656  15.985  77.806
0.126   8.582  15.520  32.638
0.105  20.207  13.553  36.434
0.104  -2.244   3.124  63.206
0.103   4.681   1.191  20.866
0.103  18.067  17.886  56.988
0.095 -21.157   1.373  71.231
0.090   2.900  -5.852  27.675
0.075  21.524   5.923  70.738
>1d1y
0.929   7.264   7.207  30.521
0.924   3.884  11.046  68.213
0.666   1.562   2.925  54.575
0.661  16.823   6.541  38.153
0.631  10.932  13.528  45.834
0.447   2.091  10.885  49.516
0.295   9.475   2.472  63.616
0.214  25.196  10.364  49.068
0.193   8.973   9.918  38.699
0.192  22.878  15.354  35.420
0.190  11.876   5.497  48.446
0.172  11.138  17.688  35.213
0.148  -1.943   3.061  63.171
0.111   1.149  -7.252  43.188
0.102   4.806   1.737  20.589
0.102  16.896  22.536  44.389
0.098  18.413  17.158  56.535
0.078  -1.499   7.343  29.913
0.076   7.738  16.006  81.395
0.061   5.711  -8.053  57.361
>1d2a
0.964  -0.312  65.338  26.137
0.931   5.903  39.220  36.915
0.136  21.806  32.722  37.591
0.100  10.669  49.679  34.581
0.021  22.994  22.907  42.801
0.016   6.737  18.962  43.279
0.015   1.162  71.513  18.409
0.014  13.029  37.204  40.252
0.012   1.208  31.608  43.450
0.010   6.177  71.043  29.102
>1d2e
0.994  24.862  79.206 111.922
0.992  29.176  24.875 102.032
0.991  13.220  -9.964  46.598
0.987   4.292  47.531  39.569
0.461  22.831  11.839  70.306
0.367  37.404  26.775  64.817
0.310   3.838  18.716  73.574
0.307  43.953  36.356 132.401
0.266   6.624  29.451  78.474
0.167  20.095  39.183 124.527
0.165  10.635  57.322 137.639
0.158 -23.682  19.308  68.554
0.156  -3.132  42.749 130.276
0.155  18.551  32.145  59.922
0.148 -10.520  34.313  67.764
0.139  58.296  52.774 134.622
0.136  22.327  42.912 144.935
0.120 -22.291  13.489  84.651
0.119  17.412  64.378 152.684
0.106  28.385  49.842 142.111
>1d2f
0.898 -40.120  -2.123 -42.478
0.875 -29.769   9.971 -21.966
0.352 -46.567 -11.544 -59.495
0.114 -24.275  17.001 -21.775
0.109 -49.720  -6.207 -43.245
0.103 -17.324   2.254 -26.896
0.097 -43.312  -2.426 -34.789
0.096 -54.758 -14.295 -39.857
0.096 -24.602  19.405  -1.885
0.068 -37.339 -13.450 -31.360
0.060 -14.815  -2.488 -13.349
0.052 -45.189 -12.257 -40.412
0.052 -15.246  15.482 -22.687
0.046 -48.346  18.151 -11.241
0.045 -26.084  11.398 -29.162
0.041 -47.106  -1.915 -27.725
0.028 -29.983 -21.878 -40.935
0.026 -32.216  27.534  -0.692
0.025 -39.548  -6.869 -53.633
0.020  -9.525   1.232  -8.093
>1d2n
0.965 -13.434  34.894  12.628
0.161  -7.166  26.483  18.138
0.050 -22.260  33.257  30.293
0.035   9.158  21.285  -0.734
0.030  -5.313  25.765   0.085
0.023 -37.055  38.187  27.050
0.013 -10.449  31.226  25.474
>1d2s
0.835  20.074  10.450  31.819
0.186  38.953  22.896  46.236
0.099  32.760  24.693  33.377
>1d2z
0.184  31.901  28.991 -24.855
0.143  24.732  35.877 -21.317
0.133  28.340  31.381  23.903
0.130  26.171   9.162 -45.904
0.118  24.629   9.431 -18.622
0.116  21.387  31.509   0.958
0.115  19.352  17.167 -28.046
0.100  31.720  49.496  23.665
0.068  30.935  46.641  15.724
0.064  41.755  52.872  28.879
0.055  31.721   6.970 -23.217
0.047  14.716  53.901  18.058
0.043  16.105  59.690   7.797
0.041  17.324  39.854  24.099
0.040  32.467  19.750 -16.915
0.039  17.574  42.689  -6.773
0.033  36.214  22.733 -28.028
0.025  28.991  53.501  31.326
0.025  30.793  32.371   0.387
0.025  24.203  27.306 -37.023
>1d3d
0.934 -21.285 -30.991  21.483
0.103 -34.447 -17.019   7.103
0.083 -18.011  -7.074  19.318
0.038 -13.857 -32.926  24.703
0.020 -23.875  -5.950  32.419
0.019 -34.886 -29.843  10.373
0.017  -7.382 -18.609  28.559
0.013  -6.067 -22.526  17.803
0.012 -20.038 -17.047  -1.184
>1d3g
0.830  42.444  37.847   4.463
0.366  53.670  46.327  -2.034
0.280  54.958  32.216   4.029
0.087  47.455  40.405  -1.393
0.035  50.259  42.680  26.186
0.022  31.753  27.324  17.550
0.020  39.347  47.347   0.341
0.012  53.250  54.078  -7.468
>1d3h
0.841  42.876  37.128   4.832
0.315  53.495  46.479  -2.217
0.272  54.167  33.267   3.840
0.122  47.923  40.540  -1.269
0.055  50.068  42.663  26.324
0.038  39.030  47.840   0.104
0.013  52.068  38.962  34.159
0.013  55.895  53.561  -5.493
0.011  32.131  51.645   3.034
>1d3p
0.909 -20.586 -31.601  21.672
0.071 -19.865  -6.604  22.770
0.033  -8.078 -22.820  33.148
0.028 -24.563  -5.783  33.277
0.025 -34.334 -16.781   7.293
0.014 -19.670 -17.145  -1.195
0.013 -19.429 -19.749  36.183
0.011 -13.208 -33.374  24.456
0.011  -5.620 -21.119  18.441
0.010 -35.125 -32.112  11.492
>1d3v
0.943  66.578  13.894  28.485
0.938  21.350  14.314  -5.316
0.117  59.129  11.367  41.149
0.096  19.102   4.803   2.197
0.067  85.709   8.508  32.713
0.045  -1.302   8.527   5.501
0.043  53.099  31.450  41.296
0.032  70.668  17.982  22.421
0.032   3.822  30.289  10.878
0.030  29.133  26.347   3.807
0.026  13.940  23.137  19.316
0.026  81.622  20.651  21.375
0.025  70.711   3.726  40.890
0.022  31.010  14.753   6.287
0.020  18.961  29.280 -12.467
0.018  57.526  34.327  25.661
0.017  28.929  34.119  -4.519
0.017  51.462  27.380  49.064
0.017  16.619   8.173   9.449
0.014  71.921  21.431  54.102
>1d4a
0.916 -33.940 -33.211 -27.407
0.797  16.439  -7.127  -1.543
0.782   2.575  15.367   6.214
0.710 -44.223 -52.858 -41.505
0.366  19.077  -4.991   5.812
0.241 -38.380 -28.949 -21.893
0.171  18.145 -14.912  -4.504
0.144   6.563  24.616   8.082
0.140 -40.833 -61.231 -40.142
0.127 -23.123 -36.250 -40.261
0.090  -7.852   1.508  12.015
0.087   1.744  18.874  15.362
0.072  19.153 -13.223   8.539
0.071 -38.148 -40.039 -34.389
0.064 -33.457 -48.552 -51.558
0.058 -27.513 -28.057 -29.640
0.046  12.367   0.801   4.505
0.045   0.841  10.117  19.976
0.043  37.153  -4.731  -8.147
0.039 -34.771 -27.843 -38.660
>1d4d
0.995   1.693  32.671  39.419
0.995 -13.003  29.654  38.933
0.988  -5.485  31.296  45.073
0.987   8.849  36.489  26.636
0.787  -2.445  40.720  16.920
0.771   9.983  43.537  14.225
0.253  -6.158  22.882  41.873
0.149  -9.942  37.154  39.248
0.125  -2.685  39.195  36.532
0.119 -15.751  25.292  46.787
0.095  -4.701  24.940  51.775
0.089 -12.321  33.198  50.956
0.081  41.583  37.497  16.560
0.081  -2.180  31.299  27.485
0.077   1.593  25.356  43.991
0.055  -4.063  25.138  34.151
0.053  10.511  35.366  35.548
0.048 -17.837  36.584  44.405
0.044  -2.320  36.039  54.237
0.042 -14.597  42.536  30.254
>1d4h
0.914  13.618  22.792   5.205
0.024  15.948  38.886  22.245
0.015  17.421  18.096 -17.156
0.012  27.941  30.529  -4.200
0.010  23.646  38.409  17.924
>1d4i
0.898  13.765  22.735   5.231
0.026  17.639  18.166 -16.928
0.025  28.015  30.377  -4.347
0.020  15.741  40.211  21.874
0.011  16.135  28.167 -15.070
>1d4j
0.918  13.632  22.686   5.145
0.016  17.255  17.969 -17.146
0.012  16.041  38.849  22.697
0.010  27.867  30.937  -4.131
>1d4k
0.874   5.668  -1.919  14.381
0.087 -17.606   3.329  20.074
0.080  16.073  -4.066  26.246
0.062  -1.045  12.871  25.927
0.039   9.620   5.130  30.996
0.015  -3.757   7.538  14.000
0.011 -11.503   8.815  16.567
>1d4l
0.912   5.695  -1.966  13.950
0.087  -0.995  13.001  25.793
0.060  26.518   3.418  22.574
0.056   9.648   3.661  30.490
0.027 -17.559   2.947  19.150
0.024  15.142  -4.544  25.873
0.023  -4.233   8.081  14.296
0.011   6.413  13.298  19.513
>1d4o
0.557  17.950  26.026   8.653
0.153  16.700  29.975  15.907
0.015  12.714  22.860  19.184
>1d4p
0.933 -21.540 -31.042  21.192
0.114 -18.708  -7.197  19.782
0.030 -13.712 -33.149  24.695
0.029  -8.305 -22.507  32.430
0.028 -34.728 -17.175   6.624
0.020 -23.965  -6.113  32.271
0.015 -15.473 -32.567  15.840
0.012 -19.774 -16.050  -1.018
0.011 -34.814 -29.647  10.238
0.010  -5.854 -20.762  18.524
>1d4s
0.927  13.992  22.783   4.989
0.050  28.140  30.469  -4.572
0.043  16.936  38.989  21.114
0.012   9.820  39.425  11.656
>1d4x
0.951  15.597   0.325  15.519
0.704  13.022   8.136  15.844
0.384  51.124   8.093  26.192
0.378  29.611  -8.723  20.387
0.282  32.454   3.037  34.464
0.219  37.915  10.852  25.683
0.179  37.424 -11.375  33.056
0.113  -2.445  13.057  28.507
0.110   7.788   8.037   8.905
0.057  -4.833  23.662  26.906
0.047  13.992   2.356  -7.220
0.044  21.089  -2.755  42.026
0.036  44.924  11.413  36.775
0.029  36.075 -13.236  24.779
0.026  54.095   0.299  25.520
0.026  27.274   9.662  30.094
0.020  32.109  -5.477  30.539
0.017   6.887  23.843  26.751
0.017  54.638   7.142  34.567
0.017  20.909  -3.174  -9.522
>1d4y
0.785  13.525  23.555   5.219
0.025  22.944  40.906   2.625
0.014  28.213  30.288  -4.859
>1d5c
0.979  28.236  13.940  16.222
0.065  42.339  10.852   4.515
0.048  33.672  27.517   9.610
0.031  42.026   4.555  10.333
0.015  39.642  16.495  18.012
>1d5r
0.929  33.622  88.738  26.083
0.292  23.360  71.720  23.795
0.215  33.189  77.606  40.765
0.210  30.806  56.639  41.628
0.165  48.233  71.677  37.509
0.068  28.855  96.948  25.329
0.060  26.652  56.072  20.634
0.043  37.719 101.549  42.125
0.036  32.292 107.863  31.595
0.033  21.855  65.272  18.788
0.033  31.442  85.153  46.307
0.022  46.313  72.717  46.767
0.018  29.061  61.682  15.018
0.015  40.849 112.734  37.410
0.014  49.906 108.601  29.225
0.014  37.731  66.143  21.100
0.013  37.719  90.548  16.962
0.012  29.532  77.622  25.060
0.012  39.682  83.618  27.578
0.012  38.882  57.819  33.217
>1d6a
0.894  -5.339  11.377  29.993
0.881  65.404  29.301 -10.810
0.216  59.228  25.787 -14.674
0.160  47.983  41.301 -15.003
0.102  15.660   4.477  32.663
0.035  -3.736  29.584  15.380
0.034   1.090   6.092  33.160
0.034  51.945  24.619 -20.099
0.024  65.354  36.896 -16.577
0.020  73.832  43.553   4.842
0.018  53.815  35.729 -14.530
0.014  61.483  14.186   0.693
0.013  63.343  37.097  10.086
0.013  43.480  34.698 -12.602
0.013   2.191  -0.343  37.909
0.013  15.124  -5.301  31.489
0.013   0.914  13.233   8.694
0.012  74.310  22.970 -16.200
0.012  76.576  35.743  10.019
0.012   8.823  24.566  28.209
>1d6f
0.929  15.838  53.358  52.472
0.192  22.483  48.937  53.028
0.037   7.170  45.200  60.002
0.022   7.629  35.103  52.642
0.020  10.480  54.078  46.455
0.015  13.948  53.403  36.741
0.015  29.281  41.173  43.358
0.011  52.069  54.506  58.565
0.011  12.772  38.265  63.037
>1d6h
0.862  16.759  53.924  51.782
0.067  10.242  44.799  60.766
0.051  20.427  40.257  41.389
0.048   9.812  55.844  47.267
0.048  23.400  49.152  53.390
0.016  11.344  51.872  40.023
0.013   7.384  35.340  52.857
0.013  49.346  48.013  57.779
0.012  33.764  46.386  63.811
>1d6j
0.719  30.298  40.940  39.314
0.693  17.971   8.859  63.677
0.339  28.374  44.238  31.242
0.241  24.727  11.892  53.460
0.078  32.276  32.364  33.373
0.076  28.859   7.163  59.024
0.024  18.362  17.461  52.735
0.022  31.344  17.189  71.333
0.019   9.918  21.433  63.521
0.018  33.107  38.229  48.068
0.016  28.839  35.580  24.951
0.015  34.351  28.964  63.084
0.014  31.183  50.196  38.066
0.014  24.767  35.285  68.329
0.013  29.869   4.423  67.242
0.012  23.647  12.695  44.619
>1d6s
0.984  41.916  55.316   5.242
0.970  39.541  23.614  18.735
0.123  37.677  13.685  12.536
0.101  47.555  57.429  -6.845
0.061  55.305  18.577  28.723
0.037  43.090  71.485   2.619
0.031  22.871  13.886  17.660
0.024  38.383  62.129   1.216
0.020  30.943  18.719  12.700
0.018  47.504  20.461  28.721
0.017  45.747  14.966  15.866
0.013  47.084  13.522  24.562
0.012  34.457   8.591  19.608
0.012  40.851  63.634  -6.309
0.011  51.891  53.526  -0.087
>1d6u
0.759  71.589  77.073  -3.943
0.727  51.840  60.029   3.283
0.680  42.835  36.995  10.038
0.286  58.920  59.928  34.498
0.246  59.922  38.788  23.290
0.231  44.140  63.252   4.343
0.192  87.281  85.336  14.249
0.121  74.588  60.690 -15.267
0.116  10.842  65.557  11.095
0.106  41.695  56.616  27.012
0.102  55.106  52.157 -26.950
0.095  38.442  38.670 -15.174
0.090  54.612  68.946 -19.992
0.081  76.769  77.983 -11.638
0.067  54.914  62.904  -3.746
0.060  82.986  70.395  -0.966
0.050  28.019  55.429  -7.854
0.050  30.087  38.606  18.165
0.049  63.310  66.618  33.026
0.049  50.582  57.183  11.018
>1d6v
0.947   8.741  12.090  -4.808
0.271  10.004   1.354 -16.078
0.155  28.793 -17.617  28.567
0.152   3.593 -27.544  45.145
0.137   7.612 -15.311  41.927
0.058  10.563  11.687 -13.715
0.056  24.491  -6.023  14.484
0.049   0.543  17.859  -6.866
0.047  -3.596  -9.638  34.618
0.041  -1.452  -2.384   4.739
0.038   1.478  -3.977  17.525
0.037  12.897  -8.758  23.072
0.036  22.142 -25.286  32.855
0.035   9.029   2.605  13.993
0.034   0.216 -13.386  26.588
0.029  -2.961   1.612  28.214
0.028  23.872  -3.804  33.393
0.028  18.124  -2.484   8.180
0.027  19.912 -12.996  45.741
0.024  19.618  -0.513  18.411
>1d6w
0.873  14.303 -11.644  20.973
0.301  15.831  12.767  18.946
0.039  27.406  -1.872  30.417
0.033  29.938  -0.443  19.550
0.023  12.425  13.203  27.836
0.020  17.895   7.943   3.104
0.017  22.198 -12.748  23.666
0.015   2.838   4.240  10.002
0.012  18.708   4.424  34.521
0.012  18.455 -12.862  13.542
0.010   7.617 -10.247  12.361
>1d6y
0.804  70.647  76.555  -3.039
0.685  48.167  60.028   3.507
0.599  42.038  35.722   9.925
0.282  60.136  38.502  22.949
0.237  59.111  60.063  34.594
0.147  53.637  62.215  -2.929
0.142  10.978  65.313  11.047
0.123  53.706  49.269 -26.593
0.117  28.784  54.720  -9.416
0.113  46.571  42.345  11.530
0.096  54.352  69.413 -19.344
0.094  87.409  85.350  14.577
0.083  75.154  59.121 -15.653
0.068  41.257  56.964  27.067
0.062  53.716  57.523   9.144
0.059  38.734  38.763 -14.803
0.056  50.480  85.168  18.029
0.051  31.083  36.905  16.377
0.048  43.379  68.911   1.670
0.047  26.101  73.247   9.580
>1d6z
0.692  70.513  76.742  -2.978
0.689  50.464  60.111   3.177
0.642  41.834  34.943  10.383
0.340  59.849  38.718  22.888
0.271  59.093  60.036  34.579
0.266  45.115  42.242  11.140
0.123  54.147  53.798 -27.320
0.122  28.662  54.817  -9.446
0.119  75.573  60.362 -14.693
0.112  41.319  56.801  26.981
0.106  87.297  84.433  13.934
0.104  54.104  69.364 -19.314
0.098  10.786  65.326  11.121
0.077  50.292  56.231  10.252
0.075  43.208  63.789   3.779
0.073  54.747  63.030  -3.758
0.064  63.366  66.764  33.352
0.062  31.074  37.233  16.496
0.061  75.739  78.414 -10.216
0.055  57.130  83.410  19.320
>1d7a
0.758  10.204  42.084  52.089
0.743   8.283  39.958  26.487
0.722  29.396  13.762  17.357
0.671   2.576  22.561  26.928
0.634  21.094  11.337  12.980
0.632  39.363  10.420  45.384
0.565  13.604  41.612  18.677
0.559  12.919  18.254  56.224
0.555  16.484  35.758  56.463
0.515  36.510  30.352  18.853
0.513  -2.642  18.204  35.044
0.500  45.448  33.261  24.284
0.499  40.202  34.277  56.644
0.491  17.987  11.498  60.011
0.456   1.776  31.202  22.623
0.414  37.716  21.508  13.260
0.406  42.841   4.562  38.087
0.404  44.599  27.965  47.908
0.296  46.835  17.223  49.701
0.274  10.177  27.796  60.329
>1d7b
0.990  29.441  52.019  41.381
0.986  44.655  34.125  32.327
0.071  19.269  34.628  29.062
0.047  52.687  55.514  34.983
0.035  38.816  48.082  31.016
0.020  47.454  38.995  20.324
0.019  57.716  54.470  16.752
0.016  13.239  60.447  39.392
0.015   5.005  50.924  24.184
0.015   9.152  36.332  22.098
0.013  20.274  60.924  44.979
0.011  54.375  25.130  26.079
0.011  17.616  45.461  18.691
0.010  56.852  57.028  25.311
>1d7c
0.986  29.278  52.168  42.092
0.980  44.317  34.278  32.192
0.087  19.295  35.109  28.881
0.064  18.783  60.048  43.835
0.040  57.023  55.016  16.880
0.039  52.431  55.572  34.878
0.033  39.096  48.032  30.114
0.019  51.786  30.534  30.001
0.017  26.568  47.719  21.016
0.014  64.566  48.902  16.814
0.014  16.842  45.269  18.858
0.012  12.769  52.792  42.896
0.012  44.778  50.294  21.633
0.011   4.065  50.684  24.756
0.010  31.834  50.652  33.598
>1d7d
0.989  29.059  51.629  41.399
0.981  44.175  33.866  32.486
0.078  18.666  33.846  29.534
0.073  52.914  54.869  34.829
0.038  36.596  47.683  30.786
0.033  56.329  54.425  17.109
0.032  18.002  59.730  43.513
0.026   8.503  35.950  23.014
0.016  43.645  49.198  19.799
0.015  46.784  38.368  20.560
0.015  53.913  26.925  26.633
0.014  58.804  58.004  26.065
0.013  25.919  55.006  34.302
0.013  26.513  47.585  21.615
0.012  13.251  52.538  42.477
0.011  15.993  45.369  18.573
0.010  62.851  48.953  15.715
>1d7e
0.609  11.922   8.545  -7.176
0.220  25.549  11.237  -4.184
0.044  11.834  18.095  -7.201
0.042  15.433   5.294   0.284
0.034   5.274  11.597  -2.324
0.028  17.396  10.669  10.749
0.026  23.703  19.134  -1.918
0.024  12.368  17.355   9.989
0.015  11.009  11.443   3.479
0.014  14.995  21.636   2.281
0.012  19.862   9.418  -9.918
>1d7l
0.361  24.029  97.779  62.294
0.301  20.834  91.359  48.890
0.151  24.952  78.156  52.159
0.145  15.440  76.173  43.977
0.102  21.075  84.903  28.140
0.055   6.751 107.111  59.643
0.032  24.732  76.776  39.554
0.022  12.151 103.749  76.437
0.014  14.113  88.821  82.350
0.013  12.412 106.355  48.635
0.010  20.730  99.403  48.050
>1d7o
0.970   6.732  16.864  38.438
0.426  -7.598  12.728  55.134
0.235   0.182  15.868  46.713
0.114  -8.579  10.215  44.563
0.048  13.252  12.011  22.334
0.031  -8.493   0.511  35.281
0.026   5.449  12.998  31.471
0.012 -12.796  19.887  54.405
0.012   2.778  16.679  59.678
>1d7r
0.952  17.944  52.192  16.097
0.451  25.051  45.270  -1.690
0.187   9.387  43.200  27.140
0.108  14.939  43.843  16.211
0.095  15.637  40.951  32.979
0.087  10.286  37.768  19.558
0.082  16.190  39.834  42.370
0.056  -0.833  65.000  36.028
0.042  15.444  49.974  23.665
0.026  22.365  69.975  14.783
0.023  30.249  46.230   4.842
0.019   8.090  42.067  37.726
0.018  19.144  36.453  12.642
0.016  31.420  37.531   4.229
0.014  20.977  46.738  30.625
0.013  24.362  44.885  10.937
0.012   1.048  37.659  27.637
0.012  16.765  33.720  36.515
0.012  23.475  40.542  38.894
0.010  13.884  80.156  13.547
>1d7s
0.946  18.359  51.753  15.487
0.361  26.935  45.169  -1.247
0.189  16.727  44.017  13.485
0.166   9.570  43.208  27.033
0.132  11.675  39.298  17.950
0.097  17.914  40.539  34.360
0.037  15.851  39.864  42.328
0.037  -1.435  64.608  38.408
0.035  15.129  45.797  21.728
0.028  13.940  54.589  21.701
0.020   5.135  35.688  21.262
0.019  19.622  73.292  13.948
0.019  31.583  39.072   3.372
0.017  21.326  46.847  29.212
0.016  22.777  38.366  11.914
0.015  29.015  45.937   8.654
0.015  13.189  80.562  13.838
0.014  13.349  50.284  28.831
0.014   9.721  39.233  36.469
0.012  26.991  73.770   0.125
>1d7u
0.917  18.447  51.794  15.066
0.381  26.560  44.803  -1.059
0.198   9.899  44.190  27.036
0.137   9.884  38.890  19.591
0.092  17.599  41.866  33.804
0.073  16.736  43.576  14.692
0.047  -1.362  64.728  38.567
0.040  15.575  39.452  42.647
0.037  12.945  51.921  21.949
0.034  22.352  70.336  14.740
0.018  24.571  61.161  -7.670
0.017  31.285  47.821   5.298
0.016  33.402  39.552   0.662
0.016  22.662  38.113  11.825
0.016  17.565  46.267  25.401
0.014   9.530  43.814  35.213
0.013   2.649  35.644  21.536
0.012  13.719  79.987  14.368
0.011  16.870  33.983  36.375
0.010  29.494  71.756   9.524
>1d7x
0.887  -5.317  18.978  29.201
0.850 -19.225  29.299   2.711
0.207 -13.579  29.081  -4.055
0.163 -22.353  29.768  10.366
0.162  -4.312  10.606  29.016
0.067  -9.446  40.899  -8.828
0.067  -3.022  12.090  39.711
0.030  -1.204  34.024  -1.822
0.030   4.647   7.706  33.236
0.027  -5.528  19.104  17.913
0.025 -26.988  37.154  -2.674
0.023 -10.328  25.442  39.291
0.019  -7.901  28.515  29.761
0.019   5.525  32.294  33.755
0.012  13.070  27.358  24.321
0.012 -23.072  24.616  -5.891
0.012 -29.130  32.668   5.345
0.011 -27.681  31.859  -9.771
>1d7y
0.473  74.409  22.921   9.533
0.208  57.863  12.370   5.829
0.129  75.624  12.245  26.374
0.076  41.774  17.273  22.142
0.058  64.762  14.030  11.568
0.043  38.994   6.064  18.646
0.024  48.289  24.044  16.741
0.020  80.608  13.603  33.427
0.015  71.255  13.990  16.352
0.014  77.361  28.385   3.743
0.014  45.331   3.413   1.597
0.012  91.695  17.606   3.437
0.012  68.427  26.833  44.399
0.011  56.879  -1.926   9.690
>1d8a
0.921 -15.732  43.087 317.943
0.893   6.604  18.967 302.934
0.558  -6.083  47.001 316.707
0.236   2.591  23.615 297.251
0.054   2.227  50.655 316.963
0.054  14.602  30.687 293.071
0.050   1.827  29.789 291.821
0.040  10.742   2.082 304.458
0.030  -8.524  39.981 321.679
0.029   5.446  14.530 309.644
0.023 -35.902  48.292 308.588
0.023 -10.096  57.605 306.363
0.017   4.796  19.234 290.194
0.015 -10.686  48.589 324.923
0.011  10.384  16.195 295.267
0.011   2.186  35.004 284.876
>1d8c
0.905   7.682  -8.114 -10.801
0.559  11.917 -11.487 -21.365
0.381   7.503   3.595 -14.340
0.306   6.117  16.948 -10.407
0.293  18.069   2.637 -24.763
0.234  -8.957  -1.413 -20.454
0.210  17.116  30.071  -7.436
0.184  26.773 -12.392 -15.522
0.164  14.780  36.143  -0.943
0.142   3.290  26.669  -1.229
0.116  -8.566  -9.264 -25.799
0.112  -1.273  10.029 -37.235
0.069   7.070   6.743 -39.733
0.068  21.726   7.925   5.275
0.066  29.210 -13.533  -6.748
0.065  26.029  -2.550  -7.643
0.061  -4.076 -11.663  -3.592
0.059  -3.375 -13.791 -17.605
0.040  -0.491  -2.598 -42.717
0.037   4.675   5.549 -50.076
>1d8d
0.801 106.227  25.485  33.214
0.599 100.033  18.409  30.321
0.491 117.470  40.602  20.127
0.430 118.756  31.095  19.045
0.310 100.840  32.175   3.433
0.300  95.791   9.724  24.199
0.204 100.650  -1.476  53.705
0.202  91.082  37.044  15.555
0.200 111.646  22.880  27.769
0.154 129.240  51.707  33.938
0.150 127.418  36.087  49.059
0.110  89.978  20.829  52.886
0.101  81.076  17.281  45.718
0.076 122.954  25.145  53.717
0.058 103.046  48.103   7.898
0.056 109.647  35.243   5.419
0.054 104.397  31.196  48.328
0.052  98.267  26.987  32.856
0.048  86.800  40.359  24.218
0.043 114.819  34.283  -1.234
>1d8t
0.991   4.713  31.134  17.570
0.985  41.777  30.969  55.796
0.354  68.873  11.564  47.543
0.311  57.150  17.877  70.823
0.306  85.117 -11.635  56.623
0.242  50.219  29.993  12.255
0.233  65.680  40.302  14.283
0.221  35.796  22.430  43.159
0.197  35.725  32.666  23.688
0.187  79.306   4.062  59.649
0.179  42.803  29.580  42.078
0.118  68.996  10.512  30.669
0.093  46.679  29.820  28.416
0.084  61.723   7.174  52.360
0.082  29.411  41.970  18.271
0.047  47.833  31.592  50.337
0.037  42.082  46.242   7.297
0.035  70.749  37.189   6.049
0.032  29.361  35.739  59.814
0.031  21.995  41.189  34.320
>1d9i
0.848  15.112 -11.893  21.091
0.157  15.072  12.390  20.876
0.040  27.685  -2.652  30.738
0.038  -1.719  -3.147  25.038
0.022  22.522 -12.184  24.368
0.021  14.054 -10.546  13.120
0.021  23.120   3.871  32.113
0.018  30.334  -0.013  19.475
0.017  10.993  14.022  33.045
0.016  -0.083 -12.350  11.472
>1daa
0.989  21.738   2.727  54.921
0.984  50.127 -10.215  43.054
0.163  25.511   7.463  65.243
0.060  37.995  -3.924  47.967
0.055  57.955   2.488  26.671
0.054   6.174  -5.601  56.233
0.045  45.214 -20.212  27.931
0.032  40.744 -16.961  67.689
0.023  22.781  22.125  48.473
0.020  24.666  -2.115  63.917
0.018  29.713  -0.291  52.578
0.016  34.429  17.180  53.690
0.016  60.392 -18.106  49.739
0.014  18.565  18.554  60.783
0.013  46.367 -29.864  52.425
0.012  44.868 -20.848  39.437
0.012  19.788 -14.185  69.780
>1dad
0.924   7.804  21.969   9.915
0.286  -2.161  26.314  11.435
0.205   0.512  31.612   5.593
0.051  13.300  19.838  -2.409
0.022   9.001  27.081  -5.986
0.013  -2.720  23.900  19.994
0.012  -5.414  36.289   9.635
0.010  -7.264  30.158  26.761
>1daf
0.917   6.944  22.054  10.390
0.474  -4.079  26.628  12.167
0.330   0.357  31.403   5.575
0.111  12.888  20.891  -2.563
0.013   5.015  29.978  -2.176
0.010  -2.265  22.450  23.351
>1dag
0.895   7.034  21.915  10.887
0.516  -3.996  26.569  12.097
0.252  -0.030  31.100   6.258
0.147  12.606  21.655  -2.689
0.014   3.970  30.553  -0.984
0.010  -7.495  29.745  26.887
>1dah
0.895   7.093  22.002   9.749
0.496  -3.370  25.917  13.272
0.162   0.168  32.618   5.163
0.113  12.519  21.862  -3.864
0.010  -9.758  36.015  16.599
>1daj
0.490  15.652   8.203  21.860
0.323  13.205   6.314  12.188
0.019   7.031  -0.847   2.624
0.017  11.606  14.643  26.716
0.014 -10.793  16.712   2.233
0.011  18.900  17.496  15.551
>1dak
0.935   7.576  21.636   9.876
0.530  -4.130  26.510  12.196
0.181   0.167  32.527   4.930
0.100   9.698  25.553  -5.573
0.050  11.364  20.413   1.018
0.010  -6.339  25.102  26.782
>1dam
0.935   7.564  21.752   9.764
0.303  -2.841  25.982  12.253
0.165   0.246  32.574   4.689
0.108  10.047  25.300  -5.423
0.061  11.359  20.537   1.480
>1dap
0.924  18.569  23.170  37.538
0.898   0.636  61.194   8.274
0.733  12.306  34.940  40.840
0.515  -1.703  52.815  12.793
0.388  -8.826  45.764  13.455
0.158 -30.992  63.358  15.461
0.103  -0.478  32.409  39.910
0.091   9.430  20.222  42.976
0.073  21.602  41.482  17.607
0.059 -18.894  61.814  10.451
0.052  -9.923  42.003  26.847
0.041  20.472  62.158   4.346
0.036  -2.873  62.215  -1.354
0.035 -14.166  48.894  20.668
0.034  17.226  33.004   8.381
0.032  10.686  43.887  40.561
0.031 -17.195  43.170   9.445
0.027  -8.085  52.163  25.570
0.026  11.661  64.375  -3.741
0.026  22.833  29.443  50.631
>1dar
0.953  31.124  28.827 -17.177
0.582  48.521  48.008 -18.500
0.278  21.283  61.227 -42.315
0.260  62.278  65.309 -26.205
0.105  85.627  60.828 -47.284
0.091  22.880  63.681 -34.301
0.085  10.746  31.151 -18.299
0.076  22.566  56.014 -26.538
0.062  20.998  29.226   1.930
0.058  45.758  52.782   4.211
0.058  33.217  55.067 -50.469
0.050  52.948  48.443 -25.711
0.043  94.294  73.620 -48.961
0.042  13.816  49.529 -37.334
0.038  18.868  39.232  -1.323
0.035  35.796  36.378 -17.823
0.034  67.191  55.620 -30.116
0.027  16.517  54.320 -43.166
0.027  29.298  35.303 -39.665
0.027  28.627  64.112 -47.079
>1daw
0.975  22.609   6.949  18.458
0.410  24.970  -7.104  14.000
0.109  27.317   3.344  -6.034
0.058   7.205 -20.758   3.105
0.055  37.502  10.717   6.403
0.043  12.470 -19.377  17.714
0.024  35.176  15.904  18.752
0.023  27.363   0.532  14.655
0.021  19.057  -8.109  19.932
0.020  29.373  -2.353   0.102
0.016  11.831  -3.404  -0.984
>1day
0.953  22.769   6.611  18.783
0.276  24.880  -7.552  14.329
0.137  27.542   2.861  -5.865
0.096  37.901  10.120   6.892
0.038  28.794  -2.928   2.324
0.027  35.061  16.190  18.513
0.020  18.827  -8.345  19.888
0.019   8.767 -18.599   3.652
0.017  27.292   0.725  12.677
0.015  -1.508 -17.400  10.637
0.015  14.159 -19.198  18.288
0.013   7.924 -27.628   8.516
0.011  11.368  11.648  10.766
>1db1
0.925  12.899  21.092  34.068
0.073  13.366  24.674  55.838
0.071   7.754  37.107  29.508
0.051   6.292  27.039  34.548
0.022  33.378  20.582  54.568
0.017  11.626   5.907  54.721
0.010  24.449  23.938  56.490
0.010   5.958  16.668  33.468
>1db4
0.871  58.254  32.505  46.279
0.233  49.165  35.038  51.418
0.194  67.517  20.737  44.552
0.037  61.771  26.639  40.963
0.036  65.581  29.086  47.970
0.034  55.969  39.969  51.800
0.026  49.986  26.815  44.134
0.018  73.828  33.047  42.120
0.013  65.049  38.070  49.728
0.012  50.426  39.373  44.024
0.012  54.830  30.507  38.027
0.012  44.232  33.265  43.200
0.010  64.749  24.021  32.822
>1dbg
0.658  27.752  25.251   3.591
0.451  33.137  14.800   2.403
0.336  18.760  28.305  22.625
0.180  36.712   5.945  26.332
0.167  27.809  36.926  -0.142
0.144  48.542  10.105  25.305
0.142  36.277  40.831  25.810
0.113  20.151  17.866   6.046
0.106  24.538  46.963  26.830
0.048  49.553  22.093  -1.070
0.042  21.605  38.469  31.243
0.038  30.560   5.721   7.525
0.036  36.705  36.090   1.126
0.025  17.362  45.077  18.849
0.021  44.001  -9.456  13.881
0.019  10.304  37.327  10.076
0.018  49.915   2.215  27.743
0.016  40.306  33.849  22.668
0.014  49.578  -6.194  29.761
0.014  25.346  11.900   4.804
>1dbo
0.795  27.461  24.962   3.023
0.339  18.690  28.223  22.553
0.332  32.326  14.124   2.683
0.236  36.909   5.685  26.050
0.137  48.118  11.224  25.595
0.137  27.534  36.746   0.098
0.137  35.492  39.753  24.870
0.125  18.851  16.712   7.548
0.089  24.636  46.661  27.205
0.058  30.736   5.572   7.346
0.045  36.530  35.951   1.366
0.041  21.496  38.458  31.257
0.027  49.913  21.988  -0.959
0.026  17.458  45.285  19.112
0.016  10.163  37.246  10.093
0.016  49.886  -6.245  29.670
0.015  35.154  22.417   2.704
0.014  45.148   3.192  27.790
0.013  21.812  52.017  18.011
0.011  28.767   8.198  26.540
>1dbp
0.936  50.552  34.432  44.909
0.108  46.254  49.002  53.378
0.017  54.659  29.424  36.082
0.016  32.444  44.792  48.024
0.015  56.429  12.516  40.142
0.014  38.622  49.874  50.932
0.014  53.081  19.655  36.245
>1dbt
0.957  64.018  58.266  31.447
0.950  54.975  65.680   4.236
0.943  45.264  58.651  61.422
0.100  40.115  47.172  69.885
0.092  71.426  43.246  24.671
0.063  39.599  43.737  61.241
0.046  57.823  49.280  56.460
0.035  61.361  57.670  62.528
0.034  49.377  65.417  69.020
0.028  56.959  46.938  42.814
0.026  44.046  43.118  78.001
0.021  44.395  38.744  70.735
0.020  49.800  56.684  67.846
0.019  40.645  42.027  52.866
0.017  65.605  52.926  25.038
0.016  50.764  61.801  30.177
0.015  75.202  68.204  12.470
0.013  41.100  52.288  57.757
0.013  53.506  62.789  -5.310
0.013  54.274  63.063  75.811
>1dbv
0.957 -24.927  11.519  41.053
0.936   9.902 -12.270  17.586
0.932 -15.028 -10.599  53.815
0.919  16.076  12.030  25.446
0.715  15.936   8.039  39.062
0.586  -3.844  -3.280  56.542
0.571  -3.262  -7.586  13.778
0.526 -24.548   5.404  28.040
0.092   9.728  23.451  32.124
0.075  20.170  -1.854  31.426
0.062  -8.921  18.703  25.973
0.049   0.393  22.899  50.519
0.044  -0.180 -22.530  26.412
0.043 -26.231  21.239  44.325
0.039   1.859 -15.337  -1.399
0.035  24.244   8.243  40.571
0.034  20.869   1.410  45.908
0.034  -0.568  -8.645   4.324
0.033  10.030 -19.881  47.203
0.031 -13.023 -22.185  26.497
>1dc6
0.976 -61.942  59.340 -11.881
0.964 -22.457  72.863 -11.738
0.605 -28.443  85.805  -6.049
0.548 -58.278  46.055  -6.596
0.141 -54.401  38.864 -23.762
0.113 -37.347 106.861 -12.901
0.100 -50.610  42.236  -1.004
0.076 -63.989  39.576 -11.092
0.070 -31.345  93.729 -22.836
0.068 -57.139  54.404  -6.777
0.052 -67.119  49.193 -16.673
0.046 -47.652  87.805 -21.528
0.046 -23.818  53.994 -14.328
0.044 -31.999  87.484   5.499
0.041 -33.301 101.739  -2.760
0.038 -70.264  55.999 -20.199
0.037 -58.680  58.332   9.623
0.036 -38.975  47.564 -21.274
0.034 -46.782  96.829  -1.946
0.033 -27.375  77.422  -7.008
>1dcn
0.909  95.526  51.527  81.479
0.834  35.970  53.451 109.297
0.810  60.821  18.532  65.527
0.806  43.100  82.179  69.305
0.373  53.705  75.119  72.571
0.316  40.943  47.538  98.668
0.268  84.655  43.575  66.695
0.259  73.074  60.495  69.642
0.220  51.289  59.514  97.717
0.204  56.974  79.010  90.885
0.151  61.676  39.514  66.124
0.148  80.295  49.922  96.411
0.148  58.070  56.154 107.393
0.138  45.692  63.228  73.720
0.125  40.248  41.186  87.765
0.115  53.548  83.956  63.852
0.098  77.201  44.997  87.369
0.090  30.063  87.564  65.628
0.085  47.174  27.344  78.224
0.079  47.490  79.766  88.707
>1dd4
0.216 -11.293 -32.524  27.921
0.163   7.701 -12.299  19.016
0.103  -6.539 -10.482  22.823
0.057  -0.118 -21.199  24.702
0.035   2.989 -11.274  28.653
0.029 -12.261 -11.673  33.765
0.022  -2.973 -31.561  25.302
0.018 -23.801 -23.029  30.104
0.014  26.628 -17.901  26.624
0.013   0.685  -6.161  21.819
0.012 -25.268  -9.657  37.888
0.011 -26.496 -12.640  20.360
0.011 -26.939  -2.151  27.632
0.011  -3.497 -18.932  31.789
0.011   7.326 -33.799  25.524
>1dd6
0.899  12.498   9.960  85.398
0.757  24.362  18.217 137.300
0.172  26.190  21.580 130.111
0.113   6.006  11.206  97.081
0.099  25.740  32.213 147.877
0.090  26.284   9.300  98.209
0.069  51.069  18.479 146.878
0.056  17.416  10.794  77.213
0.056  26.197  10.962 146.080
0.056  18.214 -11.305  99.239
0.044  10.933  16.256  91.651
0.044   4.752   4.242  87.529
0.033  29.659  -6.026  94.934
0.031   8.542  16.931  77.678
0.025   8.327  -2.374  84.024
0.021  29.968  23.055 143.525
0.019  25.970  21.005 158.634
0.017  40.467  33.409 144.436
0.013  33.993  13.720 132.071
0.010  19.106  -2.786  90.643
>1ddg
0.947  -6.628   4.339   9.816
0.905  24.942  69.609  58.892
0.595  -1.932   1.618  -4.939
0.546  29.311  72.399  73.971
0.427 -17.504  -3.239   3.394
0.397  38.081  58.991  75.041
0.344   6.066  -5.537 -17.581
0.210  35.174  78.476  86.651
0.141  15.373  78.539  63.716
0.081  -4.653   8.011 -12.216
0.072  32.000  63.406  78.261
0.061   3.156  -3.117   0.527
0.061  33.464  77.136  68.871
0.057   6.167  15.979  -6.674
0.051  25.198  71.498  67.121
0.048  -3.632  10.530  14.117
0.045  -4.703  -1.208   3.938
0.043  30.578  47.369  79.555
0.037  -1.154  25.042 -10.161
0.031   3.640  -0.466 -11.608
>1ddr
0.587  17.531  67.792  45.986
0.527  27.715  69.155  52.997
0.486  13.680  53.403  21.545
0.380  20.730  59.962  23.942
0.091   8.801  51.590  15.207
0.057  31.531  49.565  26.550
0.053  18.419  62.111  38.943
0.040  11.003  53.787  47.862
0.039  33.102  62.884  22.870
0.031  17.438  68.222  15.977
0.024  19.601  70.188  54.181
0.020  17.220  63.111  30.436
0.019   8.909  66.809  45.217
0.018  25.346  64.726  45.143
0.017  17.053  54.886  30.419
0.016  17.057  53.359  13.465
0.015   2.106  57.659  12.263
0.015  17.825  60.806  49.977
0.015  14.555  56.694  56.653
0.012  26.309  56.781  16.995
>1dds
0.633  11.423  52.420  19.380
0.548  17.741  67.649  45.448
0.542  27.726  68.390  52.478
0.479  19.408  58.743  24.798
0.181  20.510  62.136  37.037
0.051  31.961  49.784  26.039
0.042  13.528  55.112  51.396
0.033  17.388  67.465  17.594
0.027  33.162  62.821  21.473
0.025  24.831  62.349  46.642
0.022  16.262  51.854  28.557
0.021   4.977  66.639  47.450
0.017  26.719  61.894  26.640
0.017  19.812  70.976  55.581
0.016   2.517  56.884  12.477
0.014  13.204  65.655  55.730
0.014  30.582  75.157  59.273
0.013  16.221  43.591  17.652
0.012  24.391  50.217  18.282
>1ddt
0.914  17.781  34.946  42.831
0.300 -11.905  24.846  69.799
0.193  19.220   2.348  39.312
0.160   8.764   7.873  61.473
0.123  19.981  14.359  40.124
0.108  11.881  -7.165  37.038
0.089  -1.513  20.165  86.151
0.089  19.179  35.885  33.734
0.062  28.876  16.648  43.912
0.060   6.738  58.433  53.491
0.057  24.054   4.039  45.471
0.056  28.849  40.267  36.387
0.051  -8.173  14.599  86.841
0.041   8.442  39.596  47.205
0.040 -11.141  31.268  92.976
0.038  20.416  28.392  37.379
0.034  14.159  50.213  36.441
0.032  20.817  -5.879  45.376
0.032 -11.246  36.050  77.841
0.029  -3.685  24.409  95.581
>1ddu
0.928  17.380  21.699  30.505
0.840  44.091  34.621  23.969
0.255  16.986  14.160  33.697
0.236  47.026  42.663  20.538
0.178  22.572   4.187  45.176
0.107  25.207  17.535  53.835
0.090  52.384  50.622  26.963
0.083  36.720  54.294  18.041
0.080  14.670   7.615  37.901
0.079  46.447  26.765  24.988
0.063  37.984   9.357  45.322
0.057  44.181  50.898  21.113
0.027  22.979  -3.344  37.812
0.026  24.112  52.918  25.313
0.023  11.500  10.524  44.670
0.016  22.196  25.337  15.381
0.016  27.088  -2.054  31.034
0.015  51.978  35.496  18.490
0.015  38.046  51.674   8.885
0.014  45.659  46.060  27.833
>1de5
0.980   7.771  17.080  53.620
0.976  36.998  35.919  29.808
0.970  32.343  24.939  64.098
0.946  29.658   9.437  25.321
0.343  20.493  42.074  62.285
0.249  55.073  24.175  35.473
0.193  45.109   8.417  47.510
0.175  12.599  41.113  40.614
0.174  12.363  21.989  18.473
0.173  12.488  31.269  33.139
0.147   2.799   8.048  31.806
0.142  16.979   0.102  59.885
0.130  30.981  32.695  52.653
0.114  47.191  21.170  30.197
0.112  24.970  20.985  49.331
0.105  34.514  17.959  56.500
0.100  -4.912  20.912  42.642
0.085  21.480  22.792  18.268
0.084  51.033  22.687  64.962
0.082  31.363   4.047  50.228
>1de6
0.985  37.246  36.029  30.505
0.983  33.257  25.276  65.144
0.980   8.011  17.118  54.626
0.965  29.539   8.679  25.382
0.262  46.310  11.023  45.836
0.193  20.979  42.961  63.104
0.172  54.603  23.853  32.471
0.171  20.373  30.877  63.742
0.164  22.725  23.922  20.045
0.162  12.801  31.636  33.535
0.160  10.923  39.825  37.175
0.113  17.600  40.727  46.184
0.102  14.070  21.086  17.775
0.082  17.556  -1.162  59.560
0.067  31.769  51.739  34.463
0.065  22.724  28.856  75.303
0.059  43.986  22.105  28.362
0.057  31.414   4.146  51.125
0.057  21.524  16.774  69.602
0.050  28.497  -8.159  32.614
>1deh
0.993   6.122  -7.887 -62.397
0.992  -6.597  11.549 -30.736
0.313   7.344 -14.349 -56.467
0.269  19.760   3.526 -17.927
0.232   0.701  17.439 -73.329
0.088 -14.388  11.232 -36.374
0.056   8.228 -16.039 -64.839
0.048   7.903  25.135 -12.048
0.036  -3.925  -5.925 -67.136
0.035   1.500   0.005 -64.714
0.023   5.549  30.259 -20.629
0.020  15.291  -6.479 -70.982
0.018  16.315 -19.115 -69.507
0.018  19.294 -20.011 -53.615
0.017  15.146  -6.126 -34.165
0.017  -4.344  12.617 -86.813
0.016  -6.158  11.766 -76.013
0.016   1.135   8.032 -30.507
0.016  20.525   5.579 -25.971
0.016  10.371   5.992 -42.816
>1dej
0.807  21.975   3.405  70.320
0.492  22.797  -6.733  55.056
0.476  23.287  10.975  32.979
0.305  36.000   0.593  48.122
0.202  31.689  -9.559  45.759
0.194  23.930  14.200  42.820
0.183  20.126  10.327  74.548
0.065  31.682  11.141  49.970
0.061  11.516   1.136  46.726
0.057  32.801   3.376  26.686
0.055  23.357 -10.719  47.971
0.048  21.852  22.586  91.855
0.038  35.943  12.693  37.411
0.038  32.617  28.647  89.394
0.031  39.276  13.992  84.057
0.026  11.576 -15.261  50.040
0.026  17.964   5.853  83.117
0.024  22.827  -4.310  63.532
0.023  35.661  23.925  73.487
0.018  37.241  -5.505  40.067
>1dek
0.961  52.192   3.089   3.756
0.713  48.679  -8.977   9.460
0.636  78.088  20.044  26.202
0.550  83.766   9.955  33.829
0.469  91.742   7.899  32.986
0.159  40.782  -7.694  11.508
0.146  70.039  38.505  12.723
0.142  82.834  40.587  28.089
0.101  45.383   1.369   9.312
0.080  84.665  15.512  27.946
0.051  65.617  24.426  -9.741
0.049  44.578  -3.177  -0.691
0.046  47.972   1.039  -7.663
0.039  79.546  17.185  18.598
0.033  89.735  22.474  29.336
0.028  54.853  25.768  -4.379
0.024  55.223  -3.054  -0.682
0.021  98.304   1.059  36.846
0.017  47.013   6.855 -14.052
0.014  44.159   8.530  -0.500
>1df7
0.447  10.367  14.006  18.421
0.440   5.732  26.039  10.571
0.120  17.118  23.921   0.977
0.037  12.627  21.799  12.944
0.012   5.557  34.143  10.974
>1df8
0.946   9.467  27.792   4.983
0.926  28.587  14.443  12.500
0.715   6.964   8.864  14.772
0.469  24.298  34.007  21.469
0.022   5.957   6.931   6.618
0.016  31.489  32.898  17.238
>1dfg
0.921   5.828  19.964 139.080
0.919 -15.473  42.515 152.566
0.564  -6.797  47.546 151.699
0.308   4.777  25.009 131.750
0.095   1.215  49.978 151.587
0.062   0.456  31.450 125.357
0.051 -17.117  34.543 154.500
0.035  14.719  30.323 128.374
0.032 -11.354  57.497 141.274
0.032   4.415  19.833 125.487
0.026  -7.704  40.800 156.147
0.016 -11.415  48.711 158.942
0.014  16.147   5.479 132.005
0.014  -3.180  19.984 135.011
0.012 -35.568  50.515 145.652
0.012   1.442  16.379 144.831
0.010   9.756  15.519 129.986
>1dfh
0.923 -15.025  41.589 153.524
0.903   6.620  20.189 139.547
0.380  -6.356  47.203 153.620
0.129   4.893  25.029 132.794
0.117   2.950  50.299 153.686
0.051   1.013  30.862 126.954
0.051  15.213  30.378 129.838
0.046  -8.134  40.105 157.694
0.035  -8.864  57.705 143.252
0.034   4.387  16.150 146.100
0.025 -16.228  33.330 156.057
0.021  11.439   2.072 141.210
0.015  27.076   9.290 147.693
0.015 -32.143  55.820 142.140
0.014 -13.633  48.530 157.286
0.013  -0.909  20.327 135.847
0.011   7.276  16.862 131.724
0.010 -35.353  48.805 145.033
>1dfi
0.955   4.471  -8.170  39.439
0.904  37.836   9.889  28.368
0.881  -6.338   5.182  11.894
0.862  30.739  -6.173  -1.736
0.494  27.190  -9.523   4.959
0.260  -0.059  11.292  13.524
0.252  44.576  10.861  22.763
0.239  31.079  13.546  25.681
0.181   6.001 -11.615  32.225
0.144 -15.675   1.787  19.470
0.114  14.874  17.917  19.108
0.105  16.976 -17.352  20.253
0.100  -4.297  -9.242  40.155
0.091  39.287  -4.998  -0.026
0.063  32.043 -17.536  21.773
0.061   6.182   0.413 -12.873
0.044  -6.783  10.483   5.451
0.041  47.505   7.619  15.983
0.035   5.224  17.279  28.880
0.034  33.204  15.329  -7.332
>1dfo
0.936  23.642  52.427  71.892
0.909   9.655  90.550  48.640
0.904  14.833  97.214  72.207
0.884   6.009  45.554  56.817
0.425  29.133  59.190  71.895
0.365  18.946  66.208  78.046
0.340  26.051  71.327  79.946
0.337   3.387  78.138  50.262
0.322  12.140  83.416  45.298
0.289  -0.387  40.274  57.996
0.191   4.139  89.531  80.608
0.162  10.031  70.670  45.984
0.143  25.767  66.309  65.542
0.140   8.414  99.921  77.277
0.127  -4.858  48.783  60.962
0.121  -1.054  74.237  44.255
0.116  35.230  61.906  63.545
0.109  30.129  75.890  73.023
0.099   6.450 112.750  75.129
0.097  15.989  77.543  49.555
>1dfp
0.839  -1.121 -26.903   2.831
0.801  -4.750  23.154   5.300
0.280 -17.629  20.826  -9.304
0.132 -17.635  24.766   1.023
0.111   1.028  24.294  10.813
0.086  -5.299  25.401  -3.225
0.050   7.576 -29.576   3.881
0.042 -11.251 -20.853 -12.316
0.039   1.667 -23.134  19.680
0.036 -12.970 -22.516   5.675
0.031  -4.547 -26.821  -4.665
0.025   6.601  24.248   4.600
0.023   1.741 -26.098  11.349
0.021  -0.798  20.198  19.688
0.020  -9.440 -30.864  10.770
0.020   4.930 -24.680  -3.248
0.019   8.243 -22.816 -14.303
0.017  -8.632 -32.167   2.172
0.016   3.626 -32.619  -2.586
0.015  -8.450  22.357  12.411
>1dg1
0.989   2.507  31.376 -41.756
0.980 -14.726  46.651  -9.985
0.290  33.578  73.324 -47.154
0.162  29.546  68.741  10.144
0.117  10.356  32.973 -51.750
0.096  39.174  39.425 -62.189
0.082   4.468  65.402   8.840
0.074  39.679  66.518 -51.220
0.071 -14.523  51.338  -0.260
0.060  23.992  58.279 -39.922
0.058  17.826  78.770  14.868
0.041  28.551  30.706 -47.288
0.040  -5.552  63.347  26.267
0.038  30.516  50.948 -45.837
0.032   8.171  79.108  14.785
0.031  -3.892  52.700 -26.678
0.024  31.544  38.870 -66.199
0.022 -21.857  44.267 -13.166
0.022  42.667  74.862 -47.592
0.020  37.018  78.207 -37.207
>1dg5
0.559  10.756  13.558  19.327
0.485   6.240  25.198   9.831
0.171  16.297  24.040   0.460
0.082  10.083  20.789  15.354
0.030  15.862  21.507   9.256
0.011   6.729  19.654  -5.045
0.010  -0.384  27.601  13.771
>1dg7
0.657   5.711  25.259  10.336
0.594  10.784  13.858  18.472
0.198  16.937  24.299   0.862
0.048  11.984  21.578  13.701
0.010  17.004  18.077   8.516
>1dg8
0.485  10.291  13.627  19.321
0.463   5.325  26.221  10.058
0.145  16.338  23.496   0.047
0.042  13.125  21.454  11.840
>1dg9
0.892   8.374  39.753  28.164
0.046  16.638  43.469  28.792
0.021  11.170  32.813  33.148
0.012  28.030  33.520  25.468
>1dgb
0.993  34.460  39.867  28.550
0.992  25.010  38.335  59.867
0.992  10.792  18.092  24.626
0.981  17.198   7.418  53.463
0.819  14.678  -7.072  65.506
0.684  26.126  44.443  78.337
0.628  44.494  52.137  18.418
0.551   1.747   9.584   7.696
0.487   3.620  23.062  44.872
0.374  14.730  42.881  40.463
0.362  41.395  25.519  47.313
0.350  28.468  10.614  33.808
0.202  17.436  40.327  24.597
0.198  -5.739  24.276  53.633
0.168  47.683  22.989  29.591
0.166  44.814  13.854  59.859
0.166  -3.374  30.321  61.756
0.155  27.120  23.165  23.987
0.153  29.705  22.192  58.470
0.103   4.983  -6.000  46.176
>1dgf
0.992  24.510  58.933  55.482
0.989  31.623  50.347  25.553
0.984  17.761  27.748  59.771
0.983   7.927  28.540  29.452
0.791  27.388  71.410  69.849
0.764  -0.968  15.833  16.604
0.702  15.559  20.010  76.894
0.554  40.836  58.852   9.836
0.455  12.667  57.261  37.026
0.317   1.823  41.086  47.865
0.289  12.169  43.287  60.638
0.281  27.945  24.593  39.663
0.276  14.063  47.608  24.517
0.219  31.386  43.763  60.194
0.204  37.681  45.027  45.777
0.194  23.740  30.471  26.286
0.114  45.265  35.569  58.254
0.088  18.755  43.708  55.884
0.080  17.462  36.919  43.079
0.075  38.716  21.751  25.177
>1dgg
0.991  34.404  40.333  29.706
0.985  17.183   9.268  53.835
0.983  24.750  40.228  60.181
0.980  10.721  18.216  25.169
0.658  13.445  -4.765  67.424
0.658   2.553  10.792   8.346
0.622  26.495  46.176  79.005
0.457  44.021  53.176  17.805
0.350   3.438  24.930  44.836
0.314  40.866  28.112  47.784
0.308  -4.670  26.091  53.900
0.303  14.903  44.211  41.122
0.257  17.145  40.466  26.322
0.223  30.258  11.963  34.421
0.188  26.812  23.072  24.355
0.183  -3.117  32.005  62.010
0.169   9.486  22.870  59.130
0.123  27.802  22.516  60.111
0.100  23.542  -4.287  38.818
0.096  45.179  15.080  61.034
>1dgh
0.992  25.280  39.770  60.039
0.980  17.886   8.621  54.251
0.944  34.126  42.666  30.886
0.933  11.105  16.667  25.739
0.708  14.448  -4.258  68.074
0.659  27.030  46.492  78.277
0.485   2.575  10.570   8.093
0.431  44.382  54.247  18.178
0.400  17.373  40.646  26.980
0.327   2.184  25.386  45.993
0.320  16.194  44.094  41.242
0.249  31.402  23.948  59.074
0.248  30.362  11.664  34.488
0.225  40.022  27.542  48.454
0.183  27.716  20.462  23.579
0.160   9.910  23.484  59.530
0.129  45.205  14.900  61.217
0.105  -1.168  36.999  66.815
0.097  -4.605  25.415  53.105
0.074  47.449  20.748  55.905
>1dgm
0.910  -2.091   8.553  17.060
0.505   7.875   4.974  21.246
0.140  15.068   4.004  16.367
0.021   5.889   7.974  14.060
0.013   0.003 -10.523  35.370
>1dhf
0.599   1.374  24.767  56.893
0.516   8.798  24.540  69.230
0.508  19.052  22.770  23.375
0.498  28.353  29.399  22.054
0.186  19.700  15.026  64.102
0.162  24.185  40.708  30.129
0.042   1.592  23.174  65.536
0.035  33.301  27.578  29.024
0.035  -3.023  16.595  65.512
0.032  17.935  26.369  12.736
0.024  31.181  37.554  25.481
0.023  24.621  23.099  16.189
0.021  -8.981  21.299  72.061
0.019  17.496  33.811   9.772
0.019  26.550  18.191  23.981
0.019  22.828  36.244  17.341
0.015  16.958  20.061  78.426
0.015  21.667  31.837  26.360
0.014  20.728  12.850  74.273
0.014  32.314  35.074  16.820
>1dhi
0.606  28.830  69.231  54.232
0.572  21.418  59.033  24.588
0.546  17.455  67.449  45.333
0.342  15.284  53.139  22.758
0.311  10.029  52.480  16.307
0.127  21.362  60.608  32.807
0.039   6.746  66.200  45.190
0.030  24.619  63.915  48.727
0.029  10.716  56.627  54.968
0.022  30.884  50.344  25.119
0.020  17.329  43.121  16.769
0.019  17.865  66.519  23.576
0.019  22.298  63.236  40.338
0.018  13.472  66.747  53.786
0.013  22.233  64.940  57.275
0.010  20.961  55.188  15.795
0.010  25.104  48.642  17.992
>1dhj
0.559  17.047  66.837  45.407
0.556  21.502  59.054  25.238
0.544  28.532  69.181  54.178
0.343  14.020  52.372  22.748
0.317  10.029  52.448  15.633
0.129  20.485  59.922  33.303
0.062  23.647  63.563  48.849
0.045  11.408  56.178  50.707
0.039  30.468  48.995  24.767
0.023  18.016  66.238  23.420
0.019   6.478  64.619  44.417
0.017  15.809  51.398  30.680
0.017  13.137  66.690  54.330
0.013   6.426  61.876  21.978
0.012  16.648  46.548  15.601
0.012  24.317  49.726  18.656
0.012  31.123  60.365  24.557
0.012  22.088  65.082  57.838
>1dhr
0.957  26.369  46.080  32.509
0.114  41.264  46.184  21.229
0.103  35.427  51.672  31.500
0.039  25.360  39.249  28.165
0.036  18.158  64.650  37.177
0.017  25.843  41.309  18.376
0.016  32.725  54.271  21.899
>1dht
0.740  16.119  -3.297  -1.760
0.657  10.778   7.285 -10.535
0.084   0.722   8.780 -11.579
0.075   1.353   3.859 -18.046
0.062  34.556  -5.210   5.079
0.046  10.361  11.219  15.020
0.029   9.222  -0.991 -24.401
0.022   9.122  -2.438 -13.610
0.020  11.347  13.482  -5.127
>1di8
0.970  -7.754  50.645  13.887
0.095  26.161  45.656   7.819
0.050  22.085  49.249  20.223
0.018   1.339  41.495  13.580
0.014   9.524  63.620  11.716
>1dia
0.953  -2.426  48.210  29.264
0.942  13.162  24.801  34.734
0.358   1.550  59.665  20.954
0.298   6.191   9.076  28.789
0.211   9.512  14.782  24.227
0.203   0.277  52.429  17.538
0.194   1.397  64.733  32.800
0.153   9.328  14.735  36.680
0.120   6.147   1.966  13.565
0.056   8.407  10.088  43.328
0.050  12.799   8.257  33.224
0.045  15.734  31.001  41.100
0.044  -5.450  45.670  36.287
0.044  -4.648  58.774  27.309
0.044   9.647  64.396  18.186
0.037  11.119  22.877  19.598
0.036   2.349   7.175  37.894
0.033  13.004  61.372   0.836
0.023  -7.294  59.007  18.500
0.021  16.494  52.197  -2.192
>1dic
0.568  16.402  19.469  16.821
0.271  27.810   5.298  21.935
0.038  21.241  16.696  23.995
0.032  11.600  22.695   9.331
0.024  15.638  18.134   3.429
0.022   2.639   3.742  11.503
0.018  24.179  13.763  16.697
0.016  25.938   3.268  14.173
0.013   6.608  25.492  21.084
0.013  18.068   5.040   6.564
0.012   7.527  11.539  33.343
0.011  10.178  10.557   0.423
>1did
0.982  42.834  37.680   1.435
0.971  25.878  75.887  10.749
0.610  24.413  61.578  17.008
0.378  24.430  50.279  20.009
0.372  49.676  59.461  14.602
0.353  20.351  64.915   9.743
0.327  49.011  48.974   3.103
0.207  34.969  25.991 -16.237
0.148  51.024  68.546  13.586
0.144  38.494  30.758  -5.629
0.138  49.503  50.671  11.311
0.121  26.466  92.406  -4.874
0.121  58.019  61.081  12.848
0.096  24.779  39.321  25.919
0.079  15.937  49.632  20.460
0.072  22.247  40.868  15.518
0.067  18.398  75.475  14.144
0.060  29.916  82.810   5.418
0.056  18.136  43.111  29.904
0.050  49.178  22.785  -5.772
>1dif
0.836   4.450  -0.751  14.142
0.020 -17.641   4.325  18.575
0.018  27.394   3.235  21.524
0.018  -1.810   5.717  12.286
0.012  15.072 -10.452  10.422
0.012  18.676  -4.454  26.644
0.012  -0.665  13.471  24.349
0.011  11.815  -5.103  22.223
>1dig
0.948  -2.431  48.363  29.158
0.939  13.162  24.856  34.740
0.462   3.936  60.517  19.740
0.302  -0.329  53.612  22.813
0.257   6.148   8.988  28.684
0.197   9.564  14.775  24.339
0.175   9.140  14.984  36.939
0.136   2.601  64.931  32.154
0.106   6.266   1.926  13.536
0.074  -1.415  57.157  31.662
0.067  15.600  30.830  39.924
0.056  -5.942  45.704  36.926
0.049  12.760   8.253  33.390
0.044   9.495  12.395  44.539
0.041  11.000  25.422  19.980
0.033  -5.559   2.725  12.875
0.032  13.068  61.373   0.681
0.031  -0.571  49.544  15.733
0.025   0.022   3.664  27.218
0.022  -8.508  11.885   5.262
>1dih
0.886  25.226   9.420  18.193
0.384  28.674  10.396  32.346
0.114  21.414   9.233   8.811
0.104  28.779  -1.107   9.865
0.098  18.028   8.975  34.207
0.082  22.886   9.962  25.983
0.045  14.809  12.236  27.429
0.044  33.318  21.030  55.536
0.019  31.341   9.506  56.489
0.019  26.152   2.915  35.270
0.016  34.148   8.547  44.549
0.013  36.894  10.460  29.997
0.011   6.344   7.594  24.542
0.011  22.150   1.526  42.149
0.011  27.214  18.163  41.751
0.010  35.502  16.635  46.043
>1dii
0.989 108.003  34.641 -47.806
0.987  61.777  39.428  11.076
0.884  95.634  28.173 -33.837
0.866  73.329  29.192  -2.956
0.850  84.218  30.750 -18.355
0.488  79.141  39.177 -19.633
0.430  70.391  36.457  -4.981
0.400  92.821  38.421 -17.394
0.336 102.426  33.951 -30.804
0.194 119.299  42.372 -22.230
0.175  83.368  46.052 -17.093
0.161  70.256  28.830 -31.286
0.155  89.370  37.175 -30.996
0.149  54.273  50.243 -14.479
0.128 116.674  35.282 -42.180
0.124  81.844  39.238  -6.005
0.104  79.181  34.914  10.302
0.068  97.350  29.467  -3.750
0.059  87.763  52.484 -14.172
0.055  52.559  40.602   5.096
>1dil
0.887  43.305  51.289  48.026
0.135  48.912  23.852  49.886
0.024  22.116  31.761  38.390
0.023  36.126  28.318  43.043
0.017  50.263  47.429  45.595
0.013  58.305  40.255  55.666
0.011  25.283  56.719  59.156
0.011  43.784  51.932  56.626
>1dim
0.907  42.602  50.954  48.855
0.138  49.016  24.628  51.428
0.026  36.411  28.110  43.101
0.018  49.852  47.772  45.613
0.016  52.615  50.516  34.741
0.013  22.097  32.783  39.861
0.012  25.312  57.033  58.905
0.012  44.490  52.130  57.237
>1dio
0.832  76.913  -0.850 212.328
0.663  67.505 -10.477 212.143
0.651  80.658   2.712 168.716
0.603  94.700  -3.018 167.865
0.544  79.209  -6.909 179.661
0.523  59.150  -4.111 227.961
0.254  91.753   3.689 231.146
0.228  99.895   6.237 154.145
0.221  81.640 -11.202 200.990
0.219  68.147  -7.326 233.838
0.207  89.326   4.373 163.109
0.181  72.119  -1.650 220.065
0.166  86.829  -1.841 158.484
0.160  68.487   7.859 149.549
0.096  51.587 -24.555 213.210
0.091  67.581  -8.241 221.550
0.078  96.700   2.254 160.833
0.059  84.015  -7.373 210.132
0.058  85.780  -3.549 166.251
0.055  83.692  -9.251 189.692
>1dje
0.868 -12.259  -3.620  35.501
0.707   3.134  -0.136  44.048
0.688 -11.026  14.981  47.237
0.409   4.428  -8.033  42.128
0.145  11.507   1.790  45.964
0.133   3.305 -15.818  39.441
0.110  13.307 -18.587  45.790
0.095  21.439  -2.783  43.094
0.091  14.578  -8.100  42.467
0.083  20.057   5.471  42.062
0.068  -7.939  -1.168  57.124
0.044  -9.916  22.252  50.922
0.035 -16.389   4.907  31.050
0.033 -12.853  -3.887  26.759
0.024  -2.472  -3.466  38.047
0.017 -14.657  11.520  40.828
0.016  23.580 -18.851  48.820
0.014  14.877   8.783  48.148
0.013  -3.682 -14.047  31.328
0.013   6.351  -4.106  59.030
>1djl
0.797  44.269  29.211  22.122
0.681   0.335  20.557  20.792
0.244   7.597  24.148  20.378
0.183  37.355  26.289  25.858
0.028  -1.415  26.809  27.193
0.026  48.592  21.834  25.136
0.024  -9.898  22.465  10.253
0.022  -6.893   8.986  21.047
0.016   3.960   3.542   6.444
0.016  -7.200  27.864  18.422
0.015  -8.890  15.986  17.368
0.013  -7.305  16.756  25.372
0.010  41.251  16.557  14.201
>1djn
0.985  37.990  16.631  -2.681
0.970  33.899  -0.480  32.920
0.904  51.715  -0.921   4.579
0.865  66.176   3.140   4.693
0.847   4.415   3.450  21.039
0.777  16.043  -1.809  16.881
0.565  33.474  -6.501   6.971
0.484  46.306   4.441  12.679
0.459  25.353   5.142  13.300
0.418  12.635   2.098   5.258
0.292  64.669  -5.761  13.859
0.137  52.758  25.024  22.324
0.123  25.191  -1.495  -1.803
0.119  55.737  -7.643  13.442
0.118  20.994  -5.701  -8.758
0.113  42.629 -16.573  18.692
0.112  30.929  17.459   1.384
0.099  30.684   6.818  36.440
0.087  24.725  29.390  26.051
0.084  38.673  -1.466  10.668
>1djo
0.819  40.920 127.102  88.605
0.801  35.603  91.955  89.903
0.219  41.365  87.590  83.328
0.199  55.266 107.690  94.894
0.191  33.178  83.925  95.363
0.153  23.194 112.196  97.043
0.131  23.202 120.027  92.042
0.125  53.294  99.758  89.944
0.109  44.349 134.829  94.967
0.044  48.766 142.170  86.451
0.036  40.712 131.380  80.998
0.031  30.003 129.347  93.389
0.027  20.311 101.419  71.612
0.022  33.280 130.136  85.503
0.022  45.947  90.472  91.619
0.020  26.106  76.434  87.429
0.017  26.457 100.512 111.529
0.016  63.171 110.886  93.964
0.014  50.449 127.512  87.084
0.014  48.455 135.930 103.072
>1djp
0.811  40.772 127.070  87.853
0.785  35.872  92.618  89.262
0.192  55.773 108.860  95.125
0.186  32.235  83.330  96.396
0.143  41.084  86.993  83.990
0.136  41.350 130.969  80.423
0.125  23.792 114.451  94.477
0.120  48.454 141.964  85.582
0.118  53.440  99.454  89.158
0.065  42.642 133.905 101.201
0.052  42.165 134.142  92.175
0.047  21.503 100.965  71.668
0.046  56.366 142.042  87.704
0.031  24.171 122.225  90.643
0.030  33.010 134.711  86.437
0.029  26.391  76.306  87.733
0.029  20.570 107.726  97.591
0.029  32.294 127.923  91.956
0.019  29.071  82.461 106.436
0.016  36.560  76.587  91.151
>1djq
0.974  37.508  16.527  -2.192
0.962  34.331  -0.289  32.949
0.889  15.347  -2.260  16.777
0.837  66.127   2.903   5.359
0.803   4.239   1.874  20.702
0.760  52.892  -0.814   4.211
0.468  25.454   5.171  13.311
0.458  33.120  -6.531   9.519
0.375  11.827   1.812   5.554
0.335  43.640   2.343  11.893
0.179  42.713 -16.151  18.648
0.137  52.786  24.931  22.458
0.125  64.510  -5.765  14.086
0.116  28.360   0.265   5.271
0.106  33.131 -22.592   9.366
0.104  35.060 -13.039   4.253
0.103  23.910  -1.143  -4.924
0.080  32.091 -14.994  -7.481
0.066  55.164  17.339  25.958
0.066  20.345  -2.085  28.724
>1dju
0.987  43.619  75.687  27.061
0.978  36.661  60.232  45.037
0.145  45.205  78.612  14.544
0.095  65.216  74.744  19.330
0.087  34.969  46.648  50.586
0.067  23.761  56.970  46.661
0.064  27.471  61.998  15.779
0.032  43.183  62.034  52.840
0.021  62.416  74.835   8.631
0.018  39.375  87.515   2.345
0.018  43.646  85.767  18.596
0.017  41.030  85.492  26.732
0.017  11.856  40.872  46.892
0.016  57.148  76.140  22.802
0.016  30.751  48.946  41.905
0.016  32.999  89.579  28.125
0.014  49.758  76.499  34.912
0.013  50.605  90.581  31.355
0.012  27.797  66.333  51.427
0.011  50.452  68.022  14.100
>1djw
0.763  80.654  40.089 -22.257
0.727 126.923  37.825  18.426
0.636 105.380  21.161  17.957
0.483  85.698  37.073 -15.881
0.459  49.984  39.683 -47.371
0.325  66.880  21.447 -39.320
0.320  88.765  25.045  29.361
0.290  87.034  37.811  26.303
0.282 132.203  17.579   4.657
0.279 130.730  37.812  10.911
0.255  89.968  38.220 -22.782
0.234 111.435  23.150   7.076
0.208  82.343  20.296 -41.283
0.201 110.344  35.026  -1.605
0.185 135.787  35.662  19.623
0.172  98.379  31.542 -31.375
0.148  32.188  15.444 -47.285
0.129 130.748  30.181  -1.536
0.115  76.582  47.180 -20.815
0.099  91.724  15.309 -28.056
>1djx
0.802 125.715  39.014  19.335
0.747  79.936  40.374 -21.705
0.507  85.160  37.488 -15.971
0.454 105.507  20.657  18.246
0.367  89.674  22.647  28.807
0.313 133.905  36.372  18.880
0.285  79.734  22.765 -42.082
0.193 110.710  35.825   0.111
0.186 112.905  20.873   4.862
0.171  65.794  19.997 -39.078
0.122  98.722  29.598 -30.648
0.116  58.725  16.344 -60.283
0.093  82.494  14.239   4.592
0.090 130.777  18.436   4.976
0.060 100.202  14.983  20.553
0.058 131.281  30.442  -2.376
0.057  96.478  24.890 -14.533
0.051  91.408  15.319 -26.090
0.050  27.094  25.410 -59.989
0.047  98.703  35.827  19.294
>1dkf
0.938  -4.935 104.186  23.128
0.880 -21.154  86.045   1.502
0.142  -6.560  97.173  37.995
0.095 -21.580  77.810   1.813
0.036 -21.094  63.117  24.292
0.034 -29.444  89.767   3.459
0.034 -15.853  69.640   8.381
0.029  -0.784  79.779  40.107
0.023  -0.496 105.169  14.336
0.014 -31.392  80.220  -0.107
0.012 -24.558  87.958  -6.152
0.012 -10.038 113.024  27.907
0.011  11.310  85.155  32.476
0.011  -0.075  96.122  16.033
>1dkp
0.781  -3.278  35.893  25.907
0.239 -18.325  22.632  12.849
0.124 -16.313  35.010  20.876
0.109  -6.847  24.531  40.481
0.094  16.554  24.252  39.535
0.065 -14.540  42.682  33.476
0.053 -11.503  37.349  27.513
0.053  -3.797  27.662  25.495
0.044  14.078  40.324  18.755
0.035  -4.732  32.186  18.892
0.030  22.055  43.261  31.418
0.027  15.595  37.755  46.677
0.022  -6.920  20.009  26.006
0.017 -14.950  19.303  29.515
0.016   1.658  39.331  20.602
0.015  26.713  17.712  25.674
0.010  28.826  34.000  27.886
>1dkq
0.886  -2.591  36.202  25.952
0.163 -10.714  33.387  23.608
0.091 -15.709  41.590  32.392
0.067  -7.099  24.899  40.473
0.061 -17.433  22.552  11.377
0.051  -3.221  26.823  25.695
0.042  25.744  37.684  31.424
0.034  13.869  40.194  18.536
0.032  17.262  37.760  46.700
0.032  17.414  24.127  38.639
0.026  26.881  17.515  25.446
0.019  -8.843  37.636  30.967
0.019 -17.348  38.526  24.589
0.013  -1.885  35.415  17.142
0.013 -14.066  19.513  29.887
0.013  20.388  43.836  33.522
0.012 -18.758  31.886  20.226
0.011 -11.566  16.874  21.470
0.010 -12.465  28.488   7.978
>1dku
0.888  30.061  40.372  54.140
0.821  39.608  72.118  53.074
0.723  22.998  62.392  68.638
0.707  22.488  57.507  38.357
0.322   2.481  39.209  72.544
0.259  27.029  74.002  52.287
0.208  31.968  59.547  50.437
0.154  18.693  43.484  55.074
0.110  27.190  85.354  42.183
0.080  -7.338  45.542  71.717
0.072  51.084  50.901  57.115
0.065  19.346  85.989  35.801
0.061  30.438  54.830  56.999
0.056  53.968  71.654  44.253
0.055  47.686  50.907  41.114
0.046  16.139  60.584  32.872
0.030  41.045  84.088  47.743
0.030   6.431  36.696  62.113
0.028  12.862  41.576  66.156
0.026  41.595  31.478  59.761
>1dl5
0.985  52.130  -2.767  48.595
0.978   8.143 -24.146   4.918
0.585  23.900  -8.282  15.881
0.559  33.013  -1.427  32.271
0.223  14.678  -3.512  30.919
0.153  28.721   0.321  11.706
0.146  52.160  -4.398  33.712
0.108  41.524 -10.400  16.315
0.089  25.165   1.545  32.089
0.082  30.142  10.307  32.308
0.057  36.322  15.512  41.012
0.045  18.224   1.482   0.407
0.038  55.412   6.246  36.409
0.036   3.754 -15.360  -3.187
0.035  44.839  -9.694  53.165
0.031  50.787   1.967  19.345
0.029  40.146   1.577  36.550
0.025  49.803  10.708  23.061
0.023  26.686   8.633  24.944
0.023   6.483   0.175  19.305
>1dl7
0.985 106.838  22.102  21.315
0.042 121.140   9.632  22.521
0.011 126.491  17.130  27.186
0.011 102.607  22.192  42.587
0.011 115.980  24.357  32.471
0.011 105.267   9.022  19.686
0.010 105.215  14.434  46.136
>1dlg
0.951  22.522  21.989   4.205
0.617   7.581  59.225  25.468
0.396  36.001  -2.591   3.593
0.389  11.820  47.068   9.666
0.367  33.852  -7.271  17.178
0.353  20.482  31.434  20.385
0.283   8.891  48.473  19.458
0.261  33.925 -18.893  22.959
0.254  32.185  58.319   6.588
0.202  20.676  10.986  18.107
0.179  21.156 -11.959  -0.223
0.087  14.554   6.133 -12.948
0.073  29.189  -5.489   8.358
0.061  19.012  49.450  13.025
0.060  29.624  52.031  18.103
0.058  27.789  21.185  -4.526
0.037  23.974  -8.474  15.782
0.031  46.553 -11.652  21.087
0.024  16.969  18.600 -10.631
0.023  38.777  -6.236  10.608
>1dli
0.987 -20.731   8.210  66.602
0.733 -11.552  16.643  55.800
0.363 -30.371  27.485  64.876
0.095 -12.404  16.576  40.513
0.067  -0.547  14.349  67.181
0.058   0.578  28.968  46.745
0.035 -20.649  15.543  50.476
0.034   9.360  29.190  51.497
0.028 -11.203  29.313  43.420
0.020  -2.618  25.076  34.304
0.019 -20.704  22.326  58.697
0.016 -18.220  -2.412  46.196
0.014 -25.663  -4.400  50.094
0.013 -37.267   0.166  50.028
0.013 -39.758  20.404  60.354
0.012  -4.815  24.820  53.566
0.012  -3.544  16.572  39.279
0.012 -14.881  21.850  49.767
>1dlj
0.979 -20.166   7.574  66.317
0.740 -11.646  16.403  55.851
0.267 -30.384  27.645  64.687
0.089 -12.743  16.626  40.503
0.088   0.442  14.461  67.781
0.061   2.278  28.909  50.412
0.056 -10.794  29.320  42.960
0.032 -21.600  15.778  51.347
0.021  -2.853  25.831  34.579
0.021 -18.311  -2.483  46.637
0.020 -21.513  22.643  58.928
0.019 -25.402  -4.402  49.945
0.014 -15.036  22.168  49.914
0.013  -4.963  28.446  58.940
0.013 -20.392  12.383  59.630
0.012  -7.034  11.030  41.648
0.012  -2.596  17.640  39.232
0.011 -21.595   5.426  46.463
0.010 -14.427   8.120  42.897
>1dlk
0.829 102.692  73.228  22.235
0.811  95.654  36.266  56.101
0.354  98.368  28.561  47.154
0.127  90.813  41.271  61.095
0.108  99.293  77.095  12.195
0.095  99.212  28.102  57.891
0.069 108.363  72.549  28.159
0.056  94.655  17.325  56.703
0.048  90.505  27.063  67.985
0.047 108.410  76.496  15.346
0.046 112.761  60.188  23.856
0.039  93.785  75.792  28.198
0.030  88.639  28.387  54.931
0.029 112.479  80.787  21.400
0.021  94.608  55.083  10.203
0.018  82.164  48.194  59.739
0.017  97.891  23.017  65.191
0.017 114.549  72.202   6.829
0.017 101.056  73.062  31.572
0.016  96.033  44.745  53.948
>1dlm
0.591  -2.740  86.365 100.785
0.430   1.173  79.843  98.215
0.313  -5.184  75.220 117.234
0.304 -18.595  76.435 107.749
0.265  -5.763  82.189  76.993
0.252  10.719  76.163  81.276
0.197  -6.228  85.004 120.757
0.173 -15.108  83.130 102.908
0.155  -4.291  93.412  95.606
0.117 -18.831  72.126 114.854
0.101  -0.763  82.187  90.721
0.063 -11.948  92.211 111.645
0.056   7.516  69.905  55.337
0.056 -37.186  72.775 118.386
0.048  -0.061  87.391  68.032
0.046 -34.077  90.762 126.517
0.046 -25.781  92.795 130.467
0.046   2.107  80.105  75.666
0.044   8.228  95.930  79.554
0.043  11.491  88.261  79.854
>1dlq
0.537  -2.593  86.842 100.508
0.468   1.381  80.072  97.626
0.365 -16.911  71.174 109.416
0.309  -6.346  80.709 120.069
0.290 -16.392  80.034 103.321
0.271  10.659  76.000  81.118
0.265  -5.547  81.884  76.993
0.142  -2.694  78.795  84.240
0.130  -4.227  93.419  95.647
0.107  25.477  71.342  77.099
0.107 -33.930  90.166 127.490
0.063 -13.444  92.078 110.535
0.060 -37.299  72.837 118.174
0.051  -0.046  84.467  90.861
0.049   2.437  80.506  74.723
0.047 -31.646  73.425 108.842
0.045  -1.888  88.548  69.477
0.042 -23.723  93.599 129.259
0.032   6.453 103.263  93.325
0.031   4.596  94.974  79.848
>1dlr
0.571  29.131  12.309  -0.100
0.327  23.870   9.767  10.286
0.036  14.349  18.266  -6.750
0.033  34.802  16.675  -3.748
0.019   9.788  16.386   1.520
0.010  23.079  17.995  -5.794
>1dls
0.442  30.320  15.027  -3.285
0.362  24.270   9.564  10.039
0.235  29.673   9.039   3.977
0.124  15.376  18.620  -8.352
0.023  10.653  16.167  -1.682
0.010  21.894  27.007   6.171
>1dlt
0.594  -2.218  86.651 100.971
0.477   1.656  80.115  98.353
0.364 -15.287  80.696 103.971
0.323   2.687  80.232  76.497
0.317  -4.316  75.458 117.980
0.308  11.383  76.145  81.501
0.170 -14.223  72.805 110.161
0.133  -5.559  83.984 120.710
0.128  -3.534  92.889  94.911
0.110 -16.701  81.733 112.206
0.096  -2.193  78.349  83.786
0.086 -36.012  72.488 119.020
0.064   0.214  84.453  91.444
0.058  -5.536  88.901  75.588
0.054 -11.426  94.652 111.183
0.050 -23.140  74.084 121.386
0.048  12.118  88.276  80.096
0.044 -21.014  90.979 129.037
0.040  -9.866  86.921 103.582
0.040 -34.009  88.560 128.185
>1dlv
0.806   3.357  -3.005  52.132
0.760  26.923 -19.022  17.687
0.749  15.669  18.303  17.919
0.737  41.904   1.967  48.498
0.352  34.703 -26.932  19.101
0.332  37.166   5.501  53.991
0.308  18.270  15.892  10.425
0.186  36.992   7.349  44.406
0.126  18.134   5.563  49.205
0.123  37.491 -15.417  43.572
0.121  21.268 -13.989  27.066
0.114  31.519   1.252  29.575
0.095  12.666  26.320  23.446
0.091  26.281 -22.626  25.099
0.084  11.253  25.713   7.546
0.083  25.085  -9.337  38.852
0.083  34.198 -24.973   5.927
0.081  27.971   8.957  42.451
0.081  -3.325  -4.389  47.151
0.069  21.283   3.538  59.678
>1dm2
0.906  29.285  30.202  25.356
0.082  20.680  29.045  -5.747
0.034  33.977  30.178  -3.318
0.026  26.209  41.499   7.279
0.022  34.795  37.093  36.014
0.021  38.222  25.196  36.104
0.019  14.633  41.761  17.421
0.018  32.938  26.827  14.251
0.018  43.154  30.439  22.829
0.017  22.714  21.155  16.148
0.016  24.050  12.161   2.353
0.011  35.199  36.346  18.038
>1dm3
0.881   4.309  -2.908  53.079
0.832  16.404  17.629  16.605
0.811  25.787 -18.326  16.125
0.774  39.089   3.911  52.230
0.268  25.020 -14.310   9.173
0.264  18.212   5.548  49.033
0.229  38.190   6.166  44.604
0.226  34.208 -26.315  19.015
0.201  21.843 -16.677  23.046
0.196  41.646  -1.258  46.307
0.187  28.223   2.106  26.149
0.147  18.743  13.237  10.176
0.126  28.000   8.916  42.486
0.123  12.710  -1.444  25.970
0.119   0.364   3.399  49.572
0.105   4.853  17.980  45.809
0.099  30.762 -16.997  22.553
0.099  28.394 -26.122  24.600
0.099  50.168   0.491  48.017
0.098  25.908  -8.016  41.464
>1dm6
0.947   5.346   9.764  68.929
0.915   7.650   7.082  30.651
0.775   2.004   3.991  53.948
0.747  17.314   6.586  38.274
0.704  11.590  14.765  44.520
0.362   3.801  12.256  45.471
0.322   5.723  17.017  77.882
0.252   2.439  17.733  66.450
0.222   8.309   3.527  64.680
0.139   3.891  -5.675  42.874
0.135  25.471  11.169  47.717
0.109   9.373  18.361  35.030
0.105  -2.768   4.022  60.971
0.098  22.764  15.273  35.321
0.095   8.337   9.703  38.266
0.083  14.508   4.005  45.583
0.081   4.758   1.308  21.001
0.077  -4.674  -2.405  41.050
0.062  -1.769   7.402  29.835
0.061  18.647  16.750  58.050
>1dm7
0.954   5.434   9.618  69.096
0.941   7.569   6.820  30.891
0.695   1.908   2.865  54.101
0.631  11.225  14.814  44.169
0.565  16.024   5.333  38.529
0.420   1.953  10.955  47.280
0.354  22.962  11.607  47.555
0.287   6.277   4.350  62.507
0.217  20.883  13.377  36.204
0.210   2.300  17.519  66.773
0.163  13.738   5.046  48.365
0.147  11.812  17.939  35.265
0.137   2.437  -6.338  43.334
0.130  -2.118   3.412  61.122
0.104   2.497   0.637  25.607
0.094   5.553  -7.336  56.143
0.074  18.280  19.058  42.847
0.074   1.398  -4.255  64.763
0.066  17.855  18.162  56.293
0.062   7.936  16.711  76.113
>1dm8
0.951   5.568   9.505  69.003
0.948   7.882   7.317  31.528
0.690   1.741   3.294  54.827
0.590  11.253  13.582  45.973
0.478  15.499   6.611  37.763
0.349   9.492   2.250  63.450
0.256   3.037  11.709  49.633
0.237  21.328  12.803  36.088
0.189  27.251   9.755  51.491
0.171  11.419   4.565  49.250
0.139   2.784  29.903  47.950
0.133  18.683  16.806  57.223
0.132   6.590  16.288  77.872
0.120  -2.127   2.649  62.742
0.114   5.905  -7.318  57.446
0.110   1.857  17.045  66.525
0.106   1.858   0.355  25.266
0.102  10.911  16.804  36.887
0.077   2.946  -6.193  42.966
0.076  23.129   4.341  71.102
>1dmh
0.472  -2.263  87.725 101.406
0.468   1.984  81.414  97.290
0.360 -15.440  80.761 103.909
0.339  -4.453  75.298 117.972
0.185  11.134  76.229  81.599
0.166  -0.156  79.015  79.138
0.161  -5.244  88.219  76.853
0.134 -16.865  72.556 109.390
0.113  -3.771  93.459  95.886
0.104 -18.823  83.671 110.990
0.085 -33.673  90.379 128.224
0.078  -5.750  83.994 120.727
0.074  -0.440  80.553  88.316
0.050  13.105  71.302  58.804
0.048 -39.210  85.032 124.418
0.041 -12.643  90.551 110.826
0.040   8.787  91.645  78.853
0.038  -9.822  99.148 110.268
0.035 -34.287  73.009 119.457
0.032 -10.349  86.930 103.630
>1dmj
0.917   4.454  10.688  67.603
0.917   6.954   7.372  30.173
0.853   1.933   3.038  54.369
0.731  10.720  14.188  44.046
0.495  16.556   6.527  39.081
0.223   8.152   3.045  63.368
0.215   3.124  12.289  48.286
0.200   1.686  -5.902  42.751
0.190  22.944  14.859  36.142
0.176  22.651   5.754  70.565
0.134  10.678  -8.864  53.553
0.134  16.751  -8.844  33.502
0.133   7.932   9.832  37.756
0.125  -0.949  21.594  67.146
0.103  11.859   6.006  47.703
0.091  -1.864   3.460  64.466
0.087  -5.473  16.904  47.239
0.087  26.488   9.644  50.064
0.086  11.693  17.852  33.710
0.070  -7.215   2.074  44.547
>1dmk
0.960   4.186  10.448  67.582
0.881   7.884   7.540  31.261
0.723  10.805  13.684  44.004
0.696   1.253   2.855  54.182
0.421  18.059   6.365  40.290
0.392   2.544  11.742  49.496
0.375  10.213   0.695  63.936
0.238   1.956  18.243  67.400
0.183  22.351  13.133  38.074
0.163   1.165  -5.851  42.895
0.137  10.172  -8.968  53.299
0.134  11.328   4.830  50.513
0.129  17.521  -8.421  34.025
0.119  17.691  17.728  56.937
0.108  -5.093  16.380  47.371
0.106  -1.267   1.958  64.568
0.103   7.790  16.044  35.435
0.097  15.784  16.150  34.444
0.080  22.033   5.982  71.586
0.066  26.305   9.953  49.717
>1dmr
0.984   6.065  48.159  28.983
0.963 -10.653  53.235  35.199
0.303  -0.406  61.864  34.243
0.268 -37.742  36.205  40.017
0.220  -1.205  41.533  20.076
0.200  -6.849  43.317  28.331
0.153 -27.892  41.414  22.679
0.094   0.336  47.451  34.635
0.075 -37.807  49.849  33.646
0.074   0.695  38.008  30.169
0.070   7.473  41.452   1.247
0.054 -24.887  35.209  52.542
0.047 -20.265  55.836  15.590
0.045  -1.390  23.190  39.683
0.037 -36.288  54.073  54.232
0.036   2.052  25.465  29.922
0.036   4.315  24.586  17.023
0.027  -9.824  43.863  19.922
0.027 -41.648  41.424  31.340
0.025 -32.698  64.501  28.967
>1dms
0.983   6.976  44.444  84.494
0.957  12.624  30.370  80.133
0.432   0.687  38.684  95.911
0.307  -2.397   2.822  73.961
0.199  -0.186  13.844  89.976
0.144  21.469  40.348  79.681
0.130   2.994  34.304  87.907
0.062   7.696  37.146  81.043
0.048 -18.370  58.842  96.306
0.045  13.091   1.211  83.907
0.040  18.618  58.619  64.934
0.027  -3.978  39.246  83.999
0.027   1.325  53.662 102.390
0.026  21.210  52.152  59.425
0.025   1.453  -0.271  84.985
0.022  14.313  21.719  99.636
0.021  -7.309  67.160  79.370
0.021  22.253  31.907  78.283
0.020   3.884  47.421 112.828
0.019   6.767  -3.819  75.607
>1dmt
0.869  30.169  42.370  37.246
0.219  35.402  38.957  43.689
0.190  19.579  35.866  19.589
0.181  29.342  42.997  27.435
0.124  46.485  55.473  54.594
0.124  21.720  33.599  45.981
0.066  38.241  36.561  19.764
0.041  12.585  29.302  36.503
0.041  14.694  30.608  24.646
0.041  17.365  42.693  38.377
0.039  27.431  37.229  20.333
0.038  44.468  36.340  43.992
0.036  48.451  53.504  26.095
0.034  -0.003  18.000  25.609
0.031   7.810   9.424  10.963
0.030   9.085  38.355  52.962
0.029  35.506  66.587  45.779
0.028  42.775  28.915  31.700
0.027  11.012  30.977  45.729
0.027  50.473  37.422  37.277
>1dmy
0.865  70.538  55.911   3.578
0.831  45.429  48.684  39.756
0.195  71.358  75.669  -1.160
0.159  44.826  44.972  22.154
0.111  40.402  55.581  42.372
0.089  59.264  42.060  45.330
0.074  74.630  50.133  -1.914
0.070  49.034  44.121  46.463
0.050  56.855  54.471  12.525
0.040  81.634  57.271  -6.410
0.036  40.980  41.904  32.706
0.033  73.018  67.704   4.665
0.032  43.856  52.198  49.165
0.026  62.438  41.815  24.939
0.019  68.062  48.682   6.714
0.018  54.542  62.368 -11.094
0.015  55.315  45.676  53.412
0.012  53.416  45.638  38.515
0.011  47.576  36.470  39.050
0.011  55.688  36.039  36.976
>1dna
0.962  16.851  21.066  30.939
0.945  45.128  31.910  24.748
0.258  23.851  19.285  49.118
0.194  15.300  13.525  34.337
0.182  45.224  39.638  22.478
0.087  21.515   3.494  44.907
0.075  37.291   8.866  45.813
0.074  37.878  48.212  34.134
0.062  39.930  54.984  19.940
0.055  22.520  52.312  24.300
0.050  11.608  10.595  45.710
0.038  47.603  47.217  21.315
0.037  13.895   5.110  35.479
0.023  25.169  -2.754  33.406
0.022  37.260  51.071   8.580
0.018  43.401  23.143  23.012
0.014  18.782  15.156  43.503
0.012  52.498  34.824  19.230
0.010  29.338  12.168  49.293
0.010   9.485  11.759  24.536
>1dnc
0.692  75.004 -16.169  61.826
0.561  80.401 -33.665  50.504
0.305  55.803 -20.586  51.038
0.302  87.095  -3.622  35.803
0.252  93.770 -16.289  36.420
0.245  77.156   2.519  41.491
0.142  86.751 -28.918  36.311
0.082  59.880 -23.111  40.909
0.072  70.847 -12.757  69.944
0.065  81.851 -10.248  40.640
0.037  77.578 -26.016  49.858
0.020  86.067 -19.648  36.910
0.015  81.208 -26.680  41.643
0.015  89.134   7.545  32.736
0.014  82.464  -2.144  45.819
0.014  80.990 -13.164  72.461
0.013  72.656 -16.852  48.361
0.012  73.541 -11.958  41.392
0.012  95.279  -5.363  35.624
0.012  68.450  -5.528  39.226
>1dnp
0.844  39.733  38.811  39.939
0.799  26.968  64.081  17.659
0.587  35.097  77.263  30.475
0.570  20.524  64.623  12.432
0.482  25.022  28.732  37.314
0.375  12.607  29.747  26.620
0.371  25.837  30.158  48.399
0.367  23.579  78.571  28.826
0.310  43.995  39.099  46.963
0.282  24.387  25.226  28.826
0.281  31.707  54.173  55.762
0.211  44.343  76.403  44.127
0.198  46.325  77.209  29.769
0.142  26.518  80.544  49.519
0.141  38.050  80.034  38.480
0.114  49.371  24.949  43.263
0.090  39.886  66.526  52.221
0.066  19.181  24.739  19.505
0.062   7.833  57.220  28.105
0.053  16.979  29.045  34.195
>1dob
0.412  25.834  98.519  64.771
0.387  20.955  92.821  49.622
0.100  24.399  78.707  51.823
0.097  14.825  76.453  45.355
0.053  20.506  87.297  27.646
0.032  27.475  77.654  40.471
0.016   7.279 107.526  60.184
0.012  20.929  96.544  57.970
0.011  14.966  71.134  37.023
0.010  24.332  80.619  31.984
>1doc
0.361  24.574  98.759  62.711
0.333  21.680  91.649  49.783
0.142  24.462  79.070  51.965
0.101  15.500  76.646  44.426
0.081  19.954  87.880  27.352
0.064  27.685  78.062  40.206
0.025  15.189 105.603  78.623
0.017   7.087 108.311  59.133
>1dod
0.488  24.655  98.416  63.137
0.483  21.283  91.712  49.725
0.167  24.523  78.723  51.976
0.106  15.508  76.459  44.258
0.074  27.499  77.803  40.027
0.057  19.887  87.764  27.458
0.021  23.149  99.444  48.707
0.018   6.814 107.869  59.766
0.013  15.111 105.241  78.587
>1doe
0.444  24.687  98.503  63.272
0.319  20.956  92.276  49.280
0.164  24.421  78.818  52.232
0.087  20.090  87.875  27.399
0.085  15.695  76.332  44.467
0.055  26.971  78.310  41.799
0.017   6.766 107.676  60.036
0.017  13.243 104.108  78.389
0.015  13.137  90.491  83.627
0.011  16.807 105.779  48.505
0.011  15.325  71.352  36.546
>1dog
0.930  32.477  20.468   9.247
0.046  29.295   2.213  16.587
0.045  21.725  30.887  25.433
0.030  60.198  19.280  25.724
0.022  29.513  37.719  15.218
0.021  28.756  27.399   4.669
0.020  40.017  21.518  24.860
0.018  28.507  10.654  15.555
0.017  19.127  14.749   6.703
0.014  47.905   0.937  17.438
0.012  55.607   9.510  24.607
0.010  18.772  24.269  28.991
>1doh
0.902  91.993  74.110  -4.546
0.860 100.550  37.282  13.639
0.508  99.573  44.340  20.425
0.222 100.091  72.082  -4.707
0.180 113.420  45.128  -1.279
0.106  85.039  69.891  17.017
0.082 116.917  40.675   8.988
0.043  93.568  39.312  17.872
0.030  98.746  22.577  -0.242
0.025  84.956  78.732  -0.917
0.024  97.472  80.860  -5.460
0.023 111.257  47.065  25.440
0.020 105.325  37.984  22.728
0.020  92.295  78.250  12.570
0.013 104.407  79.068 -19.935
0.013 105.169  31.085  11.268
0.012  98.119  25.156  12.864
0.012  92.934  70.622 -12.981
0.012 104.428  24.584   6.533
0.011  80.592  79.317 -10.535
>1dor
0.846  -0.267  16.625  19.047
0.845   0.302  47.783  15.622
0.712  12.385  32.328  20.256
0.124  13.895  18.421  24.480
0.121  12.780  42.021  13.031
0.055  -4.356  48.228  39.911
0.038   9.108  16.243  -2.792
0.036  14.005  48.148  18.229
0.034  -7.204  18.738  13.688
0.025  -0.263   4.698   4.569
0.018   4.472  10.766  22.488
0.017 -10.342  60.204  27.756
0.016   0.392  11.382  31.896
0.016   8.827  24.488  29.281
0.016  -7.000  26.310  10.206
0.014   9.066  24.534  19.814
0.013  -4.956  42.909  20.621
0.012  -1.637  10.629  12.093
0.012   6.680  41.366  18.844
0.011  10.444  66.543  14.270
>1dpf
0.973   7.111  20.171  13.458
0.082   8.514  19.278  26.611
0.015   7.526  40.094  19.352
>1dpm
0.971  47.703 -27.354   5.948
0.949  46.409  -7.314  28.949
0.229  40.878 -17.402  36.623
0.147  40.854 -17.381  -0.248
0.058  38.228 -27.313  -6.370
0.044  34.519  12.137  41.451
0.024  51.185   1.735  30.903
0.019  41.425   1.583  28.799
0.016  36.637  -7.669  41.727
0.015  52.180 -39.880  -1.099
0.013  49.403 -54.548   4.882
0.013  46.827 -40.091 -15.130
0.012  56.004 -30.173   0.979
0.012  39.730 -35.508   5.107
0.012  45.435  -0.070  44.381
0.011  38.828 -13.546  24.934
0.011  52.774  -5.737  36.033
0.010  41.063  -2.034  37.506
>1dpo
0.865   6.543  49.220  56.077
0.182  15.101  48.852  58.698
0.148   3.085  27.299  53.587
0.116  -4.783  30.198  40.854
0.070   3.150  40.016  56.141
0.055  19.649  51.909  41.694
0.026  24.694  42.970  46.814
0.024  -3.629  31.507  49.510
0.017  11.198  40.178  57.683
0.016  -5.739  39.837  48.609
0.013   1.625  43.775  38.085
0.012   9.002  57.835  54.770
0.012   7.724  48.847  36.556
0.012  -5.581  40.919  40.458
>1dq8
0.911  20.604  15.634 -37.830
0.906  39.193  32.753 -25.014
0.899  37.116   6.047  -0.185
0.877   9.147  14.144  -1.252
0.758  31.161  42.126 -30.465
0.640  13.288  18.620   9.036
0.562  31.933  13.910 -44.766
0.502  29.346  -3.699   2.002
0.485  41.683  13.415  19.225
0.406  43.918  25.482  14.405
0.371  45.613  23.927  -6.452
0.370  10.526  28.457 -48.830
0.333   4.284   9.064 -22.324
0.317  49.317  19.111 -12.264
0.279  46.620  35.033 -29.159
0.224   1.512  -3.234   4.222
0.197  -1.721   4.509   1.256
0.169  24.342  22.871  20.684
0.152   1.003  12.027   0.896
0.151  21.252 -10.465 -14.934
>1dqa
0.886   3.821  20.864  24.165
0.885  14.895 -16.357  28.507
0.881 -22.478   7.627  24.798
0.846  -1.687 -13.165  52.896
0.735   8.352 -28.890  25.742
0.624   7.826 -11.679  58.307
0.591 -27.698  20.637  46.367
0.577  14.595   4.721  15.959
0.574 -19.742  10.409  13.821
0.548  -3.869  29.571  32.531
0.437 -33.402  14.149  27.467
0.393  31.233 -17.782  36.229
0.340   6.673  25.675  18.164
0.303  -6.648 -21.463  58.651
0.295 -22.890  -9.140  42.915
0.249   3.922  27.260   6.649
0.235 -36.082  25.355  31.197
0.232 -21.116   0.046  46.206
0.216  -9.792 -26.255  25.387
0.205  26.592 -18.320  27.821
>1dqe
0.951   0.697  52.927  25.772
0.948   3.252  28.761   2.174
0.066   2.730  61.773  26.364
0.010  -6.397  55.090  34.543
0.010  -3.672  35.908   1.892
>1dqn
0.818   1.094 -14.719  41.076
0.741  20.187   9.867  48.330
0.700  -2.679   6.059  47.896
0.092 -10.715 -10.589  55.820
0.078   2.982 -28.505  46.051
0.064  18.895  13.937  55.752
0.039 -15.877  -5.232  32.295
0.039  28.168  11.841  43.276
0.033  11.017  19.441  38.256
0.029  -2.013  13.942  43.679
0.028 -10.777   2.098  53.245
0.020  18.493   1.586  48.467
0.018   2.841 -23.086  39.825
0.016 -11.022 -18.979  43.599
0.013   7.449  20.825  61.209
0.013   9.263 -11.072  42.839
0.012  19.525  18.182  46.138
0.012  34.541   6.960  44.023
>1dqp
0.823  -0.583 -14.066  39.103
0.728  18.058  10.447  51.221
0.606  -2.604   6.244  47.285
0.136   3.267 -29.732  46.965
0.125   5.672 -14.908  44.039
0.065  23.874   9.935  44.838
0.054  32.243  14.556  42.532
0.052 -10.956 -10.657  55.268
0.040  10.651  18.715  37.282
0.037  17.560  13.506  60.557
0.033   5.559  21.336  60.024
0.028 -15.739  -4.841  31.783
0.027  36.406   6.166  43.875
0.024   5.227   4.327  68.395
0.020  -2.211  14.467  43.290
0.020  -7.991 -20.328  45.292
0.017 -11.590   2.091  51.633
0.017  18.557   2.976  48.235
0.015  15.689  26.094  50.394
0.014  20.722  18.136  51.238
>1dqr
0.900  19.664   7.422  30.363
0.893  -8.414 -20.362  37.429
0.300  23.377  11.722  37.808
0.298  25.602 -17.546  22.778
0.234   7.256 -10.409   4.339
0.214   0.286  -8.519  66.775
0.192  14.307  -7.569  35.898
0.187   7.593 -14.415  29.523
0.156  10.221 -18.961  35.996
0.138   9.981  -5.955  65.600
0.132 -14.358 -16.900  43.690
0.119  18.839 -15.550  28.557
0.111   6.082 -30.403  22.694
0.108   7.959  11.562  63.804
0.108 -12.672 -23.561  28.663
0.106  16.723 -26.601  43.543
0.100   5.447   2.193   1.620
0.083   3.241 -42.944  44.381
0.080  23.280   0.407  54.722
0.079  10.901 -22.771  55.776
>1dqs
0.938  20.079  28.037  22.885
0.935  41.118  27.724  50.245
0.750  22.846  20.983  17.324
0.654  36.027  23.994  57.569
0.433  24.437  32.103  67.747
0.276  32.024  39.721  68.964
0.225  44.601  28.444   9.259
0.148  19.414  22.316  60.640
0.116  36.126  24.000   7.889
0.110  27.790  18.427  11.493
0.092  57.052  10.363  53.795
0.082  38.660  13.591  14.617
0.079  11.760  16.556   8.786
0.046  14.561  24.149  29.143
0.045  46.145  23.390  43.806
0.042  31.326  32.853   3.217
0.042  21.811  25.272   1.073
0.034  19.188  39.041  62.264
0.031  47.849  18.073  65.346
0.027  63.269  28.695  38.679
>1dqx
0.928   0.899  91.534 139.716
0.923  25.305 110.691 139.208
0.911  59.360  89.310  92.671
0.874  76.987  65.995  93.575
0.093  14.698  98.960 130.350
0.075  45.750  98.178 142.879
0.060 -20.447 102.491 143.301
0.050  72.109 109.816  96.213
0.045  67.448  88.835  94.103
0.040  51.534  92.030  81.932
0.033  65.158  44.024  96.597
0.029 -13.113 101.858 154.933
0.027  16.746 107.931 140.283
0.023  45.001  98.131 151.079
0.023  37.531 101.659 155.152
0.021  27.636  93.940 153.755
0.021  74.767 107.679 107.178
0.019  64.702  46.637 104.436
0.019   5.257  94.699 146.268
0.019  70.516  56.123  88.642
>1dqy
0.919  75.063  12.886  14.667
0.654  76.611  26.238   8.673
0.293  84.935  17.606  -2.812
0.065  69.058   9.128  10.552
0.039  82.222  21.930   3.966
0.023  71.421  15.072  -2.235
0.022  73.042  18.039   8.624
0.017  78.713  20.431  14.265
0.017  97.857  18.306  24.180
0.013  75.919  -0.144   0.076
0.011  81.205  13.774   7.152
>1dr1
0.376  18.772   7.159   8.665
0.357   2.715   1.794   5.249
0.190  19.352   4.757  19.721
0.019   0.319   2.360  15.516
0.015  10.535   5.004   4.205
0.011  17.888  10.257   0.954
>1dr2
0.455  18.193   8.833   7.963
0.443   3.180   2.427   4.885
0.401  21.067   4.622  17.112
0.028  10.734   5.633   5.391
0.025   0.367   2.932  13.147
0.015   4.810  15.011  17.216
0.013  15.879   5.659  23.556
>1dr3
0.438   2.682   1.981   5.435
0.413  18.028   8.792   7.796
0.201  19.902   4.693  21.038
0.020  22.774   4.946  13.071
0.018  10.288   5.090   4.245
0.010   4.808  15.057  17.597
0.010   0.658   2.215  15.373
>1dr4
0.447  17.413   7.607   6.572
0.447   3.135   2.497   4.877
0.237  19.711   5.406  19.611
0.043  23.028   4.806  12.116
0.025   0.453   2.823  12.931
0.017   5.177  15.474  17.136
>1dr5
0.500   3.322   2.395   4.861
0.415  18.050   8.791   8.079
0.223  19.748   5.569  19.700
0.025  23.606   4.453  12.643
0.023   5.123  15.329  17.175
0.019   0.372   2.873  12.860
0.013  10.684   6.747   5.370
>1dr6
0.491  18.379   7.189   7.993
0.310   2.717   1.751   5.556
0.278  18.711   3.972  19.934
0.019  -0.115   3.444  13.348
0.013  14.582 -11.335   3.220
>1dr7
0.381  17.371   8.610   6.311
0.368   3.408   1.961   5.187
0.202  20.333   4.425  18.565
0.040  23.255   5.513  10.918
0.018  16.772  15.558  10.810
0.015   0.419   3.012  12.994
0.012   5.165  14.915  17.052
>1dra
0.589  28.788  68.824  54.167
0.535  17.711  67.818  45.414
0.413  19.451  62.957  24.671
0.377  11.755  52.381  19.609
0.195  18.094  54.139  24.322
0.112  21.763  60.101  32.052
0.056  17.920  62.087  39.538
0.032  24.264  63.847  48.754
0.031   7.951  66.526  45.304
0.031  11.551  55.757  51.058
0.020  31.181  49.680  25.092
0.018  16.587  43.695  17.351
0.016  12.989  66.971  54.575
0.015  22.079  64.805  57.231
0.013  22.940  54.585   3.761
0.013  17.359  67.308  17.938
0.012  24.300  49.268  18.595
>1drb
0.621  28.723  68.763  54.215
0.569  17.195  66.850  45.162
0.546  21.196  58.887  24.559
0.380  13.312  52.404  21.425
0.118  21.140  60.612  33.096
0.042  11.721  56.091  50.292
0.041   9.688  53.055  14.135
0.024   8.360  66.587  45.721
0.024  32.429  47.826  19.462
0.024  24.607  64.216  48.934
0.020  13.437  66.370  53.484
0.013  16.698  44.022  17.241
0.013  13.647  66.253  20.863
0.012  24.181  49.484  18.300
0.012  22.925  54.672   3.499
>1drf
0.440  29.586  15.270  -1.770
0.427  24.524   8.993  10.265
0.266  15.898  18.648  -7.917
0.133  27.691   8.920   2.909
0.017  20.624  26.904   5.965
0.011  24.352  17.250  -9.791
>1drh
0.558  18.486  26.039  32.698
0.315  19.080  20.115  38.155
0.274  16.382  27.965  25.066
0.025  20.386  12.692  24.829
0.024  15.663  24.236  51.933
0.016  11.098  11.967  43.687
0.012   9.900  26.214  46.247
>1drj
0.951  50.264  34.652  44.176
0.073  46.544  49.245  52.774
0.033  57.062  29.129  34.829
0.023  38.625  50.599  50.582
0.012  32.703  46.043  47.248
0.011  53.469  41.671  48.691
>1drk
0.952  49.520  34.466  44.351
0.075  46.432  49.145  52.848
0.028  57.090  13.371  39.531
0.016  36.450  50.043  49.807
0.014  30.873  44.660  47.379
0.010  50.094  22.025  36.675
>1drt
0.881  -0.266   6.504   4.693
0.297   1.325 -10.074  18.369
0.154  11.239  -8.757   2.083
0.022  -3.914  14.993   0.996
>1dru
0.702   9.869  31.905  27.905
0.483  10.961  29.792  17.789
0.123  21.545  29.047  30.980
0.121  14.713  27.565   8.764
0.062  14.958  32.644  34.214
0.033   4.560  22.899  54.744
0.030  11.511  47.338   8.171
0.016  17.564  25.752  24.427
0.015  23.078  32.142  39.996
0.013  15.190  36.090  58.927
0.012  10.211  28.973  57.194
0.012   2.012  30.428  27.196
0.011   6.832  30.321  37.777
>1drv
0.769  10.297  29.816  18.924
0.547   8.783  32.539  31.631
0.104  13.761  28.073  11.856
0.104  19.803  32.167  34.390
0.045  15.072  29.467  25.788
0.042  18.376  42.950   4.926
0.037   2.407  30.237  27.339
0.029   4.529  22.880  55.042
0.017  23.294  27.056  28.464
0.015  10.128  30.592  59.165
0.013  23.351  31.020  42.061
0.012  30.128  37.498  14.508
0.011   4.254  33.649  41.120
0.010  18.194  35.241  56.182
>1drw
0.950  25.071   9.638  18.810
0.238  28.689   9.500  33.530
0.041  20.864  10.302   8.527
0.035  17.035   9.808  38.584
0.033  32.282  20.431  56.038
0.033  21.233  -8.823  13.294
0.031  11.622  10.842  29.810
0.022  31.761   8.450  56.292
0.020  25.825   1.996  32.815
0.020  20.400  10.127  29.115
0.014  26.789   3.446   9.336
0.013  34.448   8.466  44.190
0.010  34.713  10.453  27.302
>1dry
0.860   0.121   6.845   4.345
0.181   1.537 -10.147  18.551
0.139  10.964  -9.528   1.753
0.018  -6.425   1.341  -6.179
0.015  -4.141  13.853   0.576
0.012   2.488   7.777  21.913
0.011 -19.852   1.366  15.753
>1ds1
0.883  -0.675   8.039   4.823
0.171   0.813 -10.218  17.659
0.160  15.030   7.261  -0.221
0.099  11.193  -8.130   1.904
0.013   6.842  10.873   0.056
0.012   2.644   8.096  21.938
>1ds6
0.987  31.585  10.729  18.143
0.614   8.027 -25.820  12.845
0.087  -3.709 -32.938   7.328
0.079  28.839 -29.643  20.533
0.072   8.609 -37.334   7.625
0.061  22.162 -28.502  10.012
0.057   3.388 -28.360   6.166
0.047  12.205 -18.895  14.707
0.040  36.866   5.372  21.053
0.024  21.036  15.508  24.229
0.022  14.165 -30.615   7.278
0.013  20.199  17.286  16.310
0.011  34.095 -19.922  31.069
>1ds7
0.962  -2.333 -13.397  45.447
0.929  16.618 -34.114  48.711
0.050  -7.847 -14.950  51.139
0.044  22.372 -32.089  54.515
0.033  -7.671 -20.618  58.156
0.029  22.611 -41.236  50.030
0.025  10.992 -24.813  33.291
0.020 -10.572  -8.137  43.002
0.017  17.272 -26.080  58.181
>1ds8
0.803  36.722  95.258  23.492
0.771  65.554 117.847  26.382
0.769  25.461  22.021  27.650
0.768  37.408  35.878  26.178
0.747   9.869  45.589  37.501
0.719  77.845 110.522  39.685
0.670  82.732 115.520  57.982
0.665  50.244  96.575  41.396
0.642  -3.132  30.602  47.622
0.633  62.044  98.890  56.034
0.614  42.983  47.967  11.650
0.477  41.085  93.377  16.677
0.467  20.490  53.014  30.677
0.460  60.418 108.283  23.881
0.443  25.512  59.629  31.050
0.434  67.650  92.866  58.437
0.426  48.188  34.517  33.220
0.417  45.904 104.510  25.711
0.411  32.413  47.733  21.780
0.393  53.229 102.191  46.646
>1dss
0.979   6.382 -11.621  20.317
0.965  -6.984  12.000  19.591
0.716  16.066  -9.819  10.697
0.566 -16.423   9.808  10.598
0.199 -25.148  25.738  10.050
0.136  27.117 -24.005  11.835
0.114  -0.884 -24.788   6.482
0.066  31.027  -0.938   3.528
0.063 -30.086   2.893  -3.525
0.063  12.405 -27.405  33.967
0.045   9.771  13.224   9.348
0.042 -24.741  -0.811   9.021
0.032   3.602  16.896   4.934
0.031  -4.194  11.041  27.447
0.030  12.017 -22.444   0.981
0.029   4.182 -11.129  28.916
0.027  21.627  -9.740  21.465
0.023  29.338  -2.314  -4.937
0.023  -7.272  23.133  17.747
0.023  -2.338 -15.266  26.704
>1dth
0.859  -4.103  26.840  44.372
0.846   3.134  26.822   3.770
0.164  -7.501  45.943  42.296
0.131   5.478  46.268   5.923
0.035  12.611  39.741   8.267
0.029  -5.937  22.401   2.025
0.027   8.886  31.738   0.034
0.022   6.847  29.916  29.621
0.018  -8.542  29.191  51.253
0.015   4.897  23.714  47.187
0.014   7.215  19.236  -4.085
0.014  -8.920  48.007  -8.619
0.012  -7.108  29.251 -12.393
>1dtl
0.635   5.503   4.215  12.414
0.442   3.260   2.221   3.510
0.315   9.888  18.990   6.988
0.077   8.806  -4.468   0.742
0.025   3.399 -10.785  -0.467
0.020   3.462  15.108  13.202
0.018  13.076  19.255  16.389
0.015  13.541   2.209  10.369
0.014  14.802 -11.280   1.548
0.014   6.520  12.409   2.386
0.013  10.295   8.682  17.850
>1dtp
0.871   3.350   4.080  48.901
0.096  -3.678   8.013  50.259
0.048   4.734  -4.792  51.268
0.020  14.340  -4.591  57.970
0.020  16.999   3.232  45.098
0.012  -1.410   7.239  39.260
0.012  11.392  -4.724  68.168
>1dty
0.889  14.147  -0.052  21.688
0.846   7.634   1.832  40.144
0.418  -0.588  -0.019  40.908
0.367  24.019  -3.254  21.168
0.080 -10.334   0.381  36.679
0.061  -2.831  -1.670  48.477
0.058  22.512  21.224  10.282
0.058  19.446 -16.257  59.698
0.050  32.670  -1.744  25.762
0.046  23.175  -8.148  13.854
0.046   2.047 -20.211   4.910
0.025   1.953  12.215  67.020
0.019  17.374 -16.137   8.511
0.018   2.992 -10.541  55.865
0.018   3.234  10.614  49.981
0.016  35.429  -1.485  17.323
0.015  26.204  -0.672  11.773
0.014  -1.690  -3.006  56.701
0.013   9.184 -21.417  48.768
0.013  19.332   3.663  15.285
>1dug
0.881  13.747  52.607  28.676
0.768  33.406  54.630  21.952
0.453  38.783  55.677  27.883
0.336  21.113  52.900  24.922
0.231  15.224  60.763  30.077
0.114  31.673  35.339  39.915
0.073  21.610  52.837  36.361
0.067  40.047  37.195  37.079
0.053  16.337  74.612  12.499
0.050  25.486  57.305  30.809
0.021  46.102  49.202  39.895
0.021  32.027  51.545  29.372
0.019   8.975  57.902  35.215
0.019  10.811  77.464  18.055
0.017  29.963  63.192  26.451
0.015  11.822  73.635  29.814
0.013  39.990  60.262  21.376
0.011  47.820  53.088  31.193
0.010  37.041  29.251  36.886
0.010  18.992  33.035  20.474
>1dui
0.780  21.944  14.798  22.669
0.165  25.426  19.355  14.338
0.081  14.066  15.090  10.523
0.050  12.736   9.697  18.955
0.047  21.845   5.260  34.457
0.039   2.741  11.416  18.103
0.020  -1.704  17.192  24.300
0.018  29.314  18.875  29.522
0.018  17.556   6.343  26.465
0.015  15.965   5.309  40.246
0.012   2.333  10.254  26.061
0.011  16.564  26.536  37.029
>1duv
0.996  49.506  33.793  34.066
0.991  28.084  14.288  24.170
0.989  35.069  38.615   7.916
0.096  32.346  20.993  48.333
0.080  14.272  22.121  45.007
0.074  42.886  57.071  23.669
0.067  41.181  33.950   3.925
0.062  26.951   6.311   7.218
0.061  55.280  29.488  30.302
0.055  34.340   7.491  17.131
0.050  50.112  41.915  12.179
0.041  50.797  55.710  29.975
0.037  33.319  33.712  -5.186
0.034  25.425  30.699  -5.634
0.027  35.343  -2.527  22.608
0.026  39.669  56.528  39.686
0.025  37.949  -2.127   9.724
0.024  49.413  30.108  49.381
0.020  46.182  16.280  33.974
0.020  61.424  50.149  51.069
>1dv2
0.827 -13.985  57.563   2.366
0.763  33.788  34.531  38.643
0.707  10.771  44.531  19.134
0.568  -2.019  61.941   8.978
0.378  21.031  39.506  41.008
0.207  19.819  34.876  48.221
0.186   2.912  67.533  16.318
0.175  -5.054  64.883   1.678
0.172   5.638  48.934  58.640
0.085  12.836  83.214  12.106
0.057  16.163  45.137  44.562
0.052 -11.775  48.796 -10.200
0.048  27.343  31.618  44.191
0.042  30.748  40.279  32.943
0.040  25.964  47.150  40.278
0.040  14.988  70.376  28.832
0.029  11.073  49.318  25.538
0.029  15.391  48.318  61.565
0.028  -1.584  74.891   9.280
0.028   7.189  61.172  35.688
>1dv3
0.862  37.236  96.482  23.264
0.830  38.697  36.431  26.723
0.827  67.426 119.427  25.894
0.819  26.565  21.803  27.445
0.776  -3.462  30.982  48.024
0.761  46.051  34.076  32.947
0.746  78.436 112.049  39.504
0.692   9.366  46.234  37.790
0.662  51.975  97.570  38.422
0.608  83.293 117.071  58.366
0.604  41.831  50.246  13.427
0.591  60.727 107.128  27.306
0.491  22.550  58.686  28.812
0.473  61.888 100.891  55.998
0.458  33.235  48.510  22.160
0.417  68.336  93.857  59.146
0.401  46.325 105.258  25.170
0.399  54.324  99.237  45.971
0.364  48.281 105.733  35.824
0.348  19.645  25.899  37.824
>1dv6
0.878  68.612 118.851  26.597
0.871  36.811  97.231  23.716
0.792  26.443  22.110  27.869
0.785  39.413  36.300  27.373
0.784  78.465 112.073  39.737
0.761  42.067  50.129  13.701
0.736   9.663  46.214  38.477
0.715  83.396 117.210  58.881
0.604  51.954  98.093  38.433
0.554  47.920  35.027  35.337
0.528  60.394 106.750  28.491
0.481  22.492  58.787  29.106
0.467  -4.173  32.088  47.749
0.467  58.820 100.268  48.608
0.442  32.997  48.804  22.477
0.433  62.073 101.527  57.483
0.417  46.947 105.521  25.103
0.414  51.330 102.528  46.325
0.400  18.774  51.737  33.417
0.376  42.181  94.554  18.185
>1dvj
0.933  15.372   5.942  28.500
0.928  53.249  71.058   2.421
0.923   5.619  54.310  65.157
0.827  45.357  23.374  38.573
0.236  41.563  32.664  35.983
0.230  67.063  71.716  16.200
0.205   5.318  35.777  55.992
0.176   9.710  -6.111  36.924
0.118   3.807  45.975  71.312
0.102  58.072  26.474  44.148
0.094  62.059  36.339  39.515
0.089  45.876  10.490  37.082
0.078  51.565  44.622  28.172
0.077  53.296  87.000   5.311
0.076  42.605  38.590  52.862
0.065   4.043  38.822  65.590
0.059  15.005   0.212  36.049
0.056  43.869  38.533  42.488
0.054  50.944  82.148  -3.992
0.047  37.538  24.288  41.240
>1dvr
0.957  25.051  30.242  20.994
0.948  22.581  43.986 -21.322
0.506  19.788  38.522   1.430
0.102  24.016  44.167  -3.597
0.087  25.628  43.101 -11.515
0.039  21.071  31.091  13.687
0.030  46.093  46.247 -12.947
0.027  20.792  47.110 -28.471
0.021  17.659  38.538   9.479
0.017  21.747  59.106 -14.920
0.015  23.200  33.344  29.307
0.015  12.106  38.739  24.111
0.014  18.329  52.602 -20.973
0.013  17.910  46.688  -8.546
0.013  10.860  29.039  31.116
0.012  25.263  24.582  29.635
0.011  31.282  59.155 -22.870
>1dwv
0.949 128.014 111.906  95.781
0.944 125.213 110.944  27.592
0.395 146.433 115.988 102.321
0.263 121.206 114.045  36.797
0.190 108.721 103.746  24.358
0.182 130.104 111.580  85.770
0.177 147.463 103.166  90.535
0.152 110.672  94.041  31.111
0.145 121.572 111.608  45.498
0.115 120.739 106.076  32.120
0.109 124.499  89.374  30.139
0.088 108.068 121.803  36.073
0.084 127.600  93.222  75.964
0.083 132.932 118.616  89.764
0.081 127.051 129.558  76.012
0.080 122.076 116.353  57.883
0.070 116.291 107.074 100.811
0.067 135.109 112.978  23.203
0.064 130.202  95.632  48.605
0.061 127.093  92.578  23.066
>1dww
0.949 123.861 110.131  27.819
0.939 128.986 111.510  95.353
0.371 146.484 115.508 102.082
0.355 129.838 117.950  86.724
0.328 121.874 115.702  36.707
0.207 126.201 118.291  63.430
0.204 124.760 128.061  46.662
0.196 109.379  96.298  29.395
0.176 148.364 102.912  91.241
0.145 108.788 104.075  22.810
0.141 130.704  95.840  47.835
0.089 122.873 105.757  38.172
0.088 137.051 124.145  93.734
0.085 126.404 128.604  76.073
0.075 129.447 110.142  81.958
0.071 108.274 122.172  36.084
0.070 115.710 130.804  80.249
0.068 115.298 112.105  33.611
0.064 120.540 111.866  45.843
0.056 137.999  92.659  40.009
>1dx6
0.971   3.752  66.609  64.003
0.162  -5.470  81.271  54.015
0.155 -13.554  75.004  51.270
0.102  24.857  68.362  59.609
0.033   0.666  86.626  53.483
0.028  26.493  60.106  66.543
0.027  21.642  50.244  78.393
0.024   5.251  79.480  62.850
0.021  24.651  70.079  40.587
0.018  26.635  48.579  67.222
0.017   3.120  60.029  69.802
0.016 -18.803  75.574  44.792
0.014  25.083  54.819  54.536
0.014 -21.940  47.583  55.224
0.013   7.601  49.070  63.700
>1dxo
0.842   2.645  15.399   6.014
0.742 -33.574 -33.465 -27.168
0.736  16.394  -6.713   1.321
0.706 -44.060 -53.705 -40.877
0.201 -36.287 -41.669 -34.982
0.181 -23.818 -36.379 -39.570
0.180 -26.054 -30.546 -27.452
0.178 -39.139 -66.099 -38.528
0.172  16.069 -12.147  -6.270
0.168 -39.284 -25.661 -21.539
0.124   7.073  22.196   6.364
0.105   8.484   3.225   5.933
0.098   0.154  18.611  16.774
0.097  -7.320   3.630  11.355
0.096   6.300  22.019  21.469
0.086  -4.855  17.456   3.839
0.074 -39.472 -34.512 -21.478
0.060 -33.521 -49.347 -51.814
0.058   1.303  11.414  22.008
0.056 -37.126 -25.324 -38.239
>1dxr
0.996  90.389  18.982  13.532
0.986 105.661  41.957  24.461
0.985  92.977  35.827  21.713
0.981  80.185   9.616  17.995
0.879 129.784  46.183  10.710
0.823 110.395  57.803  13.512
0.822 126.020  83.137  10.688
0.751 112.926  46.128  -3.479
0.619 119.164  63.002  29.348
0.617 131.771  70.885  -3.171
0.589 125.670  34.740   8.610
0.509 115.292  75.541  10.122
0.486 120.540  54.607  17.196
0.461  97.295  58.895  18.149
0.445 133.253  59.835   2.699
0.379 129.547  76.758 -11.929
0.357 146.678  58.981  -3.121
0.355 116.077  89.796  -3.298
0.294 143.335  72.382   8.639
0.290 113.363  92.112  19.063
>1dxy
0.949  83.646  45.450 -12.176
0.300  84.793  56.720 -11.537
0.161  72.257  56.288  -9.494
0.096 105.891  54.994 -11.550
0.049  97.314  58.408 -13.572
0.040  88.016  64.233  -9.730
0.028  97.484  48.235 -40.672
0.023  85.361  73.372  -4.771
0.015  79.546  55.522  -4.486
0.012  95.673  61.881  -6.355
0.012  98.457  54.897 -23.801
0.012  79.417  80.091   1.107
0.011 102.402  45.116 -30.883
>1dy3
0.931  17.847  32.775  18.351
0.180  24.893  35.242  22.332
0.028  16.359  22.135  13.817
0.014  24.769  19.008   8.825
0.010  36.481  23.618  15.938
>1dy4
0.856  23.201  53.913  93.165
0.540  25.342  62.781  78.246
0.428  37.554  57.367  70.092
0.425  26.078  58.563  87.223
0.151  40.982  74.745 103.080
0.088  26.759  67.373  68.050
0.056  20.585  55.587  81.223
0.020  44.277  56.979  86.300
0.017  41.038  65.856 106.871
0.016  33.067  60.326  77.077
>1dyh
0.588  28.978  69.564  54.157
0.579  17.495  68.202  45.353
0.456  20.272  58.393  23.988
0.355  10.336  52.215  15.399
0.142  15.186  52.456  22.024
0.136  19.173  61.870  40.204
0.086  22.268  59.983  31.919
0.065   7.960  66.580  45.261
0.043  23.835  65.124  49.284
0.041  11.621  56.191  50.813
0.021  30.417  48.805  25.387
0.020  16.923  53.718  30.084
0.018  13.134  66.433  20.567
0.017  17.145  43.057  17.553
0.015  12.536  66.143  54.485
0.014  24.180  49.352  18.176
0.014   6.494  61.911  21.737
0.014  22.299  64.602  57.262
0.011  19.574  76.166  53.285
0.010  31.711  62.014  18.653
>1dyi
0.565  29.012  69.367  53.860
0.478  19.556  62.834  24.276
0.464  17.722  68.250  44.920
0.338  13.373  52.515  20.752
0.146  20.757  59.923  32.869
0.057  23.595  63.287  48.113
0.052  11.433  55.933  50.670
0.052  18.088  61.555  40.515
0.041  17.243  53.999  27.759
0.036  21.869  41.956  20.028
0.035   7.991  52.616  14.360
0.033   9.274  66.698  44.791
0.027  30.386  48.487  24.077
0.022  13.403  66.553  20.226
0.017  12.852  65.744  54.476
0.014  25.702  55.159  23.198
0.013  18.240  49.724  13.837
0.013   6.885  61.872  21.741
0.012  24.354  65.172  60.742
0.011  20.265  71.244  55.548
>1dyj
0.528  28.765  69.217  53.854
0.522  17.310  68.011  45.490
0.498  19.490  59.694  24.538
0.363  13.432  52.637  20.790
0.077  20.381  59.950  33.355
0.069   7.951  66.424  44.956
0.060  11.503  55.957  50.970
0.043  24.352  64.801  48.698
0.036  20.927  62.367  41.056
0.035  30.148  48.383  23.756
0.027  16.782  43.911  17.170
0.022   9.295  52.083  13.657
0.021  13.052  65.536  53.788
0.020  17.136  52.189  28.763
0.017  13.243  66.459  20.326
0.017  20.009  70.124  53.811
0.014  23.741  59.709  59.284
0.011  34.256  52.047  29.923
0.010  20.324  55.319  15.213
>1dyr
0.418  18.790   5.318  -5.047
0.266  29.447  13.489  -0.691
0.047  26.856   5.621  -6.120
0.020  -3.256  17.435  10.146
0.020  12.349  11.205  -7.204
0.011  15.393  21.425  -4.122
>1dz4
0.998   9.570  32.950  -0.744
0.998  24.401   3.119  46.265
0.113  31.477  28.607   4.760
0.096   4.352  -0.635  36.302
0.078   9.799  29.015   6.486
0.057  26.678  -0.830  39.380
0.043  33.534  37.440  -1.900
0.032  25.910  37.848 -22.239
0.032   6.256 -10.014  56.931
0.032  28.765  23.292 -14.110
0.025   3.423  16.908  22.830
0.021  24.512  10.145  33.454
0.018  10.752  41.429   7.664
0.018  33.708  -4.362  37.688
0.017  33.244  36.986   7.353
0.017  12.455  39.715  -4.286
0.016  -3.026  13.075  37.229
0.015  18.832   9.605  44.965
0.014  20.363  13.423  22.864
0.014  12.547  -7.823  67.061
>1dz6
0.998   9.574  32.975  -0.966
0.996  24.387   2.383  46.369
0.156  30.399  28.581   3.749
0.106  10.018  28.917   6.422
0.092   4.171   0.973  35.923
0.032  26.911  37.389 -22.194
0.032  26.181  -1.457  39.548
0.031  24.732   9.956  32.949
0.028  17.104  42.830  -0.574
0.025  28.499  23.322 -14.438
0.024   3.572  16.860  22.781
0.020  10.919  35.224  -8.714
0.017   3.974  39.217   3.612
0.015  25.989   9.756  42.806
0.015   0.731   9.918  33.256
0.014   2.507  13.782  41.405
0.014   3.935 -12.361  57.434
0.014   0.986  -5.281  54.895
0.013  15.845  -3.212  46.767
0.013  11.444  41.209  11.379
>1dz8
0.997   9.148  32.767  -0.882
0.997  23.874   2.721  46.545
0.136  29.994  28.412   3.718
0.077   9.848  28.351   5.883
0.063  26.487  37.750 -21.799
0.058  29.048  23.724 -15.348
0.057   3.782  -2.405  36.199
0.045   6.274  -9.779  16.379
0.039  18.100   8.781  45.607
0.032  24.472  10.465  32.547
0.026  14.803  39.050   2.089
0.026   0.269   5.986  32.645
0.025  10.817  41.770  10.490
0.021  26.851  -0.910  38.979
0.020  32.867  36.411   6.366
0.019  20.677  12.438  24.943
0.018  21.415  35.355  23.057
0.017   5.428  22.140  24.317
0.016  12.740  -8.076  66.697
0.014  14.704  -3.604  45.539
>1dz9
0.998   9.204  32.937  -0.422
0.997  23.915   3.176  46.334
0.137  31.948  29.329   5.578
0.127   3.905   1.005  35.784
0.039  16.369  42.295  -0.929
0.036  26.435  37.928 -21.382
0.035   6.380  -9.758  16.264
0.035   0.708  -6.228  56.255
0.033  29.056  23.880 -15.494
0.031  18.409   9.196  45.369
0.030  25.947  -0.846  39.055
0.025   5.266  21.848  24.109
0.024   5.549  40.449   3.500
0.020  11.015  41.176  11.110
0.017  20.522  12.517  24.970
0.016  23.707  10.555  32.506
0.015  32.907  37.548   7.582
0.014  10.620  35.956  -8.525
0.013   1.058   9.156  33.220
0.013   5.487  30.404   8.053
>1dze
0.945  37.792  17.641  25.092
0.049  23.981  33.651  34.512
0.048  49.231  13.026  12.564
0.035  43.534  27.797  16.958
0.028  36.639   7.750  34.627
0.026  37.540  12.829   6.001
0.021  31.558  36.119  26.549
0.020  30.392  36.059  39.264
0.020  41.545  26.371  27.542
0.019  45.977  18.470  21.218
0.017  36.141  24.754  49.844
0.011  24.174  28.887  41.656
0.011  46.454  13.437  28.701
>1dzj
0.838  -0.781  26.309  12.236
0.750  12.237   4.643  23.278
0.150  12.155  11.291  16.762
0.052   5.475  19.726  25.439
0.052   1.604  14.452  15.746
0.046  -6.343  30.584   7.580
0.026   1.552   1.944  32.063
0.015  18.460  -1.397  24.471
0.011   7.731  -2.837  23.221
0.011   2.681  13.056  29.180
>1dzk
0.868  -0.933  26.350  12.062
0.716  11.898   4.299  23.586
0.168  12.244  10.416  17.181
0.048   1.634   2.152  32.212
0.047   2.109  13.203  16.171
0.044   4.550  21.420  24.958
0.016  -8.234  29.561   7.983
0.015  18.388  -1.535  24.496
0.013   5.740  12.822  27.781
0.011  10.309   8.583  33.054
0.011  -4.924  17.256  18.955
>1dzm
0.896  -1.231  26.422  12.814
0.823  11.518   5.299  22.695
0.142   2.794  12.604  16.478
0.066  -7.247  30.286   7.220
0.011  19.470  -2.553  24.133
>1dzp
0.877  -1.468  26.399  12.259
0.759  12.249   4.476  22.789
0.078  11.512  10.743  16.802
0.057   1.440  13.717  15.502
0.026   4.835  20.977  25.083
0.016  -8.104  29.526   8.047
0.015  15.345  -5.185  24.924
>1e0p
0.639  18.211  49.667 -16.382
0.537  15.527  43.295   2.501
0.201  14.549  27.208   2.445
0.141  11.058  33.460   7.139
0.124  10.844  31.550  -4.397
0.118  21.553  27.616   6.971
0.115  16.224  53.434  15.342
0.113  24.914  39.053  -4.098
0.108  21.218  27.610  -2.083
0.100   6.996  41.043  17.054
0.095  16.274  22.944  11.671
0.086   8.449  46.060   6.806
0.082  22.575  27.656 -11.322
0.081  13.528  52.091  -3.021
0.079  14.244  31.182  17.919
0.079  21.419  46.726  -2.097
0.071  24.814  41.414  15.782
0.068   8.460  46.211  -6.217
0.065  20.786  35.664   4.253
0.053  15.758  43.690  11.110
>1e0v
0.806  10.379  17.743  13.703
0.154  10.742  14.864   5.601
0.142  14.661  27.685   4.804
0.075  23.504  -0.649  16.514
0.025   7.607  11.119  19.892
0.019  17.898  17.365   1.169
0.015   6.624  22.348  20.381
0.014  23.320   6.466  21.102
0.011  20.153  13.840  16.957
>1e0x
0.901  19.142  -4.100  74.285
0.870   2.974  -5.707  37.902
0.286  22.795  -8.556  68.095
0.266   3.774 -11.911  32.449
0.133  19.524 -14.948  64.456
0.112 -11.628  12.008  33.623
0.108   2.409  17.991  27.394
0.084  19.693   5.736  85.415
0.083  24.333   1.765  78.578
0.079  13.293 -13.902  83.625
0.068   2.293 -18.082  27.262
0.053  18.995  17.895  66.817
0.053  33.888   2.759  61.437
0.040   5.029   0.663  42.402
0.039  15.078  -5.468  25.946
0.032 -12.058 -17.070  32.379
0.032  -1.096 -15.673  16.041
0.030   1.353   4.716  50.217
0.027   7.296  -5.746  27.889
0.025  -0.456   1.537  35.393
>1e1k
0.539  17.368  -9.404  23.079
0.382  13.729   4.549   8.986
0.258  34.966  -2.986  33.555
0.049  -1.913   7.358 -11.746
0.036  16.960 -22.036  32.240
0.030  22.876  -5.846   8.867
0.025  -6.071   9.987  -3.820
0.025  31.101 -17.498  32.068
0.023  11.845 -20.045  24.296
0.023  13.666 -13.718  28.966
0.020  12.818  12.694   9.571
0.018  -5.987   6.128   3.599
0.015  27.122   5.361   0.482
0.010   9.305  16.908  -8.905
>1e1l
0.631  15.750  -8.041  25.133
0.431  31.808  -1.842  37.164
0.360  12.874   6.406  10.361
0.073  -5.151  12.569 -10.850
0.044  20.705  -5.615  12.056
0.044  -7.629   7.859   1.981
0.042  11.494 -21.744  35.423
0.033   8.997 -22.814  27.217
0.028   9.922 -10.659  30.027
0.020  30.883 -13.917  34.868
0.013   9.417  17.237  -8.352
0.010   0.383   2.422 -13.265
>1e1m
0.627  17.834  -9.956  22.929
0.350  35.117  -3.793  33.599
0.294  13.970   4.265   9.247
0.094  -2.163   6.862 -11.766
0.050  17.056 -22.032  32.342
0.041  21.797  -5.800   8.026
0.024  10.623  13.860  11.605
0.022  12.358 -15.772  27.289
0.022  -6.311   6.805   3.037
0.019  12.449 -24.046  24.679
0.017  32.542 -15.103  32.814
0.015   0.577  13.320  15.340
0.014  17.464  -5.733  15.995
0.011   7.939  17.089  -7.870
>1e1n
0.574  14.963  -9.704  24.430
0.207  31.864  -2.110  36.465
0.192  13.023   5.965  10.058
0.091  11.871 -21.533  33.591
0.037  -8.212   8.106   1.703
0.029  -3.359  12.281 -11.352
0.027  18.047  -7.288  13.925
0.017   9.008 -22.308  25.989
0.011  12.649  14.418  10.697
0.011  13.333  -2.005   8.853
0.010  27.504 -15.347  35.618
0.010  17.558  21.196   9.380
>1e1t
0.978  24.060  64.485  39.856
0.421  47.083  36.810  42.109
0.325  46.557  15.389  51.339
0.217  19.181  70.073  34.758
0.211  41.140  27.720  52.149
0.210   6.869  81.556  41.191
0.165  53.644  45.487  46.827
0.091  34.152  55.640  38.241
0.084  47.889  24.068  56.196
0.041  64.735  31.697  43.274
0.038  51.835  33.135  36.353
0.033  59.470  17.626  44.908
0.031  41.331  35.357  47.639
0.021  62.076  38.188  55.386
0.020  14.245  70.771  41.690
0.018  42.833  43.612  44.115
0.017   5.071  81.837  58.897
0.016  56.210  39.509  41.683
0.015  50.698  37.338  52.850
0.014   2.002  66.809  36.617
>1e1v
0.946   2.528  28.739   8.142
0.313   2.974  22.254  18.552
0.163  -7.961  30.125  39.081
0.074  -0.024  41.034  29.290
0.064   5.651  24.194  45.451
0.055  -9.185  34.241  27.444
0.029   9.961  28.901  39.683
0.022  -9.494  22.484   3.526
0.014   0.037  30.685  40.827
0.012  11.498  18.351  32.824
0.012  12.800  42.332  17.546
>1e1x
0.951   0.978  27.627   9.119
0.169  -7.500  29.751  39.388
0.108   5.867  24.909  44.996
0.062   1.905  20.042  19.647
0.050  -0.347  40.649  28.940
0.031  -9.645  31.965  30.255
0.018 -10.006  21.509   3.249
0.016  -0.079  31.192  42.507
0.015  14.177  28.993  38.738
0.013  -7.080  36.637  -1.762
>1e1y
0.961  23.704  24.973  29.477
0.675  35.699  34.615  29.482
0.510  25.786   4.259  50.207
0.456  35.033  24.587  30.379
0.168  -5.766  15.932  52.290
0.154  14.382  41.585  26.957
0.118  56.447   5.202  32.940
0.106  34.907  22.299  21.143
0.071  48.667  13.799  54.986
0.067   4.923  26.673  12.909
0.044  33.666  20.463   9.130
0.036  28.495  29.716  17.312
0.036  32.217  21.118  61.659
0.032  12.101   3.081  53.953
0.032  62.027  21.389  39.928
0.032  13.379  29.997  37.073
0.032  47.532   1.831  29.936
0.030  18.907  -1.238  53.701
0.029  -0.821  17.556  61.734
0.029   2.759   6.538  35.569
>1e2d
0.923   5.807  67.514  32.140
0.870  13.742  77.267  25.263
0.026  18.845  81.434  30.723
0.012   1.663  75.440  35.490
0.011  15.138  73.538  32.706
>1e2e
0.910   5.297  68.167  32.349
0.864  13.122  77.232  24.822
0.015  19.026  82.461  30.641
>1e2f
0.918  13.240  77.211  24.980
0.883   5.429  68.203  32.086
0.039   1.119  76.098  35.746
0.015  19.115  81.204  30.271
0.011  15.659  91.803  20.216
>1e2g
0.920   6.121  67.502  31.567
0.915  13.325  77.314  24.400
0.019  -6.707  62.670   9.515
>1e2i
0.974  47.065  33.847   0.379
0.919  20.546  22.594  10.567
0.666  10.381  21.593  14.136
0.126   2.940  40.397  20.861
0.093  31.071  56.275 -11.966
0.090  55.653  50.680   8.955
0.077  42.831  39.421  23.580
0.071  54.445  41.463   0.389
0.037  45.082  47.731  -9.570
0.031  49.562  57.744  22.615
0.031  12.700  18.141   7.128
0.030  16.127  18.641  27.344
0.030  45.093  28.116  27.093
0.023   9.282  44.681  25.768
0.021  22.920  48.074   1.342
0.020  56.482  36.929   8.943
0.019  32.032  24.187  39.339
0.018  17.815  18.286  19.031
0.017  49.524  58.867  12.654
0.017  47.611  38.624  -8.617
>1e2j
0.980  46.451  34.109   0.040
0.964  21.083  22.771  10.081
0.631   7.974  18.601  15.150
0.494  55.393  40.421  -0.489
0.228  34.240  57.288 -13.294
0.131   3.314  39.924  20.784
0.081  14.784  19.166  27.209
0.052  49.662  58.021  22.491
0.045  62.733  44.607  -4.995
0.037  46.438  27.796  25.739
0.026  23.195  16.942  26.982
0.023   1.077  15.591  24.351
0.022  14.250  17.242  10.182
0.020  21.455  47.120   0.834
0.018  20.088  43.010  -8.172
0.017  39.981  38.773  23.943
0.016   5.938  48.887  21.335
0.016   8.464  26.958   7.506
0.016  14.654   8.503   9.058
0.015  52.888  57.157  14.073
>1e2k
0.971  46.748  34.927   0.431
0.943  20.228  22.758  10.164
0.517  10.591  21.005  14.760
0.473  53.996  40.238  -0.967
0.151  63.077  43.633  -4.780
0.120  42.178  40.632  23.366
0.057  21.926  18.252  27.470
0.052  49.266  58.546  22.481
0.051   3.706  41.133  18.847
0.043  32.279  57.302 -13.431
0.024  13.353  18.190   7.077
0.022   9.691  45.136  25.859
0.021  21.938  47.279   1.861
0.020  22.181  11.865  11.617
0.018  45.109  30.628  25.565
0.017  57.800  32.561  -5.182
0.016  49.213  37.914  -7.796
0.015  51.098  57.404  12.710
0.013  43.065  46.390 -12.143
0.012   6.936  18.865  21.931
>1e2l
0.970  47.546  35.146   0.313
0.934  20.248  22.371   9.733
0.550   7.673  20.914  14.785
0.260  34.132  57.647 -13.259
0.184  55.189  40.746  -0.522
0.115   3.049  40.003  19.880
0.094   4.896  48.418  19.467
0.058  18.245  14.883   7.224
0.032  47.873  29.400  24.557
0.030  40.802  39.449  23.830
0.026  19.127  45.728   3.443
0.023  43.994  57.243  -1.277
0.021  17.412  21.144  26.154
0.020  49.636  58.312  22.621
0.020  63.580  44.384  -5.081
0.018  16.540  20.099  16.502
0.016  48.252  48.297  -9.755
0.016  20.278  43.437  -8.473
0.014  49.836  38.955  -8.950
0.013  56.173  57.469  11.304
>1e2m
0.970  46.672  34.505   0.231
0.933  19.595  21.450  10.517
0.648   8.643  19.167  14.174
0.455  54.645  40.191  -0.618
0.197  33.611  57.228 -13.247
0.158   3.196  40.514  20.859
0.116  16.825  20.712  26.523
0.069  49.722  58.080  21.941
0.049   5.607  48.745  19.706
0.041  15.053  14.195  11.219
0.029  41.393  32.708  26.783
0.023  63.419  44.499  -5.170
0.022   0.944  15.669  24.628
0.021  48.808  47.633  -9.761
0.019   8.105  27.702   7.202
0.017  21.817   9.007   7.783
0.016  25.171  22.319  36.624
0.015  39.561  56.141  -3.205
0.014  46.665  60.844  13.596
0.014  56.643  57.092  11.739
>1e2n
0.953  21.359  23.351   9.830
0.946  48.978  35.717   0.071
0.462  52.308  42.990  -1.074
0.417   8.919  19.726  13.960
0.261  33.747  58.180 -13.173
0.129  18.740  15.715   7.374
0.121   3.227  39.751  20.728
0.112  58.046  46.575  19.248
0.057  16.971  18.916  27.004
0.027  41.422  58.253   0.117
0.021   5.875  47.329  20.561
0.019  21.569  46.726   3.903
0.018  48.973  59.338  21.967
0.018  43.141  29.759  27.138
0.016  43.386  48.124 -10.616
0.014  37.862  38.019  25.609
0.013  60.112  40.796  -0.119
0.013  49.816  39.871  -8.620
0.012  16.635  21.920  19.043
0.012  11.736  23.164   5.492
>1e2p
0.967  47.601  34.500   0.131
0.951  20.653  22.290   9.605
0.627   8.083  19.315  15.187
0.244  54.779  39.307  -0.539
0.201  31.997  57.198 -13.611
0.122   3.326  40.068  20.680
0.070  49.841  58.143  21.458
0.048  15.020  14.526  11.932
0.047  21.022  18.455  26.903
0.030  21.906  48.055   1.440
0.028  44.018  27.779  27.502
0.025  22.527   6.979   7.932
0.023  39.469  39.447  24.226
0.023   6.654  47.636  19.523
0.022   1.037  16.017  24.695
0.022  61.017  43.595  -4.304
0.020   7.642  27.834   7.170
0.014  52.897  56.698  13.532
0.014  43.806  57.396  -0.364
0.014  17.748  17.191   3.395
>1e2q
0.896  12.796  77.060  25.097
0.887   5.114  67.883  31.920
0.028  18.820  81.701  30.792
>1e2s
0.877  21.852  33.277 -21.867
0.344  25.490  28.920  -5.288
0.290  25.981  50.706  -8.171
0.077  25.409  43.112   5.041
0.069  35.745  49.897 -35.419
0.053  30.991  35.878  -1.791
0.052  40.856  24.909 -22.052
0.049  13.739  51.434  -7.786
0.034  13.925  30.856 -15.893
0.020  20.082  41.199 -41.360
0.020  29.907  26.579 -35.009
0.019  27.375  28.927 -49.993
0.017  43.048  38.749 -14.281
0.016  14.705  29.064   3.586
0.016  23.161  32.939   3.165
0.016  36.764  63.202 -19.038
0.014  43.366  33.449 -28.891
0.014  28.490  28.579 -24.279
0.013  36.647  31.626  -8.213
0.013  44.098  48.696 -12.138
>1e3d
0.754  39.021  44.638  19.554
0.599  12.624   9.895  41.836
0.568  10.469  19.631  42.762
0.399  46.525  47.623  -8.955
0.342  36.838  38.183  24.984
0.286   7.307  54.100  17.756
0.276  10.989  42.168  25.512
0.246  39.156  43.936  11.049
0.194   7.536  25.689  47.464
0.178  24.867  34.186  26.350
0.168  23.930  -5.771  38.002
0.156  18.325  10.903  51.351
0.147  40.042  40.636  33.241
0.132  -3.948  21.083  53.227
0.128 -19.560  10.753  36.939
0.122  13.100  48.482 -11.141
0.120  33.753   6.085  38.742
0.106   9.930  34.997   9.389
0.099  20.087  26.055  32.348
0.094  32.449  77.088   9.574
>1e3e
0.974  97.071  31.829  29.485
0.957  65.701  30.270  52.584
0.736  63.715  25.309  46.239
0.255  89.407  31.497  25.458
0.215  72.565  32.710  57.266
0.180  80.039  33.404   8.858
0.124  81.792  38.694  72.992
0.097 101.084  27.492  35.119
0.081  74.704  38.634  14.025
0.080  90.088  42.692  58.277
0.067  70.145  40.569  29.099
0.054  91.191  46.486  45.108
0.048  78.644  45.515   9.814
0.039  82.326  38.787  30.408
0.035  64.139  34.821  59.213
0.035  82.220  22.084   5.657
0.032  52.104  30.307  42.400
0.030  81.609  42.159  -4.308
0.027  83.610  30.395  75.800
0.027  76.305  18.611  81.641
>1e3g
0.846   1.046  30.484   4.692
0.087  -3.226  34.879  25.230
0.077   4.970  20.680   6.322
0.067  22.968  30.982   9.958
0.066  27.990  19.475  12.767
0.050  -5.566  25.555  21.742
0.035  -3.784  40.516  -2.048
0.027  13.318  17.624  26.244
0.023  17.898  32.233  22.374
0.022  24.988  29.357  17.921
0.014   9.968  33.104  27.004
0.014  -1.657  38.766   5.586
0.012  -1.792  29.541  12.130
0.012  22.344  13.599  15.377
0.011  16.133  35.774  14.972
0.010   7.515  38.186   3.104
>1e3i
0.942  93.723  29.929  27.831
0.936  65.434  29.320  52.097
0.515  62.081  24.813  45.116
0.340  75.493  42.743   9.718
0.262  72.247  31.556  56.127
0.163  86.617  28.744  24.042
0.159  98.483  26.837  34.662
0.150  88.166  39.360  53.985
0.136  86.517  43.073  63.813
0.131  78.347  37.605  71.712
0.068  79.139  41.451  -4.460
0.060  67.465  33.511  24.649
0.053  89.893  44.742  47.477
0.052  77.705  41.019  44.561
0.051  70.272  39.780  17.514
0.049  78.928  49.496  69.286
0.041  60.954  35.185  60.360
0.039  68.728  41.255  30.470
0.037  76.114  46.572  80.843
0.028  52.163  28.203  37.979
>1e3l
0.928  64.984  29.030  51.709
0.925  93.551  29.895  27.111
0.236  62.655  22.648  43.159
0.181  72.738  31.342  55.907
0.174  88.356  45.247  43.894
0.150  86.036  29.224  23.503
0.111 100.332  25.417  28.284
0.108  66.931  33.928  26.384
0.094  86.502  42.167  67.507
0.093  90.293  38.954  53.343
0.085  78.716  48.968  69.570
0.083  70.114  40.149  17.122
0.065  77.668  40.155  48.946
0.046  77.622  41.183  -4.195
0.044  76.392  45.434   7.853
0.038  76.341  46.983  80.773
0.031  50.328  39.828  44.809
0.030  77.493  30.315   8.971
0.030  68.426  42.003  32.294
0.029  77.735  42.489  26.623
>1e3r
0.802  13.169 -45.964 -15.792
0.777  23.903 -30.291 -37.370
0.081   9.201 -35.613 -29.734
0.039   0.923 -27.286 -14.702
0.024   9.461 -40.856 -22.127
0.021  23.495 -23.241 -32.072
0.020  16.216 -26.880 -35.570
0.018  16.148 -54.206 -13.130
0.017  18.027 -37.450 -13.778
0.016  13.627 -47.111 -45.610
0.012  15.481 -22.335 -28.244
>1e3s
0.959  12.169  54.164  44.209
0.946  40.128  47.069  26.948
0.932  23.779  21.266  64.412
0.925  27.022   8.872  33.589
0.380  23.322  32.106  44.355
0.289  27.629  32.351  36.942
0.097  40.318  42.638  35.701
0.082  37.557  52.303  41.768
0.076  23.596  28.511  73.033
0.067  20.692  17.390  33.664
0.064  29.705  26.442  58.639
0.058   3.363  53.258  45.959
0.039  17.416  54.676  17.005
0.036  12.957  45.507  41.862
0.027  13.403  14.250  40.410
0.026  48.601  17.626  31.445
0.026  38.741  55.404  23.320
0.026   4.147  52.169  54.312
0.025  21.625  53.996  66.720
0.023  29.128  30.872  11.234
>1e4e
0.912  31.445  42.240  10.715
0.888  51.069  20.039  39.993
0.771  38.815  40.165   5.513
0.716  50.667  14.133  34.276
0.289  38.033  45.123  26.286
0.248  25.795  47.488  -0.197
0.115  55.100  12.510  19.185
0.114  51.417   6.270  38.179
0.087  26.435  37.118  49.360
0.068  40.115  48.367   6.819
0.063  58.215  14.684  44.735
0.061  33.700  21.519  21.737
0.059  44.358  37.249  -1.243
0.050  32.115  53.758  39.518
0.045  43.644  38.806  24.734
0.040  35.272  25.109  51.656
0.038  29.012  54.932  25.198
0.036  31.535  52.043   3.806
0.034  35.181  27.343  34.344
0.032  51.972  19.601  49.425
>1e4i
0.933  36.151  55.427  17.658
0.295  27.718  51.068   7.354
0.132  51.962  51.433  19.158
0.125  42.240  79.412  13.085
0.074  50.650  48.274  29.605
0.049  40.440  55.846  29.821
0.030  32.544  57.189  10.559
0.028  15.681  43.698  35.813
0.028  18.849  46.854   3.084
0.017  44.183  53.154  22.119
0.017  33.148  44.077  22.033
0.015  17.566  57.911   6.549
0.015  42.434  46.990  30.294
>1e4n
0.950  21.475  45.045  61.586
0.935  29.419   1.966  27.533
0.151  30.405   9.491  31.293
0.081  25.220  24.779  43.664
0.080  20.087  41.649  54.082
0.075  13.563  61.324  69.472
0.071  33.723  -6.167  12.504
0.071  17.234 -10.163   8.418
0.061  39.433  20.655  48.161
0.035  32.004  58.959  49.457
0.030  31.895  49.590  66.434
0.029   6.662  -3.954  33.577
0.028  31.642   2.044  16.584
0.027  31.505  14.289  11.414
0.020  26.372  34.582  33.488
0.019  35.830  33.761  34.760
0.019  23.488   0.719  21.331
0.019  24.653  65.554  74.691
0.018   9.771  27.874  42.695
0.017  43.354  40.827  46.964
>1e4v
0.861  23.480   5.238  19.881
0.832  24.448  44.639  20.903
0.713  14.181   2.947  21.058
0.698  16.469  46.403  21.433
0.050  30.707  39.932  39.352
0.047  31.555  40.924  21.615
0.043  26.668  53.622  23.528
0.033   7.590  -4.378  22.967
0.021  21.330  -1.443  23.841
0.021  28.161  -1.460  17.316
0.019  22.020  -9.273  16.889
0.014  12.271  54.413  24.215
0.012  13.801 -13.915  24.556
0.011   8.425 -15.084  14.776
0.011  10.891  -7.491  15.596
0.011  26.584  51.354  13.939
0.011  35.113  54.514  22.797
0.010  18.318  -2.100  14.138
>1e4y
0.917  29.090  18.696  28.313
0.891  -1.674  -0.951  -1.581
0.760  -3.092   3.434   7.909
0.753  20.445  20.747  28.635
0.057  18.286  30.304  45.645
0.026  -6.097  -4.985   4.817
0.018  29.408  26.842  36.664
0.015 -14.482  -4.967  -5.044
0.015  27.868   9.262  28.268
0.012 -14.344   1.080   5.830
0.011  23.611  17.503  50.766
0.011  19.818  27.353  35.129
0.011  -2.963  -0.289 -10.379
>1e5d
0.988  33.008  40.300  61.395
0.984  40.272  34.251  27.525
0.228  44.674  41.077  45.591
0.146  44.313  43.633  60.613
0.136  47.909  42.089  29.530
0.065  52.739  34.227  27.756
0.061  47.746  41.844  17.753
0.058  40.276  46.908  50.280
0.044  37.428  33.317  13.308
0.043  40.907  66.958  66.784
0.041  66.634  41.627  22.641
0.040  39.998  48.205  65.699
0.039  33.097  28.060  45.695
0.038  32.403  48.613  61.393
0.036  29.955  43.461  75.886
0.034  43.601  25.666  17.713
0.031  34.311  56.556  88.285
0.030  39.034  47.788  34.570
0.028  50.921  38.620  40.584
0.024  63.740  16.370  26.539
>1e5e
0.983  62.750  38.285  24.185
0.982  40.225  51.624  14.123
0.076  33.739  35.353  30.300
0.039  55.660  55.961  40.017
0.039  23.026  55.571   3.561
0.031  49.779  61.390  22.127
0.023  34.127  54.964   8.917
0.023  82.828  34.422  23.537
0.020  80.119  53.674  31.222
0.019  49.255  60.267   9.121
0.018  30.162  53.274  16.484
0.017  58.249  27.867  21.476
0.014  68.453  19.995  20.283
0.013  66.030  51.239  43.500
0.013  71.924  44.130  25.769
0.012  49.390  59.748  35.458
0.012  29.912  69.811  22.519
0.011  66.311  29.484  17.359
0.011  47.747  28.249  31.154
0.011  47.484  29.544   2.682
>1e5f
0.981  62.661  38.443  23.952
0.974  40.349  51.107  13.819
0.180  70.852  42.109  24.912
0.059  55.304  54.117  40.140
0.048  82.980  34.006  23.626
0.044  59.856  28.511  18.584
0.043  33.063  35.077  30.728
0.033  27.041  54.130  -0.006
0.028  49.499  61.193  22.248
0.021  49.898  59.546   9.359
0.021  48.781  27.913  31.382
0.020  39.521  29.777  36.354
0.018  80.065  43.420  40.449
0.018  80.243  52.062  32.222
0.018  33.744  49.778   9.415
0.016  31.651  54.558  19.205
0.015  63.516  31.394   9.365
0.014  67.647  33.488  19.258
0.013  41.951  67.897   9.834
0.011  45.770  60.859  34.987
>1e5h
0.878  10.082 -11.589   3.614
0.099  -2.376 -15.982  -5.647
0.082  13.940  -3.280   6.459
0.058   9.247 -15.332 -19.882
0.047  11.571  -4.841 -10.520
0.030  20.856   1.967   4.871
0.016  13.641 -15.115  10.428
0.015  14.915  -2.776  -1.861
>1e5i
0.857  10.653 -12.388   3.235
0.122  12.875  -4.330  -8.462
0.103  -2.140 -15.903  -6.128
0.067  13.483 -14.246  11.271
0.025  13.205 -14.762 -18.425
0.018   6.913 -10.795  -5.135
0.012  12.271 -23.438   9.417
>1e5j
0.744   5.826  43.508   8.775
0.121  -0.662  45.290  13.969
0.076   3.070  40.708  21.296
0.059  15.553  37.758   8.178
0.024  11.284  44.409  -2.007
>1e5v
0.979  38.812  54.233  34.512
0.959  -0.494  68.313 -13.472
0.957  28.853  43.531  44.467
0.956   7.843  63.187 -26.850
0.512  27.503  52.112  34.749
0.382   6.295  67.113 -19.222
0.378  -5.539  71.007 -25.968
0.308   8.744  59.694 -17.057
0.291  34.082  47.484  35.871
0.204   0.990  30.491  37.335
0.187  39.786  45.712  49.823
0.180   3.707  76.680  -5.097
0.171   3.087  54.107   3.083
0.162   5.188  67.160  18.331
0.162  28.666  51.106  26.529
0.142   6.260  46.552  39.561
0.130  22.795  66.953  21.939
0.087   8.692  52.960 -21.618
0.083 -20.840  68.955  -4.742
0.073 -10.146  83.463  -5.353
>1e6a
0.929  48.348 -18.673 -43.717
0.833  60.878 -58.651 -46.999
0.078  64.520 -66.972 -45.361
0.073  61.003 -10.358 -26.507
0.070  57.571 -39.473 -57.522
0.051  59.504 -63.160 -68.591
0.043  54.420  -5.856 -30.798
0.034  39.902 -15.131 -22.933
0.034  49.246 -66.478 -64.887
0.030  60.626 -58.238 -38.025
0.029  58.158 -37.765 -30.533
0.029  67.043 -23.681 -35.390
0.027  51.255 -52.995 -35.076
0.027  48.995 -45.554 -45.034
0.027  70.091 -66.321 -58.280
0.024  39.884 -23.982 -20.506
0.024  46.629 -37.484 -43.414
0.021  51.424 -52.975 -65.761
0.019  44.379 -10.724 -43.498
0.018  39.907 -19.673 -47.443
>1e6d
0.853   7.327 101.439  45.654
0.744  20.661 103.822   4.990
0.687  15.107  69.791  26.469
0.602  21.485  89.953  22.372
0.579  11.252 116.261  32.964
0.551  25.122 128.834  32.029
0.487  42.534 115.679  21.260
0.471  35.090 110.029  22.848
0.410  21.140 120.003  48.153
0.329  29.980 109.395  16.530
0.310  27.004  95.839  23.887
0.302   8.138  93.906  35.061
0.279  15.491  82.630  31.916
0.270  23.850 114.532  29.205
0.224  30.414  81.815  32.965
0.209   7.484  83.795  36.842
0.194  24.542 102.221  29.288
0.192  23.350 112.286  47.342
0.178  26.502  89.216  34.467
0.172   1.494  83.191  47.548
>1e6e
0.809 -33.999  26.855 130.974
0.797   4.120  58.961 129.267
0.709 -21.725  39.348 127.691
0.666 -34.914  40.647 137.239
0.571  -2.748  36.345 139.549
0.548   3.302  65.446 107.316
0.405  17.316  65.574 116.743
0.221 -51.100  57.677 144.744
0.218 -46.005  50.919 143.088
0.214  10.011  62.547 120.167
0.168 -46.675  41.722 134.061
0.159   0.481  45.875  97.333
0.153  -4.893  52.096 122.257
0.151 -59.880  44.412 146.836
0.116  32.110  69.166 118.683
0.107  -3.489  54.977 112.301
0.106 -31.314  33.243 135.251
0.105 -15.672  53.476 117.562
0.101   1.591  74.595  96.593
0.088  -2.506  46.766 132.435
>1e6q
0.965  47.742 120.314  52.847
0.098  48.017 117.088  43.866
0.044  64.879 110.410  52.435
0.037  59.968 129.425  59.617
0.025  61.931 113.894  67.967
0.023  33.633 138.229  55.665
0.018  33.290 125.769  34.904
0.016  40.568 133.005  39.101
0.016  48.695 100.510  74.425
0.012  50.915 111.482  38.020
0.011  52.474 114.420  60.620
0.010  64.144 110.460  60.584
0.010  45.075 128.441  47.544
>1e6r
0.871  23.520  41.393  89.458
0.809  44.968  68.989  64.561
0.777  17.620  43.937 101.832
0.753  42.505  75.721  51.363
0.353  48.335  74.327  57.867
0.265  43.862  28.586 101.776
0.200  43.127  83.905  50.576
0.186  16.904  37.439 108.936
0.180  59.888  52.289  49.256
0.132   9.648  39.609 103.074
0.114  19.463  38.024  96.688
0.114  51.344  79.149  44.155
0.078  36.366  52.685  52.857
0.045  22.815  57.032  73.666
0.036  25.969  27.699  92.033
0.034  13.252  48.514  80.401
0.033  35.481  36.349 115.395
0.029  38.137  72.753  60.847
0.028  37.885  23.045  95.142
0.026  43.992  59.785  72.741
>1e6s
0.967  47.839 120.613  52.740
0.094  48.641 114.303  39.776
0.050  65.304 112.000  52.619
0.049  60.683 128.604  59.206
0.046  63.854 113.756  71.804
0.017  33.179 125.932  35.235
0.017  40.521 133.033  38.997
0.016  34.561 138.322  56.374
0.015  46.935 122.616  42.337
0.013  45.662 100.138  74.227
0.013  58.539 114.464  64.346
0.011  52.869 119.395  60.466
0.010  45.064 128.841  47.604
>1e6u
0.954  66.305  10.799  25.302
0.452  53.812  13.286  24.964
0.359  47.284  21.265  23.471
0.261  58.320  20.831  21.420
0.212  46.325  14.481  34.563
0.091  49.376  29.746  22.680
0.033  72.842  -5.509  17.261
0.020  45.733   6.524  35.800
0.012  41.995  32.626  24.039
0.010  57.179  30.557  24.320
0.010  49.297  14.738  17.447
>1e6w
0.977   0.014 -22.397  -9.506
0.975  14.980  12.615 -14.415
0.973  -0.526  -9.935  22.488
0.972 -13.769  20.381   2.467
0.415  -2.477   1.264   3.439
0.284   2.705  -2.986  -1.299
0.235 -11.758 -15.682  -9.019
0.111  12.112  18.961   0.010
0.076  14.790   9.458  -6.215
0.064 -14.549  12.464  -0.569
0.059 -19.814  19.493  11.013
0.058   0.515 -29.721  -4.654
0.049   5.750  -5.734  29.353
0.048  -4.326  -2.488  32.454
0.047  10.021 -13.250  13.351
0.046  16.373  22.612   5.908
0.038  24.467 -18.233 -13.683
0.034   8.805  25.200 -17.544
0.033  -1.938 -17.838  22.348
0.032 -23.820  19.477  -5.191
>1e6x
0.968  47.865 120.503  53.454
0.091  47.937 116.972  43.491
0.043  65.383 111.210  52.736
0.038  59.001 129.532  59.401
0.031  32.919 125.523  34.626
0.028  64.049 113.911  71.998
0.026  33.911 138.347  56.557
0.021  46.250  99.807  74.075
0.014  63.446 109.542  65.219
0.014  61.033 117.253  63.641
0.014  40.095 134.148  40.917
0.013  47.671 112.590  35.671
0.012  49.251 131.899  47.019
0.012  52.761 119.526  60.579
>1e6z
0.841  46.437  68.586  65.672
0.764  22.415  40.399  91.428
0.723  44.004  76.283  51.489
0.606  18.122  42.607 102.611
0.329  67.729  59.766  41.967
0.305  45.757  71.644  57.937
0.282  44.706  85.100  51.337
0.225   9.698  39.893 104.246
0.173  16.385  37.946 110.873
0.140  46.894  78.377  62.259
0.108  14.854  37.227  94.966
0.096  18.519  52.038  96.248
0.074  44.045  28.871 102.024
0.067  24.837  30.309  94.193
0.059  41.670  54.845  59.577
0.055  53.771  71.765  61.385
0.050  50.328  78.276  44.499
0.038  52.020  75.093  53.796
0.037  35.683  69.142  85.247
0.033  45.671  81.421  85.003
>1e7a
0.820 -14.887  -7.112  13.866
0.782  43.751  35.847  51.842
0.738   4.246  -9.202   6.840
0.694  -3.099  25.554 -19.825
0.647  44.535  35.025  60.060
0.630  55.970  35.777  74.867
0.623  74.070  14.355  76.825
0.621   7.280   2.017 -15.052
0.547  61.578  23.687  48.954
0.529   3.695  -8.756  -2.023
0.505   0.602  12.188  10.226
0.441  38.416  18.124  45.105
0.338  30.898  37.261  65.816
0.205   1.547   5.429  -2.111
0.173   0.704 -20.956  -7.098
0.134  -0.613  13.709  -1.890
0.131   8.603 -33.232  -7.259
0.124  46.352  28.985  35.890
0.123  32.124  19.659  50.445
0.122  18.384 -22.776 -12.904
>1e7b
0.815  -2.418  26.709 -18.773
0.801  43.296  35.698  51.949
0.738 -14.063  -8.298  13.819
0.667   9.815   3.220 -14.458
0.626   4.665 -10.487   8.390
0.596  55.657  34.683  74.281
0.579   0.634  11.923  10.836
0.539  36.077  18.285  44.493
0.492   5.797  -7.343   0.051
0.492  44.444  34.797  60.234
0.421  71.842  14.056  77.254
0.415   0.704 -21.537  -5.331
0.413   0.366  -8.365  18.277
0.383  62.130  22.851  49.077
0.197  28.918  37.174  62.946
0.155  18.804 -22.420 -12.698
0.151  12.164 -30.521  -5.278
0.105  25.759  49.665  66.631
0.102  -3.468   6.928   2.161
0.092 -18.956  -7.145  23.586
>1e7c
0.918  33.454  13.393  33.256
0.905  -1.610   4.222  40.888
0.850  50.395   7.191  20.638
0.719   9.847   9.209  17.323
0.585  33.495  13.745  10.290
0.428  24.090   5.261  -2.502
0.374  21.973   5.303   9.397
0.342  57.807   6.940  23.949
0.229   0.496  11.985  37.183
0.131  39.342   6.189  16.704
0.096  45.991  13.258  16.886
0.084  23.716  14.119 -14.293
0.076   9.104   1.539  20.805
0.056  38.443  11.088  40.975
0.049  -2.091  10.732  28.782
0.048   1.013   7.272  20.434
0.033  13.467  10.841  10.197
0.030  -7.821   6.584  35.435
0.028  10.774  18.471  -4.995
0.026  37.975  21.044  20.790
>1e7e
0.897  33.902  14.015  33.658
0.873  -1.211   4.417  40.407
0.807  51.885   8.456  21.590
0.630   8.378   7.765  18.868
0.587  23.459   6.279   9.541
0.542  34.687  14.102   9.391
0.307  23.503   5.135  -2.165
0.305  14.658   8.810  13.022
0.205   0.387  11.433  36.257
0.176  45.873  13.802  16.104
0.104  -5.361  -3.367  38.879
0.091  44.323   5.844  19.620
0.069  36.165   7.847  14.396
0.066  19.321  17.400 -10.990
0.055  59.876   8.252  24.627
0.051  16.556   4.567 -21.680
0.040  -1.114  12.209  27.485
0.033  25.486   9.892 -10.130
0.030  27.112  19.843 -10.657
0.028  40.788  18.383  31.718
>1e7f
0.870  34.755  13.743  33.627
0.818   0.336   6.473  39.434
0.800  50.753   7.328  20.732
0.795   9.371   6.904  18.182
0.610  34.289  12.924  11.732
0.488  22.899   4.415   9.626
0.381  23.346   4.701  -2.017
0.314  58.855   7.156  24.194
0.178  16.043   7.895  12.847
0.152  39.017   7.506  18.917
0.120  -1.837  10.849  27.236
0.098  45.114  13.999  15.813
0.089  33.828  11.897  25.600
0.084  23.859  12.064 -14.127
0.078  57.621  12.500  14.120
0.076  -5.745  -3.864  38.107
0.040  23.416  12.375  11.790
0.034  20.440  11.982  24.023
0.033  21.003  18.702 -10.207
0.028   6.751  19.049  12.453
>1e7g
0.885  35.163  14.187  33.483
0.842  -0.540   5.586  39.993
0.838  52.081   9.363  21.504
0.779  10.436   9.497  16.501
0.502  23.536   5.319  10.001
0.489  35.139  14.849   9.892
0.387  23.671   4.902  -2.060
0.207  46.417  13.369  17.189
0.132   9.508   2.225  20.550
0.101  60.867   6.015  22.792
0.100  -2.496  11.585  28.909
0.091  18.279   4.924 -22.361
0.080  42.666   6.731  19.999
0.068   5.042  14.364  38.659
0.068  15.147   9.075   9.850
0.067  24.049  13.952 -13.970
0.066  41.632   5.332  41.343
0.043   1.429   7.446  20.583
0.035  -4.664  -1.694  40.908
0.033   8.461   3.804   7.843
>1e7h
0.923  35.054  14.162  33.056
0.867  -0.306   6.352  39.118
0.684  23.805   5.926   9.414
0.649  51.198  10.461  20.880
0.602  34.768  12.977  11.517
0.598   9.471   8.161  17.981
0.367  10.736   0.319  22.144
0.285  23.871   4.790  -1.801
0.172  -5.938  -3.568  39.719
0.156  59.702   7.206  23.584
0.145  46.261  14.954  15.192
0.129  16.077   8.441  12.270
0.118  39.741   7.124  17.850
0.083  16.230   6.375 -22.392
0.068  -2.400  11.808  26.707
0.060  35.098   4.151  27.488
0.051  23.594  15.015 -13.180
0.048  41.748  18.790  31.817
0.037   1.512   5.201  20.301
0.032  -7.133   2.172  32.841
>1e7q
0.972  67.508  10.689  25.814
0.356  55.670  13.083  25.100
0.336  46.311  23.923  22.730
0.318  58.998  21.646  20.574
0.137  46.323  15.910  34.832
0.073  51.506  31.709  24.398
0.049  44.763   7.142  34.332
0.036  48.636  16.037  22.051
0.010  72.649  -4.495  16.623
>1e7r
0.955  67.726  10.731  25.914
0.437  47.979  22.375  23.877
0.370  54.167  15.028  25.557
0.323  59.058  21.387  20.933
0.130  46.472  16.171  35.091
0.070  51.155  31.921  24.491
0.041  44.747   6.724  34.124
0.017  72.444  -7.779  16.335
0.016  63.878  23.618  28.054
0.015  61.219  14.869  29.423
0.012  41.182  34.258  24.805
0.010  58.811  31.893  28.453
>1e7s
0.953  67.761  11.068  25.746
0.431  46.847  21.386  23.002
0.351  55.491  15.259  25.710
0.236  58.805  21.427  21.201
0.113  46.987  13.240  36.171
0.098  48.946  29.594  22.492
0.018  50.635  14.398  18.485
0.017  40.070  34.090  24.485
0.017  44.788   5.722  33.472
0.011  51.775  36.110  26.669
0.011  47.703  13.298  27.619
>1e7u
0.766  22.467  61.489  21.093
0.665  62.197  28.391  26.868
0.627  19.640  36.380  21.014
0.394  38.909  45.122  43.016
0.378  24.966  44.369  29.506
0.332  60.388  50.699  21.439
0.169  71.371  21.152  11.794
0.164  68.265  34.297  43.591
0.128  16.385  50.185  26.258
0.121  52.644  51.569  31.453
0.112  40.663  67.677  36.555
0.112   7.846  47.961  25.457
0.100  -3.076  30.151  33.251
0.093  25.271  74.179  21.769
0.086   5.799  44.600  15.087
0.080  16.962  75.850  43.366
0.076  68.385  26.700  18.826
0.073  52.473  37.489  11.284
0.069  14.560  34.262  10.234
0.051  38.644  24.283  10.106
>1e7v
0.881  21.545  61.838  21.360
0.692  23.570  45.485  30.376
0.547  17.167  36.012  20.744
0.490  70.274  28.097  17.006
0.256  58.300  50.144  20.855
0.186  59.653  27.490  26.786
0.153  36.274  45.193  43.391
0.123  13.587  34.114  11.220
0.108  36.268  77.473  26.957
0.104  12.615  64.650  23.529
0.101  42.247  52.980  18.358
0.088  49.691  52.034   5.421
0.086  12.413  51.451  24.788
0.070  60.200  30.825  49.479
0.057  66.344  42.883  25.007
0.051  50.801  50.032  31.640
0.050  15.669  52.157  32.915
0.050   7.010  45.882  28.537
0.045  21.591  69.749  19.438
0.044  66.485  21.062  16.238
>1e7w
0.893  17.815  14.015   5.250
0.856   4.257  23.134  35.762
0.611  18.403   1.062  13.738
0.448  -7.337  15.403  27.730
0.136  11.029  -5.297   4.482
0.104 -10.265   7.447  36.567
0.098  -2.592  17.971  33.723
0.081   6.230   3.121  14.088
0.038  18.649   5.612  -3.098
0.036  18.895  -4.365   2.325
0.030   0.710   6.744  26.352
0.030 -17.018  20.547  27.602
0.023   1.724  29.735   7.745
0.021 -14.215  15.737  40.583
0.021  17.878  22.715  -9.462
0.015  15.130   5.600   5.625
0.014  18.785   9.620  12.120
0.012  14.562  26.098  51.423
0.012  25.712  -2.741  13.662
0.012 -14.155  13.756  23.616
>1e7y
0.959  94.374  -7.842  34.457
0.483  77.633  -6.040  27.273
0.369  59.113   9.171   5.288
0.205  55.619   2.698  13.320
0.181  54.043  -6.270  29.492
0.088  81.596   2.114  27.655
0.071  90.829   6.474  39.241
0.052  51.541   4.780  -2.362
0.037  40.551   6.265  -4.947
0.034  80.543  -3.424  34.963
0.030  72.007   1.373  38.305
0.028  73.218  -0.819   3.590
0.024 101.398 -13.447  39.853
0.022  86.714  -8.164  28.915
0.022  65.833   2.114   2.120
0.018  77.115  -7.303  18.479
0.017 110.738 -12.096  13.466
0.015  59.422  -4.176  11.553
0.015  56.778  11.803  17.252
0.013  87.045   1.465  10.583
>1e8c
0.904  -1.072  63.463 104.821
0.864  33.484  48.152  72.945
0.723   2.286  61.709  96.163
0.703   7.458  60.462 104.773
0.684  55.966  33.367  81.032
0.578  28.374  51.031  67.154
0.561  12.269  40.463  95.322
0.537  45.528  49.880  78.972
0.491  35.495  45.830  80.966
0.460  -5.396  68.539 112.792
0.447  -3.919  50.269  98.740
0.347  36.741  39.861  74.830
0.284   9.258  56.227  97.978
0.263  27.849  39.479  67.954
0.240  36.588  34.511  56.028
0.216  20.264  35.096  86.280
0.215  60.114  44.971  86.439
0.207   0.959  36.624  92.180
0.196  19.921  61.457  74.994
0.168  16.088  61.948  86.913
>1e8g
0.860  91.172  36.390  38.376
0.854  99.683  46.456  74.820
0.592  93.230  27.354  38.867
0.525 108.747  47.292  72.358
0.316 116.603  27.481  53.754
0.262 108.408  38.554  59.448
0.251  99.592  29.186  52.486
0.186 103.756  39.806  86.045
0.151  88.845  48.969  89.380
0.116 112.754  22.482  60.137
0.114 103.019  65.499  46.607
0.109  98.751  62.782  83.096
0.101  69.846  37.536  36.483
0.095  97.607  33.313  26.504
0.081 108.432  28.835  56.859
0.081  76.396  34.928  25.530
0.073  89.487  67.646  77.205
0.057  95.726  44.893  85.320
0.050 101.966   8.604  34.880
0.046  95.627  40.875  28.400
>1e8v
0.810  37.168  38.338  40.923
0.805  32.327  44.691  -6.404
0.147  30.892  21.046   4.355
0.143  32.304  15.553  31.332
0.139  16.873  20.030   3.827
0.120  16.573  33.185  28.596
0.069   8.876  57.417  -3.276
0.065  10.911  36.171   4.387
0.062  17.280  21.074  29.023
0.061  58.589  18.585  31.872
0.048  28.969  38.223  53.678
[truncated: 1,559,344 more chars]
