# Supplementary material for: Spatiotemporal identification of druggable binding sites using deep learning
Source: Commun Biol. 2020 Oct 27;3:618. doi: 10.1038/s42003-020-01350-0 (PMC7591901; doi:10.1038/s42003-020-01350-0)
Supplement: Supplementary file 7 — Supplementary Data 1 [file 42003_2020_1350_MOESM7_ESM.tar › ./raw_data/predictions/egfr_minimization_rotations_4a.log]

>0
0.957  49.246  39.076  37.563 _35_VAL;_52_ALA;_54_LYS;_99_MET;_153_LEU;_163_THR;_164_ASP
0.098  51.055  40.632  40.794 _35_VAL;_54_LYS;_84_CYS;_99_MET;_153_LEU;_163_THR;_164_ASP;_167_LEU
0.073  47.721  42.809  35.209 _29_SER;_30_GLY;_35_VAL;_54_LYS;_150_ARG;_151_ASN;_163_THR;_164_ASP
0.071  22.711  55.598  44.428 _241_ARG;_257_ARG;_258_LYS;_260_TRP;_261_MET
0.068  60.215  32.559  44.649 _14_ARG;_16_LEU;_40_TRP;_51_VAL;_87_LEU;_88_GLY;_98_ILE
0.042  55.621  35.894  44.514 _52_ALA;_85_ARG;_86_LEU;_87_LEU;_88_GLY;_98_ILE;_99_MET;_100_GLN
0.034  49.484  44.356  38.488 _35_VAL;_54_LYS;_151_ASN;_163_THR;_164_ASP;_167_LEU
0.018  31.953  27.667  35.779 _110_TYR;_114_HSD;_117_ASN;_118_ILE;_119_GLY;_122_TYR;_126_TRP;_157_PRO;_297_HSD
0.018  39.421  20.051  38.724 _158_GLN;_303_ASP;_304_SER;_306_PHE;_307_TYR;_308_ARG;_311_MET
0.017  51.286  35.748  44.212 _84_CYS;_85_ARG;_86_LEU;_87_LEU;_98_ILE;_99_MET;_100_GLN;_101_LEU;_102_MET
0.016  45.979  52.798  39.909 _31_ALA;_32_PHE;_145_ARG;_146_ASP;_168_ALA;_185_VAL;_186_PRO;_200_TYR
0.015  48.824  43.869  42.982 _54_LYS;_144_HSD;_151_ASN;_163_THR;_164_ASP;_165_PHE;_166_GLY;_167_LEU
0.014  46.009  47.747  34.655 _29_SER;_30_GLY;_31_ALA;_146_ASP;_150_ARG;_151_ASN
0.014  24.962  53.293  37.166 _224_TYR;_240_GLU;_241_ARG;_242_LEU;_243_PRO;_253_TYR;_257_ARG;_260_TRP
0.014  34.388  24.845  37.574 _110_TYR;_122_TYR;_157_PRO;_158_GLN;_297_HSD;_299_PRO;_307_TYR
0.013  51.538  41.627  45.219 _75_MET;_84_CYS;_85_ARG;_86_LEU;_99_MET;_163_THR;_164_ASP;_165_PHE;_167_LEU
0.013  46.305  38.252  34.553 _105_GLY;_106_CYS;_109_ASP;_150_ARG;_153_LEU
0.013  45.084  51.243  46.672 _143_VAL;_144_HSD;_145_ARG;_146_ASP;_165_PHE;_166_GLY;_168_ALA;_169_LYS;_200_TYR;_205_ASP
0.013  55.885  31.984  43.171 _50_PRO;_51_VAL;_52_ALA;_87_LEU;_98_ILE;_99_MET;_100_GLN;_101_LEU
0.012  38.666  50.741  52.255 _134_MET;_138_GLU;_142_LEU;_143_VAL;_201_THR;_202_HSD;_203_GLN;_204_SER;_205_ASP;_206_VAL;_270_PHE
0.010  25.672  54.940  47.087 _241_ARG;_257_ARG;_258_LYS;_259_CYS;_260_TRP;_261_MET;_262_ILE;_263_ASP;_266_SER;_267_ARG
0.010  41.010  52.102  34.272 _146_ASP;_150_ARG;_184_LYS;_185_VAL;_186_PRO;_187_ILE;_188_LYS;_189_TRP
>1
0.957  49.247  39.076  37.563 _35_VAL;_52_ALA;_54_LYS;_99_MET;_153_LEU;_163_THR;_164_ASP
0.097  51.054  40.631  40.792 _35_VAL;_54_LYS;_84_CYS;_99_MET;_153_LEU;_163_THR;_164_ASP;_167_LEU
0.073  47.724  42.813  35.213 _29_SER;_30_GLY;_35_VAL;_54_LYS;_150_ARG;_151_ASN;_163_THR;_164_ASP
0.071  22.711  55.598  44.428 _241_ARG;_257_ARG;_258_LYS;_260_TRP;_261_MET
0.068  60.215  32.559  44.649 _14_ARG;_16_LEU;_40_TRP;_51_VAL;_87_LEU;_88_GLY;_98_ILE
0.042  55.622  35.893  44.514 _52_ALA;_85_ARG;_86_LEU;_87_LEU;_88_GLY;_98_ILE;_99_MET;_100_GLN
0.034  49.485  44.355  38.487 _35_VAL;_54_LYS;_151_ASN;_163_THR;_164_ASP;_167_LEU
0.018  31.953  27.667  35.779 _110_TYR;_114_HSD;_117_ASN;_118_ILE;_119_GLY;_122_TYR;_126_TRP;_157_PRO;_297_HSD
0.018  39.421  20.051  38.724 _158_GLN;_303_ASP;_304_SER;_306_PHE;_307_TYR;_308_ARG;_311_MET
0.017  51.289  35.757  44.211 _84_CYS;_85_ARG;_86_LEU;_87_LEU;_98_ILE;_99_MET;_100_GLN;_101_LEU;_102_MET
0.016  45.980  52.798  39.910 _31_ALA;_32_PHE;_145_ARG;_146_ASP;_168_ALA;_185_VAL;_186_PRO;_200_TYR
0.015  48.824  43.868  42.984 _54_LYS;_144_HSD;_151_ASN;_163_THR;_164_ASP;_165_PHE;_166_GLY;_167_LEU
0.014  46.010  47.746  34.656 _29_SER;_30_GLY;_31_ALA;_146_ASP;_150_ARG;_151_ASN
0.014  24.962  53.293  37.166 _224_TYR;_240_GLU;_241_ARG;_242_LEU;_243_PRO;_253_TYR;_257_ARG;_260_TRP
0.014  51.198  40.323  45.131 _75_MET;_84_CYS;_85_ARG;_86_LEU;_87_LEU;_99_MET;_163_THR;_164_ASP;_165_PHE;_167_LEU
0.014  34.388  24.845  37.574 _110_TYR;_122_TYR;_157_PRO;_158_GLN;_297_HSD;_299_PRO;_307_TYR
0.013  46.305  38.252  34.554 _105_GLY;_106_CYS;_109_ASP;_150_ARG;_153_LEU
0.013  45.085  51.244  46.671 _143_VAL;_144_HSD;_145_ARG;_146_ASP;_165_PHE;_166_GLY;_168_ALA;_169_LYS;_200_TYR;_205_ASP
0.013  55.885  31.983  43.170 _50_PRO;_51_VAL;_52_ALA;_87_LEU;_98_ILE;_99_MET;_100_GLN;_101_LEU
0.012  38.666  50.741  52.255 _134_MET;_138_GLU;_142_LEU;_143_VAL;_201_THR;_202_HSD;_203_GLN;_204_SER;_205_ASP;_206_VAL;_270_PHE
0.010  25.672  54.940  47.087 _241_ARG;_257_ARG;_258_LYS;_259_CYS;_260_TRP;_261_MET;_262_ILE;_263_ASP;_266_SER;_267_ARG
0.010  41.010  52.102  34.272 _146_ASP;_150_ARG;_184_LYS;_185_VAL;_186_PRO;_187_ILE;_188_LYS;_189_TRP
>2
0.957  49.247  39.076  37.563 _35_VAL;_52_ALA;_54_LYS;_99_MET;_153_LEU;_163_THR;_164_ASP
0.097  51.054  40.632  40.792 _35_VAL;_54_LYS;_84_CYS;_99_MET;_153_LEU;_163_THR;_164_ASP;_167_LEU
0.073  47.724  42.813  35.213 _29_SER;_30_GLY;_35_VAL;_54_LYS;_150_ARG;_151_ASN;_163_THR;_164_ASP
0.071  22.711  55.598  44.428 _241_ARG;_257_ARG;_258_LYS;_260_TRP;_261_MET
0.068  60.214  32.558  44.649 _14_ARG;_16_LEU;_40_TRP;_51_VAL;_87_LEU;_88_GLY;_98_ILE
0.042  55.620  35.894  44.513 _52_ALA;_85_ARG;_86_LEU;_87_LEU;_88_GLY;_98_ILE;_99_MET;_100_GLN
0.034  49.485  44.353  38.482 _35_VAL;_54_LYS;_151_ASN;_163_THR;_164_ASP;_167_LEU
0.018  31.953  27.667  35.779 _110_TYR;_114_HSD;_117_ASN;_118_ILE;_119_GLY;_122_TYR;_126_TRP;_157_PRO;_297_HSD
0.018  39.421  20.050  38.724 _158_GLN;_303_ASP;_304_SER;_306_PHE;_307_TYR;_308_ARG;_311_MET
0.017  51.289  35.757  44.211 _84_CYS;_85_ARG;_86_LEU;_87_LEU;_98_ILE;_99_MET;_100_GLN;_101_LEU;_102_MET
0.016  45.984  52.796  39.909 _31_ALA;_32_PHE;_145_ARG;_146_ASP;_168_ALA;_185_VAL;_186_PRO;_200_TYR
0.015  48.824  43.869  42.984 _54_LYS;_144_HSD;_151_ASN;_163_THR;_164_ASP;_165_PHE;_166_GLY;_167_LEU
0.014  46.014  47.741  34.658 _29_SER;_30_GLY;_31_ALA;_146_ASP;_150_ARG;_151_ASN
0.014  24.962  53.293  37.166 _224_TYR;_240_GLU;_241_ARG;_242_LEU;_243_PRO;_253_TYR;_257_ARG;_260_TRP
0.014  51.197  40.324  45.131 _75_MET;_84_CYS;_85_ARG;_86_LEU;_87_LEU;_99_MET;_163_THR;_164_ASP;_165_PHE;_167_LEU
0.014  34.388  24.845  37.574 _110_TYR;_122_TYR;_157_PRO;_158_GLN;_297_HSD;_299_PRO;_307_TYR
0.013  46.305  38.252  34.554 _105_GLY;_106_CYS;_109_ASP;_150_ARG;_153_LEU
0.013  45.087  51.247  46.669 _143_VAL;_144_HSD;_145_ARG;_146_ASP;_165_PHE;_166_GLY;_168_ALA;_169_LYS;_200_TYR;_205_ASP
0.013  55.886  31.983  43.170 _50_PRO;_51_VAL;_52_ALA;_87_LEU;_98_ILE;_99_MET;_100_GLN;_101_LEU
0.012  38.666  50.741  52.255 _134_MET;_138_GLU;_142_LEU;_143_VAL;_201_THR;_202_HSD;_203_GLN;_204_SER;_205_ASP;_206_VAL;_270_PHE
0.010  25.672  54.940  47.087 _241_ARG;_257_ARG;_258_LYS;_259_CYS;_260_TRP;_261_MET;_262_ILE;_263_ASP;_266_SER;_267_ARG
0.010  41.011  52.102  34.272 _146_ASP;_150_ARG;_184_LYS;_185_VAL;_186_PRO;_187_ILE;_188_LYS;_189_TRP
>3
0.957  49.247  39.076  37.563 _35_VAL;_52_ALA;_54_LYS;_99_MET;_153_LEU;_163_THR;_164_ASP
0.097  51.055  40.632  40.793 _35_VAL;_54_LYS;_84_CYS;_99_MET;_153_LEU;_163_THR;_164_ASP;_167_LEU
0.073  47.724  42.814  35.214 _29_SER;_30_GLY;_35_VAL;_54_LYS;_150_ARG;_151_ASN;_163_THR;_164_ASP
0.071  22.711  55.598  44.428 _241_ARG;_257_ARG;_258_LYS;_260_TRP;_261_MET
0.068  60.214  32.559  44.649 _14_ARG;_16_LEU;_40_TRP;_51_VAL;_87_LEU;_88_GLY;_98_ILE
0.042  55.621  35.893  44.512 _52_ALA;_85_ARG;_86_LEU;_87_LEU;_88_GLY;_98_ILE;_99_MET;_100_GLN
0.034  49.485  44.351  38.481 _35_VAL;_54_LYS;_151_ASN;_163_THR;_164_ASP;_167_LEU
0.018  31.953  27.667  35.779 _110_TYR;_114_HSD;_117_ASN;_118_ILE;_119_GLY;_122_TYR;_126_TRP;_157_PRO;_297_HSD
0.018  39.421  20.050  38.724 _158_GLN;_303_ASP;_304_SER;_306_PHE;_307_TYR;_308_ARG;_311_MET
0.016  51.289  35.756  44.211 _84_CYS;_85_ARG;_86_LEU;_87_LEU;_98_ILE;_99_MET;_100_GLN;_101_LEU;_102_MET
0.016  45.984  52.796  39.911 _31_ALA;_32_PHE;_145_ARG;_146_ASP;_168_ALA;_185_VAL;_186_PRO;_200_TYR
0.015  48.821  43.869  42.986 _54_LYS;_144_HSD;_151_ASN;_163_THR;_164_ASP;_165_PHE;_166_GLY;_167_LEU
0.014  46.016  47.737  34.659 _29_SER;_30_GLY;_31_ALA;_146_ASP;_150_ARG;_151_ASN
0.014  24.962  53.293  37.166 _224_TYR;_240_GLU;_241_ARG;_242_LEU;_243_PRO;_253_TYR;_257_ARG;_260_TRP
0.014  51.197  40.321  45.132 _75_MET;_84_CYS;_85_ARG;_86_LEU;_87_LEU;_99_MET;_163_THR;_164_ASP;_165_PHE;_167_LEU
0.014  34.388  24.845  37.574 _110_TYR;_122_TYR;_157_PRO;_158_GLN;_297_HSD;_299_PRO;_307_TYR
0.013  46.305  38.252  34.554 _105_GLY;_106_CYS;_109_ASP;_150_ARG;_153_LEU
0.013  45.087  51.252  46.659 _143_VAL;_144_HSD;_145_ARG;_146_ASP;_165_PHE;_166_GLY;_168_ALA;_169_LYS;_200_TYR;_205_ASP
0.013  55.886  31.983  43.170 _50_PRO;_51_VAL;_52_ALA;_87_LEU;_98_ILE;_99_MET;_100_GLN;_101_LEU
0.012  38.666  50.741  52.255 _134_MET;_138_GLU;_142_LEU;_143_VAL;_201_THR;_202_HSD;_203_GLN;_204_SER;_205_ASP;_206_VAL;_270_PHE
0.010  25.672  54.940  47.087 _241_ARG;_257_ARG;_258_LYS;_259_CYS;_260_TRP;_261_MET;_262_ILE;_263_ASP;_266_SER;_267_ARG
0.010  41.012  52.102  34.273 _146_ASP;_150_ARG;_184_LYS;_185_VAL;_186_PRO;_187_ILE;_188_LYS;_189_TRP
>4
0.957  49.247  39.076  37.563 _35_VAL;_52_ALA;_54_LYS;_99_MET;_153_LEU;_163_THR;_164_ASP
0.098  51.056  40.632  40.793 _35_VAL;_54_LYS;_84_CYS;_99_MET;_153_LEU;_163_THR;_164_ASP;_167_LEU
0.073  47.724  42.814  35.214 _29_SER;_30_GLY;_35_VAL;_54_LYS;_150_ARG;_151_ASN;_163_THR;_164_ASP
0.071  22.711  55.598  44.427 _241_ARG;_257_ARG;_258_LYS;_260_TRP;_261_MET
0.068  60.213  32.559  44.650 _14_ARG;_16_LEU;_40_TRP;_51_VAL;_87_LEU;_88_GLY;_98_ILE
0.042  55.618  35.894  44.511 _52_ALA;_85_ARG;_86_LEU;_87_LEU;_88_GLY;_98_ILE;_99_MET;_100_GLN
0.035  49.483  44.351  38.482 _35_VAL;_54_LYS;_151_ASN;_163_THR;_164_ASP;_167_LEU
0.018  31.953  27.667  35.779 _110_TYR;_114_HSD;_117_ASN;_118_ILE;_119_GLY;_122_TYR;_126_TRP;_157_PRO;_297_HSD
0.018  39.421  20.051  38.724 _158_GLN;_303_ASP;_304_SER;_306_PHE;_307_TYR;_308_ARG;_311_MET
0.016  51.288  35.755  44.209 _84_CYS;_85_ARG;_86_LEU;_87_LEU;_98_ILE;_99_MET;_100_GLN;_101_LEU;_102_MET
0.016  45.985  52.798  39.916 _31_ALA;_32_PHE;_145_ARG;_146_ASP;_168_ALA;_185_VAL;_186_PRO;_200_TYR
0.015  48.820  43.872  42.992 _54_LYS;_144_HSD;_151_ASN;_163_THR;_164_ASP;_165_PHE;_166_GLY;_167_LEU
0.015  46.018  47.734  34.661 _29_SER;_30_GLY;_31_ALA;_146_ASP;_150_ARG;_151_ASN
0.014  24.963  53.293  37.166 _224_TYR;_240_GLU;_241_ARG;_242_LEU;_243_PRO;_253_TYR;_257_ARG;_260_TRP
0.014  51.190  40.326  45.132 _75_MET;_84_CYS;_85_ARG;_86_LEU;_87_LEU;_99_MET;_163_THR;_164_ASP;_165_PHE;_167_LEU
0.014  34.388  24.845  37.574 _110_TYR;_122_TYR;_157_PRO;_158_GLN;_297_HSD;_299_PRO;_307_TYR
0.013  45.090  51.254  46.649 _143_VAL;_144_HSD;_145_ARG;_146_ASP;_165_PHE;_166_GLY;_168_ALA;_169_LYS;_200_TYR;_205_ASP
0.013  46.305  38.252  34.555 _105_GLY;_106_CYS;_109_ASP;_150_ARG;_153_LEU
0.013  55.887  31.984  43.169 _50_PRO;_51_VAL;_52_ALA;_87_LEU;_98_ILE;_99_MET;_100_GLN;_101_LEU
0.012  38.666  50.742  52.255 _134_MET;_138_GLU;_142_LEU;_143_VAL;_201_THR;_202_HSD;_203_GLN;_204_SER;_205_ASP;_206_VAL;_270_PHE
0.010  25.672  54.941  47.087 _241_ARG;_257_ARG;_258_LYS;_259_CYS;_260_TRP;_261_MET;_262_ILE;_263_ASP;_266_SER;_267_ARG
0.010  41.013  52.102  34.273 _146_ASP;_150_ARG;_184_LYS;_185_VAL;_186_PRO;_187_ILE;_188_LYS;_189_TRP
>5
0.957  49.249  39.078  37.564 _35_VAL;_52_ALA;_54_LYS;_99_MET;_153_LEU;_163_THR;_164_ASP
0.098  51.054  40.633  40.797 _35_VAL;_54_LYS;_84_CYS;_99_MET;_153_LEU;_163_THR;_164_ASP;_167_LEU
0.074  47.726  42.821  35.220 _29_SER;_30_GLY;_35_VAL;_54_LYS;_150_ARG;_151_ASN;_163_THR;_164_ASP
0.071  22.711  55.598  44.427 _241_ARG;_257_ARG;_258_LYS;_260_TRP;_261_MET
0.068  60.214  32.559  44.650 _14_ARG;_16_LEU;_40_TRP;_51_VAL;_87_LEU;_88_GLY;_98_ILE
0.042  55.618  35.893  44.510 _52_ALA;_85_ARG;_86_LEU;_87_LEU;_88_GLY;_98_ILE;_99_MET;_100_GLN
0.035  49.484  44.353  38.479 _35_VAL;_54_LYS;_151_ASN;_163_THR;_164_ASP;_167_LEU
0.018  31.953  27.668  35.778 _110_TYR;_114_HSD;_117_ASN;_118_ILE;_119_GLY;_122_TYR;_126_TRP;_157_PRO;_297_HSD
0.018  39.421  20.051  38.724 _158_GLN;_303_ASP;_304_SER;_306_PHE;_307_TYR;_308_ARG;_311_MET
0.016  51.288  35.760  44.210 _84_CYS;_85_ARG;_86_LEU;_87_LEU;_98_ILE;_99_MET;_100_GLN;_101_LEU;_102_MET
0.016  45.983  52.798  39.915 _31_ALA;_32_PHE;_145_ARG;_146_ASP;_168_ALA;_185_VAL;_186_PRO;_200_TYR
0.015  48.812  43.880  43.005 _54_LYS;_144_HSD;_151_ASN;_163_THR;_164_ASP;_165_PHE;_166_GLY;_167_LEU
0.015  46.018  47.734  34.662 _29_SER;_30_GLY;_31_ALA;_146_ASP;_150_ARG;_151_ASN
0.014  51.183  40.336  45.128 _75_MET;_84_CYS;_85_ARG;_86_LEU;_87_LEU;_99_MET;_163_THR;_164_ASP;_165_PHE;_167_LEU
0.014  24.963  53.292  37.166 _224_TYR;_240_GLU;_241_ARG;_242_LEU;_243_PRO;_253_TYR;_257_ARG;_260_TRP
0.014  34.388  24.845  37.574 _110_TYR;_122_TYR;_157_PRO;_158_GLN;_297_HSD;_299_PRO;_307_TYR
0.013  45.093  51.254  46.643 _143_VAL;_144_HSD;_145_ARG;_146_ASP;_165_PHE;_166_GLY;_168_ALA;_169_LYS;_200_TYR;_205_ASP
0.013  46.304  38.251  34.555 _105_GLY;_106_CYS;_109_ASP;_150_ARG;_153_LEU
0.013  55.887  31.984  43.168 _50_PRO;_51_VAL;_52_ALA;_87_LEU;_98_ILE;_99_MET;_100_GLN;_101_LEU
0.012  38.665  50.742  52.255 _134_MET;_138_GLU;_142_LEU;_143_VAL;_201_THR;_202_HSD;_203_GLN;_204_SER;_205_ASP;_206_VAL;_270_PHE
0.010  25.672  54.941  47.087 _241_ARG;_257_ARG;_258_LYS;_259_CYS;_260_TRP;_261_MET;_262_ILE;_263_ASP;_266_SER;_267_ARG
0.010  41.011  52.100  34.274 _146_ASP;_150_ARG;_184_LYS;_185_VAL;_186_PRO;_187_ILE;_188_LYS;_189_TRP
>6
0.957  49.250  39.079  37.567 _35_VAL;_52_ALA;_54_LYS;_99_MET;_153_LEU;_163_THR;_164_ASP
0.098  51.058  40.625  40.802 _35_VAL;_54_LYS;_84_CYS;_99_MET;_153_LEU;_163_THR;_164_ASP;_167_LEU
0.074  47.727  42.826  35.221 _29_SER;_30_GLY;_35_VAL;_54_LYS;_150_ARG;_151_ASN;_163_THR;_164_ASP
0.071  22.711  55.598  44.427 _241_ARG;_257_ARG;_258_LYS;_260_TRP;_261_MET
0.068  60.214  32.559  44.649 _14_ARG;_16_LEU;_40_TRP;_51_VAL;_87_LEU;_88_GLY;_98_ILE
0.042  55.623  35.901  44.507 _52_ALA;_85_ARG;_86_LEU;_87_LEU;_88_GLY;_98_ILE;_99_MET;_100_GLN
0.035  49.479  44.362  38.475 _35_VAL;_54_LYS;_151_ASN;_163_THR;_164_ASP;_167_LEU
0.018  31.954  27.667  35.778 _110_TYR;_114_HSD;_117_ASN;_118_ILE;_119_GLY;_122_TYR;_126_TRP;_157_PRO;_297_HSD
0.018  39.421  20.051  38.724 _158_GLN;_303_ASP;_304_SER;_306_PHE;_307_TYR;_308_ARG;_311_MET
0.017  45.965  52.775  39.974 _31_ALA;_32_PHE;_145_ARG;_146_ASP;_168_ALA;_185_VAL;_186_PRO;_200_TYR
0.016  51.290  35.771  44.206 _84_CYS;_85_ARG;_86_LEU;_87_LEU;_98_ILE;_99_MET;_100_GLN;_101_LEU;_102_MET
0.016  48.816  43.894  43.063 _54_LYS;_144_HSD;_151_ASN;_163_THR;_164_ASP;_165_PHE;_166_GLY;_167_LEU
0.015  46.020  47.733  34.663 _29_SER;_30_GLY;_31_ALA;_146_ASP;_150_ARG;_151_ASN
0.014  45.083  51.119  46.607 _143_VAL;_144_HSD;_145_ARG;_146_ASP;_165_PHE;_166_GLY;_168_ALA;_169_LYS;_200_TYR;_205_ASP
0.014  51.175  40.362  45.120 _75_MET;_84_CYS;_85_ARG;_86_LEU;_87_LEU;_99_MET;_163_THR;_164_ASP;_165_PHE;_167_LEU
0.014  24.966  53.291  37.162 _224_TYR;_240_GLU;_241_ARG;_242_LEU;_243_PRO;_253_TYR;_257_ARG;_260_TRP
0.014  34.388  24.845  37.574 _110_TYR;_122_TYR;_157_PRO;_158_GLN;_297_HSD;_299_PRO;_307_TYR
0.013  46.305  38.250  34.557 _105_GLY;_106_CYS;_109_ASP;_150_ARG;_153_LEU
0.013  55.881  31.983  43.171 _50_PRO;_51_VAL;_52_ALA;_87_LEU;_98_ILE;_99_MET;_100_GLN;_101_LEU
0.012  38.665  50.742  52.257 _134_MET;_138_GLU;_142_LEU;_143_VAL;_201_THR;_202_HSD;_203_GLN;_204_SER;_205_ASP;_206_VAL;_270_PHE
0.010  25.671  54.941  47.087 _241_ARG;_257_ARG;_258_LYS;_259_CYS;_260_TRP;_261_MET;_262_ILE;_263_ASP;_266_SER;_267_ARG
0.010  41.006  52.098  34.275 _146_ASP;_150_ARG;_184_LYS;_185_VAL;_186_PRO;_187_ILE;_188_LYS;_189_TRP
>7
0.957  49.247  39.079  37.565 _35_VAL;_52_ALA;_54_LYS;_99_MET;_153_LEU;_163_THR;_164_ASP
0.098  51.060  40.623  40.804 _35_VAL;_54_LYS;_84_CYS;_99_MET;_153_LEU;_163_THR;_164_ASP;_167_LEU
0.075  47.727  42.827  35.222 _29_SER;_30_GLY;_35_VAL;_54_LYS;_150_ARG;_151_ASN;_163_THR;_164_ASP
0.071  22.711  55.596  44.427 _241_ARG;_257_ARG;_258_LYS;_260_TRP;_261_MET
0.067  60.214  32.558  44.649 _14_ARG;_16_LEU;_40_TRP;_51_VAL;_87_LEU;_88_GLY;_98_ILE
0.042  55.631  35.897  44.507 _52_ALA;_85_ARG;_86_LEU;_87_LEU;_88_GLY;_98_ILE;_99_MET;_100_GLN
0.036  49.487  44.375  38.493 _35_VAL;_54_LYS;_151_ASN;_163_THR;_164_ASP;_167_LEU
0.018  31.954  27.668  35.778 _110_TYR;_114_HSD;_117_ASN;_118_ILE;_119_GLY;_122_TYR;_126_TRP;_157_PRO;_297_HSD
0.018  39.421  20.051  38.724 _158_GLN;_303_ASP;_304_SER;_306_PHE;_307_TYR;_308_ARG;_311_MET
0.017  45.966  52.789  39.971 _31_ALA;_32_PHE;_145_ARG;_146_ASP;_168_ALA;_185_VAL;_186_PRO;_200_TYR
0.017  48.918  43.849  43.171 _54_LYS;_144_HSD;_151_ASN;_163_THR;_164_ASP;_165_PHE;_166_GLY;_167_LEU
0.017  51.290  35.774  44.205 _84_CYS;_85_ARG;_86_LEU;_87_LEU;_98_ILE;_99_MET;_100_GLN;_101_LEU;_102_MET
0.015  46.027  47.775  34.672 _29_SER;_30_GLY;_31_ALA;_146_ASP;_150_ARG;_151_ASN
0.015  45.079  51.106  46.595 _143_VAL;_144_HSD;_145_ARG;_146_ASP;_165_PHE;_166_GLY;_168_ALA;_169_LYS;_200_TYR;_205_ASP
0.014  51.169  40.368  45.122 _75_MET;_84_CYS;_85_ARG;_86_LEU;_87_LEU;_99_MET;_163_THR;_164_ASP;_165_PHE;_167_LEU
0.014  24.968  53.291  37.163 _224_TYR;_240_GLU;_241_ARG;_242_LEU;_243_PRO;_253_TYR;_257_ARG;_260_TRP
0.014  34.387  24.845  37.574 _110_TYR;_122_TYR;_157_PRO;_158_GLN;_297_HSD;_299_PRO;_307_TYR
0.013  46.304  38.252  34.558 _105_GLY;_106_CYS;_109_ASP;_150_ARG;_153_LEU
0.013  55.881  31.983  43.169 _50_PRO;_51_VAL;_52_ALA;_87_LEU;_98_ILE;_99_MET;_100_GLN;_101_LEU
0.012  38.665  50.743  52.259 _134_MET;_138_GLU;_142_LEU;_143_VAL;_201_THR;_202_HSD;_203_GLN;_204_SER;_205_ASP;_206_VAL;_270_PHE
0.010  41.022  52.104  34.275 _146_ASP;_150_ARG;_184_LYS;_185_VAL;_186_PRO;_187_ILE;_188_LYS;_189_TRP
0.010  25.668  54.944  47.083 _241_ARG;_257_ARG;_258_LYS;_259_CYS;_260_TRP;_261_MET;_262_ILE;_263_ASP;_266_SER;_267_ARG
>8
0.957  49.244  39.078  37.561 _35_VAL;_52_ALA;_54_LYS;_99_MET;_153_LEU;_163_THR;_164_ASP
0.104  51.057  40.651  40.827 _54_LYS;_84_CYS;_99_MET;_153_LEU;_163_THR;_164_ASP;_167_LEU
0.075  47.728  42.831  35.224 _29_SER;_30_GLY;_35_VAL;_54_LYS;_150_ARG;_151_ASN;_163_THR;_164_ASP
0.071  22.710  55.596  44.427 _241_ARG;_257_ARG;_258_LYS;_260_TRP;_261_MET
0.068  60.215  32.556  44.646 _14_ARG;_16_LEU;_40_TRP;_51_VAL;_87_LEU;_88_GLY;_98_ILE
0.042  55.627  35.896  44.506 _52_ALA;_85_ARG;_86_LEU;_87_LEU;_88_GLY;_98_ILE;_99_MET;_100_GLN
0.037  49.487  44.377  38.502 _35_VAL;_54_LYS;_151_ASN;_163_THR;_164_ASP;_167_LEU
0.018  31.954  27.668  35.778 _110_TYR;_114_HSD;_117_ASN;_118_ILE;_119_GLY;_122_TYR;_126_TRP;_157_PRO;_297_HSD
0.018  39.422  20.051  38.726 _158_GLN;_303_ASP;_304_SER;_306_PHE;_307_TYR;_308_ARG;_311_MET
0.017  45.966  52.794  39.970 _31_ALA;_32_PHE;_145_ARG;_146_ASP;_168_ALA;_185_VAL;_186_PRO;_200_TYR
0.017  48.918  43.852  43.181 _54_LYS;_144_HSD;_151_ASN;_163_THR;_164_ASP;_165_PHE;_166_GLY;_167_LEU
0.017  51.290  35.775  44.205 _84_CYS;_85_ARG;_86_LEU;_87_LEU;_98_ILE;_99_MET;_100_GLN;_101_LEU;_102_MET
0.015  46.028  47.778  34.672 _29_SER;_30_GLY;_31_ALA;_146_ASP;_150_ARG;_151_ASN
0.015  45.071  51.100  46.588 _143_VAL;_144_HSD;_145_ARG;_146_ASP;_165_PHE;_166_GLY;_168_ALA;_169_LYS;_200_TYR;_205_ASP
0.014  51.166  40.373  45.118 _75_MET;_84_CYS;_85_ARG;_86_LEU;_87_LEU;_99_MET;_163_THR;_164_ASP;_165_PHE;_167_LEU
0.014  24.968  53.291  37.163 _224_TYR;_240_GLU;_241_ARG;_242_LEU;_243_PRO;_253_TYR;_257_ARG;_260_TRP
0.014  34.387  24.845  37.574 _110_TYR;_122_TYR;_157_PRO;_158_GLN;_297_HSD;_299_PRO;_307_TYR
0.013  46.304  38.251  34.558 _105_GLY;_106_CYS;_109_ASP;_150_ARG;_153_LEU
0.013  55.876  31.984  43.172 _50_PRO;_51_VAL;_52_ALA;_87_LEU;_98_ILE;_99_MET;_100_GLN;_101_LEU
0.012  38.664  50.744  52.262 _134_MET;_138_GLU;_142_LEU;_143_VAL;_201_THR;_202_HSD;_203_GLN;_204_SER;_205_ASP;_206_VAL;_270_PHE
0.010  41.021  52.103  34.273 _146_ASP;_150_ARG;_184_LYS;_185_VAL;_186_PRO;_187_ILE;_188_LYS;_189_TRP
0.010  25.669  54.944  47.083 _241_ARG;_257_ARG;_258_LYS;_259_CYS;_260_TRP;_261_MET;_262_ILE;_263_ASP;_266_SER;_267_ARG
>9
0.957  49.238  39.078  37.557 _35_VAL;_52_ALA;_54_LYS;_99_MET;_153_LEU;_163_THR;_164_ASP
0.107  51.056  40.669  40.851 _54_LYS;_84_CYS;_99_MET;_153_LEU;_163_THR;_164_ASP;_167_LEU
0.076  47.729  42.837  35.223 _29_SER;_30_GLY;_35_VAL;_54_LYS;_150_ARG;_151_ASN;_163_THR;_164_ASP
0.071  22.710  55.595  44.426 _241_ARG;_257_ARG;_258_LYS;_260_TRP;_261_MET
0.067  60.213  32.552  44.642 _14_ARG;_16_LEU;_40_TRP;_51_VAL;_87_LEU;_88_GLY;_98_ILE
0.042  55.641  35.883  44.494 _52_ALA;_85_ARG;_86_LEU;_87_LEU;_88_GLY;_98_ILE;_99_MET;_100_GLN
0.038  49.493  44.399  38.501 _35_VAL;_54_LYS;_151_ASN;_163_THR;_164_ASP;_167_LEU
0.018  45.970  52.846  39.991 _31_ALA;_32_PHE;_145_ARG;_146_ASP;_168_ALA;_185_VAL;_186_PRO;_200_TYR
0.018  48.932  43.868  43.246 _54_LYS;_144_HSD;_151_ASN;_163_THR;_164_ASP;_165_PHE;_166_GLY;_167_LEU
0.018  39.420  20.053  38.725 _158_GLN;_303_ASP;_304_SER;_306_PHE;_307_TYR;_308_ARG;_311_MET
0.018  31.957  27.669  35.770 _110_TYR;_114_HSD;_117_ASN;_118_ILE;_119_GLY;_122_TYR;_126_TRP;_157_PRO;_297_HSD
0.017  51.291  35.778  44.201 _84_CYS;_85_ARG;_86_LEU;_87_LEU;_98_ILE;_99_MET;_100_GLN;_101_LEU;_102_MET
0.015  42.636  49.716  34.048 _146_ASP;_148_ALA;_150_ARG;_184_LYS;_186_PRO;_189_TRP
0.015  45.063  51.146  46.550 _143_VAL;_144_HSD;_145_ARG;_146_ASP;_165_PHE;_166_GLY;_168_ALA;_169_LYS;_200_TYR;_205_ASP
0.015  51.159  40.395  45.118 _75_MET;_84_CYS;_85_ARG;_86_LEU;_87_LEU;_99_MET;_163_THR;_164_ASP;_165_PHE;_167_LEU
0.014  24.952  53.283  37.179 _224_TYR;_240_GLU;_241_ARG;_242_LEU;_243_PRO;_253_TYR;_257_ARG;_260_TRP
0.014  34.385  24.849  37.572 _110_TYR;_122_TYR;_157_PRO;_158_GLN;_297_HSD;_299_PRO;_307_TYR
0.013  46.303  38.252  34.558 _105_GLY;_106_CYS;_109_ASP;_150_ARG;_153_LEU
0.013  45.080  46.074  34.353 _29_SER;_30_GLY;_31_ALA;_146_ASP;_150_ARG;_151_ASN
0.013  55.865  31.987  43.174 _50_PRO;_51_VAL;_52_ALA;_87_LEU;_98_ILE;_99_MET;_100_GLN;_101_LEU
0.012  38.663  50.747  52.263 _134_MET;_138_GLU;_142_LEU;_143_VAL;_201_THR;_202_HSD;_203_GLN;_204_SER;_205_ASP;_206_VAL;_270_PHE
0.010  25.669  54.947  47.081 _241_ARG;_257_ARG;_258_LYS;_259_CYS;_260_TRP;_261_MET;_262_ILE;_263_ASP;_266_SER;_267_ARG
>10
0.956  49.242  39.077  37.572 _35_VAL;_52_ALA;_54_LYS;_99_MET;_153_LEU;_163_THR;_164_ASP
0.111  51.064  40.672  40.874 _54_LYS;_84_CYS;_99_MET;_153_LEU;_163_THR;_164_ASP;_167_LEU
0.076  47.725  42.834  35.223 _29_SER;_30_GLY;_35_VAL;_54_LYS;_150_ARG;_151_ASN;_163_THR;_164_ASP
0.071  22.708  55.592  44.428 _241_ARG;_257_ARG;_258_LYS;_260_TRP;_261_MET
0.067  60.208  32.545  44.634 _14_ARG;_16_LEU;_40_TRP;_51_VAL;_87_LEU;_88_GLY;_98_ILE
0.042  55.642  35.894  44.484 _52_ALA;_85_ARG;_86_LEU;_87_LEU;_88_GLY;_98_ILE;_99_MET;_100_GLN
0.039  49.509  44.418  38.546 _35_VAL;_54_LYS;_151_ASN;_163_THR;_164_ASP;_167_LEU
0.018  48.937  43.877  43.276 _54_LYS;_144_HSD;_151_ASN;_163_THR;_164_ASP;_165_PHE;_166_GLY;_167_LEU
0.018  45.962  52.873  40.011 _31_ALA;_32_PHE;_145_ARG;_146_ASP;_168_ALA;_185_VAL;_186_PRO;_200_TYR
0.018  31.961  27.667  35.780 _110_TYR;_114_HSD;_117_ASN;_118_ILE;_119_GLY;_122_TYR;_126_TRP;_157_PRO;_297_HSD
0.018  39.427  20.063  38.715 _158_GLN;_303_ASP;_304_SER;_306_PHE;_307_TYR;_308_ARG;_311_MET
0.017  51.291  35.786  44.200 _84_CYS;_85_ARG;_86_LEU;_87_LEU;_98_ILE;_99_MET;_100_GLN;_101_LEU;_102_MET
0.016  42.611  49.746  34.043 _146_ASP;_148_ALA;_150_ARG;_184_LYS;_186_PRO;_189_TRP
0.015  51.169  40.403  45.100 _75_MET;_84_CYS;_85_ARG;_86_LEU;_87_LEU;_99_MET;_163_THR;_164_ASP;_165_PHE;_167_LEU
0.015  45.064  51.135  46.546 _143_VAL;_144_HSD;_145_ARG;_146_ASP;_165_PHE;_166_GLY;_168_ALA;_169_LYS;_200_TYR;_205_ASP
0.014  34.383  24.854  37.572 _110_TYR;_122_TYR;_157_PRO;_158_GLN;_297_HSD;_299_PRO;_307_TYR
0.014  24.953  53.278  37.182 _224_TYR;_240_GLU;_241_ARG;_242_LEU;_243_PRO;_253_TYR;_257_ARG;_260_TRP
0.013  46.296  38.243  34.563 _105_GLY;_106_CYS;_109_ASP;_150_ARG;_153_LEU
0.013  45.060  46.061  34.352 _29_SER;_30_GLY;_31_ALA;_146_ASP;_150_ARG;_151_ASN
0.013  55.881  31.978  43.175 _50_PRO;_51_VAL;_52_ALA;_87_LEU;_98_ILE;_99_MET;_100_GLN;_101_LEU
0.012  38.665  50.753  52.289 _134_MET;_138_GLU;_142_LEU;_143_VAL;_201_THR;_202_HSD;_203_GLN;_204_SER;_205_ASP;_206_VAL;_270_PHE
0.010  25.653  54.957  47.074 _241_ARG;_257_ARG;_258_LYS;_259_CYS;_260_TRP;_261_MET;_262_ILE;_263_ASP;_266_SER;_267_ARG
>11
0.954  49.245  39.079  37.594 _35_VAL;_52_ALA;_54_LYS;_99_MET;_153_LEU;_163_THR;_164_ASP
0.164  51.253  41.372  40.502 _35_VAL;_54_LYS;_99_MET;_163_THR;_164_ASP;_167_LEU
0.099  48.542  36.129  34.936 _27_LEU;_35_VAL;_52_ALA;_101_LEU;_102_MET;_105_GLY;_106_CYS;_153_LEU
0.074  22.714  55.595  44.438 _241_ARG;_257_ARG;_258_LYS;_260_TRP;_261_MET
0.067  60.210  32.562  44.632 _14_ARG;_16_LEU;_40_TRP;_51_VAL;_87_LEU;_88_GLY;_98_ILE
0.059  48.634  45.476  35.810 _29_SER;_30_GLY;_31_ALA;_32_PHE;_33_GLY;_35_VAL;_54_LYS;_146_ASP;_151_ASN;_164_ASP
0.040  55.671  35.969  44.421 _52_ALA;_85_ARG;_86_LEU;_87_LEU;_88_GLY;_98_ILE;_99_MET;_100_GLN
0.035  53.001  39.248  45.075 _75_MET;_84_CYS;_85_ARG;_86_LEU;_87_LEU;_88_GLY;_98_ILE;_99_MET;_100_GLN
0.028  49.087  43.903  43.720 _54_LYS;_75_MET;_144_HSD;_163_THR;_164_ASP;_165_PHE;_166_GLY;_167_LEU
0.020  45.985  52.909  40.120 _31_ALA;_32_PHE;_145_ARG;_146_ASP;_168_ALA;_185_VAL;_186_PRO;_200_TYR
0.019  39.422  20.058  38.700 _158_GLN;_303_ASP;_304_SER;_306_PHE;_307_TYR;_308_ARG;_311_MET
0.018  31.952  27.670  35.822 _110_TYR;_114_HSD;_117_ASN;_118_ILE;_119_GLY;_122_TYR;_126_TRP;_157_PRO;_297_HSD
0.016  42.631  49.690  34.041 _146_ASP;_148_ALA;_150_ARG;_186_PRO;_189_TRP
0.015  44.996  51.088  46.328 _143_VAL;_144_HSD;_145_ARG;_146_ASP;_165_PHE;_166_GLY;_168_ALA;_169_LYS;_200_TYR;_205_ASP
0.014  34.351  24.873  37.566 _110_TYR;_122_TYR;_157_PRO;_158_GLN;_297_HSD;_299_PRO;_307_TYR
0.014  38.658  50.771  52.398 _138_GLU;_142_LEU;_143_VAL;_201_THR;_202_HSD;_203_GLN;_204_SER;_205_ASP;_206_VAL;_270_PHE
0.013  24.918  53.237  37.185 _224_TYR;_240_GLU;_241_ARG;_242_LEU;_243_PRO;_253_TYR;_257_ARG;_260_TRP
0.013  55.883  32.010  43.210 _50_PRO;_51_VAL;_52_ALA;_87_LEU;_98_ILE;_99_MET;_100_GLN;_101_LEU
0.012  23.150  54.733  40.535 _239_GLY;_240_GLU;_241_ARG;_242_LEU;_253_TYR;_257_ARG;_260_TRP
>12
0.954  49.248  39.076  37.596 _35_VAL;_52_ALA;_54_LYS;_99_MET;_153_LEU;_163_THR;_164_ASP
0.162  51.267  41.356  40.538 _35_VAL;_54_LYS;_99_MET;_163_THR;_164_ASP;_167_LEU
0.099  48.540  36.129  34.934 _27_LEU;_35_VAL;_52_ALA;_101_LEU;_102_MET;_105_GLY;_106_CYS;_153_LEU
0.075  22.711  55.592  44.435 _241_ARG;_257_ARG;_258_LYS;_260_TRP;_261_MET
0.068  60.214  32.567  44.637 _14_ARG;_16_LEU;_40_TRP;_51_VAL;_87_LEU;_88_GLY;_98_ILE
0.057  48.626  45.467  35.810 _29_SER;_30_GLY;_31_ALA;_32_PHE;_33_GLY;_35_VAL;_54_LYS;_146_ASP;_151_ASN;_164_ASP
0.040  55.661  35.996  44.429 _52_ALA;_85_ARG;_86_LEU;_87_LEU;_88_GLY;_98_ILE;_99_MET;_100_GLN
0.036  53.005  39.250  45.086 _75_MET;_84_CYS;_85_ARG;_86_LEU;_87_LEU;_88_GLY;_98_ILE;_99_MET;_100_GLN
0.027  49.108  43.896  43.744 _54_LYS;_75_MET;_144_HSD;_163_THR;_164_ASP;_165_PHE;_166_GLY;_167_LEU
0.020  45.971  52.923  40.104 _31_ALA;_32_PHE;_145_ARG;_146_ASP;_168_ALA;_185_VAL;_186_PRO;_200_TYR
0.018  39.430  20.067  38.696 _158_GLN;_303_ASP;_304_SER;_306_PHE;_307_TYR;_308_ARG;_311_MET
0.018  31.954  27.659  35.823 _110_TYR;_114_HSD;_117_ASN;_118_ILE;_119_GLY;_122_TYR;_126_TRP;_157_PRO;_297_HSD
0.016  42.637  49.677  34.041 _146_ASP;_148_ALA;_150_ARG;_186_PRO;_189_TRP
0.015  45.009  51.142  46.352 _143_VAL;_144_HSD;_145_ARG;_146_ASP;_165_PHE;_166_GLY;_168_ALA;_169_LYS;_200_TYR;_205_ASP
0.014  34.356  24.862  37.570 _110_TYR;_122_TYR;_157_PRO;_158_GLN;_297_HSD;_299_PRO;_307_TYR
0.013  38.650  50.765  52.383 _138_GLU;_142_LEU;_143_VAL;_201_THR;_202_HSD;_203_GLN;_204_SER;_205_ASP;_206_VAL;_270_PHE
0.013  24.921  53.233  37.183 _224_TYR;_240_GLU;_241_ARG;_242_LEU;_243_PRO;_253_TYR;_257_ARG;_260_TRP
0.013  55.871  32.006  43.207 _50_PRO;_51_VAL;_52_ALA;_87_LEU;_98_ILE;_99_MET;_100_GLN;_101_LEU
>13
0.955  49.233  39.070  37.578 _35_VAL;_52_ALA;_54_LYS;_99_MET;_153_LEU;_163_THR;_164_ASP
0.158  51.283  41.357  40.544 _35_VAL;_54_LYS;_99_MET;_163_THR;_164_ASP;_167_LEU
0.100  48.552  36.123  34.926 _27_LEU;_35_VAL;_52_ALA;_101_LEU;_102_MET;_105_GLY;_106_CYS;_153_LEU
0.081  22.724  55.606  44.437 _241_ARG;_257_ARG;_258_LYS;_260_TRP;_261_MET
0.069  60.224  32.561  44.638 _14_ARG;_16_LEU;_40_TRP;_51_VAL;_87_LEU;_88_GLY;_98_ILE
0.057  48.644  45.428  35.856 _29_SER;_30_GLY;_31_ALA;_32_PHE;_33_GLY;_35_VAL;_54_LYS;_146_ASP;_151_ASN;_164_ASP
0.040  55.632  35.995  44.432 _52_ALA;_85_ARG;_86_LEU;_87_LEU;_88_GLY;_98_ILE;_99_MET;_100_GLN
0.039  53.036  39.213  45.087 _75_MET;_84_CYS;_85_ARG;_86_LEU;_87_LEU;_88_GLY;_98_ILE;_99_MET;_100_GLN
0.024  49.149  43.807  43.609 _54_LYS;_75_MET;_144_HSD;_163_THR;_164_ASP;_165_PHE;_166_GLY;_167_LEU
0.021  45.947  53.079  40.135 _31_ALA;_32_PHE;_145_ARG;_146_ASP;_168_ALA;_185_VAL;_186_PRO;_200_TYR
0.018  39.434  20.079  38.706 _158_GLN;_303_ASP;_304_SER;_306_PHE;_307_TYR;_308_ARG;_311_MET
0.018  31.935  27.649  35.835 _110_TYR;_114_HSD;_117_ASN;_118_ILE;_119_GLY;_122_TYR;_126_TRP;_157_PRO;_297_HSD
0.016  42.626  49.657  34.026 _146_ASP;_148_ALA;_150_ARG;_186_PRO;_189_TRP
0.015  45.031  51.311  46.332 _143_VAL;_144_HSD;_145_ARG;_146_ASP;_165_PHE;_166_GLY;_168_ALA;_169_LYS;_200_TYR;_205_ASP
0.014  34.339  24.851  37.590 _110_TYR;_122_TYR;_157_PRO;_158_GLN;_297_HSD;_299_PRO;_307_TYR
0.013  24.886  53.240  37.188 _224_TYR;_240_GLU;_241_ARG;_242_LEU;_243_PRO;_253_TYR;_257_ARG;_260_TRP
0.013  38.635  50.771  52.367 _138_GLU;_142_LEU;_143_VAL;_201_THR;_202_HSD;_203_GLN;_204_SER;_205_ASP;_206_VAL;_270_PHE
0.012  55.803  32.018  43.257 _50_PRO;_51_VAL;_52_ALA;_87_LEU;_98_ILE;_99_MET;_100_GLN;_101_LEU
>14
0.955  49.213  39.055  37.582 _35_VAL;_52_ALA;_54_LYS;_99_MET;_153_LEU;_163_THR;_164_ASP
0.160  51.303  41.366  40.588 _35_VAL;_54_LYS;_99_MET;_163_THR;_164_ASP;_167_LEU
0.096  48.548  36.117  34.928 _27_LEU;_35_VAL;_52_ALA;_101_LEU;_102_MET;_103_PRO;_105_GLY;_106_CYS;_153_LEU
0.081  22.722  55.597  44.445 _241_ARG;_257_ARG;_258_LYS;_260_TRP;_261_MET
0.068  60.213  32.538  44.625 _14_ARG;_16_LEU;_40_TRP;_51_VAL;_87_LEU;_88_GLY;_98_ILE
0.046  48.883  45.387  36.089 _29_SER;_30_GLY;_31_ALA;_32_PHE;_33_GLY;_35_VAL;_54_LYS;_146_ASP;_151_ASN;_164_ASP;_167_LEU
0.040  53.050  39.241  45.097 _75_MET;_84_CYS;_85_ARG;_86_LEU;_87_LEU;_88_GLY;_98_ILE;_99_MET;_100_GLN
0.038  55.663  35.974  44.423 _52_ALA;_85_ARG;_86_LEU;_87_LEU;_88_GLY;_98_ILE;_99_MET;_100_GLN
0.026  49.145  43.857  43.665 _54_LYS;_75_MET;_144_HSD;_163_THR;_164_ASP;_165_PHE;_166_GLY;_167_LEU
0.021  45.957  53.091  40.147 _31_ALA;_32_PHE;_145_ARG;_146_ASP;_168_ALA;_185_VAL;_186_PRO;_200_TYR
0.018  39.437  20.085  38.709 _158_GLN;_303_ASP;_304_SER;_306_PHE;_307_TYR;_308_ARG;_311_MET
0.018  45.962  47.957  34.610 _29_SER;_30_GLY;_31_ALA;_146_ASP;_150_ARG;_151_ASN
0.018  31.940  27.646  35.828 _110_TYR;_114_HSD;_117_ASN;_118_ILE;_119_GLY;_122_TYR;_126_TRP;_157_PRO;_297_HSD
0.014  45.040  51.398  46.291 _143_VAL;_144_HSD;_145_ARG;_146_ASP;_165_PHE;_166_GLY;_168_ALA;_169_LYS;_200_TYR;_205_ASP
0.014  34.311  24.870  37.599 _110_TYR;_122_TYR;_157_PRO;_158_GLN;_297_HSD;_299_PRO;_307_TYR
0.013  24.873  53.242  37.199 _224_TYR;_240_GLU;_241_ARG;_242_LEU;_243_PRO;_253_TYR;_257_ARG;_260_TRP
0.013  38.656  50.788  52.390 _138_GLU;_142_LEU;_143_VAL;_201_THR;_202_HSD;_203_GLN;_204_SER;_205_ASP;_206_VAL;_270_PHE
0.012  55.802  32.016  43.268 _50_PRO;_51_VAL;_52_ALA;_87_LEU;_98_ILE;_99_MET;_100_GLN;_101_LEU
0.012  41.025  52.139  34.175 _146_ASP;_150_ARG;_184_LYS;_185_VAL;_186_PRO;_187_ILE;_188_LYS;_189_TRP
>15
0.954  49.216  39.058  37.595 _35_VAL;_52_ALA;_54_LYS;_99_MET;_153_LEU;_163_THR;_164_ASP
0.192  48.795  42.878  36.481 _35_VAL;_54_LYS;_150_ARG;_151_ASN;_163_THR;_164_ASP
0.162  51.296  41.372  40.591 _35_VAL;_54_LYS;_99_MET;_163_THR;_164_ASP;_167_LEU
0.096  48.535  36.117  34.928 _27_LEU;_35_VAL;_52_ALA;_101_LEU;_102_MET;_103_PRO;_105_GLY;_106_CYS;_153_LEU
0.081  22.718  55.599  44.439 _241_ARG;_257_ARG;_258_LYS;_260_TRP;_261_MET
0.068  60.201  32.536  44.633 _14_ARG;_16_LEU;_40_TRP;_51_VAL;_87_LEU;_88_GLY;_98_ILE
0.039  53.046  39.264  45.085 _75_MET;_84_CYS;_85_ARG;_86_LEU;_87_LEU;_88_GLY;_98_ILE;_99_MET;_100_GLN
0.039  55.620  36.046  44.412 _52_ALA;_85_ARG;_86_LEU;_87_LEU;_88_GLY;_98_ILE;_99_MET;_100_GLN
0.027  51.352  43.184  45.109 _75_MET;_84_CYS;_85_ARG;_86_LEU;_99_MET;_163_THR;_164_ASP;_165_PHE;_166_GLY;_167_LEU
0.020  45.963  53.044  40.130 _31_ALA;_32_PHE;_145_ARG;_146_ASP;_168_ALA;_185_VAL;_186_PRO;_200_TYR
0.019  31.933  27.665  35.839 _110_TYR;_114_HSD;_117_ASN;_118_ILE;_119_GLY;_122_TYR;_126_TRP;_157_PRO;_297_HSD
0.018  45.925  48.023  34.594 _29_SER;_30_GLY;_31_ALA;_146_ASP;_150_ARG;_151_ASN
0.018  39.443  20.097  38.691 _158_GLN;_303_ASP;_304_SER;_306_PHE;_307_TYR;_308_ARG;_311_MET
0.016  48.541  46.515  38.130 _30_GLY;_31_ALA;_32_PHE;_54_LYS;_146_ASP;_151_ASN;_164_ASP;_167_LEU
0.014  45.045  51.336  46.340 _143_VAL;_144_HSD;_145_ARG;_146_ASP;_165_PHE;_166_GLY;_168_ALA;_169_LYS;_200_TYR;_205_ASP
0.014  34.312  24.853  37.608 _110_TYR;_122_TYR;_157_PRO;_158_GLN;_297_HSD;_299_PRO;_307_TYR
0.013  24.827  53.226  37.242 _224_TYR;_240_GLU;_241_ARG;_242_LEU;_243_PRO;_253_TYR;_257_ARG;_260_TRP
0.013  38.675  50.794  52.404 _138_GLU;_142_LEU;_143_VAL;_201_THR;_202_HSD;_203_GLN;_204_SER;_205_ASP;_206_VAL;_270_PHE
0.012  55.796  32.011  43.258 _50_PRO;_51_VAL;_52_ALA;_87_LEU;_98_ILE;_99_MET;_100_GLN;_101_LEU
0.011  41.044  52.147  34.178 _146_ASP;_150_ARG;_184_LYS;_185_VAL;_186_PRO;_187_ILE;_188_LYS;_189_TRP
>16
0.953  49.224  39.041  37.610 _35_VAL;_52_ALA;_54_LYS;_99_MET;_153_LEU;_163_THR;_164_ASP
0.170  51.325  41.355  40.699 _35_VAL;_54_LYS;_99_MET;_163_THR;_164_ASP;_167_LEU
0.099  48.525  36.112  34.916 _27_LEU;_35_VAL;_52_ALA;_101_LEU;_102_MET;_103_PRO;_105_GLY;_106_CYS;_153_LEU
0.080  22.717  55.606  44.437 _241_ARG;_257_ARG;_258_LYS;_260_TRP;_261_MET
0.076  60.310  32.140  44.065 _14_ARG;_16_LEU;_40_TRP;_51_VAL;_87_LEU;_98_ILE
0.044  48.872  45.376  36.113 _29_SER;_30_GLY;_31_ALA;_32_PHE;_33_GLY;_35_VAL;_54_LYS;_146_ASP;_151_ASN;_164_ASP;_167_LEU
0.042  52.999  39.369  45.130 _75_MET;_84_CYS;_85_ARG;_86_LEU;_87_LEU;_98_ILE;_99_MET;_100_GLN
0.039  55.598  36.082  44.398 _52_ALA;_85_ARG;_86_LEU;_87_LEU;_88_GLY;_98_ILE;_99_MET;_100_GLN
0.028  51.343  43.186  45.145 _75_MET;_84_CYS;_85_ARG;_86_LEU;_163_THR;_164_ASP;_165_PHE;_166_GLY;_167_LEU
0.020  31.923  27.680  35.851 _110_TYR;_114_HSD;_117_ASN;_118_ILE;_119_GLY;_122_TYR;_126_TRP;_157_PRO;_297_HSD
0.019  45.947  53.074  40.142 _31_ALA;_32_PHE;_145_ARG;_146_ASP;_168_ALA;_185_VAL;_186_PRO;_200_TYR
0.019  39.436  20.065  38.717 _158_GLN;_303_ASP;_304_SER;_306_PHE;_307_TYR;_308_ARG;_311_MET
0.019  45.970  47.978  34.590 _29_SER;_30_GLY;_31_ALA;_146_ASP;_150_ARG;_151_ASN
0.014  34.314  24.860  37.602 _110_TYR;_122_TYR;_157_PRO;_158_GLN;_297_HSD;_299_PRO;_307_TYR
0.014  38.673  50.794  52.424 _138_GLU;_142_LEU;_143_VAL;_201_THR;_202_HSD;_203_GLN;_204_SER;_205_ASP;_206_VAL;_270_PHE
0.013  45.069  51.455  46.362 _143_VAL;_144_HSD;_145_ARG;_146_ASP;_165_PHE;_166_GLY;_168_ALA;_169_LYS;_200_TYR;_205_ASP
0.013  24.816  53.233  37.256 _224_TYR;_240_GLU;_241_ARG;_242_LEU;_243_PRO;_253_TYR;_257_ARG;_260_TRP
0.012  55.807  32.020  43.280 _50_PRO;_51_VAL;_52_ALA;_87_LEU;_98_ILE;_99_MET;_100_GLN;_101_LEU
0.011  41.021  52.123  34.151 _146_ASP;_150_ARG;_184_LYS;_185_VAL;_186_PRO;_187_ILE;_188_LYS;_189_TRP
0.010  18.982  51.971  40.150 _250_ILE;_253_TYR;_254_MET;_257_ARG
>17
0.953  49.229  39.032  37.607 _35_VAL;_52_ALA;_99_MET;_100_GLN;_153_LEU;_163_THR;_164_ASP
0.194  48.796  42.866  36.475 _35_VAL;_54_LYS;_150_ARG;_151_ASN;_163_THR;_164_ASP
0.169  51.330  41.352  40.726 _35_VAL;_54_LYS;_99_MET;_163_THR;_164_ASP;_167_LEU
0.099  48.519  36.117  34.913 _27_LEU;_35_VAL;_52_ALA;_101_LEU;_102_MET;_105_GLY;_106_CYS;_153_LEU
0.079  22.710  55.600  44.440 _241_ARG;_257_ARG;_258_LYS;_260_TRP;_261_MET
0.073  60.304  32.141  44.054 _14_ARG;_16_LEU;_40_TRP;_51_VAL;_87_LEU;_98_ILE
0.042  52.984  39.362  45.106 _75_MET;_84_CYS;_85_ARG;_86_LEU;_87_LEU;_98_ILE;_99_MET;_100_GLN
0.039  55.553  36.123  44.397 _52_ALA;_85_ARG;_86_LEU;_87_LEU;_88_GLY;_98_ILE;_99_MET;_100_GLN
0.028  51.316  43.221  45.172 _75_MET;_84_CYS;_85_ARG;_86_LEU;_163_THR;_164_ASP;_165_PHE;_166_GLY;_167_LEU
0.020  31.920  27.685  35.853 _110_TYR;_114_HSD;_117_ASN;_118_ILE;_119_GLY;_122_TYR;_126_TRP;_157_PRO;_297_HSD
0.019  39.434  20.049  38.717 _158_GLN;_303_ASP;_304_SER;_306_PHE;_307_TYR;_308_ARG;_311_MET
0.019  45.948  53.092  40.154 _31_ALA;_32_PHE;_145_ARG;_146_ASP;_168_ALA;_185_VAL;_186_PRO;_200_TYR
0.018  45.937  47.994  34.564 _29_SER;_30_GLY;_31_ALA;_146_ASP;_150_ARG;_151_ASN
0.016  48.534  46.548  38.184 _30_GLY;_31_ALA;_32_PHE;_54_LYS;_146_ASP;_151_ASN;_164_ASP;_167_LEU
0.014  34.308  24.849  37.607 _110_TYR;_122_TYR;_157_PRO;_158_GLN;_297_HSD;_299_PRO;_307_TYR
0.013  45.055  51.440  46.365 _143_VAL;_144_HSD;_145_ARG;_146_ASP;_165_PHE;_166_GLY;_168_ALA;_169_LYS;_200_TYR;_205_ASP
0.013  24.776  53.240  37.289 _224_TYR;_240_GLU;_241_ARG;_242_LEU;_243_PRO;_253_TYR;_257_ARG;_260_TRP
0.013  38.658  50.806  52.401 _138_GLU;_142_LEU;_143_VAL;_201_THR;_202_HSD;_203_GLN;_204_SER;_205_ASP;_206_VAL;_270_PHE
0.012  55.240  32.341  43.048 _50_PRO;_51_VAL;_52_ALA;_87_LEU;_98_ILE;_99_MET;_100_GLN;_101_LEU
0.011  41.013  52.121  34.142 _146_ASP;_150_ARG;_184_LYS;_185_VAL;_186_PRO;_187_ILE;_188_LYS;_189_TRP
>18
0.953  49.250  39.052  37.675 _35_VAL;_52_ALA;_54_LYS;_99_MET;_100_GLN;_153_LEU;_163_THR;_164_ASP
0.182  51.350  41.348  40.814 _35_VAL;_54_LYS;_99_MET;_163_THR;_164_ASP;_167_LEU
0.097  48.503  36.112  34.899 _27_LEU;_35_VAL;_52_ALA;_101_LEU;_102_MET;_103_PRO;_105_GLY;_106_CYS;_153_LEU
0.079  22.697  55.586  44.446 _241_ARG;_257_ARG;_258_LYS;_260_TRP;_261_MET
0.076  60.311  32.168  44.061 _14_ARG;_16_LEU;_40_TRP;_51_VAL;_87_LEU;_98_ILE
0.045  48.659  42.046  34.270 _27_LEU;_28_GLY;_29_SER;_30_GLY;_35_VAL;_54_LYS;_150_ARG;_151_ASN;_164_ASP
0.045  52.974  39.457  45.121 _75_MET;_84_CYS;_85_ARG;_86_LEU;_87_LEU;_98_ILE;_99_MET;_100_GLN
0.038  55.535  36.170  44.380 _52_ALA;_85_ARG;_86_LEU;_87_LEU;_88_GLY;_97_LEU;_98_ILE;_99_MET;_100_GLN
0.030  51.338  43.204  45.153 _75_MET;_84_CYS;_85_ARG;_86_LEU;_163_THR;_164_ASP;_165_PHE;_166_GLY;_167_LEU
0.020  31.896  27.658  35.873 _110_TYR;_114_HSD;_117_ASN;_118_ILE;_119_GLY;_122_TYR;_126_TRP;_157_PRO;_297_HSD
0.020  39.450  20.035  38.711 _158_GLN;_303_ASP;_304_SER;_306_PHE;_307_TYR;_308_ARG;_311_MET
0.018  45.916  48.015  34.553 _29_SER;_30_GLY;_31_ALA;_146_ASP;_150_ARG;_151_ASN
0.018  45.931  53.148  40.217 _31_ALA;_32_PHE;_145_ARG;_146_ASP;_168_ALA;_185_VAL;_186_PRO;_200_TYR
0.016  48.541  46.516  38.229 _30_GLY;_31_ALA;_32_PHE;_54_LYS;_146_ASP;_151_ASN;_164_ASP;_167_LEU
0.014  34.292  24.881  37.599 _110_TYR;_122_TYR;_157_PRO;_158_GLN;_297_HSD;_299_PRO;_307_TYR
0.014  45.062  51.430  46.405 _143_VAL;_144_HSD;_145_ARG;_146_ASP;_165_PHE;_166_GLY;_168_ALA;_169_LYS;_200_TYR;_205_ASP
0.013  38.651  50.807  52.415 _138_GLU;_142_LEU;_143_VAL;_201_THR;_202_HSD;_203_GLN;_204_SER;_205_ASP;_206_VAL;_270_PHE
0.013  24.821  53.233  37.208 _224_TYR;_240_GLU;_241_ARG;_242_LEU;_243_PRO;_253_TYR;_257_ARG;_260_TRP
0.012  55.258  32.328  43.059 _50_PRO;_51_VAL;_52_ALA;_87_LEU;_98_ILE;_99_MET;_100_GLN;_101_LEU
0.010  40.956  52.099  34.108 _146_ASP;_150_ARG;_184_LYS;_185_VAL;_186_PRO;_187_ILE;_188_LYS;_189_TRP
>19
0.955  49.237  39.061  37.668 _35_VAL;_52_ALA;_54_LYS;_99_MET;_100_GLN;_153_LEU;_163_THR;_164_ASP
0.184  51.340  41.360  40.822 _35_VAL;_54_LYS;_99_MET;_163_THR;_164_ASP;_167_LEU
0.095  48.507  36.104  34.897 _27_LEU;_35_VAL;_52_ALA;_101_LEU;_102_MET;_103_PRO;_105_GLY;_106_CYS;_153_LEU
0.075  22.705  55.599  44.437 _241_ARG;_257_ARG;_258_LYS;_260_TRP;_261_MET
0.074  60.305  32.166  44.073 _14_ARG;_16_LEU;_40_TRP;_51_VAL;_87_LEU;_98_ILE
0.046  48.847  45.416  36.138 _29_SER;_30_GLY;_31_ALA;_32_PHE;_33_GLY;_35_VAL;_54_LYS;_146_ASP;_151_ASN;_164_ASP;_167_LEU
0.044  52.966  39.464  45.112 _75_MET;_84_CYS;_85_ARG;_86_LEU;_87_LEU;_98_ILE;_99_MET;_100_GLN
0.039  55.520  36.188  44.388 _52_ALA;_85_ARG;_86_LEU;_87_LEU;_88_GLY;_97_LEU;_98_ILE;_99_MET;_100_GLN
0.030  51.339  43.208  45.129 _75_MET;_84_CYS;_85_ARG;_86_LEU;_163_THR;_164_ASP;_165_PHE;_166_GLY;_167_LEU
0.021  31.876  27.653  35.893 _110_TYR;_114_HSD;_117_ASN;_118_ILE;_119_GLY;_122_TYR;_126_TRP;_157_PRO;_297_HSD
0.019  39.445  20.035  38.723 _158_GLN;_303_ASP;_304_SER;_306_PHE;_307_TYR;_308_ARG;_311_MET
0.019  45.932  48.031  34.574 _29_SER;_30_GLY;_31_ALA;_146_ASP;_150_ARG;_151_ASN
0.017  45.905  53.145  40.271 _31_ALA;_32_PHE;_145_ARG;_146_ASP;_168_ALA;_185_VAL;_186_PRO;_200_TYR
0.014  34.292  24.876  37.603 _110_TYR;_122_TYR;_157_PRO;_158_GLN;_297_HSD;_299_PRO;_307_TYR
0.014  45.012  51.338  46.361 _143_VAL;_144_HSD;_145_ARG;_146_ASP;_165_PHE;_166_GLY;_168_ALA;_169_LYS;_200_TYR;_205_ASP
0.014  38.664  50.810  52.431 _138_GLU;_142_LEU;_143_VAL;_201_THR;_202_HSD;_203_GLN;_204_SER;_205_ASP;_206_VAL;_270_PHE
0.013  24.833  53.235  37.205 _224_TYR;_240_GLU;_241_ARG;_242_LEU;_243_PRO;_253_TYR;_257_ARG;_260_TRP
0.012  55.241  32.336  43.053 _50_PRO;_51_VAL;_52_ALA;_87_LEU;_98_ILE;_99_MET;_100_GLN;_101_LEU
>20
0.955  49.217  39.028  37.646 _35_VAL;_52_ALA;_99_MET;_100_GLN;_153_LEU;_163_THR;_164_ASP
0.189  51.342  41.377  40.870 _35_VAL;_54_LYS;_99_MET;_163_THR;_164_ASP;_167_LEU
0.095  48.500  36.108  34.897 _27_LEU;_35_VAL;_52_ALA;_101_LEU;_102_MET;_103_PRO;_105_GLY;_106_CYS;_153_LEU
0.074  22.704  55.598  44.438 _241_ARG;_257_ARG;_258_LYS;_260_TRP;_261_MET
0.074  60.313  32.156  44.090 _14_ARG;_16_LEU;_40_TRP;_51_VAL;_87_LEU;_98_ILE
0.048  48.830  45.403  36.103 _29_SER;_30_GLY;_31_ALA;_32_PHE;_33_GLY;_35_VAL;_54_LYS;_146_ASP;_151_ASN;_164_ASP;_167_LEU
0.046  52.961  39.503  45.125 _75_MET;_84_CYS;_85_ARG;_86_LEU;_87_LEU;_98_ILE;_99_MET
0.038  55.584  36.114  44.408 _52_ALA;_85_ARG;_86_LEU;_87_LEU;_88_GLY;_98_ILE;_99_MET;_100_GLN
0.031  51.347  43.209  45.135 _75_MET;_84_CYS;_85_ARG;_86_LEU;_163_THR;_164_ASP;_165_PHE;_166_GLY;_167_LEU
0.023  31.869  27.657  35.910 _110_TYR;_117_ASN;_118_ILE;_119_GLY;_122_TYR;_126_TRP;_157_PRO;_297_HSD
0.020  39.405  19.993  38.771 _158_GLN;_303_ASP;_304_SER;_306_PHE;_307_TYR;_308_ARG;_311_MET
0.018  45.913  48.006  34.533 _29_SER;_30_GLY;_31_ALA;_146_ASP;_150_ARG;_151_ASN
0.017  45.895  53.211  40.345 _31_ALA;_32_PHE;_145_ARG;_146_ASP;_168_ALA;_185_VAL;_186_PRO;_200_TYR
0.014  45.050  51.322  46.407 _143_VAL;_144_HSD;_145_ARG;_146_ASP;_165_PHE;_166_GLY;_168_ALA;_169_LYS;_200_TYR;_205_ASP
0.014  38.675  50.809  52.449 _138_GLU;_142_LEU;_143_VAL;_201_THR;_202_HSD;_203_GLN;_204_SER;_205_ASP;_206_VAL;_270_PHE
0.014  34.296  24.877  37.614 _110_TYR;_122_TYR;_157_PRO;_158_GLN;_297_HSD;_299_PRO;_307_TYR
0.013  24.807  53.232  37.213 _224_TYR;_240_GLU;_241_ARG;_242_LEU;_243_PRO;_253_TYR;_257_ARG;_260_TRP
0.012  55.222  32.339  43.059 _50_PRO;_51_VAL;_52_ALA;_87_LEU;_98_ILE;_99_MET;_100_GLN;_101_LEU
>21
0.955  49.230  39.049  37.651 _35_VAL;_52_ALA;_54_LYS;_99_MET;_100_GLN;_153_LEU;_163_THR;_164_ASP
0.190  51.346  41.373  40.863 _35_VAL;_54_LYS;_99_MET;_163_THR;_164_ASP;_167_LEU
0.095  48.503  36.107  34.891 _27_LEU;_35_VAL;_52_ALA;_101_LEU;_102_MET;_105_GLY;_106_CYS;_153_LEU
0.075  22.709  55.608  44.435 _241_ARG;_257_ARG;_258_LYS;_260_TRP;_261_MET
0.073  60.315  32.153  44.087 _14_ARG;_16_LEU;_40_TRP;_51_VAL;_87_LEU;_98_ILE
0.049  48.834  45.414  36.094 _29_SER;_30_GLY;_31_ALA;_32_PHE;_33_GLY;_35_VAL;_54_LYS;_146_ASP;_151_ASN;_164_ASP;_167_LEU
0.045  52.976  39.498  45.117 _75_MET;_84_CYS;_85_ARG;_86_LEU;_87_LEU;_98_ILE;_99_MET;_100_GLN
0.038  55.581  36.123  44.407 _52_ALA;_85_ARG;_86_LEU;_87_LEU;_88_GLY;_98_ILE;_99_MET;_100_GLN
0.031  51.348  43.211  45.136 _75_MET;_84_CYS;_85_ARG;_86_LEU;_163_THR;_164_ASP;_165_PHE;_166_GLY;_167_LEU
0.022  31.860  27.647  35.926 _110_TYR;_117_ASN;_118_ILE;_119_GLY;_122_TYR;_126_TRP;_157_PRO;_297_HSD
0.019  39.424  19.983  38.777 _158_GLN;_303_ASP;_304_SER;_306_PHE;_307_TYR;_308_ARG;_311_MET
0.018  45.915  47.983  34.533 _29_SER;_30_GLY;_31_ALA;_146_ASP;_150_ARG;_151_ASN
0.017  45.887  53.188  40.331 _31_ALA;_32_PHE;_145_ARG;_146_ASP;_168_ALA;_185_VAL;_186_PRO;_200_TYR
0.014  44.992  51.325  46.355 _143_VAL;_144_HSD;_145_ARG;_146_ASP;_165_PHE;_166_GLY;_168_ALA;_169_LYS;_200_TYR;_205_ASP
0.014  38.682  50.810  52.443 _138_GLU;_142_LEU;_143_VAL;_201_THR;_202_HSD;_203_GLN;_204_SER;_205_ASP;_206_VAL;_270_PHE
0.014  34.290  24.891  37.605 _110_TYR;_122_TYR;_157_PRO;_158_GLN;_297_HSD;_299_PRO;_307_TYR
0.013  24.794  53.239  37.219 _224_TYR;_240_GLU;_241_ARG;_242_LEU;_243_PRO;_253_TYR;_257_ARG;_260_TRP
0.012  55.223  32.344  43.067 _50_PRO;_51_VAL;_52_ALA;_87_LEU;_98_ILE;_99_MET;_100_GLN;_101_LEU
>22
0.955  49.225  39.042  37.656 _35_VAL;_52_ALA;_54_LYS;_99_MET;_100_GLN;_153_LEU;_163_THR;_164_ASP
0.187  51.355  41.364  40.863 _35_VAL;_54_LYS;_99_MET;_163_THR;_164_ASP;_167_LEU
0.095  48.498  36.109  34.891 _27_LEU;_35_VAL;_52_ALA;_101_LEU;_102_MET;_105_GLY;_106_CYS;_153_LEU
0.074  22.706  55.622  44.413 _239_GLY;_241_ARG;_257_ARG;_258_LYS;_260_TRP;_261_MET
0.070  60.325  32.141  44.094 _14_ARG;_16_LEU;_40_TRP;_51_VAL;_87_LEU;_98_ILE
0.049  48.833  45.414  36.094 _29_SER;_30_GLY;_31_ALA;_32_PHE;_33_GLY;_35_VAL;_54_LYS;_146_ASP;_151_ASN;_164_ASP;_167_LEU
0.045  52.973  39.506  45.120 _75_MET;_84_CYS;_85_ARG;_86_LEU;_87_LEU;_98_ILE;_99_MET
0.038  55.589  36.128  44.402 _52_ALA;_85_ARG;_86_LEU;_87_LEU;_88_GLY;_98_ILE;_99_MET;_100_GLN
0.031  51.347  43.217  45.133 _75_MET;_84_CYS;_85_ARG;_86_LEU;_163_THR;_164_ASP;_165_PHE;_166_GLY;_167_LEU
0.023  31.842  27.642  35.949 _110_TYR;_117_ASN;_118_ILE;_119_GLY;_122_TYR;_126_TRP;_157_PRO;_297_HSD
0.019  39.428  19.976  38.774 _158_GLN;_303_ASP;_304_SER;_306_PHE;_307_TYR;_308_ARG;_311_MET
0.018  45.907  48.012  34.531 _29_SER;_30_GLY;_31_ALA;_146_ASP;_150_ARG;_151_ASN
0.017  45.885  53.183  40.334 _31_ALA;_32_PHE;_145_ARG;_146_ASP;_168_ALA;_185_VAL;_186_PRO;_200_TYR
0.014  44.997  51.322  46.378 _143_VAL;_144_HSD;_145_ARG;_146_ASP;_165_PHE;_166_GLY;_168_ALA;_169_LYS;_200_TYR;_205_ASP
0.014  38.685  50.812  52.450 _138_GLU;_142_LEU;_143_VAL;_201_THR;_202_HSD;_203_GLN;_204_SER;_205_ASP;_206_VAL;_270_PHE
0.014  34.296  24.890  37.603 _110_TYR;_122_TYR;_157_PRO;_158_GLN;_297_HSD;_299_PRO;_307_TYR
0.013  24.817  53.238  37.177 _224_TYR;_240_GLU;_241_ARG;_242_LEU;_243_PRO;_253_TYR;_257_ARG;_260_TRP
0.012  55.225  32.340  43.054 _50_PRO;_51_VAL;_52_ALA;_87_LEU;_98_ILE;_99_MET;_100_GLN;_101_LEU
>23
0.953  49.192  39.025  37.620 _35_VAL;_52_ALA;_99_MET;_153_LEU;_163_THR;_164_ASP
0.187  51.353  41.382  40.857 _35_VAL;_54_LYS;_99_MET;_163_THR;_164_ASP;_167_LEU
0.094  48.481  36.107  34.872 _27_LEU;_35_VAL;_52_ALA;_101_LEU;_102_MET;_105_GLY;_106_CYS;_153_LEU
0.072  22.707  55.637  44.408 _239_GLY;_241_ARG;_257_ARG;_258_LYS;_260_TRP;_261_MET
0.069  60.328  32.140  44.081 _14_ARG;_16_LEU;_40_TRP;_51_VAL;_87_LEU;_98_ILE
0.046  53.032  39.490  45.142 _75_MET;_84_CYS;_85_ARG;_86_LEU;_87_LEU;_98_ILE;_99_MET;_100_GLN
0.046  48.836  45.423  36.153 _29_SER;_30_GLY;_31_ALA;_32_PHE;_33_GLY;_35_VAL;_54_LYS;_146_ASP;_151_ASN;_164_ASP;_167_LEU
0.039  55.580  36.154  44.416 _52_ALA;_85_ARG;_86_LEU;_87_LEU;_88_GLY;_98_ILE;_99_MET;_100_GLN
0.031  51.362  43.219  45.124 _75_MET;_84_CYS;_85_ARG;_86_LEU;_163_THR;_164_ASP;_165_PHE;_166_GLY;_167_LEU
0.022  31.846  27.625  35.924 _110_TYR;_117_ASN;_118_ILE;_119_GLY;_122_TYR;_126_TRP;_157_PRO;_297_HSD
0.019  39.417  19.962  38.799 _158_GLN;_303_ASP;_304_SER;_306_PHE;_307_TYR;_308_ARG;_311_MET
0.018  45.884  47.994  34.535 _29_SER;_30_GLY;_31_ALA;_146_ASP;_150_ARG;_151_ASN
0.017  45.857  53.163  40.305 _31_ALA;_32_PHE;_145_ARG;_146_ASP;_168_ALA;_185_VAL;_186_PRO;_200_TYR
0.014  44.972  51.320  46.351 _143_VAL;_144_HSD;_145_ARG;_146_ASP;_165_PHE;_166_GLY;_168_ALA;_169_LYS;_200_TYR;_205_ASP
0.014  38.680  50.812  52.427 _138_GLU;_142_LEU;_143_VAL;_201_THR;_202_HSD;_203_GLN;_204_SER;_205_ASP;_206_VAL;_270_PHE
0.014  34.305  24.896  37.597 _110_TYR;_122_TYR;_157_PRO;_158_GLN;_297_HSD;_299_PRO;_307_TYR
0.013  24.812  53.232  37.185 _224_TYR;_240_GLU;_241_ARG;_242_LEU;_243_PRO;_253_TYR;_257_ARG;_260_TRP
0.012  55.218  32.345  43.066 _50_PRO;_51_VAL;_52_ALA;_87_LEU;_98_ILE;_99_MET;_100_GLN;_101_LEU
0.010  25.666  54.943  47.075 _241_ARG;_257_ARG;_258_LYS;_259_CYS;_260_TRP;_261_MET;_262_ILE;_263_ASP;_266_SER;_267_ARG
0.010  18.909  51.973  40.246 _250_ILE;_253_TYR;_254_MET;_257_ARG
>24
0.954  49.185  39.022  37.612 _35_VAL;_52_ALA;_99_MET;_153_LEU;_163_THR;_164_ASP
0.188  51.353  41.385  40.864 _35_VAL;_54_LYS;_99_MET;_163_THR;_164_ASP;_167_LEU
0.095  48.484  36.107  34.870 _27_LEU;_35_VAL;_52_ALA;_101_LEU;_102_MET;_105_GLY;_106_CYS;_153_LEU
0.072  22.710  55.638  44.412 _239_GLY;_241_ARG;_257_ARG;_258_LYS;_260_TRP;_261_MET
0.068  60.667  33.031  44.694 _14_ARG;_16_LEU;_40_TRP;_51_VAL;_87_LEU;_88_GLY;_98_ILE
0.047  48.838  45.431  36.153 _29_SER;_30_GLY;_31_ALA;_32_PHE;_33_GLY;_35_VAL;_54_LYS;_146_ASP;_151_ASN;_164_ASP;_167_LEU
0.046  53.027  39.497  45.138 _75_MET;_84_CYS;_85_ARG;_86_LEU;_87_LEU;_98_ILE;_99_MET
0.040  55.604  36.123  44.434 _52_ALA;_85_ARG;_86_LEU;_87_LEU;_88_GLY;_98_ILE;_99_MET;_100_GLN
0.031  51.367  43.218  45.121 _75_MET;_84_CYS;_85_ARG;_86_LEU;_163_THR;_164_ASP;_165_PHE;_166_GLY;_167_LEU
0.022  31.844  27.624  35.927 _110_TYR;_117_ASN;_118_ILE;_119_GLY;_122_TYR;_126_TRP;_157_PRO;_297_HSD
0.019  39.422  19.963  38.798 _158_GLN;_303_ASP;_304_SER;_306_PHE;_307_TYR;_308_ARG;_311_MET
0.018  45.881  48.022  34.543 _29_SER;_30_GLY;_31_ALA;_146_ASP;_150_ARG;_151_ASN
0.016  45.862  53.138  40.308 _31_ALA;_32_PHE;_145_ARG;_146_ASP;_168_ALA;_185_VAL;_186_PRO;_200_TYR
0.014  58.968  31.870  41.193 _39_LEU;_40_TRP;_49_ILE;_50_PRO;_51_VAL;_52_ALA;_87_LEU;_98_ILE;_99_MET
0.014  34.292  24.877  37.613 _110_TYR;_122_TYR;_157_PRO;_158_GLN;_297_HSD;_299_PRO;_307_TYR
0.014  38.675  50.814  52.415 _138_GLU;_142_LEU;_143_VAL;_201_THR;_202_HSD;_203_GLN;_204_SER;_205_ASP;_206_VAL;_270_PHE
0.014  44.959  51.321  46.372 _143_VAL;_144_HSD;_145_ARG;_146_ASP;_165_PHE;_166_GLY;_168_ALA;_169_LYS;_200_TYR;_205_ASP
0.013  24.821  53.240  37.164 _224_TYR;_240_GLU;_241_ARG;_242_LEU;_243_PRO;_253_TYR;_257_ARG;_260_TRP
0.012  55.222  32.334  43.067 _50_PRO;_51_VAL;_52_ALA;_87_LEU;_98_ILE;_99_MET;_100_GLN;_101_LEU
0.010  25.666  54.943  47.075 _241_ARG;_257_ARG;_258_LYS;_259_CYS;_260_TRP;_261_MET;_262_ILE;_263_ASP;_266_SER;_267_ARG
0.010  18.910  51.974  40.244 _250_ILE;_253_TYR;_254_MET;_257_ARG
>25
0.953  49.176  39.008  37.610 _35_VAL;_52_ALA;_99_MET;_153_LEU;_163_THR;_164_ASP
0.192  51.348  41.391  40.907 _35_VAL;_54_LYS;_99_MET;_163_THR;_164_ASP;_167_LEU
0.095  48.485  36.103  34.864 _27_LEU;_35_VAL;_52_ALA;_101_LEU;_102_MET;_105_GLY;_106_CYS;_153_LEU
0.072  22.704  55.633  44.408 _239_GLY;_241_ARG;_257_ARG;_258_LYS;_260_TRP;_261_MET
0.068  60.659  33.040  44.680 _14_ARG;_16_LEU;_40_TRP;_51_VAL;_87_LEU;_88_GLY;_98_ILE
0.047  53.008  39.553  45.150 _75_MET;_84_CYS;_85_ARG;_86_LEU;_87_LEU;_98_ILE;_99_MET
0.045  48.867  45.426  36.172 _29_SER;_30_GLY;_31_ALA;_32_PHE;_33_GLY;_35_VAL;_54_LYS;_146_ASP;_151_ASN;_164_ASP;_167_LEU
0.039  55.599  36.133  44.418 _52_ALA;_85_ARG;_86_LEU;_87_LEU;_88_GLY;_98_ILE;_99_MET;_100_GLN
0.032  51.375  43.213  45.117 _75_MET;_84_CYS;_85_ARG;_86_LEU;_163_THR;_164_ASP;_165_PHE;_166_GLY;_167_LEU
0.023  31.811  27.621  35.937 _110_TYR;_117_ASN;_118_ILE;_119_GLY;_122_TYR;_126_TRP;_157_PRO;_297_HSD
0.019  39.408  19.953  38.811 _158_GLN;_303_ASP;_304_SER;_306_PHE;_307_TYR;_308_ARG;_311_MET
0.018  45.871  48.026  34.525 _29_SER;_30_GLY;_31_ALA;_146_ASP;_150_ARG;_151_ASN
0.016  45.871  53.126  40.315 _31_ALA;_32_PHE;_145_ARG;_146_ASP;_168_ALA;_185_VAL;_186_PRO;_200_TYR
0.014  34.308  24.869  37.610 _110_TYR;_122_TYR;_157_PRO;_158_GLN;_297_HSD;_299_PRO;_307_TYR
0.014  58.972  31.865  41.193 _39_LEU;_40_TRP;_49_ILE;_50_PRO;_51_VAL;_52_ALA;_87_LEU;_98_ILE;_99_MET
0.014  38.675  50.804  52.410 _138_GLU;_142_LEU;_143_VAL;_201_THR;_202_HSD;_203_GLN;_204_SER;_205_ASP;_206_VAL;_270_PHE
0.014  44.975  51.295  46.378 _143_VAL;_144_HSD;_145_ARG;_146_ASP;_165_PHE;_166_GLY;_168_ALA;_169_LYS;_200_TYR;_205_ASP
0.013  24.802  53.236  37.165 _224_TYR;_240_GLU;_241_ARG;_242_LEU;_243_PRO;_253_TYR;_257_ARG;_260_TRP
0.012  55.216  32.341  43.087 _50_PRO;_51_VAL;_52_ALA;_87_LEU;_98_ILE;_99_MET;_100_GLN;_101_LEU
0.011  25.670  54.953  47.057 _241_ARG;_257_ARG;_258_LYS;_259_CYS;_260_TRP;_261_MET;_262_ILE;_263_ASP;_266_SER;_267_ARG
>26
0.953  49.181  39.006  37.612 _35_VAL;_52_ALA;_99_MET;_153_LEU;_163_THR;_164_ASP
0.189  51.342  41.401  40.878 _35_VAL;_54_LYS;_99_MET;_163_THR;_164_ASP;_167_LEU
0.092  48.490  36.095  34.854 _27_LEU;_35_VAL;_52_ALA;_101_LEU;_102_MET;_103_PRO;_105_GLY;_106_CYS;_153_LEU
0.075  22.702  55.626  44.426 _239_GLY;_241_ARG;_257_ARG;_258_LYS;_260_TRP;_261_MET
0.066  60.647  33.035  44.683 _14_ARG;_16_LEU;_40_TRP;_51_VAL;_87_LEU;_88_GLY;_98_ILE
0.046  53.014  39.519  45.146 _75_MET;_84_CYS;_85_ARG;_86_LEU;_87_LEU;_98_ILE;_99_MET
0.042  48.867  45.431  36.210 _29_SER;_30_GLY;_31_ALA;_32_PHE;_33_GLY;_35_VAL;_54_LYS;_146_ASP;_151_ASN;_164_ASP;_167_LEU
0.040  55.600  36.138  44.419 _52_ALA;_85_ARG;_86_LEU;_87_LEU;_88_GLY;_98_ILE;_99_MET;_100_GLN
0.033  51.386  43.236  45.141 _75_MET;_84_CYS;_85_ARG;_86_LEU;_163_THR;_164_ASP;_165_PHE;_166_GLY;_167_LEU
0.022  31.812  27.609  35.950 _110_TYR;_117_ASN;_118_ILE;_119_GLY;_122_TYR;_126_TRP;_157_PRO;_297_HSD
0.019  39.401  19.944  38.812 _158_GLN;_303_ASP;_304_SER;_306_PHE;_307_TYR;_308_ARG;_311_MET
0.019  45.864  48.034  34.514 _29_SER;_30_GLY;_31_ALA;_146_ASP;_150_ARG;_151_ASN
0.015  45.848  53.041  40.201 _31_ALA;_32_PHE;_145_ARG;_146_ASP;_168_ALA;_185_VAL;_186_PRO;_200_TYR
0.014  34.303  24.874  37.614 _110_TYR;_122_TYR;_157_PRO;_158_GLN;_297_HSD;_299_PRO;_307_TYR
0.014  58.958  31.866  41.191 _39_LEU;_40_TRP;_49_ILE;_50_PRO;_51_VAL;_52_ALA;_87_LEU;_98_ILE;_99_MET
0.014  38.670  50.802  52.436 _138_GLU;_142_LEU;_143_VAL;_201_THR;_202_HSD;_203_GLN;_204_SER;_205_ASP;_206_VAL;_270_PHE
0.013  24.780  53.228  37.172 _224_TYR;_240_GLU;_241_ARG;_242_LEU;_243_PRO;_253_TYR;_257_ARG;_260_TRP
0.013  44.968  51.303  46.474 _143_VAL;_144_HSD;_145_ARG;_146_ASP;_165_PHE;_166_GLY;_168_ALA;_169_LYS;_200_TYR;_205_ASP
0.012  55.228  32.335  43.085 _50_PRO;_51_VAL;_52_ALA;_87_LEU;_98_ILE;_99_MET;_100_GLN;_101_LEU
0.011  25.674  54.955  47.064 _241_ARG;_257_ARG;_258_LYS;_259_CYS;_260_TRP;_261_MET;_262_ILE;_263_ASP;_266_SER;_267_ARG
>27
0.953  49.181  39.003  37.608 _35_VAL;_52_ALA;_99_MET;_153_LEU;_163_THR;_164_ASP
0.195  51.349  41.413  40.921 _35_VAL;_54_LYS;_99_MET;_163_THR;_164_ASP;_167_LEU
0.088  48.493  36.089  34.849 _27_LEU;_35_VAL;_52_ALA;_101_LEU;_102_MET;_103_PRO;_105_GLY;_106_CYS;_153_LEU
0.075  22.698  55.622  44.431 _239_GLY;_241_ARG;_257_ARG;_258_LYS;_260_TRP;_261_MET
0.068  60.652  33.043  44.683 _14_ARG;_16_LEU;_40_TRP;_51_VAL;_87_LEU;_88_GLY;_98_ILE
0.047  53.018  39.591  45.162 _75_MET;_84_CYS;_85_ARG;_86_LEU;_87_LEU;_98_ILE;_99_MET
0.042  48.861  45.433  36.204 _29_SER;_30_GLY;_31_ALA;_32_PHE;_33_GLY;_35_VAL;_54_LYS;_146_ASP;_151_ASN;_164_ASP;_167_LEU
0.039  55.603  36.131  44.420 _52_ALA;_85_ARG;_86_LEU;_87_LEU;_88_GLY;_98_ILE;_99_MET;_100_GLN
0.030  49.429  43.795  43.946 _75_MET;_84_CYS;_144_HSD;_163_THR;_164_ASP;_165_PHE;_166_GLY;_167_LEU
0.022  31.798  27.606  35.955 _110_TYR;_117_ASN;_118_ILE;_119_GLY;_122_TYR;_126_TRP;_157_PRO;_297_HSD
0.019  39.396  19.949  38.813 _158_GLN;_303_ASP;_304_SER;_306_PHE;_307_TYR;_308_ARG;_311_MET
0.019  45.863  48.030  34.502 _29_SER;_30_GLY;_31_ALA;_146_ASP;_150_ARG;_151_ASN
0.015  45.868  53.002  40.178 _31_ALA;_32_PHE;_145_ARG;_146_ASP;_168_ALA;_185_VAL;_186_PRO;_200_TYR
0.014  58.947  31.865  41.184 _39_LEU;_40_TRP;_49_ILE;_50_PRO;_51_VAL;_52_ALA;_87_LEU;_98_ILE;_99_MET
0.014  34.301  24.871  37.615 _110_TYR;_122_TYR;_157_PRO;_158_GLN;_297_HSD;_299_PRO;_307_TYR
0.014  38.670  50.791  52.412 _138_GLU;_142_LEU;_143_VAL;_201_THR;_202_HSD;_203_GLN;_204_SER;_205_ASP;_206_VAL;_270_PHE
0.013  24.794  53.243  37.183 _224_TYR;_240_GLU;_241_ARG;_242_LEU;_243_PRO;_253_TYR;_257_ARG;_260_TRP
0.013  44.970  51.284  46.485 _143_VAL;_144_HSD;_145_ARG;_146_ASP;_165_PHE;_166_GLY;_168_ALA;_169_LYS;_200_TYR;_205_ASP
0.012  55.228  32.341  43.078 _50_PRO;_51_VAL;_52_ALA;_87_LEU;_98_ILE;_99_MET;_100_GLN;_101_LEU
0.011  25.681  54.950  47.073 _241_ARG;_257_ARG;_258_LYS;_259_CYS;_260_TRP;_261_MET;_262_ILE;_263_ASP;_266_SER;_267_ARG
0.010  51.850  33.471  46.610 _84_CYS;_85_ARG;_87_LEU;_99_MET;_100_GLN;_161_LYS
>28
0.954  49.148  38.981  37.601 _35_VAL;_52_ALA;_99_MET;_100_GLN;_153_LEU;_163_THR;_164_ASP
0.191  51.346  41.404  40.895 _35_VAL;_54_LYS;_99_MET;_163_THR;_164_ASP;_167_LEU
0.123  48.658  43.088  34.547 _28_GLY;_29_SER;_30_GLY;_33_GLY;_35_VAL;_54_LYS;_150_ARG;_151_ASN;_164_ASP
0.085  48.482  36.094  34.849 _27_LEU;_35_VAL;_52_ALA;_101_LEU;_102_MET;_105_GLY;_106_CYS;_153_LEU
0.076  22.706  55.631  44.430 _239_GLY;_241_ARG;_257_ARG;_258_LYS;_260_TRP;_261_MET
0.069  60.661  33.034  44.683 _14_ARG;_16_LEU;_40_TRP;_51_VAL;_87_LEU;_88_GLY;_98_ILE
0.046  53.005  39.566  45.142 _75_MET;_84_CYS;_85_ARG;_86_LEU;_87_LEU;_98_ILE;_99_MET
0.040  55.580  36.180  44.423 _52_ALA;_85_ARG;_86_LEU;_87_LEU;_88_GLY;_97_LEU;_98_ILE;_99_MET;_100_GLN
0.034  51.399  43.236  45.125 _75_MET;_84_CYS;_85_ARG;_86_LEU;_163_THR;_164_ASP;_165_PHE;_166_GLY;_167_LEU
0.022  31.800  27.604  35.952 _110_TYR;_117_ASN;_118_ILE;_119_GLY;_122_TYR;_126_TRP;_157_PRO;_297_HSD
0.019  45.886  47.988  34.501 _29_SER;_30_GLY;_31_ALA;_146_ASP;_150_ARG;_151_ASN
0.017  39.384  20.007  38.775 _158_GLN;_303_ASP;_304_SER;_306_PHE;_307_TYR;_308_ARG;_311_MET
0.014  45.840  52.882  40.150 _31_ALA;_32_PHE;_145_ARG;_146_ASP;_168_ALA;_185_VAL;_186_PRO;_200_TYR
0.014  58.937  31.862  41.182 _39_LEU;_40_TRP;_49_ILE;_50_PRO;_51_VAL;_52_ALA;_87_LEU;_98_ILE;_99_MET
0.014  34.312  24.863  37.611 _110_TYR;_122_TYR;_157_PRO;_158_GLN;_297_HSD;_299_PRO;_307_TYR
0.014  48.282  46.666  38.936 _32_PHE;_54_LYS;_146_ASP;_151_ASN;_163_THR;_164_ASP;_167_LEU
0.013  44.913  51.131  46.524 _143_VAL;_144_HSD;_145_ARG;_146_ASP;_165_PHE;_166_GLY;_168_ALA;_169_LYS;_200_TYR;_205_ASP
0.013  41.804  51.057  33.935 _146_ASP;_150_ARG;_184_LYS;_185_VAL;_186_PRO;_187_ILE;_189_TRP
0.013  38.667  50.780  52.388 _138_GLU;_142_LEU;_143_VAL;_201_THR;_202_HSD;_203_GLN;_204_SER;_205_ASP;_206_VAL;_270_PHE
0.013  24.794  53.237  37.186 _224_TYR;_240_GLU;_241_ARG;_242_LEU;_243_PRO;_253_TYR;_257_ARG;_260_TRP
0.011  25.677  54.958  47.071 _241_ARG;_257_ARG;_258_LYS;_259_CYS;_260_TRP;_261_MET;_262_ILE;_263_ASP;_266_SER;_267_ARG
0.010  18.907  51.966  40.245 _250_ILE;_253_TYR;_254_MET;_257_ARG
>29
0.953  49.155  38.982  37.614 _35_VAL;_52_ALA;_99_MET;_100_GLN;_153_LEU;_163_THR;_164_ASP
0.191  51.360  41.386  40.911 _35_VAL;_54_LYS;_99_MET;_163_THR;_164_ASP;_167_LEU
0.121  48.641  43.082  34.548 _28_GLY;_29_SER;_30_GLY;_33_GLY;_35_VAL;_54_LYS;_150_ARG;_151_ASN;_164_ASP
0.084  48.475  36.096  34.850 _27_LEU;_35_VAL;_52_ALA;_101_LEU;_102_MET;_105_GLY;_106_CYS;_153_LEU
0.076  22.702  55.628  44.434 _239_GLY;_241_ARG;_257_ARG;_258_LYS;_260_TRP;_261_MET
0.069  60.664  33.045  44.695 _14_ARG;_16_LEU;_40_TRP;_51_VAL;_87_LEU;_88_GLY;_98_ILE
0.047  53.035  39.565  45.153 _75_MET;_84_CYS;_85_ARG;_86_LEU;_87_LEU;_98_ILE;_99_MET
0.039  55.600  36.156  44.416 _52_ALA;_85_ARG;_86_LEU;_87_LEU;_88_GLY;_97_LEU;_98_ILE;_99_MET;_100_GLN
0.028  49.410  43.797  43.917 _75_MET;_84_CYS;_144_HSD;_163_THR;_164_ASP;_165_PHE;_166_GLY;_167_LEU
0.021  31.808  27.607  35.945 _110_TYR;_117_ASN;_118_ILE;_119_GLY;_122_TYR;_126_TRP;_157_PRO;_297_HSD
0.019  45.881  47.986  34.500 _29_SER;_30_GLY;_31_ALA;_146_ASP;_150_ARG;_151_ASN
0.017  39.371  20.007  38.787 _158_GLN;_303_ASP;_304_SER;_306_PHE;_307_TYR;_308_ARG;_311_MET
0.015  45.836  52.892  40.158 _31_ALA;_32_PHE;_145_ARG;_146_ASP;_168_ALA;_185_VAL;_186_PRO;_200_TYR
0.014  34.306  24.860  37.619 _110_TYR;_122_TYR;_157_PRO;_158_GLN;_297_HSD;_299_PRO;_307_TYR
0.014  58.937  31.860  41.169 _39_LEU;_40_TRP;_49_ILE;_50_PRO;_51_VAL;_52_ALA;_87_LEU;_98_ILE;_99_MET
0.014  48.273  46.679  38.955 _32_PHE;_54_LYS;_146_ASP;_151_ASN;_163_THR;_164_ASP;_167_LEU
0.014  38.672  50.779  52.419 _138_GLU;_142_LEU;_143_VAL;_201_THR;_202_HSD;_203_GLN;_204_SER;_205_ASP;_206_VAL;_270_PHE
0.013  44.910  51.123  46.529 _143_VAL;_144_HSD;_145_ARG;_146_ASP;_165_PHE;_166_GLY;_168_ALA;_169_LYS;_200_TYR;_205_ASP
0.013  41.768  51.076  33.913 _146_ASP;_150_ARG;_184_LYS;_185_VAL;_186_PRO;_187_ILE;_189_TRP
0.012  24.774  53.241  37.195 _224_TYR;_240_GLU;_241_ARG;_242_LEU;_243_PRO;_253_TYR;_257_ARG;_260_TRP
0.011  25.674  54.957  47.069 _241_ARG;_257_ARG;_258_LYS;_259_CYS;_260_TRP;_261_MET;_262_ILE;_263_ASP;_266_SER;_267_ARG
0.010  18.903  51.961  40.247 _250_ILE;_253_TYR;_254_MET;_257_ARG
>30
0.953  49.160  38.984  37.631 _35_VAL;_52_ALA;_99_MET;_100_GLN;_153_LEU;_163_THR;_164_ASP
0.192  51.359  41.391  40.899 _35_VAL;_54_LYS;_99_MET;_163_THR;_164_ASP;_167_LEU
0.120  48.634  43.072  34.544 _28_GLY;_29_SER;_30_GLY;_33_GLY;_35_VAL;_54_LYS;_150_ARG;_151_ASN;_164_ASP
0.086  48.468  36.097  34.857 _27_LEU;_35_VAL;_52_ALA;_101_LEU;_102_MET;_105_GLY;_106_CYS;_153_LEU
0.074  22.694  55.618  44.439 _241_ARG;_257_ARG;_258_LYS;_260_TRP;_261_MET
0.068  60.667  33.037  44.696 _14_ARG;_16_LEU;_40_TRP;_51_VAL;_87_LEU;_88_GLY;_98_ILE
0.047  53.038  39.550  45.145 _75_MET;_84_CYS;_85_ARG;_86_LEU;_87_LEU;_98_ILE;_99_MET
0.039  55.591  36.179  44.414 _52_ALA;_85_ARG;_86_LEU;_87_LEU;_88_GLY;_97_LEU;_98_ILE;_99_MET;_100_GLN
0.034  51.409  43.221  45.102 _75_MET;_84_CYS;_85_ARG;_86_LEU;_163_THR;_164_ASP;_165_PHE;_166_GLY;_167_LEU
0.021  31.809  27.610  35.939 _110_TYR;_117_ASN;_118_ILE;_119_GLY;_122_TYR;_126_TRP;_157_PRO;_297_HSD
0.019  45.873  47.958  34.484 _29_SER;_30_GLY;_31_ALA;_146_ASP;_150_ARG;_151_ASN
0.017  39.364  20.001  38.791 _158_GLN;_303_ASP;_304_SER;_306_PHE;_307_TYR;_308_ARG;_311_MET
0.014  58.940  31.862  41.177 _39_LEU;_40_TRP;_49_ILE;_50_PRO;_51_VAL;_52_ALA;_87_LEU;_98_ILE;_99_MET
0.014  34.309  24.862  37.613 _110_TYR;_122_TYR;_157_PRO;_158_GLN;_297_HSD;_299_PRO;_307_TYR
0.013  48.282  46.669  38.977 _32_PHE;_54_LYS;_146_ASP;_151_ASN;_163_THR;_164_ASP;_167_LEU
0.013  45.797  52.742  40.053 _31_ALA;_32_PHE;_145_ARG;_146_ASP;_168_ALA;_185_VAL;_186_PRO;_200_TYR
0.013  38.664  50.774  52.404 _138_GLU;_142_LEU;_143_VAL;_201_THR;_202_HSD;_203_GLN;_204_SER;_205_ASP;_206_VAL;_270_PHE
0.013  44.879  51.049  46.615 _143_VAL;_144_HSD;_145_ARG;_146_ASP;_165_PHE;_166_GLY;_168_ALA;_169_LYS;_200_TYR;_205_ASP
0.013  41.817  51.052  33.933 _146_ASP;_150_ARG;_184_LYS;_185_VAL;_186_PRO;_187_ILE;_189_TRP
0.012  24.775  53.240  37.192 _224_TYR;_240_GLU;_241_ARG;_242_LEU;_243_PRO;_253_TYR;_257_ARG;_260_TRP
0.011  25.670  54.954  47.062 _241_ARG;_257_ARG;_258_LYS;_259_CYS;_260_TRP;_261_MET;_262_ILE;_263_ASP;_266_SER;_267_ARG
>31
0.953  49.164  38.980  37.629 _35_VAL;_52_ALA;_99_MET;_100_GLN;_153_LEU;_163_THR;_164_ASP
0.199  51.365  41.402  40.967 _54_LYS;_99_MET;_163_THR;_164_ASP;_167_LEU
0.116  48.624  43.033  34.538 _28_GLY;_29_SER;_30_GLY;_33_GLY;_35_VAL;_54_LYS;_150_ARG;_151_ASN;_164_ASP
0.085  48.466  36.104  34.858 _27_LEU;_35_VAL;_52_ALA;_101_LEU;_102_MET;_105_GLY;_106_CYS;_153_LEU
0.074  22.672  55.586  44.446 _241_ARG;_257_ARG;_258_LYS;_260_TRP;_261_MET
0.070  60.686  33.051  44.712 _14_ARG;_16_LEU;_40_TRP;_51_VAL;_87_LEU;_88_GLY;_98_ILE
0.048  53.020  39.649  45.164 _75_MET;_84_CYS;_85_ARG;_86_LEU;_87_LEU;_98_ILE;_99_MET
0.039  55.574  36.211  44.401 _52_ALA;_85_ARG;_86_LEU;_87_LEU;_88_GLY;_97_LEU;_98_ILE;_99_MET;_100_GLN
0.028  49.490  43.770  43.930 _75_MET;_84_CYS;_144_HSD;_163_THR;_164_ASP;_165_PHE;_166_GLY;_167_LEU
0.022  31.776  27.592  35.966 _110_TYR;_117_ASN;_118_ILE;_119_GLY;_122_TYR;_126_TRP;_157_PRO;_297_HSD
0.019  45.861  48.003  34.505 _29_SER;_30_GLY;_31_ALA;_146_ASP;_150_ARG;_151_ASN
0.018  39.362  20.007  38.787 _158_GLN;_303_ASP;_304_SER;_306_PHE;_307_TYR;_308_ARG;_311_MET
0.014  58.958  31.858  41.193 _39_LEU;_40_TRP;_49_ILE;_50_PRO;_51_VAL;_52_ALA;_87_LEU;_98_ILE;_99_MET
0.014  34.321  24.845  37.617 _110_TYR;_122_TYR;_157_PRO;_158_GLN;_297_HSD;_299_PRO;_307_TYR
0.013  45.789  52.737  40.056 _31_ALA;_32_PHE;_145_ARG;_146_ASP;_168_ALA;_185_VAL;_186_PRO;_200_TYR
0.013  55.088  32.389  43.325 _50_PRO;_51_VAL;_52_ALA;_87_LEU;_98_ILE;_99_MET;_100_GLN;_101_LEU
0.013  44.879  51.078  46.577 _143_VAL;_144_HSD;_145_ARG;_146_ASP;_165_PHE;_166_GLY;_168_ALA;_169_LYS;_200_TYR;_205_ASP
0.013  48.278  46.666  38.998 _32_PHE;_54_LYS;_146_ASP;_151_ASN;_163_THR;_164_ASP;_167_LEU
0.013  24.776  53.253  37.189 _224_TYR;_240_GLU;_241_ARG;_242_LEU;_243_PRO;_253_TYR;_257_ARG;_260_TRP
0.013  38.672  50.775  52.383 _138_GLU;_142_LEU;_143_VAL;_201_THR;_202_HSD;_203_GLN;_204_SER;_205_ASP;_206_VAL;_270_PHE
0.013  41.798  51.061  33.923 _146_ASP;_150_ARG;_184_LYS;_185_VAL;_186_PRO;_187_ILE;_189_TRP
0.011  25.669  54.959  47.061 _241_ARG;_257_ARG;_258_LYS;_259_CYS;_260_TRP;_261_MET;_262_ILE;_263_ASP;_266_SER;_267_ARG
0.010  18.899  51.959  40.236 _250_ILE;_253_TYR;_254_MET;_257_ARG
>32
0.952  49.169  39.003  37.635 _35_VAL;_52_ALA;_99_MET;_100_GLN;_153_LEU;_163_THR;_164_ASP
0.196  51.358  41.400  40.944 _35_VAL;_54_LYS;_99_MET;_163_THR;_164_ASP;_167_LEU
0.119  48.631  43.017  34.540 _28_GLY;_29_SER;_30_GLY;_33_GLY;_35_VAL;_54_LYS;_150_ARG;_151_ASN;_164_ASP
0.085  48.467  36.105  34.859 _27_LEU;_35_VAL;_52_ALA;_101_LEU;_102_MET;_105_GLY;_106_CYS;_153_LEU
0.074  22.672  55.584  44.444 _241_ARG;_257_ARG;_258_LYS;_260_TRP;_261_MET
0.069  60.686  33.034  44.705 _14_ARG;_16_LEU;_40_TRP;_51_VAL;_87_LEU;_88_GLY;_98_ILE
0.047  53.010  39.623  45.154 _75_MET;_84_CYS;_85_ARG;_86_LEU;_87_LEU;_98_ILE;_99_MET
0.040  55.560  36.225  44.414 _52_ALA;_85_ARG;_86_LEU;_87_LEU;_88_GLY;_97_LEU;_98_ILE;_99_MET;_100_GLN
0.027  49.475  43.768  43.886 _54_LYS;_75_MET;_84_CYS;_144_HSD;_163_THR;_164_ASP;_165_PHE;_166_GLY;_167_LEU
0.022  31.776  27.588  35.966 _110_TYR;_117_ASN;_118_ILE;_119_GLY;_122_TYR;_126_TRP;_157_PRO;_297_HSD
0.020  45.845  48.059  34.520 _29_SER;_30_GLY;_31_ALA;_146_ASP;_150_ARG;_151_ASN
0.018  39.366  20.004  38.796 _158_GLN;_303_ASP;_304_SER;_306_PHE;_307_TYR;_308_ARG;_311_MET
0.014  58.983  31.861  41.198 _39_LEU;_40_TRP;_49_ILE;_50_PRO;_51_VAL;_52_ALA;_87_LEU;_98_ILE;_99_MET
0.014  34.324  24.839  37.617 _110_TYR;_122_TYR;_157_PRO;_158_GLN;_297_HSD;_299_PRO;_307_TYR
0.013  45.789  52.743  40.066 _31_ALA;_32_PHE;_145_ARG;_146_ASP;_168_ALA;_185_VAL;_186_PRO;_200_TYR
0.013  44.890  51.063  46.607 _143_VAL;_144_HSD;_145_ARG;_146_ASP;_165_PHE;_166_GLY;_168_ALA;_169_LYS;_200_TYR;_205_ASP
0.013  55.090  32.391  43.336 _50_PRO;_51_VAL;_52_ALA;_87_LEU;_98_ILE;_99_MET;_100_GLN;_101_LEU
0.013  24.779  53.253  37.174 _224_TYR;_240_GLU;_241_ARG;_242_LEU;_243_PRO;_253_TYR;_257_ARG;_260_TRP
0.013  48.280  46.648  39.005 _32_PHE;_54_LYS;_146_ASP;_151_ASN;_163_THR;_164_ASP;_167_LEU
0.013  38.672  50.777  52.381 _138_GLU;_142_LEU;_143_VAL;_201_THR;_202_HSD;_203_GLN;_204_SER;_205_ASP;_206_VAL;_270_PHE
0.012  41.796  51.045  33.919 _146_ASP;_150_ARG;_184_LYS;_185_VAL;_186_PRO;_187_ILE;_189_TRP
0.011  25.664  54.961  47.051 _241_ARG;_257_ARG;_258_LYS;_259_CYS;_260_TRP;_261_MET;_262_ILE;_263_ASP;_266_SER;_267_ARG
0.010  18.902  51.963  40.239 _250_ILE;_253_TYR;_254_MET;_257_ARG
>33
0.952  49.178  39.004  37.650 _35_VAL;_52_ALA;_99_MET;_100_GLN;_153_LEU;_163_THR;_164_ASP
0.200  51.367  41.400  40.966 _54_LYS;_99_MET;_163_THR;_164_ASP;_167_LEU
0.125  48.613  43.089  34.522 _28_GLY;_29_SER;_30_GLY;_33_GLY;_35_VAL;_54_LYS;_150_ARG;_151_ASN;_164_ASP
0.082  48.460  36.106  34.847 _27_LEU;_35_VAL;_52_ALA;_101_LEU;_102_MET;_105_GLY;_106_CYS;_153_LEU
0.073  22.669  55.585  44.441 _241_ARG;_257_ARG;_258_LYS;_260_TRP;_261_MET
0.068  60.679  33.058  44.718 _14_ARG;_16_LEU;_40_TRP;_51_VAL;_87_LEU;_88_GLY;_98_ILE
0.047  53.014  39.656  45.157 _75_MET;_84_CYS;_85_ARG;_86_LEU;_87_LEU;_98_ILE;_99_MET
0.040  55.565  36.219  44.406 _52_ALA;_85_ARG;_86_LEU;_87_LEU;_88_GLY;_97_LEU;_98_ILE;_99_MET;_100_GLN
0.028  49.493  43.772  43.915 _54_LYS;_75_MET;_84_CYS;_144_HSD;_163_THR;_164_ASP;_165_PHE;_166_GLY;_167_LEU
0.022  31.775  27.591  35.970 _110_TYR;_117_ASN;_118_ILE;_119_GLY;_122_TYR;_126_TRP;_157_PRO;_297_HSD
0.020  45.850  48.038  34.507 _29_SER;_30_GLY;_31_ALA;_146_ASP;_150_ARG;_151_ASN
0.018  39.373  20.004  38.792 _158_GLN;_303_ASP;_304_SER;_306_PHE;_307_TYR;_308_ARG;_311_MET
0.014  58.995  31.859  41.204 _39_LEU;_40_TRP;_49_ILE;_50_PRO;_51_VAL;_52_ALA;_87_LEU;_98_ILE;_99_MET
0.014  34.331  24.822  37.621 _110_TYR;_122_TYR;_157_PRO;_158_GLN;_297_HSD;_299_PRO;_307_TYR
0.013  45.783  52.730  40.052 _31_ALA;_32_PHE;_145_ARG;_146_ASP;_168_ALA;_185_VAL;_186_PRO;_200_TYR
0.013  44.881  51.046  46.632 _143_VAL;_144_HSD;_145_ARG;_146_ASP;_165_PHE;_166_GLY;_168_ALA;_169_LYS;_200_TYR;_205_ASP
0.013  55.098  32.388  43.331 _50_PRO;_51_VAL;_52_ALA;_87_LEU;_98_ILE;_99_MET;_100_GLN;_101_LEU
0.013  48.285  46.654  39.005 _32_PHE;_54_LYS;_146_ASP;_151_ASN;_163_THR;_164_ASP;_167_LEU
0.013  38.677  50.780  52.381 _138_GLU;_142_LEU;_143_VAL;_201_THR;_202_HSD;_203_GLN;_204_SER;_205_ASP;_206_VAL;_270_PHE
0.013  24.770  53.258  37.173 _224_TYR;_240_GLU;_241_ARG;_242_LEU;_243_PRO;_253_TYR;_257_ARG;_260_TRP
0.012  41.787  51.073  33.906 _146_ASP;_150_ARG;_184_LYS;_185_VAL;_186_PRO;_187_ILE;_189_TRP
0.010  25.665  54.962  47.057 _241_ARG;_257_ARG;_258_LYS;_259_CYS;_260_TRP;_261_MET;_262_ILE;_263_ASP;_266_SER;_267_ARG
0.010  18.895  51.965  40.242 _250_ILE;_253_TYR;_254_MET;_257_ARG
>34
0.952  49.164  38.998  37.635 _35_VAL;_52_ALA;_99_MET;_100_GLN;_153_LEU;_163_THR;_164_ASP
0.198  51.363  41.384  40.950 _35_VAL;_54_LYS;_99_MET;_163_THR;_164_ASP;_167_LEU
0.124  48.612  43.073  34.526 _28_GLY;_29_SER;_30_GLY;_33_GLY;_35_VAL;_54_LYS;_150_ARG;_151_ASN;_164_ASP
0.080  48.457  36.104  34.847 _27_LEU;_35_VAL;_52_ALA;_101_LEU;_102_MET;_105_GLY;_106_CYS;_153_LEU
0.074  22.671  55.585  44.447 _241_ARG;_257_ARG;_258_LYS;_260_TRP;_261_MET
0.067  60.665  33.067  44.717 _14_ARG;_16_LEU;_40_TRP;_51_VAL;_87_LEU;_88_GLY;_98_ILE
0.046  53.008  39.638  45.157 _75_MET;_84_CYS;_85_ARG;_86_LEU;_87_LEU;_98_ILE;_99_MET
0.040  55.565  36.218  44.401 _52_ALA;_85_ARG;_86_LEU;_87_LEU;_88_GLY;_97_LEU;_98_ILE;_99_MET;_100_GLN
0.028  49.465  43.791  43.918 _54_LYS;_75_MET;_84_CYS;_144_HSD;_163_THR;_164_ASP;_165_PHE;_166_GLY;_167_LEU
0.022  31.763  27.594  35.965 _110_TYR;_117_ASN;_118_ILE;_119_GLY;_122_TYR;_126_TRP;_157_PRO;_297_HSD
0.020  45.853  48.032  34.510 _29_SER;_30_GLY;_31_ALA;_146_ASP;_150_ARG;_151_ASN
0.019  39.366  19.997  38.828 _158_GLN;_303_ASP;_304_SER;_306_PHE;_307_TYR;_308_ARG;_311_MET
0.014  58.986  31.850  41.207 _39_LEU;_40_TRP;_49_ILE;_50_PRO;_51_VAL;_52_ALA;_87_LEU;_98_ILE;_99_MET
0.014  34.323  24.823  37.625 _110_TYR;_122_TYR;_157_PRO;_158_GLN;_297_HSD;_299_PRO;_307_TYR
0.014  44.893  51.043  46.666 _143_VAL;_144_HSD;_145_ARG;_146_ASP;_165_PHE;_166_GLY;_168_ALA;_169_LYS;_200_TYR;_205_ASP
0.013  45.798  52.744  40.069 _31_ALA;_32_PHE;_145_ARG;_146_ASP;_168_ALA;_185_VAL;_186_PRO;_200_TYR
0.013  55.068  32.384  43.332 _50_PRO;_51_VAL;_52_ALA;_87_LEU;_98_ILE;_99_MET;_100_GLN;_101_LEU
0.013  48.283  46.654  39.004 _32_PHE;_54_LYS;_146_ASP;_151_ASN;_163_THR;_164_ASP;_167_LEU
0.013  38.661  50.775  52.397 _138_GLU;_142_LEU;_143_VAL;_201_THR;_202_HSD;_203_GLN;_204_SER;_205_ASP;_206_VAL;_270_PHE
0.013  24.763  53.267  37.194 _224_TYR;_240_GLU;_241_ARG;_242_LEU;_243_PRO;_253_TYR;_257_ARG;_260_TRP
0.012  41.783  51.048  33.896 _146_ASP;_150_ARG;_184_LYS;_185_VAL;_186_PRO;_187_ILE;_189_TRP
0.010  25.669  54.960  47.064 _241_ARG;_257_ARG;_258_LYS;_259_CYS;_260_TRP;_261_MET;_262_ILE;_263_ASP;_266_SER;_267_ARG
0.010  18.904  51.978  40.229 _250_ILE;_253_TYR;_254_MET;_257_ARG
>35
0.951  49.174  38.985  37.654 _35_VAL;_52_ALA;_99_MET;_100_GLN;_153_LEU;_163_THR;_164_ASP
0.200  51.364  41.387  40.977 _54_LYS;_99_MET;_163_THR;_164_ASP;_167_LEU
0.115  48.628  43.020  34.542 _28_GLY;_29_SER;_30_GLY;_33_GLY;_35_VAL;_54_LYS;_150_ARG;_151_ASN;_164_ASP
0.079  48.458  36.099  34.841 _27_LEU;_35_VAL;_52_ALA;_101_LEU;_102_MET;_105_GLY;_106_CYS;_153_LEU
0.073  22.656  55.569  44.442 _241_ARG;_257_ARG;_258_LYS;_260_TRP;_261_MET
0.066  60.689  33.078  44.736 _14_ARG;_16_LEU;_40_TRP;_51_VAL;_87_LEU;_88_GLY;_98_ILE
0.047  53.000  39.670  45.171 _75_MET;_84_CYS;_85_ARG;_86_LEU;_87_LEU;_98_ILE;_99_MET
0.039  55.610  36.183  44.398 _52_ALA;_85_ARG;_86_LEU;_87_LEU;_88_GLY;_97_LEU;_98_ILE;_99_MET;_100_GLN
0.029  49.478  43.786  43.945 _75_MET;_84_CYS;_144_HSD;_163_THR;_164_ASP;_165_PHE;_166_GLY;_167_LEU
0.022  31.770  27.588  35.961 _110_TYR;_117_ASN;_118_ILE;_119_GLY;_122_TYR;_126_TRP;_157_PRO;_297_HSD
0.020  45.851  48.022  34.501 _29_SER;_30_GLY;_31_ALA;_146_ASP;_150_ARG;_151_ASN
0.019  39.373  20.013  38.816 _158_GLN;_303_ASP;_304_SER;_306_PHE;_307_TYR;_308_ARG;_311_MET
0.015  58.982  31.845  41.207 _39_LEU;_40_TRP;_49_ILE;_50_PRO;_51_VAL;_52_ALA;_87_LEU;_98_ILE;_99_MET
0.014  34.322  24.817  37.628 _110_TYR;_122_TYR;_157_PRO;_158_GLN;_297_HSD;_299_PRO;_307_TYR
0.014  44.857  51.042  46.635 _143_VAL;_144_HSD;_145_ARG;_146_ASP;_165_PHE;_166_GLY;_168_ALA;_169_LYS;_200_TYR;_205_ASP
0.013  45.795  52.751  40.087 _31_ALA;_32_PHE;_145_ARG;_146_ASP;_168_ALA;_185_VAL;_186_PRO;_200_TYR
0.013  48.293  46.642  39.025 _32_PHE;_54_LYS;_146_ASP;_151_ASN;_163_THR;_164_ASP;_167_LEU
0.013  38.665  50.777  52.402 _138_GLU;_142_LEU;_143_VAL;_201_THR;_202_HSD;_203_GLN;_204_SER;_205_ASP;_206_VAL;_270_PHE
0.013  24.772  53.273  37.209 _224_TYR;_240_GLU;_241_ARG;_242_LEU;_243_PRO;_253_TYR;_257_ARG;_260_TRP
0.012  41.787  51.057  33.896 _146_ASP;_150_ARG;_184_LYS;_185_VAL;_186_PRO;_187_ILE;_189_TRP
0.010  25.666  54.959  47.058 _241_ARG;_257_ARG;_258_LYS;_259_CYS;_260_TRP;_261_MET;_262_ILE;_263_ASP;_266_SER;_267_ARG
0.010  18.893  51.977  40.240 _250_ILE;_253_TYR;_254_MET;_257_ARG
>36
0.950  49.174  38.983  37.662 _35_VAL;_52_ALA;_99_MET;_100_GLN;_153_LEU;_163_THR;_164_ASP
0.201  51.367  41.397  41.007 _54_LYS;_99_MET;_163_THR;_164_ASP;_167_LEU
0.115  48.625  43.017  34.542 _28_GLY;_29_SER;_30_GLY;_33_GLY;_35_VAL;_54_LYS;_150_ARG;_151_ASN;_164_ASP
0.077  48.457  36.101  34.842 _27_LEU;_35_VAL;_52_ALA;_101_LEU;_102_MET;_105_GLY;_106_CYS;_153_LEU
0.072  22.656  55.570  44.442 _241_ARG;_257_ARG;_258_LYS;_260_TRP;_261_MET
0.068  60.687  33.086  44.729 _14_ARG;_16_LEU;_40_TRP;_51_VAL;_87_LEU;_88_GLY;_98_ILE
0.048  52.993  39.672  45.174 _75_MET;_84_CYS;_85_ARG;_86_LEU;_87_LEU;_98_ILE;_99_MET
0.038  55.620  36.161  44.391 _52_ALA;_85_ARG;_86_LEU;_87_LEU;_88_GLY;_97_LEU;_98_ILE;_99_MET;_100_GLN
0.030  49.496  43.792  43.961 _75_MET;_84_CYS;_144_HSD;_163_THR;_164_ASP;_165_PHE;_166_GLY;_167_LEU
0.022  31.763  27.587  35.957 _110_TYR;_117_ASN;_118_ILE;_119_GLY;_122_TYR;_126_TRP;_157_PRO;_297_HSD
0.020  45.846  48.021  34.497 _29_SER;_30_GLY;_31_ALA;_146_ASP;_150_ARG;_151_ASN
0.019  39.375  20.016  38.818 _158_GLN;_303_ASP;_304_SER;_306_PHE;_307_TYR;_308_ARG;_311_MET
0.014  58.991  31.840  41.209 _39_LEU;_40_TRP;_49_ILE;_50_PRO;_51_VAL;_52_ALA;_87_LEU;_98_ILE;_99_MET
0.014  34.327  24.816  37.626 _110_TYR;_122_TYR;_157_PRO;_158_GLN;_297_HSD;_299_PRO;_307_TYR
0.014  44.853  51.044  46.661 _143_VAL;_144_HSD;_145_ARG;_146_ASP;_165_PHE;_166_GLY;_168_ALA;_169_LYS;_200_TYR;_205_ASP
0.013  45.789  52.805  40.134 _31_ALA;_32_PHE;_145_ARG;_146_ASP;_168_ALA;_185_VAL;_186_PRO;_200_TYR
0.013  38.658  50.775  52.402 _138_GLU;_142_LEU;_143_VAL;_201_THR;_202_HSD;_203_GLN;_204_SER;_205_ASP;_206_VAL;_270_PHE
0.013  48.304  46.639  39.017 _32_PHE;_54_LYS;_146_ASP;_151_ASN;_163_THR;_164_ASP;_167_LEU
0.013  24.775  53.277  37.201 _224_TYR;_240_GLU;_241_ARG;_242_LEU;_243_PRO;_253_TYR;_257_ARG;_260_TRP
0.012  41.777  51.045  33.882 _146_ASP;_150_ARG;_184_LYS;_185_VAL;_186_PRO;_187_ILE;_189_TRP
0.010  25.663  54.961  47.050 _241_ARG;_257_ARG;_258_LYS;_259_CYS;_260_TRP;_261_MET;_262_ILE;_263_ASP;_266_SER;_267_ARG
0.010  18.893  51.973  40.245 _250_ILE;_253_TYR;_254_MET;_257_ARG
>37
0.951  49.182  39.005  37.690 _35_VAL;_52_ALA;_99_MET;_100_GLN;_153_LEU;_163_THR;_164_ASP
0.202  51.365  41.394  41.026 _54_LYS;_99_MET;_163_THR;_164_ASP;_167_LEU
0.112  48.617  43.007  34.532 _28_GLY;_29_SER;_30_GLY;_33_GLY;_35_VAL;_54_LYS;_150_ARG;_151_ASN;_164_ASP
0.076  48.447  36.096  34.834 _27_LEU;_35_VAL;_52_ALA;_101_LEU;_102_MET;_105_GLY;_106_CYS;_153_LEU
0.073  22.654  55.566  44.446 _241_ARG;_257_ARG;_258_LYS;_260_TRP;_261_MET
0.068  60.692  33.087  44.729 _14_ARG;_16_LEU;_40_TRP;_51_VAL;_87_LEU;_88_GLY;_98_ILE
0.049  52.984  39.692  45.179 _75_MET;_84_CYS;_85_ARG;_86_LEU;_87_LEU;_98_ILE;_99_MET
0.038  55.629  36.151  44.394 _52_ALA;_85_ARG;_86_LEU;_87_LEU;_88_GLY;_97_LEU;_98_ILE;_99_MET;_100_GLN
0.029  49.504  43.776  43.957 _75_MET;_84_CYS;_144_HSD;_163_THR;_164_ASP;_165_PHE;_166_GLY;_167_LEU
0.022  31.761  27.583  35.957 _110_TYR;_117_ASN;_118_ILE;_119_GLY;_122_TYR;_126_TRP;_157_PRO;_297_HSD
0.020  45.849  48.023  34.497 _29_SER;_30_GLY;_31_ALA;_146_ASP;_150_ARG;_151_ASN
0.019  39.370  20.029  38.813 _158_GLN;_303_ASP;_304_SER;_306_PHE;_307_TYR;_308_ARG;_311_MET
0.015  58.952  31.844  41.206 _39_LEU;_40_TRP;_49_ILE;_50_PRO;_51_VAL;_52_ALA;_87_LEU;_98_ILE;_99_MET
0.014  34.326  24.818  37.626 _110_TYR;_122_TYR;_157_PRO;_158_GLN;_297_HSD;_299_PRO;_307_TYR
0.014  44.847  51.047  46.636 _143_VAL;_144_HSD;_145_ARG;_146_ASP;_165_PHE;_166_GLY;_168_ALA;_169_LYS;_200_TYR;_205_ASP
0.013  45.787  52.799  40.141 _31_ALA;_32_PHE;_145_ARG;_146_ASP;_168_ALA;_185_VAL;_186_PRO;_200_TYR
0.013  38.661  50.768  52.397 _138_GLU;_142_LEU;_143_VAL;_201_THR;_202_HSD;_203_GLN;_204_SER;_205_ASP;_206_VAL;_270_PHE
0.012  48.296  46.649  39.074 _32_PHE;_54_LYS;_146_ASP;_151_ASN;_163_THR;_164_ASP;_167_LEU
0.012  24.764  53.281  37.226 _224_TYR;_240_GLU;_241_ARG;_242_LEU;_243_PRO;_253_TYR;_257_ARG;_260_TRP
0.012  41.760  51.009  33.869 _146_ASP;_150_ARG;_184_LYS;_185_VAL;_186_PRO;_187_ILE;_189_TRP
0.010  25.660  54.963  47.050 _241_ARG;_257_ARG;_258_LYS;_259_CYS;_260_TRP;_261_MET;_262_ILE;_263_ASP;_266_SER;_267_ARG
0.010  18.893  51.977  40.245 _250_ILE;_253_TYR;_254_MET;_257_ARG
>38
0.951  49.182  39.008  37.690 _35_VAL;_52_ALA;_99_MET;_100_GLN;_153_LEU;_163_THR;_164_ASP
0.204  51.365  41.385  41.012 _54_LYS;_99_MET;_163_THR;_164_ASP;_167_LEU
0.105  48.606  43.031  34.523 _28_GLY;_29_SER;_30_GLY;_33_GLY;_35_VAL;_54_LYS;_150_ARG;_151_ASN;_164_ASP
0.078  48.456  36.092  34.834 _27_LEU;_35_VAL;_52_ALA;_101_LEU;_102_MET;_105_GLY;_106_CYS;_153_LEU
0.074  22.654  55.569  44.447 _241_ARG;_257_ARG;_258_LYS;_260_TRP;_261_MET
0.067  60.683  33.097  44.728 _14_ARG;_16_LEU;_40_TRP;_51_VAL;_87_LEU;_88_GLY;_98_ILE
0.048  53.008  39.658  45.162 _75_MET;_84_CYS;_85_ARG;_86_LEU;_87_LEU;_98_ILE;_99_MET
0.038  55.647  36.166  44.389 _52_ALA;_85_ARG;_86_LEU;_87_LEU;_88_GLY;_97_LEU;_98_ILE;_99_MET;_100_GLN
0.029  49.504  43.795  43.953 _75_MET;_84_CYS;_144_HSD;_163_THR;_164_ASP;_165_PHE;_166_GLY;_167_LEU
0.021  31.775  27.586  35.946 _110_TYR;_117_ASN;_118_ILE;_119_GLY;_122_TYR;_126_TRP;_157_PRO;_297_HSD
0.020  45.826  48.040  34.488 _29_SER;_30_GLY;_31_ALA;_146_ASP;_150_ARG;_151_ASN
0.020  39.376  20.071  38.810 _158_GLN;_303_ASP;_304_SER;_306_PHE;_307_TYR;_308_ARG;_311_MET
0.016  58.938  31.829  41.202 _39_LEU;_40_TRP;_49_ILE;_50_PRO;_51_VAL;_52_ALA;_87_LEU;_98_ILE;_99_MET
0.014  34.318  24.803  37.639 _110_TYR;_122_TYR;_157_PRO;_158_GLN;_297_HSD;_299_PRO;_307_TYR
0.014  44.832  50.919  46.672 _143_VAL;_144_HSD;_145_ARG;_146_ASP;_165_PHE;_166_GLY;_168_ALA;_169_LYS;_200_TYR;_205_ASP
0.013  45.776  52.730  40.147 _31_ALA;_32_PHE;_145_ARG;_146_ASP;_168_ALA;_185_VAL;_186_PRO;_200_TYR
0.013  48.318  46.657  39.093 _32_PHE;_54_LYS;_146_ASP;_151_ASN;_163_THR;_164_ASP;_167_LEU
0.013  38.655  50.773  52.405 _138_GLU;_142_LEU;_143_VAL;_201_THR;_202_HSD;_203_GLN;_204_SER;_205_ASP;_206_VAL;_270_PHE
0.013  24.798  53.287  37.165 _224_TYR;_240_GLU;_241_ARG;_242_LEU;_243_PRO;_253_TYR;_257_ARG;_260_TRP
0.012  41.734  50.996  33.844 _146_ASP;_150_ARG;_184_LYS;_185_VAL;_186_PRO;_187_ILE;_189_TRP
0.010  18.869  51.969  40.276 _250_ILE;_253_TYR;_254_MET;_257_ARG
0.010  25.654  54.958  47.059 _241_ARG;_257_ARG;_258_LYS;_259_CYS;_260_TRP;_261_MET;_262_ILE;_263_ASP;_266_SER;_267_ARG
>39
0.951  49.176  39.004  37.689 _35_VAL;_52_ALA;_99_MET;_100_GLN;_153_LEU;_163_THR;_164_ASP
0.208  51.367  41.377  41.042 _54_LYS;_99_MET;_163_THR;_164_ASP;_167_LEU
0.106  48.594  43.097  34.513 _28_GLY;_29_SER;_30_GLY;_33_GLY;_35_VAL;_54_LYS;_150_ARG;_151_ASN;_164_ASP
0.077  48.451  36.096  34.832 _27_LEU;_35_VAL;_52_ALA;_101_LEU;_102_MET;_105_GLY;_106_CYS;_153_LEU
0.073  22.651  55.570  44.447 _241_ARG;_257_ARG;_258_LYS;_260_TRP;_261_MET
0.068  60.683  33.099  44.726 _14_ARG;_16_LEU;_40_TRP;_51_VAL;_87_LEU;_88_GLY;_98_ILE
0.049  52.986  39.700  45.163 _75_MET;_84_CYS;_85_ARG;_86_LEU;_87_LEU;_98_ILE;_99_MET
0.038  55.650  36.176  44.388 _52_ALA;_85_ARG;_86_LEU;_87_LEU;_88_GLY;_97_LEU;_98_ILE;_99_MET;_100_GLN
0.030  49.536  43.779  43.966 _75_MET;_84_CYS;_144_HSD;_163_THR;_164_ASP;_165_PHE;_166_GLY;_167_LEU
0.021  31.776  27.584  35.945 _110_TYR;_117_ASN;_118_ILE;_119_GLY;_122_TYR;_126_TRP;_157_PRO;_297_HSD
0.020  39.375  20.066  38.814 _158_GLN;_303_ASP;_304_SER;_306_PHE;_307_TYR;_308_ARG;_311_MET
0.020  45.803  48.034  34.455 _29_SER;_30_GLY;_31_ALA;_146_ASP;_150_ARG;_151_ASN
0.016  58.947  31.832  41.208 _39_LEU;_40_TRP;_49_ILE;_50_PRO;_51_VAL;_52_ALA;_87_LEU;_98_ILE;_99_MET
0.014  34.316  24.797  37.642 _110_TYR;_122_TYR;_157_PRO;_158_GLN;_297_HSD;_299_PRO;_307_TYR
0.013  44.840  50.963  46.692 _143_VAL;_144_HSD;_145_ARG;_146_ASP;_165_PHE;_166_GLY;_168_ALA;_169_LYS;_200_TYR;_205_ASP
0.013  55.076  32.360  43.326 _50_PRO;_51_VAL;_52_ALA;_87_LEU;_98_ILE;_99_MET;_100_GLN;_101_LEU
0.013  48.333  46.647  39.061 _32_PHE;_54_LYS;_146_ASP;_151_ASN;_163_THR;_164_ASP;_167_LEU
0.013  45.788  52.744  40.135 _31_ALA;_32_PHE;_145_ARG;_146_ASP;_168_ALA;_185_VAL;_186_PRO;_200_TYR
0.013  38.655  50.767  52.401 _138_GLU;_142_LEU;_143_VAL;_201_THR;_202_HSD;_203_GLN;_204_SER;_205_ASP;_206_VAL;_270_PHE
0.012  24.795  53.290  37.170 _224_TYR;_240_GLU;_241_ARG;_242_LEU;_243_PRO;_253_TYR;_257_ARG;_260_TRP
0.012  41.734  50.984  33.837 _146_ASP;_150_ARG;_184_LYS;_185_VAL;_186_PRO;_187_ILE;_189_TRP
0.011  25.642  54.964  47.038 _241_ARG;_257_ARG;_258_LYS;_259_CYS;_260_TRP;_261_MET;_262_ILE;_263_ASP;_266_SER;_267_ARG
0.010  18.874  51.970  40.272 _250_ILE;_253_TYR;_254_MET;_257_ARG
>40
0.951  49.188  39.004  37.705 _35_VAL;_52_ALA;_99_MET;_100_GLN;_153_LEU;_163_THR;_164_ASP
0.219  51.386  41.390  41.112 _54_LYS;_99_MET;_163_THR;_164_ASP;_167_LEU
0.107  48.593  43.076  34.521 _28_GLY;_29_SER;_30_GLY;_33_GLY;_35_VAL;_54_LYS;_150_ARG;_151_ASN;_164_ASP
0.076  48.449  36.095  34.836 _27_LEU;_35_VAL;_52_ALA;_101_LEU;_102_MET;_105_GLY;_106_CYS;_153_LEU
0.074  22.650  55.555  44.471 _241_ARG;_257_ARG;_258_LYS;_260_TRP;_261_MET
0.068  60.684  33.116  44.729 _14_ARG;_16_LEU;_40_TRP;_51_VAL;_87_LEU;_88_GLY;_98_ILE
0.049  52.984  39.767  45.161 _75_MET;_84_CYS;_85_ARG;_86_LEU;_87_LEU;_98_ILE;_99_MET
0.039  55.629  36.202  44.382 _52_ALA;_85_ARG;_86_LEU;_87_LEU;_88_GLY;_97_LEU;_98_ILE;_99_MET;_100_GLN
0.031  49.642  43.779  44.051 _75_MET;_84_CYS;_144_HSD;_163_THR;_164_ASP;_165_PHE;_166_GLY;_167_LEU
0.027  51.332  36.445  43.557 _84_CYS;_85_ARG;_86_LEU;_87_LEU;_98_ILE;_99_MET;_100_GLN;_101_LEU;_102_MET;_153_LEU;_163_THR
0.021  31.790  27.590  35.917 _110_TYR;_117_ASN;_118_ILE;_119_GLY;_122_TYR;_126_TRP;_157_PRO;_297_HSD
0.020  39.382  20.055  38.817 _158_GLN;_303_ASP;_304_SER;_306_PHE;_307_TYR;_308_ARG;_311_MET
0.020  45.792  48.038  34.455 _29_SER;_30_GLY;_31_ALA;_146_ASP;_150_ARG;_151_ASN
0.016  58.946  31.831  41.209 _39_LEU;_40_TRP;_49_ILE;_50_PRO;_51_VAL;_52_ALA;_87_LEU;_98_ILE;_99_MET
0.014  34.308  24.798  37.642 _110_TYR;_122_TYR;_157_PRO;_158_GLN;_297_HSD;_299_PRO;_307_TYR
0.013  44.839  50.949  46.697 _143_VAL;_144_HSD;_145_ARG;_146_ASP;_165_PHE;_166_GLY;_168_ALA;_169_LYS;_200_TYR;_205_ASP
0.013  55.079  32.355  43.329 _50_PRO;_51_VAL;_52_ALA;_87_LEU;_98_ILE;_99_MET;_100_GLN;_101_LEU
0.013  48.334  46.649  39.098 _32_PHE;_54_LYS;_146_ASP;_151_ASN;_163_THR;_164_ASP;_167_LEU
0.013  45.776  52.775  40.148 _31_ALA;_32_PHE;_145_ARG;_146_ASP;_168_ALA;_185_VAL;_186_PRO;_200_TYR
0.012  38.651  50.769  52.397 _138_GLU;_142_LEU;_143_VAL;_201_THR;_202_HSD;_203_GLN;_204_SER;_205_ASP;_206_VAL;_270_PHE
0.012  24.802  53.286  37.160 _224_TYR;_240_GLU;_241_ARG;_242_LEU;_243_PRO;_253_TYR;_257_ARG;_260_TRP
0.012  41.744  50.991  33.840 _146_ASP;_150_ARG;_184_LYS;_185_VAL;_186_PRO;_187_ILE;_189_TRP
0.011  18.875  51.978  40.264 _250_ILE;_253_TYR;_254_MET;_257_ARG
0.010  25.653  54.963  47.058 _241_ARG;_257_ARG;_258_LYS;_259_CYS;_260_TRP;_261_MET;_262_ILE;_263_ASP;_266_SER;_267_ARG
>41
0.950  49.195  39.024  37.732 _35_VAL;_52_ALA;_54_LYS;_99_MET;_100_GLN;_153_LEU;_163_THR;_164_ASP
0.220  51.394  41.380  41.111 _54_LYS;_99_MET;_163_THR;_164_ASP;_167_LEU
0.103  48.592  43.068  34.520 _28_GLY;_29_SER;_30_GLY;_33_GLY;_35_VAL;_54_LYS;_150_ARG;_151_ASN;_164_ASP
0.078  48.447  36.095  34.832 _27_LEU;_35_VAL;_52_ALA;_101_LEU;_102_MET;_105_GLY;_106_CYS;_153_LEU
0.075  22.652  55.558  44.472 _241_ARG;_257_ARG;_258_LYS;_260_TRP;_261_MET
0.067  60.648  33.120  44.730 _14_ARG;_16_LEU;_40_TRP;_51_VAL;_87_LEU;_88_GLY;_98_ILE
0.050  52.990  39.762  45.162 _75_MET;_84_CYS;_85_ARG;_86_LEU;_87_LEU;_98_ILE;_99_MET
0.039  55.646  36.180  44.392 _52_ALA;_85_ARG;_86_LEU;_87_LEU;_88_GLY;_97_LEU;_98_ILE;_99_MET;_100_GLN
0.031  50.875  44.009  45.079 _75_MET;_84_CYS;_86_LEU;_163_THR;_164_ASP;_165_PHE;_166_GLY;_167_LEU
0.027  51.324  36.450  43.562 _84_CYS;_85_ARG;_86_LEU;_87_LEU;_98_ILE;_99_MET;_100_GLN;_101_LEU;_102_MET;_153_LEU;_163_THR
0.024  39.688  20.042  38.594 _158_GLN;_303_ASP;_304_SER;_306_PHE;_307_TYR;_308_ARG;_311_MET
0.021  31.788  27.588  35.902 _110_TYR;_117_ASN;_118_ILE;_119_GLY;_122_TYR;_126_TRP;_157_PRO;_297_HSD
0.020  45.787  48.042  34.454 _29_SER;_30_GLY;_31_ALA;_146_ASP;_150_ARG;_151_ASN
0.016  58.956  31.840  41.208 _39_LEU;_40_TRP;_49_ILE;_50_PRO;_51_VAL;_52_ALA;_87_LEU;_98_ILE;_99_MET
0.014  34.307  24.805  37.643 _110_TYR;_122_TYR;_157_PRO;_158_GLN;_297_HSD;_299_PRO;_307_TYR
0.013  48.333  46.645  39.116 _32_PHE;_54_LYS;_146_ASP;_151_ASN;_163_THR;_164_ASP;_167_LEU
0.013  44.830  50.929  46.724 _143_VAL;_144_HSD;_145_ARG;_146_ASP;_165_PHE;_166_GLY;_168_ALA;_169_LYS;_200_TYR;_205_ASP
0.013  55.057  32.362  43.326 _50_PRO;_51_VAL;_52_ALA;_87_LEU;_98_ILE;_99_MET;_100_GLN;_101_LEU
0.012  38.650  50.768  52.400 _138_GLU;_142_LEU;_143_VAL;_201_THR;_202_HSD;_203_GLN;_204_SER;_205_ASP;_206_VAL;_270_PHE
0.012  45.733  52.697  40.064 _31_ALA;_32_PHE;_145_ARG;_146_ASP;_168_ALA;_185_VAL;_186_PRO;_200_TYR
0.012  24.802  53.290  37.170 _224_TYR;_240_GLU;_241_ARG;_242_LEU;_243_PRO;_253_TYR;_257_ARG;_260_TRP
0.012  41.751  50.991  33.841 _146_ASP;_150_ARG;_184_LYS;_185_VAL;_186_PRO;_187_ILE;_189_TRP
0.010  25.652  54.957  47.068 _241_ARG;_257_ARG;_258_LYS;_259_CYS;_260_TRP;_261_MET;_262_ILE;_263_ASP;_266_SER;_267_ARG
0.010  18.876  51.976  40.258 _250_ILE;_253_TYR;_254_MET;_257_ARG
>42
0.949  49.195  39.023  37.749 _35_VAL;_52_ALA;_54_LYS;_99_MET;_100_GLN;_153_LEU;_163_THR;_164_ASP
0.219  51.391  41.403  41.106 _54_LYS;_99_MET;_163_THR;_164_ASP;_167_LEU
0.103  48.596  43.081  34.519 _28_GLY;_29_SER;_30_GLY;_33_GLY;_35_VAL;_54_LYS;_150_ARG;_151_ASN;_164_ASP
0.076  22.650  55.554  44.479 _241_ARG;_257_ARG;_258_LYS;_260_TRP;_261_MET
0.075  48.456  36.088  34.819 _27_LEU;_35_VAL;_52_ALA;_101_LEU;_102_MET;_105_GLY;_106_CYS;_153_LEU
0.069  60.682  33.119  44.730 _14_ARG;_16_LEU;_40_TRP;_51_VAL;_87_LEU;_88_GLY;_98_ILE
0.049  53.019  39.741  45.163 _75_MET;_84_CYS;_85_ARG;_86_LEU;_87_LEU;_98_ILE;_99_MET
0.038  55.678  36.132  44.376 _52_ALA;_85_ARG;_86_LEU;_87_LEU;_88_GLY;_97_LEU;_98_ILE;_99_MET;_100_GLN
0.032  50.827  44.039  45.069 _75_MET;_84_CYS;_86_LEU;_163_THR;_164_ASP;_165_PHE;_166_GLY;_167_LEU
0.027  51.317  36.458  43.560 _84_CYS;_85_ARG;_86_LEU;_87_LEU;_98_ILE;_99_MET;_100_GLN;_101_LEU;_102_MET;_153_LEU;_163_THR
0.024  39.718  20.048  38.580 _158_GLN;_303_ASP;_304_SER;_306_PHE;_307_TYR;_308_ARG;_311_MET
0.020  31.791  27.580  35.883 _110_TYR;_117_ASN;_118_ILE;_119_GLY;_122_TYR;_126_TRP;_157_PRO;_297_HSD
0.019  45.760  48.043  34.449 _29_SER;_30_GLY;_31_ALA;_146_ASP;_150_ARG;_151_ASN
0.016  58.957  31.836  41.206 _39_LEU;_40_TRP;_49_ILE;_50_PRO;_51_VAL;_52_ALA;_87_LEU;_98_ILE;_99_MET
0.014  34.303  24.822  37.646 _110_TYR;_122_TYR;_157_PRO;_158_GLN;_297_HSD;_299_PRO;_307_TYR
0.013  48.348  46.652  39.110 _32_PHE;_54_LYS;_146_ASP;_151_ASN;_163_THR;_164_ASP;_167_LEU
0.013  44.830  50.915  46.724 _143_VAL;_144_HSD;_145_ARG;_146_ASP;_165_PHE;_166_GLY;_168_ALA;_169_LYS;_200_TYR;_205_ASP
0.012  45.733  52.681  40.061 _31_ALA;_32_PHE;_145_ARG;_146_ASP;_168_ALA;_185_VAL;_186_PRO;_200_TYR
0.012  38.660  50.767  52.390 _138_GLU;_142_LEU;_143_VAL;_201_THR;_202_HSD;_203_GLN;_204_SER;_205_ASP;_206_VAL;_270_PHE
0.012  24.801  53.277  37.148 _224_TYR;_240_GLU;_241_ARG;_242_LEU;_243_PRO;_253_TYR;_257_ARG;_260_TRP
0.012  41.748  50.981  33.834 _146_ASP;_150_ARG;_184_LYS;_185_VAL;_186_PRO;_187_ILE;_189_TRP
0.011  25.652  54.960  47.064 _241_ARG;_257_ARG;_258_LYS;_259_CYS;_260_TRP;_261_MET;_262_ILE;_263_ASP;_266_SER;_267_ARG
0.010  18.872  51.981  40.257 _250_ILE;_253_TYR;_254_MET;_257_ARG
>43
0.948  49.206  39.022  37.763 _35_VAL;_52_ALA;_54_LYS;_99_MET;_100_GLN;_153_LEU;_163_THR;_164_ASP
0.217  51.396  41.403  41.103 _54_LYS;_99_MET;_163_THR;_164_ASP;_167_LEU
0.100  48.594  43.060  34.518 _28_GLY;_29_SER;_30_GLY;_33_GLY;_35_VAL;_54_LYS;_150_ARG;_151_ASN;_164_ASP
0.076  22.646  55.550  44.477 _241_ARG;_257_ARG;_258_LYS;_260_TRP;_261_MET
0.075  48.456  36.087  34.813 _27_LEU;_35_VAL;_52_ALA;_101_LEU;_102_MET;_105_GLY;_106_CYS;_153_LEU
0.069  60.677  33.119  44.724 _14_ARG;_16_LEU;_40_TRP;_51_VAL;_87_LEU;_88_GLY;_98_ILE
0.049  53.015  39.739  45.164 _75_MET;_84_CYS;_85_ARG;_86_LEU;_87_LEU;_98_ILE;_99_MET
0.037  55.694  36.118  44.366 _52_ALA;_85_ARG;_86_LEU;_87_LEU;_88_GLY;_97_LEU;_98_ILE;_99_MET;_100_GLN
0.032  50.833  44.035  45.062 _75_MET;_84_CYS;_86_LEU;_163_THR;_164_ASP;_165_PHE;_166_GLY;_167_LEU
0.027  51.315  36.453  43.562 _84_CYS;_85_ARG;_86_LEU;_87_LEU;_98_ILE;_99_MET;_100_GLN;_101_LEU;_102_MET;_153_LEU;_163_THR
0.025  39.712  20.045  38.587 _158_GLN;_303_ASP;_304_SER;_306_PHE;_307_TYR;_308_ARG;_311_MET
0.020  31.802  27.587  35.886 _110_TYR;_117_ASN;_118_ILE;_119_GLY;_122_TYR;_126_TRP;_157_PRO;_297_HSD
0.019  45.765  48.042  34.447 _29_SER;_30_GLY;_31_ALA;_146_ASP;_150_ARG;_151_ASN
0.016  58.950  31.836  41.203 _39_LEU;_40_TRP;_49_ILE;_50_PRO;_51_VAL;_52_ALA;_87_LEU;_98_ILE;_99_MET
0.014  34.304  24.825  37.642 _110_TYR;_122_TYR;_157_PRO;_158_GLN;_297_HSD;_299_PRO;_307_TYR
0.013  44.831  50.897  46.747 _143_VAL;_144_HSD;_145_ARG;_146_ASP;_165_PHE;_166_GLY;_168_ALA;_169_LYS;_200_TYR;_205_ASP
0.013  48.341  46.648  39.119 _32_PHE;_54_LYS;_146_ASP;_151_ASN;_163_THR;_164_ASP;_167_LEU
0.012  24.804  53.281  37.151 _224_TYR;_240_GLU;_241_ARG;_242_LEU;_243_PRO;_253_TYR;_257_ARG;_260_TRP
0.012  45.732  52.676  40.060 _31_ALA;_32_PHE;_145_ARG;_146_ASP;_168_ALA;_185_VAL;_186_PRO;_200_TYR
0.012  38.663  50.765  52.380 _138_GLU;_142_LEU;_143_VAL;_201_THR;_202_HSD;_203_GLN;_204_SER;_205_ASP;_206_VAL;_270_PHE
0.012  41.746  50.975  33.842 _146_ASP;_150_ARG;_184_LYS;_185_VAL;_186_PRO;_187_ILE;_189_TRP
0.010  25.655  54.955  47.067 _241_ARG;_257_ARG;_258_LYS;_259_CYS;_260_TRP;_261_MET;_262_ILE;_263_ASP;_266_SER;_267_ARG
0.010  18.870  51.981  40.262 _250_ILE;_253_TYR;_254_MET;_257_ARG
>44
0.946  49.214  39.033  37.791 _35_VAL;_52_ALA;_54_LYS;_99_MET;_100_GLN;_153_LEU;_163_THR;_164_ASP
0.237  51.450  41.467  41.302 _54_LYS;_86_LEU;_97_LEU;_99_MET;_163_THR;_164_ASP;_167_LEU
0.102  48.591  43.036  34.515 _28_GLY;_29_SER;_30_GLY;_33_GLY;_35_VAL;_54_LYS;_150_ARG;_151_ASN;_164_ASP
0.087  48.481  36.081  34.807 _27_LEU;_35_VAL;_52_ALA;_101_LEU;_102_MET;_105_GLY;_106_CYS;_153_LEU
0.074  22.615  55.530  44.470 _241_ARG;_257_ARG;_258_LYS;_260_TRP;_261_MET
0.072  60.685  33.138  44.722 _14_ARG;_16_LEU;_40_TRP;_51_VAL;_87_LEU;_88_GLY;_98_ILE
0.055  53.016  39.885  45.175 _75_MET;_84_CYS;_85_ARG;_86_LEU;_87_LEU;_98_ILE;_99_MET
0.037  49.787  43.831  44.151 _75_MET;_84_CYS;_144_HSD;_163_THR;_164_ASP;_165_PHE;_166_GLY;_167_LEU
0.035  55.727  36.102  44.353 _52_ALA;_85_ARG;_86_LEU;_87_LEU;_88_GLY;_97_LEU;_98_ILE;_99_MET;_100_GLN
0.026  51.321  36.478  43.556 _84_CYS;_85_ARG;_86_LEU;_87_LEU;_98_ILE;_99_MET;_100_GLN;_101_LEU;_102_MET;_153_LEU;_163_THR
0.024  39.652  20.035  38.613 _158_GLN;_303_ASP;_304_SER;_306_PHE;_307_TYR;_308_ARG;_311_MET
0.020  31.797  27.598  35.862 _110_TYR;_117_ASN;_118_ILE;_119_GLY;_122_TYR;_126_TRP;_157_PRO;_297_HSD
0.019  45.752  48.038  34.430 _29_SER;_30_GLY;_31_ALA;_146_ASP;_150_ARG;_151_ASN
0.016  58.925  31.822  41.197 _39_LEU;_40_TRP;_49_ILE;_50_PRO;_51_VAL;_52_ALA;_87_LEU;_98_ILE;_99_MET
0.015  34.326  24.836  37.655 _110_TYR;_122_TYR;_157_PRO;_158_GLN;_297_HSD;_299_PRO;_307_TYR
0.013  48.347  46.654  39.149 _32_PHE;_54_LYS;_146_ASP;_151_ASN;_163_THR;_164_ASP;_167_LEU
0.013  44.829  50.885  46.773 _143_VAL;_144_HSD;_145_ARG;_146_ASP;_165_PHE;_166_GLY;_168_ALA;_169_LYS;_200_TYR;_205_ASP
0.012  24.796  53.289  37.177 _224_TYR;_240_GLU;_241_ARG;_242_LEU;_243_PRO;_253_TYR;_257_ARG;_260_TRP
0.012  38.662  50.762  52.384 _138_GLU;_142_LEU;_143_VAL;_201_THR;_202_HSD;_203_GLN;_204_SER;_205_ASP;_206_VAL;_270_PHE
0.012  41.751  50.913  33.827 _146_ASP;_150_ARG;_184_LYS;_185_VAL;_186_PRO;_187_ILE;_189_TRP
0.012  45.723  52.579  40.022 _31_ALA;_32_PHE;_145_ARG;_146_ASP;_168_ALA;_185_VAL;_186_PRO;_200_TYR
0.010  25.691  54.933  47.107 _241_ARG;_257_ARG;_258_LYS;_259_CYS;_260_TRP;_261_MET;_262_ILE;_263_ASP;_266_SER;_267_ARG
0.010  18.838  51.970  40.294 _250_ILE;_253_TYR;_254_MET;_257_ARG
>45
0.947  49.208  39.013  37.776 _35_VAL;_52_ALA;_54_LYS;_99_MET;_100_GLN;_153_LEU;_163_THR;_164_ASP
0.237  51.452  41.487  41.304 _54_LYS;_86_LEU;_97_LEU;_99_MET;_163_THR;_164_ASP;_167_LEU
0.099  48.591  43.019  34.515 _28_GLY;_29_SER;_30_GLY;_33_GLY;_35_VAL;_54_LYS;_150_ARG;_151_ASN;_164_ASP
0.086  48.483  36.078  34.795 _27_LEU;_35_VAL;_52_ALA;_101_LEU;_102_MET;_105_GLY;_106_CYS;_153_LEU
0.074  22.609  55.519  44.477 _241_ARG;_257_ARG;_258_LYS;_260_TRP;_261_MET
0.072  60.676  33.144  44.718 _14_ARG;_16_LEU;_40_TRP;_51_VAL;_87_LEU;_88_GLY;_98_ILE
0.055  53.023  39.874  45.178 _75_MET;_84_CYS;_85_ARG;_86_LEU;_87_LEU;_98_ILE;_99_MET
0.038  49.785  43.827  44.150 _75_MET;_84_CYS;_144_HSD;_163_THR;_164_ASP;_165_PHE;_166_GLY;_167_LEU
0.035  55.720  36.106  44.360 _52_ALA;_85_ARG;_86_LEU;_87_LEU;_88_GLY;_97_LEU;_98_ILE;_99_MET;_100_GLN
0.026  51.330  36.476  43.558 _84_CYS;_85_ARG;_86_LEU;_87_LEU;_98_ILE;_99_MET;_100_GLN;_101_LEU;_102_MET;_153_LEU;_163_THR
0.024  39.660  20.041  38.606 _158_GLN;_303_ASP;_304_SER;_306_PHE;_307_TYR;_308_ARG;_311_MET
0.020  31.790  27.599  35.860 _110_TYR;_117_ASN;_118_ILE;_119_GLY;_122_TYR;_126_TRP;_157_PRO;_297_HSD
0.018  45.721  48.068  34.421 _29_SER;_30_GLY;_31_ALA;_146_ASP;_150_ARG;_151_ASN
0.016  58.926  31.818  41.196 _39_LEU;_40_TRP;_49_ILE;_50_PRO;_51_VAL;_52_ALA;_87_LEU;_98_ILE;_99_MET
0.015  34.324  24.834  37.658 _110_TYR;_122_TYR;_157_PRO;_158_GLN;_297_HSD;_299_PRO;_307_TYR
0.013  48.347  46.656  39.147 _32_PHE;_54_LYS;_146_ASP;_151_ASN;_163_THR;_164_ASP;_167_LEU
0.013  44.833  50.881  46.772 _143_VAL;_144_HSD;_145_ARG;_146_ASP;_165_PHE;_166_GLY;_168_ALA;_169_LYS;_200_TYR;_205_ASP
0.012  24.793  53.293  37.177 _224_TYR;_240_GLU;_241_ARG;_242_LEU;_243_PRO;_253_TYR;_257_ARG;_260_TRP
0.012  38.660  50.760  52.382 _138_GLU;_142_LEU;_143_VAL;_201_THR;_202_HSD;_203_GLN;_204_SER;_205_ASP;_206_VAL;_270_PHE
0.012  41.747  50.906  33.828 _146_ASP;_150_ARG;_184_LYS;_185_VAL;_186_PRO;_187_ILE;_189_TRP
0.012  45.723  52.579  40.031 _31_ALA;_32_PHE;_145_ARG;_146_ASP;_168_ALA;_185_VAL;_186_PRO;_200_TYR
0.011  25.687  54.935  47.104 _241_ARG;_257_ARG;_258_LYS;_259_CYS;_260_TRP;_261_MET;_262_ILE;_263_ASP;_266_SER;_267_ARG
0.010  18.830  51.970  40.295 _250_ILE;_253_TYR;_254_MET;_257_ARG
>46
0.945  49.223  39.029  37.794 _35_VAL;_52_ALA;_54_LYS;_99_MET;_100_GLN;_153_LEU;_163_THR;_164_ASP
0.235  51.446  41.482  41.289 _54_LYS;_86_LEU;_97_LEU;_99_MET;_163_THR;_164_ASP;_167_LEU
0.101  48.593  43.029  34.516 _28_GLY;_29_SER;_30_GLY;_33_GLY;_35_VAL;_54_LYS;_150_ARG;_151_ASN;_164_ASP
0.085  48.488  36.077  34.796 _27_LEU;_35_VAL;_52_ALA;_101_LEU;_102_MET;_105_GLY;_106_CYS;_153_LEU
0.076  22.604  55.520  44.465 _241_ARG;_257_ARG;_258_LYS;_260_TRP;_261_MET
0.073  60.681  33.147  44.722 _14_ARG;_16_LEU;_40_TRP;_51_VAL;_87_LEU;_88_GLY;_98_ILE
0.054  53.023  39.876  45.179 _75_MET;_84_CYS;_85_ARG;_86_LEU;_87_LEU;_98_ILE;_99_MET
0.037  49.782  43.834  44.156 _75_MET;_84_CYS;_144_HSD;_163_THR;_164_ASP;_165_PHE;_166_GLY;_167_LEU
0.035  55.734  36.091  44.362 _52_ALA;_85_ARG;_86_LEU;_87_LEU;_88_GLY;_97_LEU;_98_ILE;_99_MET;_100_GLN
0.026  51.342  36.479  43.544 _84_CYS;_85_ARG;_86_LEU;_87_LEU;_98_ILE;_99_MET;_100_GLN;_101_LEU;_102_MET;_153_LEU;_163_THR
0.024  39.657  20.045  38.603 _158_GLN;_303_ASP;_304_SER;_306_PHE;_307_TYR;_308_ARG;_311_MET
0.019  31.804  27.594  35.853 _110_TYR;_117_ASN;_118_ILE;_119_GLY;_122_TYR;_126_TRP;_157_PRO;_297_HSD
0.018  45.695  48.090  34.410 _29_SER;_30_GLY;_31_ALA;_146_ASP;_150_ARG;_151_ASN
0.017  58.935  31.818  41.209 _39_LEU;_40_TRP;_49_ILE;_50_PRO;_51_VAL;_52_ALA;_87_LEU;_98_ILE;_99_MET
0.015  34.325  24.829  37.659 _110_TYR;_122_TYR;_157_PRO;_158_GLN;_297_HSD;_299_PRO;_307_TYR
0.013  48.340  46.655  39.165 _32_PHE;_54_LYS;_146_ASP;_151_ASN;_163_THR;_164_ASP;_167_LEU
0.013  44.839  50.923  46.748 _143_VAL;_144_HSD;_145_ARG;_146_ASP;_165_PHE;_166_GLY;_168_ALA;_169_LYS;_200_TYR;_205_ASP
0.012  24.800  53.297  37.166 _224_TYR;_240_GLU;_241_ARG;_242_LEU;_243_PRO;_253_TYR;_257_ARG;_260_TRP
0.012  45.749  52.669  40.092 _31_ALA;_32_PHE;_145_ARG;_146_ASP;_168_ALA;_185_VAL;_186_PRO;_200_TYR
0.012  41.756  50.907  33.832 _146_ASP;_150_ARG;_184_LYS;_185_VAL;_186_PRO;_187_ILE;_189_TRP
0.012  38.664  50.762  52.358 _138_GLU;_142_LEU;_143_VAL;_201_THR;_202_HSD;_203_GLN;_204_SER;_205_ASP;_206_VAL;_270_PHE
0.011  25.694  54.929  47.113 _241_ARG;_257_ARG;_258_LYS;_259_CYS;_260_TRP;_261_MET;_262_ILE;_263_ASP;_266_SER;_267_ARG
0.010  18.827  51.971  40.300 _250_ILE;_253_TYR;_254_MET;_257_ARG
>47
0.945  49.227  39.033  37.802 _35_VAL;_52_ALA;_54_LYS;_99_MET;_100_GLN;_153_LEU;_163_THR;_164_ASP
0.232  51.454  41.474  41.294 _54_LYS;_86_LEU;_97_LEU;_99_MET;_163_THR;_164_ASP;_167_LEU
0.094  48.606  43.046  34.521 _28_GLY;_29_SER;_30_GLY;_33_GLY;_35_VAL;_54_LYS;_150_ARG;_151_ASN;_164_ASP
0.085  48.492  36.075  34.795 _27_LEU;_35_VAL;_52_ALA;_101_LEU;_102_MET;_105_GLY;_106_CYS;_153_LEU
0.077  22.600  55.516  44.464 _241_ARG;_257_ARG;_258_LYS;_260_TRP;_261_MET
0.072  60.679  33.140  44.723 _14_ARG;_16_LEU;_40_TRP;_51_VAL;_87_LEU;_88_GLY;_98_ILE
0.055  53.039  39.850  45.182 _75_MET;_84_CYS;_85_ARG;_86_LEU;_87_LEU;_98_ILE;_99_MET
0.037  49.778  43.840  44.148 _75_MET;_84_CYS;_144_HSD;_163_THR;_164_ASP;_165_PHE;_166_GLY;_167_LEU
0.034  55.741  36.083  44.366 _52_ALA;_85_ARG;_86_LEU;_87_LEU;_88_GLY;_97_LEU;_98_ILE;_99_MET;_100_GLN
0.026  51.347  36.481  43.541 _84_CYS;_85_ARG;_86_LEU;_87_LEU;_98_ILE;_99_MET;_100_GLN;_101_LEU;_102_MET;_153_LEU;_163_THR
0.023  39.662  20.056  38.586 _158_GLN;_303_ASP;_304_SER;_306_PHE;_307_TYR;_308_ARG;_311_MET
0.020  31.793  27.599  35.865 _110_TYR;_117_ASN;_118_ILE;_119_GLY;_122_TYR;_126_TRP;_157_PRO;_297_HSD
0.019  45.713  48.059  34.414 _29_SER;_30_GLY;_31_ALA;_146_ASP;_150_ARG;_151_ASN
0.017  58.932  31.817  41.205 _39_LEU;_40_TRP;_49_ILE;_50_PRO;_51_VAL;_52_ALA;_87_LEU;_98_ILE;_99_MET
0.015  34.320  24.830  37.661 _110_TYR;_122_TYR;_157_PRO;_158_GLN;_297_HSD;_299_PRO;_307_TYR
0.013  44.818  50.899  46.759 _143_VAL;_144_HSD;_145_ARG;_146_ASP;_165_PHE;_166_GLY;_168_ALA;_169_LYS;_200_TYR;_205_ASP
0.012  48.328  46.654  39.153 _32_PHE;_54_LYS;_146_ASP;_151_ASN;_163_THR;_164_ASP;_167_LEU
0.012  45.758  52.662  40.089 _31_ALA;_32_PHE;_145_ARG;_146_ASP;_168_ALA;_185_VAL;_186_PRO;_200_TYR
0.012  41.757  50.906  33.835 _146_ASP;_150_ARG;_184_LYS;_185_VAL;_186_PRO;_187_ILE;_189_TRP
0.012  38.664  50.760  52.353 _138_GLU;_142_LEU;_143_VAL;_201_THR;_202_HSD;_203_GLN;_204_SER;_205_ASP;_206_VAL;_270_PHE
0.011  25.692  54.929  47.111 _241_ARG;_257_ARG;_258_LYS;_259_CYS;_260_TRP;_261_MET;_262_ILE;_263_ASP;_266_SER;_267_ARG
>48
0.945  49.227  39.032  37.816 _35_VAL;_52_ALA;_54_LYS;_99_MET;_100_GLN;_153_LEU;_163_THR;_164_ASP
0.248  51.483  41.485  41.368 _54_LYS;_86_LEU;_97_LEU;_99_MET;_163_THR;_164_ASP;_167_LEU
0.097  48.609  43.044  34.524 _28_GLY;_29_SER;_30_GLY;_33_GLY;_35_VAL;_54_LYS;_150_ARG;_151_ASN;_164_ASP
0.085  48.503  36.070  34.778 _27_LEU;_35_VAL;_52_ALA;_101_LEU;_102_MET;_105_GLY;_106_CYS;_153_LEU
0.077  22.594  55.512  44.468 _241_ARG;_257_ARG;_258_LYS;_260_TRP;_261_MET
0.072  60.671  33.142  44.724 _14_ARG;_16_LEU;_40_TRP;_51_VAL;_87_LEU;_88_GLY;_98_ILE
0.056  53.038  39.943  45.179 _75_MET;_84_CYS;_85_ARG;_86_LEU;_87_LEU;_98_ILE;_99_MET
0.035  55.736  36.090  44.360 _52_ALA;_85_ARG;_86_LEU;_87_LEU;_88_GLY;_97_LEU;_98_ILE;_99_MET;_100_GLN
0.034  50.900  44.078  45.040 _75_MET;_84_CYS;_86_LEU;_163_THR;_164_ASP;_165_PHE;_166_GLY;_167_LEU
0.025  51.355  36.488  43.541 _84_CYS;_85_ARG;_86_LEU;_87_LEU;_98_ILE;_99_MET;_100_GLN;_101_LEU;_102_MET;_153_LEU;_163_THR
0.024  39.659  20.055  38.589 _158_GLN;_303_ASP;_304_SER;_306_PHE;_307_TYR;_308_ARG;_311_MET
0.020  31.810  27.610  35.860 _110_TYR;_114_HSD;_117_ASN;_118_ILE;_119_GLY;_122_TYR;_126_TRP;_157_PRO;_297_HSD
0.019  45.714  48.073  34.414 _29_SER;_30_GLY;_31_ALA;_146_ASP;_150_ARG;_151_ASN
0.017  58.914  31.813  41.200 _39_LEU;_40_TRP;_49_ILE;_50_PRO;_51_VAL;_52_ALA;_87_LEU;_98_ILE;_99_MET
0.015  34.323  24.826  37.658 _110_TYR;_122_TYR;_157_PRO;_158_GLN;_297_HSD;_299_PRO;_307_TYR
0.013  44.824  50.897  46.764 _143_VAL;_144_HSD;_145_ARG;_146_ASP;_165_PHE;_166_GLY;_168_ALA;_169_LYS;_200_TYR;_205_ASP
0.012  48.326  46.648  39.139 _32_PHE;_54_LYS;_146_ASP;_151_ASN;_163_THR;_164_ASP;_167_LEU
0.012  45.762  52.663  40.093 _31_ALA;_32_PHE;_145_ARG;_146_ASP;_168_ALA;_185_VAL;_186_PRO;_200_TYR
0.012  41.755  50.892  33.825 _146_ASP;_150_ARG;_184_LYS;_185_VAL;_186_PRO;_187_ILE;_189_TRP
0.011  38.647  50.760  52.343 _138_GLU;_142_LEU;_143_VAL;_201_THR;_202_HSD;_203_GLN;_204_SER;_205_ASP;_206_VAL;_270_PHE
0.011  25.692  54.931  47.107 _241_ARG;_257_ARG;_258_LYS;_259_CYS;_260_TRP;_261_MET;_262_ILE;_263_ASP;_266_SER;_267_ARG
0.010  24.739  53.537  37.808 _224_TYR;_239_GLY;_240_GLU;_241_ARG;_242_LEU;_243_PRO;_253_TYR;_257_ARG;_260_TRP
>49
0.946  49.227  39.032  37.817 _35_VAL;_52_ALA;_54_LYS;_99_MET;_100_GLN;_153_LEU;_163_THR;_164_ASP
0.250  51.480  41.492  41.362 _54_LYS;_86_LEU;_97_LEU;_99_MET;_163_THR;_164_ASP;_167_LEU
0.172  48.852  42.822  36.588 _35_VAL;_54_LYS;_150_ARG;_151_ASN;_163_THR;_164_ASP
0.087  48.511  36.069  34.787 _27_LEU;_35_VAL;_52_ALA;_101_LEU;_102_MET;_105_GLY;_106_CYS;_153_LEU
0.078  22.591  55.510  44.477 _241_ARG;_257_ARG;_258_LYS;_260_TRP;_261_MET
0.073  60.667  33.138  44.721 _14_ARG;_16_LEU;_40_TRP;_51_VAL;_87_LEU;_88_GLY;_98_ILE
0.056  53.046  39.948  45.179 _75_MET;_84_CYS;_85_ARG;_86_LEU;_87_LEU;_98_ILE;_99_MET
0.038  49.865  43.837  44.193 _75_MET;_84_CYS;_144_HSD;_163_THR;_164_ASP;_165_PHE;_166_GLY;_167_LEU
0.034  55.730  36.094  44.363 _52_ALA;_85_ARG;_86_LEU;_87_LEU;_88_GLY;_97_LEU;_98_ILE;_99_MET;_100_GLN
0.025  51.357  36.488  43.546 _84_CYS;_85_ARG;_86_LEU;_87_LEU;_98_ILE;_99_MET;_100_GLN;_101_LEU;_102_MET;_153_LEU;_163_THR
0.024  39.657  20.057  38.596 _158_GLN;_303_ASP;_304_SER;_306_PHE;_307_TYR;_308_ARG;_311_MET
0.020  31.803  27.609  35.867 _110_TYR;_117_ASN;_118_ILE;_119_GLY;_122_TYR;_126_TRP;_157_PRO;_297_HSD
0.019  45.713  48.072  34.413 _29_SER;_30_GLY;_31_ALA;_146_ASP;_150_ARG;_151_ASN
0.017  58.924  31.812  41.205 _39_LEU;_40_TRP;_49_ILE;_50_PRO;_51_VAL;_52_ALA;_87_LEU;_98_ILE;_99_MET
0.015  34.323  24.828  37.660 _110_TYR;_122_TYR;_157_PRO;_158_GLN;_297_HSD;_299_PRO;_307_TYR
0.013  44.819  50.890  46.746 _143_VAL;_144_HSD;_145_ARG;_146_ASP;_165_PHE;_166_GLY;_168_ALA;_169_LYS;_200_TYR;_205_ASP
0.012  48.312  46.646  39.124 _32_PHE;_54_LYS;_146_ASP;_151_ASN;_163_THR;_164_ASP;_167_LEU
0.012  45.756  52.666  40.110 _31_ALA;_32_PHE;_145_ARG;_146_ASP;_168_ALA;_185_VAL;_186_PRO;_200_TYR
0.012  41.750  50.925  33.820 _146_ASP;_150_ARG;_184_LYS;_185_VAL;_186_PRO;_187_ILE;_189_TRP
0.012  38.632  50.761  52.353 _138_GLU;_142_LEU;_143_VAL;_201_THR;_202_HSD;_203_GLN;_204_SER;_205_ASP;_206_VAL;_270_PHE
0.011  25.690  54.931  47.105 _241_ARG;_257_ARG;_258_LYS;_259_CYS;_260_TRP;_261_MET;_262_ILE;_263_ASP;_266_SER;_267_ARG
0.010  24.746  53.530  37.789 _224_TYR;_239_GLY;_240_GLU;_241_ARG;_242_LEU;_243_PRO;_253_TYR;_257_ARG;_260_TRP
0.010  18.831  51.973  40.303 _250_ILE;_253_TYR;_254_MET;_257_ARG
>50
0.943  49.222  39.021  37.805 _35_VAL;_52_ALA;_54_LYS;_99_MET;_100_GLN;_153_LEU;_163_THR;_164_ASP
0.252  51.477  41.496  41.342 _54_LYS;_86_LEU;_97_LEU;_99_MET;_163_THR;_164_ASP;_167_LEU
0.179  48.845  42.842  36.573 _35_VAL;_54_LYS;_150_ARG;_151_ASN;_163_THR;_164_ASP
0.087  48.512  36.064  34.787 _27_LEU;_35_VAL;_52_ALA;_101_LEU;_102_MET;_105_GLY;_106_CYS;_153_LEU
0.078  22.587  55.505  44.477 _241_ARG;_257_ARG;_258_LYS;_260_TRP;_261_MET
0.070  60.653  33.166  44.738 _14_ARG;_16_LEU;_40_TRP;_51_VAL;_87_LEU;_88_GLY;_98_ILE
0.055  53.052  39.964  45.185 _75_MET;_84_CYS;_85_ARG;_86_LEU;_87_LEU;_98_ILE;_99_MET
0.038  49.854  43.837  44.188 _75_MET;_84_CYS;_144_HSD;_163_THR;_164_ASP;_165_PHE;_166_GLY;_167_LEU
0.035  55.754  36.081  44.358 _52_ALA;_85_ARG;_86_LEU;_87_LEU;_88_GLY;_97_LEU;_98_ILE;_99_MET;_100_GLN
0.025  51.364  36.493  43.543 _84_CYS;_85_ARG;_86_LEU;_87_LEU;_98_ILE;_99_MET;_100_GLN;_101_LEU;_102_MET;_153_LEU;_163_THR
0.024  39.675  20.092  38.570 _158_GLN;_303_ASP;_304_SER;_306_PHE;_307_TYR;_308_ARG;_311_MET
0.019  31.798  27.598  35.861 _110_TYR;_117_ASN;_118_ILE;_119_GLY;_122_TYR;_126_TRP;_157_PRO;_297_HSD
0.019  45.680  48.096  34.419 _29_SER;_30_GLY;_31_ALA;_146_ASP;_150_ARG;_151_ASN
0.017  58.912  31.806  41.198 _39_LEU;_40_TRP;_49_ILE;_50_PRO;_51_VAL;_52_ALA;_87_LEU;_98_ILE;_99_MET
0.014  34.311  24.843  37.648 _110_TYR;_122_TYR;_157_PRO;_158_GLN;_297_HSD;_299_PRO;_307_TYR
0.013  44.820  50.915  46.747 _143_VAL;_144_HSD;_145_ARG;_146_ASP;_165_PHE;_166_GLY;_168_ALA;_169_LYS;_200_TYR;_205_ASP
0.012  48.326  46.631  39.157 _32_PHE;_54_LYS;_146_ASP;_151_ASN;_163_THR;_164_ASP;_167_LEU
0.012  45.753  52.673  40.106 _31_ALA;_32_PHE;_145_ARG;_146_ASP;_168_ALA;_185_VAL;_186_PRO;_200_TYR
0.012  41.750  50.932  33.823 _146_ASP;_150_ARG;_184_LYS;_185_VAL;_186_PRO;_187_ILE;_189_TRP
0.011  38.630  50.760  52.345 _138_GLU;_142_LEU;_143_VAL;_201_THR;_202_HSD;_203_GLN;_204_SER;_205_ASP;_206_VAL;_270_PHE
0.010  25.689  54.939  47.100 _241_ARG;_257_ARG;_258_LYS;_259_CYS;_260_TRP;_261_MET;_262_ILE;_263_ASP;_266_SER;_267_ARG
0.010  18.831  51.971  40.304 _250_ILE;_253_TYR;_254_MET;_257_ARG
0.010  24.746  53.528  37.774 _224_TYR;_239_GLY;_240_GLU;_241_ARG;_242_LEU;_243_PRO;_253_TYR;_257_ARG;_260_TRP
0.010  51.885  33.416  46.650 _84_CYS;_85_ARG;_87_LEU;_99_MET;_100_GLN;_161_LYS
>51
0.943  49.218  39.016  37.806 _35_VAL;_52_ALA;_54_LYS;_99_MET;_100_GLN;_153_LEU;_163_THR;_164_ASP
0.251  51.491  41.486  41.374 _54_LYS;_86_LEU;_97_LEU;_99_MET;_163_THR;_164_ASP;_167_LEU
0.096  48.597  43.061  34.510 _28_GLY;_29_SER;_30_GLY;_33_GLY;_35_VAL;_54_LYS;_150_ARG;_151_ASN;_164_ASP
0.086  48.510  36.064  34.777 _27_LEU;_35_VAL;_52_ALA;_101_LEU;_102_MET;_105_GLY;_106_CYS;_153_LEU
0.078  22.587  55.504  44.479 _241_ARG;_257_ARG;_258_LYS;_260_TRP;_261_MET
0.070  60.647  33.164  44.739 _14_ARG;_16_LEU;_40_TRP;_51_VAL;_87_LEU;_88_GLY;_98_ILE
0.057  53.041  39.944  45.187 _75_MET;_84_CYS;_85_ARG;_86_LEU;_87_LEU;_98_ILE;_99_MET
0.038  49.865  43.834  44.190 _75_MET;_84_CYS;_144_HSD;_163_THR;_164_ASP;_165_PHE;_166_GLY;_167_LEU
0.034  55.746  36.088  44.354 _52_ALA;_85_ARG;_86_LEU;_87_LEU;_88_GLY;_97_LEU;_98_ILE;_99_MET;_100_GLN
0.025  51.367  36.488  43.542 _84_CYS;_85_ARG;_86_LEU;_87_LEU;_98_ILE;_99_MET;_100_GLN;_101_LEU;_102_MET;_153_LEU;_163_THR
0.024  39.678  20.099  38.568 _158_GLN;_303_ASP;_304_SER;_306_PHE;_307_TYR;_308_ARG;_311_MET
0.020  45.673  48.132  34.442 _29_SER;_30_GLY;_31_ALA;_146_ASP;_150_ARG;_151_ASN
0.019  31.806  27.605  35.859 _110_TYR;_117_ASN;_118_ILE;_119_GLY;_122_TYR;_126_TRP;_157_PRO;_297_HSD
0.017  58.918  31.806  41.203 _39_LEU;_40_TRP;_49_ILE;_50_PRO;_51_VAL;_52_ALA;_87_LEU;_98_ILE;_99_MET
0.014  34.314  24.833  37.658 _110_TYR;_122_TYR;_157_PRO;_158_GLN;_297_HSD;_299_PRO;_307_TYR
0.012  44.833  50.939  46.744 _143_VAL;_144_HSD;_145_ARG;_146_ASP;_165_PHE;_166_GLY;_168_ALA;_169_LYS;_200_TYR;_205_ASP
0.012  48.323  46.639  39.228 _32_PHE;_54_LYS;_146_ASP;_151_ASN;_163_THR;_164_ASP;_167_LEU
0.012  53.235  34.507  47.055 _84_CYS;_85_ARG;_86_LEU;_87_LEU;_98_ILE;_99_MET;_100_GLN
0.012  45.745  52.659  40.096 _31_ALA;_32_PHE;_145_ARG;_146_ASP;_168_ALA;_185_VAL;_186_PRO;_200_TYR
0.011  41.723  50.931  33.809 _146_ASP;_150_ARG;_184_LYS;_185_VAL;_186_PRO;_187_ILE;_189_TRP
0.011  38.623  50.758  52.337 _138_GLU;_142_LEU;_143_VAL;_201_THR;_202_HSD;_203_GLN;_204_SER;_205_ASP;_206_VAL;_270_PHE
0.011  25.676  54.941  47.090 _241_ARG;_257_ARG;_258_LYS;_259_CYS;_260_TRP;_261_MET;_262_ILE;_263_ASP;_266_SER;_267_ARG
0.010  24.738  53.513  37.767 _224_TYR;_239_GLY;_240_GLU;_241_ARG;_242_LEU;_243_PRO;_253_TYR;_257_ARG;_260_TRP
0.010  18.834  51.972  40.303 _250_ILE;_253_TYR;_254_MET;_257_ARG
>52
0.943  49.232  39.018  37.823 _35_VAL;_52_ALA;_54_LYS;_99_MET;_100_GLN;_153_LEU;_163_THR;_164_ASP
0.261  51.496  41.507  41.433 _54_LYS;_86_LEU;_97_LEU;_99_MET;_163_THR;_164_ASP;_167_LEU
0.091  48.511  36.066  34.780 _27_LEU;_35_VAL;_52_ALA;_101_LEU;_102_MET;_105_GLY;_106_CYS;_153_LEU
0.090  48.600  43.082  34.502 _28_GLY;_29_SER;_30_GLY;_33_GLY;_35_VAL;_54_LYS;_150_ARG;_151_ASN;_164_ASP
0.081  22.601  55.531  44.480 _241_ARG;_257_ARG;_258_LYS;_260_TRP;_261_MET
0.069  60.637  33.179  44.735 _14_ARG;_16_LEU;_40_TRP;_51_VAL;_87_LEU;_88_GLY;_98_ILE
0.057  53.048  40.005  45.196 _75_MET;_84_CYS;_85_ARG;_86_LEU;_87_LEU;_98_ILE;_99_MET
0.034  50.953  44.100  45.031 _75_MET;_84_CYS;_86_LEU;_163_THR;_164_ASP;_165_PHE;_166_GLY;_167_LEU
0.034  55.747  36.108  44.351 _52_ALA;_85_ARG;_86_LEU;_87_LEU;_88_GLY;_97_LEU;_98_ILE;_99_MET;_100_GLN
0.024  51.367  36.483  43.538 _84_CYS;_85_ARG;_86_LEU;_87_LEU;_98_ILE;_99_MET;_100_GLN;_101_LEU;_102_MET;_153_LEU;_163_THR
0.023  39.633  20.091  38.590 _158_GLN;_303_ASP;_304_SER;_306_PHE;_307_TYR;_308_ARG;_311_MET
0.019  45.680  48.105  34.438 _29_SER;_30_GLY;_31_ALA;_146_ASP;_150_ARG;_151_ASN
0.019  31.796  27.593  35.869 _110_TYR;_117_ASN;_118_ILE;_119_GLY;_122_TYR;_126_TRP;_157_PRO;_297_HSD
0.016  58.923  31.809  41.201 _39_LEU;_40_TRP;_49_ILE;_50_PRO;_51_VAL;_52_ALA;_87_LEU;_98_ILE;_99_MET
0.014  34.314  24.831  37.661 _110_TYR;_122_TYR;_157_PRO;_158_GLN;_297_HSD;_299_PRO;_307_TYR
0.013  48.306  46.656  39.363 _32_PHE;_54_LYS;_146_ASP;_151_ASN;_163_THR;_164_ASP;_165_PHE;_167_LEU;_168_ALA
0.012  44.822  50.936  46.719 _143_VAL;_144_HSD;_145_ARG;_146_ASP;_165_PHE;_166_GLY;_168_ALA;_169_LYS;_200_TYR;_205_ASP
0.012  53.255  34.511  47.053 _84_CYS;_85_ARG;_86_LEU;_87_LEU;_98_ILE;_99_MET;_100_GLN
0.011  45.740  52.633  40.088 _31_ALA;_32_PHE;_145_ARG;_146_ASP;_168_ALA;_185_VAL;_186_PRO;_200_TYR
0.011  41.695  50.919  33.787 _146_ASP;_150_ARG;_184_LYS;_185_VAL;_186_PRO;_187_ILE;_189_TRP
0.011  38.623  50.759  52.337 _138_GLU;_142_LEU;_143_VAL;_201_THR;_202_HSD;_203_GLN;_204_SER;_205_ASP;_206_VAL;_270_PHE
0.010  25.693  54.930  47.114 _241_ARG;_257_ARG;_258_LYS;_259_CYS;_260_TRP;_261_MET;_262_ILE;_263_ASP;_266_SER;_267_ARG
0.010  24.725  53.502  37.778 _224_TYR;_239_GLY;_240_GLU;_241_ARG;_242_LEU;_243_PRO;_253_TYR;_257_ARG;_260_TRP
0.010  18.832  51.970  40.302 _250_ILE;_253_TYR;_254_MET;_257_ARG
>53
0.941  49.241  39.029  37.829 _35_VAL;_52_ALA;_54_LYS;_99_MET;_100_GLN;_153_LEU;_163_THR;_164_ASP
0.261  51.509  41.499  41.446 _54_LYS;_86_LEU;_97_LEU;_99_MET;_163_THR;_164_ASP;_167_LEU
0.090  48.509  36.065  34.780 _27_LEU;_35_VAL;_52_ALA;_101_LEU;_102_MET;_105_GLY;_106_CYS;_153_LEU
0.089  48.600  43.076  34.502 _28_GLY;_29_SER;_30_GLY;_33_GLY;_35_VAL;_54_LYS;_150_ARG;_151_ASN;_164_ASP
0.081  22.592  55.523  44.472 _241_ARG;_257_ARG;_258_LYS;_260_TRP;_261_MET
0.070  60.632  33.187  44.741 _14_ARG;_16_LEU;_40_TRP;_51_VAL;_87_LEU;_88_GLY;_98_ILE
0.058  53.043  40.014  45.196 _75_MET;_84_CYS;_85_ARG;_86_LEU;_87_LEU;_98_ILE;_99_MET
0.035  50.962  44.097  45.026 _75_MET;_84_CYS;_86_LEU;_163_THR;_164_ASP;_165_PHE;_166_GLY;_167_LEU
0.034  55.732  36.120  44.355 _52_ALA;_85_ARG;_86_LEU;_87_LEU;_88_GLY;_97_LEU;_98_ILE;_99_MET;_100_GLN
0.024  51.373  36.482  43.544 _84_CYS;_85_ARG;_86_LEU;_87_LEU;_98_ILE;_99_MET;_100_GLN;_101_LEU;_102_MET;_153_LEU;_163_THR
0.024  39.644  20.086  38.588 _158_GLN;_303_ASP;_304_SER;_306_PHE;_307_TYR;_308_ARG;_311_MET
0.019  45.672  48.133  34.445 _29_SER;_30_GLY;_31_ALA;_146_ASP;_150_ARG;_151_ASN
0.019  31.789  27.590  35.870 _110_TYR;_117_ASN;_118_ILE;_119_GLY;_122_TYR;_126_TRP;_157_PRO;_297_HSD
0.016  58.918  31.801  41.199 _39_LEU;_40_TRP;_49_ILE;_50_PRO;_51_VAL;_52_ALA;_87_LEU;_98_ILE;_99_MET
0.014  34.306  24.832  37.659 _110_TYR;_122_TYR;_157_PRO;_158_GLN;_297_HSD;_299_PRO;_307_TYR
0.012  48.308  46.648  39.342 _32_PHE;_54_LYS;_146_ASP;_151_ASN;_163_THR;_164_ASP;_165_PHE;_167_LEU
0.012  54.953  32.336  43.303 _50_PRO;_51_VAL;_52_ALA;_87_LEU;_98_ILE;_99_MET;_100_GLN;_101_LEU
0.012  44.815  50.931  46.734 _143_VAL;_144_HSD;_145_ARG;_146_ASP;_165_PHE;_166_GLY;_168_ALA;_169_LYS;_200_TYR;_205_ASP
0.011  45.741  52.643  40.099 _31_ALA;_32_PHE;_145_ARG;_146_ASP;_168_ALA;_185_VAL;_186_PRO;_200_TYR
0.011  41.691  50.899  33.776 _146_ASP;_150_ARG;_184_LYS;_185_VAL;_186_PRO;_187_ILE;_189_TRP
0.011  38.620  50.764  52.340 _138_GLU;_142_LEU;_143_VAL;_201_THR;_202_HSD;_203_GLN;_204_SER;_205_ASP;_206_VAL;_270_PHE
0.010  25.689  54.934  47.111 _241_ARG;_257_ARG;_258_LYS;_259_CYS;_260_TRP;_261_MET;_262_ILE;_263_ASP;_266_SER;_267_ARG
0.010  18.831  51.972  40.304 _250_ILE;_253_TYR;_254_MET;_257_ARG
>54
0.942  49.218  39.001  37.809 _35_VAL;_52_ALA;_54_LYS;_99_MET;_100_GLN;_153_LEU;_163_THR;_164_ASP
0.261  51.508  41.509  41.444 _54_LYS;_86_LEU;_97_LEU;_99_MET;_163_THR;_164_ASP;_167_LEU
0.089  48.604  43.094  34.505 _28_GLY;_29_SER;_30_GLY;_33_GLY;_35_VAL;_54_LYS;_150_ARG;_151_ASN;_164_ASP
0.089  48.509  36.068  34.779 _27_LEU;_35_VAL;_52_ALA;_101_LEU;_102_MET;_105_GLY;_106_CYS;_153_LEU
0.082  22.596  55.526  44.477 _241_ARG;_257_ARG;_258_LYS;_260_TRP;_261_MET
0.070  60.635  33.188  44.737 _14_ARG;_16_LEU;_40_TRP;_51_VAL;_87_LEU;_88_GLY;_98_ILE
0.058  53.052  40.017  45.201 _75_MET;_84_CYS;_85_ARG;_86_LEU;_87_LEU;_98_ILE;_99_MET
0.035  50.974  44.106  45.026 _75_MET;_84_CYS;_86_LEU;_163_THR;_164_ASP;_165_PHE;_166_GLY;_167_LEU
0.034  55.732  36.126  44.350 _52_ALA;_85_ARG;_86_LEU;_87_LEU;_88_GLY;_97_LEU;_98_ILE;_99_MET;_100_GLN
0.025  51.369  36.482  43.544 _84_CYS;_85_ARG;_86_LEU;_87_LEU;_98_ILE;_99_MET;_100_GLN;_101_LEU;_102_MET;_153_LEU;_163_THR
0.024  39.622  20.094  38.598 _158_GLN;_303_ASP;_304_SER;_306_PHE;_307_TYR;_308_ARG;_311_MET
0.020  31.791  27.591  35.868 _110_TYR;_117_ASN;_118_ILE;_119_GLY;_122_TYR;_126_TRP;_157_PRO;_297_HSD
0.019  45.672  48.136  34.446 _29_SER;_30_GLY;_31_ALA;_146_ASP;_150_ARG;_151_ASN
0.016  58.916  31.796  41.198 _39_LEU;_40_TRP;_49_ILE;_50_PRO;_51_VAL;_52_ALA;_87_LEU;_98_ILE;_99_MET
0.014  34.301  24.830  37.664 _110_TYR;_122_TYR;_157_PRO;_158_GLN;_297_HSD;_299_PRO;_307_TYR
0.013  48.308  46.648  39.336 _32_PHE;_54_LYS;_146_ASP;_151_ASN;_163_THR;_164_ASP;_165_PHE;_167_LEU
0.012  54.945  32.332  43.299 _50_PRO;_51_VAL;_52_ALA;_87_LEU;_98_ILE;_99_MET;_100_GLN;_101_LEU
0.012  44.792  50.926  46.752 _143_VAL;_144_HSD;_145_ARG;_146_ASP;_165_PHE;_166_GLY;_168_ALA;_169_LYS;_200_TYR;_205_ASP
0.012  53.271  34.500  47.055 _84_CYS;_85_ARG;_86_LEU;_87_LEU;_98_ILE;_99_MET;_100_GLN
0.011  45.737  52.617  40.065 _31_ALA;_32_PHE;_145_ARG;_146_ASP;_168_ALA;_185_VAL;_186_PRO;_200_TYR
0.011  41.688  50.887  33.776 _146_ASP;_150_ARG;_184_LYS;_185_VAL;_186_PRO;_187_ILE;_189_TRP
0.011  38.623  50.764  52.336 _138_GLU;_142_LEU;_143_VAL;_201_THR;_202_HSD;_203_GLN;_204_SER;_205_ASP;_206_VAL;_270_PHE
0.011  25.671  54.942  47.084 _241_ARG;_257_ARG;_258_LYS;_259_CYS;_260_TRP;_261_MET;_262_ILE;_263_ASP;_266_SER;_267_ARG
0.010  18.828  51.972  40.304 _250_ILE;_253_TYR;_254_MET;_257_ARG
0.010  47.142  44.933  43.299 _144_HSD;_146_ASP;_151_ASN;_162_ILE;_163_THR;_164_ASP;_165_PHE;_166_GLY;_167_LEU
0.010  24.692  53.487  37.771 _224_TYR;_239_GLY;_240_GLU;_241_ARG;_242_LEU;_243_PRO;_253_TYR;_257_ARG;_260_TRP
>55
0.936  49.249  39.016  37.852 _35_VAL;_52_ALA;_54_LYS;_99_MET;_100_GLN;_153_LEU;_163_THR;_164_ASP
0.283  51.534  41.545  41.557 _54_LYS;_86_LEU;_97_LEU;_99_MET;_163_THR;_164_ASP;_167_LEU
0.090  48.608  43.068  34.502 _28_GLY;_29_SER;_30_GLY;_33_GLY;_35_VAL;_54_LYS;_150_ARG;_151_ASN;_164_ASP
0.089  48.522  36.065  34.782 _27_LEU;_35_VAL;_52_ALA;_101_LEU;_102_MET;_105_GLY;_106_CYS;_153_LEU
0.080  22.586  55.507  44.491 _241_ARG;_257_ARG;_258_LYS;_260_TRP;_261_MET
0.072  60.660  33.186  44.743 _14_ARG;_16_LEU;_40_TRP;_51_VAL;_87_LEU;_88_GLY;_98_ILE
0.059  53.052  40.140  45.202 _75_MET;_76_ALA;_84_CYS;_85_ARG;_86_LEU;_87_LEU;_98_ILE;_99_MET
0.041  50.840  43.695  45.153 _75_MET;_84_CYS;_86_LEU;_163_THR;_164_ASP;_165_PHE;_166_GLY;_167_LEU
0.034  55.691  36.180  44.353 _52_ALA;_85_ARG;_86_LEU;_87_LEU;_88_GLY;_97_LEU;_98_ILE;_99_MET;_100_GLN
0.025  51.391  36.422  43.606 _84_CYS;_85_ARG;_86_LEU;_87_LEU;_98_ILE;_99_MET;_100_GLN;_101_LEU;_102_MET;_153_LEU;_163_THR
0.023  39.634  20.104  38.584 _158_GLN;_303_ASP;_304_SER;_306_PHE;_307_TYR;_308_ARG;_311_MET
0.022  31.776  27.603  35.873 _110_TYR;_117_ASN;_118_ILE;_119_GLY;_122_TYR;_126_TRP;_157_PRO;_297_HSD
0.017  45.613  48.114  34.351 _29_SER;_30_GLY;_31_ALA;_146_ASP;_150_ARG;_151_ASN
0.017  58.903  31.786  41.186 _39_LEU;_40_TRP;_49_ILE;_50_PRO;_51_VAL;_52_ALA;_87_LEU;_98_ILE;_99_MET
0.014  34.308  24.826  37.663 _110_TYR;_122_TYR;_157_PRO;_158_GLN;_297_HSD;_299_PRO;_307_TYR
0.013  48.336  46.613  39.352 _32_PHE;_54_LYS;_146_ASP;_151_ASN;_163_THR;_164_ASP;_165_PHE;_167_LEU
0.013  54.967  32.314  43.293 _50_PRO;_51_VAL;_52_ALA;_87_LEU;_98_ILE;_99_MET;_100_GLN;_101_LEU
0.012  44.804  50.915  46.689 _143_VAL;_144_HSD;_145_ARG;_146_ASP;_165_PHE;_166_GLY;_168_ALA;_169_LYS;_200_TYR;_205_ASP
0.012  53.202  34.512  47.093 _84_CYS;_85_ARG;_86_LEU;_87_LEU;_98_ILE;_99_MET;_100_GLN
0.011  45.733  52.706  40.153 _31_ALA;_32_PHE;_145_ARG;_146_ASP;_168_ALA;_185_VAL;_186_PRO;_200_TYR
0.011  38.620  50.752  52.356 _138_GLU;_142_LEU;_143_VAL;_201_THR;_202_HSD;_203_GLN;_204_SER;_205_ASP;_206_VAL;_270_PHE
0.011  25.667  54.938  47.061 _241_ARG;_257_ARG;_258_LYS;_259_CYS;_260_TRP;_261_MET;_262_ILE;_263_ASP;_266_SER;_267_ARG
0.010  18.817  51.974  40.318 _250_ILE;_253_TYR;_254_MET;_257_ARG
0.010  24.687  53.489  37.759 _224_TYR;_239_GLY;_240_GLU;_241_ARG;_242_LEU;_243_PRO;_253_TYR;_257_ARG;_260_TRP
0.010  47.207  44.923  43.318 _144_HSD;_146_ASP;_151_ASN;_162_ILE;_163_THR;_164_ASP;_165_PHE;_166_GLY;_167_LEU
>56
0.935  49.251  39.015  37.852 _35_VAL;_52_ALA;_54_LYS;_99_MET;_100_GLN;_153_LEU;_163_THR;_164_ASP
0.284  51.528  41.557  41.574 _54_LYS;_86_LEU;_97_LEU;_99_MET;_163_THR;_164_ASP;_167_LEU
0.089  48.606  43.064  34.502 _28_GLY;_29_SER;_30_GLY;_33_GLY;_35_VAL;_54_LYS;_150_ARG;_151_ASN;_164_ASP
0.088  48.529  36.062  34.784 _27_LEU;_35_VAL;_52_ALA;_101_LEU;_102_MET;_105_GLY;_106_CYS;_153_LEU
0.081  22.587  55.508  44.493 _241_ARG;_257_ARG;_258_LYS;_260_TRP;_261_MET
0.072  60.662  33.179  44.741 _14_ARG;_16_LEU;_40_TRP;_51_VAL;_87_LEU;_88_GLY;_98_ILE
0.058  53.039  40.160  45.206 _75_MET;_76_ALA;_84_CYS;_85_ARG;_86_LEU;_87_LEU;_98_ILE;_99_MET
0.035  50.722  43.609  45.240 _75_MET;_84_CYS;_85_ARG;_86_LEU;_163_THR;_164_ASP;_165_PHE;_166_GLY;_167_LEU
0.034  55.688  36.183  44.343 _52_ALA;_85_ARG;_86_LEU;_87_LEU;_88_GLY;_97_LEU;_98_ILE;_99_MET;_100_GLN
0.025  51.391  36.430  43.598 _84_CYS;_85_ARG;_86_LEU;_87_LEU;_98_ILE;_99_MET;_100_GLN;_101_LEU;_102_MET;_153_LEU;_163_THR
0.022  39.623  20.080  38.563 _158_GLN;_303_ASP;_304_SER;_306_PHE;_307_TYR;_308_ARG;_311_MET
0.022  31.767  27.597  35.884 _110_TYR;_117_ASN;_118_ILE;_119_GLY;_122_TYR;_126_TRP;_157_PRO;_297_HSD
0.017  58.894  31.789  41.184 _39_LEU;_40_TRP;_49_ILE;_50_PRO;_51_VAL;_52_ALA;_87_LEU;_98_ILE;_99_MET
0.017  45.590  48.118  34.337 _29_SER;_30_GLY;_31_ALA;_146_ASP;_150_ARG;_151_ASN
0.014  34.296  24.826  37.676 _110_TYR;_122_TYR;_157_PRO;_158_GLN;_297_HSD;_299_PRO;_307_TYR
0.013  54.962  32.311  43.295 _50_PRO;_51_VAL;_52_ALA;_87_LEU;_98_ILE;_99_MET;_100_GLN;_101_LEU
0.013  44.806  50.936  46.682 _143_VAL;_144_HSD;_145_ARG;_146_ASP;_165_PHE;_166_GLY;_168_ALA;_169_LYS;_200_TYR;_205_ASP
0.013  48.330  46.626  39.346 _32_PHE;_54_LYS;_146_ASP;_151_ASN;_163_THR;_164_ASP;_165_PHE;_167_LEU
0.012  45.754  52.714  40.159 _31_ALA;_32_PHE;_145_ARG;_146_ASP;_168_ALA;_185_VAL;_186_PRO;_200_TYR
0.012  53.206  34.511  47.090 _84_CYS;_85_ARG;_86_LEU;_87_LEU;_98_ILE;_99_MET;_100_GLN
0.012  38.622  50.744  52.365 _138_GLU;_142_LEU;_143_VAL;_201_THR;_202_HSD;_203_GLN;_204_SER;_205_ASP;_206_VAL;_270_PHE
0.011  25.668  54.937  47.056 _241_ARG;_257_ARG;_258_LYS;_259_CYS;_260_TRP;_261_MET;_262_ILE;_263_ASP;_266_SER;_267_ARG
0.010  24.682  53.488  37.771 _224_TYR;_239_GLY;_240_GLU;_241_ARG;_242_LEU;_243_PRO;_253_TYR;_257_ARG;_260_TRP
0.010  18.817  51.975  40.316 _250_ILE;_253_TYR;_254_MET;_257_ARG
0.010  47.214  44.915  43.323 _144_HSD;_146_ASP;_151_ASN;_162_ILE;_163_THR;_164_ASP;_165_PHE;_166_GLY;_167_LEU
>57
0.935  49.254  39.020  37.858 _35_VAL;_52_ALA;_54_LYS;_99_MET;_100_GLN;_153_LEU;_163_THR;_164_ASP
0.282  51.526  41.560  41.568 _54_LYS;_86_LEU;_97_LEU;_99_MET;_163_THR;_164_ASP;_167_LEU
0.089  48.603  43.064  34.491 _28_GLY;_29_SER;_30_GLY;_33_GLY;_35_VAL;_54_LYS;_150_ARG;_151_ASN;_164_ASP
0.082  48.526  36.057  34.772 _27_LEU;_35_VAL;_52_ALA;_101_LEU;_102_MET;_105_GLY;_106_CYS;_153_LEU
0.078  22.587  55.500  44.495 _241_ARG;_257_ARG;_258_LYS;_260_TRP;_261_MET
0.071  60.653  33.177  44.742 _14_ARG;_16_LEU;_40_TRP;_51_VAL;_87_LEU;_88_GLY;_98_ILE
0.058  53.055  40.142  45.207 _75_MET;_76_ALA;_84_CYS;_85_ARG;_86_LEU;_87_LEU;_98_ILE;_99_MET
0.036  50.719  43.610  45.240 _75_MET;_84_CYS;_85_ARG;_86_LEU;_163_THR;_164_ASP;_165_PHE;_166_GLY;_167_LEU
0.034  55.680  36.200  44.344 _52_ALA;_85_ARG;_86_LEU;_87_LEU;_88_GLY;_97_LEU;_98_ILE;_99_MET;_100_GLN
0.024  51.397  36.432  43.600 _84_CYS;_85_ARG;_86_LEU;_87_LEU;_98_ILE;_99_MET;_100_GLN;_101_LEU;_102_MET;_153_LEU;_163_THR
0.023  39.622  20.076  38.557 _158_GLN;_303_ASP;_304_SER;_306_PHE;_307_TYR;_308_ARG;_311_MET
0.021  31.768  27.595  35.875 _110_TYR;_117_ASN;_118_ILE;_119_GLY;_122_TYR;_126_TRP;_157_PRO;_297_HSD
0.017  45.579  48.114  34.336 _29_SER;_30_GLY;_31_ALA;_146_ASP;_150_ARG;_151_ASN
0.017  58.913  31.787  41.187 _39_LEU;_40_TRP;_49_ILE;_50_PRO;_51_VAL;_52_ALA;_87_LEU;_98_ILE;_99_MET
0.014  34.283  24.833  37.675 _110_TYR;_122_TYR;_157_PRO;_158_GLN;_297_HSD;_299_PRO;_307_TYR
0.013  54.948  32.309  43.293 _50_PRO;_51_VAL;_52_ALA;_87_LEU;_98_ILE;_99_MET;_100_GLN;_101_LEU
0.012  44.807  50.965  46.648 _143_VAL;_144_HSD;_145_ARG;_146_ASP;_165_PHE;_166_GLY;_168_ALA;_169_LYS;_200_TYR;_205_ASP
0.012  48.348  46.567  39.281 _32_PHE;_54_LYS;_146_ASP;_151_ASN;_163_THR;_164_ASP;_165_PHE;_167_LEU
0.012  38.638  50.758  52.374 _138_GLU;_142_LEU;_143_VAL;_201_THR;_202_HSD;_203_GLN;_204_SER;_205_ASP;_206_VAL;_270_PHE
0.012  53.200  34.523  47.087 _84_CYS;_85_ARG;_86_LEU;_87_LEU;_98_ILE;_99_MET;_100_GLN
0.012  45.734  52.712  40.157 _31_ALA;_32_PHE;_145_ARG;_146_ASP;_168_ALA;_185_VAL;_186_PRO;_200_TYR
0.011  25.663  54.926  47.049 _241_ARG;_257_ARG;_258_LYS;_259_CYS;_260_TRP;_261_MET;_262_ILE;_263_ASP;_266_SER;_267_ARG
0.011  18.802  51.975  40.333 _250_ILE;_253_TYR;_254_MET;_257_ARG
0.010  24.684  53.491  37.768 _224_TYR;_239_GLY;_240_GLU;_241_ARG;_242_LEU;_243_PRO;_253_TYR;_257_ARG;_260_TRP
>58
0.935  49.241  39.010  37.852 _35_VAL;_52_ALA;_54_LYS;_99_MET;_100_GLN;_153_LEU;_163_THR;_164_ASP
0.285  51.519  41.562  41.567 _54_LYS;_86_LEU;_97_LEU;_99_MET;_163_THR;_164_ASP;_167_LEU
0.086  48.609  43.064  34.500 _28_GLY;_29_SER;_30_GLY;_33_GLY;_35_VAL;_54_LYS;_150_ARG;_151_ASN;_164_ASP
0.083  48.523  36.059  34.773 _27_LEU;_35_VAL;_52_ALA;_101_LEU;_102_MET;_105_GLY;_106_CYS;_153_LEU
0.077  22.588  55.500  44.491 _241_ARG;_257_ARG;_258_LYS;_260_TRP;_261_MET
0.070  60.645  33.176  44.746 _14_ARG;_16_LEU;_40_TRP;_51_VAL;_87_LEU;_88_GLY;_98_ILE
0.056  53.051  40.172  45.207 _75_MET;_76_ALA;_84_CYS;_85_ARG;_86_LEU;_87_LEU;_98_ILE;_99_MET
0.036  50.724  43.614  45.234 _75_MET;_84_CYS;_85_ARG;_86_LEU;_163_THR;_164_ASP;_165_PHE;_166_GLY;_167_LEU
0.035  55.670  36.214  44.337 _52_ALA;_85_ARG;_86_LEU;_87_LEU;_88_GLY;_97_LEU;_98_ILE;_99_MET;_100_GLN
0.024  51.408  36.433  43.589 _84_CYS;_85_ARG;_86_LEU;_87_LEU;_98_ILE;_99_MET;_100_GLN;_101_LEU;_102_MET;_153_LEU;_163_THR
0.023  39.623  20.065  38.567 _158_GLN;_303_ASP;_304_SER;_306_PHE;_307_TYR;_308_ARG;_311_MET
0.021  31.767  27.586  35.880 _110_TYR;_117_ASN;_118_ILE;_119_GLY;_122_TYR;_126_TRP;_157_PRO;_297_HSD
0.017  58.896  31.789  41.186 _39_LEU;_40_TRP;_49_ILE;_50_PRO;_51_VAL;_52_ALA;_87_LEU;_98_ILE;_99_MET
0.017  45.586  48.036  34.332 _29_SER;_30_GLY;_31_ALA;_146_ASP;_150_ARG;_151_ASN
0.014  34.298  24.819  37.672 _110_TYR;_122_TYR;_157_PRO;_158_GLN;_297_HSD;_299_PRO;_307_TYR
0.013  54.936  32.303  43.295 _50_PRO;_51_VAL;_52_ALA;_87_LEU;_98_ILE;_99_MET;_100_GLN;_101_LEU
0.012  48.349  46.568  39.289 _32_PHE;_54_LYS;_146_ASP;_151_ASN;_163_THR;_164_ASP;_165_PHE;_167_LEU
0.012  53.184  34.527  47.098 _84_CYS;_85_ARG;_86_LEU;_87_LEU;_98_ILE;_99_MET;_100_GLN
0.012  44.836  51.020  46.680 _143_VAL;_144_HSD;_145_ARG;_146_ASP;_165_PHE;_166_GLY;_168_ALA;_169_LYS;_200_TYR;_205_ASP
0.012  38.634  50.756  52.356 _138_GLU;_142_LEU;_143_VAL;_201_THR;_202_HSD;_203_GLN;_204_SER;_205_ASP;_206_VAL;_270_PHE
0.011  45.741  52.729  40.126 _31_ALA;_32_PHE;_145_ARG;_146_ASP;_168_ALA;_185_VAL;_186_PRO;_200_TYR
0.011  25.664  54.925  47.050 _241_ARG;_257_ARG;_258_LYS;_259_CYS;_260_TRP;_261_MET;_262_ILE;_263_ASP;_266_SER;_267_ARG
0.011  18.800  51.971  40.335 _250_ILE;_253_TYR;_254_MET;_257_ARG
0.011  24.681  53.492  37.767 _224_TYR;_239_GLY;_240_GLU;_241_ARG;_242_LEU;_243_PRO;_253_TYR;_257_ARG;_260_TRP
0.010  47.272  44.861  43.339 _144_HSD;_146_ASP;_151_ASN;_162_ILE;_163_THR;_164_ASP;_165_PHE;_166_GLY;_167_LEU
>59
0.935  49.237  39.007  37.847 _35_VAL;_52_ALA;_54_LYS;_99_MET;_100_GLN;_153_LEU;_163_THR;_164_ASP
0.285  51.523  41.559  41.577 _54_LYS;_86_LEU;_97_LEU;_99_MET;_163_THR;_164_ASP;_167_LEU
0.087  48.598  43.068  34.494 _28_GLY;_29_SER;_30_GLY;_33_GLY;_35_VAL;_54_LYS;_150_ARG;_151_ASN;_164_ASP
0.083  48.522  36.058  34.773 _27_LEU;_35_VAL;_52_ALA;_101_LEU;_102_MET;_105_GLY;_106_CYS;_153_LEU
0.078  22.588  55.496  44.503 _241_ARG;_257_ARG;_258_LYS;_260_TRP;_261_MET
0.071  60.641  33.174  44.746 _14_ARG;_16_LEU;_40_TRP;_51_VAL;_87_LEU;_88_GLY;_98_ILE
0.057  53.045  40.178  45.216 _75_MET;_76_ALA;_84_CYS;_85_ARG;_86_LEU;_87_LEU;_98_ILE;_99_MET
0.036  50.730  43.607  45.224 _75_MET;_84_CYS;_85_ARG;_86_LEU;_163_THR;_164_ASP;_165_PHE;_166_GLY;_167_LEU
0.035  55.678  36.201  44.337 _52_ALA;_85_ARG;_86_LEU;_87_LEU;_88_GLY;_97_LEU;_98_ILE;_99_MET;_100_GLN
0.024  51.404  36.443  43.592 _84_CYS;_85_ARG;_86_LEU;_87_LEU;_98_ILE;_99_MET;_100_GLN;_101_LEU;_102_MET;_153_LEU;_163_THR
0.023  39.620  20.066  38.566 _158_GLN;_303_ASP;_304_SER;_306_PHE;_307_TYR;_308_ARG;_311_MET
0.021  31.764  27.591  35.879 _110_TYR;_117_ASN;_118_ILE;_119_GLY;_122_TYR;_126_TRP;_157_PRO;_297_HSD
0.017  58.881  31.786  41.182 _39_LEU;_40_TRP;_49_ILE;_50_PRO;_51_VAL;_52_ALA;_87_LEU;_98_ILE;_99_MET
0.016  45.585  48.019  34.325 _29_SER;_30_GLY;_31_ALA;_146_ASP;_150_ARG;_151_ASN
0.013  34.296  24.820  37.669 _110_TYR;_122_TYR;_157_PRO;_158_GLN;_297_HSD;_299_PRO;_307_TYR
0.013  54.940  32.315  43.308 _50_PRO;_51_VAL;_52_ALA;_87_LEU;_98_ILE;_99_MET;_100_GLN;_101_LEU
0.012  48.349  46.570  39.256 _32_PHE;_54_LYS;_146_ASP;_151_ASN;_163_THR;_164_ASP;_167_LEU
0.012  53.179  34.524  47.102 _84_CYS;_85_ARG;_86_LEU;_87_LEU;_98_ILE;_99_MET;_100_GLN
0.012  38.627  50.756  52.352 _138_GLU;_142_LEU;_143_VAL;_201_THR;_202_HSD;_203_GLN;_204_SER;_205_ASP;_206_VAL;_270_PHE
0.011  44.805  51.048  46.684 _143_VAL;_144_HSD;_145_ARG;_146_ASP;_165_PHE;_166_GLY;_168_ALA;_169_LYS;_200_TYR;_205_ASP
0.011  45.728  52.690  40.072 _31_ALA;_32_PHE;_145_ARG;_146_ASP;_168_ALA;_185_VAL;_186_PRO;_200_TYR
0.011  25.678  54.921  47.071 _241_ARG;_257_ARG;_258_LYS;_259_CYS;_260_TRP;_261_MET;_262_ILE;_263_ASP;_266_SER;_267_ARG
0.011  24.681  53.496  37.766 _224_TYR;_239_GLY;_240_GLU;_241_ARG;_242_LEU;_243_PRO;_253_TYR;_257_ARG;_260_TRP
0.011  18.800  51.973  40.336 _250_ILE;_253_TYR;_254_MET;_257_ARG
0.010  47.271  44.864  43.341 _144_HSD;_146_ASP;_151_ASN;_162_ILE;_163_THR;_164_ASP;_165_PHE;_166_GLY;_167_LEU
>60
0.935  49.246  38.996  37.849 _35_VAL;_52_ALA;_54_LYS;_99_MET;_100_GLN;_153_LEU;_163_THR;_164_ASP
0.286  51.519  41.555  41.575 _54_LYS;_86_LEU;_97_LEU;_99_MET;_163_THR;_164_ASP;_167_LEU
0.087  48.595  43.076  34.494 _28_GLY;_29_SER;_30_GLY;_33_GLY;_35_VAL;_54_LYS;_150_ARG;_151_ASN;_164_ASP
0.081  48.519  36.057  34.768 _27_LEU;_35_VAL;_52_ALA;_101_LEU;_102_MET;_105_GLY;_106_CYS;_153_LEU
0.077  22.572  55.473  44.503 _241_ARG;_257_ARG;_258_LYS;_260_TRP;_261_MET
0.070  60.642  33.180  44.748 _14_ARG;_16_LEU;_40_TRP;_51_VAL;_87_LEU;_88_GLY;_98_ILE
0.056  53.057  40.184  45.221 _75_MET;_76_ALA;_84_CYS;_85_ARG;_86_LEU;_87_LEU;_98_ILE;_99_MET
0.037  50.734  43.580  45.244 _75_MET;_84_CYS;_85_ARG;_86_LEU;_163_THR;_164_ASP;_165_PHE;_166_GLY;_167_LEU
0.035  55.696  36.194  44.331 _52_ALA;_85_ARG;_86_LEU;_87_LEU;_88_GLY;_97_LEU;_98_ILE;_99_MET;_100_GLN
0.024  51.421  36.413  43.607 _84_CYS;_85_ARG;_86_LEU;_87_LEU;_98_ILE;_99_MET;_100_GLN;_101_LEU;_102_MET;_153_LEU;_163_THR
0.024  39.621  20.052  38.583 _158_GLN;_303_ASP;_304_SER;_306_PHE;_307_TYR;_308_ARG;_311_MET
0.021  31.783  27.604  35.860 _110_TYR;_117_ASN;_118_ILE;_119_GLY;_122_TYR;_126_TRP;_157_PRO;_297_HSD
0.017  58.861  31.772  41.178 _39_LEU;_40_TRP;_49_ILE;_50_PRO;_51_VAL;_52_ALA;_87_LEU;_98_ILE;_99_MET
0.017  45.560  48.078  34.333 _29_SER;_30_GLY;_31_ALA;_146_ASP;_150_ARG;_151_ASN
0.014  34.300  24.810  37.677 _110_TYR;_122_TYR;_157_PRO;_158_GLN;_297_HSD;_299_PRO;_307_TYR
0.013  54.918  32.318  43.302 _50_PRO;_51_VAL;_52_ALA;_87_LEU;_98_ILE;_99_MET;_100_GLN;_101_LEU
0.012  38.646  50.759  52.376 _138_GLU;_142_LEU;_143_VAL;_201_THR;_202_HSD;_203_GLN;_204_SER;_205_ASP;_206_VAL;_270_PHE
0.012  48.371  46.563  39.287 _32_PHE;_54_LYS;_146_ASP;_151_ASN;_163_THR;_164_ASP;_165_PHE;_167_LEU
0.012  53.152  34.509  47.121 _84_CYS;_85_ARG;_86_LEU;_87_LEU;_98_ILE;_99_MET;_100_GLN
0.011  45.720  52.716  40.075 _31_ALA;_32_PHE;_145_ARG;_146_ASP;_168_ALA;_185_VAL;_186_PRO;_200_TYR
0.011  24.672  53.491  37.766 _224_TYR;_239_GLY;_240_GLU;_241_ARG;_242_LEU;_243_PRO;_253_TYR;_257_ARG;_260_TRP
0.011  18.801  51.961  40.342 _250_ILE;_253_TYR;_254_MET;_257_ARG
0.010  44.818  51.144  46.629 _143_VAL;_144_HSD;_145_ARG;_146_ASP;_165_PHE;_166_GLY;_168_ALA;_169_LYS;_200_TYR;_205_ASP
0.010  25.738  54.894  47.165 _241_ARG;_257_ARG;_258_LYS;_259_CYS;_260_TRP;_261_MET;_262_ILE;_263_ASP;_266_SER;_267_ARG
0.010  47.292  44.851  43.339 _144_HSD;_146_ASP;_151_ASN;_162_ILE;_163_THR;_164_ASP;_165_PHE;_166_GLY;_167_LEU
>61
0.935  49.251  39.007  37.850 _35_VAL;_52_ALA;_54_LYS;_99_MET;_100_GLN;_153_LEU;_163_THR;_164_ASP
0.284  51.515  41.556  41.558 _54_LYS;_86_LEU;_97_LEU;_99_MET;_163_THR;_164_ASP;_167_LEU
0.088  48.591  43.101  34.482 _28_GLY;_29_SER;_30_GLY;_33_GLY;_35_VAL;_54_LYS;_150_ARG;_151_ASN;_164_ASP
0.081  48.523  36.055  34.764 _27_LEU;_35_VAL;_52_ALA;_101_LEU;_102_MET;_105_GLY;_106_CYS;_153_LEU
0.077  22.573  55.472  44.503 _241_ARG;_257_ARG;_258_LYS;_260_TRP;_261_MET
0.071  60.645  33.177  44.746 _14_ARG;_16_LEU;_40_TRP;_51_VAL;_87_LEU;_88_GLY;_98_ILE
0.056  53.055  40.160  45.219 _75_MET;_76_ALA;_84_CYS;_85_ARG;_86_LEU;_87_LEU;_98_ILE;_99_MET
0.037  50.734  43.574  45.241 _75_MET;_84_CYS;_85_ARG;_86_LEU;_163_THR;_164_ASP;_165_PHE;_166_GLY;_167_LEU
0.035  55.695  36.196  44.339 _52_ALA;_85_ARG;_86_LEU;_87_LEU;_88_GLY;_97_LEU;_98_ILE;_99_MET;_100_GLN
0.024  39.621  20.056  38.588 _158_GLN;_303_ASP;_304_SER;_306_PHE;_307_TYR;_308_ARG;_311_MET
0.024  51.422  36.407  43.612 _84_CYS;_85_ARG;_86_LEU;_87_LEU;_98_ILE;_99_MET;_100_GLN;_101_LEU;_102_MET;_153_LEU;_163_THR
0.021  31.779  27.602  35.858 _110_TYR;_117_ASN;_118_ILE;_119_GLY;_122_TYR;_126_TRP;_157_PRO;_297_HSD
0.017  45.564  48.072  34.336 _29_SER;_30_GLY;_31_ALA;_146_ASP;_150_ARG;_151_ASN
0.016  58.825  31.753  41.165 _39_LEU;_40_TRP;_49_ILE;_50_PRO;_51_VAL;_52_ALA;_87_LEU;_98_ILE;_99_MET
0.014  34.304  24.805  37.678 _110_TYR;_122_TYR;_157_PRO;_158_GLN;_297_HSD;_299_PRO;_307_TYR
0.013  54.921  32.317  43.300 _50_PRO;_51_VAL;_52_ALA;_87_LEU;_98_ILE;_99_MET;_100_GLN;_101_LEU
0.012  48.367  46.563  39.314 _32_PHE;_54_LYS;_146_ASP;_151_ASN;_163_THR;_164_ASP;_165_PHE;_167_LEU
0.012  38.647  50.760  52.383 _138_GLU;_142_LEU;_143_VAL;_201_THR;_202_HSD;_203_GLN;_204_SER;_205_ASP;_206_VAL;_270_PHE
0.012  53.149  34.505  47.126 _84_CYS;_85_ARG;_86_LEU;_87_LEU;_98_ILE;_99_MET;_100_GLN
0.011  45.723  52.712  40.074 _31_ALA;_32_PHE;_145_ARG;_146_ASP;_168_ALA;_185_VAL;_186_PRO;_200_TYR
0.011  18.790  51.959  40.351 _250_ILE;_253_TYR;_254_MET;_257_ARG
0.011  44.820  51.131  46.638 _143_VAL;_144_HSD;_145_ARG;_146_ASP;_165_PHE;_166_GLY;_168_ALA;_169_LYS;_200_TYR;_205_ASP
0.010  24.669  53.495  37.775 _224_TYR;_239_GLY;_240_GLU;_241_ARG;_242_LEU;_243_PRO;_253_TYR;_257_ARG;_260_TRP
0.010  25.738  54.894  47.163 _241_ARG;_257_ARG;_258_LYS;_259_CYS;_260_TRP;_261_MET;_262_ILE;_263_ASP;_266_SER;_267_ARG
0.010  47.288  44.854  43.341 _144_HSD;_146_ASP;_151_ASN;_162_ILE;_163_THR;_164_ASP;_165_PHE;_166_GLY;_167_LEU
>62
0.934  49.255  39.015  37.855 _35_VAL;_52_ALA;_54_LYS;_99_MET;_100_GLN;_153_LEU;_163_THR;_164_ASP
0.287  51.519  41.551  41.582 _54_LYS;_86_LEU;_97_LEU;_99_MET;_163_THR;_164_ASP;_167_LEU
0.089  48.587  43.099  34.483 _28_GLY;_29_SER;_30_GLY;_33_GLY;_35_VAL;_54_LYS;_150_ARG;_151_ASN;_164_ASP
0.080  48.515  36.061  34.769 _27_LEU;_35_VAL;_52_ALA;_101_LEU;_102_MET;_105_GLY;_106_CYS;_153_LEU
0.078  22.572  55.475  44.502 _241_ARG;_257_ARG;_258_LYS;_260_TRP;_261_MET
0.071  60.642  33.178  44.742 _14_ARG;_16_LEU;_40_TRP;_51_VAL;_87_LEU;_88_GLY;_98_ILE
0.057  53.046  40.182  45.224 _75_MET;_76_ALA;_84_CYS;_85_ARG;_86_LEU;_87_LEU;_98_ILE;_99_MET
0.037  50.757  43.567  45.247 _75_MET;_84_CYS;_85_ARG;_86_LEU;_163_THR;_164_ASP;_165_PHE;_166_GLY;_167_LEU
0.035  55.684  36.208  44.327 _52_ALA;_85_ARG;_86_LEU;_87_LEU;_88_GLY;_97_LEU;_98_ILE;_99_MET;_100_GLN
0.024  39.623  20.062  38.587 _158_GLN;_303_ASP;_304_SER;_306_PHE;_307_TYR;_308_ARG;_311_MET
0.024  51.431  36.411  43.614 _84_CYS;_85_ARG;_86_LEU;_87_LEU;_98_ILE;_99_MET;_100_GLN;_101_LEU;_102_MET;_153_LEU;_163_THR
0.021  31.781  27.593  35.865 _110_TYR;_117_ASN;_118_ILE;_119_GLY;_122_TYR;_126_TRP;_157_PRO;_297_HSD
0.017  45.576  48.072  34.344 _29_SER;_30_GLY;_31_ALA;_146_ASP;_150_ARG;_151_ASN
0.016  58.848  31.753  41.164 _39_LEU;_40_TRP;_49_ILE;_50_PRO;_51_VAL;_52_ALA;_87_LEU;_98_ILE;_99_MET
0.014  34.295  24.811  37.678 _110_TYR;_122_TYR;_157_PRO;_158_GLN;_297_HSD;_299_PRO;_307_TYR
0.013  54.935  32.312  43.290 _50_PRO;_51_VAL;_52_ALA;_87_LEU;_98_ILE;_99_MET;_100_GLN;_101_LEU
0.012  48.360  46.565  39.298 _32_PHE;_54_LYS;_146_ASP;_151_ASN;_163_THR;_164_ASP;_165_PHE;_167_LEU
0.012  53.150  34.514  47.117 _84_CYS;_85_ARG;_86_LEU;_87_LEU;_98_ILE;_99_MET;_100_GLN
0.012  38.635  50.759  52.376 _138_GLU;_142_LEU;_143_VAL;_201_THR;_202_HSD;_203_GLN;_204_SER;_205_ASP;_206_VAL;_270_PHE
0.011  45.732  52.701  40.097 _31_ALA;_32_PHE;_145_ARG;_146_ASP;_168_ALA;_185_VAL;_186_PRO;_200_TYR
0.011  18.792  51.957  40.352 _250_ILE;_253_TYR;_254_MET;_257_ARG
0.011  44.819  51.097  46.625 _143_VAL;_144_HSD;_145_ARG;_146_ASP;_165_PHE;_166_GLY;_168_ALA;_169_LYS;_200_TYR;_205_ASP
0.010  24.668  53.491  37.766 _224_TYR;_239_GLY;_240_GLU;_241_ARG;_242_LEU;_243_PRO;_253_TYR;_257_ARG;_260_TRP
0.010  47.316  44.859  43.360 _144_HSD;_146_ASP;_151_ASN;_162_ILE;_163_THR;_164_ASP;_165_PHE;_166_GLY;_167_LEU
0.010  25.739  54.889  47.172 _241_ARG;_257_ARG;_258_LYS;_259_CYS;_260_TRP;_261_MET;_262_ILE;_263_ASP;_266_SER;_267_ARG
>63
0.935  49.259  39.019  37.856 _35_VAL;_52_ALA;_54_LYS;_99_MET;_100_GLN;_153_LEU;_163_THR;_164_ASP
0.292  51.539  41.542  41.605 _54_LYS;_86_LEU;_97_LEU;_99_MET;_163_THR;_164_ASP;_167_LEU
0.089  48.584  43.090  34.481 _28_GLY;_29_SER;_30_GLY;_33_GLY;_35_VAL;_54_LYS;_150_ARG;_151_ASN;_164_ASP
0.080  48.518  36.061  34.771 _27_LEU;_35_VAL;_52_ALA;_101_LEU;_102_MET;_105_GLY;_106_CYS;_153_LEU
0.080  22.571  55.476  44.507 _241_ARG;_257_ARG;_258_LYS;_260_TRP;_261_MET
0.071  60.648  33.181  44.743 _14_ARG;_16_LEU;_40_TRP;_51_VAL;_87_LEU;_88_GLY;_98_ILE
0.058  53.050  40.209  45.230 _75_MET;_76_ALA;_84_CYS;_85_ARG;_86_LEU;_87_LEU;_98_ILE;_99_MET
0.036  50.753  43.563  45.248 _75_MET;_84_CYS;_85_ARG;_86_LEU;_163_THR;_164_ASP;_165_PHE;_166_GLY;_167_LEU
0.035  55.708  36.182  44.332 _52_ALA;_85_ARG;_86_LEU;_87_LEU;_88_GLY;_97_LEU;_98_ILE;_99_MET;_100_GLN
0.024  39.625  20.064  38.595 _158_GLN;_303_ASP;_304_SER;_306_PHE;_307_TYR;_308_ARG;_311_MET
0.023  51.439  36.394  43.620 _84_CYS;_85_ARG;_86_LEU;_87_LEU;_98_ILE;_99_MET;_100_GLN;_101_LEU;_102_MET;_153_LEU;_163_THR
0.020  31.775  27.581  35.884 _110_TYR;_117_ASN;_118_ILE;_119_GLY;_122_TYR;_126_TRP;_157_PRO;_297_HSD
0.017  45.585  48.041  34.344 _29_SER;_30_GLY;_31_ALA;_146_ASP;_150_ARG;_151_ASN
0.016  58.841  31.747  41.172 _39_LEU;_40_TRP;_49_ILE;_50_PRO;_51_VAL;_52_ALA;_87_LEU;_98_ILE;_99_MET
0.014  34.316  24.806  37.668 _110_TYR;_122_TYR;_157_PRO;_158_GLN;_297_HSD;_299_PRO;_307_TYR
0.013  54.929  32.316  43.289 _50_PRO;_51_VAL;_52_ALA;_87_LEU;_98_ILE;_99_MET;_100_GLN;_101_LEU
0.012  38.643  50.765  52.394 _138_GLU;_142_LEU;_143_VAL;_201_THR;_202_HSD;_203_GLN;_204_SER;_205_ASP;_206_VAL;_270_PHE
0.012  48.359  46.561  39.282 _32_PHE;_54_LYS;_146_ASP;_151_ASN;_163_THR;_164_ASP;_165_PHE;_167_LEU
0.012  53.172  34.503  47.122 _84_CYS;_85_ARG;_86_LEU;_87_LEU;_98_ILE;_99_MET;_100_GLN
0.011  44.836  51.100  46.619 _143_VAL;_144_HSD;_145_ARG;_146_ASP;_165_PHE;_166_GLY;_168_ALA;_169_LYS;_200_TYR;_205_ASP
0.011  45.738  52.722  40.129 _31_ALA;_32_PHE;_145_ARG;_146_ASP;_168_ALA;_185_VAL;_186_PRO;_200_TYR
0.011  18.786  51.958  40.343 _250_ILE;_253_TYR;_254_MET;_257_ARG
0.011  24.666  53.491  37.754 _224_TYR;_239_GLY;_240_GLU;_241_ARG;_242_LEU;_243_PRO;_253_TYR;_257_ARG;_260_TRP
0.010  47.317  44.878  43.379 _144_HSD;_146_ASP;_151_ASN;_162_ILE;_163_THR;_164_ASP;_165_PHE;_166_GLY;_167_LEU
>64
0.936  49.251  39.014  37.856 _35_VAL;_52_ALA;_54_LYS;_99_MET;_100_GLN;_153_LEU;_163_THR;_164_ASP
0.293  51.540  41.524  41.612 _54_LYS;_86_LEU;_97_LEU;_99_MET;_163_THR;_164_ASP;_167_LEU
0.083  48.530  36.058  34.776 _27_LEU;_35_VAL;_52_ALA;_101_LEU;_102_MET;_105_GLY;_106_CYS;_153_LEU
0.082  48.601  43.000  34.497 _28_GLY;_29_SER;_30_GLY;_33_GLY;_35_VAL;_54_LYS;_150_ARG;_151_ASN;_164_ASP
0.079  22.576  55.482  44.509 _241_ARG;_257_ARG;_258_LYS;_260_TRP;_261_MET
0.071  60.644  33.194  44.738 _14_ARG;_16_LEU;_40_TRP;_51_VAL;_87_LEU;_88_GLY;_98_ILE
0.057  53.047  40.207  45.232 _75_MET;_76_ALA;_84_CYS;_85_ARG;_86_LEU;_87_LEU;_98_ILE;_99_MET
0.037  50.755  43.569  45.251 _75_MET;_84_CYS;_85_ARG;_86_LEU;_163_THR;_164_ASP;_165_PHE;_166_GLY;_167_LEU
0.035  55.693  36.192  44.326 _52_ALA;_85_ARG;_86_LEU;_87_LEU;_88_GLY;_97_LEU;_98_ILE;_99_MET;_100_GLN
0.023  51.445  36.387  43.621 _84_CYS;_85_ARG;_86_LEU;_87_LEU;_98_ILE;_99_MET;_100_GLN;_101_LEU;_102_MET;_153_LEU;_163_THR
0.023  39.623  20.081  38.573 _158_GLN;_303_ASP;_304_SER;_306_PHE;_307_TYR;_308_ARG;_311_MET
0.021  31.779  27.594  35.875 _110_TYR;_117_ASN;_118_ILE;_119_GLY;_122_TYR;_126_TRP;_157_PRO;_297_HSD
0.017  45.583  48.047  34.341 _29_SER;_30_GLY;_31_ALA;_146_ASP;_150_ARG;_151_ASN
0.016  58.841  31.750  41.172 _39_LEU;_40_TRP;_49_ILE;_50_PRO;_51_VAL;_52_ALA;_87_LEU;_98_ILE;_99_MET
0.014  34.299  24.809  37.680 _110_TYR;_122_TYR;_157_PRO;_158_GLN;_297_HSD;_299_PRO;_307_TYR
0.013  54.938  32.304  43.280 _50_PRO;_51_VAL;_52_ALA;_87_LEU;_98_ILE;_99_MET;_100_GLN;_101_LEU
0.012  38.642  50.759  52.385 _138_GLU;_142_LEU;_143_VAL;_201_THR;_202_HSD;_203_GLN;_204_SER;_205_ASP;_206_VAL;_270_PHE
0.012  53.160  34.503  47.114 _84_CYS;_85_ARG;_86_LEU;_87_LEU;_98_ILE;_99_MET;_100_GLN
0.012  48.376  46.566  39.354 _32_PHE;_54_LYS;_146_ASP;_151_ASN;_163_THR;_164_ASP;_165_PHE;_167_LEU
0.011  44.833  51.079  46.630 _143_VAL;_144_HSD;_145_ARG;_146_ASP;_165_PHE;_166_GLY;_168_ALA;_169_LYS;_200_TYR;_205_ASP
0.011  45.744  52.715  40.129 _31_ALA;_32_PHE;_145_ARG;_146_ASP;_168_ALA;_185_VAL;_186_PRO;_200_TYR
0.011  18.793  51.956  40.334 _250_ILE;_253_TYR;_254_MET;_257_ARG
0.010  24.667  53.489  37.756 _224_TYR;_239_GLY;_240_GLU;_241_ARG;_242_LEU;_243_PRO;_253_TYR;_257_ARG;_260_TRP
0.010  47.316  44.879  43.381 _144_HSD;_146_ASP;_151_ASN;_162_ILE;_163_THR;_164_ASP;_165_PHE;_166_GLY;_167_LEU
>65
0.933  49.211  38.987  37.791 _35_VAL;_52_ALA;_54_LYS;_99_MET;_100_GLN;_153_LEU;_163_THR;_164_ASP
0.298  51.546  41.512  41.616 _54_LYS;_86_LEU;_97_LEU;_99_MET;_163_THR;_164_ASP;_167_LEU
0.089  48.611  43.040  34.500 _28_GLY;_29_SER;_30_GLY;_33_GLY;_35_VAL;_54_LYS;_150_ARG;_151_ASN;_164_ASP
0.083  48.537  36.051  34.769 _27_LEU;_35_VAL;_52_ALA;_101_LEU;_102_MET;_105_GLY;_106_CYS;_153_LEU
0.079  22.573  55.478  44.507 _241_ARG;_257_ARG;_258_LYS;_260_TRP;_261_MET
0.072  60.649  33.195  44.738 _14_ARG;_16_LEU;_40_TRP;_51_VAL;_87_LEU;_88_GLY;_98_ILE
0.057  53.044  40.226  45.230 _75_MET;_76_ALA;_84_CYS;_85_ARG;_86_LEU;_87_LEU;_98_ILE;_99_MET
0.035  50.736  43.557  45.257 _75_MET;_84_CYS;_85_ARG;_86_LEU;_163_THR;_164_ASP;_165_PHE;_166_GLY;_167_LEU
0.035  55.718  36.156  44.333 _52_ALA;_85_ARG;_86_LEU;_87_LEU;_88_GLY;_97_LEU;_98_ILE;_99_MET;_100_GLN
0.023  51.448  36.389  43.618 _84_CYS;_85_ARG;_86_LEU;_87_LEU;_98_ILE;_99_MET;_100_GLN;_101_LEU;_102_MET;_153_LEU;_163_THR
0.023  39.618  20.068  38.579 _158_GLN;_303_ASP;_304_SER;_306_PHE;_307_TYR;_308_ARG;_311_MET
0.020  31.772  27.581  35.886 _110_TYR;_117_ASN;_118_ILE;_119_GLY;_122_TYR;_126_TRP;_157_PRO;_297_HSD
0.017  45.580  48.049  34.345 _29_SER;_30_GLY;_31_ALA;_146_ASP;_150_ARG;_151_ASN
0.015  58.899  31.755  41.188 _39_LEU;_40_TRP;_49_ILE;_50_PRO;_51_VAL;_52_ALA;_87_LEU;_98_ILE;_99_MET
0.014  34.311  24.800  37.675 _110_TYR;_122_TYR;_157_PRO;_158_GLN;_297_HSD;_299_PRO;_307_TYR
0.013  54.951  32.305  43.271 _50_PRO;_51_VAL;_52_ALA;_87_LEU;_98_ILE;_99_MET;_100_GLN;_101_LEU
0.012  38.642  50.759  52.381 _138_GLU;_142_LEU;_143_VAL;_201_THR;_202_HSD;_203_GLN;_204_SER;_205_ASP;_206_VAL;_270_PHE
0.012  48.382  46.532  39.319 _32_PHE;_54_LYS;_146_ASP;_151_ASN;_163_THR;_164_ASP;_165_PHE;_167_LEU
0.012  53.165  34.503  47.120 _84_CYS;_85_ARG;_86_LEU;_87_LEU;_98_ILE;_99_MET;_100_GLN
0.011  44.831  51.078  46.693 _143_VAL;_144_HSD;_145_ARG;_146_ASP;_165_PHE;_166_GLY;_168_ALA;_169_LYS;_200_TYR;_205_ASP
0.011  45.749  52.724  40.096 _31_ALA;_32_PHE;_145_ARG;_146_ASP;_168_ALA;_185_VAL;_186_PRO;_200_TYR
0.011  18.805  51.961  40.320 _250_ILE;_253_TYR;_254_MET;_257_ARG
0.010  24.680  53.484  37.722 _224_TYR;_239_GLY;_240_GLU;_241_ARG;_242_LEU;_243_PRO;_253_TYR;_257_ARG;_260_TRP
0.010  47.291  44.905  43.378 _144_HSD;_146_ASP;_151_ASN;_162_ILE;_163_THR;_164_ASP;_165_PHE;_166_GLY;_167_LEU
>66
0.932  49.221  38.987  37.821 _35_VAL;_52_ALA;_54_LYS;_99_MET;_100_GLN;_153_LEU;_163_THR;_164_ASP
0.312  51.574  41.544  41.711 _54_LYS;_86_LEU;_97_LEU;_99_MET;_163_THR;_164_ASP;_167_LEU
0.086  48.615  43.016  34.499 _28_GLY;_29_SER;_30_GLY;_33_GLY;_35_VAL;_54_LYS;_150_ARG;_151_ASN;_164_ASP
0.081  22.584  55.491  44.522 _241_ARG;_257_ARG;_258_LYS;_260_TRP;_261_MET
0.080  48.544  36.044  34.774 _27_LEU;_35_VAL;_52_ALA;_101_LEU;_102_MET;_105_GLY;_106_CYS;_153_LEU
0.073  60.650  33.195  44.729 _14_ARG;_16_LEU;_40_TRP;_51_VAL;_87_LEU;_88_GLY;_98_ILE
0.057  53.053  40.324  45.240 _75_MET;_76_ALA;_84_CYS;_85_ARG;_86_LEU;_87_LEU;_98_ILE;_99_MET
0.035  55.684  36.198  44.318 _52_ALA;_85_ARG;_86_LEU;_87_LEU;_88_GLY;_97_LEU;_98_ILE;_99_MET;_100_GLN
0.032  50.607  44.587  44.654 _75_MET;_163_THR;_164_ASP;_165_PHE;_166_GLY;_167_LEU;_170_LEU
0.023  51.448  36.379  43.620 _84_CYS;_85_ARG;_86_LEU;_87_LEU;_98_ILE;_99_MET;_100_GLN;_101_LEU;_102_MET;_153_LEU;_163_THR
0.022  39.625  20.063  38.584 _158_GLN;_303_ASP;_304_SER;_306_PHE;_307_TYR;_308_ARG;_311_MET
0.020  31.807  27.573  35.863 _110_TYR;_117_ASN;_118_ILE;_119_GLY;_122_TYR;_126_TRP;_157_PRO;_297_HSD
0.017  45.586  48.035  34.343 _29_SER;_30_GLY;_31_ALA;_146_ASP;_150_ARG;_151_ASN
0.015  58.895  31.755  41.181 _39_LEU;_40_TRP;_49_ILE;_50_PRO;_51_VAL;_52_ALA;_87_LEU;_98_ILE;_99_MET
0.014  34.310  24.798  37.677 _110_TYR;_122_TYR;_157_PRO;_158_GLN;_297_HSD;_299_PRO;_307_TYR
0.013  54.933  32.300  43.274 _50_PRO;_51_VAL;_52_ALA;_87_LEU;_98_ILE;_99_MET;_100_GLN;_101_LEU
0.012  38.643  50.762  52.381 _138_GLU;_142_LEU;_143_VAL;_201_THR;_202_HSD;_203_GLN;_204_SER;_205_ASP;_206_VAL;_270_PHE
0.012  48.379  46.541  39.388 _32_PHE;_54_LYS;_146_ASP;_151_ASN;_163_THR;_164_ASP;_165_PHE;_167_LEU
0.012  53.169  34.496  47.126 _84_CYS;_85_ARG;_86_LEU;_87_LEU;_98_ILE;_99_MET;_100_GLN
0.011  44.829  51.085  46.670 _143_VAL;_144_HSD;_145_ARG;_146_ASP;_165_PHE;_166_GLY;_168_ALA;_169_LYS;_200_TYR;_205_ASP
0.011  45.757  52.742  40.126 _31_ALA;_32_PHE;_145_ARG;_146_ASP;_168_ALA;_185_VAL;_186_PRO;_200_TYR
0.011  18.790  51.952  40.335 _250_ILE;_253_TYR;_254_MET;_257_ARG
0.010  24.681  53.482  37.713 _224_TYR;_239_GLY;_240_GLU;_241_ARG;_242_LEU;_243_PRO;_253_TYR;_257_ARG;_260_TRP
>67
0.932  49.212  38.983  37.808 _35_VAL;_52_ALA;_54_LYS;_99_MET;_100_GLN;_153_LEU;_163_THR;_164_ASP
0.311  51.578  41.541  41.706 _54_LYS;_86_LEU;_97_LEU;_99_MET;_163_THR;_164_ASP;_167_LEU
0.084  48.619  43.019  34.507 _28_GLY;_29_SER;_30_GLY;_33_GLY;_35_VAL;_54_LYS;_150_ARG;_151_ASN;_164_ASP
0.080  22.585  55.493  44.522 _241_ARG;_257_ARG;_258_LYS;_260_TRP;_261_MET
0.079  48.547  36.040  34.774 _27_LEU;_35_VAL;_52_ALA;_101_LEU;_102_MET;_105_GLY;_106_CYS;_153_LEU
0.073  60.646  33.202  44.725 _14_ARG;_16_LEU;_40_TRP;_51_VAL;_87_LEU;_88_GLY;_98_ILE
0.057  53.051  40.322  45.242 _75_MET;_76_ALA;_84_CYS;_85_ARG;_86_LEU;_87_LEU;_98_ILE;_99_MET
0.035  55.710  36.159  44.328 _52_ALA;_85_ARG;_86_LEU;_87_LEU;_88_GLY;_97_LEU;_98_ILE;_99_MET;_100_GLN
0.032  51.081  43.923  45.080 _75_MET;_84_CYS;_86_LEU;_163_THR;_164_ASP;_165_PHE;_166_GLY;_167_LEU
0.023  51.446  36.375  43.626 _84_CYS;_85_ARG;_86_LEU;_87_LEU;_98_ILE;_99_MET;_100_GLN;_101_LEU;_102_MET;_153_LEU;_163_THR
0.022  39.627  20.070  38.584 _158_GLN;_303_ASP;_304_SER;_306_PHE;_307_TYR;_308_ARG;_311_MET
0.019  31.813  27.576  35.854 _110_TYR;_117_ASN;_118_ILE;_119_GLY;_122_TYR;_126_TRP;_157_PRO;_297_HSD
0.017  45.585  48.035  34.338 _29_SER;_30_GLY;_31_ALA;_146_ASP;_150_ARG;_151_ASN
0.015  58.896  31.749  41.181 _39_LEU;_40_TRP;_49_ILE;_50_PRO;_51_VAL;_52_ALA;_87_LEU;_98_ILE;_99_MET
0.014  34.314  24.793  37.679 _110_TYR;_122_TYR;_157_PRO;_158_GLN;_297_HSD;_299_PRO;_307_TYR
0.013  38.649  50.762  52.399 _138_GLU;_142_LEU;_143_VAL;_201_THR;_202_HSD;_203_GLN;_204_SER;_205_ASP;_206_VAL;_270_PHE
0.013  54.936  32.305  43.277 _50_PRO;_51_VAL;_52_ALA;_87_LEU;_98_ILE;_99_MET;_100_GLN;_101_LEU
0.012  53.177  34.486  47.138 _84_CYS;_85_ARG;_86_LEU;_87_LEU;_98_ILE;_99_MET;_100_GLN
0.012  48.378  46.538  39.335 _32_PHE;_54_LYS;_146_ASP;_151_ASN;_163_THR;_164_ASP;_165_PHE;_167_LEU
0.011  44.827  51.048  46.690 _143_VAL;_144_HSD;_145_ARG;_146_ASP;_165_PHE;_166_GLY;_168_ALA;_169_LYS;_200_TYR;_205_ASP
0.011  45.752  52.718  40.108 _31_ALA;_32_PHE;_145_ARG;_146_ASP;_168_ALA;_185_VAL;_186_PRO;_200_TYR
0.011  18.791  51.949  40.334 _250_ILE;_253_TYR;_254_MET;_257_ARG
0.010  47.277  44.924  43.388 _144_HSD;_146_ASP;_151_ASN;_162_ILE;_163_THR;_164_ASP;_165_PHE;_166_GLY;_167_LEU
0.010  24.665  53.484  37.736 _224_TYR;_239_GLY;_240_GLU;_241_ARG;_242_LEU;_243_PRO;_253_TYR;_257_ARG;_260_TRP
>68
0.931  49.220  38.984  37.839 _35_VAL;_52_ALA;_54_LYS;_99_MET;_100_GLN;_153_LEU;_163_THR;_164_ASP
0.320  51.578  41.504  41.764 _54_LYS;_86_LEU;_97_LEU;_99_MET;_163_THR;_164_ASP;_167_LEU
0.084  48.632  42.989  34.519 _28_GLY;_29_SER;_30_GLY;_33_GLY;_35_VAL;_54_LYS;_150_ARG;_151_ASN;_164_ASP
0.080  22.584  55.495  44.526 _241_ARG;_257_ARG;_258_LYS;_260_TRP;_261_MET
0.078  48.538  36.044  34.771 _27_LEU;_35_VAL;_52_ALA;_101_LEU;_102_MET;_105_GLY;_106_CYS;_153_LEU
0.072  60.618  33.197  44.744 _14_ARG;_16_LEU;_40_TRP;_51_VAL;_87_LEU;_88_GLY;_98_ILE
0.036  50.769  43.563  45.253 _75_MET;_84_CYS;_85_ARG;_86_LEU;_163_THR;_164_ASP;_165_PHE;_166_GLY;_167_LEU
0.035  55.708  36.152  44.318 _52_ALA;_85_ARG;_86_LEU;_87_LEU;_88_GLY;_97_LEU;_98_ILE;_99_MET;_100_GLN
0.024  53.336  40.053  45.471 _75_MET;_76_ALA;_84_CYS;_85_ARG;_86_LEU;_87_LEU;_88_GLY;_98_ILE;_99_MET
0.023  51.458  36.375  43.612 _84_CYS;_85_ARG;_86_LEU;_87_LEU;_98_ILE;_99_MET;_100_GLN;_101_LEU;_102_MET;_153_LEU;_163_THR
0.022  39.641  20.064  38.586 _158_GLN;_303_ASP;_304_SER;_306_PHE;_307_TYR;_308_ARG;_311_MET
0.020  31.814  27.569  35.855 _110_TYR;_117_ASN;_118_ILE;_119_GLY;_122_TYR;_126_TRP;_157_PRO;_297_HSD
0.017  45.589  48.030  34.352 _29_SER;_30_GLY;_31_ALA;_146_ASP;_150_ARG;_151_ASN
0.015  58.899  31.746  41.190 _39_LEU;_40_TRP;_49_ILE;_50_PRO;_51_VAL;_52_ALA;_87_LEU;_98_ILE;_99_MET
0.014  34.315  24.800  37.679 _110_TYR;_122_TYR;_157_PRO;_158_GLN;_297_HSD;_299_PRO;_307_TYR
0.013  38.649  50.766  52.412 _138_GLU;_142_LEU;_143_VAL;_201_THR;_202_HSD;_203_GLN;_204_SER;_205_ASP;_206_VAL;_270_PHE
0.013  54.908  32.304  43.285 _50_PRO;_51_VAL;_52_ALA;_87_LEU;_98_ILE;_99_MET;_100_GLN;_101_LEU
0.012  53.202  34.458  47.145 _84_CYS;_85_ARG;_86_LEU;_87_LEU;_98_ILE;_99_MET;_100_GLN
0.012  48.378  46.541  39.364 _32_PHE;_54_LYS;_146_ASP;_151_ASN;_163_THR;_164_ASP;_165_PHE;_167_LEU
0.011  18.790  51.950  40.339 _250_ILE;_253_TYR;_254_MET;_257_ARG
0.010  47.269  44.933  43.391 _144_HSD;_146_ASP;_151_ASN;_162_ILE;_163_THR;_164_ASP;_165_PHE;_166_GLY;_167_LEU
0.010  44.797  50.969  46.745 _143_VAL;_144_HSD;_145_ARG;_146_ASP;_165_PHE;_166_GLY;_168_ALA;_169_LYS;_200_TYR;_205_ASP
0.010  24.691  53.492  37.724 _224_TYR;_239_GLY;_240_GLU;_241_ARG;_242_LEU;_243_PRO;_253_TYR;_257_ARG;_260_TRP
0.010  25.744  54.896  47.146 _241_ARG;_257_ARG;_258_LYS;_259_CYS;_260_TRP;_261_MET;_262_ILE;_263_ASP;_266_SER;_267_ARG
>69
0.932  49.207  38.983  37.821 _35_VAL;_52_ALA;_54_LYS;_99_MET;_100_GLN;_153_LEU;_163_THR;_164_ASP
0.316  51.585  41.510  41.725 _54_LYS;_86_LEU;_97_LEU;_99_MET;_163_THR;_164_ASP;_167_LEU
0.084  48.631  42.986  34.518 _28_GLY;_29_SER;_30_GLY;_33_GLY;_35_VAL;_54_LYS;_150_ARG;_151_ASN;_164_ASP
0.080  22.583  55.494  44.524 _241_ARG;_257_ARG;_258_LYS;_260_TRP;_261_MET
0.077  48.536  36.048  34.775 _27_LEU;_35_VAL;_52_ALA;_101_LEU;_102_MET;_105_GLY;_106_CYS;_153_LEU
0.073  60.606  33.205  44.745 _14_ARG;_16_LEU;_40_TRP;_51_VAL;_87_LEU;_88_GLY;_98_ILE
0.037  50.788  43.546  45.246 _75_MET;_84_CYS;_85_ARG;_86_LEU;_163_THR;_164_ASP;_165_PHE;_166_GLY;_167_LEU
0.035  55.702  36.158  44.320 _52_ALA;_85_ARG;_86_LEU;_87_LEU;_88_GLY;_97_LEU;_98_ILE;_99_MET;_100_GLN
0.024  53.338  40.037  45.468 _75_MET;_76_ALA;_84_CYS;_85_ARG;_86_LEU;_87_LEU;_88_GLY;_98_ILE;_99_MET
0.023  51.456  36.388  43.602 _84_CYS;_85_ARG;_86_LEU;_87_LEU;_98_ILE;_99_MET;_100_GLN;_101_LEU;_102_MET;_153_LEU;_163_THR
0.022  39.637  20.061  38.590 _158_GLN;_303_ASP;_304_SER;_306_PHE;_307_TYR;_308_ARG;_311_MET
0.019  31.824  27.565  35.856 _110_TYR;_117_ASN;_118_ILE;_119_GLY;_122_TYR;_126_TRP;_157_PRO;_297_HSD
0.017  45.591  48.032  34.351 _29_SER;_30_GLY;_31_ALA;_146_ASP;_150_ARG;_151_ASN
0.014  58.906  31.747  41.184 _39_LEU;_40_TRP;_49_ILE;_50_PRO;_51_VAL;_52_ALA;_87_LEU;_98_ILE;_99_MET
0.014  34.322  24.795  37.677 _110_TYR;_122_TYR;_157_PRO;_158_GLN;_297_HSD;_299_PRO;_307_TYR
0.013  38.642  50.767  52.406 _138_GLU;_142_LEU;_143_VAL;_201_THR;_202_HSD;_203_GLN;_204_SER;_205_ASP;_206_VAL;_270_PHE
0.013  54.910  32.306  43.282 _50_PRO;_51_VAL;_52_ALA;_87_LEU;_98_ILE;_99_MET;_100_GLN;_101_LEU
0.012  53.210  34.461  47.143 _84_CYS;_85_ARG;_86_LEU;_87_LEU;_98_ILE;_99_MET;_100_GLN
0.012  48.378  46.541  39.382 _32_PHE;_54_LYS;_146_ASP;_151_ASN;_163_THR;_164_ASP;_165_PHE;_167_LEU
0.011  18.787  51.950  40.339 _250_ILE;_253_TYR;_254_MET;_257_ARG
0.010  44.795  50.958  46.755 _143_VAL;_144_HSD;_145_ARG;_146_ASP;_165_PHE;_166_GLY;_168_ALA;_169_LYS;_200_TYR;_205_ASP
0.010  47.270  44.929  43.391 _144_HSD;_146_ASP;_151_ASN;_162_ILE;_163_THR;_164_ASP;_165_PHE;_166_GLY;_167_LEU
0.010  24.698  53.489  37.719 _224_TYR;_239_GLY;_240_GLU;_241_ARG;_242_LEU;_243_PRO;_253_TYR;_257_ARG;_260_TRP
0.010  25.736  54.898  47.138 _241_ARG;_257_ARG;_258_LYS;_259_CYS;_260_TRP;_261_MET;_262_ILE;_263_ASP;_266_SER;_267_ARG
>70
0.932  49.209  38.979  37.824 _35_VAL;_52_ALA;_54_LYS;_99_MET;_100_GLN;_153_LEU;_163_THR;_164_ASP
0.316  51.584  41.519  41.732 _54_LYS;_86_LEU;_97_LEU;_99_MET;_163_THR;_164_ASP;_167_LEU
0.083  48.637  42.968  34.527 _28_GLY;_29_SER;_30_GLY;_33_GLY;_35_VAL;_54_LYS;_150_ARG;_151_ASN;_164_ASP
0.080  22.580  55.492  44.527 _241_ARG;_257_ARG;_258_LYS;_260_TRP;_261_MET
0.077  48.540  36.049  34.775 _27_LEU;_35_VAL;_52_ALA;_101_LEU;_102_MET;_105_GLY;_106_CYS;_153_LEU
0.073  60.610  33.208  44.745 _14_ARG;_16_LEU;_40_TRP;_51_VAL;_87_LEU;_88_GLY;_98_ILE
0.036  50.803  43.560  45.247 _75_MET;_84_CYS;_85_ARG;_86_LEU;_163_THR;_164_ASP;_165_PHE;_166_GLY;_167_LEU
0.035  55.710  36.149  44.315 _52_ALA;_85_ARG;_86_LEU;_87_LEU;_88_GLY;_97_LEU;_98_ILE;_99_MET;_100_GLN
0.024  53.337  40.043  45.470 _75_MET;_76_ALA;_84_CYS;_85_ARG;_86_LEU;_87_LEU;_88_GLY;_98_ILE;_99_MET
0.023  51.457  36.400  43.594 _84_CYS;_85_ARG;_86_LEU;_87_LEU;_98_ILE;_99_MET;_100_GLN;_101_LEU;_102_MET;_153_LEU;_163_THR
0.022  39.628  20.056  38.600 _158_GLN;_303_ASP;_304_SER;_306_PHE;_307_TYR;_308_ARG;_311_MET
0.019  31.813  27.564  35.855 _110_TYR;_117_ASN;_118_ILE;_119_GLY;_122_TYR;_126_TRP;_157_PRO;_297_HSD
0.017  45.608  48.024  34.351 _29_SER;_30_GLY;_31_ALA;_146_ASP;_150_ARG;_151_ASN
0.014  58.895  31.739  41.186 _39_LEU;_40_TRP;_49_ILE;_50_PRO;_51_VAL;_52_ALA;_87_LEU;_98_ILE;_99_MET
0.014  34.317  24.794  37.683 _110_TYR;_122_TYR;_157_PRO;_158_GLN;_297_HSD;_299_PRO;_307_TYR
0.013  38.647  50.771  52.408 _138_GLU;_142_LEU;_143_VAL;_201_THR;_202_HSD;_203_GLN;_204_SER;_205_ASP;_206_VAL;_270_PHE
0.012  54.896  32.303  43.285 _50_PRO;_51_VAL;_52_ALA;_87_LEU;_98_ILE;_99_MET;_100_GLN;_101_LEU
0.012  48.385  46.540  39.384 _32_PHE;_54_LYS;_146_ASP;_151_ASN;_163_THR;_164_ASP;_165_PHE;_167_LEU
0.012  53.234  34.471  47.129 _84_CYS;_85_ARG;_86_LEU;_87_LEU;_98_ILE;_99_MET;_100_GLN
0.011  18.789  51.947  40.337 _250_ILE;_253_TYR;_254_MET;_257_ARG
0.010  47.271  44.923  43.393 _144_HSD;_146_ASP;_151_ASN;_162_ILE;_163_THR;_164_ASP;_165_PHE;_166_GLY;_167_LEU
0.010  24.678  53.483  37.713 _224_TYR;_239_GLY;_240_GLU;_241_ARG;_242_LEU;_243_PRO;_253_TYR;_257_ARG;_260_TRP
0.010  44.807  51.011  46.761 _143_VAL;_144_HSD;_145_ARG;_146_ASP;_165_PHE;_166_GLY;_168_ALA;_169_LYS;_200_TYR;_205_ASP
0.010  25.740  54.896  47.140 _241_ARG;_257_ARG;_258_LYS;_259_CYS;_260_TRP;_261_MET;_262_ILE;_263_ASP;_266_SER;_267_ARG
>71
0.932  49.211  38.977  37.829 _35_VAL;_52_ALA;_54_LYS;_99_MET;_100_GLN;_153_LEU;_163_THR;_164_ASP
0.316  51.584  41.534  41.751 _54_LYS;_86_LEU;_97_LEU;_99_MET;_163_THR;_164_ASP;_167_LEU
0.083  48.638  42.958  34.526 _28_GLY;_29_SER;_30_GLY;_33_GLY;_35_VAL;_54_LYS;_150_ARG;_151_ASN;_164_ASP
0.080  22.575  55.485  44.530 _241_ARG;_257_ARG;_258_LYS;_260_TRP;_261_MET
0.074  48.530  36.054  34.772 _27_LEU;_35_VAL;_52_ALA;_101_LEU;_102_MET;_105_GLY;_106_CYS;_153_LEU
0.072  60.603  33.213  44.736 _14_ARG;_16_LEU;_40_TRP;_51_VAL;_87_LEU;_88_GLY;_98_ILE
0.037  50.809  43.550  45.248 _75_MET;_84_CYS;_85_ARG;_86_LEU;_163_THR;_164_ASP;_165_PHE;_166_GLY;_167_LEU
0.036  55.711  36.156  44.323 _52_ALA;_85_ARG;_86_LEU;_87_LEU;_88_GLY;_97_LEU;_98_ILE;_99_MET;_100_GLN
0.024  53.331  40.041  45.467 _75_MET;_76_ALA;_84_CYS;_85_ARG;_86_LEU;_87_LEU;_88_GLY;_98_ILE;_99_MET
0.023  51.451  36.404  43.595 _84_CYS;_85_ARG;_86_LEU;_87_LEU;_98_ILE;_99_MET;_100_GLN;_101_LEU;_102_MET;_153_LEU;_163_THR
0.022  39.640  20.070  38.584 _158_GLN;_303_ASP;_304_SER;_306_PHE;_307_TYR;_308_ARG;_311_MET
0.019  31.814  27.562  35.857 _110_TYR;_117_ASN;_118_ILE;_119_GLY;_122_TYR;_126_TRP;_157_PRO;_297_HSD
0.017  45.596  48.038  34.335 _29_SER;_30_GLY;_31_ALA;_146_ASP;_150_ARG;_151_ASN
0.014  34.299  24.791  37.689 _110_TYR;_122_TYR;_157_PRO;_158_GLN;_297_HSD;_299_PRO;_307_TYR
0.014  58.920  31.730  41.195 _39_LEU;_40_TRP;_49_ILE;_50_PRO;_51_VAL;_52_ALA;_87_LEU;_98_ILE;_99_MET
0.013  38.640  50.768  52.394 _138_GLU;_142_LEU;_143_VAL;_201_THR;_202_HSD;_203_GLN;_204_SER;_205_ASP;_206_VAL;_270_PHE
0.012  48.379  46.543  39.444 _32_PHE;_54_LYS;_146_ASP;_151_ASN;_163_THR;_164_ASP;_165_PHE;_167_LEU
0.012  54.883  32.303  43.290 _50_PRO;_51_VAL;_52_ALA;_87_LEU;_98_ILE;_99_MET;_100_GLN;_101_LEU
0.012  53.221  34.464  47.137 _84_CYS;_85_ARG;_86_LEU;_87_LEU;_98_ILE;_99_MET;_100_GLN
0.011  18.788  51.950  40.342 _250_ILE;_253_TYR;_254_MET;_257_ARG
0.010  47.262  44.939  43.395 _144_HSD;_146_ASP;_151_ASN;_162_ILE;_163_THR;_164_ASP;_165_PHE;_166_GLY;_167_LEU
0.010  24.668  53.483  37.732 _224_TYR;_239_GLY;_240_GLU;_241_ARG;_242_LEU;_243_PRO;_253_TYR;_257_ARG;_260_TRP
0.010  25.745  54.890  47.152 _241_ARG;_257_ARG;_258_LYS;_259_CYS;_260_TRP;_261_MET;_262_ILE;_263_ASP;_266_SER;_267_ARG
0.010  44.799  51.002  46.770 _143_VAL;_144_HSD;_145_ARG;_146_ASP;_165_PHE;_166_GLY;_168_ALA;_169_LYS;_200_TYR;_205_ASP
>72
0.932  49.197  38.970  37.811 _35_VAL;_52_ALA;_54_LYS;_99_MET;_100_GLN;_153_LEU;_163_THR;_164_ASP
0.318  51.588  41.535  41.764 _54_LYS;_86_LEU;_97_LEU;_99_MET;_163_THR;_164_ASP;_167_LEU
0.082  48.636  42.963  34.524 _28_GLY;_29_SER;_30_GLY;_33_GLY;_35_VAL;_54_LYS;_150_ARG;_151_ASN;_164_ASP
0.080  22.574  55.481  44.533 _241_ARG;_257_ARG;_258_LYS;_260_TRP;_261_MET
0.073  48.530  36.055  34.775 _27_LEU;_35_VAL;_52_ALA;_101_LEU;_102_MET;_105_GLY;_106_CYS;_153_LEU
0.073  60.616  33.218  44.740 _14_ARG;_16_LEU;_40_TRP;_51_VAL;_87_LEU;_88_GLY;_98_ILE
0.037  50.799  43.559  45.244 _75_MET;_84_CYS;_85_ARG;_86_LEU;_163_THR;_164_ASP;_165_PHE;_166_GLY;_167_LEU
0.035  55.714  36.155  44.312 _52_ALA;_85_ARG;_86_LEU;_87_LEU;_88_GLY;_97_LEU;_98_ILE;_99_MET;_100_GLN
0.024  53.332  40.041  45.471 _75_MET;_76_ALA;_84_CYS;_85_ARG;_86_LEU;_87_LEU;_88_GLY;_98_ILE;_99_MET
0.023  51.458  36.393  43.588 _84_CYS;_85_ARG;_86_LEU;_87_LEU;_98_ILE;_99_MET;_100_GLN;_101_LEU;_102_MET;_153_LEU;_163_THR
0.022  39.628  20.075  38.592 _158_GLN;_303_ASP;_304_SER;_306_PHE;_307_TYR;_308_ARG;_311_MET
0.019  31.818  27.564  35.852 _110_TYR;_117_ASN;_118_ILE;_119_GLY;_122_TYR;_126_TRP;_157_PRO;_297_HSD
0.017  45.597  48.038  34.334 _29_SER;_30_GLY;_31_ALA;_146_ASP;_150_ARG;_151_ASN
0.014  34.296  24.793  37.691 _110_TYR;_122_TYR;_157_PRO;_158_GLN;_297_HSD;_299_PRO;_307_TYR
0.014  58.918  31.728  41.181 _39_LEU;_40_TRP;_49_ILE;_50_PRO;_51_VAL;_52_ALA;_87_LEU;_98_ILE;_99_MET
0.013  38.647  50.767  52.405 _138_GLU;_142_LEU;_143_VAL;_201_THR;_202_HSD;_203_GLN;_204_SER;_205_ASP;_206_VAL;_270_PHE
0.013  48.379  46.550  39.440 _32_PHE;_54_LYS;_146_ASP;_151_ASN;_163_THR;_164_ASP;_165_PHE;_167_LEU
0.012  53.232  34.469  47.134 _84_CYS;_85_ARG;_86_LEU;_87_LEU;_98_ILE;_99_MET;_100_GLN
0.012  54.863  32.307  43.301 _50_PRO;_51_VAL;_52_ALA;_87_LEU;_98_ILE;_99_MET;_100_GLN;_101_LEU
0.011  18.776  51.945  40.352 _250_ILE;_253_TYR;_254_MET;_257_ARG
0.010  47.268  44.935  43.402 _144_HSD;_146_ASP;_151_ASN;_162_ILE;_163_THR;_164_ASP;_165_PHE;_166_GLY;_167_LEU
0.010  44.798  50.980  46.760 _143_VAL;_144_HSD;_145_ARG;_146_ASP;_165_PHE;_166_GLY;_168_ALA;_169_LYS;_200_TYR;_205_ASP
0.010  24.666  53.488  37.757 _224_TYR;_239_GLY;_240_GLU;_241_ARG;_242_LEU;_243_PRO;_253_TYR;_257_ARG;_260_TRP
0.010  25.757  54.885  47.155 _241_ARG;_257_ARG;_258_LYS;_259_CYS;_260_TRP;_261_MET;_262_ILE;_263_ASP;_266_SER;_267_ARG
>73
0.932  49.199  38.966  37.817 _35_VAL;_52_ALA;_54_LYS;_99_MET;_100_GLN;_153_LEU;_163_THR;_164_ASP
0.316  51.594  41.542  41.751 _54_LYS;_86_LEU;_97_LEU;_99_MET;_163_THR;_164_ASP;_167_LEU
0.084  22.580  55.484  44.551 _241_ARG;_257_ARG;_258_LYS;_260_TRP;_261_MET
0.082  48.637  42.952  34.524 _28_GLY;_29_SER;_30_GLY;_33_GLY;_35_VAL;_54_LYS;_150_ARG;_151_ASN;_164_ASP
0.074  60.615  33.216  44.742 _14_ARG;_16_LEU;_40_TRP;_51_VAL;_87_LEU;_88_GLY;_98_ILE
0.072  48.540  36.045  34.761 _27_LEU;_35_VAL;_52_ALA;_101_LEU;_102_MET;_105_GLY;_106_CYS;_153_LEU
0.036  50.769  43.552  45.244 _75_MET;_84_CYS;_85_ARG;_86_LEU;_163_THR;_164_ASP;_165_PHE;_166_GLY;_167_LEU
0.036  55.713  36.158  44.323 _52_ALA;_85_ARG;_86_LEU;_87_LEU;_88_GLY;_97_LEU;_98_ILE;_99_MET;_100_GLN
0.024  53.331  40.036  45.473 _75_MET;_76_ALA;_84_CYS;_85_ARG;_86_LEU;_87_LEU;_88_GLY;_98_ILE;_99_MET
0.023  51.466  36.387  43.586 _84_CYS;_85_ARG;_86_LEU;_87_LEU;_98_ILE;_99_MET;_100_GLN;_101_LEU;_102_MET;_153_LEU;_163_THR
0.022  39.615  20.072  38.601 _158_GLN;_303_ASP;_304_SER;_306_PHE;_307_TYR;_308_ARG;_311_MET
0.017  45.614  48.004  34.347 _29_SER;_30_GLY;_31_ALA;_146_ASP;_150_ARG;_151_ASN
0.017  31.823  27.545  35.838 _110_TYR;_117_ASN;_118_ILE;_119_GLY;_122_TYR;_126_TRP;_157_PRO;_297_HSD
0.014  34.296  24.784  37.705 _110_TYR;_122_TYR;_157_PRO;_158_GLN;_297_HSD;_299_PRO;_307_TYR
0.014  58.931  31.726  41.189 _39_LEU;_40_TRP;_49_ILE;_50_PRO;_51_VAL;_52_ALA;_87_LEU;_98_ILE;_99_MET
0.013  48.375  46.554  39.467 _32_PHE;_54_LYS;_146_ASP;_151_ASN;_163_THR;_164_ASP;_165_PHE;_167_LEU
0.012  38.648  50.766  52.388 _138_GLU;_142_LEU;_143_VAL;_201_THR;_202_HSD;_203_GLN;_204_SER;_205_ASP;_206_VAL;_270_PHE
0.012  53.231  34.459  47.139 _84_CYS;_85_ARG;_86_LEU;_87_LEU;_98_ILE;_99_MET;_100_GLN
0.012  54.862  32.306  43.301 _50_PRO;_51_VAL;_52_ALA;_87_LEU;_98_ILE;_99_MET;_100_GLN;_101_LEU
0.011  18.777  51.945  40.352 _250_ILE;_253_TYR;_254_MET;_257_ARG
0.010  47.260  44.944  43.394 _144_HSD;_146_ASP;_151_ASN;_162_ILE;_163_THR;_164_ASP;_165_PHE;_166_GLY;_167_LEU
0.010  24.661  53.488  37.766 _224_TYR;_239_GLY;_240_GLU;_241_ARG;_242_LEU;_243_PRO;_253_TYR;_257_ARG;_260_TRP
0.010  44.788  50.955  46.803 _143_VAL;_144_HSD;_145_ARG;_146_ASP;_165_PHE;_166_GLY;_168_ALA;_169_LYS;_200_TYR;_205_ASP
0.010  25.757  54.882  47.165 _241_ARG;_257_ARG;_258_LYS;_259_CYS;_260_TRP;_261_MET;_262_ILE;_263_ASP;_266_SER;_267_ARG
>74
0.932  49.197  38.966  37.818 _35_VAL;_52_ALA;_99_MET;_100_GLN;_153_LEU;_163_THR;_164_ASP
0.319  51.598  41.548  41.771 _54_LYS;_86_LEU;_97_LEU;_99_MET;_163_THR;_164_ASP;_167_LEU
0.086  22.588  55.493  44.563 _241_ARG;_257_ARG;_258_LYS;_260_TRP;_261_MET
0.080  48.643  42.954  34.527 _28_GLY;_29_SER;_30_GLY;_33_GLY;_35_VAL;_54_LYS;_150_ARG;_151_ASN;_164_ASP
0.070  48.553  36.028  34.749 _27_LEU;_35_VAL;_52_ALA;_101_LEU;_102_MET;_105_GLY;_106_CYS;_153_LEU
0.070  60.591  33.235  44.752 _14_ARG;_16_LEU;_40_TRP;_51_VAL;_87_LEU;_88_GLY;_98_ILE
0.036  50.765  43.560  45.246 _75_MET;_84_CYS;_85_ARG;_86_LEU;_163_THR;_164_ASP;_165_PHE;_166_GLY;_167_LEU
0.036  55.711  36.159  44.314 _52_ALA;_85_ARG;_86_LEU;_87_LEU;_88_GLY;_97_LEU;_98_ILE;_99_MET;_100_GLN
0.024  53.322  40.038  45.489 _75_MET;_76_ALA;_84_CYS;_85_ARG;_86_LEU;_87_LEU;_88_GLY;_98_ILE;_99_MET
0.022  51.464  36.377  43.587 _84_CYS;_85_ARG;_86_LEU;_87_LEU;_98_ILE;_99_MET;_100_GLN;_101_LEU;_102_MET;_153_LEU;_163_THR
0.022  39.605  20.069  38.608 _158_GLN;_303_ASP;_304_SER;_306_PHE;_307_TYR;_308_ARG;_311_MET
0.018  45.647  47.964  34.354 _29_SER;_30_GLY;_31_ALA;_146_ASP;_150_ARG;_151_ASN
0.017  31.828  27.545  35.837 _110_TYR;_117_ASN;_118_ILE;_119_GLY;_122_TYR;_126_TRP;_157_PRO;_297_HSD
0.014  34.285  24.788  37.706 _110_TYR;_122_TYR;_157_PRO;_158_GLN;_297_HSD;_299_PRO;_307_TYR
0.014  58.931  31.727  41.189 _39_LEU;_40_TRP;_49_ILE;_50_PRO;_51_VAL;_52_ALA;_87_LEU;_98_ILE;_99_MET
0.013  38.655  50.767  52.401 _138_GLU;_142_LEU;_143_VAL;_201_THR;_202_HSD;_203_GLN;_204_SER;_205_ASP;_206_VAL;_270_PHE
0.013  48.383  46.563  39.452 _32_PHE;_54_LYS;_146_ASP;_151_ASN;_163_THR;_164_ASP;_165_PHE;_167_LEU
0.012  54.855  32.299  43.304 _50_PRO;_51_VAL;_52_ALA;_87_LEU;_98_ILE;_99_MET;_100_GLN;_101_LEU
0.012  53.229  34.457  47.138 _84_CYS;_85_ARG;_86_LEU;_87_LEU;_98_ILE;_99_MET;_100_GLN
0.011  18.771  51.944  40.361 _250_ILE;_253_TYR;_254_MET;_257_ARG
0.010  47.262  44.949  43.404 _144_HSD;_146_ASP;_151_ASN;_162_ILE;_163_THR;_164_ASP;_165_PHE;_166_GLY;_167_LEU
0.010  44.796  50.955  46.807 _143_VAL;_144_HSD;_145_ARG;_146_ASP;_165_PHE;_166_GLY;_168_ALA;_169_LYS;_200_TYR;_205_ASP
0.010  25.761  54.877  47.161 _241_ARG;_257_ARG;_258_LYS;_259_CYS;_260_TRP;_261_MET;_262_ILE;_263_ASP;_266_SER;_267_ARG
0.010  24.657  53.482  37.757 _224_TYR;_239_GLY;_240_GLU;_241_ARG;_242_LEU;_243_PRO;_253_TYR;_257_ARG;_260_TRP
>75
0.932  49.191  38.964  37.814 _35_VAL;_52_ALA;_99_MET;_100_GLN;_153_LEU;_163_THR;_164_ASP
0.318  51.598  41.548  41.763 _54_LYS;_86_LEU;_97_LEU;_99_MET;_163_THR;_164_ASP;_167_LEU
0.088  22.595  55.502  44.565 _241_ARG;_257_ARG;_258_LYS;_260_TRP;_261_MET
0.080  48.645  42.942  34.529 _28_GLY;_29_SER;_30_GLY;_33_GLY;_35_VAL;_54_LYS;_150_ARG;_151_ASN;_164_ASP
0.072  60.571  33.233  44.734 _14_ARG;_16_LEU;_40_TRP;_51_VAL;_87_LEU;_88_GLY;_98_ILE
0.070  48.553  36.028  34.749 _27_LEU;_35_VAL;_52_ALA;_101_LEU;_102_MET;_105_GLY;_106_CYS;_153_LEU
0.037  55.676  36.214  44.309 _52_ALA;_85_ARG;_86_LEU;_87_LEU;_88_GLY;_97_LEU;_98_ILE;_99_MET;_100_GLN
0.036  50.763  43.558  45.245 _75_MET;_84_CYS;_85_ARG;_86_LEU;_163_THR;_164_ASP;_165_PHE;_166_GLY;_167_LEU
0.024  53.321  40.031  45.488 _75_MET;_76_ALA;_84_CYS;_85_ARG;_86_LEU;_87_LEU;_88_GLY;_98_ILE;_99_MET
0.022  51.465  36.370  43.594 _84_CYS;_85_ARG;_86_LEU;_87_LEU;_98_ILE;_99_MET;_100_GLN;_101_LEU;_102_MET;_153_LEU;_163_THR
0.022  39.615  20.074  38.605 _158_GLN;_303_ASP;_304_SER;_306_PHE;_307_TYR;_308_ARG;_311_MET
0.018  45.642  47.973  34.346 _29_SER;_30_GLY;_31_ALA;_146_ASP;_150_ARG;_151_ASN
0.017  31.840  27.550  35.832 _110_TYR;_117_ASN;_118_ILE;_119_GLY;_122_TYR;_126_TRP;_157_PRO;_297_HSD
0.014  34.284  24.786  37.709 _110_TYR;_122_TYR;_157_PRO;_158_GLN;_297_HSD;_299_PRO;_307_TYR
0.013  58.932  31.725  41.193 _39_LEU;_40_TRP;_49_ILE;_50_PRO;_51_VAL;_52_ALA;_87_LEU;_98_ILE;_99_MET
0.013  48.382  46.558  39.476 _32_PHE;_54_LYS;_146_ASP;_151_ASN;_163_THR;_164_ASP;_165_PHE;_167_LEU
0.012  38.651  50.762  52.388 _138_GLU;_142_LEU;_143_VAL;_201_THR;_202_HSD;_203_GLN;_204_SER;_205_ASP;_206_VAL;_270_PHE
0.012  54.854  32.302  43.307 _50_PRO;_51_VAL;_52_ALA;_87_LEU;_98_ILE;_99_MET;_100_GLN;_101_LEU
0.012  53.220  34.449  47.148 _84_CYS;_85_ARG;_86_LEU;_87_LEU;_98_ILE;_99_MET;_100_GLN
0.011  18.769  51.942  40.364 _250_ILE;_253_TYR;_254_MET;_257_ARG
0.011  23.225  54.748  40.686 _239_GLY;_240_GLU;_241_ARG;_242_LEU;_253_TYR;_257_ARG;_260_TRP
0.011  44.790  50.924  46.808 _143_VAL;_144_HSD;_145_ARG;_146_ASP;_165_PHE;_166_GLY;_168_ALA;_169_LYS;_200_TYR;_205_ASP
0.010  47.262  44.942  43.402 _144_HSD;_146_ASP;_151_ASN;_162_ILE;_163_THR;_164_ASP;_165_PHE;_166_GLY;_167_LEU
0.010  25.752  54.878  47.152 _241_ARG;_257_ARG;_258_LYS;_259_CYS;_260_TRP;_261_MET;_262_ILE;_263_ASP;_266_SER;_267_ARG
>76
0.929  49.207  38.964  37.830 _35_VAL;_52_ALA;_54_LYS;_99_MET;_100_GLN;_153_LEU;_163_THR;_164_ASP
0.329  51.602  41.565  41.839 _54_LYS;_86_LEU;_97_LEU;_99_MET;_163_THR;_164_ASP;_167_LEU
0.089  22.598  55.504  44.564 _241_ARG;_257_ARG;_258_LYS;_260_TRP;_261_MET
0.078  48.645  42.912  34.532 _28_GLY;_29_SER;_30_GLY;_33_GLY;_35_VAL;_54_LYS;_150_ARG;_151_ASN;_164_ASP
0.072  60.550  33.257  44.731 _14_ARG;_16_LEU;_40_TRP;_51_VAL;_87_LEU;_88_GLY;_98_ILE
0.068  48.553  36.022  34.721 _27_LEU;_35_VAL;_52_ALA;_101_LEU;_102_MET;_105_GLY;_106_CYS;_153_LEU
0.037  50.771  43.567  45.237 _75_MET;_84_CYS;_85_ARG;_86_LEU;_163_THR;_164_ASP;_165_PHE;_166_GLY;_167_LEU
0.036  55.694  36.204  44.295 _52_ALA;_85_ARG;_86_LEU;_87_LEU;_88_GLY;_97_LEU;_98_ILE;_99_MET;_100_GLN
0.024  53.335  40.027  45.459 _75_MET;_76_ALA;_84_CYS;_85_ARG;_86_LEU;_87_LEU;_88_GLY;_98_ILE;_99_MET
0.022  51.501  36.383  43.559 _84_CYS;_85_ARG;_86_LEU;_87_LEU;_98_ILE;_99_MET;_100_GLN;_101_LEU;_102_MET;_153_LEU;_163_THR
0.019  39.561  20.078  38.612 _158_GLN;_303_ASP;_304_SER;_306_PHE;_307_TYR;_308_ARG;_311_MET
0.019  45.714  47.989  34.391 _29_SER;_30_GLY;_31_ALA;_146_ASP;_150_ARG;_151_ASN
0.016  31.867  27.551  35.817 _110_TYR;_114_HSD;_117_ASN;_118_ILE;_119_GLY;_122_TYR;_126_TRP;_157_PRO;_297_HSD
0.014  34.279  24.767  37.716 _110_TYR;_122_TYR;_157_PRO;_158_GLN;_297_HSD;_299_PRO;_307_TYR
0.013  58.914  31.720  41.177 _39_LEU;_40_TRP;_49_ILE;_50_PRO;_51_VAL;_52_ALA;_87_LEU;_98_ILE;_99_MET
0.013  48.388  46.566  39.537 _32_PHE;_54_LYS;_146_ASP;_151_ASN;_163_THR;_164_ASP;_165_PHE;_167_LEU;_168_ALA
0.012  54.871  32.284  43.300 _50_PRO;_51_VAL;_52_ALA;_87_LEU;_98_ILE;_99_MET;_100_GLN;_101_LEU
0.012  53.188  34.447  47.146 _84_CYS;_85_ARG;_86_LEU;_87_LEU;_98_ILE;_99_MET;_100_GLN
0.012  38.658  50.754  52.374 _138_GLU;_142_LEU;_143_VAL;_201_THR;_202_HSD;_203_GLN;_204_SER;_205_ASP;_206_VAL;_270_PHE
0.011  18.777  51.945  40.366 _250_ILE;_253_TYR;_254_MET;_257_ARG
0.011  23.217  54.734  40.648 _239_GLY;_240_GLU;_241_ARG;_242_LEU;_253_TYR;_257_ARG;_260_TRP
0.010  47.220  45.010  43.425 _144_HSD;_146_ASP;_151_ASN;_162_ILE;_163_THR;_164_ASP;_165_PHE;_166_GLY;_167_LEU
0.010  25.758  54.873  47.157 _241_ARG;_257_ARG;_258_LYS;_259_CYS;_260_TRP;_261_MET;_262_ILE;_263_ASP;_266_SER;_267_ARG
0.010  44.781  50.949  46.790 _143_VAL;_144_HSD;_145_ARG;_146_ASP;_165_PHE;_166_GLY;_168_ALA;_169_LYS;_200_TYR;_205_ASP
>77
0.930  49.190  38.960  37.802 _35_VAL;_52_ALA;_99_MET;_100_GLN;_153_LEU;_163_THR;_164_ASP
0.329  51.607  41.562  41.839 _54_LYS;_86_LEU;_97_LEU;_99_MET;_163_THR;_164_ASP;_167_LEU
0.089  22.597  55.504  44.565 _241_ARG;_257_ARG;_258_LYS;_260_TRP;_261_MET
0.076  48.648  42.884  34.540 _28_GLY;_29_SER;_30_GLY;_33_GLY;_35_VAL;_54_LYS;_150_ARG;_151_ASN;_164_ASP
0.072  60.545  33.257  44.729 _14_ARG;_16_LEU;_40_TRP;_51_VAL;_87_LEU;_88_GLY;_98_ILE
0.069  48.556  36.023  34.724 _27_LEU;_35_VAL;_52_ALA;_101_LEU;_102_MET;_105_GLY;_106_CYS;_153_LEU
0.037  50.780  43.563  45.233 _75_MET;_84_CYS;_85_ARG;_86_LEU;_163_THR;_164_ASP;_165_PHE;_166_GLY;_167_LEU
0.036  55.701  36.197  44.301 _52_ALA;_85_ARG;_86_LEU;_87_LEU;_88_GLY;_97_LEU;_98_ILE;_99_MET;_100_GLN
0.024  53.340  40.016  45.452 _75_MET;_76_ALA;_84_CYS;_85_ARG;_86_LEU;_87_LEU;_88_GLY;_98_ILE;_99_MET
0.022  51.502  36.381  43.563 _84_CYS;_85_ARG;_86_LEU;_87_LEU;_98_ILE;_99_MET;_100_GLN;_101_LEU;_102_MET;_153_LEU;_163_THR
0.020  39.558  20.080  38.617 _158_GLN;_303_ASP;_304_SER;_306_PHE;_307_TYR;_308_ARG;_311_MET
0.019  45.712  47.998  34.385 _29_SER;_30_GLY;_31_ALA;_146_ASP;_150_ARG;_151_ASN
0.016  31.866  27.549  35.816 _110_TYR;_114_HSD;_117_ASN;_118_ILE;_119_GLY;_122_TYR;_126_TRP;_157_PRO;_297_HSD
0.014  34.277  24.768  37.715 _110_TYR;_122_TYR;_157_PRO;_158_GLN;_297_HSD;_299_PRO;_307_TYR
0.013  58.902  31.712  41.175 _39_LEU;_40_TRP;_49_ILE;_50_PRO;_51_VAL;_52_ALA;_87_LEU;_98_ILE;_99_MET
0.012  47.768  47.789  38.922 _31_ALA;_32_PHE;_54_LYS;_146_ASP;_151_ASN;_164_ASP;_167_LEU;_168_ALA
0.012  54.867  32.291  43.310 _50_PRO;_51_VAL;_52_ALA;_87_LEU;_98_ILE;_99_MET;_100_GLN;_101_LEU
0.012  53.189  34.444  47.153 _84_CYS;_85_ARG;_86_LEU;_87_LEU;_98_ILE;_99_MET;_100_GLN
0.012  38.654  50.757  52.374 _138_GLU;_142_LEU;_143_VAL;_201_THR;_202_HSD;_203_GLN;_204_SER;_205_ASP;_206_VAL;_270_PHE
0.011  23.216  54.721  40.625 _239_GLY;_240_GLU;_241_ARG;_242_LEU;_253_TYR;_257_ARG;_260_TRP
0.011  18.790  51.942  40.345 _250_ILE;_253_TYR;_254_MET;_257_ARG
0.010  47.221  45.012  43.421 _144_HSD;_146_ASP;_151_ASN;_162_ILE;_163_THR;_164_ASP;_165_PHE;_166_GLY;_167_LEU
0.010  25.758  54.867  47.160 _241_ARG;_257_ARG;_258_LYS;_259_CYS;_260_TRP;_261_MET;_262_ILE;_263_ASP;_266_SER;_267_ARG
0.010  44.785  50.951  46.800 _143_VAL;_144_HSD;_145_ARG;_146_ASP;_165_PHE;_166_GLY;_168_ALA;_169_LYS;_200_TYR;_205_ASP
>78
0.929  49.194  38.965  37.812 _35_VAL;_52_ALA;_54_LYS;_99_MET;_100_GLN;_153_LEU;_163_THR;_164_ASP
0.330  51.609  41.546  41.851 _54_LYS;_86_LEU;_97_LEU;_99_MET;_163_THR;_164_ASP;_167_LEU
0.082  22.581  55.484  44.556 _241_ARG;_257_ARG;_258_LYS;_260_TRP;_261_MET
0.076  48.652  42.856  34.546 _28_GLY;_29_SER;_30_GLY;_33_GLY;_35_VAL;_54_LYS;_150_ARG;_151_ASN;_164_ASP
0.072  60.544  33.260  44.730 _14_ARG;_16_LEU;_40_TRP;_51_VAL;_87_LEU;_88_GLY;_98_ILE
0.067  48.549  36.026  34.732 _27_LEU;_35_VAL;_52_ALA;_101_LEU;_102_MET;_105_GLY;_106_CYS;_153_LEU
0.037  50.753  43.589  45.227 _75_MET;_84_CYS;_85_ARG;_86_LEU;_163_THR;_164_ASP;_165_PHE;_166_GLY;_167_LEU
0.036  55.693  36.203  44.299 _52_ALA;_85_ARG;_86_LEU;_87_LEU;_88_GLY;_97_LEU;_98_ILE;_99_MET;_100_GLN
0.024  53.336  40.026  45.451 _75_MET;_76_ALA;_84_CYS;_85_ARG;_86_LEU;_87_LEU;_88_GLY;_98_ILE;_99_MET
0.022  51.499  36.380  43.556 _84_CYS;_85_ARG;_86_LEU;_87_LEU;_98_ILE;_99_MET;_100_GLN;_101_LEU;_102_MET;_153_LEU;_163_THR
0.020  39.561  20.083  38.614 _158_GLN;_303_ASP;_304_SER;_306_PHE;_307_TYR;_308_ARG;_311_MET
0.019  45.718  48.001  34.394 _29_SER;_30_GLY;_31_ALA;_146_ASP;_150_ARG;_151_ASN
0.016  31.867  27.547  35.814 _110_TYR;_114_HSD;_117_ASN;_118_ILE;_119_GLY;_122_TYR;_126_TRP;_157_PRO;_297_HSD
0.014  34.278  24.769  37.715 _110_TYR;_122_TYR;_157_PRO;_158_GLN;_297_HSD;_299_PRO;_307_TYR
0.014  58.890  31.702  41.181 _39_LEU;_40_TRP;_49_ILE;_50_PRO;_51_VAL;_52_ALA;_87_LEU;_98_ILE;_99_MET
0.012  47.768  47.788  38.912 _31_ALA;_32_PHE;_54_LYS;_146_ASP;_151_ASN;_164_ASP;_167_LEU;_168_ALA
0.012  53.212  34.433  47.146 _84_CYS;_85_ARG;_86_LEU;_87_LEU;_98_ILE;_99_MET;_100_GLN
0.012  54.851  32.288  43.311 _50_PRO;_51_VAL;_52_ALA;_87_LEU;_98_ILE;_99_MET;_100_GLN;_101_LEU
0.012  38.655  50.755  52.372 _138_GLU;_142_LEU;_143_VAL;_201_THR;_202_HSD;_203_GLN;_204_SER;_205_ASP;_206_VAL;_270_PHE
0.011  18.791  51.944  40.341 _250_ILE;_253_TYR;_254_MET;_257_ARG
0.011  23.216  54.710  40.598 _239_GLY;_240_GLU;_241_ARG;_242_LEU;_253_TYR;_257_ARG;_260_TRP
0.011  47.226  45.012  43.417 _144_HSD;_146_ASP;_151_ASN;_162_ILE;_163_THR;_164_ASP;_165_PHE;_166_GLY;_167_LEU
0.010  25.771  54.867  47.180 _241_ARG;_257_ARG;_258_LYS;_259_CYS;_260_TRP;_261_MET;_262_ILE;_263_ASP;_266_SER;_267_ARG
>79
0.928  49.204  38.969  37.827 _35_VAL;_52_ALA;_54_LYS;_99_MET;_100_GLN;_153_LEU;_163_THR;_164_ASP
0.329  51.609  41.550  41.866 _54_LYS;_86_LEU;_97_LEU;_99_MET;_163_THR;_164_ASP;_167_LEU
0.083  22.582  55.475  44.573 _241_ARG;_257_ARG;_258_LYS;_260_TRP;_261_MET
0.075  48.649  42.860  34.546 _28_GLY;_29_SER;_30_GLY;_33_GLY;_35_VAL;_54_LYS;_150_ARG;_151_ASN;_164_ASP
0.073  60.558  33.250  44.731 _14_ARG;_16_LEU;_40_TRP;_51_VAL;_87_LEU;_88_GLY;_98_ILE
0.068  48.549  36.019  34.724 _27_LEU;_35_VAL;_52_ALA;_101_LEU;_102_MET;_105_GLY;_106_CYS;_153_LEU
0.038  50.758  43.588  45.216 _75_MET;_84_CYS;_85_ARG;_86_LEU;_163_THR;_164_ASP;_165_PHE;_166_GLY;_167_LEU
0.037  55.652  36.256  44.282 _52_ALA;_85_ARG;_86_LEU;_87_LEU;_88_GLY;_97_LEU;_98_ILE;_99_MET;_100_GLN
0.024  53.336  40.023  45.451 _75_MET;_76_ALA;_84_CYS;_85_ARG;_86_LEU;_87_LEU;_88_GLY;_98_ILE;_99_MET
0.022  51.499  36.380  43.558 _84_CYS;_85_ARG;_86_LEU;_87_LEU;_98_ILE;_99_MET;_100_GLN;_101_LEU;_102_MET;_153_LEU;_163_THR
0.020  39.549  20.084  38.621 _158_GLN;_303_ASP;_304_SER;_306_PHE;_307_TYR;_308_ARG;_311_MET
0.019  45.705  48.053  34.403 _29_SER;_30_GLY;_31_ALA;_146_ASP;_150_ARG;_151_ASN
0.016  31.863  27.545  35.818 _110_TYR;_114_HSD;_117_ASN;_118_ILE;_119_GLY;_122_TYR;_126_TRP;_157_PRO;_297_HSD
0.014  34.282  24.748  37.713 _110_TYR;_122_TYR;_157_PRO;_158_GLN;_297_HSD;_299_PRO;_307_TYR
0.014  58.888  31.702  41.171 _39_LEU;_40_TRP;_49_ILE;_50_PRO;_51_VAL;_52_ALA;_87_LEU;_98_ILE;_99_MET
0.013  47.778  47.806  38.885 _31_ALA;_32_PHE;_54_LYS;_146_ASP;_151_ASN;_164_ASP;_167_LEU;_168_ALA
0.012  54.857  32.278  43.302 _50_PRO;_51_VAL;_52_ALA;_87_LEU;_98_ILE;_99_MET;_100_GLN;_101_LEU
0.012  38.654  50.757  52.373 _138_GLU;_142_LEU;_143_VAL;_201_THR;_202_HSD;_203_GLN;_204_SER;_205_ASP;_206_VAL;_270_PHE
0.012  53.209  34.428  47.151 _84_CYS;_85_ARG;_86_LEU;_87_LEU;_98_ILE;_99_MET;_100_GLN
0.011  18.797  51.954  40.339 _250_ILE;_253_TYR;_254_MET;_257_ARG
0.011  23.202  54.704  40.603 _239_GLY;_240_GLU;_241_ARG;_242_LEU;_253_TYR;_257_ARG;_260_TRP
0.010  47.241  45.002  43.415 _144_HSD;_146_ASP;_151_ASN;_162_ILE;_163_THR;_164_ASP;_165_PHE;_166_GLY;_167_LEU
0.010  25.765  54.861  47.178 _241_ARG;_257_ARG;_258_LYS;_259_CYS;_260_TRP;_261_MET;_262_ILE;_263_ASP;_266_SER;_267_ARG
>80
0.927  49.202  38.963  37.827 _35_VAL;_52_ALA;_54_LYS;_99_MET;_100_GLN;_153_LEU;_163_THR;_164_ASP
0.330  51.613  41.564  41.876 _54_LYS;_86_LEU;_97_LEU;_99_MET;_163_THR;_164_ASP;_167_LEU
0.083  22.582  55.475  44.576 _241_ARG;_257_ARG;_258_LYS;_260_TRP;_261_MET
0.076  48.659  42.886  34.547 _28_GLY;_29_SER;_30_GLY;_33_GLY;_35_VAL;_54_LYS;_150_ARG;_151_ASN;_164_ASP
0.074  60.554  33.259  44.725 _14_ARG;_16_LEU;_40_TRP;_51_VAL;_87_LEU;_88_GLY;_98_ILE
0.067  48.555  36.011  34.702 _27_LEU;_35_VAL;_52_ALA;_101_LEU;_102_MET;_103_PRO;_105_GLY;_106_CYS;_153_LEU
0.038  50.754  43.591  45.216 _75_MET;_84_CYS;_85_ARG;_86_LEU;_163_THR;_164_ASP;_165_PHE;_166_GLY;_167_LEU
0.038  55.657  36.257  44.276 _52_ALA;_85_ARG;_86_LEU;_87_LEU;_88_GLY;_97_LEU;_98_ILE;_99_MET;_100_GLN
0.024  53.330  40.035  45.455 _75_MET;_76_ALA;_84_CYS;_85_ARG;_86_LEU;_87_LEU;_88_GLY;_98_ILE;_99_MET
0.022  51.499  36.391  43.544 _84_CYS;_85_ARG;_86_LEU;_87_LEU;_98_ILE;_99_MET;_100_GLN;_101_LEU;_102_MET;_153_LEU;_163_THR
0.020  39.556  20.065  38.622 _158_GLN;_303_ASP;_304_SER;_306_PHE;_307_TYR;_308_ARG;_311_MET
0.019  45.709  48.058  34.407 _29_SER;_30_GLY;_31_ALA;_146_ASP;_150_ARG;_151_ASN
0.016  31.867  27.546  35.820 _110_TYR;_114_HSD;_117_ASN;_118_ILE;_119_GLY;_122_TYR;_126_TRP;_157_PRO;_297_HSD
0.014  34.222  24.785  37.711 _110_TYR;_122_TYR;_157_PRO;_158_GLN;_297_HSD;_299_PRO;_307_TYR
0.014  58.890  31.701  41.169 _39_LEU;_40_TRP;_49_ILE;_50_PRO;_51_VAL;_52_ALA;_87_LEU;_98_ILE;_99_MET
0.013  48.394  46.580  39.573 _32_PHE;_54_LYS;_146_ASP;_151_ASN;_163_THR;_164_ASP;_165_PHE;_167_LEU;_168_ALA
0.012  38.661  50.762  52.399 _138_GLU;_142_LEU;_143_VAL;_201_THR;_202_HSD;_203_GLN;_204_SER;_205_ASP;_206_VAL;_270_PHE
0.012  54.853  32.275  43.286 _50_PRO;_51_VAL;_52_ALA;_87_LEU;_98_ILE;_99_MET;_100_GLN;_101_LEU
0.012  53.224  34.434  47.143 _84_CYS;_85_ARG;_86_LEU;_87_LEU;_98_ILE;_99_MET;_100_GLN
0.011  18.800  51.960  40.340 _250_ILE;_253_TYR;_254_MET;_257_ARG
0.011  23.202  54.717  40.641 _239_GLY;_240_GLU;_241_ARG;_242_LEU;_253_TYR;_257_ARG;_260_TRP
0.010  47.249  45.006  43.430 _144_HSD;_146_ASP;_151_ASN;_162_ILE;_163_THR;_164_ASP;_165_PHE;_166_GLY;_167_LEU
0.010  25.749  54.870  47.151 _241_ARG;_257_ARG;_258_LYS;_259_CYS;_260_TRP;_261_MET;_262_ILE;_263_ASP;_266_SER;_267_ARG
>81
0.928  49.197  38.955  37.821 _35_VAL;_52_ALA;_99_MET;_100_GLN;_153_LEU;_163_THR;_164_ASP
0.326  51.611  41.550  41.848 _54_LYS;_86_LEU;_97_LEU;_99_MET;_163_THR;_164_ASP;_167_LEU
0.083  22.581  55.476  44.573 _241_ARG;_257_ARG;_258_LYS;_260_TRP;_261_MET
0.075  60.546  33.257  44.724 _14_ARG;_16_LEU;_40_TRP;_51_VAL;_87_LEU;_88_GLY;_98_ILE
0.074  48.656  42.895  34.541 _28_GLY;_29_SER;_30_GLY;_33_GLY;_35_VAL;_54_LYS;_150_ARG;_151_ASN;_164_ASP
0.068  48.560  36.013  34.709 _27_LEU;_35_VAL;_52_ALA;_101_LEU;_102_MET;_105_GLY;_106_CYS;_153_LEU
0.038  50.762  43.585  45.211 _75_MET;_84_CYS;_85_ARG;_86_LEU;_163_THR;_164_ASP;_165_PHE;_166_GLY;_167_LEU
0.037  55.652  36.260  44.284 _52_ALA;_85_ARG;_86_LEU;_87_LEU;_88_GLY;_97_LEU;_98_ILE;_99_MET;_100_GLN
0.024  53.319  40.038  45.465 _75_MET;_76_ALA;_84_CYS;_85_ARG;_86_LEU;_87_LEU;_88_GLY;_98_ILE;_99_MET
0.022  51.499  36.389  43.551 _84_CYS;_85_ARG;_86_LEU;_87_LEU;_98_ILE;_99_MET;_100_GLN;_101_LEU;_102_MET;_153_LEU;_163_THR
0.020  39.568  20.072  38.622 _158_GLN;_303_ASP;_304_SER;_306_PHE;_307_TYR;_308_ARG;_311_MET
0.019  45.706  48.055  34.394 _29_SER;_30_GLY;_31_ALA;_146_ASP;_150_ARG;_151_ASN
0.015  31.865  27.544  35.816 _110_TYR;_114_HSD;_117_ASN;_118_ILE;_119_GLY;_122_TYR;_126_TRP;_157_PRO;_297_HSD
0.014  34.229  24.795  37.700 _110_TYR;_122_TYR;_157_PRO;_158_GLN;_297_HSD;_299_PRO;_307_TYR
0.013  58.886  31.691  41.172 _39_LEU;_40_TRP;_49_ILE;_50_PRO;_51_VAL;_52_ALA;_87_LEU;_98_ILE;_99_MET
0.013  47.771  47.792  38.899 _31_ALA;_32_PHE;_54_LYS;_146_ASP;_151_ASN;_164_ASP;_167_LEU;_168_ALA
0.012  38.661  50.764  52.403 _138_GLU;_142_LEU;_143_VAL;_201_THR;_202_HSD;_203_GLN;_204_SER;_205_ASP;_206_VAL;_270_PHE
0.012  54.842  32.281  43.277 _50_PRO;_51_VAL;_52_ALA;_87_LEU;_98_ILE;_99_MET;_100_GLN;_101_LEU
0.012  53.238  34.439  47.135 _84_CYS;_85_ARG;_86_LEU;_87_LEU;_98_ILE;_99_MET;_100_GLN
0.011  18.795  51.959  40.343 _250_ILE;_253_TYR;_254_MET;_257_ARG
0.011  23.203  54.707  40.623 _239_GLY;_240_GLU;_241_ARG;_242_LEU;_253_TYR;_257_ARG;_260_TRP
0.010  47.259  45.004  43.433 _144_HSD;_146_ASP;_151_ASN;_162_ILE;_163_THR;_164_ASP;_165_PHE;_166_GLY;_167_LEU
0.010  25.750  54.866  47.158 _241_ARG;_257_ARG;_258_LYS;_259_CYS;_260_TRP;_261_MET;_262_ILE;_263_ASP;_266_SER;_267_ARG
>82
0.927  49.196  38.956  37.822 _35_VAL;_52_ALA;_99_MET;_100_GLN;_153_LEU;_163_THR;_164_ASP
0.327  51.605  41.554  41.847 _54_LYS;_86_LEU;_97_LEU;_99_MET;_163_THR;_164_ASP;_167_LEU
0.084  22.583  55.484  44.572 _241_ARG;_257_ARG;_258_LYS;_260_TRP;_261_MET
0.074  48.653  42.901  34.537 _28_GLY;_29_SER;_30_GLY;_33_GLY;_35_VAL;_54_LYS;_150_ARG;_151_ASN;_164_ASP
0.073  60.535  33.261  44.722 _14_ARG;_16_LEU;_40_TRP;_51_VAL;_87_LEU;_88_GLY;_98_ILE
0.067  48.534  36.011  34.678 _27_LEU;_35_VAL;_52_ALA;_101_LEU;_102_MET;_105_GLY;_106_CYS;_153_LEU
0.038  50.766  43.599  45.213 _75_MET;_84_CYS;_85_ARG;_86_LEU;_163_THR;_164_ASP;_165_PHE;_166_GLY;_167_LEU
0.037  55.657  36.253  44.284 _52_ALA;_85_ARG;_86_LEU;_87_LEU;_88_GLY;_97_LEU;_98_ILE;_99_MET;_100_GLN
0.023  53.325  40.063  45.463 _75_MET;_76_ALA;_84_CYS;_85_ARG;_86_LEU;_87_LEU;_88_GLY;_98_ILE;_99_MET
0.022  51.495  36.379  43.565 _84_CYS;_85_ARG;_86_LEU;_87_LEU;_98_ILE;_99_MET;_100_GLN;_101_LEU;_102_MET;_153_LEU;_163_THR
0.020  39.557  20.091  38.612 _158_GLN;_303_ASP;_304_SER;_306_PHE;_307_TYR;_308_ARG;_311_MET
0.019  45.707  48.059  34.402 _29_SER;_30_GLY;_31_ALA;_146_ASP;_150_ARG;_151_ASN
0.016  31.860  27.546  35.823 _110_TYR;_114_HSD;_117_ASN;_118_ILE;_119_GLY;_122_TYR;_126_TRP;_157_PRO;_297_HSD
0.015  34.227  24.793  37.700 _110_TYR;_122_TYR;_157_PRO;_158_GLN;_297_HSD;_299_PRO;_307_TYR
0.014  58.882  31.694  41.170 _39_LEU;_40_TRP;_49_ILE;_50_PRO;_51_VAL;_52_ALA;_87_LEU;_98_ILE;_99_MET
0.013  47.766  47.803  38.904 _31_ALA;_32_PHE;_54_LYS;_146_ASP;_151_ASN;_164_ASP;_167_LEU;_168_ALA
0.012  38.662  50.760  52.397 _138_GLU;_142_LEU;_143_VAL;_201_THR;_202_HSD;_203_GLN;_204_SER;_205_ASP;_206_VAL;_270_PHE
0.012  54.853  32.277  43.271 _50_PRO;_51_VAL;_52_ALA;_87_LEU;_98_ILE;_99_MET;_100_GLN;_101_LEU
0.012  53.229  34.446  47.132 _84_CYS;_85_ARG;_86_LEU;_87_LEU;_98_ILE;_99_MET;_100_GLN
0.011  18.788  51.952  40.350 _250_ILE;_253_TYR;_254_MET;_257_ARG
0.011  23.208  54.714  40.629 _239_GLY;_240_GLU;_241_ARG;_242_LEU;_253_TYR;_257_ARG;_260_TRP
0.010  25.751  54.866  47.155 _241_ARG;_257_ARG;_258_LYS;_259_CYS;_260_TRP;_261_MET;_262_ILE;_263_ASP;_266_SER;_267_ARG
0.010  47.260  45.002  43.444 _144_HSD;_146_ASP;_151_ASN;_162_ILE;_163_THR;_164_ASP;_165_PHE;_166_GLY;_167_LEU
>83
0.927  49.195  38.955  37.821 _35_VAL;_52_ALA;_99_MET;_100_GLN;_153_LEU;_163_THR;_164_ASP
0.326  51.609  41.554  41.846 _54_LYS;_86_LEU;_97_LEU;_99_MET;_163_THR;_164_ASP;_167_LEU
0.084  22.582  55.483  44.572 _241_ARG;_257_ARG;_258_LYS;_260_TRP;_261_MET
0.073  48.652  42.908  34.530 _28_GLY;_29_SER;_30_GLY;_33_GLY;_35_VAL;_54_LYS;_150_ARG;_151_ASN;_164_ASP
0.073  60.533  33.259  44.723 _14_ARG;_16_LEU;_40_TRP;_51_VAL;_87_LEU;_88_GLY;_98_ILE
0.067  48.536  36.010  34.678 _27_LEU;_35_VAL;_52_ALA;_101_LEU;_102_MET;_105_GLY;_106_CYS;_153_LEU
0.039  50.762  43.594  45.212 _75_MET;_84_CYS;_85_ARG;_86_LEU;_163_THR;_164_ASP;_165_PHE;_166_GLY;_167_LEU
0.037  55.656  36.253  44.285 _52_ALA;_85_ARG;_86_LEU;_87_LEU;_88_GLY;_97_LEU;_98_ILE;_99_MET;_100_GLN
0.023  53.333  40.061  45.451 _75_MET;_76_ALA;_84_CYS;_85_ARG;_86_LEU;_87_LEU;_88_GLY;_98_ILE;_99_MET
0.022  51.495  36.382  43.565 _84_CYS;_85_ARG;_86_LEU;_87_LEU;_98_ILE;_99_MET;_100_GLN;_101_LEU;_102_MET;_153_LEU;_163_THR
0.020  39.557  20.067  38.627 _158_GLN;_303_ASP;_304_SER;_306_PHE;_307_TYR;_308_ARG;_311_MET
0.019  45.706  48.052  34.405 _29_SER;_30_GLY;_31_ALA;_146_ASP;_150_ARG;_151_ASN
0.016  31.859  27.544  35.824 _110_TYR;_114_HSD;_117_ASN;_118_ILE;_119_GLY;_122_TYR;_126_TRP;_157_PRO;_297_HSD
0.015  34.228  24.791  37.698 _110_TYR;_122_TYR;_157_PRO;_158_GLN;_297_HSD;_299_PRO;_307_TYR
0.013  58.893  31.696  41.172 _39_LEU;_40_TRP;_49_ILE;_50_PRO;_51_VAL;_52_ALA;_87_LEU;_98_ILE;_99_MET
0.013  47.762  47.814  38.893 _31_ALA;_32_PHE;_54_LYS;_146_ASP;_151_ASN;_164_ASP;_167_LEU;_168_ALA
0.012  54.847  32.277  43.264 _50_PRO;_51_VAL;_52_ALA;_87_LEU;_98_ILE;_99_MET;_100_GLN;_101_LEU
0.012  38.661  50.763  52.386 _138_GLU;_142_LEU;_143_VAL;_201_THR;_202_HSD;_203_GLN;_204_SER;_205_ASP;_206_VAL;_270_PHE
0.012  53.264  34.456  47.114 _84_CYS;_85_ARG;_86_LEU;_87_LEU;_98_ILE;_99_MET;_100_GLN
0.011  18.787  51.952  40.351 _250_ILE;_253_TYR;_254_MET;_257_ARG
0.011  23.209  54.714  40.631 _239_GLY;_240_GLU;_241_ARG;_242_LEU;_253_TYR;_257_ARG;_260_TRP
0.010  25.754  54.866  47.160 _241_ARG;_257_ARG;_258_LYS;_259_CYS;_260_TRP;_261_MET;_262_ILE;_263_ASP;_266_SER;_267_ARG
0.010  47.256  45.012  43.449 _144_HSD;_146_ASP;_151_ASN;_162_ILE;_163_THR;_164_ASP;_165_PHE;_166_GLY;_167_LEU
>84
0.927  49.194  38.962  37.825 _35_VAL;_52_ALA;_54_LYS;_99_MET;_100_GLN;_153_LEU;_163_THR;_164_ASP
0.330  51.633  41.591  41.881 _54_LYS;_86_LEU;_97_LEU;_99_MET;_163_THR;_164_ASP;_167_LEU
0.079  22.588  55.483  44.569 _241_ARG;_257_ARG;_258_LYS;_260_TRP;_261_MET
0.073  60.515  33.276  44.713 _14_ARG;_16_LEU;_40_TRP;_51_VAL;_87_LEU;_88_GLY;_98_ILE
0.072  48.647  42.820  34.536 _28_GLY;_29_SER;_30_GLY;_33_GLY;_35_VAL;_54_LYS;_150_ARG;_151_ASN;_164_ASP
0.067  48.535  36.007  34.672 _27_LEU;_35_VAL;_52_ALA;_101_LEU;_102_MET;_105_GLY;_106_CYS;_153_LEU
0.038  55.678  36.238  44.276 _52_ALA;_85_ARG;_86_LEU;_87_LEU;_88_GLY;_97_LEU;_98_ILE;_99_MET;_100_GLN
0.032  50.709  44.583  44.684 _75_MET;_163_THR;_164_ASP;_165_PHE;_166_GLY;_167_LEU;_170_LEU
0.024  53.334  40.071  45.447 _75_MET;_76_ALA;_84_CYS;_85_ARG;_86_LEU;_87_LEU;_88_GLY;_98_ILE;_99_MET
0.022  51.502  36.414  43.549 _84_CYS;_85_ARG;_86_LEU;_87_LEU;_98_ILE;_99_MET;_100_GLN;_101_LEU;_102_MET;_153_LEU;_163_THR
0.020  39.538  20.080  38.631 _158_GLN;_303_ASP;_304_SER;_306_PHE;_307_TYR;_308_ARG;_311_MET
0.019  45.731  47.936  34.370 _29_SER;_30_GLY;_31_ALA;_146_ASP;_150_ARG;_151_ASN
0.015  31.876  27.545  35.803 _110_TYR;_114_HSD;_117_ASN;_118_ILE;_119_GLY;_122_TYR;_126_TRP;_157_PRO;_297_HSD
0.015  34.243  24.803  37.687 _110_TYR;_122_TYR;_157_PRO;_158_GLN;_297_HSD;_299_PRO;_307_TYR
0.013  47.765  47.809  38.913 _31_ALA;_32_PHE;_54_LYS;_146_ASP;_151_ASN;_164_ASP;_167_LEU;_168_ALA
0.013  58.911  31.694  41.180 _39_LEU;_40_TRP;_49_ILE;_50_PRO;_51_VAL;_52_ALA;_87_LEU;_98_ILE;_99_MET
0.012  54.799  32.275  43.293 _50_PRO;_51_VAL;_52_ALA;_87_LEU;_98_ILE;_99_MET;_100_GLN;_101_LEU
0.012  38.645  50.776  52.395 _138_GLU;_142_LEU;_143_VAL;_201_THR;_202_HSD;_203_GLN;_204_SER;_205_ASP;_206_VAL;_270_PHE
0.011  18.787  51.943  40.364 _250_ILE;_253_TYR;_254_MET;_257_ARG
0.011  53.319  34.452  47.086 _84_CYS;_85_ARG;_86_LEU;_87_LEU;_98_ILE;_99_MET;_100_GLN
0.011  24.668  53.514  37.623 _224_TYR;_239_GLY;_240_GLU;_241_ARG;_242_LEU;_243_PRO;_253_TYR;_257_ARG;_260_TRP
0.010  25.797  54.840  47.236 _241_ARG;_257_ARG;_258_LYS;_259_CYS;_260_TRP;_261_MET;_262_ILE;_263_ASP;_266_SER;_267_ARG
>85
0.925  49.194  38.948  37.840 _35_VAL;_52_ALA;_99_MET;_100_GLN;_153_LEU;_163_THR;_164_ASP
0.328  51.634  41.584  41.859 _54_LYS;_86_LEU;_97_LEU;_99_MET;_163_THR;_164_ASP;_167_LEU
0.079  22.586  55.481  44.571 _241_ARG;_257_ARG;_258_LYS;_260_TRP;_261_MET
0.079  48.224  41.556  34.966 _28_GLY;_29_SER;_35_VAL;_54_LYS;_150_ARG;_151_ASN;_153_LEU;_164_ASP
0.073  60.506  33.276  44.718 _14_ARG;_16_LEU;_40_TRP;_51_VAL;_87_LEU;_88_GLY;_98_ILE
0.066  48.534  36.007  34.676 _27_LEU;_35_VAL;_52_ALA;_101_LEU;_102_MET;_105_GLY;_106_CYS;_153_LEU
0.051  48.918  45.360  36.332 _29_SER;_30_GLY;_31_ALA;_32_PHE;_33_GLY;_35_VAL;_54_LYS;_146_ASP;_151_ASN;_164_ASP;_167_LEU
0.038  55.678  36.249  44.296 _52_ALA;_85_ARG;_86_LEU;_87_LEU;_88_GLY;_97_LEU;_98_ILE;_99_MET;_100_GLN
0.035  51.274  43.275  45.474 _75_MET;_84_CYS;_85_ARG;_86_LEU;_163_THR;_164_ASP;_165_PHE;_166_GLY;_167_LEU
0.022  51.503  36.409  43.553 _84_CYS;_85_ARG;_86_LEU;_87_LEU;_98_ILE;_99_MET;_100_GLN;_101_LEU;_102_MET;_153_LEU;_163_THR
0.020  39.536  20.081  38.629 _158_GLN;_303_ASP;_304_SER;_306_PHE;_307_TYR;_308_ARG;_311_MET
0.019  45.730  47.937  34.371 _29_SER;_30_GLY;_31_ALA;_146_ASP;_150_ARG;_151_ASN
0.015  31.875  27.545  35.805 _110_TYR;_114_HSD;_117_ASN;_118_ILE;_119_GLY;_122_TYR;_126_TRP;_157_PRO;_297_HSD
0.014  34.237  24.803  37.689 _110_TYR;_122_TYR;_157_PRO;_158_GLN;_297_HSD;_299_PRO;_307_TYR
0.013  58.930  31.696  41.180 _39_LEU;_40_TRP;_49_ILE;_50_PRO;_51_VAL;_52_ALA;_87_LEU;_98_ILE;_99_MET
0.012  54.796  32.280  43.287 _50_PRO;_51_VAL;_52_ALA;_87_LEU;_98_ILE;_99_MET;_100_GLN;_101_LEU
0.012  38.643  50.779  52.397 _138_GLU;_142_LEU;_143_VAL;_201_THR;_202_HSD;_203_GLN;_204_SER;_205_ASP;_206_VAL;_270_PHE
0.011  18.785  51.949  40.366 _250_ILE;_253_TYR;_254_MET;_257_ARG
0.011  53.327  34.444  47.088 _84_CYS;_85_ARG;_86_LEU;_87_LEU;_98_ILE;_99_MET;_100_GLN
0.011  24.666  53.513  37.632 _224_TYR;_239_GLY;_240_GLU;_241_ARG;_242_LEU;_243_PRO;_253_TYR;_257_ARG;_260_TRP
0.011  47.276  45.017  43.471 _144_HSD;_146_ASP;_151_ASN;_162_ILE;_163_THR;_164_ASP;_165_PHE;_166_GLY;_167_LEU
0.010  25.796  54.838  47.234 _241_ARG;_257_ARG;_258_LYS;_259_CYS;_260_TRP;_261_MET;_262_ILE;_263_ASP;_266_SER;_267_ARG
>86
0.925  49.196  38.947  37.845 _35_VAL;_52_ALA;_99_MET;_100_GLN;_153_LEU;_163_THR;_164_ASP
0.332  51.635  41.595  41.893 _54_LYS;_86_LEU;_97_LEU;_99_MET;_163_THR;_164_ASP;_167_LEU
0.080  48.222  41.555  34.960 _28_GLY;_29_SER;_35_VAL;_54_LYS;_150_ARG;_151_ASN;_153_LEU;_164_ASP
0.079  22.579  55.473  44.571 _241_ARG;_257_ARG;_258_LYS;_260_TRP;_261_MET
0.073  60.501  33.291  44.713 _14_ARG;_16_LEU;_40_TRP;_51_VAL;_87_LEU;_88_GLY;_98_ILE
0.068  48.542  36.010  34.682 _27_LEU;_35_VAL;_52_ALA;_101_LEU;_102_MET;_105_GLY;_106_CYS;_153_LEU
0.050  48.921  45.361  36.338 _29_SER;_30_GLY;_31_ALA;_32_PHE;_33_GLY;_35_VAL;_54_LYS;_146_ASP;_151_ASN;_164_ASP;_167_LEU
0.039  55.669  36.263  44.292 _52_ALA;_85_ARG;_86_LEU;_87_LEU;_88_GLY;_97_LEU;_98_ILE;_99_MET;_100_GLN
0.033  50.690  44.581  44.674 _75_MET;_163_THR;_164_ASP;_165_PHE;_166_GLY;_167_LEU;_170_LEU
0.024  53.334  40.067  45.445 _75_MET;_76_ALA;_84_CYS;_85_ARG;_86_LEU;_87_LEU;_88_GLY;_98_ILE;_99_MET
0.021  51.514  36.418  43.543 _84_CYS;_85_ARG;_86_LEU;_87_LEU;_98_ILE;_99_MET;_100_GLN;_101_LEU;_102_MET;_153_LEU;_163_THR
0.020  39.546  20.115  38.607 _158_GLN;_303_ASP;_304_SER;_306_PHE;_307_TYR;_308_ARG;_311_MET
0.019  45.722  47.898  34.369 _29_SER;_30_GLY;_31_ALA;_146_ASP;_150_ARG;_151_ASN
0.015  31.878  27.544  35.801 _110_TYR;_114_HSD;_117_ASN;_118_ILE;_119_GLY;_122_TYR;_126_TRP;_157_PRO;_297_HSD
0.014  34.247  24.795  37.688 _110_TYR;_122_TYR;_157_PRO;_158_GLN;_297_HSD;_299_PRO;_307_TYR
0.013  58.945  31.692  41.194 _39_LEU;_40_TRP;_49_ILE;_50_PRO;_51_VAL;_52_ALA;_87_LEU;_98_ILE;_99_MET
0.012  54.795  32.288  43.291 _50_PRO;_51_VAL;_52_ALA;_87_LEU;_98_ILE;_99_MET;_100_GLN;_101_LEU
0.012  38.646  50.780  52.394 _138_GLU;_142_LEU;_143_VAL;_201_THR;_202_HSD;_203_GLN;_204_SER;_205_ASP;_206_VAL;_270_PHE
0.011  18.778  51.945  40.366 _250_ILE;_253_TYR;_254_MET;_257_ARG
0.011  53.321  34.449  47.088 _84_CYS;_85_ARG;_86_LEU;_87_LEU;_98_ILE;_99_MET;_100_GLN
0.011  24.670  53.512  37.630 _224_TYR;_239_GLY;_240_GLU;_241_ARG;_242_LEU;_243_PRO;_253_TYR;_257_ARG;_260_TRP
0.010  25.791  54.837  47.235 _241_ARG;_257_ARG;_258_LYS;_259_CYS;_260_TRP;_261_MET;_262_ILE;_263_ASP;_266_SER;_267_ARG
>87
0.925  49.198  38.949  37.842 _35_VAL;_52_ALA;_99_MET;_100_GLN;_153_LEU;_163_THR;_164_ASP
0.332  51.639  41.593  41.885 _54_LYS;_86_LEU;_97_LEU;_99_MET;_163_THR;_164_ASP;_167_LEU
0.078  22.574  55.468  44.568 _241_ARG;_257_ARG;_258_LYS;_260_TRP;_261_MET
0.076  48.653  42.857  34.531 _28_GLY;_29_SER;_30_GLY;_33_GLY;_35_VAL;_54_LYS;_150_ARG;_151_ASN;_164_ASP
0.073  60.498  33.289  44.711 _14_ARG;_16_LEU;_40_TRP;_51_VAL;_87_LEU;_88_GLY;_98_ILE
0.067  48.537  36.010  34.674 _27_LEU;_35_VAL;_52_ALA;_101_LEU;_102_MET;_105_GLY;_106_CYS;_153_LEU
0.039  55.689  36.238  44.303 _52_ALA;_85_ARG;_86_LEU;_87_LEU;_88_GLY;_97_LEU;_98_ILE;_99_MET;_100_GLN
0.032  50.691  44.579  44.667 _75_MET;_163_THR;_164_ASP;_165_PHE;_166_GLY;_167_LEU;_170_LEU
0.024  53.336  40.056  45.444 _75_MET;_76_ALA;_84_CYS;_85_ARG;_86_LEU;_87_LEU;_88_GLY;_98_ILE;_99_MET
0.021  51.516  36.403  43.568 _84_CYS;_85_ARG;_86_LEU;_87_LEU;_98_ILE;_99_MET;_100_GLN;_101_LEU;_102_MET;_153_LEU;_163_THR
0.021  39.531  20.062  38.644 _158_GLN;_303_ASP;_304_SER;_306_PHE;_307_TYR;_308_ARG;_311_MET
0.019  45.737  47.894  34.375 _29_SER;_30_GLY;_31_ALA;_146_ASP;_150_ARG;_151_ASN
0.015  31.876  27.547  35.803 _110_TYR;_114_HSD;_117_ASN;_118_ILE;_119_GLY;_122_TYR;_126_TRP;_157_PRO;_297_HSD
0.014  34.240  24.807  37.682 _110_TYR;_122_TYR;_157_PRO;_158_GLN;_297_HSD;_299_PRO;_307_TYR
0.014  47.754  47.799  38.897 _31_ALA;_32_PHE;_54_LYS;_146_ASP;_151_ASN;_164_ASP;_167_LEU;_168_ALA
0.013  58.967  31.698  41.202 _39_LEU;_40_TRP;_49_ILE;_50_PRO;_51_VAL;_52_ALA;_87_LEU;_98_ILE;_99_MET
0.012  38.648  50.781  52.404 _138_GLU;_142_LEU;_143_VAL;_201_THR;_202_HSD;_203_GLN;_204_SER;_205_ASP;_206_VAL;_270_PHE
0.012  54.806  32.289  43.294 _50_PRO;_51_VAL;_52_ALA;_87_LEU;_98_ILE;_99_MET;_100_GLN;_101_LEU
0.012  18.825  51.960  40.307 _250_ILE;_253_TYR;_254_MET;_257_ARG
0.011  53.311  34.458  47.085 _84_CYS;_85_ARG;_86_LEU;_87_LEU;_98_ILE;_99_MET;_100_GLN
0.011  24.669  53.510  37.631 _224_TYR;_239_GLY;_240_GLU;_241_ARG;_242_LEU;_243_PRO;_253_TYR;_257_ARG;_260_TRP
0.010  25.783  54.841  47.217 _241_ARG;_257_ARG;_258_LYS;_259_CYS;_260_TRP;_261_MET;_262_ILE;_263_ASP;_266_SER;_267_ARG
>88
0.925  49.197  38.939  37.848 _35_VAL;_52_ALA;_99_MET;_100_GLN;_153_LEU;_163_THR;_164_ASP
0.338  51.642  41.584  41.915 _54_LYS;_86_LEU;_97_LEU;_99_MET;_163_THR;_164_ASP;_167_LEU
0.081  48.230  41.551  34.955 _28_GLY;_29_SER;_35_VAL;_54_LYS;_150_ARG;_151_ASN;_153_LEU;_164_ASP
0.078  22.571  55.466  44.567 _241_ARG;_257_ARG;_258_LYS;_260_TRP;_261_MET
0.072  60.501  33.292  44.711 _14_ARG;_16_LEU;_40_TRP;_51_VAL;_87_LEU;_88_GLY;_98_ILE
0.066  48.534  36.008  34.674 _27_LEU;_35_VAL;_52_ALA;_101_LEU;_102_MET;_105_GLY;_106_CYS;_153_LEU
0.051  48.934  45.358  36.338 _29_SER;_30_GLY;_31_ALA;_32_PHE;_33_GLY;_35_VAL;_54_LYS;_146_ASP;_151_ASN;_164_ASP;_167_LEU
0.039  55.689  36.248  44.296 _52_ALA;_85_ARG;_86_LEU;_87_LEU;_88_GLY;_97_LEU;_98_ILE;_99_MET;_100_GLN
0.033  50.684  44.582  44.671 _75_MET;_163_THR;_164_ASP;_165_PHE;_166_GLY;_167_LEU;_170_LEU
0.024  53.322  40.068  45.467 _75_MET;_76_ALA;_84_CYS;_85_ARG;_86_LEU;_87_LEU;_88_GLY;_98_ILE;_99_MET
0.021  51.513  36.407  43.566 _84_CYS;_85_ARG;_86_LEU;_87_LEU;_98_ILE;_99_MET;_100_GLN;_101_LEU;_102_MET;_153_LEU;_163_THR
0.021  39.527  20.096  38.630 _158_GLN;_303_ASP;_304_SER;_306_PHE;_307_TYR;_308_ARG;_311_MET
0.019  45.746  47.876  34.374 _29_SER;_30_GLY;_31_ALA;_146_ASP;_150_ARG;_151_ASN
0.015  31.878  27.549  35.806 _110_TYR;_114_HSD;_117_ASN;_118_ILE;_119_GLY;_122_TYR;_126_TRP;_157_PRO;_297_HSD
0.014  34.235  24.806  37.685 _110_TYR;_122_TYR;_157_PRO;_158_GLN;_297_HSD;_299_PRO;_307_TYR
0.013  58.969  31.697  41.201 _39_LEU;_40_TRP;_49_ILE;_50_PRO;_51_VAL;_52_ALA;_87_LEU;_98_ILE;_99_MET
0.012  38.647  50.781  52.402 _138_GLU;_142_LEU;_143_VAL;_201_THR;_202_HSD;_203_GLN;_204_SER;_205_ASP;_206_VAL;_270_PHE
0.012  54.803  32.285  43.299 _50_PRO;_51_VAL;_52_ALA;_87_LEU;_98_ILE;_99_MET;_100_GLN;_101_LEU
0.012  18.825  51.964  40.304 _250_ILE;_253_TYR;_254_MET;_257_ARG
0.011  53.312  34.464  47.078 _84_CYS;_85_ARG;_86_LEU;_87_LEU;_98_ILE;_99_MET;_100_GLN
0.011  24.669  53.509  37.629 _224_TYR;_239_GLY;_240_GLU;_241_ARG;_242_LEU;_243_PRO;_253_TYR;_257_ARG;_260_TRP
0.010  25.783  54.840  47.216 _241_ARG;_257_ARG;_258_LYS;_259_CYS;_260_TRP;_261_MET;_262_ILE;_263_ASP;_266_SER;_267_ARG
>89
0.925  49.197  38.941  37.846 _35_VAL;_52_ALA;_99_MET;_100_GLN;_153_LEU;_163_THR;_164_ASP
0.336  51.650  41.586  41.910 _54_LYS;_86_LEU;_97_LEU;_99_MET;_163_THR;_164_ASP;_167_LEU
0.081  48.219  41.538  34.955 _28_GLY;_29_SER;_35_VAL;_54_LYS;_150_ARG;_151_ASN;_153_LEU;_164_ASP
0.078  22.570  55.466  44.566 _241_ARG;_257_ARG;_258_LYS;_260_TRP;_261_MET
0.074  60.494  33.291  44.713 _14_ARG;_16_LEU;_40_TRP;_51_VAL;_87_LEU;_88_GLY;_98_ILE
0.065  48.528  36.006  34.668 _27_LEU;_35_VAL;_52_ALA;_101_LEU;_102_MET;_105_GLY;_106_CYS;_153_LEU
0.049  48.930  45.344  36.345 _29_SER;_30_GLY;_31_ALA;_32_PHE;_33_GLY;_35_VAL;_54_LYS;_146_ASP;_151_ASN;_164_ASP;_167_LEU
0.039  55.694  36.241  44.304 _52_ALA;_85_ARG;_86_LEU;_87_LEU;_88_GLY;_97_LEU;_98_ILE;_99_MET;_100_GLN
0.033  50.649  44.593  44.660 _75_MET;_163_THR;_164_ASP;_165_PHE;_166_GLY;_167_LEU;_170_LEU
0.024  53.331  40.055  45.469 _75_MET;_76_ALA;_84_CYS;_85_ARG;_86_LEU;_87_LEU;_88_GLY;_98_ILE;_99_MET
0.021  51.515  36.403  43.568 _84_CYS;_85_ARG;_86_LEU;_87_LEU;_98_ILE;_99_MET;_100_GLN;_101_LEU;_102_MET;_153_LEU;_163_THR
0.021  39.526  20.068  38.650 _158_GLN;_303_ASP;_304_SER;_306_PHE;_307_TYR;_308_ARG;_311_MET
0.019  45.753  47.863  34.376 _29_SER;_30_GLY;_31_ALA;_146_ASP;_150_ARG;_151_ASN
0.015  31.879  27.548  35.806 _110_TYR;_114_HSD;_117_ASN;_118_ILE;_119_GLY;_122_TYR;_126_TRP;_157_PRO;_297_HSD
0.014  34.232  24.802  37.685 _110_TYR;_122_TYR;_157_PRO;_158_GLN;_297_HSD;_299_PRO;_307_TYR
0.013  58.971  31.700  41.207 _39_LEU;_40_TRP;_49_ILE;_50_PRO;_51_VAL;_52_ALA;_87_LEU;_98_ILE;_99_MET
0.012  54.799  32.283  43.291 _50_PRO;_51_VAL;_52_ALA;_87_LEU;_98_ILE;_99_MET;_100_GLN;_101_LEU
0.012  38.643  50.782  52.390 _138_GLU;_142_LEU;_143_VAL;_201_THR;_202_HSD;_203_GLN;_204_SER;_205_ASP;_206_VAL;_270_PHE
0.012  18.824  51.964  40.309 _250_ILE;_253_TYR;_254_MET;_257_ARG
0.011  53.303  34.476  47.073 _84_CYS;_85_ARG;_86_LEU;_87_LEU;_98_ILE;_99_MET;_100_GLN
0.011  24.670  53.513  37.625 _224_TYR;_239_GLY;_240_GLU;_241_ARG;_242_LEU;_243_PRO;_253_TYR;_257_ARG;_260_TRP
0.010  46.647  46.728  44.567 _143_VAL;_144_HSD;_145_ARG;_146_ASP;_151_ASN;_162_ILE;_163_THR;_164_ASP;_165_PHE;_166_GLY;_167_LEU;_168_ALA
0.010  25.782  54.836  47.216 _241_ARG;_257_ARG;_258_LYS;_259_CYS;_260_TRP;_261_MET;_262_ILE;_263_ASP;_266_SER;_267_ARG
>90
0.925  49.196  38.944  37.846 _35_VAL;_52_ALA;_99_MET;_100_GLN;_153_LEU;_163_THR;_164_ASP
0.338  51.649  41.584  41.922 _54_LYS;_86_LEU;_97_LEU;_99_MET;_163_THR;_164_ASP;_167_LEU
0.081  48.217  41.539  34.953 _28_GLY;_29_SER;_35_VAL;_54_LYS;_150_ARG;_151_ASN;_153_LEU;_164_ASP
0.077  22.567  55.459  44.570 _241_ARG;_257_ARG;_258_LYS;_260_TRP;_261_MET
0.074  60.489  33.300  44.709 _14_ARG;_16_LEU;_40_TRP;_51_VAL;_87_LEU;_88_GLY;_98_ILE
0.063  48.529  35.999  34.661 _27_LEU;_35_VAL;_52_ALA;_101_LEU;_102_MET;_103_PRO;_105_GLY;_106_CYS;_153_LEU
0.049  48.929  45.343  36.344 _29_SER;_30_GLY;_31_ALA;_32_PHE;_33_GLY;_35_VAL;_54_LYS;_146_ASP;_151_ASN;_164_ASP;_167_LEU
0.039  55.694  36.247  44.294 _52_ALA;_85_ARG;_86_LEU;_87_LEU;_88_GLY;_97_LEU;_98_ILE;_99_MET;_100_GLN
0.034  50.646  44.592  44.667 _75_MET;_163_THR;_164_ASP;_165_PHE;_166_GLY;_167_LEU;_170_LEU
0.024  53.328  40.071  45.471 _75_MET;_76_ALA;_84_CYS;_85_ARG;_86_LEU;_87_LEU;_88_GLY;_98_ILE;_99_MET
0.021  51.516  36.393  43.577 _84_CYS;_85_ARG;_86_LEU;_87_LEU;_98_ILE;_99_MET;_100_GLN;_101_LEU;_102_MET;_153_LEU;_163_THR
0.021  39.522  20.074  38.654 _158_GLN;_303_ASP;_304_SER;_306_PHE;_307_TYR;_308_ARG;_311_MET
0.019  45.744  47.872  34.362 _29_SER;_30_GLY;_31_ALA;_146_ASP;_150_ARG;_151_ASN
0.015  31.881  27.547  35.802 _110_TYR;_114_HSD;_117_ASN;_118_ILE;_119_GLY;_122_TYR;_126_TRP;_157_PRO;_297_HSD
0.014  34.235  24.802  37.686 _110_TYR;_122_TYR;_157_PRO;_158_GLN;_297_HSD;_299_PRO;_307_TYR
0.013  58.978  31.704  41.209 _39_LEU;_40_TRP;_49_ILE;_50_PRO;_51_VAL;_52_ALA;_87_LEU;_98_ILE;_99_MET
0.012  54.792  32.279  43.294 _50_PRO;_51_VAL;_52_ALA;_87_LEU;_98_ILE;_99_MET;_100_GLN;_101_LEU
0.012  18.817  51.962  40.314 _250_ILE;_253_TYR;_254_MET;_257_ARG
0.012  38.645  50.777  52.386 _138_GLU;_142_LEU;_143_VAL;_201_THR;_202_HSD;_203_GLN;_204_SER;_205_ASP;_206_VAL;_270_PHE
0.011  53.310  34.492  47.060 _84_CYS;_85_ARG;_86_LEU;_87_LEU;_98_ILE;_99_MET;_100_GLN
0.011  24.664  53.510  37.652 _224_TYR;_239_GLY;_240_GLU;_241_ARG;_242_LEU;_243_PRO;_253_TYR;_257_ARG;_260_TRP
0.011  46.618  46.734  44.582 _143_VAL;_144_HSD;_145_ARG;_146_ASP;_147_LEU;_151_ASN;_162_ILE;_163_THR;_164_ASP;_165_PHE;_166_GLY;_167_LEU;_168_ALA
0.010  25.778  54.836  47.214 _241_ARG;_257_ARG;_258_LYS;_259_CYS;_260_TRP;_261_MET;_262_ILE;_263_ASP;_266_SER;_267_ARG
>91
0.922  49.184  38.957  37.836 _35_VAL;_52_ALA;_54_LYS;_99_MET;_100_GLN;_153_LEU;_163_THR;_164_ASP
0.334  51.658  41.596  41.910 _54_LYS;_86_LEU;_97_LEU;_99_MET;_163_THR;_164_ASP;_167_LEU
0.079  22.576  55.476  44.578 _241_ARG;_257_ARG;_258_LYS;_260_TRP;_261_MET
0.074  60.466  33.333  44.711 _14_ARG;_16_LEU;_40_TRP;_51_VAL;_87_LEU;_88_GLY;_98_ILE
0.070  48.643  42.846  34.509 _28_GLY;_29_SER;_30_GLY;_33_GLY;_35_VAL;_54_LYS;_150_ARG;_151_ASN;_164_ASP
0.063  48.523  35.993  34.670 _27_LEU;_35_VAL;_52_ALA;_101_LEU;_102_MET;_103_PRO;_105_GLY;_106_CYS;_153_LEU
0.038  55.675  36.278  44.277 _52_ALA;_85_ARG;_86_LEU;_87_LEU;_88_GLY;_97_LEU;_98_ILE;_99_MET;_100_GLN
0.034  50.626  44.607  44.661 _75_MET;_163_THR;_164_ASP;_165_PHE;_166_GLY;_167_LEU;_170_LEU
0.024  53.334  40.080  45.460 _75_MET;_76_ALA;_84_CYS;_85_ARG;_86_LEU;_87_LEU;_88_GLY;_98_ILE;_99_MET
0.021  51.529  36.375  43.605 _84_CYS;_85_ARG;_86_LEU;_87_LEU;_98_ILE;_99_MET;_100_GLN;_101_LEU;_102_MET;_163_THR
0.020  39.520  20.091  38.670 _158_GLN;_303_ASP;_304_SER;_306_PHE;_307_TYR;_308_ARG;_311_MET
0.017  45.679  47.922  34.341 _29_SER;_30_GLY;_31_ALA;_146_ASP;_150_ARG;_151_ASN
0.014  34.211  24.821  37.695 _110_TYR;_122_TYR;_157_PRO;_158_GLN;_297_HSD;_299_PRO;_307_TYR
0.014  31.860  27.526  35.812 _110_TYR;_114_HSD;_117_ASN;_118_ILE;_119_GLY;_122_TYR;_126_TRP;_157_PRO;_297_HSD
0.014  47.764  47.769  38.968 _31_ALA;_32_PHE;_54_LYS;_146_ASP;_151_ASN;_164_ASP;_167_LEU;_168_ALA
0.013  58.921  31.693  41.194 _39_LEU;_40_TRP;_49_ILE;_50_PRO;_51_VAL;_52_ALA;_87_LEU;_98_ILE;_99_MET
0.012  18.849  51.977  40.247 _250_ILE;_253_TYR;_254_MET;_257_ARG
0.012  54.797  32.261  43.271 _50_PRO;_51_VAL;_52_ALA;_87_LEU;_98_ILE;_99_MET;_100_GLN;_101_LEU
0.012  38.651  50.778  52.385 _138_GLU;_142_LEU;_143_VAL;_201_THR;_202_HSD;_203_GLN;_204_SER;_205_ASP;_206_VAL;_270_PHE
0.011  46.578  46.699  44.597 _143_VAL;_144_HSD;_145_ARG;_146_ASP;_147_LEU;_151_ASN;_162_ILE;_163_THR;_164_ASP;_165_PHE;_166_GLY;_167_LEU;_168_ALA
0.011  53.318  34.500  47.053 _84_CYS;_85_ARG;_86_LEU;_87_LEU;_98_ILE;_99_MET;_100_GLN
0.011  24.678  53.518  37.661 _224_TYR;_239_GLY;_240_GLU;_241_ARG;_242_LEU;_243_PRO;_253_TYR;_257_ARG;_260_TRP
0.011  25.780  54.828  47.204 _241_ARG;_257_ARG;_258_LYS;_259_CYS;_260_TRP;_261_MET;_262_ILE;_263_ASP;_266_SER;_267_ARG
>92
0.920  49.187  38.959  37.845 _35_VAL;_52_ALA;_54_LYS;_99_MET;_100_GLN;_153_LEU;_163_THR;_164_ASP
0.336  51.655  41.601  41.921 _54_LYS;_86_LEU;_97_LEU;_99_MET;_163_THR;_164_ASP;_167_LEU
0.082  48.210  41.549  34.954 _28_GLY;_29_SER;_35_VAL;_54_LYS;_150_ARG;_151_ASN;_153_LEU;_164_ASP
0.078  22.563  55.459  44.580 _241_ARG;_257_ARG;_258_LYS;_260_TRP;_261_MET
0.074  60.475  33.335  44.707 _14_ARG;_16_LEU;_40_TRP;_51_VAL;_87_LEU;_88_GLY;_98_ILE
0.063  48.525  35.994  34.674 _27_LEU;_35_VAL;_52_ALA;_101_LEU;_102_MET;_103_PRO;_105_GLY;_106_CYS;_153_LEU
0.051  48.959  45.333  36.351 _29_SER;_30_GLY;_31_ALA;_32_PHE;_33_GLY;_35_VAL;_54_LYS;_146_ASP;_151_ASN;_164_ASP;_167_LEU
0.038  55.672  36.282  44.276 _52_ALA;_85_ARG;_86_LEU;_87_LEU;_88_GLY;_97_LEU;_98_ILE;_99_MET;_100_GLN
0.034  50.641  44.602  44.668 _75_MET;_163_THR;_164_ASP;_165_PHE;_166_GLY;_167_LEU;_170_LEU
0.025  53.328  40.102  45.462 _75_MET;_76_ALA;_84_CYS;_85_ARG;_86_LEU;_87_LEU;_88_GLY;_98_ILE;_99_MET
0.021  51.528  36.392  43.580 _84_CYS;_85_ARG;_86_LEU;_87_LEU;_98_ILE;_99_MET;_100_GLN;_101_LEU;_102_MET;_163_THR
0.020  39.522  20.091  38.668 _158_GLN;_303_ASP;_304_SER;_306_PHE;_307_TYR;_308_ARG;_311_MET
0.017  45.679  47.921  34.344 _29_SER;_30_GLY;_31_ALA;_146_ASP;_150_ARG;_151_ASN
0.015  34.220  24.807  37.701 _110_TYR;_122_TYR;_157_PRO;_158_GLN;_297_HSD;_299_PRO;_307_TYR
0.014  31.865  27.528  35.804 _110_TYR;_114_HSD;_117_ASN;_118_ILE;_119_GLY;_122_TYR;_126_TRP;_157_PRO;_297_HSD
0.013  58.932  31.698  41.195 _39_LEU;_40_TRP;_49_ILE;_50_PRO;_51_VAL;_52_ALA;_87_LEU;_98_ILE;_99_MET
0.012  18.849  51.977  40.245 _250_ILE;_253_TYR;_254_MET;_257_ARG
0.012  54.782  32.266  43.269 _50_PRO;_51_VAL;_52_ALA;_87_LEU;_98_ILE;_99_MET;_100_GLN;_101_LEU
0.012  38.651  50.776  52.386 _138_GLU;_142_LEU;_143_VAL;_201_THR;_202_HSD;_203_GLN;_204_SER;_205_ASP;_206_VAL;_270_PHE
0.011  46.581  46.698  44.589 _143_VAL;_144_HSD;_145_ARG;_146_ASP;_147_LEU;_151_ASN;_162_ILE;_163_THR;_164_ASP;_165_PHE;_166_GLY;_167_LEU;_168_ALA
0.011  53.346  34.502  47.048 _84_CYS;_85_ARG;_86_LEU;_87_LEU;_98_ILE;_99_MET;_100_GLN
0.011  24.679  53.519  37.658 _224_TYR;_239_GLY;_240_GLU;_241_ARG;_242_LEU;_243_PRO;_253_TYR;_257_ARG;_260_TRP
0.011  25.776  54.822  47.208 _241_ARG;_257_ARG;_258_LYS;_259_CYS;_260_TRP;_261_MET;_262_ILE;_263_ASP;_266_SER;_267_ARG
>93
0.920  49.185  38.958  37.839 _35_VAL;_52_ALA;_54_LYS;_99_MET;_100_GLN;_153_LEU;_163_THR;_164_ASP
0.335  51.652  41.593  41.915 _54_LYS;_86_LEU;_97_LEU;_99_MET;_163_THR;_164_ASP;_167_LEU
0.083  48.205  41.557  34.956 _28_GLY;_29_SER;_35_VAL;_54_LYS;_150_ARG;_151_ASN;_153_LEU;_164_ASP
0.078  22.566  55.466  44.577 _241_ARG;_257_ARG;_258_LYS;_260_TRP;_261_MET
0.075  60.459  33.351  44.707 _14_ARG;_16_LEU;_40_TRP;_51_VAL;_87_LEU;_88_GLY;_98_ILE
0.062  48.527  35.988  34.667 _27_LEU;_35_VAL;_52_ALA;_101_LEU;_102_MET;_103_PRO;_105_GLY;_106_CYS;_153_LEU
0.051  48.964  45.336  36.357 _29_SER;_30_GLY;_31_ALA;_32_PHE;_33_GLY;_35_VAL;_54_LYS;_146_ASP;_151_ASN;_164_ASP;_167_LEU
0.040  55.619  36.355  44.266 _52_ALA;_85_ARG;_86_LEU;_87_LEU;_88_GLY;_97_LEU;_98_ILE;_99_MET;_100_GLN
0.033  50.638  44.602  44.666 _75_MET;_163_THR;_164_ASP;_165_PHE;_166_GLY;_167_LEU;_170_LEU
0.025  53.342  40.081  45.451 _75_MET;_76_ALA;_84_CYS;_85_ARG;_86_LEU;_87_LEU;_88_GLY;_98_ILE;_99_MET
0.021  51.529  36.375  43.607 _84_CYS;_85_ARG;_86_LEU;_87_LEU;_98_ILE;_99_MET;_100_GLN;_101_LEU;_102_MET;_163_THR
0.020  39.524  20.096  38.661 _158_GLN;_303_ASP;_304_SER;_306_PHE;_307_TYR;_308_ARG;_311_MET
0.017  45.683  47.906  34.338 _29_SER;_30_GLY;_31_ALA;_146_ASP;_150_ARG;_151_ASN
0.015  34.218  24.810  37.700 _110_TYR;_122_TYR;_157_PRO;_158_GLN;_297_HSD;_299_PRO;_307_TYR
0.015  31.849  27.516  35.808 _110_TYR;_117_ASN;_118_ILE;_119_GLY;_122_TYR;_126_TRP;_157_PRO;_297_HSD
0.013  58.945  31.699  41.200 _39_LEU;_40_TRP;_49_ILE;_50_PRO;_51_VAL;_52_ALA;_87_LEU;_98_ILE;_99_MET
0.012  18.847  51.976  40.247 _250_ILE;_253_TYR;_254_MET;_257_ARG
0.012  54.789  32.262  43.270 _50_PRO;_51_VAL;_52_ALA;_87_LEU;_98_ILE;_99_MET;_100_GLN;_101_LEU
0.011  53.343  34.494  47.045 _84_CYS;_85_ARG;_86_LEU;_87_LEU;_98_ILE;_99_MET;_100_GLN
0.011  38.617  50.774  52.346 _138_GLU;_142_LEU;_143_VAL;_201_THR;_202_HSD;_203_GLN;_204_SER;_205_ASP;_206_VAL;_270_PHE
0.011  24.686  53.522  37.660 _224_TYR;_239_GLY;_240_GLU;_241_ARG;_242_LEU;_243_PRO;_253_TYR;_257_ARG;_260_TRP
0.011  46.603  46.689  44.561 _143_VAL;_144_HSD;_145_ARG;_146_ASP;_147_LEU;_151_ASN;_162_ILE;_163_THR;_164_ASP;_165_PHE;_166_GLY;_167_LEU;_168_ALA
0.010  25.779  54.833  47.201 _241_ARG;_257_ARG;_258_LYS;_259_CYS;_260_TRP;_261_MET;_262_ILE;_263_ASP;_266_SER;_267_ARG
>94
0.919  49.179  38.952  37.839 _35_VAL;_52_ALA;_99_MET;_100_GLN;_153_LEU;_163_THR;_164_ASP
0.335  51.645  41.587  41.911 _54_LYS;_86_LEU;_97_LEU;_99_MET;_163_THR;_164_ASP;_167_LEU
0.082  48.213  41.560  34.961 _28_GLY;_29_SER;_35_VAL;_54_LYS;_150_ARG;_151_ASN;_153_LEU;_164_ASP
0.077  22.568  55.463  44.580 _241_ARG;_257_ARG;_258_LYS;_260_TRP;_261_MET
0.074  60.454  33.351  44.703 _14_ARG;_16_LEU;_40_TRP;_51_VAL;_87_LEU;_88_GLY;_98_ILE
0.060  48.532  35.987  34.663 _27_LEU;_35_VAL;_52_ALA;_101_LEU;_102_MET;_103_PRO;_105_GLY;_106_CYS;_153_LEU
0.051  48.964  45.334  36.358 _29_SER;_30_GLY;_31_ALA;_32_PHE;_33_GLY;_35_VAL;_54_LYS;_146_ASP;_151_ASN;_164_ASP;_167_LEU
0.040  55.622  36.358  44.256 _52_ALA;_85_ARG;_86_LEU;_87_LEU;_88_GLY;_97_LEU;_98_ILE;_99_MET;_100_GLN
0.033  50.638  44.599  44.673 _75_MET;_163_THR;_164_ASP;_165_PHE;_166_GLY;_167_LEU;_170_LEU
0.025  53.338  40.092  45.452 _75_MET;_76_ALA;_84_CYS;_85_ARG;_86_LEU;_87_LEU;_88_GLY;_98_ILE;_99_MET
0.021  51.532  36.382  43.587 _84_CYS;_85_ARG;_86_LEU;_87_LEU;_98_ILE;_99_MET;_100_GLN;_101_LEU;_102_MET;_163_THR
0.020  39.527  20.106  38.660 _158_GLN;_303_ASP;_304_SER;_306_PHE;_307_TYR;_308_ARG;_311_MET
0.017  45.662  47.932  34.338 _29_SER;_30_GLY;_31_ALA;_146_ASP;_150_ARG;_151_ASN
0.015  31.851  27.516  35.812 _110_TYR;_117_ASN;_118_ILE;_119_GLY;_122_TYR;_126_TRP;_157_PRO;_297_HSD
0.015  34.209  24.810  37.700 _110_TYR;_122_TYR;_157_PRO;_158_GLN;_297_HSD;_299_PRO;_307_TYR
0.013  58.931  31.697  41.198 _39_LEU;_40_TRP;_49_ILE;_50_PRO;_51_VAL;_52_ALA;_87_LEU;_98_ILE;_99_MET
0.012  18.848  51.974  40.249 _250_ILE;_253_TYR;_254_MET;_257_ARG
0.012  54.781  32.258  43.271 _50_PRO;_51_VAL;_52_ALA;_87_LEU;_98_ILE;_99_MET;_100_GLN;_101_LEU
0.011  53.339  34.505  47.046 _84_CYS;_85_ARG;_86_LEU;_87_LEU;_98_ILE;_99_MET;_100_GLN
0.011  24.683  53.518  37.646 _224_TYR;_239_GLY;_240_GLU;_241_ARG;_242_LEU;_243_PRO;_253_TYR;_257_ARG;_260_TRP
0.011  38.615  50.772  52.338 _138_GLU;_142_LEU;_143_VAL;_201_THR;_202_HSD;_203_GLN;_204_SER;_205_ASP;_206_VAL;_270_PHE
0.010  46.630  46.697  44.554 _143_VAL;_144_HSD;_145_ARG;_146_ASP;_151_ASN;_162_ILE;_163_THR;_164_ASP;_165_PHE;_166_GLY;_167_LEU;_168_ALA
0.010  25.780  54.832  47.198 _241_ARG;_257_ARG;_258_LYS;_259_CYS;_260_TRP;_261_MET;_262_ILE;_263_ASP;_266_SER;_267_ARG
>95
0.920  49.178  38.948  37.834 _35_VAL;_52_ALA;_99_MET;_100_GLN;_153_LEU;_163_THR;_164_ASP
0.335  51.650  41.583  41.899 _54_LYS;_86_LEU;_97_LEU;_99_MET;_163_THR;_164_ASP;_167_LEU
0.081  48.208  41.565  34.966 _28_GLY;_29_SER;_35_VAL;_54_LYS;_150_ARG;_151_ASN;_153_LEU;_164_ASP
0.078  22.567  55.463  44.584 _241_ARG;_257_ARG;_258_LYS;_260_TRP;_261_MET
0.074  60.443  33.351  44.704 _14_ARG;_16_LEU;_40_TRP;_51_VAL;_87_LEU;_88_GLY;_98_ILE
0.058  48.512  35.975  34.645 _27_LEU;_35_VAL;_52_ALA;_101_LEU;_102_MET;_103_PRO;_105_GLY;_106_CYS;_153_LEU
0.049  48.973  45.326  36.372 _29_SER;_30_GLY;_31_ALA;_32_PHE;_33_GLY;_35_VAL;_54_LYS;_146_ASP;_151_ASN;_164_ASP;_167_LEU
0.040  55.638  36.341  44.264 _52_ALA;_85_ARG;_86_LEU;_87_LEU;_88_GLY;_97_LEU;_98_ILE;_99_MET;_100_GLN
0.033  50.639  44.603  44.660 _75_MET;_163_THR;_164_ASP;_165_PHE;_166_GLY;_167_LEU;_170_LEU
0.025  53.350  40.066  45.454 _75_MET;_76_ALA;_84_CYS;_85_ARG;_86_LEU;_87_LEU;_88_GLY;_98_ILE;_99_MET
0.021  51.534  36.392  43.580 _84_CYS;_85_ARG;_86_LEU;_87_LEU;_98_ILE;_99_MET;_100_GLN;_101_LEU;_102_MET;_163_THR
0.020  39.542  20.120  38.652 _158_GLN;_303_ASP;_304_SER;_306_PHE;_307_TYR;_308_ARG;_311_MET
0.017  45.660  47.931  34.337 _29_SER;_30_GLY;_31_ALA;_146_ASP;_150_ARG;_151_ASN
0.015  31.848  27.517  35.808 _110_TYR;_117_ASN;_118_ILE;_119_GLY;_122_TYR;_126_TRP;_157_PRO;_297_HSD
0.015  34.209  24.810  37.697 _110_TYR;_122_TYR;_157_PRO;_158_GLN;_297_HSD;_299_PRO;_307_TYR
0.013  58.928  31.695  41.198 _39_LEU;_40_TRP;_49_ILE;_50_PRO;_51_VAL;_52_ALA;_87_LEU;_98_ILE;_99_MET
0.012  18.849  51.973  40.248 _250_ILE;_253_TYR;_254_MET;_257_ARG
0.012  54.778  32.261  43.273 _50_PRO;_51_VAL;_52_ALA;_87_LEU;_98_ILE;_99_MET;_100_GLN;_101_LEU
0.011  53.350  34.504  47.045 _84_CYS;_85_ARG;_86_LEU;_87_LEU;_98_ILE;_99_MET;_100_GLN
0.011  24.682  53.520  37.651 _224_TYR;_239_GLY;_240_GLU;_241_ARG;_242_LEU;_243_PRO;_253_TYR;_257_ARG;_260_TRP
0.011  38.620  50.773  52.341 _138_GLU;_142_LEU;_143_VAL;_201_THR;_202_HSD;_203_GLN;_204_SER;_205_ASP;_206_VAL;_270_PHE
0.010  46.648  46.688  44.542 _143_VAL;_144_HSD;_145_ARG;_146_ASP;_151_ASN;_162_ILE;_163_THR;_164_ASP;_165_PHE;_166_GLY;_167_LEU;_168_ALA
0.010  25.780  54.830  47.196 _241_ARG;_257_ARG;_258_LYS;_259_CYS;_260_TRP;_261_MET;_262_ILE;_263_ASP;_266_SER;_267_ARG
>96
0.920  49.183  38.949  37.844 _35_VAL;_52_ALA;_99_MET;_100_GLN;_153_LEU;_163_THR;_164_ASP
0.331  51.648  41.605  41.909 _54_LYS;_86_LEU;_97_LEU;_99_MET;_163_THR;_164_ASP;_167_LEU
0.086  48.221  41.570  34.960 _28_GLY;_29_SER;_35_VAL;_54_LYS;_150_ARG;_151_ASN;_153_LEU;_164_ASP
0.079  22.566  55.463  44.585 _241_ARG;_257_ARG;_258_LYS;_260_TRP;_261_MET
0.073  60.445  33.359  44.702 _14_ARG;_16_LEU;_40_TRP;_51_VAL;_87_LEU;_88_GLY;_98_ILE
0.056  48.526  35.978  34.668 _27_LEU;_35_VAL;_52_ALA;_101_LEU;_102_MET;_103_PRO;_105_GLY;_106_CYS;_153_LEU
0.053  48.964  45.313  36.374 _29_SER;_30_GLY;_31_ALA;_32_PHE;_33_GLY;_35_VAL;_54_LYS;_146_ASP;_151_ASN;_164_ASP;_167_LEU
0.039  55.641  36.342  44.263 _52_ALA;_85_ARG;_86_LEU;_87_LEU;_88_GLY;_97_LEU;_98_ILE;_99_MET;_100_GLN
0.034  50.638  44.600  44.676 _75_MET;_163_THR;_164_ASP;_165_PHE;_166_GLY;_167_LEU;_170_LEU
0.025  53.337  40.112  45.452 _75_MET;_76_ALA;_84_CYS;_85_ARG;_86_LEU;_87_LEU;_88_GLY;_98_ILE;_99_MET
0.021  51.538  36.389  43.586 _84_CYS;_85_ARG;_86_LEU;_87_LEU;_98_ILE;_99_MET;_100_GLN;_101_LEU;_102_MET;_163_THR
0.020  39.534  20.120  38.661 _158_GLN;_303_ASP;_304_SER;_306_PHE;_307_TYR;_308_ARG;_311_MET
0.017  45.663  47.928  34.343 _29_SER;_30_GLY;_31_ALA;_146_ASP;_150_ARG;_151_ASN
0.015  34.209  24.796  37.716 _110_TYR;_122_TYR;_157_PRO;_158_GLN;_297_HSD;_299_PRO;_307_TYR
0.015  31.848  27.517  35.803 _110_TYR;_114_HSD;_117_ASN;_118_ILE;_119_GLY;_122_TYR;_126_TRP;_157_PRO;_297_HSD
0.013  58.931  31.701  41.202 _39_LEU;_40_TRP;_49_ILE;_50_PRO;_51_VAL;_52_ALA;_87_LEU;_98_ILE;_99_MET
0.012  18.842  51.977  40.242 _250_ILE;_253_TYR;_254_MET;_257_ARG
0.012  54.777  32.254  43.271 _50_PRO;_51_VAL;_52_ALA;_87_LEU;_98_ILE;_99_MET;_100_GLN;_101_LEU
0.011  53.369  34.507  47.036 _84_CYS;_85_ARG;_86_LEU;_87_LEU;_98_ILE;_99_MET;_100_GLN
0.011  38.621  50.776  52.349 _138_GLU;_142_LEU;_143_VAL;_201_THR;_202_HSD;_203_GLN;_204_SER;_205_ASP;_206_VAL;_270_PHE
0.011  24.680  53.520  37.667 _224_TYR;_239_GLY;_240_GLU;_241_ARG;_242_LEU;_243_PRO;_253_TYR;_257_ARG;_260_TRP
0.011  46.645  46.689  44.546 _143_VAL;_144_HSD;_145_ARG;_146_ASP;_151_ASN;_162_ILE;_163_THR;_164_ASP;_165_PHE;_166_GLY;_167_LEU;_168_ALA
0.010  25.760  54.846  47.174 _241_ARG;_257_ARG;_258_LYS;_259_CYS;_260_TRP;_261_MET;_262_ILE;_263_ASP;_266_SER;_267_ARG
>97
0.916  49.194  38.963  37.878 _35_VAL;_52_ALA;_54_LYS;_99_MET;_100_GLN;_153_LEU;_163_THR;_164_ASP
0.331  51.648  41.609  41.913 _54_LYS;_86_LEU;_97_LEU;_99_MET;_163_THR;_164_ASP;_167_LEU
0.086  48.219  41.570  34.959 _28_GLY;_29_SER;_35_VAL;_54_LYS;_150_ARG;_151_ASN;_153_LEU;_164_ASP
0.079  22.565  55.462  44.585 _241_ARG;_257_ARG;_258_LYS;_260_TRP;_261_MET
0.073  60.445  33.359  44.706 _14_ARG;_16_LEU;_40_TRP;_51_VAL;_87_LEU;_88_GLY;_98_ILE
0.057  48.528  35.977  34.670 _27_LEU;_35_VAL;_52_ALA;_101_LEU;_102_MET;_103_PRO;_105_GLY;_106_CYS;_153_LEU
0.052  48.969  45.307  36.379 _29_SER;_30_GLY;_31_ALA;_32_PHE;_33_GLY;_35_VAL;_54_LYS;_146_ASP;_151_ASN;_164_ASP;_167_LEU
0.039  55.645  36.342  44.264 _52_ALA;_85_ARG;_86_LEU;_87_LEU;_88_GLY;_97_LEU;_98_ILE;_99_MET;_100_GLN
0.035  50.620  44.607  44.676 _75_MET;_163_THR;_164_ASP;_165_PHE;_166_GLY;_167_LEU;_170_LEU
0.025  53.340  40.107  45.449 _75_MET;_76_ALA;_84_CYS;_85_ARG;_86_LEU;_87_LEU;_88_GLY;_98_ILE;_99_MET
0.021  51.536  36.381  43.607 _84_CYS;_85_ARG;_86_LEU;_87_LEU;_98_ILE;_99_MET;_100_GLN;_101_LEU;_102_MET;_163_THR
0.020  39.538  20.127  38.655 _158_GLN;_303_ASP;_304_SER;_306_PHE;_307_TYR;_308_ARG;_311_MET
0.017  45.655  47.934  34.334 _29_SER;_30_GLY;_31_ALA;_146_ASP;_150_ARG;_151_ASN
0.015  34.202  24.791  37.720 _110_TYR;_122_TYR;_157_PRO;_158_GLN;_297_HSD;_299_PRO;_307_TYR
0.015  31.847  27.519  35.804 _110_TYR;_114_HSD;_117_ASN;_118_ILE;_119_GLY;_122_TYR;_126_TRP;_157_PRO;_297_HSD
0.013  58.926  31.698  41.202 _39_LEU;_40_TRP;_49_ILE;_50_PRO;_51_VAL;_52_ALA;_87_LEU;_98_ILE;_99_MET
0.012  18.836  51.974  40.249 _250_ILE;_253_TYR;_254_MET;_257_ARG
0.012  54.772  32.256  43.275 _50_PRO;_51_VAL;_52_ALA;_87_LEU;_98_ILE;_99_MET;_100_GLN;_101_LEU
0.011  53.365  34.508  47.033 _84_CYS;_85_ARG;_86_LEU;_87_LEU;_98_ILE;_99_MET;_100_GLN
0.011  38.618  50.770  52.344 _138_GLU;_142_LEU;_143_VAL;_201_THR;_202_HSD;_203_GLN;_204_SER;_205_ASP;_206_VAL;_270_PHE
0.011  24.678  53.517  37.661 _224_TYR;_239_GLY;_240_GLU;_241_ARG;_242_LEU;_243_PRO;_253_TYR;_257_ARG;_260_TRP
0.011  46.643  46.684  44.558 _143_VAL;_144_HSD;_145_ARG;_146_ASP;_151_ASN;_162_ILE;_163_THR;_164_ASP;_165_PHE;_166_GLY;_167_LEU;_168_ALA
0.010  25.757  54.840  47.169 _241_ARG;_257_ARG;_258_LYS;_259_CYS;_260_TRP;_261_MET;_262_ILE;_263_ASP;_266_SER;_267_ARG
>98
0.915  49.201  38.962  37.890 _35_VAL;_52_ALA;_54_LYS;_99_MET;_100_GLN;_153_LEU;_163_THR;_164_ASP
0.333  51.655  41.603  41.925 _54_LYS;_86_LEU;_97_LEU;_99_MET;_163_THR;_164_ASP;_167_LEU
0.085  48.229  41.552  34.953 _28_GLY;_29_SER;_35_VAL;_54_LYS;_150_ARG;_151_ASN;_153_LEU;_164_ASP
0.079  22.566  55.468  44.586 _241_ARG;_257_ARG;_258_LYS;_260_TRP;_261_MET
0.073  60.445  33.380  44.700 _14_ARG;_16_LEU;_40_TRP;_51_VAL;_87_LEU;_88_GLY;_98_ILE
0.056  48.965  37.192  34.227 _27_LEU;_35_VAL;_52_ALA;_101_LEU;_102_MET;_105_GLY;_106_CYS;_153_LEU
0.050  49.032  45.304  36.409 _29_SER;_30_GLY;_31_ALA;_32_PHE;_33_GLY;_35_VAL;_54_LYS;_146_ASP;_151_ASN;_164_ASP;_167_LEU
0.039  55.626  36.367  44.234 _52_ALA;_85_ARG;_86_LEU;_87_LEU;_88_GLY;_97_LEU;_98_ILE;_99_MET;_100_GLN
0.033  50.686  44.582  44.705 _75_MET;_163_THR;_164_ASP;_165_PHE;_166_GLY;_167_LEU;_170_LEU
0.026  53.332  40.128  45.448 _75_MET;_76_ALA;_84_CYS;_85_ARG;_86_LEU;_87_LEU;_88_GLY;_98_ILE;_99_MET
0.021  51.544  36.400  43.574 _84_CYS;_85_ARG;_86_LEU;_87_LEU;_98_ILE;_99_MET;_100_GLN;_101_LEU;_102_MET;_163_THR
0.020  39.526  20.140  38.660 _158_GLN;_303_ASP;_304_SER;_306_PHE;_307_TYR;_308_ARG;_311_MET
0.017  45.636  47.953  34.306 _29_SER;_30_GLY;_31_ALA;_146_ASP;_150_ARG;_151_ASN
0.015  31.857  27.514  35.798 _110_TYR;_114_HSD;_117_ASN;_118_ILE;_119_GLY;_122_TYR;_126_TRP;_157_PRO;_297_HSD
0.015  34.191  24.780  37.727 _110_TYR;_122_TYR;_157_PRO;_158_GLN;_297_HSD;_299_PRO;_307_TYR
0.014  58.902  31.680  41.199 _39_LEU;_40_TRP;_49_ILE;_50_PRO;_51_VAL;_52_ALA;_87_LEU;_98_ILE;_99_MET
0.012  18.842  51.981  40.240 _250_ILE;_253_TYR;_254_MET;_257_ARG
0.012  54.772  32.241  43.273 _50_PRO;_51_VAL;_52_ALA;_87_LEU;_98_ILE;_99_MET;_100_GLN;_101_LEU
0.011  38.626  50.785  52.365 _138_GLU;_142_LEU;_143_VAL;_201_THR;_202_HSD;_203_GLN;_204_SER;_205_ASP;_206_VAL;_270_PHE
0.011  53.359  34.513  47.038 _84_CYS;_85_ARG;_86_LEU;_87_LEU;_98_ILE;_99_MET;_100_GLN
0.011  24.683  53.528  37.653 _224_TYR;_239_GLY;_240_GLU;_241_ARG;_242_LEU;_243_PRO;_253_TYR;_257_ARG;_260_TRP
0.011  46.681  46.679  44.533 _143_VAL;_144_HSD;_145_ARG;_146_ASP;_151_ASN;_162_ILE;_163_THR;_164_ASP;_165_PHE;_166_GLY;_167_LEU;_168_ALA
0.010  25.804  54.830  47.217 _241_ARG;_257_ARG;_258_LYS;_259_CYS;_260_TRP;_261_MET;_262_ILE;_263_ASP;_266_SER;_267_ARG
>99
0.913  49.204  38.972  37.901 _35_VAL;_52_ALA;_54_LYS;_99_MET;_100_GLN;_153_LEU;_163_THR;_164_ASP
0.333  51.657  41.599  41.915 _54_LYS;_86_LEU;_97_LEU;_99_MET;_163_THR;_164_ASP;_167_LEU
0.087  48.234  41.546  34.955 _28_GLY;_29_SER;_35_VAL;_54_LYS;_150_ARG;_151_ASN;_153_LEU;_164_ASP
0.079  22.569  55.472  44.587 _241_ARG;_257_ARG;_258_LYS;_260_TRP;_261_MET
0.073  60.444  33.382  44.701 _14_ARG;_16_LEU;_40_TRP;_51_VAL;_87_LEU;_88_GLY;_98_ILE
0.056  48.964  37.192  34.227 _27_LEU;_35_VAL;_52_ALA;_101_LEU;_102_MET;_105_GLY;_106_CYS;_153_LEU
0.049  49.039  45.297  36.414 _29_SER;_30_GLY;_31_ALA;_32_PHE;_33_GLY;_35_VAL;_54_LYS;_146_ASP;_151_ASN;_164_ASP;_167_LEU
0.039  55.629  36.366  44.239 _52_ALA;_85_ARG;_86_LEU;_87_LEU;_88_GLY;_97_LEU;_98_ILE;_99_MET;_100_GLN
0.032  50.697  44.582  44.698 _75_MET;_163_THR;_164_ASP;_165_PHE;_166_GLY;_167_LEU;_170_LEU
0.026  53.337  40.122  45.441 _75_MET;_76_ALA;_84_CYS;_85_ARG;_86_LEU;_87_LEU;_88_GLY;_98_ILE;_99_MET
0.021  51.542  36.400  43.575 _84_CYS;_85_ARG;_86_LEU;_87_LEU;_98_ILE;_99_MET;_100_GLN;_101_LEU;_102_MET;_163_THR
0.020  39.526  20.140  38.663 _158_GLN;_303_ASP;_304_SER;_306_PHE;_307_TYR;_308_ARG;_311_MET
0.017  45.633  47.944  34.303 _29_SER;_30_GLY;_31_ALA;_146_ASP;_150_ARG;_151_ASN
0.015  31.857  27.514  35.798 _110_TYR;_114_HSD;_117_ASN;_118_ILE;_119_GLY;_122_TYR;_126_TRP;_157_PRO;_297_HSD
0.015  34.191  24.779  37.726 _110_TYR;_122_TYR;_157_PRO;_158_GLN;_297_HSD;_299_PRO;_307_TYR
0.013  58.923  31.671  41.203 _39_LEU;_40_TRP;_49_ILE;_50_PRO;_51_VAL;_52_ALA;_87_LEU;_98_ILE;_99_MET
0.012  18.842  51.978  40.241 _250_ILE;_253_TYR;_254_MET;_257_ARG
0.012  54.770  32.243  43.271 _50_PRO;_51_VAL;_52_ALA;_87_LEU;_98_ILE;_99_MET;_100_GLN;_101_LEU
0.012  38.627  50.785  52.368 _138_GLU;_142_LEU;_143_VAL;_201_THR;_202_HSD;_203_GLN;_204_SER;_205_ASP;_206_VAL;_270_PHE
0.011  24.682  53.528  37.653 _224_TYR;_239_GLY;_240_GLU;_241_ARG;_242_LEU;_243_PRO;_253_TYR;_257_ARG;_260_TRP
0.011  53.353  34.514  47.046 _84_CYS;_85_ARG;_86_LEU;_87_LEU;_98_ILE;_99_MET;_100_GLN
0.010  46.690  46.672  44.536 _143_VAL;_144_HSD;_145_ARG;_146_ASP;_151_ASN;_162_ILE;_163_THR;_164_ASP;_165_PHE;_166_GLY;_167_LEU;_168_ALA
0.010  25.807  54.821  47.219 _241_ARG;_257_ARG;_258_LYS;_259_CYS;_260_TRP;_261_MET;_262_ILE;_263_ASP;_266_SER;_267_ARG
>100
0.914  49.164  38.943  37.832 _35_VAL;_52_ALA;_99_MET;_100_GLN;_153_LEU;_163_THR;_164_ASP
0.335  51.658  41.585  41.932 _54_LYS;_86_LEU;_97_LEU;_99_MET;_163_THR;_164_ASP;_167_LEU
0.077  22.570  55.474  44.589 _241_ARG;_257_ARG;_258_LYS;_260_TRP;_261_MET
0.072  60.440  33.379  44.702 _14_ARG;_16_LEU;_40_TRP;_51_VAL;_87_LEU;_88_GLY;_98_ILE
0.067  48.637  42.821  34.514 _28_GLY;_29_SER;_30_GLY;_33_GLY;_35_VAL;_54_LYS;_150_ARG;_151_ASN;_164_ASP
0.056  48.961  37.186  34.222 _27_LEU;_35_VAL;_52_ALA;_101_LEU;_102_MET;_105_GLY;_106_CYS;_153_LEU
0.039  55.626  36.368  44.230 _52_ALA;_85_ARG;_86_LEU;_87_LEU;_88_GLY;_97_LEU;_98_ILE;_99_MET;_100_GLN
0.031  50.715  44.580  44.703 _75_MET;_163_THR;_164_ASP;_165_PHE;_166_GLY;_167_LEU;_170_LEU
0.026  53.333  40.148  45.440 _75_MET;_76_ALA;_84_CYS;_85_ARG;_86_LEU;_87_LEU;_88_GLY;_98_ILE;_99_MET
0.021  51.543  36.392  43.583 _84_CYS;_85_ARG;_86_LEU;_87_LEU;_98_ILE;_99_MET;_100_GLN;_101_LEU;_102_MET;_163_THR
0.020  39.537  20.148  38.654 _158_GLN;_303_ASP;_304_SER;_306_PHE;_307_TYR;_308_ARG;_311_MET
0.018  45.682  47.906  34.335 _29_SER;_30_GLY;_31_ALA;_146_ASP;_150_ARG;_151_ASN
0.015  34.189  24.784  37.729 _110_TYR;_122_TYR;_157_PRO;_158_GLN;_297_HSD;_299_PRO;_307_TYR
0.015  31.864  27.512  35.794 _110_TYR;_114_HSD;_117_ASN;_118_ILE;_119_GLY;_122_TYR;_126_TRP;_157_PRO;_297_HSD
0.014  48.929  45.100  38.935 _32_PHE;_35_VAL;_54_LYS;_146_ASP;_151_ASN;_163_THR;_164_ASP;_167_LEU
0.013  58.913  31.671  41.197 _39_LEU;_40_TRP;_49_ILE;_50_PRO;_51_VAL;_52_ALA;_87_LEU;_98_ILE;_99_MET
0.013  18.849  51.984  40.224 _250_ILE;_253_TYR;_254_MET;_257_ARG
0.012  54.760  32.238  43.276 _50_PRO;_51_VAL;_52_ALA;_87_LEU;_98_ILE;_99_MET;_100_GLN;_101_LEU
0.012  38.627  50.786  52.375 _138_GLU;_142_LEU;_143_VAL;_201_THR;_202_HSD;_203_GLN;_204_SER;_205_ASP;_206_VAL;_270_PHE
0.011  24.677  53.520  37.659 _224_TYR;_239_GLY;_240_GLU;_241_ARG;_242_LEU;_243_PRO;_253_TYR;_257_ARG;_260_TRP
0.011  53.353  34.516  47.052 _84_CYS;_85_ARG;_86_LEU;_87_LEU;_98_ILE;_99_MET;_100_GLN
0.011  46.680  46.676  44.547 _143_VAL;_144_HSD;_145_ARG;_146_ASP;_151_ASN;_162_ILE;_163_THR;_164_ASP;_165_PHE;_166_GLY;_167_LEU;_168_ALA
>101
0.914  49.169  38.936  37.832 _35_VAL;_52_ALA;_99_MET;_100_GLN;_153_LEU;_163_THR;_164_ASP
0.336  51.660  41.592  41.931 _54_LYS;_86_LEU;_97_LEU;_99_MET;_163_THR;_164_ASP;_167_LEU
0.076  22.570  55.472  44.590 _241_ARG;_257_ARG;_258_LYS;_260_TRP;_261_MET
0.073  60.434  33.389  44.700 _14_ARG;_16_LEU;_40_TRP;_51_VAL;_87_LEU;_88_GLY;_98_ILE
0.067  48.636  42.818  34.514 _28_GLY;_29_SER;_30_GLY;_33_GLY;_35_VAL;_54_LYS;_150_ARG;_151_ASN;_164_ASP
0.056  48.961  37.187  34.223 _27_LEU;_35_VAL;_52_ALA;_101_LEU;_102_MET;_105_GLY;_106_CYS;_153_LEU
0.039  55.613  36.384  44.228 _52_ALA;_85_ARG;_86_LEU;_87_LEU;_88_GLY;_97_LEU;_98_ILE;_99_MET;_100_GLN
0.032  50.721  44.576  44.697 _75_MET;_163_THR;_164_ASP;_165_PHE;_166_GLY;_167_LEU;_170_LEU
0.026  53.341  40.136  45.425 _75_MET;_76_ALA;_84_CYS;_85_ARG;_86_LEU;_87_LEU;_88_GLY;_98_ILE;_99_MET
0.021  51.548  36.388  43.592 _84_CYS;_85_ARG;_86_LEU;_87_LEU;_98_ILE;_99_MET;_100_GLN;_101_LEU;_102_MET;_163_THR
0.020  39.534  20.146  38.654 _158_GLN;_303_ASP;_304_SER;_306_PHE;_307_TYR;_308_ARG;_311_MET
0.017  45.663  47.876  34.304 _29_SER;_30_GLY;_31_ALA;_146_ASP;_150_ARG;_151_ASN
0.015  31.854  27.514  35.799 _110_TYR;_114_HSD;_117_ASN;_118_ILE;_119_GLY;_122_TYR;_126_TRP;_157_PRO;_297_HSD
0.015  34.190  24.779  37.730 _110_TYR;_122_TYR;_157_PRO;_158_GLN;_297_HSD;_299_PRO;_307_TYR
0.014  48.924  45.068  38.982 _32_PHE;_54_LYS;_146_ASP;_151_ASN;_163_THR;_164_ASP;_167_LEU
0.013  58.914  31.675  41.194 _39_LEU;_40_TRP;_49_ILE;_50_PRO;_51_VAL;_52_ALA;_87_LEU;_98_ILE;_99_MET
0.013  18.848  51.987  40.223 _250_ILE;_253_TYR;_254_MET;_257_ARG
0.012  54.757  32.249  43.291 _50_PRO;_51_VAL;_52_ALA;_87_LEU;_98_ILE;_99_MET;_100_GLN;_101_LEU
0.012  38.636  50.789  52.383 _138_GLU;_142_LEU;_143_VAL;_201_THR;_202_HSD;_203_GLN;_204_SER;_205_ASP;_206_VAL;_270_PHE
0.011  53.344  34.522  47.054 _84_CYS;_85_ARG;_86_LEU;_87_LEU;_98_ILE;_99_MET;_100_GLN
0.011  24.675  53.521  37.676 _224_TYR;_239_GLY;_240_GLU;_241_ARG;_242_LEU;_243_PRO;_253_TYR;_257_ARG;_260_TRP
0.011  46.664  46.661  44.533 _143_VAL;_144_HSD;_145_ARG;_146_ASP;_151_ASN;_162_ILE;_163_THR;_164_ASP;_165_PHE;_166_GLY;_167_LEU;_168_ALA
0.010  25.804  54.816  47.230 _241_ARG;_257_ARG;_258_LYS;_259_CYS;_260_TRP;_261_MET;_262_ILE;_263_ASP;_266_SER;_267_ARG
>102
0.913  49.166  38.939  37.837 _35_VAL;_52_ALA;_99_MET;_100_GLN;_153_LEU;_163_THR;_164_ASP
0.341  51.659  41.607  41.942 _54_LYS;_86_LEU;_97_LEU;_99_MET;_163_THR;_164_ASP;_167_LEU
0.087  48.235  41.570  34.959 _28_GLY;_29_SER;_35_VAL;_54_LYS;_150_ARG;_151_ASN;_153_LEU;_164_ASP
0.076  22.568  55.470  44.590 _241_ARG;_257_ARG;_258_LYS;_260_TRP;_261_MET
0.072  60.423  33.386  44.700 _14_ARG;_16_LEU;_40_TRP;_51_VAL;_87_LEU;_88_GLY;_98_ILE
0.056  48.960  37.183  34.222 _27_LEU;_35_VAL;_52_ALA;_101_LEU;_102_MET;_105_GLY;_106_CYS;_153_LEU
0.050  49.032  45.307  36.410 _29_SER;_30_GLY;_31_ALA;_32_PHE;_33_GLY;_35_VAL;_54_LYS;_146_ASP;_151_ASN;_164_ASP;_167_LEU
0.038  55.608  36.393  44.223 _52_ALA;_85_ARG;_86_LEU;_87_LEU;_88_GLY;_97_LEU;_98_ILE;_99_MET;_100_GLN
0.032  50.720  44.577  44.705 _75_MET;_163_THR;_164_ASP;_165_PHE;_166_GLY;_167_LEU;_170_LEU
0.026  53.336  40.139  45.432 _75_MET;_76_ALA;_84_CYS;_85_ARG;_86_LEU;_87_LEU;_88_GLY;_98_ILE;_99_MET
0.021  51.551  36.396  43.590 _84_CYS;_85_ARG;_86_LEU;_87_LEU;_98_ILE;_99_MET;_100_GLN;_101_LEU;_102_MET;_163_THR
0.020  39.536  20.140  38.656 _158_GLN;_303_ASP;_304_SER;_306_PHE;_307_TYR;_308_ARG;_311_MET
0.018  45.652  47.878  34.303 _29_SER;_30_GLY;_31_ALA;_146_ASP;_150_ARG;_151_ASN
0.015  31.847  27.515  35.801 _110_TYR;_114_HSD;_117_ASN;_118_ILE;_119_GLY;_122_TYR;_126_TRP;_157_PRO;_297_HSD
0.014  34.200  24.758  37.730 _110_TYR;_122_TYR;_157_PRO;_158_GLN;_297_HSD;_299_PRO;_307_TYR
0.014  58.903  31.672  41.199 _39_LEU;_40_TRP;_49_ILE;_50_PRO;_51_VAL;_52_ALA;_87_LEU;_98_ILE;_99_MET
0.013  18.843  51.982  40.236 _250_ILE;_253_TYR;_254_MET;_257_ARG
0.012  54.754  32.242  43.280 _50_PRO;_51_VAL;_52_ALA;_87_LEU;_98_ILE;_99_MET;_100_GLN;_101_LEU
0.012  38.637  50.783  52.389 _138_GLU;_142_LEU;_143_VAL;_201_THR;_202_HSD;_203_GLN;_204_SER;_205_ASP;_206_VAL;_270_PHE
0.011  53.321  34.523  47.058 _84_CYS;_85_ARG;_86_LEU;_87_LEU;_98_ILE;_99_MET;_100_GLN
0.011  46.674  46.611  44.544 _143_VAL;_144_HSD;_145_ARG;_146_ASP;_151_ASN;_162_ILE;_163_THR;_164_ASP;_165_PHE;_166_GLY;_167_LEU;_168_ALA
0.011  24.672  53.518  37.677 _224_TYR;_239_GLY;_240_GLU;_241_ARG;_242_LEU;_243_PRO;_253_TYR;_257_ARG;_260_TRP
>103
0.913  49.167  38.938  37.837 _35_VAL;_52_ALA;_99_MET;_100_GLN;_153_LEU;_163_THR;_164_ASP
0.342  51.663  41.605  41.947 _54_LYS;_86_LEU;_97_LEU;_99_MET;_163_THR;_164_ASP;_167_LEU
0.086  48.229  41.564  34.958 _28_GLY;_29_SER;_35_VAL;_54_LYS;_150_ARG;_151_ASN;_153_LEU;_164_ASP
0.077  22.570  55.472  44.595 _241_ARG;_257_ARG;_258_LYS;_260_TRP;_261_MET
0.072  60.419  33.380  44.699 _14_ARG;_16_LEU;_40_TRP;_51_VAL;_87_LEU;_88_GLY;_98_ILE
0.056  48.962  37.191  34.224 _27_LEU;_35_VAL;_52_ALA;_101_LEU;_102_MET;_105_GLY;_106_CYS;_153_LEU
0.050  49.031  45.306  36.409 _29_SER;_30_GLY;_31_ALA;_32_PHE;_33_GLY;_35_VAL;_54_LYS;_146_ASP;_151_ASN;_164_ASP;_167_LEU
0.038  55.622  36.377  44.232 _52_ALA;_85_ARG;_86_LEU;_87_LEU;_88_GLY;_97_LEU;_98_ILE;_99_MET;_100_GLN
0.033  50.721  44.577  44.707 _75_MET;_163_THR;_164_ASP;_165_PHE;_166_GLY;_167_LEU;_170_LEU
0.026  53.345  40.136  45.429 _75_MET;_76_ALA;_84_CYS;_85_ARG;_86_LEU;_87_LEU;_88_GLY;_98_ILE;_99_MET
0.021  51.551  36.407  43.590 _84_CYS;_85_ARG;_86_LEU;_87_LEU;_98_ILE;_99_MET;_100_GLN;_101_LEU;_102_MET;_163_THR
0.020  39.535  20.140  38.662 _158_GLN;_303_ASP;_304_SER;_306_PHE;_307_TYR;_308_ARG;_311_MET
0.018  45.649  47.901  34.303 _29_SER;_30_GLY;_31_ALA;_146_ASP;_150_ARG;_151_ASN
0.015  31.849  27.515  35.803 _110_TYR;_114_HSD;_117_ASN;_118_ILE;_119_GLY;_122_TYR;_126_TRP;_157_PRO;_297_HSD
0.014  34.203  24.756  37.725 _110_TYR;_122_TYR;_157_PRO;_158_GLN;_297_HSD;_299_PRO;_307_TYR
0.013  58.903  31.679  41.199 _39_LEU;_40_TRP;_49_ILE;_50_PRO;_51_VAL;_52_ALA;_87_LEU;_98_ILE;_99_MET
0.013  18.839  51.982  40.236 _250_ILE;_253_TYR;_254_MET;_257_ARG
0.012  54.750  32.246  43.275 _50_PRO;_51_VAL;_52_ALA;_87_LEU;_98_ILE;_99_MET;_100_GLN;_101_LEU
0.012  38.637  50.781  52.392 _138_GLU;_142_LEU;_143_VAL;_201_THR;_202_HSD;_203_GLN;_204_SER;_205_ASP;_206_VAL;_270_PHE
0.011  53.323  34.521  47.055 _84_CYS;_85_ARG;_86_LEU;_87_LEU;_98_ILE;_99_MET;_100_GLN
0.011  46.664  46.597  44.543 _143_VAL;_144_HSD;_145_ARG;_146_ASP;_151_ASN;_162_ILE;_163_THR;_164_ASP;_165_PHE;_166_GLY;_167_LEU;_168_ALA
0.011  24.680  53.502  37.668 _224_TYR;_239_GLY;_240_GLU;_241_ARG;_242_LEU;_243_PRO;_253_TYR;_257_ARG;_260_TRP
>104
0.913  49.174  38.930  37.831 _35_VAL;_52_ALA;_99_MET;_100_GLN;_153_LEU;_163_THR;_164_ASP
0.343  51.670  41.620  41.968 _54_LYS;_86_LEU;_97_LEU;_99_MET;_163_THR;_164_ASP;_167_LEU
0.089  48.229  41.547  34.946 _28_GLY;_29_SER;_35_VAL;_54_LYS;_150_ARG;_151_ASN;_153_LEU;_164_ASP
0.076  22.567  55.465  44.597 _241_ARG;_257_ARG;_258_LYS;_260_TRP;_261_MET
0.071  60.417  33.391  44.700 _14_ARG;_16_LEU;_40_TRP;_51_VAL;_87_LEU;_88_GLY;_98_ILE
0.056  48.965  37.188  34.225 _27_LEU;_35_VAL;_52_ALA;_101_LEU;_102_MET;_105_GLY;_106_CYS;_153_LEU
0.050  49.031  45.308  36.405 _29_SER;_30_GLY;_31_ALA;_32_PHE;_33_GLY;_35_VAL;_54_LYS;_146_ASP;_151_ASN;_164_ASP;_167_LEU
0.039  55.591  36.415  44.221 _52_ALA;_85_ARG;_86_LEU;_87_LEU;_88_GLY;_97_LEU;_98_ILE;_99_MET;_100_GLN
0.033  50.740  44.566  44.716 _75_MET;_163_THR;_164_ASP;_165_PHE;_166_GLY;_167_LEU;_170_LEU
0.026  53.330  40.156  45.430 _75_MET;_76_ALA;_84_CYS;_85_ARG;_86_LEU;_87_LEU;_88_GLY;_98_ILE;_99_MET
0.021  51.550  36.439  43.575 _84_CYS;_85_ARG;_86_LEU;_87_LEU;_98_ILE;_99_MET;_100_GLN;_101_LEU;_102_MET;_163_THR
0.020  39.533  20.143  38.660 _158_GLN;_303_ASP;_304_SER;_306_PHE;_307_TYR;_308_ARG;_311_MET
0.018  45.644  47.898  34.303 _29_SER;_30_GLY;_31_ALA;_146_ASP;_150_ARG;_151_ASN
0.015  31.851  27.514  35.798 _110_TYR;_114_HSD;_117_ASN;_118_ILE;_119_GLY;_122_TYR;_126_TRP;_157_PRO;_297_HSD
0.014  34.201  24.756  37.725 _110_TYR;_122_TYR;_157_PRO;_158_GLN;_297_HSD;_299_PRO;_307_TYR
0.013  18.845  51.984  40.226 _250_ILE;_253_TYR;_254_MET;_257_ARG
0.013  58.917  31.673  41.199 _39_LEU;_40_TRP;_49_ILE;_50_PRO;_51_VAL;_52_ALA;_87_LEU;_98_ILE;_99_MET
0.012  54.747  32.247  43.280 _50_PRO;_51_VAL;_52_ALA;_87_LEU;_98_ILE;_99_MET;_100_GLN;_101_LEU
0.012  38.641  50.780  52.390 _138_GLU;_142_LEU;_143_VAL;_201_THR;_202_HSD;_203_GLN;_204_SER;_205_ASP;_206_VAL;_270_PHE
0.011  53.311  34.514  47.062 _84_CYS;_85_ARG;_86_LEU;_87_LEU;_98_ILE;_99_MET;_100_GLN
0.011  24.686  53.498  37.648 _224_TYR;_239_GLY;_240_GLU;_241_ARG;_242_LEU;_243_PRO;_253_TYR;_257_ARG;_260_TRP
0.011  46.691  46.579  44.523 _143_VAL;_144_HSD;_145_ARG;_146_ASP;_151_ASN;_162_ILE;_163_THR;_164_ASP;_165_PHE;_166_GLY;_167_LEU;_168_ALA
>105
0.914  49.172  38.932  37.833 _35_VAL;_52_ALA;_99_MET;_100_GLN;_153_LEU;_163_THR;_164_ASP
0.343  51.671  41.618  41.968 _54_LYS;_86_LEU;_97_LEU;_99_MET;_163_THR;_164_ASP;_167_LEU
0.089  48.230  41.546  34.946 _28_GLY;_29_SER;_35_VAL;_54_LYS;_150_ARG;_151_ASN;_153_LEU;_164_ASP
0.074  22.553  55.446  44.608 _241_ARG;_257_ARG;_258_LYS;_260_TRP;_261_MET
0.071  60.413  33.387  44.698 _14_ARG;_16_LEU;_40_TRP;_51_VAL;_87_LEU;_88_GLY;_98_ILE
0.056  48.966  37.195  34.225 _27_LEU;_35_VAL;_52_ALA;_101_LEU;_102_MET;_105_GLY;_106_CYS;_153_LEU
0.049  49.035  45.297  36.415 _29_SER;_30_GLY;_31_ALA;_32_PHE;_33_GLY;_35_VAL;_54_LYS;_146_ASP;_151_ASN;_164_ASP;_167_LEU
0.039  55.598  36.413  44.232 _52_ALA;_85_ARG;_86_LEU;_87_LEU;_88_GLY;_97_LEU;_98_ILE;_99_MET;_100_GLN
0.033  50.732  44.565  44.714 _75_MET;_163_THR;_164_ASP;_165_PHE;_166_GLY;_167_LEU;_170_LEU
0.026  53.322  40.163  45.434 _75_MET;_76_ALA;_84_CYS;_85_ARG;_86_LEU;_87_LEU;_98_ILE;_99_MET
0.021  51.555  36.436  43.578 _84_CYS;_85_ARG;_86_LEU;_87_LEU;_98_ILE;_99_MET;_100_GLN;_101_LEU;_102_MET;_163_THR
0.020  39.535  20.143  38.659 _158_GLN;_303_ASP;_304_SER;_306_PHE;_307_TYR;_308_ARG;_311_MET
0.018  45.642  47.895  34.300 _29_SER;_30_GLY;_31_ALA;_146_ASP;_150_ARG;_151_ASN
0.015  31.857  27.509  35.794 _110_TYR;_114_HSD;_117_ASN;_118_ILE;_119_GLY;_122_TYR;_126_TRP;_157_PRO;_297_HSD
0.014  34.198  24.757  37.725 _110_TYR;_122_TYR;_157_PRO;_158_GLN;_297_HSD;_299_PRO;_307_TYR
0.013  18.845  51.983  40.222 _250_ILE;_253_TYR;_254_MET;_257_ARG
0.013  58.920  31.674  41.201 _39_LEU;_40_TRP;_49_ILE;_50_PRO;_51_VAL;_52_ALA;_87_LEU;_98_ILE;_99_MET
0.012  54.752  32.244  43.280 _50_PRO;_51_VAL;_52_ALA;_87_LEU;_98_ILE;_99_MET;_100_GLN;_101_LEU
0.012  38.645  50.781  52.393 _138_GLU;_142_LEU;_143_VAL;_201_THR;_202_HSD;_203_GLN;_204_SER;_205_ASP;_206_VAL;_270_PHE
0.011  53.314  34.512  47.061 _84_CYS;_85_ARG;_86_LEU;_87_LEU;_98_ILE;_99_MET;_100_GLN
0.011  46.674  46.574  44.530 _143_VAL;_144_HSD;_145_ARG;_146_ASP;_151_ASN;_162_ILE;_163_THR;_164_ASP;_165_PHE;_166_GLY;_167_LEU;_168_ALA
0.011  24.681  53.496  37.640 _224_TYR;_239_GLY;_240_GLU;_241_ARG;_242_LEU;_243_PRO;_253_TYR;_257_ARG;_260_TRP
>106
0.909  49.224  38.952  37.904 _35_VAL;_52_ALA;_54_LYS;_99_MET;_100_GLN;_153_LEU;_163_THR;_164_ASP
0.357  51.714  41.688  42.111 _54_LYS;_86_LEU;_97_LEU;_99_MET;_163_THR;_164_ASP;_167_LEU
0.092  48.232  41.478  34.914 _28_GLY;_29_SER;_35_VAL;_54_LYS;_150_ARG;_151_ASN;_153_LEU;_164_ASP
0.073  60.415  33.420  44.703 _14_ARG;_16_LEU;_40_TRP;_51_VAL;_87_LEU;_88_GLY;_98_ILE
0.073  22.546  55.439  44.595 _241_ARG;_257_ARG;_258_LYS;_260_TRP;_261_MET
0.052  48.991  37.234  34.235 _27_LEU;_35_VAL;_52_ALA;_101_LEU;_102_MET;_105_GLY;_106_CYS;_153_LEU
0.047  49.105  45.245  36.455 _29_SER;_30_GLY;_31_ALA;_32_PHE;_33_GLY;_35_VAL;_54_LYS;_146_ASP;_151_ASN;_164_ASP;_167_LEU
0.039  55.556  36.501  44.234 _52_ALA;_85_ARG;_86_LEU;_87_LEU;_88_GLY;_97_LEU;_98_ILE;_99_MET;_100_GLN
0.025  54.091  40.741  45.412 _72_ALA;_75_MET;_76_ALA;_84_CYS;_85_ARG;_86_LEU;_87_LEU;_88_GLY;_97_LEU;_98_ILE;_99_MET
0.021  51.567  36.447  43.555 _84_CYS;_85_ARG;_86_LEU;_87_LEU;_98_ILE;_99_MET;_100_GLN;_101_LEU;_102_MET;_163_THR
0.020  50.200  44.682  46.316 _75_MET;_84_CYS;_163_THR;_164_ASP;_165_PHE;_166_GLY;_167_LEU;_170_LEU
0.020  39.518  20.138  38.688 _158_GLN;_303_ASP;_304_SER;_306_PHE;_307_TYR;_308_ARG;_311_MET
0.017  45.679  47.837  34.336 _29_SER;_30_GLY;_31_ALA;_146_ASP;_150_ARG;_151_ASN
0.015  31.861  27.503  35.800 _110_TYR;_117_ASN;_118_ILE;_119_GLY;_122_TYR;_126_TRP;_157_PRO;_297_HSD
0.014  34.204  24.732  37.736 _110_TYR;_122_TYR;_157_PRO;_158_GLN;_297_HSD;_299_PRO;_307_TYR
0.013  18.824  51.985  40.249 _250_ILE;_253_TYR;_254_MET;_257_ARG
0.012  58.862  31.636  41.172 _39_LEU;_40_TRP;_49_ILE;_50_PRO;_51_VAL;_52_ALA;_87_LEU;_98_ILE;_99_MET
0.012  54.744  32.225  43.282 _50_PRO;_51_VAL;_52_ALA;_87_LEU;_98_ILE;_99_MET;_100_GLN;_101_LEU
0.012  38.645  50.781  52.396 _138_GLU;_142_LEU;_143_VAL;_201_THR;_202_HSD;_203_GLN;_204_SER;_205_ASP;_206_VAL;_270_PHE
0.011  47.297  45.080  43.472 _144_HSD;_146_ASP;_151_ASN;_162_ILE;_163_THR;_164_ASP;_165_PHE;_166_GLY;_167_LEU
0.011  53.330  34.551  47.047 _84_CYS;_85_ARG;_86_LEU;_87_LEU;_98_ILE;_99_MET;_100_GLN
0.011  24.658  53.482  37.639 _224_TYR;_239_GLY;_240_GLU;_241_ARG;_242_LEU;_243_PRO;_253_TYR;_257_ARG;_260_TRP
0.010  25.778  54.826  47.175 _241_ARG;_257_ARG;_258_LYS;_259_CYS;_260_TRP;_261_MET;_262_ILE;_263_ASP;_266_SER;_267_ARG
>107
0.911  49.218  38.947  37.891 _35_VAL;_52_ALA;_54_LYS;_99_MET;_100_GLN;_153_LEU;_163_THR;_164_ASP
0.356  51.718  41.694  42.109 _54_LYS;_86_LEU;_97_LEU;_99_MET;_163_THR;_164_ASP;_167_LEU
0.092  48.234  41.480  34.915 _28_GLY;_29_SER;_35_VAL;_54_LYS;_150_ARG;_151_ASN;_153_LEU;_164_ASP
0.074  60.414  33.414  44.703 _14_ARG;_16_LEU;_40_TRP;_51_VAL;_87_LEU;_88_GLY;_98_ILE
0.073  22.540  55.432  44.598 _241_ARG;_257_ARG;_258_LYS;_260_TRP;_261_MET
0.052  48.992  37.234  34.238 _27_LEU;_35_VAL;_52_ALA;_101_LEU;_102_MET;_105_GLY;_106_CYS;_153_LEU
0.046  49.086  45.249  36.442 _29_SER;_30_GLY;_31_ALA;_32_PHE;_33_GLY;_35_VAL;_54_LYS;_146_ASP;_151_ASN;_164_ASP;_167_LEU
0.039  55.539  36.516  44.238 _52_ALA;_85_ARG;_86_LEU;_87_LEU;_88_GLY;_97_LEU;_98_ILE;_99_MET;_100_GLN
0.025  54.093  40.735  45.414 _72_ALA;_75_MET;_76_ALA;_84_CYS;_85_ARG;_86_LEU;_87_LEU;_88_GLY;_97_LEU;_98_ILE;_99_MET
0.021  51.569  36.450  43.561 _84_CYS;_85_ARG;_86_LEU;_87_LEU;_98_ILE;_99_MET;_100_GLN;_101_LEU;_102_MET;_163_THR
0.020  39.521  20.142  38.680 _158_GLN;_303_ASP;_304_SER;_306_PHE;_307_TYR;_308_ARG;_311_MET
0.019  50.202  44.654  46.302 _75_MET;_84_CYS;_163_THR;_164_ASP;_165_PHE;_166_GLY;_167_LEU
0.018  45.683  47.834  34.339 _29_SER;_30_GLY;_31_ALA;_146_ASP;_150_ARG;_151_ASN
0.016  31.844  27.503  35.800 _110_TYR;_117_ASN;_118_ILE;_119_GLY;_122_TYR;_126_TRP;_157_PRO;_297_HSD
0.014  34.198  24.733  37.740 _110_TYR;_122_TYR;_157_PRO;_158_GLN;_297_HSD;_299_PRO;_307_TYR
0.013  18.820  51.981  40.257 _250_ILE;_253_TYR;_254_MET;_257_ARG
0.012  58.855  31.632  41.172 _39_LEU;_40_TRP;_49_ILE;_50_PRO;_51_VAL;_52_ALA;_87_LEU;_98_ILE;_99_MET
0.012  54.745  32.227  43.282 _50_PRO;_51_VAL;_52_ALA;_87_LEU;_98_ILE;_99_MET;_100_GLN;_101_LEU
0.012  38.643  50.782  52.397 _138_GLU;_142_LEU;_143_VAL;_201_THR;_202_HSD;_203_GLN;_204_SER;_205_ASP;_206_VAL;_270_PHE
0.011  47.298  45.081  43.469 _144_HSD;_146_ASP;_151_ASN;_162_ILE;_163_THR;_164_ASP;_165_PHE;_166_GLY;_167_LEU
0.011  53.319  34.556  47.048 _84_CYS;_85_ARG;_86_LEU;_87_LEU;_98_ILE;_99_MET;_100_GLN
0.011  24.656  53.486  37.645 _224_TYR;_239_GLY;_240_GLU;_241_ARG;_242_LEU;_243_PRO;_253_TYR;_257_ARG;_260_TRP
0.010  25.787  54.821  47.182 _241_ARG;_257_ARG;_258_LYS;_259_CYS;_260_TRP;_261_MET;_262_ILE;_263_ASP;_266_SER;_267_ARG
>108
0.910  49.219  38.953  37.899 _35_VAL;_52_ALA;_54_LYS;_99_MET;_100_GLN;_153_LEU;_163_THR;_164_ASP
0.359  51.729  41.694  42.139 _54_LYS;_86_LEU;_97_LEU;_99_MET;_163_THR;_164_ASP;_167_LEU
0.090  48.207  41.470  34.915 _28_GLY;_29_SER;_35_VAL;_54_LYS;_150_ARG;_151_ASN;_153_LEU;_164_ASP
0.076  60.426  33.409  44.686 _14_ARG;_16_LEU;_40_TRP;_51_VAL;_87_LEU;_88_GLY;_98_ILE
0.072  22.542  55.432  44.597 _241_ARG;_257_ARG;_258_LYS;_260_TRP;_261_MET
0.052  48.995  37.235  34.236 _27_LEU;_35_VAL;_52_ALA;_101_LEU;_102_MET;_105_GLY;_106_CYS;_153_LEU
0.047  49.089  45.251  36.428 _29_SER;_30_GLY;_31_ALA;_32_PHE;_33_GLY;_35_VAL;_54_LYS;_146_ASP;_151_ASN;_164_ASP;_167_LEU
0.039  55.537  36.521  44.227 _52_ALA;_85_ARG;_86_LEU;_87_LEU;_88_GLY;_97_LEU;_98_ILE;_99_MET;_100_GLN
0.025  54.087  40.754  45.413 _72_ALA;_75_MET;_76_ALA;_84_CYS;_85_ARG;_86_LEU;_87_LEU;_88_GLY;_97_LEU;_98_ILE;_99_MET
0.021  51.569  36.444  43.572 _84_CYS;_85_ARG;_86_LEU;_87_LEU;_98_ILE;_99_MET;_100_GLN;_101_LEU;_102_MET;_163_THR
0.020  39.509  20.141  38.687 _158_GLN;_303_ASP;_304_SER;_306_PHE;_307_TYR;_308_ARG;_311_MET
0.020  50.186  44.683  46.315 _75_MET;_84_CYS;_163_THR;_164_ASP;_165_PHE;_166_GLY;_167_LEU;_170_LEU
0.018  45.677  47.832  34.326 _29_SER;_30_GLY;_31_ALA;_146_ASP;_150_ARG;_151_ASN
0.016  31.850  27.505  35.791 _110_TYR;_114_HSD;_117_ASN;_118_ILE;_119_GLY;_122_TYR;_126_TRP;_157_PRO;_297_HSD
0.014  34.184  24.735  37.745 _110_TYR;_122_TYR;_157_PRO;_158_GLN;_297_HSD;_298_LEU;_299_PRO;_307_TYR
0.013  18.825  51.984  40.254 _250_ILE;_253_TYR;_254_MET;_257_ARG
0.012  54.746  32.229  43.288 _50_PRO;_51_VAL;_52_ALA;_87_LEU;_98_ILE;_99_MET;_100_GLN;_101_LEU
0.012  58.860  31.632  41.175 _39_LEU;_40_TRP;_49_ILE;_50_PRO;_51_VAL;_52_ALA;_87_LEU;_98_ILE;_99_MET
0.012  38.645  50.782  52.396 _138_GLU;_142_LEU;_143_VAL;_201_THR;_202_HSD;_203_GLN;_204_SER;_205_ASP;_206_VAL;_270_PHE
0.011  47.300  45.075  43.469 _144_HSD;_146_ASP;_151_ASN;_162_ILE;_163_THR;_164_ASP;_165_PHE;_166_GLY;_167_LEU
0.011  53.339  34.568  47.041 _84_CYS;_85_ARG;_86_LEU;_87_LEU;_98_ILE;_99_MET;_100_GLN
0.011  24.659  53.491  37.645 _224_TYR;_239_GLY;_240_GLU;_241_ARG;_242_LEU;_243_PRO;_253_TYR;_257_ARG;_260_TRP
0.010  25.790  54.820  47.187 _241_ARG;_257_ARG;_258_LYS;_259_CYS;_260_TRP;_261_MET;_262_ILE;_263_ASP;_266_SER;_267_ARG
>109
0.910  49.203  38.945  37.879 _35_VAL;_52_ALA;_54_LYS;_99_MET;_100_GLN;_153_LEU;_163_THR;_164_ASP
0.359  51.731  41.688  42.132 _54_LYS;_86_LEU;_97_LEU;_99_MET;_163_THR;_164_ASP;_167_LEU
0.090  48.211  41.450  34.907 _28_GLY;_29_SER;_35_VAL;_54_LYS;_150_ARG;_151_ASN;_153_LEU;_164_ASP
0.075  60.426  33.403  44.689 _14_ARG;_16_LEU;_40_TRP;_51_VAL;_87_LEU;_88_GLY;_98_ILE
0.071  22.538  55.429  44.597 _241_ARG;_257_ARG;_258_LYS;_260_TRP;_261_MET
0.052  48.994  37.236  34.235 _27_LEU;_35_VAL;_52_ALA;_101_LEU;_102_MET;_105_GLY;_106_CYS;_153_LEU
0.046  49.093  45.249  36.434 _29_SER;_30_GLY;_31_ALA;_32_PHE;_33_GLY;_35_VAL;_54_LYS;_146_ASP;_151_ASN;_164_ASP;_167_LEU
0.039  55.531  36.528  44.233 _52_ALA;_85_ARG;_86_LEU;_87_LEU;_88_GLY;_97_LEU;_98_ILE;_99_MET;_100_GLN
0.025  54.100  40.734  45.413 _72_ALA;_75_MET;_76_ALA;_84_CYS;_85_ARG;_86_LEU;_87_LEU;_88_GLY;_97_LEU;_98_ILE;_99_MET
0.021  51.572  36.442  43.570 _84_CYS;_85_ARG;_86_LEU;_87_LEU;_98_ILE;_99_MET;_100_GLN;_101_LEU;_102_MET;_163_THR
0.020  50.189  44.679  46.311 _75_MET;_84_CYS;_163_THR;_164_ASP;_165_PHE;_166_GLY;_167_LEU;_170_LEU
0.019  39.505  20.184  38.661 _158_GLN;_303_ASP;_304_SER;_306_PHE;_307_TYR;_308_ARG;_311_MET
0.018  45.697  47.835  34.339 _29_SER;_30_GLY;_31_ALA;_146_ASP;_150_ARG;_151_ASN
0.016  31.860  27.504  35.791 _110_TYR;_114_HSD;_117_ASN;_118_ILE;_119_GLY;_122_TYR;_126_TRP;_157_PRO;_297_HSD
0.014  34.184  24.732  37.743 _110_TYR;_122_TYR;_157_PRO;_158_GLN;_297_HSD;_298_LEU;_299_PRO;_307_TYR
0.013  18.831  51.989  40.247 _250_ILE;_253_TYR;_254_MET;_257_ARG
0.012  54.743  32.230  43.289 _50_PRO;_51_VAL;_52_ALA;_87_LEU;_98_ILE;_99_MET;_100_GLN;_101_LEU
0.012  58.864  31.628  41.181 _39_LEU;_40_TRP;_49_ILE;_50_PRO;_51_VAL;_52_ALA;_87_LEU;_98_ILE;_99_MET
0.012  38.641  50.786  52.399 _138_GLU;_142_LEU;_143_VAL;_201_THR;_202_HSD;_203_GLN;_204_SER;_205_ASP;_206_VAL;_270_PHE
0.011  46.817  46.643  44.611 _143_VAL;_144_HSD;_145_ARG;_146_ASP;_151_ASN;_162_ILE;_163_THR;_164_ASP;_165_PHE;_166_GLY;_167_LEU;_168_ALA
0.011  53.343  34.566  47.042 _84_CYS;_85_ARG;_86_LEU;_87_LEU;_98_ILE;_99_MET;_100_GLN
0.011  24.659  53.489  37.644 _224_TYR;_239_GLY;_240_GLU;_241_ARG;_242_LEU;_243_PRO;_253_TYR;_257_ARG;_260_TRP
0.010  25.780  54.817  47.172 _241_ARG;_257_ARG;_258_LYS;_259_CYS;_260_TRP;_261_MET;_262_ILE;_263_ASP;_266_SER;_267_ARG
>110
0.910  49.204  38.945  37.881 _35_VAL;_52_ALA;_54_LYS;_99_MET;_100_GLN;_153_LEU;_163_THR;_164_ASP
0.362  51.727  41.667  42.119 _54_LYS;_86_LEU;_97_LEU;_99_MET;_163_THR;_164_ASP;_167_LEU
0.076  60.433  33.406  44.685 _14_ARG;_16_LEU;_40_TRP;_51_VAL;_87_LEU;_88_GLY;_98_ILE
0.074  48.647  42.791  34.522 _28_GLY;_29_SER;_30_GLY;_33_GLY;_35_VAL;_54_LYS;_150_ARG;_151_ASN;_164_ASP
0.072  22.535  55.426  44.599 _241_ARG;_257_ARG;_258_LYS;_260_TRP;_261_MET
0.051  48.995  37.235  34.234 _27_LEU;_35_VAL;_52_ALA;_101_LEU;_102_MET;_105_GLY;_106_CYS;_153_LEU
0.039  55.502  36.551  44.224 _52_ALA;_85_ARG;_86_LEU;_87_LEU;_88_GLY;_97_LEU;_98_ILE;_99_MET;_100_GLN
0.036  50.781  44.530  44.753 _75_MET;_163_THR;_164_ASP;_165_PHE;_166_GLY;_167_LEU;_170_LEU
0.025  54.100  40.733  45.415 _72_ALA;_75_MET;_76_ALA;_84_CYS;_85_ARG;_86_LEU;_87_LEU;_88_GLY;_97_LEU;_98_ILE;_99_MET
0.020  39.497  20.190  38.669 _158_GLN;_303_ASP;_304_SER;_306_PHE;_307_TYR;_308_ARG;_311_MET
0.018  45.693  47.844  34.337 _29_SER;_30_GLY;_31_ALA;_146_ASP;_150_ARG;_151_ASN
0.016  31.851  27.504  35.789 _110_TYR;_114_HSD;_117_ASN;_118_ILE;_119_GLY;_122_TYR;_126_TRP;_157_PRO;_297_HSD
0.015  48.927  45.073  39.035 _32_PHE;_54_LYS;_146_ASP;_151_ASN;_163_THR;_164_ASP;_167_LEU
0.014  34.183  24.735  37.742 _110_TYR;_122_TYR;_157_PRO;_158_GLN;_297_HSD;_298_LEU;_299_PRO;_307_TYR
0.013  18.826  51.986  40.254 _250_ILE;_253_TYR;_254_MET;_257_ARG
0.013  54.742  32.232  43.290 _50_PRO;_51_VAL;_52_ALA;_87_LEU;_98_ILE;_99_MET;_100_GLN;_101_LEU
0.012  58.862  31.624  41.182 _39_LEU;_40_TRP;_49_ILE;_50_PRO;_51_VAL;_52_ALA;_87_LEU;_98_ILE;_99_MET
0.012  38.639  50.784  52.393 _138_GLU;_142_LEU;_143_VAL;_201_THR;_202_HSD;_203_GLN;_204_SER;_205_ASP;_206_VAL;_270_PHE
0.012  46.811  46.638  44.625 _143_VAL;_144_HSD;_145_ARG;_146_ASP;_151_ASN;_162_ILE;_163_THR;_164_ASP;_165_PHE;_166_GLY;_167_LEU;_168_ALA
0.011  50.791  37.360  41.436 _52_ALA;_84_CYS;_85_ARG;_99_MET;_100_GLN;_101_LEU;_102_MET;_153_LEU;_163_THR
0.011  53.340  34.569  47.048 _84_CYS;_85_ARG;_86_LEU;_87_LEU;_98_ILE;_99_MET;_100_GLN
0.011  24.654  53.478  37.643 _224_TYR;_239_GLY;_240_GLU;_241_ARG;_242_LEU;_243_PRO;_253_TYR;_257_ARG;_260_TRP
0.010  25.754  54.836  47.141 _241_ARG;_257_ARG;_258_LYS;_259_CYS;_260_TRP;_261_MET;_262_ILE;_263_ASP;_266_SER;_267_ARG
>111
0.910  49.194  38.941  37.868 _35_VAL;_52_ALA;_54_LYS;_99_MET;_100_GLN;_153_LEU;_163_THR;_164_ASP
0.362  51.727  41.651  42.107 _54_LYS;_86_LEU;_97_LEU;_99_MET;_163_THR;_164_ASP;_167_LEU
0.076  60.429  33.402  44.687 _14_ARG;_16_LEU;_40_TRP;_51_VAL;_87_LEU;_88_GLY;_98_ILE
0.075  48.640  42.818  34.512 _28_GLY;_29_SER;_30_GLY;_33_GLY;_35_VAL;_54_LYS;_150_ARG;_151_ASN;_164_ASP
0.071  22.527  55.400  44.603 _241_ARG;_257_ARG;_258_LYS;_260_TRP;_261_MET
0.050  48.998  37.239  34.234 _27_LEU;_35_VAL;_52_ALA;_101_LEU;_102_MET;_105_GLY;_106_CYS;_153_LEU
0.039  55.500  36.555  44.231 _52_ALA;_85_ARG;_86_LEU;_87_LEU;_88_GLY;_97_LEU;_98_ILE;_99_MET;_100_GLN
0.034  50.804  44.527  44.739 _75_MET;_163_THR;_164_ASP;_165_PHE;_166_GLY;_167_LEU;_170_LEU
0.025  54.118  40.711  45.411 _72_ALA;_75_MET;_76_ALA;_84_CYS;_85_ARG;_86_LEU;_87_LEU;_88_GLY;_97_LEU;_98_ILE;_99_MET
0.020  39.499  20.193  38.664 _158_GLN;_303_ASP;_304_SER;_306_PHE;_307_TYR;_308_ARG;_311_MET
0.018  45.728  47.713  34.350 _29_SER;_30_GLY;_31_ALA;_146_ASP;_150_ARG;_151_ASN
0.016  31.851  27.506  35.787 _110_TYR;_114_HSD;_117_ASN;_118_ILE;_119_GLY;_122_TYR;_126_TRP;_157_PRO;_297_HSD
0.015  48.925  45.083  39.006 _32_PHE;_54_LYS;_146_ASP;_151_ASN;_163_THR;_164_ASP;_167_LEU
0.014  34.181  24.734  37.742 _110_TYR;_122_TYR;_157_PRO;_158_GLN;_297_HSD;_298_LEU;_299_PRO;_307_TYR
0.014  18.827  51.987  40.257 _250_ILE;_253_TYR;_254_MET;_257_ARG
0.012  54.745  32.236  43.284 _50_PRO;_51_VAL;_52_ALA;_87_LEU;_98_ILE;_99_MET;_100_GLN;_101_LEU
0.012  58.859  31.619  41.182 _39_LEU;_40_TRP;_49_ILE;_50_PRO;_51_VAL;_52_ALA;_87_LEU;_98_ILE;_99_MET
0.012  38.642  50.786  52.394 _138_GLU;_142_LEU;_143_VAL;_201_THR;_202_HSD;_203_GLN;_204_SER;_205_ASP;_206_VAL;_270_PHE
0.012  46.818  46.634  44.611 _143_VAL;_144_HSD;_145_ARG;_146_ASP;_151_ASN;_162_ILE;_163_THR;_164_ASP;_165_PHE;_166_GLY;_167_LEU;_168_ALA
0.011  53.330  34.560  47.053 _84_CYS;_85_ARG;_86_LEU;_87_LEU;_98_ILE;_99_MET;_100_GLN
0.011  50.797  37.354  41.436 _52_ALA;_84_CYS;_85_ARG;_99_MET;_100_GLN;_101_LEU;_102_MET;_153_LEU;_163_THR
0.011  24.652  53.474  37.643 _224_TYR;_239_GLY;_240_GLU;_241_ARG;_242_LEU;_243_PRO;_253_TYR;_257_ARG;_260_TRP
0.010  25.752  54.837  47.139 _241_ARG;_257_ARG;_258_LYS;_259_CYS;_260_TRP;_261_MET;_262_ILE;_263_ASP;_266_SER;_267_ARG
>112
0.910  49.195  38.942  37.869 _35_VAL;_52_ALA;_54_LYS;_99_MET;_100_GLN;_153_LEU;_163_THR;_164_ASP
0.365  51.728  41.663  42.115 _54_LYS;_86_LEU;_97_LEU;_99_MET;_163_THR;_164_ASP;_167_LEU
0.073  48.650  42.788  34.522 _28_GLY;_29_SER;_30_GLY;_33_GLY;_35_VAL;_54_LYS;_150_ARG;_151_ASN;_164_ASP
0.073  60.422  33.403  44.702 _14_ARG;_16_LEU;_40_TRP;_51_VAL;_87_LEU;_88_GLY;_98_ILE
0.071  22.525  55.399  44.604 _241_ARG;_257_ARG;_258_LYS;_260_TRP;_261_MET
0.051  49.000  37.241  34.235 _27_LEU;_35_VAL;_52_ALA;_101_LEU;_102_MET;_105_GLY;_106_CYS;_153_LEU
0.039  55.499  36.557  44.227 _52_ALA;_85_ARG;_86_LEU;_87_LEU;_88_GLY;_97_LEU;_98_ILE;_99_MET;_100_GLN
0.025  54.116  40.714  45.415 _72_ALA;_75_MET;_76_ALA;_84_CYS;_85_ARG;_86_LEU;_87_LEU;_88_GLY;_97_LEU;_98_ILE;_99_MET
0.020  50.213  44.652  46.313 _75_MET;_84_CYS;_163_THR;_164_ASP;_165_PHE;_166_GLY;_167_LEU;_170_LEU
0.019  39.496  20.195  38.661 _158_GLN;_303_ASP;_304_SER;_306_PHE;_307_TYR;_308_ARG;_311_MET
0.018  45.726  47.714  34.349 _29_SER;_30_GLY;_31_ALA;_146_ASP;_150_ARG;_151_ASN
0.016  31.849  27.501  35.789 _110_TYR;_114_HSD;_117_ASN;_118_ILE;_119_GLY;_122_TYR;_126_TRP;_157_PRO;_297_HSD
0.015  48.930  45.076  39.018 _32_PHE;_54_LYS;_146_ASP;_151_ASN;_163_THR;_164_ASP;_167_LEU
0.014  34.182  24.722  37.742 _110_TYR;_122_TYR;_157_PRO;_158_GLN;_297_HSD;_298_LEU;_299_PRO;_307_TYR
0.014  18.827  51.986  40.257 _250_ILE;_253_TYR;_254_MET;_257_ARG
0.012  54.738  32.236  43.273 _50_PRO;_51_VAL;_52_ALA;_87_LEU;_98_ILE;_99_MET;_100_GLN;_101_LEU
0.012  58.857  31.617  41.180 _39_LEU;_40_TRP;_49_ILE;_50_PRO;_51_VAL;_52_ALA;_87_LEU;_98_ILE;_99_MET
0.012  38.639  50.783  52.390 _138_GLU;_142_LEU;_143_VAL;_201_THR;_202_HSD;_203_GLN;_204_SER;_205_ASP;_206_VAL;_270_PHE
0.012  46.810  46.628  44.612 _143_VAL;_144_HSD;_145_ARG;_146_ASP;_151_ASN;_162_ILE;_163_THR;_164_ASP;_165_PHE;_166_GLY;_167_LEU;_168_ALA
0.011  53.314  34.561  47.064 _84_CYS;_85_ARG;_86_LEU;_87_LEU;_98_ILE;_99_MET;_100_GLN
0.011  24.661  53.490  37.615 _224_TYR;_239_GLY;_240_GLU;_241_ARG;_242_LEU;_243_PRO;_253_TYR;_257_ARG;_260_TRP
0.011  50.794  37.363  41.447 _52_ALA;_84_CYS;_85_ARG;_99_MET;_100_GLN;_101_LEU;_102_MET;_153_LEU;_163_THR
0.010  25.740  54.852  47.114 _241_ARG;_257_ARG;_258_LYS;_259_CYS;_260_TRP;_261_MET;_262_ILE;_263_ASP;_266_SER;_267_ARG
0.010  44.739  50.765  46.892 _143_VAL;_144_HSD;_145_ARG;_146_ASP;_165_PHE;_166_GLY;_168_ALA;_169_LYS;_200_TYR;_205_ASP
>113
0.909  49.195  38.957  37.863 _35_VAL;_52_ALA;_54_LYS;_99_MET;_100_GLN;_153_LEU;_163_THR;_164_ASP
0.364  51.722  41.648  42.099 _54_LYS;_86_LEU;_97_LEU;_99_MET;_163_THR;_164_ASP;_167_LEU
0.074  60.417  33.404  44.702 _14_ARG;_16_LEU;_40_TRP;_51_VAL;_87_LEU;_88_GLY;_98_ILE
0.069  48.670  42.731  34.540 _28_GLY;_29_SER;_30_GLY;_33_GLY;_35_VAL;_54_LYS;_150_ARG;_151_ASN;_164_ASP
0.068  22.511  55.378  44.606 _241_ARG;_257_ARG;_258_LYS;_260_TRP;_261_MET
0.049  49.012  37.229  34.239 _27_LEU;_35_VAL;_52_ALA;_101_LEU;_102_MET;_105_GLY;_106_CYS;_153_LEU
0.038  55.488  36.587  44.236 _52_ALA;_85_ARG;_86_LEU;_87_LEU;_88_GLY;_97_LEU;_98_ILE;_99_MET;_100_GLN
0.033  50.782  44.551  44.725 _75_MET;_163_THR;_164_ASP;_165_PHE;_166_GLY;_167_LEU;_170_LEU
0.024  54.144  40.674  45.411 _72_ALA;_75_MET;_76_ALA;_84_CYS;_85_ARG;_86_LEU;_87_LEU;_88_GLY;_97_LEU;_98_ILE;_99_MET
0.019  39.480  20.212  38.659 _158_GLN;_303_ASP;_304_SER;_306_PHE;_307_TYR;_308_ARG;_311_MET
0.018  45.632  47.707  34.289 _29_SER;_30_GLY;_31_ALA;_146_ASP;_150_ARG;_151_ASN
0.015  31.838  27.503  35.784 _110_TYR;_114_HSD;_117_ASN;_118_ILE;_119_GLY;_122_TYR;_126_TRP;_157_PRO;_297_HSD
0.015  48.926  45.080  39.018 _32_PHE;_54_LYS;_146_ASP;_151_ASN;_163_THR;_164_ASP;_167_LEU
0.014  34.200  24.721  37.749 _110_TYR;_122_TYR;_157_PRO;_158_GLN;_297_HSD;_299_PRO;_307_TYR
0.014  18.823  51.992  40.253 _250_ILE;_253_TYR;_254_MET;_257_ARG
0.013  46.763  46.616  44.631 _143_VAL;_144_HSD;_145_ARG;_146_ASP;_151_ASN;_162_ILE;_163_THR;_164_ASP;_165_PHE;_166_GLY;_167_LEU;_168_ALA
0.012  54.751  32.227  43.275 _50_PRO;_51_VAL;_52_ALA;_87_LEU;_98_ILE;_99_MET;_100_GLN;_101_LEU
0.012  58.822  31.597  41.156 _39_LEU;_40_TRP;_49_ILE;_50_PRO;_51_VAL;_52_ALA;_87_LEU;_98_ILE;_99_MET
0.012  38.634  50.789  52.389 _138_GLU;_142_LEU;_143_VAL;_201_THR;_202_HSD;_203_GLN;_204_SER;_205_ASP;_206_VAL;_270_PHE
0.011  53.284  34.556  47.074 _84_CYS;_85_ARG;_86_LEU;_87_LEU;_98_ILE;_99_MET;_100_GLN
0.011  24.649  53.482  37.608 _224_TYR;_239_GLY;_240_GLU;_241_ARG;_242_LEU;_243_PRO;_253_TYR;_257_ARG;_260_TRP
0.011  50.790  37.367  41.439 _52_ALA;_84_CYS;_85_ARG;_99_MET;_100_GLN;_101_LEU;_102_MET;_153_LEU;_163_THR
0.010  25.758  54.852  47.124 _241_ARG;_257_ARG;_258_LYS;_259_CYS;_260_TRP;_261_MET;_262_ILE;_263_ASP;_266_SER;_267_ARG
0.010  44.736  50.728  46.895 _143_VAL;_144_HSD;_145_ARG;_146_ASP;_165_PHE;_166_GLY;_168_ALA;_169_LYS;_200_TYR;_205_ASP
>114
0.909  49.198  38.962  37.867 _35_VAL;_52_ALA;_54_LYS;_99_MET;_100_GLN;_153_LEU;_163_THR;_164_ASP
0.366  51.722  41.663  42.121 _54_LYS;_86_LEU;_97_LEU;_99_MET;_163_THR;_164_ASP;_167_LEU
0.075  22.539  55.424  44.609 _241_ARG;_257_ARG;_258_LYS;_260_TRP;_261_MET
0.074  60.415  33.409  44.696 _14_ARG;_16_LEU;_40_TRP;_51_VAL;_87_LEU;_88_GLY;_98_ILE
0.071  48.662  42.756  34.533 _28_GLY;_29_SER;_30_GLY;_33_GLY;_35_VAL;_54_LYS;_150_ARG;_151_ASN;_164_ASP
0.049  49.012  37.226  34.238 _27_LEU;_35_VAL;_52_ALA;_101_LEU;_102_MET;_105_GLY;_106_CYS;_153_LEU
0.038  55.479  36.601  44.226 _52_ALA;_85_ARG;_86_LEU;_87_LEU;_88_GLY;_97_LEU;_98_ILE;_99_MET;_100_GLN
0.024  54.129  40.692  45.411 _72_ALA;_75_MET;_76_ALA;_84_CYS;_85_ARG;_86_LEU;_87_LEU;_88_GLY;_97_LEU;_98_ILE;_99_MET
0.019  50.227  44.587  46.269 _75_MET;_84_CYS;_163_THR;_164_ASP;_165_PHE;_166_GLY;_167_LEU
0.019  39.483  20.218  38.653 _158_GLN;_303_ASP;_304_SER;_306_PHE;_307_TYR;_308_ARG;_311_MET
0.018  45.618  47.755  34.279 _29_SER;_30_GLY;_31_ALA;_146_ASP;_150_ARG;_151_ASN
0.016  48.925  45.082  39.014 _32_PHE;_54_LYS;_146_ASP;_151_ASN;_163_THR;_164_ASP;_167_LEU
0.015  31.837  27.500  35.782 _110_TYR;_114_HSD;_117_ASN;_118_ILE;_119_GLY;_122_TYR;_126_TRP;_157_PRO;_297_HSD
0.014  34.174  24.734  37.745 _110_TYR;_122_TYR;_157_PRO;_158_GLN;_297_HSD;_298_LEU;_299_PRO;_307_TYR
0.014  18.823  51.991  40.253 _250_ILE;_253_TYR;_254_MET;_257_ARG
0.013  46.770  46.617  44.627 _143_VAL;_144_HSD;_145_ARG;_146_ASP;_151_ASN;_162_ILE;_163_THR;_164_ASP;_165_PHE;_166_GLY;_167_LEU;_168_ALA
0.013  54.752  32.227  43.271 _50_PRO;_51_VAL;_52_ALA;_87_LEU;_98_ILE;_99_MET;_100_GLN;_101_LEU
0.012  58.834  31.590  41.161 _39_LEU;_40_TRP;_49_ILE;_50_PRO;_51_VAL;_52_ALA;_87_LEU;_98_ILE;_99_MET
0.012  38.630  50.786  52.388 _138_GLU;_142_LEU;_143_VAL;_201_THR;_202_HSD;_203_GLN;_204_SER;_205_ASP;_206_VAL;_270_PHE
0.011  53.284  34.547  47.076 _84_CYS;_85_ARG;_86_LEU;_87_LEU;_98_ILE;_99_MET;_100_GLN
0.011  24.647  53.492  37.608 _224_TYR;_239_GLY;_240_GLU;_241_ARG;_242_LEU;_243_PRO;_253_TYR;_257_ARG;_260_TRP
0.010  25.759  54.847  47.124 _241_ARG;_257_ARG;_258_LYS;_259_CYS;_260_TRP;_261_MET;_262_ILE;_263_ASP;_266_SER;_267_ARG
0.010  50.806  37.408  41.482 _52_ALA;_84_CYS;_85_ARG;_99_MET;_100_GLN;_101_LEU;_102_MET;_153_LEU;_163_THR
0.010  44.711  50.727  46.880 _143_VAL;_144_HSD;_145_ARG;_146_ASP;_165_PHE;_166_GLY;_168_ALA;_169_LYS;_200_TYR;_205_ASP
>115
0.909  49.194  38.961  37.862 _35_VAL;_52_ALA;_54_LYS;_99_MET;_100_GLN;_153_LEU;_163_THR;_164_ASP
0.369  51.724  41.675  42.130 _54_LYS;_86_LEU;_97_LEU;_99_MET;_163_THR;_164_ASP;_167_LEU
0.075  22.544  55.430  44.611 _241_ARG;_257_ARG;_258_LYS;_260_TRP;_261_MET
0.074  60.412  33.406  44.696 _14_ARG;_16_LEU;_40_TRP;_51_VAL;_87_LEU;_88_GLY;_98_ILE
0.070  48.663  42.760  34.526 _28_GLY;_29_SER;_30_GLY;_33_GLY;_35_VAL;_54_LYS;_150_ARG;_151_ASN;_164_ASP
0.050  49.012  37.224  34.238 _27_LEU;_35_VAL;_52_ALA;_101_LEU;_102_MET;_105_GLY;_106_CYS;_153_LEU
0.038  55.486  36.595  44.233 _52_ALA;_85_ARG;_86_LEU;_87_LEU;_88_GLY;_97_LEU;_98_ILE;_99_MET;_100_GLN
0.025  54.135  40.687  45.408 _72_ALA;_75_MET;_76_ALA;_84_CYS;_85_ARG;_86_LEU;_87_LEU;_88_GLY;_97_LEU;_98_ILE;_99_MET
0.019  39.500  20.222  38.644 _158_GLN;_303_ASP;_304_SER;_306_PHE;_307_TYR;_308_ARG;_311_MET
0.019  50.218  44.573  46.256 _75_MET;_84_CYS;_163_THR;_164_ASP;_165_PHE;_166_GLY;_167_LEU
0.018  45.625  47.747  34.279 _29_SER;_30_GLY;_31_ALA;_146_ASP;_150_ARG;_151_ASN
0.016  48.930  45.095  38.988 _32_PHE;_54_LYS;_146_ASP;_151_ASN;_163_THR;_164_ASP;_167_LEU
0.015  31.846  27.509  35.770 _110_TYR;_114_HSD;_117_ASN;_118_ILE;_119_GLY;_122_TYR;_126_TRP;_157_PRO;_297_HSD
0.014  34.178  24.734  37.745 _110_TYR;_122_TYR;_157_PRO;_158_GLN;_297_HSD;_298_LEU;_299_PRO;_307_TYR
0.014  18.824  51.989  40.254 _250_ILE;_253_TYR;_254_MET;_257_ARG
0.013  46.762  46.618  44.632 _143_VAL;_144_HSD;_145_ARG;_146_ASP;_151_ASN;_162_ILE;_163_THR;_164_ASP;_165_PHE;_166_GLY;_167_LEU;_168_ALA
0.012  54.746  32.225  43.267 _50_PRO;_51_VAL;_52_ALA;_87_LEU;_98_ILE;_99_MET;_100_GLN;_101_LEU
0.012  58.823  31.594  41.159 _39_LEU;_40_TRP;_49_ILE;_50_PRO;_51_VAL;_52_ALA;_87_LEU;_98_ILE;_99_MET
0.012  38.634  50.790  52.397 _138_GLU;_142_LEU;_143_VAL;_201_THR;_202_HSD;_203_GLN;_204_SER;_205_ASP;_206_VAL;_270_PHE
0.011  53.286  34.560  47.072 _84_CYS;_85_ARG;_86_LEU;_87_LEU;_98_ILE;_99_MET;_100_GLN
0.011  24.646  53.488  37.610 _224_TYR;_239_GLY;_240_GLU;_241_ARG;_242_LEU;_243_PRO;_253_TYR;_257_ARG;_260_TRP
0.010  25.754  54.848  47.123 _241_ARG;_257_ARG;_258_LYS;_259_CYS;_260_TRP;_261_MET;_262_ILE;_263_ASP;_266_SER;_267_ARG
0.010  44.730  50.724  46.880 _143_VAL;_144_HSD;_145_ARG;_146_ASP;_165_PHE;_166_GLY;_168_ALA;_169_LYS;_200_TYR;_205_ASP
0.010  50.797  37.393  41.444 _52_ALA;_84_CYS;_85_ARG;_99_MET;_100_GLN;_101_LEU;_102_MET;_153_LEU;_163_THR
>116
0.908  49.195  38.967  37.866 _35_VAL;_52_ALA;_54_LYS;_99_MET;_100_GLN;_153_LEU;_163_THR;_164_ASP
0.368  51.723  41.668  42.132 _54_LYS;_86_LEU;_97_LEU;_99_MET;_163_THR;_164_ASP;_167_LEU
0.075  22.545  55.429  44.611 _241_ARG;_257_ARG;_258_LYS;_260_TRP;_261_MET
0.074  60.418  33.400  44.692 _14_ARG;_16_LEU;_40_TRP;_51_VAL;_87_LEU;_88_GLY;_98_ILE
0.071  48.655  42.762  34.521 _28_GLY;_29_SER;_30_GLY;_33_GLY;_35_VAL;_54_LYS;_150_ARG;_151_ASN;_164_ASP
0.050  49.012  37.219  34.235 _27_LEU;_35_VAL;_52_ALA;_101_LEU;_102_MET;_105_GLY;_106_CYS;_153_LEU
0.038  55.478  36.601  44.233 _52_ALA;_85_ARG;_86_LEU;_87_LEU;_88_GLY;_97_LEU;_98_ILE;_99_MET;_100_GLN
0.035  50.774  44.545  44.744 _75_MET;_163_THR;_164_ASP;_165_PHE;_166_GLY;_167_LEU;_170_LEU
0.024  54.144  40.681  45.407 _72_ALA;_75_MET;_76_ALA;_84_CYS;_85_ARG;_86_LEU;_87_LEU;_88_GLY;_97_LEU;_98_ILE;_99_MET
0.019  39.500  20.220  38.646 _158_GLN;_303_ASP;_304_SER;_306_PHE;_307_TYR;_308_ARG;_311_MET
0.018  45.631  47.702  34.289 _29_SER;_30_GLY;_31_ALA;_146_ASP;_150_ARG;_151_ASN
0.016  48.933  45.106  38.974 _32_PHE;_54_LYS;_146_ASP;_151_ASN;_163_THR;_164_ASP;_167_LEU
0.015  31.838  27.506  35.784 _110_TYR;_114_HSD;_117_ASN;_118_ILE;_119_GLY;_122_TYR;_126_TRP;_157_PRO;_297_HSD
0.014  34.180  24.734  37.745 _110_TYR;_122_TYR;_157_PRO;_158_GLN;_297_HSD;_298_LEU;_299_PRO;_307_TYR
0.014  18.826  51.990  40.253 _250_ILE;_253_TYR;_254_MET;_257_ARG
0.013  46.770  46.616  44.626 _143_VAL;_144_HSD;_145_ARG;_146_ASP;_151_ASN;_162_ILE;_163_THR;_164_ASP;_165_PHE;_166_GLY;_167_LEU;_168_ALA
0.013  54.757  32.224  43.266 _50_PRO;_51_VAL;_52_ALA;_87_LEU;_98_ILE;_99_MET;_100_GLN;_101_LEU
0.012  58.829  31.593  41.155 _39_LEU;_40_TRP;_49_ILE;_50_PRO;_51_VAL;_52_ALA;_87_LEU;_98_ILE;_99_MET
0.012  38.637  50.786  52.393 _138_GLU;_142_LEU;_143_VAL;_201_THR;_202_HSD;_203_GLN;_204_SER;_205_ASP;_206_VAL;_270_PHE
0.011  53.286  34.560  47.070 _84_CYS;_85_ARG;_86_LEU;_87_LEU;_98_ILE;_99_MET;_100_GLN
0.011  24.649  53.481  37.605 _224_TYR;_239_GLY;_240_GLU;_241_ARG;_242_LEU;_243_PRO;_253_TYR;_257_ARG;_260_TRP
0.010  44.729  50.728  46.885 _143_VAL;_144_HSD;_145_ARG;_146_ASP;_165_PHE;_166_GLY;_168_ALA;_169_LYS;_200_TYR;_205_ASP
0.010  25.750  54.847  47.122 _241_ARG;_257_ARG;_258_LYS;_259_CYS;_260_TRP;_261_MET;_262_ILE;_263_ASP;_266_SER;_267_ARG
0.010  50.801  37.401  41.459 _52_ALA;_84_CYS;_85_ARG;_99_MET;_100_GLN;_101_LEU;_102_MET;_153_LEU;_163_THR
>117
0.910  49.197  38.957  37.856 _35_VAL;_52_ALA;_54_LYS;_99_MET;_100_GLN;_153_LEU;_163_THR;_164_ASP
0.370  51.720  41.657  42.130 _54_LYS;_86_LEU;_97_LEU;_99_MET;_163_THR;_164_ASP;_167_LEU
0.075  60.412  33.393  44.682 _14_ARG;_16_LEU;_40_TRP;_51_VAL;_87_LEU;_88_GLY;_98_ILE
0.073  22.536  55.426  44.606 _241_ARG;_257_ARG;_258_LYS;_260_TRP;_261_MET
0.071  48.650  42.754  34.520 _28_GLY;_29_SER;_30_GLY;_33_GLY;_35_VAL;_54_LYS;_150_ARG;_151_ASN;_164_ASP
0.049  49.018  37.231  34.237 _27_LEU;_35_VAL;_52_ALA;_101_LEU;_102_MET;_105_GLY;_106_CYS;_153_LEU
0.039  55.484  36.596  44.236 _52_ALA;_85_ARG;_86_LEU;_87_LEU;_88_GLY;_97_LEU;_98_ILE;_99_MET;_100_GLN
0.025  54.143  40.671  45.411 _72_ALA;_75_MET;_76_ALA;_84_CYS;_85_ARG;_86_LEU;_87_LEU;_88_GLY;_97_LEU;_98_ILE;_99_MET
0.019  50.224  44.568  46.260 _75_MET;_84_CYS;_163_THR;_164_ASP;_165_PHE;_166_GLY;_167_LEU
0.019  39.497  20.221  38.644 _158_GLN;_303_ASP;_304_SER;_306_PHE;_307_TYR;_308_ARG;_311_MET
0.018  45.599  47.742  34.275 _29_SER;_30_GLY;_31_ALA;_146_ASP;_150_ARG;_151_ASN
0.016  48.936  45.098  38.971 _32_PHE;_54_LYS;_146_ASP;_151_ASN;_163_THR;_164_ASP;_167_LEU
0.015  31.843  27.503  35.786 _110_TYR;_114_HSD;_117_ASN;_118_ILE;_119_GLY;_122_TYR;_126_TRP;_157_PRO;_297_HSD
0.014  34.181  24.732  37.746 _110_TYR;_122_TYR;_157_PRO;_158_GLN;_297_HSD;_298_LEU;_299_PRO;_307_TYR
0.014  18.824  51.987  40.252 _250_ILE;_253_TYR;_254_MET;_257_ARG
0.013  46.772  46.612  44.633 _143_VAL;_144_HSD;_145_ARG;_146_ASP;_151_ASN;_162_ILE;_163_THR;_164_ASP;_165_PHE;_166_GLY;_167_LEU;_168_ALA
0.013  54.753  32.227  43.257 _50_PRO;_51_VAL;_52_ALA;_87_LEU;_98_ILE;_99_MET;_100_GLN;_101_LEU
0.012  58.814  31.582  41.154 _39_LEU;_40_TRP;_49_ILE;_50_PRO;_51_VAL;_52_ALA;_87_LEU;_98_ILE;_99_MET
0.012  38.635  50.784  52.393 _138_GLU;_142_LEU;_143_VAL;_201_THR;_202_HSD;_203_GLN;_204_SER;_205_ASP;_206_VAL;_270_PHE
0.011  53.294  34.553  47.071 _84_CYS;_85_ARG;_86_LEU;_87_LEU;_98_ILE;_99_MET;_100_GLN
0.011  24.650  53.480  37.587 _224_TYR;_239_GLY;_240_GLU;_241_ARG;_242_LEU;_243_PRO;_253_TYR;_257_ARG;_260_TRP
0.010  44.737  50.708  46.880 _143_VAL;_144_HSD;_145_ARG;_146_ASP;_165_PHE;_166_GLY;_168_ALA;_169_LYS;_200_TYR;_205_ASP
0.010  50.808  37.395  41.464 _52_ALA;_84_CYS;_85_ARG;_99_MET;_100_GLN;_101_LEU;_102_MET;_153_LEU;_163_THR
0.010  25.749  54.846  47.123 _241_ARG;_257_ARG;_258_LYS;_259_CYS;_260_TRP;_261_MET;_262_ILE;_263_ASP;_266_SER;_267_ARG
>118
0.909  49.200  38.960  37.862 _35_VAL;_52_ALA;_54_LYS;_99_MET;_100_GLN;_153_LEU;_163_THR;_164_ASP
0.373  51.710  41.660  42.128 _54_LYS;_86_LEU;_97_LEU;_99_MET;_163_THR;_164_ASP;_167_LEU
0.074  60.420  33.391  44.678 _14_ARG;_16_LEU;_40_TRP;_51_VAL;_87_LEU;_88_GLY;_98_ILE
0.073  22.537  55.425  44.611 _241_ARG;_257_ARG;_258_LYS;_260_TRP;_261_MET
0.071  48.649  42.742  34.522 _28_GLY;_29_SER;_30_GLY;_33_GLY;_35_VAL;_54_LYS;_150_ARG;_151_ASN;_164_ASP
0.050  49.012  37.215  34.232 _27_LEU;_35_VAL;_52_ALA;_101_LEU;_102_MET;_105_GLY;_106_CYS;_153_LEU
0.038  55.471  36.615  44.233 _52_ALA;_85_ARG;_86_LEU;_87_LEU;_88_GLY;_97_LEU;_98_ILE;_99_MET;_100_GLN
0.025  54.130  40.690  45.413 _72_ALA;_75_MET;_76_ALA;_84_CYS;_85_ARG;_86_LEU;_87_LEU;_88_GLY;_97_LEU;_98_ILE;_99_MET
0.021  50.225  44.538  46.242 _75_MET;_84_CYS;_163_THR;_164_ASP;_165_PHE;_166_GLY;_167_LEU
0.019  39.498  20.225  38.639 _158_GLN;_303_ASP;_304_SER;_306_PHE;_307_TYR;_308_ARG;_311_MET
0.017  48.940  45.111  38.961 _32_PHE;_54_LYS;_146_ASP;_151_ASN;_163_THR;_164_ASP;_167_LEU
0.016  45.538  47.755  34.236 _29_SER;_30_GLY;_31_ALA;_146_ASP;_150_ARG;_151_ASN
0.016  31.837  27.503  35.798 _110_TYR;_117_ASN;_118_ILE;_119_GLY;_122_TYR;_126_TRP;_157_PRO;_297_HSD
0.014  34.183  24.731  37.746 _110_TYR;_122_TYR;_157_PRO;_158_GLN;_297_HSD;_298_LEU;_299_PRO;_307_TYR
0.014  18.835  51.996  40.236 _250_ILE;_253_TYR;_254_MET;_257_ARG
0.013  46.778  46.601  44.622 _143_VAL;_144_HSD;_145_ARG;_146_ASP;_151_ASN;_162_ILE;_163_THR;_164_ASP;_165_PHE;_166_GLY;_167_LEU;_168_ALA
0.013  54.755  32.218  43.264 _50_PRO;_51_VAL;_52_ALA;_87_LEU;_98_ILE;_99_MET;_100_GLN;_101_LEU
0.011  38.642  50.784  52.395 _138_GLU;_142_LEU;_143_VAL;_201_THR;_202_HSD;_203_GLN;_204_SER;_205_ASP;_206_VAL;_270_PHE
0.011  58.797  31.566  41.146 _39_LEU;_40_TRP;_49_ILE;_50_PRO;_51_VAL;_52_ALA;_87_LEU;_98_ILE;_99_MET
0.011  53.287  34.558  47.072 _84_CYS;_85_ARG;_86_LEU;_87_LEU;_98_ILE;_99_MET;_100_GLN
0.011  24.646  53.484  37.591 _224_TYR;_239_GLY;_240_GLU;_241_ARG;_242_LEU;_243_PRO;_253_TYR;_257_ARG;_260_TRP
0.011  44.725  50.707  46.878 _143_VAL;_144_HSD;_145_ARG;_146_ASP;_165_PHE;_166_GLY;_168_ALA;_169_LYS;_200_TYR;_205_ASP
0.010  25.752  54.849  47.124 _241_ARG;_257_ARG;_258_LYS;_259_CYS;_260_TRP;_261_MET;_262_ILE;_263_ASP;_266_SER;_267_ARG
0.010  50.802  37.392  41.452 _52_ALA;_84_CYS;_85_ARG;_99_MET;_100_GLN;_101_LEU;_102_MET;_153_LEU;_163_THR
>119
0.909  49.202  38.962  37.862 _35_VAL;_52_ALA;_54_LYS;_99_MET;_100_GLN;_153_LEU;_163_THR;_164_ASP
0.372  51.711  41.644  42.113 _54_LYS;_86_LEU;_97_LEU;_99_MET;_163_THR;_164_ASP;_167_LEU
0.076  22.553  55.441  44.613 _241_ARG;_257_ARG;_258_LYS;_260_TRP;_261_MET
0.075  60.420  33.399  44.688 _14_ARG;_16_LEU;_40_TRP;_51_VAL;_87_LEU;_88_GLY;_98_ILE
0.071  48.646  42.747  34.518 _28_GLY;_29_SER;_30_GLY;_33_GLY;_35_VAL;_54_LYS;_150_ARG;_151_ASN;_164_ASP
0.049  49.011  37.216  34.233 _27_LEU;_35_VAL;_52_ALA;_101_LEU;_102_MET;_105_GLY;_106_CYS;_153_LEU
0.039  55.465  36.615  44.228 _52_ALA;_85_ARG;_86_LEU;_87_LEU;_88_GLY;_97_LEU;_98_ILE;_99_MET;_100_GLN
0.025  54.158  40.650  45.413 _72_ALA;_75_MET;_76_ALA;_84_CYS;_85_ARG;_86_LEU;_87_LEU;_88_GLY;_97_LEU;_98_ILE;_99_MET
0.021  50.186  44.569  46.237 _75_MET;_84_CYS;_163_THR;_164_ASP;_165_PHE;_166_GLY;_167_LEU
0.019  39.503  20.224  38.641 _158_GLN;_303_ASP;_304_SER;_306_PHE;_307_TYR;_308_ARG;_311_MET
0.016  48.941  45.103  38.984 _32_PHE;_54_LYS;_146_ASP;_151_ASN;_163_THR;_164_ASP;_167_LEU
0.016  45.541  47.752  34.232 _29_SER;_30_GLY;_31_ALA;_146_ASP;_150_ARG;_151_ASN
0.015  31.850  27.510  35.776 _110_TYR;_114_HSD;_117_ASN;_118_ILE;_119_GLY;_122_TYR;_126_TRP;_157_PRO;_297_HSD
0.014  34.181  24.731  37.748 _110_TYR;_122_TYR;_157_PRO;_158_GLN;_297_HSD;_298_LEU;_299_PRO;_307_TYR
0.014  18.836  51.998  40.234 _250_ILE;_253_TYR;_254_MET;_257_ARG
0.013  46.786  46.591  44.593 _143_VAL;_144_HSD;_145_ARG;_146_ASP;_151_ASN;_162_ILE;_163_THR;_164_ASP;_165_PHE;_166_GLY;_167_LEU;_168_ALA
0.013  54.756  32.221  43.259 _50_PRO;_51_VAL;_52_ALA;_87_LEU;_98_ILE;_99_MET;_100_GLN;_101_LEU
0.012  38.641  50.786  52.396 _138_GLU;_142_LEU;_143_VAL;_201_THR;_202_HSD;_203_GLN;_204_SER;_205_ASP;_206_VAL;_270_PHE
0.011  58.800  31.561  41.147 _39_LEU;_40_TRP;_49_ILE;_50_PRO;_51_VAL;_52_ALA;_87_LEU;_98_ILE;_99_MET
0.011  53.279  34.546  47.077 _84_CYS;_85_ARG;_86_LEU;_87_LEU;_98_ILE;_99_MET;_100_GLN
0.011  24.648  53.491  37.592 _224_TYR;_239_GLY;_240_GLU;_241_ARG;_242_LEU;_243_PRO;_253_TYR;_257_ARG;_260_TRP
0.011  44.720  50.666  46.888 _143_VAL;_144_HSD;_145_ARG;_146_ASP;_165_PHE;_166_GLY;_168_ALA;_169_LYS;_200_TYR;_205_ASP
0.010  25.750  54.844  47.127 _241_ARG;_257_ARG;_258_LYS;_259_CYS;_260_TRP;_261_MET;_262_ILE;_263_ASP;_266_SER;_267_ARG
0.010  50.804  37.388  41.451 _52_ALA;_84_CYS;_85_ARG;_99_MET;_100_GLN;_101_LEU;_102_MET;_153_LEU;_163_THR
>120
0.908  49.203  38.963  37.862 _35_VAL;_52_ALA;_54_LYS;_99_MET;_100_GLN;_153_LEU;_163_THR;_164_ASP
0.374  51.712  41.651  42.121 _54_LYS;_86_LEU;_97_LEU;_99_MET;_163_THR;_164_ASP;_167_LEU
0.075  22.545  55.434  44.608 _241_ARG;_257_ARG;_258_LYS;_260_TRP;_261_MET
0.075  60.417  33.401  44.690 _14_ARG;_16_LEU;_40_TRP;_51_VAL;_87_LEU;_88_GLY;_98_ILE
0.071  48.644  42.740  34.517 _28_GLY;_29_SER;_30_GLY;_33_GLY;_35_VAL;_54_LYS;_150_ARG;_151_ASN;_164_ASP
0.049  49.010  37.214  34.233 _27_LEU;_35_VAL;_52_ALA;_101_LEU;_102_MET;_105_GLY;_106_CYS;_153_LEU
0.038  55.474  36.605  44.232 _52_ALA;_85_ARG;_86_LEU;_87_LEU;_88_GLY;_97_LEU;_98_ILE;_99_MET;_100_GLN
0.025  54.157  40.657  45.412 _72_ALA;_75_MET;_76_ALA;_84_CYS;_85_ARG;_86_LEU;_87_LEU;_88_GLY;_97_LEU;_98_ILE;_99_MET
0.021  50.202  44.549  46.236 _75_MET;_84_CYS;_163_THR;_164_ASP;_165_PHE;_166_GLY;_167_LEU
0.019  39.505  20.227  38.636 _158_GLN;_303_ASP;_304_SER;_306_PHE;_307_TYR;_308_ARG;_311_MET
0.016  48.938  45.107  38.980 _32_PHE;_54_LYS;_146_ASP;_151_ASN;_163_THR;_164_ASP;_167_LEU
0.016  45.527  47.766  34.220 _29_SER;_30_GLY;_31_ALA;_146_ASP;_150_ARG;_151_ASN
0.015  31.845  27.505  35.778 _110_TYR;_114_HSD;_117_ASN;_118_ILE;_119_GLY;_122_TYR;_126_TRP;_157_PRO;_297_HSD
0.014  34.181  24.731  37.747 _110_TYR;_122_TYR;_157_PRO;_158_GLN;_297_HSD;_298_LEU;_299_PRO;_307_TYR
0.014  18.834  51.999  40.234 _250_ILE;_253_TYR;_254_MET;_257_ARG
0.013  46.797  46.598  44.593 _143_VAL;_144_HSD;_145_ARG;_146_ASP;_151_ASN;_162_ILE;_163_THR;_164_ASP;_165_PHE;_166_GLY;_167_LEU;_168_ALA
0.013  54.754  32.219  43.257 _50_PRO;_51_VAL;_52_ALA;_87_LEU;_98_ILE;_99_MET;_100_GLN;_101_LEU
0.012  38.642  50.786  52.396 _138_GLU;_142_LEU;_143_VAL;_201_THR;_202_HSD;_203_GLN;_204_SER;_205_ASP;_206_VAL;_270_PHE
0.011  58.800  31.559  41.145 _39_LEU;_40_TRP;_49_ILE;_50_PRO;_51_VAL;_52_ALA;_87_LEU;_98_ILE;_99_MET
0.011  44.737  50.651  46.924 _142_LEU;_143_VAL;_144_HSD;_145_ARG;_146_ASP;_165_PHE;_166_GLY;_168_ALA;_169_LYS;_200_TYR;_205_ASP
0.011  53.280  34.550  47.079 _84_CYS;_85_ARG;_86_LEU;_87_LEU;_98_ILE;_99_MET;_100_GLN
0.011  24.644  53.486  37.607 _224_TYR;_239_GLY;_240_GLU;_241_ARG;_242_LEU;_243_PRO;_253_TYR;_257_ARG;_260_TRP
0.010  25.729  54.854  47.099 _241_ARG;_257_ARG;_258_LYS;_259_CYS;_260_TRP;_261_MET;_262_ILE;_263_ASP;_266_SER;_267_ARG
0.010  50.800  37.382  41.446 _52_ALA;_84_CYS;_85_ARG;_99_MET;_100_GLN;_101_LEU;_102_MET;_153_LEU;_163_THR
>121
0.910  49.208  38.976  37.865 _35_VAL;_52_ALA;_54_LYS;_99_MET;_100_GLN;_153_LEU;_163_THR;_164_ASP
0.377  51.714  41.645  42.110 _54_LYS;_86_LEU;_97_LEU;_99_MET;_163_THR;_164_ASP;_167_LEU
0.094  48.243  41.527  34.927 _28_GLY;_29_SER;_35_VAL;_54_LYS;_150_ARG;_151_ASN;_153_LEU;_164_ASP
0.078  22.547  55.438  44.619 _241_ARG;_257_ARG;_258_LYS;_260_TRP;_261_MET
0.077  60.442  33.381  44.683 _14_ARG;_16_LEU;_40_TRP;_51_VAL;_87_LEU;_88_GLY;_98_ILE
0.049  49.114  45.247  36.446 _29_SER;_30_GLY;_31_ALA;_32_PHE;_33_GLY;_35_VAL;_54_LYS;_146_ASP;_151_ASN;_164_ASP;_167_LEU
0.048  48.431  35.942  34.529 _27_LEU;_35_VAL;_52_ALA;_101_LEU;_102_MET;_103_PRO;_105_GLY;_106_CYS;_153_LEU
0.038  55.484  36.634  44.241 _52_ALA;_85_ARG;_86_LEU;_87_LEU;_88_GLY;_97_LEU;_98_ILE;_99_MET;_100_GLN
0.026  54.178  40.622  45.398 _72_ALA;_75_MET;_76_ALA;_84_CYS;_85_ARG;_86_LEU;_87_LEU;_88_GLY;_97_LEU;_98_ILE;_99_MET
0.024  50.140  44.586  46.225 _75_MET;_84_CYS;_163_THR;_164_ASP;_165_PHE;_166_GLY;_167_LEU
0.019  39.485  20.239  38.646 _158_GLN;_303_ASP;_304_SER;_306_PHE;_307_TYR;_308_ARG;_311_MET
0.016  45.528  47.763  34.210 _29_SER;_30_GLY;_31_ALA;_146_ASP;_150_ARG;_151_ASN
0.015  31.832  27.504  35.769 _110_TYR;_114_HSD;_117_ASN;_118_ILE;_119_GLY;_122_TYR;_126_TRP;_157_PRO;_297_HSD
0.014  34.157  24.739  37.753 _110_TYR;_122_TYR;_157_PRO;_158_GLN;_297_HSD;_298_LEU;_299_PRO;_307_TYR
0.014  18.834  51.997  40.240 _250_ILE;_253_TYR;_254_MET;_257_ARG
0.013  54.747  32.224  43.275 _50_PRO;_51_VAL;_52_ALA;_87_LEU;_98_ILE;_99_MET;_100_GLN;_101_LEU
0.012  47.227  45.163  43.493 _144_HSD;_146_ASP;_151_ASN;_162_ILE;_163_THR;_164_ASP;_165_PHE;_166_GLY;_167_LEU
0.012  58.790  31.559  41.131 _39_LEU;_40_TRP;_49_ILE;_50_PRO;_51_VAL;_52_ALA;_87_LEU;_98_ILE;_99_MET
0.011  38.638  50.775  52.376 _138_GLU;_142_LEU;_143_VAL;_201_THR;_202_HSD;_203_GLN;_204_SER;_205_ASP;_206_VAL;_270_PHE
0.011  44.741  50.614  46.941 _142_LEU;_143_VAL;_144_HSD;_145_ARG;_146_ASP;_165_PHE;_166_GLY;_168_ALA;_169_LYS;_200_TYR;_205_ASP
0.011  24.630  53.491  37.606 _224_TYR;_239_GLY;_240_GLU;_241_ARG;_242_LEU;_243_PRO;_253_TYR;_257_ARG;_260_TRP
0.011  53.314  34.574  47.062 _84_CYS;_85_ARG;_86_LEU;_87_LEU;_98_ILE;_99_MET;_100_GLN
0.010  25.754  54.859  47.113 _241_ARG;_257_ARG;_258_LYS;_259_CYS;_260_TRP;_261_MET;_262_ILE;_263_ASP;_266_SER;_267_ARG
>122
0.910  49.201  38.970  37.861 _35_VAL;_52_ALA;_54_LYS;_99_MET;_100_GLN;_153_LEU;_163_THR;_164_ASP
0.378  51.712  41.648  42.125 _54_LYS;_86_LEU;_97_LEU;_99_MET;_163_THR;_164_ASP;_167_LEU
0.095  48.243  41.527  34.928 _28_GLY;_29_SER;_35_VAL;_54_LYS;_150_ARG;_151_ASN;_153_LEU;_164_ASP
0.077  60.444  33.388  44.681 _14_ARG;_16_LEU;_40_TRP;_51_VAL;_87_LEU;_88_GLY;_98_ILE
0.076  22.552  55.440  44.608 _241_ARG;_257_ARG;_258_LYS;_260_TRP;_261_MET
0.049  49.116  45.247  36.448 _29_SER;_30_GLY;_31_ALA;_32_PHE;_33_GLY;_35_VAL;_54_LYS;_146_ASP;_151_ASN;_164_ASP;_167_LEU
0.048  48.432  35.942  34.530 _27_LEU;_35_VAL;_52_ALA;_101_LEU;_102_MET;_103_PRO;_105_GLY;_106_CYS;_153_LEU
0.041  50.699  43.878  45.366 _75_MET;_84_CYS;_86_LEU;_163_THR;_164_ASP;_165_PHE;_166_GLY;_167_LEU
0.038  55.477  36.646  44.236 _52_ALA;_85_ARG;_86_LEU;_87_LEU;_88_GLY;_97_LEU;_98_ILE;_99_MET;_100_GLN
0.026  54.160  40.634  45.404 _72_ALA;_75_MET;_76_ALA;_84_CYS;_85_ARG;_86_LEU;_87_LEU;_88_GLY;_97_LEU;_98_ILE;_99_MET
0.019  39.480  20.237  38.657 _158_GLN;_303_ASP;_304_SER;_306_PHE;_307_TYR;_308_ARG;_311_MET
0.016  45.519  47.795  34.206 _29_SER;_30_GLY;_31_ALA;_146_ASP;_150_ARG;_151_ASN
0.015  31.834  27.503  35.765 _110_TYR;_114_HSD;_117_ASN;_118_ILE;_119_GLY;_122_TYR;_126_TRP;_157_PRO;_297_HSD
0.014  18.829  51.992  40.240 _250_ILE;_253_TYR;_254_MET;_257_ARG
0.014  34.154  24.735  37.755 _110_TYR;_122_TYR;_157_PRO;_158_GLN;_297_HSD;_298_LEU;_299_PRO;_307_TYR
0.014  39.560  50.490  52.425 _134_MET;_138_GLU;_142_LEU;_143_VAL;_144_HSD;_201_THR;_202_HSD;_203_GLN;_204_SER;_205_ASP;_206_VAL;_270_PHE
0.013  54.750  32.217  43.274 _50_PRO;_51_VAL;_52_ALA;_87_LEU;_98_ILE;_99_MET;_100_GLN;_101_LEU
0.012  47.250  45.147  43.500 _144_HSD;_146_ASP;_151_ASN;_162_ILE;_163_THR;_164_ASP;_165_PHE;_166_GLY;_167_LEU
0.011  58.774  31.549  41.124 _39_LEU;_40_TRP;_49_ILE;_50_PRO;_51_VAL;_52_ALA;_87_LEU;_98_ILE;_99_MET
0.011  44.744  50.614  46.939 _142_LEU;_143_VAL;_144_HSD;_145_ARG;_146_ASP;_165_PHE;_166_GLY;_168_ALA;_169_LYS;_200_TYR;_205_ASP
0.011  24.633  53.486  37.605 _224_TYR;_239_GLY;_240_GLU;_241_ARG;_242_LEU;_243_PRO;_253_TYR;_257_ARG;_260_TRP
0.010  53.310  34.578  47.063 _84_CYS;_85_ARG;_86_LEU;_87_LEU;_98_ILE;_99_MET;_100_GLN
0.010  25.777  54.850  47.135 _241_ARG;_257_ARG;_258_LYS;_259_CYS;_260_TRP;_261_MET;_262_ILE;_263_ASP;_266_SER;_267_ARG
>123
0.909  49.200  38.979  37.854 _35_VAL;_52_ALA;_54_LYS;_99_MET;_100_GLN;_153_LEU;_163_THR;_164_ASP
0.378  51.712  41.651  42.114 _54_LYS;_86_LEU;_97_LEU;_99_MET;_163_THR;_164_ASP;_167_LEU
0.078  22.556  55.447  44.612 _241_ARG;_257_ARG;_258_LYS;_260_TRP;_261_MET
0.076  60.429  33.370  44.664 _14_ARG;_16_LEU;_40_TRP;_51_VAL;_87_LEU;_88_GLY;_98_ILE
0.069  48.635  42.772  34.493 _28_GLY;_29_SER;_30_GLY;_33_GLY;_35_VAL;_54_LYS;_150_ARG;_151_ASN;_164_ASP
0.048  48.429  35.945  34.531 _27_LEU;_35_VAL;_52_ALA;_101_LEU;_102_MET;_103_PRO;_105_GLY;_106_CYS;_153_LEU
0.041  50.698  43.876  45.361 _75_MET;_84_CYS;_86_LEU;_163_THR;_164_ASP;_165_PHE;_166_GLY;_167_LEU
0.038  55.479  36.643  44.240 _52_ALA;_85_ARG;_86_LEU;_87_LEU;_88_GLY;_97_LEU;_98_ILE;_99_MET;_100_GLN
0.026  54.171  40.616  45.403 _72_ALA;_75_MET;_76_ALA;_84_CYS;_85_ARG;_86_LEU;_87_LEU;_88_GLY;_97_LEU;_98_ILE;_99_MET
0.019  39.481  20.237  38.657 _158_GLN;_303_ASP;_304_SER;_306_PHE;_307_TYR;_308_ARG;_311_MET
0.017  49.614  43.153  38.383 _35_VAL;_54_LYS;_99_MET;_151_ASN;_163_THR;_164_ASP;_167_LEU
0.016  45.527  47.808  34.219 _29_SER;_30_GLY;_31_ALA;_146_ASP;_150_ARG;_151_ASN
0.014  31.832  27.503  35.762 _110_TYR;_114_HSD;_117_ASN;_118_ILE;_119_GLY;_122_TYR;_126_TRP;_157_PRO;_297_HSD
0.014  18.829  51.986  40.249 _250_ILE;_253_TYR;_254_MET;_257_ARG
0.014  34.152  24.737  37.749 _110_TYR;_122_TYR;_157_PRO;_158_GLN;_297_HSD;_298_LEU;_299_PRO;_307_TYR
0.014  39.564  50.487  52.436 _134_MET;_138_GLU;_142_LEU;_143_VAL;_144_HSD;_201_THR;_202_HSD;_203_GLN;_204_SER;_205_ASP;_206_VAL;_270_PHE
0.013  54.753  32.219  43.271 _50_PRO;_51_VAL;_52_ALA;_87_LEU;_98_ILE;_99_MET;_100_GLN;_101_LEU
0.012  47.230  45.159  43.489 _144_HSD;_146_ASP;_151_ASN;_162_ILE;_163_THR;_164_ASP;_165_PHE;_166_GLY;_167_LEU
0.011  58.777  31.545  41.129 _39_LEU;_40_TRP;_49_ILE;_50_PRO;_51_VAL;_52_ALA;_87_LEU;_98_ILE;_99_MET
0.011  24.626  53.490  37.612 _224_TYR;_239_GLY;_240_GLU;_241_ARG;_242_LEU;_243_PRO;_253_TYR;_257_ARG;_260_TRP
0.010  53.313  34.573  47.076 _84_CYS;_85_ARG;_86_LEU;_87_LEU;_98_ILE;_99_MET;_100_GLN
0.010  25.789  54.841  47.140 _241_ARG;_257_ARG;_258_LYS;_259_CYS;_260_TRP;_261_MET;_262_ILE;_263_ASP;_266_SER;_267_ARG
0.010  44.777  50.765  47.010 _142_LEU;_143_VAL;_144_HSD;_145_ARG;_146_ASP;_165_PHE;_166_GLY;_168_ALA;_169_LYS;_200_TYR;_205_ASP
>124
0.910  49.205  38.984  37.857 _35_VAL;_52_ALA;_54_LYS;_99_MET;_100_GLN;_153_LEU;_163_THR;_164_ASP
0.378  51.714  41.651  42.111 _54_LYS;_86_LEU;_97_LEU;_99_MET;_163_THR;_164_ASP;_167_LEU
0.078  22.563  55.456  44.612 _241_ARG;_257_ARG;_258_LYS;_260_TRP;_261_MET
0.076  60.435  33.375  44.669 _14_ARG;_16_LEU;_40_TRP;_51_VAL;_87_LEU;_88_GLY;_98_ILE
0.069  48.634  42.780  34.493 _28_GLY;_29_SER;_30_GLY;_33_GLY;_35_VAL;_54_LYS;_150_ARG;_151_ASN;_164_ASP
0.049  48.435  35.947  34.539 _27_LEU;_35_VAL;_52_ALA;_101_LEU;_102_MET;_103_PRO;_105_GLY;_106_CYS;_153_LEU
0.041  50.699  43.883  45.361 _75_MET;_84_CYS;_86_LEU;_163_THR;_164_ASP;_165_PHE;_166_GLY;_167_LEU
0.038  55.468  36.657  44.233 _52_ALA;_85_ARG;_86_LEU;_87_LEU;_88_GLY;_97_LEU;_98_ILE;_99_MET;_100_GLN
0.026  54.176  40.613  45.397 _72_ALA;_75_MET;_76_ALA;_84_CYS;_85_ARG;_86_LEU;_87_LEU;_88_GLY;_97_LEU;_98_ILE;_99_MET
0.019  39.493  20.240  38.652 _158_GLN;_303_ASP;_304_SER;_306_PHE;_307_TYR;_308_ARG;_311_MET
0.017  48.937  45.100  38.992 _32_PHE;_54_LYS;_146_ASP;_151_ASN;_163_THR;_164_ASP;_167_LEU
0.015  45.393  47.889  34.134 _29_SER;_30_GLY;_31_ALA;_146_ASP;_150_ARG;_151_ASN
0.014  31.836  27.507  35.758 _110_TYR;_114_HSD;_117_ASN;_118_ILE;_119_GLY;_122_TYR;_126_TRP;_157_PRO;_297_HSD
0.014  18.831  51.989  40.246 _250_ILE;_253_TYR;_254_MET;_257_ARG
0.014  34.155  24.735  37.754 _110_TYR;_122_TYR;_157_PRO;_158_GLN;_297_HSD;_298_LEU;_299_PRO;_307_TYR
0.014  39.554  50.497  52.435 _134_MET;_138_GLU;_142_LEU;_143_VAL;_144_HSD;_201_THR;_202_HSD;_203_GLN;_204_SER;_205_ASP;_206_VAL;_270_PHE
0.013  54.764  32.215  43.266 _50_PRO;_51_VAL;_52_ALA;_87_LEU;_98_ILE;_99_MET;_100_GLN;_101_LEU
0.012  47.236  45.161  43.491 _144_HSD;_146_ASP;_151_ASN;_162_ILE;_163_THR;_164_ASP;_165_PHE;_166_GLY;_167_LEU
0.011  58.779  31.546  41.127 _39_LEU;_40_TRP;_49_ILE;_50_PRO;_51_VAL;_52_ALA;_87_LEU;_98_ILE;_99_MET
0.011  24.629  53.482  37.601 _224_TYR;_239_GLY;_240_GLU;_241_ARG;_242_LEU;_243_PRO;_253_TYR;_257_ARG;_260_TRP
0.010  53.309  34.559  47.092 _84_CYS;_85_ARG;_86_LEU;_87_LEU;_98_ILE;_99_MET;_100_GLN
0.010  25.783  54.846  47.136 _241_ARG;_257_ARG;_258_LYS;_259_CYS;_260_TRP;_261_MET;_262_ILE;_263_ASP;_266_SER;_267_ARG
0.010  44.761  50.747  47.008 _142_LEU;_143_VAL;_144_HSD;_145_ARG;_146_ASP;_165_PHE;_166_GLY;_168_ALA;_169_LYS;_200_TYR;_205_ASP
>125
0.909  49.208  38.979  37.860 _35_VAL;_52_ALA;_54_LYS;_99_MET;_100_GLN;_153_LEU;_163_THR;_164_ASP
0.377  51.715  41.642  42.108 _54_LYS;_86_LEU;_97_LEU;_99_MET;_163_THR;_164_ASP;_167_LEU
0.093  48.236  41.534  34.937 _28_GLY;_29_SER;_35_VAL;_54_LYS;_150_ARG;_151_ASN;_153_LEU;_164_ASP
0.078  22.567  55.460  44.611 _241_ARG;_257_ARG;_258_LYS;_260_TRP;_261_MET
0.076  60.430  33.368  44.672 _14_ARG;_16_LEU;_40_TRP;_51_VAL;_87_LEU;_88_GLY;_98_ILE
0.050  49.108  45.245  36.449 _29_SER;_30_GLY;_31_ALA;_32_PHE;_33_GLY;_35_VAL;_54_LYS;_146_ASP;_151_ASN;_164_ASP;_167_LEU
0.049  48.439  35.948  34.542 _27_LEU;_35_VAL;_52_ALA;_101_LEU;_102_MET;_103_PRO;_105_GLY;_106_CYS;_153_LEU
0.041  50.706  43.876  45.361 _75_MET;_84_CYS;_86_LEU;_163_THR;_164_ASP;_165_PHE;_166_GLY;_167_LEU
0.038  55.467  36.652  44.236 _52_ALA;_85_ARG;_86_LEU;_87_LEU;_88_GLY;_97_LEU;_98_ILE;_99_MET;_100_GLN
0.026  54.191  40.591  45.400 _72_ALA;_75_MET;_76_ALA;_84_CYS;_85_ARG;_86_LEU;_87_LEU;_88_GLY;_97_LEU;_98_ILE;_99_MET
0.019  39.492  20.242  38.648 _158_GLN;_303_ASP;_304_SER;_306_PHE;_307_TYR;_308_ARG;_311_MET
0.015  45.385  47.862  34.124 _29_SER;_30_GLY;_31_ALA;_146_ASP;_150_ARG;_151_ASN
0.014  18.811  51.979  40.265 _250_ILE;_253_TYR;_254_MET;_257_ARG
0.014  31.831  27.503  35.760 _110_TYR;_114_HSD;_117_ASN;_118_ILE;_119_GLY;_122_TYR;_126_TRP;_157_PRO;_297_HSD
0.014  34.150  24.736  37.757 _110_TYR;_122_TYR;_157_PRO;_158_GLN;_297_HSD;_298_LEU;_299_PRO;_307_TYR
0.013  39.553  50.495  52.433 _134_MET;_138_GLU;_142_LEU;_143_VAL;_144_HSD;_201_THR;_202_HSD;_203_GLN;_204_SER;_205_ASP;_206_VAL;_270_PHE
0.013  54.766  32.211  43.256 _50_PRO;_51_VAL;_52_ALA;_87_LEU;_98_ILE;_99_MET;_100_GLN;_101_LEU
0.012  46.914  46.998  46.127 _75_MET;_137_LEU;_143_VAL;_144_HSD;_145_ARG;_146_ASP;_163_THR;_164_ASP;_165_PHE;_166_GLY;_167_LEU;_168_ALA
0.011  24.626  53.484  37.605 _224_TYR;_239_GLY;_240_GLU;_241_ARG;_242_LEU;_243_PRO;_253_TYR;_257_ARG;_260_TRP
0.011  58.835  31.538  41.137 _39_LEU;_40_TRP;_49_ILE;_50_PRO;_51_VAL;_52_ALA;_87_LEU;_98_ILE;_99_MET
0.010  53.314  34.553  47.090 _84_CYS;_85_ARG;_86_LEU;_87_LEU;_98_ILE;_99_MET;_100_GLN
0.010  25.779  54.845  47.133 _241_ARG;_257_ARG;_258_LYS;_259_CYS;_260_TRP;_261_MET;_262_ILE;_263_ASP;_266_SER;_267_ARG
0.010  44.768  50.736  47.025 _142_LEU;_143_VAL;_144_HSD;_145_ARG;_146_ASP;_165_PHE;_166_GLY;_168_ALA;_169_LYS;_200_TYR;_205_ASP
0.010  48.625  46.275  42.319 _54_LYS;_144_HSD;_146_ASP;_151_ASN;_163_THR;_164_ASP;_165_PHE;_166_GLY;_167_LEU;_168_ALA
>126
0.909  49.204  38.981  37.860 _35_VAL;_52_ALA;_54_LYS;_99_MET;_100_GLN;_153_LEU;_163_THR;_164_ASP
0.375  51.714  41.647  42.102 _54_LYS;_86_LEU;_97_LEU;_99_MET;_163_THR;_164_ASP;_167_LEU
0.078  22.571  55.463  44.610 _241_ARG;_257_ARG;_258_LYS;_260_TRP;_261_MET
0.075  60.430  33.363  44.668 _14_ARG;_16_LEU;_40_TRP;_51_VAL;_87_LEU;_88_GLY;_98_ILE
0.072  48.633  42.818  34.485 _28_GLY;_29_SER;_30_GLY;_33_GLY;_35_VAL;_54_LYS;_150_ARG;_151_ASN;_164_ASP
0.050  48.450  35.949  34.552 _27_LEU;_35_VAL;_52_ALA;_101_LEU;_102_MET;_103_PRO;_105_GLY;_106_CYS;_153_LEU
0.044  50.670  43.898  45.355 _75_MET;_84_CYS;_86_LEU;_163_THR;_164_ASP;_165_PHE;_166_GLY;_167_LEU
0.038  55.462  36.678  44.228 _52_ALA;_85_ARG;_86_LEU;_87_LEU;_88_GLY;_97_LEU;_98_ILE;_99_MET;_100_GLN
0.026  54.197  40.590  45.399 _72_ALA;_75_MET;_76_ALA;_84_CYS;_85_ARG;_86_LEU;_87_LEU;_88_GLY;_97_LEU;_98_ILE;_99_MET
0.019  39.497  20.245  38.650 _158_GLN;_303_ASP;_304_SER;_306_PHE;_307_TYR;_308_ARG;_311_MET
0.018  49.616  43.160  38.390 _35_VAL;_54_LYS;_99_MET;_151_ASN;_163_THR;_164_ASP;_167_LEU
0.015  45.389  47.925  34.141 _29_SER;_30_GLY;_31_ALA;_146_ASP;_150_ARG;_151_ASN
0.014  18.810  51.977  40.267 _250_ILE;_253_TYR;_254_MET;_257_ARG
0.014  31.833  27.498  35.751 _110_TYR;_114_HSD;_117_ASN;_118_ILE;_119_GLY;_122_TYR;_126_TRP;_157_PRO;_297_HSD
0.014  34.152  24.739  37.758 _110_TYR;_122_TYR;_157_PRO;_158_GLN;_297_HSD;_298_LEU;_299_PRO;_307_TYR
0.013  39.554  50.492  52.425 _134_MET;_138_GLU;_142_LEU;_143_VAL;_144_HSD;_201_THR;_202_HSD;_203_GLN;_204_SER;_205_ASP;_206_VAL;_270_PHE
0.013  54.772  32.217  43.262 _50_PRO;_51_VAL;_52_ALA;_87_LEU;_98_ILE;_99_MET;_100_GLN;_101_LEU
0.012  47.236  45.169  43.504 _144_HSD;_146_ASP;_151_ASN;_162_ILE;_163_THR;_164_ASP;_165_PHE;_166_GLY;_167_LEU
0.011  24.633  53.487  37.598 _224_TYR;_239_GLY;_240_GLU;_241_ARG;_242_LEU;_243_PRO;_253_TYR;_257_ARG;_260_TRP
0.011  58.848  31.538  41.142 _39_LEU;_40_TRP;_49_ILE;_50_PRO;_51_VAL;_52_ALA;_87_LEU;_98_ILE;_99_MET
0.011  53.292  34.548  47.104 _84_CYS;_85_ARG;_86_LEU;_87_LEU;_98_ILE;_99_MET;_100_GLN
0.010  44.764  50.733  47.027 _142_LEU;_143_VAL;_144_HSD;_145_ARG;_146_ASP;_165_PHE;_166_GLY;_168_ALA;_169_LYS;_200_TYR;_205_ASP
0.010  25.791  54.841  47.141 _241_ARG;_257_ARG;_258_LYS;_259_CYS;_260_TRP;_261_MET;_262_ILE;_263_ASP;_266_SER;_267_ARG
>127
0.908  49.207  38.983  37.864 _35_VAL;_52_ALA;_54_LYS;_99_MET;_100_GLN;_153_LEU;_163_THR;_164_ASP
0.375  51.714  41.651  42.100 _54_LYS;_86_LEU;_97_LEU;_99_MET;_163_THR;_164_ASP;_167_LEU
0.096  48.244  41.532  34.933 _28_GLY;_29_SER;_35_VAL;_54_LYS;_150_ARG;_151_ASN;_153_LEU;_164_ASP
0.078  22.570  55.463  44.612 _241_ARG;_257_ARG;_258_LYS;_260_TRP;_261_MET
0.075  60.430  33.360  44.671 _14_ARG;_16_LEU;_40_TRP;_51_VAL;_87_LEU;_88_GLY;_98_ILE
0.053  49.072  45.254  36.409 _29_SER;_30_GLY;_31_ALA;_32_PHE;_33_GLY;_35_VAL;_54_LYS;_146_ASP;_151_ASN;_164_ASP;_167_LEU
0.051  48.454  35.949  34.554 _27_LEU;_35_VAL;_52_ALA;_101_LEU;_102_MET;_103_PRO;_105_GLY;_106_CYS;_153_LEU
0.044  50.678  43.894  45.350 _75_MET;_84_CYS;_86_LEU;_163_THR;_164_ASP;_165_PHE;_166_GLY;_167_LEU
0.038  55.465  36.670  44.232 _52_ALA;_85_ARG;_86_LEU;_87_LEU;_88_GLY;_97_LEU;_98_ILE;_99_MET;_100_GLN
0.026  54.193  40.593  45.401 _72_ALA;_75_MET;_76_ALA;_84_CYS;_85_ARG;_86_LEU;_87_LEU;_88_GLY;_97_LEU;_98_ILE;_99_MET
0.019  39.497  20.239  38.653 _158_GLN;_303_ASP;_304_SER;_306_PHE;_307_TYR;_308_ARG;_311_MET
0.015  45.390  47.919  34.139 _29_SER;_30_GLY;_31_ALA;_146_ASP;_150_ARG;_151_ASN
0.014  18.813  51.980  40.267 _250_ILE;_253_TYR;_254_MET;_257_ARG
0.014  31.829  27.502  35.760 _110_TYR;_114_HSD;_117_ASN;_118_ILE;_119_GLY;_122_TYR;_126_TRP;_157_PRO;_297_HSD
0.014  34.149  24.744  37.754 _110_TYR;_122_TYR;_157_PRO;_158_GLN;_297_HSD;_298_LEU;_299_PRO;_307_TYR
0.013  39.550  50.492  52.426 _134_MET;_138_GLU;_142_LEU;_143_VAL;_144_HSD;_201_THR;_202_HSD;_203_GLN;_204_SER;_205_ASP;_206_VAL;_270_PHE
0.013  54.775  32.217  43.260 _50_PRO;_51_VAL;_52_ALA;_87_LEU;_98_ILE;_99_MET;_100_GLN;_101_LEU
0.012  47.221  45.169  43.502 _144_HSD;_146_ASP;_151_ASN;_162_ILE;_163_THR;_164_ASP;_165_PHE;_166_GLY;_167_LEU
0.011  24.628  53.489  37.596 _224_TYR;_239_GLY;_240_GLU;_241_ARG;_242_LEU;_243_PRO;_253_TYR;_257_ARG;_260_TRP
0.011  58.837  31.538  41.135 _39_LEU;_40_TRP;_49_ILE;_50_PRO;_51_VAL;_52_ALA;_87_LEU;_98_ILE;_99_MET
0.010  53.312  34.560  47.097 _84_CYS;_85_ARG;_86_LEU;_87_LEU;_98_ILE;_99_MET;_100_GLN
0.010  44.761  50.721  47.034 _142_LEU;_143_VAL;_144_HSD;_145_ARG;_146_ASP;_165_PHE;_166_GLY;_168_ALA;_169_LYS;_200_TYR;_205_ASP
0.010  25.785  54.846  47.133 _241_ARG;_257_ARG;_258_LYS;_259_CYS;_260_TRP;_261_MET;_262_ILE;_263_ASP;_266_SER;_267_ARG
>128
0.905  49.222  39.009  37.915 _35_VAL;_52_ALA;_54_LYS;_99_MET;_100_GLN;_153_LEU;_163_THR;_164_ASP
0.374  51.724  41.667  42.099 _54_LYS;_86_LEU;_97_LEU;_99_MET;_163_THR;_164_ASP;_167_LEU
0.098  48.241  41.527  34.940 _28_GLY;_29_SER;_35_VAL;_54_LYS;_150_ARG;_151_ASN;_153_LEU;_164_ASP
0.077  22.574  55.470  44.606 _241_ARG;_257_ARG;_258_LYS;_260_TRP;_261_MET
0.075  60.438  33.365  44.665 _14_ARG;_16_LEU;_40_TRP;_51_VAL;_87_LEU;_88_GLY;_98_ILE
0.051  49.065  45.249  36.407 _29_SER;_30_GLY;_31_ALA;_32_PHE;_33_GLY;_35_VAL;_54_LYS;_146_ASP;_151_ASN;_164_ASP;_167_LEU
0.049  48.458  35.945  34.545 _27_LEU;_35_VAL;_52_ALA;_101_LEU;_102_MET;_103_PRO;_105_GLY;_106_CYS;_153_LEU
0.043  50.698  43.887  45.353 _75_MET;_84_CYS;_86_LEU;_163_THR;_164_ASP;_165_PHE;_166_GLY;_167_LEU
0.037  55.415  36.737  44.206 _52_ALA;_85_ARG;_86_LEU;_87_LEU;_88_GLY;_97_LEU;_98_ILE;_99_MET;_100_GLN
0.026  54.244  40.551  45.397 _72_ALA;_75_MET;_76_ALA;_85_ARG;_86_LEU;_87_LEU;_88_GLY;_97_LEU;_98_ILE;_99_MET
0.019  39.482  20.232  38.668 _158_GLN;_303_ASP;_304_SER;_306_PHE;_307_TYR;_308_ARG;_311_MET
0.015  18.787  51.974  40.290 _250_ILE;_253_TYR;_254_MET;_257_ARG
0.014  45.320  47.943  34.088 _29_SER;_30_GLY;_31_ALA;_146_ASP;_150_ARG;_151_ASN
0.014  34.149  24.757  37.748 _110_TYR;_122_TYR;_157_PRO;_158_GLN;_297_HSD;_298_LEU;_299_PRO;_307_TYR
0.014  31.849  27.499  35.732 _110_TYR;_114_HSD;_117_ASN;_118_ILE;_119_GLY;_122_TYR;_126_TRP;_157_PRO;_297_HSD
0.013  54.781  32.207  43.251 _50_PRO;_51_VAL;_52_ALA;_87_LEU;_98_ILE;_99_MET;_100_GLN;_101_LEU
0.013  40.087  50.498  52.430 _134_MET;_138_GLU;_142_LEU;_143_VAL;_144_HSD;_201_THR;_202_HSD;_203_GLN;_204_SER;_205_ASP;_270_PHE
0.012  47.217  45.182  43.511 _144_HSD;_146_ASP;_151_ASN;_162_ILE;_163_THR;_164_ASP;_165_PHE;_166_GLY;_167_LEU
0.011  58.844  31.547  41.123 _39_LEU;_40_TRP;_49_ILE;_50_PRO;_51_VAL;_52_ALA;_87_LEU;_98_ILE;_99_MET
0.011  24.639  53.487  37.598 _224_TYR;_239_GLY;_240_GLU;_241_ARG;_242_LEU;_243_PRO;_253_TYR;_257_ARG;_260_TRP
0.010  53.313  34.551  47.103 _84_CYS;_85_ARG;_86_LEU;_87_LEU;_98_ILE;_99_MET;_100_GLN
0.010  25.761  54.840  47.122 _241_ARG;_257_ARG;_258_LYS;_259_CYS;_260_TRP;_261_MET;_262_ILE;_263_ASP;_266_SER;_267_ARG
0.010  44.769  50.709  47.062 _142_LEU;_143_VAL;_144_HSD;_145_ARG;_146_ASP;_165_PHE;_166_GLY;_168_ALA;_169_LYS;_200_TYR;_205_ASP
>129
0.906  49.224  39.009  37.917 _35_VAL;_52_ALA;_54_LYS;_99_MET;_100_GLN;_153_LEU;_163_THR;_164_ASP
0.374  51.724  41.664  42.085 _54_LYS;_86_LEU;_97_LEU;_99_MET;_163_THR;_164_ASP;_167_LEU
0.098  48.243  41.537  34.946 _28_GLY;_29_SER;_35_VAL;_54_LYS;_150_ARG;_151_ASN;_153_LEU;_164_ASP
0.076  22.577  55.474  44.607 _241_ARG;_257_ARG;_258_LYS;_260_TRP;_261_MET
0.076  60.423  33.369  44.659 _14_ARG;_16_LEU;_40_TRP;_51_VAL;_87_LEU;_88_GLY;_98_ILE
0.052  49.063  45.249  36.404 _29_SER;_30_GLY;_31_ALA;_32_PHE;_33_GLY;_35_VAL;_54_LYS;_146_ASP;_151_ASN;_164_ASP;_167_LEU
0.050  48.459  35.945  34.544 _27_LEU;_35_VAL;_52_ALA;_101_LEU;_102_MET;_103_PRO;_105_GLY;_106_CYS;_153_LEU
0.043  50.688  43.888  45.346 _75_MET;_84_CYS;_86_LEU;_163_THR;_164_ASP;_165_PHE;_166_GLY;_167_LEU
0.037  55.422  36.727  44.210 _52_ALA;_85_ARG;_86_LEU;_87_LEU;_88_GLY;_97_LEU;_98_ILE;_99_MET;_100_GLN
0.026  54.244  40.544  45.401 _72_ALA;_75_MET;_76_ALA;_85_ARG;_86_LEU;_87_LEU;_88_GLY;_97_LEU;_98_ILE;_99_MET
0.019  39.482  20.237  38.667 _158_GLN;_303_ASP;_304_SER;_306_PHE;_307_TYR;_308_ARG;_311_MET
0.015  18.791  51.968  40.281 _250_ILE;_253_TYR;_254_MET;_257_ARG
0.014  45.312  47.951  34.075 _29_SER;_30_GLY;_31_ALA;_146_ASP;_150_ARG;_151_ASN
0.014  34.150  24.761  37.746 _110_TYR;_122_TYR;_157_PRO;_158_GLN;_297_HSD;_298_LEU;_299_PRO;_307_TYR
0.014  31.848  27.493  35.737 _110_TYR;_114_HSD;_117_ASN;_118_ILE;_119_GLY;_122_TYR;_126_TRP;_157_PRO;_297_HSD
0.013  54.785  32.207  43.241 _50_PRO;_51_VAL;_52_ALA;_87_LEU;_98_ILE;_99_MET;_100_GLN;_101_LEU
0.013  40.089  50.501  52.431 _134_MET;_138_GLU;_142_LEU;_143_VAL;_144_HSD;_201_THR;_202_HSD;_203_GLN;_204_SER;_205_ASP;_270_PHE
0.012  47.220  45.182  43.511 _144_HSD;_146_ASP;_151_ASN;_162_ILE;_163_THR;_164_ASP;_165_PHE;_166_GLY;_167_LEU
0.011  58.830  31.541  41.117 _39_LEU;_40_TRP;_49_ILE;_50_PRO;_51_VAL;_52_ALA;_87_LEU;_98_ILE;_99_MET
0.011  24.637  53.484  37.591 _224_TYR;_239_GLY;_240_GLU;_241_ARG;_242_LEU;_243_PRO;_253_TYR;_257_ARG;_260_TRP
0.010  53.319  34.549  47.099 _84_CYS;_85_ARG;_86_LEU;_87_LEU;_98_ILE;_99_MET;_100_GLN
0.010  25.763  54.840  47.124 _241_ARG;_257_ARG;_258_LYS;_259_CYS;_260_TRP;_261_MET;_262_ILE;_263_ASP;_266_SER;_267_ARG
0.010  44.772  50.707  47.055 _142_LEU;_143_VAL;_144_HSD;_145_ARG;_146_ASP;_165_PHE;_166_GLY;_168_ALA;_169_LYS;_200_TYR;_205_ASP
>130
0.903  49.225  39.005  37.919 _35_VAL;_52_ALA;_54_LYS;_99_MET;_100_GLN;_153_LEU;_163_THR;_164_ASP
0.375  51.726  41.672  42.104 _54_LYS;_86_LEU;_97_LEU;_99_MET;_163_THR;_164_ASP;_167_LEU
0.099  48.238  41.529  34.943 _28_GLY;_29_SER;_35_VAL;_54_LYS;_150_ARG;_151_ASN;_153_LEU;_164_ASP
0.077  22.580  55.475  44.606 _241_ARG;_257_ARG;_258_LYS;_260_TRP;_261_MET
0.075  60.427  33.371  44.671 _14_ARG;_16_LEU;_40_TRP;_51_VAL;_87_LEU;_88_GLY;_98_ILE
0.052  49.067  45.257  36.409 _29_SER;_30_GLY;_31_ALA;_32_PHE;_33_GLY;_35_VAL;_54_LYS;_146_ASP;_151_ASN;_164_ASP;_167_LEU
0.049  48.456  35.946  34.548 _27_LEU;_35_VAL;_52_ALA;_101_LEU;_102_MET;_103_PRO;_105_GLY;_106_CYS;_153_LEU
0.043  50.693  43.890  45.347 _75_MET;_84_CYS;_86_LEU;_163_THR;_164_ASP;_165_PHE;_166_GLY;_167_LEU
0.037  55.394  36.755  44.203 _52_ALA;_85_ARG;_86_LEU;_87_LEU;_88_GLY;_97_LEU;_98_ILE;_99_MET;_100_GLN
0.026  54.230  40.562  45.402 _72_ALA;_75_MET;_76_ALA;_85_ARG;_86_LEU;_87_LEU;_88_GLY;_97_LEU;_98_ILE;_99_MET
0.019  39.483  20.241  38.663 _158_GLN;_303_ASP;_304_SER;_306_PHE;_307_TYR;_308_ARG;_311_MET
0.015  18.791  51.968  40.282 _250_ILE;_253_TYR;_254_MET;_257_ARG
0.014  45.299  47.959  34.069 _29_SER;_30_GLY;_31_ALA;_146_ASP;_150_ARG;_151_ASN
0.014  34.151  24.767  37.745 _110_TYR;_122_TYR;_157_PRO;_158_GLN;_297_HSD;_298_LEU;_299_PRO;_307_TYR
0.014  31.850  27.494  35.732 _110_TYR;_114_HSD;_117_ASN;_118_ILE;_119_GLY;_122_TYR;_126_TRP;_157_PRO;_297_HSD
0.013  54.781  32.200  43.240 _50_PRO;_51_VAL;_52_ALA;_87_LEU;_98_ILE;_99_MET;_100_GLN;_101_LEU
0.013  40.097  50.502  52.432 _134_MET;_138_GLU;_142_LEU;_143_VAL;_144_HSD;_201_THR;_202_HSD;_203_GLN;_204_SER;_205_ASP;_270_PHE
0.012  47.215  45.183  43.517 _144_HSD;_146_ASP;_151_ASN;_162_ILE;_163_THR;_164_ASP;_165_PHE;_166_GLY;_167_LEU
0.011  58.839  31.542  41.122 _39_LEU;_40_TRP;_49_ILE;_50_PRO;_51_VAL;_52_ALA;_87_LEU;_98_ILE;_99_MET
0.011  24.638  53.492  37.597 _224_TYR;_239_GLY;_240_GLU;_241_ARG;_242_LEU;_243_PRO;_253_TYR;_257_ARG;_260_TRP
0.010  53.321  34.545  47.100 _84_CYS;_85_ARG;_86_LEU;_87_LEU;_98_ILE;_99_MET;_100_GLN
0.010  44.737  50.683  47.015 _142_LEU;_143_VAL;_144_HSD;_145_ARG;_146_ASP;_165_PHE;_166_GLY;_168_ALA;_169_LYS;_200_TYR;_205_ASP
0.010  25.771  54.844  47.131 _241_ARG;_257_ARG;_258_LYS;_259_CYS;_260_TRP;_261_MET;_262_ILE;_263_ASP;_266_SER;_267_ARG
>131
0.902  49.233  39.006  37.935 _35_VAL;_52_ALA;_54_LYS;_99_MET;_100_GLN;_153_LEU;_163_THR;_164_ASP
0.375  51.722  41.663  42.082 _54_LYS;_86_LEU;_97_LEU;_99_MET;_163_THR;_164_ASP;_167_LEU
0.100  48.246  41.534  34.951 _28_GLY;_29_SER;_35_VAL;_54_LYS;_150_ARG;_151_ASN;_153_LEU;_164_ASP
0.079  22.597  55.501  44.609 _241_ARG;_257_ARG;_258_LYS;_260_TRP;_261_MET
0.076  60.425  33.371  44.673 _14_ARG;_16_LEU;_40_TRP;_51_VAL;_87_LEU;_88_GLY;_98_ILE
0.052  49.068  45.251  36.406 _29_SER;_30_GLY;_31_ALA;_32_PHE;_33_GLY;_35_VAL;_54_LYS;_146_ASP;_151_ASN;_164_ASP;_167_LEU
0.049  48.457  35.943  34.550 _27_LEU;_35_VAL;_52_ALA;_101_LEU;_102_MET;_103_PRO;_105_GLY;_106_CYS;_153_LEU
0.043  50.692  43.889  45.344 _75_MET;_84_CYS;_86_LEU;_163_THR;_164_ASP;_165_PHE;_166_GLY;_167_LEU
0.037  55.413  36.733  44.204 _52_ALA;_85_ARG;_86_LEU;_87_LEU;_88_GLY;_97_LEU;_98_ILE;_99_MET;_100_GLN
0.025  54.238  40.550  45.403 _72_ALA;_75_MET;_76_ALA;_85_ARG;_86_LEU;_87_LEU;_88_GLY;_97_LEU;_98_ILE;_99_MET
0.019  39.479  20.238  38.670 _158_GLN;_303_ASP;_304_SER;_306_PHE;_307_TYR;_308_ARG;_311_MET
0.015  18.792  51.968  40.280 _250_ILE;_253_TYR;_254_MET;_257_ARG
0.014  45.302  47.869  34.060 _29_SER;_30_GLY;_31_ALA;_146_ASP;_150_ARG;_151_ASN
0.014  34.145  24.769  37.748 _110_TYR;_122_TYR;_157_PRO;_158_GLN;_297_HSD;_298_LEU;_299_PRO;_307_TYR
0.014  31.853  27.496  35.729 _110_TYR;_114_HSD;_117_ASN;_118_ILE;_119_GLY;_122_TYR;_126_TRP;_157_PRO;_297_HSD
0.013  54.758  32.198  43.234 _50_PRO;_51_VAL;_52_ALA;_87_LEU;_98_ILE;_99_MET;_100_GLN;_101_LEU
0.013  40.095  50.499  52.430 _134_MET;_138_GLU;_142_LEU;_143_VAL;_144_HSD;_201_THR;_202_HSD;_203_GLN;_204_SER;_205_ASP;_270_PHE
0.012  47.207  45.188  43.516 _144_HSD;_146_ASP;_151_ASN;_162_ILE;_163_THR;_164_ASP;_165_PHE;_166_GLY;_167_LEU
0.011  58.835  31.535  41.126 _39_LEU;_40_TRP;_49_ILE;_50_PRO;_51_VAL;_52_ALA;_87_LEU;_98_ILE;_99_MET
0.011  24.631  53.487  37.593 _224_TYR;_239_GLY;_240_GLU;_241_ARG;_242_LEU;_243_PRO;_253_TYR;_257_ARG;_260_TRP
0.011  53.318  34.533  47.105 _84_CYS;_85_ARG;_86_LEU;_87_LEU;_98_ILE;_99_MET;_100_GLN
0.010  25.772  54.842  47.130 _241_ARG;_257_ARG;_258_LYS;_259_CYS;_260_TRP;_261_MET;_262_ILE;_263_ASP;_266_SER;_267_ARG
0.010  44.746  50.689  47.016 _142_LEU;_143_VAL;_144_HSD;_145_ARG;_146_ASP;_165_PHE;_166_GLY;_168_ALA;_169_LYS;_200_TYR;_205_ASP
>132
0.903  49.233  38.994  37.933 _35_VAL;_52_ALA;_54_LYS;_99_MET;_100_GLN;_153_LEU;_163_THR;_164_ASP
0.376  51.720  41.663  42.088 _54_LYS;_86_LEU;_97_LEU;_99_MET;_163_THR;_164_ASP;_167_LEU
0.100  48.245  41.531  34.949 _28_GLY;_29_SER;_35_VAL;_54_LYS;_150_ARG;_151_ASN;_153_LEU;_164_ASP
0.079  22.600  55.505  44.612 _241_ARG;_257_ARG;_258_LYS;_260_TRP;_261_MET
0.075  60.426  33.371  44.668 _14_ARG;_16_LEU;_40_TRP;_51_VAL;_87_LEU;_88_GLY;_98_ILE
0.051  49.070  45.253  36.413 _29_SER;_30_GLY;_31_ALA;_32_PHE;_33_GLY;_35_VAL;_54_LYS;_146_ASP;_151_ASN;_164_ASP;_167_LEU
0.049  48.453  35.943  34.545 _27_LEU;_35_VAL;_52_ALA;_101_LEU;_102_MET;_103_PRO;_105_GLY;_106_CYS;_153_LEU
0.043  50.676  43.902  45.340 _75_MET;_84_CYS;_86_LEU;_163_THR;_164_ASP;_165_PHE;_166_GLY;_167_LEU
0.038  55.399  36.748  44.193 _52_ALA;_85_ARG;_86_LEU;_87_LEU;_88_GLY;_97_LEU;_98_ILE;_99_MET;_100_GLN
0.025  54.232  40.561  45.403 _72_ALA;_75_MET;_76_ALA;_85_ARG;_86_LEU;_87_LEU;_88_GLY;_97_LEU;_98_ILE;_99_MET
0.019  39.479  20.236  38.673 _158_GLN;_303_ASP;_304_SER;_306_PHE;_307_TYR;_308_ARG;_311_MET
0.015  18.789  51.972  40.295 _250_ILE;_253_TYR;_254_MET;_257_ARG
0.014  45.312  47.861  34.069 _29_SER;_30_GLY;_31_ALA;_146_ASP;_150_ARG;_151_ASN
0.014  34.151  24.766  37.748 _110_TYR;_122_TYR;_157_PRO;_158_GLN;_297_HSD;_298_LEU;_299_PRO;_307_TYR
0.014  31.851  27.496  35.730 _110_TYR;_114_HSD;_117_ASN;_118_ILE;_119_GLY;_122_TYR;_126_TRP;_157_PRO;_297_HSD
0.013  54.756  32.198  43.232 _50_PRO;_51_VAL;_52_ALA;_87_LEU;_98_ILE;_99_MET;_100_GLN;_101_LEU
0.013  40.088  50.483  52.420 _134_MET;_138_GLU;_142_LEU;_143_VAL;_144_HSD;_201_THR;_202_HSD;_203_GLN;_204_SER;_205_ASP;_270_PHE
0.012  47.211  45.189  43.517 _144_HSD;_146_ASP;_151_ASN;_162_ILE;_163_THR;_164_ASP;_165_PHE;_166_GLY;_167_LEU
0.011  58.844  31.536  41.129 _39_LEU;_40_TRP;_49_ILE;_50_PRO;_51_VAL;_52_ALA;_87_LEU;_98_ILE;_99_MET
0.011  53.277  34.530  47.126 _84_CYS;_85_ARG;_86_LEU;_87_LEU;_98_ILE;_99_MET;_100_GLN
0.011  24.640  53.493  37.594 _224_TYR;_239_GLY;_240_GLU;_241_ARG;_242_LEU;_243_PRO;_253_TYR;_257_ARG;_260_TRP
0.010  44.734  50.682  46.985 _142_LEU;_143_VAL;_144_HSD;_145_ARG;_146_ASP;_165_PHE;_166_GLY;_168_ALA;_169_LYS;_200_TYR;_205_ASP
0.010  25.779  54.835  47.145 _241_ARG;_257_ARG;_258_LYS;_259_CYS;_260_TRP;_261_MET;_262_ILE;_263_ASP;_266_SER;_267_ARG
>133
0.902  49.238  38.999  37.938 _35_VAL;_52_ALA;_54_LYS;_99_MET;_100_GLN;_153_LEU;_163_THR;_164_ASP
0.379  51.725  41.659  42.071 _54_LYS;_86_LEU;_97_LEU;_99_MET;_163_THR;_164_ASP;_167_LEU
0.101  48.257  41.526  34.951 _28_GLY;_29_SER;_35_VAL;_54_LYS;_150_ARG;_151_ASN;_153_LEU;_164_ASP
0.079  22.594  55.494  44.615 _241_ARG;_257_ARG;_258_LYS;_260_TRP;_261_MET
0.076  60.424  33.376  44.670 _14_ARG;_16_LEU;_40_TRP;_51_VAL;_87_LEU;_88_GLY;_98_ILE
0.052  49.070  45.253  36.414 _29_SER;_30_GLY;_31_ALA;_32_PHE;_33_GLY;_35_VAL;_54_LYS;_146_ASP;_151_ASN;_164_ASP;_167_LEU
0.049  48.458  35.947  34.546 _27_LEU;_35_VAL;_52_ALA;_101_LEU;_102_MET;_103_PRO;_105_GLY;_106_CYS;_153_LEU
0.043  50.685  43.895  45.335 _75_MET;_84_CYS;_86_LEU;_163_THR;_164_ASP;_165_PHE;_166_GLY;_167_LEU
0.038  55.406  36.746  44.202 _52_ALA;_85_ARG;_86_LEU;_87_LEU;_88_GLY;_97_LEU;_98_ILE;_99_MET;_100_GLN
0.025  54.234  40.551  45.408 _72_ALA;_75_MET;_76_ALA;_85_ARG;_86_LEU;_87_LEU;_88_GLY;_97_LEU;_98_ILE;_99_MET
0.019  39.481  20.236  38.672 _158_GLN;_303_ASP;_304_SER;_306_PHE;_307_TYR;_308_ARG;_311_MET
0.015  18.793  51.968  40.283 _250_ILE;_253_TYR;_254_MET;_257_ARG
0.014  45.301  47.871  34.062 _29_SER;_30_GLY;_31_ALA;_146_ASP;_150_ARG;_151_ASN
0.014  34.145  24.764  37.752 _110_TYR;_122_TYR;_157_PRO;_158_GLN;_297_HSD;_298_LEU;_299_PRO;_307_TYR
0.014  31.849  27.495  35.733 _110_TYR;_114_HSD;_117_ASN;_118_ILE;_119_GLY;_122_TYR;_126_TRP;_157_PRO;_297_HSD
0.013  54.760  32.197  43.233 _50_PRO;_51_VAL;_52_ALA;_87_LEU;_98_ILE;_99_MET;_100_GLN;_101_LEU
0.013  40.084  50.476  52.425 _134_MET;_138_GLU;_142_LEU;_143_VAL;_144_HSD;_201_THR;_202_HSD;_203_GLN;_204_SER;_205_ASP;_270_PHE
0.012  47.206  45.189  43.520 _144_HSD;_146_ASP;_151_ASN;_162_ILE;_163_THR;_164_ASP;_165_PHE;_166_GLY;_167_LEU
0.011  58.794  31.541  41.114 _39_LEU;_40_TRP;_49_ILE;_50_PRO;_51_VAL;_52_ALA;_87_LEU;_98_ILE;_99_MET
0.011  44.750  50.626  47.029 _142_LEU;_143_VAL;_144_HSD;_145_ARG;_146_ASP;_165_PHE;_166_GLY;_168_ALA;_169_LYS;_200_TYR;_205_ASP
0.011  53.285  34.529  47.133 _84_CYS;_85_ARG;_86_LEU;_87_LEU;_98_ILE;_99_MET;_100_GLN
0.011  24.629  53.494  37.610 _224_TYR;_239_GLY;_240_GLU;_241_ARG;_242_LEU;_243_PRO;_253_TYR;_257_ARG;_260_TRP
0.010  25.771  54.832  47.138 _241_ARG;_257_ARG;_258_LYS;_259_CYS;_260_TRP;_261_MET;_262_ILE;_263_ASP;_266_SER;_267_ARG
>134
0.902  49.236  38.997  37.935 _35_VAL;_52_ALA;_54_LYS;_99_MET;_100_GLN;_153_LEU;_163_THR;_164_ASP
0.380  51.723  41.664  42.074 _54_LYS;_86_LEU;_97_LEU;_99_MET;_163_THR;_164_ASP;_167_LEU
0.102  48.258  41.526  34.950 _28_GLY;_29_SER;_35_VAL;_54_LYS;_150_ARG;_151_ASN;_153_LEU;_164_ASP
0.079  22.594  55.496  44.616 _241_ARG;_257_ARG;_258_LYS;_260_TRP;_261_MET
0.075  60.422  33.368  44.662 _14_ARG;_16_LEU;_40_TRP;_51_VAL;_87_LEU;_88_GLY;_98_ILE
0.052  49.072  45.256  36.417 _29_SER;_30_GLY;_31_ALA;_32_PHE;_33_GLY;_35_VAL;_54_LYS;_146_ASP;_151_ASN;_164_ASP;_167_LEU
0.049  48.456  35.947  34.544 _27_LEU;_35_VAL;_52_ALA;_101_LEU;_102_MET;_103_PRO;_105_GLY;_106_CYS;_153_LEU
0.044  50.671  43.904  45.330 _75_MET;_84_CYS;_86_LEU;_163_THR;_164_ASP;_165_PHE;_166_GLY;_167_LEU
0.038  55.400  36.749  44.200 _52_ALA;_85_ARG;_86_LEU;_87_LEU;_88_GLY;_97_LEU;_98_ILE;_99_MET;_100_GLN
0.025  54.223  40.567  45.413 _72_ALA;_75_MET;_76_ALA;_84_CYS;_85_ARG;_86_LEU;_87_LEU;_88_GLY;_97_LEU;_98_ILE;_99_MET
0.019  39.479  20.236  38.671 _158_GLN;_303_ASP;_304_SER;_306_PHE;_307_TYR;_308_ARG;_311_MET
0.015  18.796  51.965  40.284 _250_ILE;_253_TYR;_254_MET;_257_ARG
0.014  34.172  24.764  37.745 _110_TYR;_122_TYR;_157_PRO;_158_GLN;_297_HSD;_298_LEU;_299_PRO;_307_TYR
0.014  45.283  47.878  34.051 _29_SER;_30_GLY;_31_ALA;_146_ASP;_150_ARG;_151_ASN
0.014  31.849  27.492  35.731 _110_TYR;_114_HSD;_117_ASN;_118_ILE;_119_GLY;_122_TYR;_126_TRP;_157_PRO;_297_HSD
0.013  54.753  32.193  43.223 _50_PRO;_51_VAL;_52_ALA;_87_LEU;_98_ILE;_99_MET;_100_GLN;_101_LEU
0.013  40.102  50.485  52.422 _134_MET;_138_GLU;_142_LEU;_143_VAL;_144_HSD;_201_THR;_202_HSD;_203_GLN;_204_SER;_205_ASP;_270_PHE
0.012  47.213  45.179  43.514 _144_HSD;_146_ASP;_151_ASN;_162_ILE;_163_THR;_164_ASP;_165_PHE;_166_GLY;_167_LEU
0.011  58.795  31.539  41.115 _39_LEU;_40_TRP;_49_ILE;_50_PRO;_51_VAL;_52_ALA;_87_LEU;_98_ILE;_99_MET
0.011  44.744  50.626  47.030 _142_LEU;_143_VAL;_144_HSD;_145_ARG;_146_ASP;_165_PHE;_166_GLY;_168_ALA;_169_LYS;_200_TYR;_205_ASP
0.011  24.629  53.494  37.606 _224_TYR;_239_GLY;_240_GLU;_241_ARG;_242_LEU;_243_PRO;_253_TYR;_257_ARG;_260_TRP
0.011  53.295  34.533  47.127 _84_CYS;_85_ARG;_86_LEU;_87_LEU;_98_ILE;_99_MET;_100_GLN
0.010  25.775  54.826  47.146 _241_ARG;_257_ARG;_258_LYS;_259_CYS;_260_TRP;_261_MET;_262_ILE;_263_ASP;_266_SER;_267_ARG
>135
0.905  49.217  38.962  37.929 _35_VAL;_52_ALA;_54_LYS;_99_MET;_100_GLN;_153_LEU;_163_THR;_164_ASP
0.379  51.722  41.677  42.081 _54_LYS;_86_LEU;_97_LEU;_99_MET;_163_THR;_164_ASP;_167_LEU
0.103  48.267  41.481  34.940 _28_GLY;_29_SER;_35_VAL;_54_LYS;_150_ARG;_151_ASN;_153_LEU;_164_ASP
0.080  22.592  55.480  44.632 _241_ARG;_257_ARG;_258_LYS;_260_TRP;_261_MET
0.076  60.420  33.375  44.670 _14_ARG;_16_LEU;_40_TRP;_51_VAL;_87_LEU;_88_GLY;_98_ILE
0.051  49.091  45.244  36.422 _29_SER;_30_GLY;_31_ALA;_32_PHE;_33_GLY;_35_VAL;_54_LYS;_146_ASP;_151_ASN;_164_ASP;_167_LEU
0.049  48.457  35.942  34.535 _27_LEU;_35_VAL;_52_ALA;_101_LEU;_102_MET;_103_PRO;_105_GLY;_106_CYS;_153_LEU
0.044  50.708  43.889  45.322 _75_MET;_84_CYS;_86_LEU;_163_THR;_164_ASP;_165_PHE;_166_GLY;_167_LEU
0.038  55.347  36.805  44.190 _52_ALA;_85_ARG;_86_LEU;_87_LEU;_88_GLY;_97_LEU;_98_ILE;_99_MET;_100_GLN
0.025  54.199  40.577  45.436 _72_ALA;_75_MET;_76_ALA;_84_CYS;_85_ARG;_86_LEU;_87_LEU;_88_GLY;_97_LEU;_98_ILE;_99_MET
0.019  39.464  20.241  38.669 _158_GLN;_303_ASP;_304_SER;_306_PHE;_307_TYR;_308_ARG;_311_MET
0.015  18.768  51.955  40.322 _250_ILE;_253_TYR;_254_MET;_257_ARG
0.014  34.183  24.748  37.742 _110_TYR;_122_TYR;_157_PRO;_158_GLN;_297_HSD;_298_LEU;_299_PRO;_307_TYR
0.014  45.255  47.917  34.043 _29_SER;_30_GLY;_31_ALA;_146_ASP;_150_ARG;_151_ASN
0.014  31.856  27.494  35.718 _110_TYR;_114_HSD;_117_ASN;_118_ILE;_119_GLY;_122_TYR;_126_TRP;_157_PRO;_297_HSD
0.013  40.026  50.478  52.455 _134_MET;_138_GLU;_142_LEU;_143_VAL;_144_HSD;_201_THR;_202_HSD;_203_GLN;_204_SER;_205_ASP;_270_PHE
0.013  54.743  32.202  43.234 _50_PRO;_51_VAL;_52_ALA;_87_LEU;_98_ILE;_99_MET;_100_GLN;_101_LEU
0.012  47.208  45.187  43.506 _144_HSD;_146_ASP;_151_ASN;_162_ILE;_163_THR;_164_ASP;_165_PHE;_166_GLY;_167_LEU
0.011  44.759  50.588  47.068 _142_LEU;_143_VAL;_144_HSD;_145_ARG;_146_ASP;_165_PHE;_166_GLY;_168_ALA;_169_LYS;_200_TYR;_205_ASP
0.011  58.801  31.533  41.106 _39_LEU;_40_TRP;_49_ILE;_50_PRO;_51_VAL;_52_ALA;_87_LEU;_98_ILE;_99_MET
0.010  53.299  34.527  47.140 _84_CYS;_85_ARG;_86_LEU;_87_LEU;_98_ILE;_99_MET;_100_GLN
0.010  24.615  53.492  37.652 _224_TYR;_239_GLY;_240_GLU;_241_ARG;_242_LEU;_243_PRO;_253_TYR;_257_ARG;_260_TRP
0.010  25.783  54.817  47.152 _241_ARG;_257_ARG;_258_LYS;_259_CYS;_260_TRP;_261_MET;_262_ILE;_263_ASP;_266_SER;_267_ARG
>136
0.905  49.217  38.962  37.931 _35_VAL;_52_ALA;_54_LYS;_99_MET;_100_GLN;_153_LEU;_163_THR;_164_ASP
0.380  51.723  41.675  42.086 _54_LYS;_86_LEU;_97_LEU;_99_MET;_163_THR;_164_ASP;_167_LEU
0.102  48.269  41.465  34.937 _28_GLY;_29_SER;_35_VAL;_54_LYS;_150_ARG;_151_ASN;_153_LEU;_164_ASP
0.080  22.591  55.481  44.631 _241_ARG;_257_ARG;_258_LYS;_260_TRP;_261_MET
0.078  60.428  33.387  44.663 _14_ARG;_16_LEU;_40_TRP;_51_VAL;_87_LEU;_88_GLY;_98_ILE
0.051  48.465  35.944  34.538 _27_LEU;_35_VAL;_52_ALA;_101_LEU;_102_MET;_103_PRO;_105_GLY;_106_CYS;_153_LEU
0.050  49.095  45.241  36.425 _29_SER;_30_GLY;_31_ALA;_32_PHE;_33_GLY;_35_VAL;_54_LYS;_146_ASP;_151_ASN;_164_ASP;_167_LEU
0.044  50.709  43.892  45.323 _75_MET;_84_CYS;_86_LEU;_163_THR;_164_ASP;_165_PHE;_166_GLY;_167_LEU
0.037  55.346  36.818  44.170 _52_ALA;_85_ARG;_86_LEU;_87_LEU;_88_GLY;_97_LEU;_98_ILE;_99_MET;_100_GLN
0.025  54.197  40.585  45.433 _72_ALA;_75_MET;_76_ALA;_84_CYS;_85_ARG;_86_LEU;_87_LEU;_88_GLY;_97_LEU;_98_ILE;_99_MET
0.019  39.473  20.245  38.664 _158_GLN;_303_ASP;_304_SER;_306_PHE;_307_TYR;_308_ARG;_311_MET
0.015  18.769  51.956  40.321 _250_ILE;_253_TYR;_254_MET;_257_ARG
0.014  34.186  24.749  37.743 _110_TYR;_122_TYR;_157_PRO;_158_GLN;_297_HSD;_298_LEU;_299_PRO;_307_TYR
0.014  45.252  47.912  34.050 _29_SER;_30_GLY;_31_ALA;_146_ASP;_150_ARG;_151_ASN
0.014  31.862  27.488  35.723 _110_TYR;_114_HSD;_117_ASN;_118_ILE;_119_GLY;_122_TYR;_126_TRP;_157_PRO;_297_HSD
0.013  54.750  32.194  43.226 _50_PRO;_51_VAL;_52_ALA;_87_LEU;_98_ILE;_99_MET;_100_GLN;_101_LEU
0.013  40.057  50.498  52.469 _134_MET;_138_GLU;_142_LEU;_143_VAL;_144_HSD;_201_THR;_202_HSD;_203_GLN;_204_SER;_205_ASP;_270_PHE
0.012  46.938  46.513  44.509 _75_MET;_144_HSD;_145_ARG;_146_ASP;_151_ASN;_162_ILE;_163_THR;_164_ASP;_165_PHE;_166_GLY;_167_LEU;_168_ALA
0.011  44.759  50.586  47.063 _142_LEU;_143_VAL;_144_HSD;_145_ARG;_146_ASP;_165_PHE;_166_GLY;_168_ALA;_169_LYS;_200_TYR;_205_ASP
0.011  58.798  31.531  41.108 _39_LEU;_40_TRP;_49_ILE;_50_PRO;_51_VAL;_52_ALA;_87_LEU;_98_ILE;_99_MET
0.010  53.323  34.503  47.156 _84_CYS;_85_ARG;_86_LEU;_87_LEU;_98_ILE;_99_MET;_100_GLN
0.010  24.620  53.495  37.659 _224_TYR;_239_GLY;_240_GLU;_241_ARG;_242_LEU;_243_PRO;_253_TYR;_257_ARG;_260_TRP
0.010  25.788  54.810  47.162 _241_ARG;_257_ARG;_258_LYS;_259_CYS;_260_TRP;_261_MET;_262_ILE;_263_ASP;_266_SER;_267_ARG
>137
0.905  49.219  38.965  37.929 _35_VAL;_52_ALA;_54_LYS;_99_MET;_100_GLN;_153_LEU;_163_THR;_164_ASP
0.378  51.719  41.692  42.060 _54_LYS;_86_LEU;_97_LEU;_99_MET;_163_THR;_164_ASP;_167_LEU
0.102  48.275  41.469  34.941 _28_GLY;_29_SER;_35_VAL;_54_LYS;_150_ARG;_151_ASN;_153_LEU;_164_ASP
0.080  22.591  55.482  44.630 _241_ARG;_257_ARG;_258_LYS;_260_TRP;_261_MET
0.078  60.429  33.383  44.664 _14_ARG;_16_LEU;_40_TRP;_51_VAL;_87_LEU;_88_GLY;_98_ILE
0.051  49.102  45.243  36.422 _29_SER;_30_GLY;_31_ALA;_32_PHE;_33_GLY;_35_VAL;_54_LYS;_146_ASP;_151_ASN;_164_ASP;_167_LEU
0.051  48.465  35.944  34.537 _27_LEU;_35_VAL;_52_ALA;_101_LEU;_102_MET;_103_PRO;_105_GLY;_106_CYS;_153_LEU
0.043  50.715  43.881  45.328 _75_MET;_84_CYS;_86_LEU;_163_THR;_164_ASP;_165_PHE;_166_GLY;_167_LEU
0.038  55.340  36.822  44.176 _52_ALA;_85_ARG;_86_LEU;_87_LEU;_88_GLY;_97_LEU;_98_ILE;_99_MET;_100_GLN
0.025  54.218  40.568  45.437 _72_ALA;_75_MET;_76_ALA;_84_CYS;_85_ARG;_86_LEU;_87_LEU;_88_GLY;_97_LEU;_98_ILE;_99_MET
0.019  39.466  20.241  38.656 _158_GLN;_303_ASP;_304_SER;_306_PHE;_307_TYR;_308_ARG;_311_MET
0.015  18.769  51.956  40.320 _250_ILE;_253_TYR;_254_MET;_257_ARG
0.014  34.188  24.749  37.742 _110_TYR;_122_TYR;_157_PRO;_158_GLN;_297_HSD;_299_PRO;_307_TYR
0.014  45.255  47.907  34.045 _29_SER;_30_GLY;_31_ALA;_146_ASP;_150_ARG;_151_ASN
0.014  31.846  27.480  35.721 _110_TYR;_114_HSD;_117_ASN;_118_ILE;_119_GLY;_122_TYR;_126_TRP;_157_PRO;_297_HSD
0.013  54.741  32.200  43.218 _50_PRO;_51_VAL;_52_ALA;_87_LEU;_98_ILE;_99_MET;_100_GLN;_101_LEU
0.013  40.037  50.492  52.464 _134_MET;_138_GLU;_142_LEU;_143_VAL;_144_HSD;_201_THR;_202_HSD;_203_GLN;_204_SER;_205_ASP;_270_PHE
0.012  46.925  46.515  44.517 _144_HSD;_145_ARG;_146_ASP;_151_ASN;_162_ILE;_163_THR;_164_ASP;_165_PHE;_166_GLY;_167_LEU;_168_ALA
0.011  58.792  31.533  41.107 _39_LEU;_40_TRP;_49_ILE;_50_PRO;_51_VAL;_52_ALA;_87_LEU;_98_ILE;_99_MET
0.011  44.756  50.555  47.081 _142_LEU;_143_VAL;_144_HSD;_145_ARG;_146_ASP;_165_PHE;_166_GLY;_168_ALA;_169_LYS;_200_TYR;_205_ASP
0.010  53.323  34.510  47.145 _84_CYS;_85_ARG;_86_LEU;_87_LEU;_98_ILE;_99_MET;_100_GLN
0.010  24.618  53.495  37.658 _224_TYR;_239_GLY;_240_GLU;_241_ARG;_242_LEU;_243_PRO;_253_TYR;_257_ARG;_260_TRP
0.010  25.787  54.815  47.162 _241_ARG;_257_ARG;_258_LYS;_259_CYS;_260_TRP;_261_MET;_262_ILE;_263_ASP;_266_SER;_267_ARG
0.010  50.821  37.360  41.498 _52_ALA;_84_CYS;_85_ARG;_99_MET;_100_GLN;_101_LEU;_102_MET;_153_LEU;_163_THR
>138
0.904  49.222  38.962  37.937 _35_VAL;_52_ALA;_54_LYS;_99_MET;_100_GLN;_153_LEU;_163_THR;_164_ASP
0.377  51.720  41.693  42.064 _54_LYS;_86_LEU;_97_LEU;_99_MET;_163_THR;_164_ASP;_167_LEU
0.102  48.274  41.465  34.940 _28_GLY;_29_SER;_35_VAL;_54_LYS;_150_ARG;_151_ASN;_153_LEU;_164_ASP
0.080  22.592  55.484  44.628 _241_ARG;_257_ARG;_258_LYS;_260_TRP;_261_MET
0.078  60.426  33.380  44.662 _14_ARG;_16_LEU;_40_TRP;_51_VAL;_87_LEU;_88_GLY;_98_ILE
0.051  48.466  35.944  34.536 _27_LEU;_35_VAL;_52_ALA;_101_LEU;_102_MET;_103_PRO;_105_GLY;_106_CYS;_153_LEU
0.050  49.097  45.239  36.425 _29_SER;_30_GLY;_31_ALA;_32_PHE;_33_GLY;_35_VAL;_54_LYS;_146_ASP;_151_ASN;_164_ASP;_167_LEU
0.044  50.715  43.885  45.327 _75_MET;_84_CYS;_86_LEU;_163_THR;_164_ASP;_165_PHE;_166_GLY;_167_LEU
0.037  55.333  36.837  44.170 _52_ALA;_85_ARG;_86_LEU;_87_LEU;_88_GLY;_97_LEU;_98_ILE;_99_MET;_100_GLN
0.025  54.220  40.569  45.436 _72_ALA;_75_MET;_76_ALA;_84_CYS;_85_ARG;_86_LEU;_87_LEU;_88_GLY;_97_LEU;_98_ILE;_99_MET
0.019  39.464  20.241  38.657 _158_GLN;_303_ASP;_304_SER;_306_PHE;_307_TYR;_308_ARG;_311_MET
0.015  18.772  51.955  40.317 _250_ILE;_253_TYR;_254_MET;_257_ARG
0.014  34.177  24.753  37.745 _110_TYR;_122_TYR;_157_PRO;_158_GLN;_297_HSD;_298_LEU;_299_PRO;_307_TYR
0.014  45.254  47.912  34.051 _29_SER;_30_GLY;_31_ALA;_146_ASP;_150_ARG;_151_ASN
0.014  31.855  27.480  35.732 _110_TYR;_114_HSD;_117_ASN;_118_ILE;_119_GLY;_122_TYR;_126_TRP;_157_PRO;_297_HSD
0.013  54.750  32.196  43.222 _50_PRO;_51_VAL;_52_ALA;_87_LEU;_98_ILE;_99_MET;_100_GLN;_101_LEU
0.012  40.065  50.507  52.477 _134_MET;_138_GLU;_142_LEU;_143_VAL;_144_HSD;_201_THR;_202_HSD;_203_GLN;_204_SER;_205_ASP;_270_PHE
0.012  46.923  46.514  44.523 _75_MET;_144_HSD;_145_ARG;_146_ASP;_151_ASN;_162_ILE;_163_THR;_164_ASP;_165_PHE;_166_GLY;_167_LEU;_168_ALA
0.011  44.721  50.520  47.060 _142_LEU;_143_VAL;_144_HSD;_145_ARG;_146_ASP;_165_PHE;_166_GLY;_168_ALA;_169_LYS;_200_TYR;_205_ASP
0.011  58.779  31.518  41.104 _39_LEU;_40_TRP;_49_ILE;_50_PRO;_51_VAL;_52_ALA;_87_LEU;_98_ILE;_99_MET
0.010  53.321  34.506  47.147 _84_CYS;_85_ARG;_86_LEU;_87_LEU;_98_ILE;_99_MET;_100_GLN
0.010  24.618  53.499  37.660 _224_TYR;_239_GLY;_240_GLU;_241_ARG;_242_LEU;_243_PRO;_253_TYR;_257_ARG;_260_TRP
0.010  25.799  54.813  47.174 _241_ARG;_257_ARG;_258_LYS;_259_CYS;_260_TRP;_261_MET;_262_ILE;_263_ASP;_266_SER;_267_ARG
0.010  50.817  37.357  41.490 _52_ALA;_84_CYS;_85_ARG;_99_MET;_100_GLN;_101_LEU;_102_MET;_153_LEU;_163_THR
>139
0.906  49.215  38.961  37.925 _35_VAL;_52_ALA;_54_LYS;_99_MET;_100_GLN;_153_LEU;_163_THR;_164_ASP
0.379  51.723  41.689  42.065 _54_LYS;_86_LEU;_97_LEU;_99_MET;_163_THR;_164_ASP;_167_LEU
0.101  48.275  41.458  34.938 _28_GLY;_29_SER;_35_VAL;_54_LYS;_150_ARG;_151_ASN;_153_LEU;_164_ASP
0.080  22.588  55.478  44.631 _241_ARG;_257_ARG;_258_LYS;_260_TRP;_261_MET
0.080  60.431  33.390  44.668 _14_ARG;_16_LEU;_40_TRP;_51_VAL;_87_LEU;_88_GLY;_98_ILE
0.051  49.101  45.241  36.419 _29_SER;_30_GLY;_31_ALA;_32_PHE;_33_GLY;_35_VAL;_54_LYS;_146_ASP;_151_ASN;_164_ASP;_167_LEU
0.051  48.463  35.944  34.533 _27_LEU;_35_VAL;_52_ALA;_101_LEU;_102_MET;_103_PRO;_105_GLY;_106_CYS;_153_LEU
0.043  50.712  43.881  45.327 _75_MET;_84_CYS;_86_LEU;_163_THR;_164_ASP;_165_PHE;_166_GLY;_167_LEU
0.038  55.329  36.839  44.175 _52_ALA;_85_ARG;_86_LEU;_87_LEU;_88_GLY;_97_LEU;_98_ILE;_99_MET;_100_GLN
0.025  54.230  40.551  45.438 _72_ALA;_75_MET;_76_ALA;_84_CYS;_85_ARG;_86_LEU;_87_LEU;_88_GLY;_97_LEU;_98_ILE;_99_MET
0.019  39.467  20.241  38.655 _158_GLN;_303_ASP;_304_SER;_306_PHE;_307_TYR;_308_ARG;_311_MET
0.015  18.771  51.955  40.318 _250_ILE;_253_TYR;_254_MET;_257_ARG
0.014  34.175  24.749  37.749 _110_TYR;_122_TYR;_157_PRO;_158_GLN;_297_HSD;_298_LEU;_299_PRO;_307_TYR
0.014  45.264  47.903  34.057 _29_SER;_30_GLY;_31_ALA;_146_ASP;_150_ARG;_151_ASN
0.014  31.847  27.481  35.719 _110_TYR;_114_HSD;_117_ASN;_118_ILE;_119_GLY;_122_TYR;_126_TRP;_157_PRO;_297_HSD
0.013  46.860  46.517  44.580 _143_VAL;_144_HSD;_145_ARG;_146_ASP;_151_ASN;_162_ILE;_163_THR;_164_ASP;_165_PHE;_166_GLY;_167_LEU;_168_ALA
0.013  54.762  32.193  43.217 _50_PRO;_51_VAL;_52_ALA;_87_LEU;_98_ILE;_99_MET;_100_GLN;_101_LEU
0.012  40.063  50.508  52.469 _134_MET;_138_GLU;_142_LEU;_143_VAL;_144_HSD;_201_THR;_202_HSD;_203_GLN;_204_SER;_205_ASP;_270_PHE
0.011  44.726  50.512  47.055 _142_LEU;_143_VAL;_144_HSD;_145_ARG;_146_ASP;_165_PHE;_166_GLY;_168_ALA;_169_LYS;_200_TYR;_205_ASP
0.011  58.797  31.520  41.110 _39_LEU;_40_TRP;_49_ILE;_50_PRO;_51_VAL;_52_ALA;_87_LEU;_98_ILE;_99_MET
0.010  53.335  34.462  47.155 _84_CYS;_85_ARG;_86_LEU;_87_LEU;_98_ILE;_99_MET;_100_GLN
0.010  24.618  53.494  37.656 _224_TYR;_239_GLY;_240_GLU;_241_ARG;_242_LEU;_243_PRO;_253_TYR;_257_ARG;_260_TRP
0.010  25.816  54.801  47.203 _241_ARG;_257_ARG;_258_LYS;_259_CYS;_260_TRP;_261_MET;_262_ILE;_263_ASP;_266_SER;_267_ARG
>140
0.905  49.215  38.960  37.926 _35_VAL;_52_ALA;_54_LYS;_99_MET;_100_GLN;_153_LEU;_163_THR;_164_ASP
0.377  51.723  41.695  42.058 _54_LYS;_86_LEU;_97_LEU;_99_MET;_163_THR;_164_ASP;_167_LEU
0.101  48.278  41.455  34.939 _28_GLY;_29_SER;_35_VAL;_54_LYS;_150_ARG;_151_ASN;_153_LEU;_164_ASP
0.081  22.598  55.491  44.634 _241_ARG;_257_ARG;_258_LYS;_260_TRP;_261_MET
0.079  60.432  33.388  44.665 _14_ARG;_16_LEU;_40_TRP;_51_VAL;_87_LEU;_88_GLY;_98_ILE
0.052  49.103  45.244  36.415 _29_SER;_30_GLY;_31_ALA;_32_PHE;_33_GLY;_35_VAL;_54_LYS;_146_ASP;_151_ASN;_164_ASP;_167_LEU
0.052  48.473  35.938  34.527 _27_LEU;_35_VAL;_52_ALA;_101_LEU;_102_MET;_103_PRO;_105_GLY;_106_CYS;_153_LEU
0.043  50.705  43.888  45.326 _75_MET;_84_CYS;_86_LEU;_163_THR;_164_ASP;_165_PHE;_166_GLY;_167_LEU
0.037  55.337  36.832  44.168 _52_ALA;_85_ARG;_86_LEU;_87_LEU;_88_GLY;_97_LEU;_98_ILE;_99_MET;_100_GLN
0.024  54.237  40.551  45.435 _72_ALA;_75_MET;_76_ALA;_85_ARG;_86_LEU;_87_LEU;_88_GLY;_97_LEU;_98_ILE;_99_MET
0.019  39.462  20.245  38.658 _158_GLN;_303_ASP;_304_SER;_306_PHE;_307_TYR;_308_ARG;_311_MET
0.015  18.773  51.954  40.318 _250_ILE;_253_TYR;_254_MET;_257_ARG
0.015  45.283  47.915  34.064 _29_SER;_30_GLY;_31_ALA;_146_ASP;_150_ARG;_151_ASN
0.014  34.170  24.753  37.751 _110_TYR;_122_TYR;_157_PRO;_158_GLN;_297_HSD;_298_LEU;_299_PRO;_307_TYR
0.014  31.854  27.485  35.731 _110_TYR;_114_HSD;_117_ASN;_118_ILE;_119_GLY;_122_TYR;_126_TRP;_157_PRO;_297_HSD
0.013  54.769  32.183  43.210 _50_PRO;_51_VAL;_52_ALA;_87_LEU;_98_ILE;_99_MET;_100_GLN;_101_LEU
0.013  46.870  46.512  44.560 _143_VAL;_144_HSD;_145_ARG;_146_ASP;_151_ASN;_162_ILE;_163_THR;_164_ASP;_165_PHE;_166_GLY;_167_LEU;_168_ALA
0.012  38.647  50.770  52.383 _138_GLU;_142_LEU;_143_VAL;_201_THR;_202_HSD;_203_GLN;_204_SER;_205_ASP;_206_VAL;_270_PHE
0.011  44.676  50.525  47.004 _142_LEU;_143_VAL;_144_HSD;_145_ARG;_146_ASP;_165_PHE;_166_GLY;_168_ALA;_169_LYS;_200_TYR;_205_ASP
0.011  58.803  31.518  41.110 _39_LEU;_40_TRP;_49_ILE;_50_PRO;_51_VAL;_52_ALA;_87_LEU;_98_ILE;_99_MET
0.010  53.342  34.460  47.156 _84_CYS;_85_ARG;_86_LEU;_87_LEU;_98_ILE;_99_MET;_100_GLN
0.010  24.613  53.490  37.669 _224_TYR;_239_GLY;_240_GLU;_241_ARG;_242_LEU;_243_PRO;_253_TYR;_257_ARG;_260_TRP
0.010  25.821  54.800  47.206 _241_ARG;_257_ARG;_258_LYS;_259_CYS;_260_TRP;_261_MET;_262_ILE;_263_ASP;_266_SER;_267_ARG
>141
0.905  49.216  38.960  37.925 _35_VAL;_52_ALA;_54_LYS;_99_MET;_100_GLN;_153_LEU;_163_THR;_164_ASP
0.375  51.728  41.693  42.061 _54_LYS;_86_LEU;_97_LEU;_99_MET;_163_THR;_164_ASP;_167_LEU
0.101  48.274  41.454  34.937 _28_GLY;_29_SER;_35_VAL;_54_LYS;_150_ARG;_151_ASN;_153_LEU;_164_ASP
0.081  22.597  55.491  44.633 _241_ARG;_257_ARG;_258_LYS;_260_TRP;_261_MET
0.079  60.431  33.388  44.665 _14_ARG;_16_LEU;_40_TRP;_51_VAL;_87_LEU;_88_GLY;_98_ILE
0.052  48.473  35.937  34.526 _27_LEU;_35_VAL;_52_ALA;_101_LEU;_102_MET;_103_PRO;_105_GLY;_106_CYS;_153_LEU
0.052  49.101  45.245  36.417 _29_SER;_30_GLY;_31_ALA;_32_PHE;_33_GLY;_35_VAL;_54_LYS;_146_ASP;_151_ASN;_164_ASP;_167_LEU
0.043  50.704  43.886  45.326 _75_MET;_84_CYS;_86_LEU;_163_THR;_164_ASP;_165_PHE;_166_GLY;_167_LEU
0.037  55.336  36.828  44.172 _52_ALA;_85_ARG;_86_LEU;_87_LEU;_88_GLY;_97_LEU;_98_ILE;_99_MET;_100_GLN
0.024  54.247  40.536  45.437 _72_ALA;_75_MET;_76_ALA;_85_ARG;_86_LEU;_87_LEU;_88_GLY;_97_LEU;_98_ILE;_99_MET
0.019  39.464  20.245  38.657 _158_GLN;_303_ASP;_304_SER;_306_PHE;_307_TYR;_308_ARG;_311_MET
0.015  18.775  51.954  40.315 _250_ILE;_253_TYR;_254_MET;_257_ARG
0.015  45.285  47.911  34.062 _29_SER;_30_GLY;_31_ALA;_146_ASP;_150_ARG;_151_ASN
0.014  34.170  24.756  37.748 _110_TYR;_122_TYR;_157_PRO;_158_GLN;_297_HSD;_298_LEU;_299_PRO;_307_TYR
0.014  31.854  27.485  35.732 _110_TYR;_114_HSD;_117_ASN;_118_ILE;_119_GLY;_122_TYR;_126_TRP;_157_PRO;_297_HSD
0.013  54.768  32.188  43.216 _50_PRO;_51_VAL;_52_ALA;_87_LEU;_98_ILE;_99_MET;_100_GLN;_101_LEU
0.013  46.873  46.509  44.556 _143_VAL;_144_HSD;_145_ARG;_146_ASP;_151_ASN;_162_ILE;_163_THR;_164_ASP;_165_PHE;_166_GLY;_167_LEU;_168_ALA
0.012  38.643  50.771  52.378 _138_GLU;_142_LEU;_143_VAL;_201_THR;_202_HSD;_203_GLN;_204_SER;_205_ASP;_206_VAL;_270_PHE
0.011  44.677  50.520  47.007 _142_LEU;_143_VAL;_144_HSD;_145_ARG;_146_ASP;_165_PHE;_166_GLY;_168_ALA;_169_LYS;_200_TYR;_205_ASP
0.011  58.811  31.520  41.113 _39_LEU;_40_TRP;_49_ILE;_50_PRO;_51_VAL;_52_ALA;_87_LEU;_98_ILE;_99_MET
0.010  53.341  34.459  47.150 _84_CYS;_85_ARG;_86_LEU;_87_LEU;_98_ILE;_99_MET;_100_GLN
0.010  24.614  53.496  37.669 _224_TYR;_239_GLY;_240_GLU;_241_ARG;_242_LEU;_243_PRO;_253_TYR;_257_ARG;_260_TRP
0.010  25.814  54.799  47.202 _241_ARG;_257_ARG;_258_LYS;_259_CYS;_260_TRP;_261_MET;_262_ILE;_263_ASP;_266_SER;_267_ARG
>142
0.905  49.205  38.959  37.931 _35_VAL;_52_ALA;_54_LYS;_99_MET;_100_GLN;_153_LEU;_163_THR;_164_ASP
0.380  51.714  41.695  42.062 _54_LYS;_86_LEU;_97_LEU;_99_MET;_163_THR;_164_ASP;_167_LEU
0.087  48.320  42.848  37.452 _35_VAL;_54_LYS;_150_ARG;_151_ASN;_163_THR;_164_ASP;_167_LEU
0.082  22.603  55.489  44.644 _241_ARG;_257_ARG;_258_LYS;_260_TRP;_261_MET
0.076  60.425  33.390  44.669 _14_ARG;_16_LEU;_40_TRP;_51_VAL;_87_LEU;_88_GLY;_98_ILE
0.052  48.446  35.941  34.510 _27_LEU;_35_VAL;_52_ALA;_101_LEU;_102_MET;_103_PRO;_105_GLY;_106_CYS;_153_LEU
0.043  50.718  43.890  45.314 _75_MET;_84_CYS;_86_LEU;_163_THR;_164_ASP;_165_PHE;_166_GLY;_167_LEU
0.038  55.280  36.894  44.153 _52_ALA;_85_ARG;_86_LEU;_87_LEU;_88_GLY;_97_LEU;_98_ILE;_99_MET;_100_GLN
0.025  54.191  40.585  45.456 _72_ALA;_75_MET;_76_ALA;_84_CYS;_85_ARG;_86_LEU;_87_LEU;_88_GLY;_97_LEU;_98_ILE;_99_MET
0.018  39.453  20.255  38.655 _158_GLN;_303_ASP;_304_SER;_306_PHE;_307_TYR;_308_ARG;_311_MET
0.015  48.612  46.341  39.864 _32_PHE;_54_LYS;_146_ASP;_151_ASN;_163_THR;_164_ASP;_165_PHE;_167_LEU
0.015  18.789  51.953  40.308 _250_ILE;_253_TYR;_254_MET;_257_ARG
0.014  34.182  24.737  37.757 _110_TYR;_122_TYR;_157_PRO;_158_GLN;_297_HSD;_298_LEU;_299_PRO;_307_TYR
0.014  45.235  48.006  34.033 _29_SER;_30_GLY;_31_ALA;_146_ASP;_150_ARG;_151_ASN
0.013  31.874  27.486  35.697 _110_TYR;_114_HSD;_117_ASN;_118_ILE;_119_GLY;_122_TYR;_126_TRP;_157_PRO;_297_HSD
0.013  54.754  32.187  43.201 _50_PRO;_51_VAL;_52_ALA;_87_LEU;_98_ILE;_99_MET;_100_GLN;_101_LEU
0.013  46.825  46.498  44.542 _143_VAL;_144_HSD;_145_ARG;_146_ASP;_151_ASN;_162_ILE;_163_THR;_164_ASP;_165_PHE;_166_GLY;_167_LEU;_168_ALA
0.012  40.091  50.513  52.447 _134_MET;_138_GLU;_142_LEU;_143_VAL;_144_HSD;_201_THR;_202_HSD;_203_GLN;_204_SER;_205_ASP;_270_PHE
0.011  44.657  50.466  46.965 _142_LEU;_143_VAL;_144_HSD;_145_ARG;_146_ASP;_165_PHE;_166_GLY;_168_ALA;_169_LYS;_200_TYR;_205_ASP
0.011  58.837  31.518  41.115 _39_LEU;_40_TRP;_49_ILE;_50_PRO;_51_VAL;_52_ALA;_87_LEU;_98_ILE;_99_MET
0.010  24.619  53.492  37.645 _224_TYR;_239_GLY;_240_GLU;_241_ARG;_242_LEU;_243_PRO;_253_TYR;_257_ARG;_260_TRP
0.010  53.360  34.433  47.147 _84_CYS;_85_ARG;_86_LEU;_87_LEU;_98_ILE;_99_MET;_100_GLN
0.010  46.393  40.404  34.820 _35_VAL;_105_GLY;_106_CYS;_150_ARG;_151_ASN;_153_LEU;_163_THR;_164_ASP
0.010  25.836  54.775  47.230 _257_ARG;_258_LYS;_259_CYS;_260_TRP;_261_MET;_262_ILE;_263_ASP;_266_SER;_267_ARG
>143
0.904  49.212  38.960  37.936 _35_VAL;_52_ALA;_54_LYS;_99_MET;_100_GLN;_153_LEU;_163_THR;_164_ASP
0.380  51.703  41.711  42.038 _54_LYS;_86_LEU;_97_LEU;_99_MET;_163_THR;_164_ASP;_167_LEU
0.104  48.297  41.512  34.959 _28_GLY;_29_SER;_35_VAL;_54_LYS;_150_ARG;_151_ASN;_153_LEU;_164_ASP
0.082  22.604  55.492  44.641 _241_ARG;_257_ARG;_258_LYS;_260_TRP;_261_MET
0.077  60.423  33.390  44.672 _14_ARG;_16_LEU;_40_TRP;_51_VAL;_87_LEU;_88_GLY;_98_ILE
0.053  48.452  35.936  34.506 _27_LEU;_35_VAL;_52_ALA;_101_LEU;_102_MET;_103_PRO;_105_GLY;_106_CYS;_153_LEU
0.051  49.089  45.232  36.412 _29_SER;_30_GLY;_31_ALA;_32_PHE;_33_GLY;_35_VAL;_54_LYS;_146_ASP;_151_ASN;_164_ASP;_167_LEU
0.043  50.717  43.888  45.313 _75_MET;_84_CYS;_86_LEU;_163_THR;_164_ASP;_165_PHE;_166_GLY;_167_LEU
0.038  55.287  36.888  44.157 _52_ALA;_85_ARG;_86_LEU;_87_LEU;_88_GLY;_97_LEU;_98_ILE;_99_MET;_100_GLN
0.025  54.203  40.569  45.454 _72_ALA;_75_MET;_76_ALA;_84_CYS;_85_ARG;_86_LEU;_87_LEU;_88_GLY;_97_LEU;_98_ILE;_99_MET
0.018  39.453  20.256  38.655 _158_GLN;_303_ASP;_304_SER;_306_PHE;_307_TYR;_308_ARG;_311_MET
0.015  18.789  51.954  40.308 _250_ILE;_253_TYR;_254_MET;_257_ARG
0.014  34.193  24.768  37.738 _110_TYR;_122_TYR;_157_PRO;_158_GLN;_297_HSD;_299_PRO;_307_TYR
0.014  45.237  48.006  34.031 _29_SER;_30_GLY;_31_ALA;_146_ASP;_150_ARG;_151_ASN
0.014  31.875  27.487  35.703 _110_TYR;_114_HSD;_117_ASN;_118_ILE;_119_GLY;_122_TYR;_126_TRP;_157_PRO;_297_HSD
0.013  46.806  46.488  44.533 _143_VAL;_144_HSD;_145_ARG;_146_ASP;_151_ASN;_162_ILE;_163_THR;_164_ASP;_165_PHE;_166_GLY;_167_LEU;_168_ALA
0.013  54.724  32.181  43.201 _50_PRO;_51_VAL;_52_ALA;_87_LEU;_98_ILE;_99_MET;_100_GLN;_101_LEU
0.012  40.090  50.509  52.453 _134_MET;_138_GLU;_142_LEU;_143_VAL;_144_HSD;_201_THR;_202_HSD;_203_GLN;_204_SER;_205_ASP;_270_PHE
0.011  58.830  31.520  41.111 _39_LEU;_40_TRP;_49_ILE;_50_PRO;_51_VAL;_52_ALA;_87_LEU;_98_ILE;_99_MET
0.011  44.655  50.495  46.982 _142_LEU;_143_VAL;_144_HSD;_145_ARG;_146_ASP;_165_PHE;_166_GLY;_168_ALA;_169_LYS;_200_TYR;_205_ASP
0.010  24.621  53.489  37.653 _224_TYR;_239_GLY;_240_GLU;_241_ARG;_242_LEU;_243_PRO;_253_TYR;_257_ARG;_260_TRP
0.010  53.359  34.435  47.146 _84_CYS;_85_ARG;_86_LEU;_87_LEU;_98_ILE;_99_MET;_100_GLN
>144
0.906  49.200  38.947  37.905 _35_VAL;_52_ALA;_54_LYS;_99_MET;_100_GLN;_153_LEU;_163_THR;_164_ASP
0.381  51.704  41.709  42.035 _54_LYS;_86_LEU;_97_LEU;_99_MET;_163_THR;_164_ASP;_167_LEU
0.104  48.306  41.505  34.959 _28_GLY;_29_SER;_35_VAL;_54_LYS;_150_ARG;_151_ASN;_153_LEU;_164_ASP
0.083  22.603  55.487  44.650 _241_ARG;_257_ARG;_258_LYS;_260_TRP;_261_MET
0.077  60.422  33.391  44.670 _14_ARG;_16_LEU;_40_TRP;_51_VAL;_87_LEU;_88_GLY;_98_ILE
0.053  48.453  35.936  34.508 _27_LEU;_35_VAL;_52_ALA;_101_LEU;_102_MET;_103_PRO;_105_GLY;_106_CYS;_153_LEU
0.052  49.098  45.234  36.417 _29_SER;_30_GLY;_31_ALA;_32_PHE;_33_GLY;_35_VAL;_54_LYS;_146_ASP;_151_ASN;_164_ASP;_167_LEU
0.043  50.719  43.890  45.312 _75_MET;_84_CYS;_86_LEU;_163_THR;_164_ASP;_165_PHE;_166_GLY;_167_LEU
0.038  55.283  36.901  44.154 _52_ALA;_85_ARG;_86_LEU;_87_LEU;_88_GLY;_97_LEU;_98_ILE;_99_MET;_100_GLN
0.024  54.195  40.577  45.451 _72_ALA;_75_MET;_76_ALA;_84_CYS;_85_ARG;_86_LEU;_87_LEU;_88_GLY;_97_LEU;_98_ILE;_99_MET
0.018  39.456  20.258  38.654 _158_GLN;_303_ASP;_304_SER;_306_PHE;_307_TYR;_308_ARG;_311_MET
0.015  18.789  51.954  40.309 _250_ILE;_253_TYR;_254_MET;_257_ARG
0.015  34.192  24.760  37.738 _110_TYR;_122_TYR;_157_PRO;_158_GLN;_297_HSD;_299_PRO;_307_TYR
0.014  45.210  48.017  34.034 _29_SER;_30_GLY;_31_ALA;_146_ASP;_150_ARG;_151_ASN
0.014  46.780  46.482  44.531 _143_VAL;_144_HSD;_145_ARG;_146_ASP;_151_ASN;_162_ILE;_163_THR;_164_ASP;_165_PHE;_166_GLY;_167_LEU;_168_ALA
0.014  31.875  27.485  35.705 _110_TYR;_114_HSD;_117_ASN;_118_ILE;_119_GLY;_122_TYR;_126_TRP;_157_PRO;_297_HSD
0.013  54.724  32.183  43.202 _50_PRO;_51_VAL;_52_ALA;_87_LEU;_98_ILE;_99_MET;_100_GLN;_101_LEU
0.012  40.099  50.511  52.464 _134_MET;_138_GLU;_142_LEU;_143_VAL;_144_HSD;_201_THR;_202_HSD;_203_GLN;_204_SER;_205_ASP;_270_PHE
0.012  58.830  31.523  41.104 _39_LEU;_40_TRP;_49_ILE;_50_PRO;_51_VAL;_52_ALA;_87_LEU;_98_ILE;_99_MET
0.011  44.655  50.453  46.979 _142_LEU;_143_VAL;_144_HSD;_145_ARG;_146_ASP;_165_PHE;_166_GLY;_168_ALA;_169_LYS;_200_TYR;_205_ASP
0.010  24.629  53.494  37.646 _224_TYR;_239_GLY;_240_GLU;_241_ARG;_242_LEU;_243_PRO;_253_TYR;_257_ARG;_260_TRP
0.010  53.360  34.437  47.143 _84_CYS;_85_ARG;_86_LEU;_87_LEU;_98_ILE;_99_MET;_100_GLN
>145
0.906  49.201  38.947  37.904 _35_VAL;_52_ALA;_54_LYS;_99_MET;_100_GLN;_153_LEU;_163_THR;_164_ASP
0.380  51.706  41.708  42.035 _54_LYS;_86_LEU;_97_LEU;_99_MET;_163_THR;_164_ASP;_167_LEU
0.088  48.345  42.837  37.462 _35_VAL;_54_LYS;_150_ARG;_151_ASN;_163_THR;_164_ASP;_167_LEU
0.082  22.598  55.482  44.645 _241_ARG;_257_ARG;_258_LYS;_260_TRP;_261_MET
0.077  60.422  33.391  44.670 _14_ARG;_16_LEU;_40_TRP;_51_VAL;_87_LEU;_88_GLY;_98_ILE
0.054  48.459  35.937  34.506 _27_LEU;_35_VAL;_52_ALA;_101_LEU;_102_MET;_103_PRO;_105_GLY;_106_CYS;_153_LEU
0.043  50.709  43.890  45.308 _75_MET;_84_CYS;_86_LEU;_163_THR;_164_ASP;_165_PHE;_166_GLY;_167_LEU
0.038  55.279  36.899  44.157 _52_ALA;_85_ARG;_86_LEU;_87_LEU;_88_GLY;_97_LEU;_98_ILE;_99_MET;_100_GLN
0.025  54.196  40.571  45.462 _72_ALA;_75_MET;_76_ALA;_84_CYS;_85_ARG;_86_LEU;_87_LEU;_88_GLY;_97_LEU;_98_ILE;_99_MET
0.018  39.458  20.255  38.650 _158_GLN;_303_ASP;_304_SER;_306_PHE;_307_TYR;_308_ARG;_311_MET
0.015  18.812  51.965  40.279 _250_ILE;_253_TYR;_254_MET;_257_ARG
0.015  48.614  46.333  39.863 _32_PHE;_54_LYS;_146_ASP;_151_ASN;_163_THR;_164_ASP;_165_PHE;_167_LEU
0.015  34.194  24.765  37.738 _110_TYR;_122_TYR;_157_PRO;_158_GLN;_297_HSD;_299_PRO;_307_TYR
0.014  45.211  48.020  34.032 _29_SER;_30_GLY;_31_ALA;_146_ASP;_150_ARG;_151_ASN
0.014  46.783  46.472  44.529 _144_HSD;_145_ARG;_146_ASP;_151_ASN;_162_ILE;_163_THR;_164_ASP;_165_PHE;_166_GLY;_167_LEU;_168_ALA
0.013  31.874  27.486  35.704 _110_TYR;_114_HSD;_117_ASN;_118_ILE;_119_GLY;_122_TYR;_126_TRP;_157_PRO;_297_HSD
0.013  54.721  32.184  43.204 _50_PRO;_51_VAL;_52_ALA;_87_LEU;_98_ILE;_99_MET;_100_GLN;_101_LEU
0.012  40.100  50.508  52.463 _134_MET;_138_GLU;_142_LEU;_143_VAL;_144_HSD;_201_THR;_202_HSD;_203_GLN;_204_SER;_205_ASP;_270_PHE
0.011  44.657  50.460  46.987 _142_LEU;_143_VAL;_144_HSD;_145_ARG;_146_ASP;_165_PHE;_166_GLY;_168_ALA;_169_LYS;_200_TYR;_205_ASP
0.011  58.761  31.481  41.084 _39_LEU;_40_TRP;_49_ILE;_50_PRO;_51_VAL;_52_ALA;_87_LEU;_98_ILE;_99_MET
0.010  24.631  53.494  37.642 _224_TYR;_239_GLY;_240_GLU;_241_ARG;_242_LEU;_243_PRO;_253_TYR;_257_ARG;_260_TRP
0.010  53.360  34.441  47.143 _84_CYS;_85_ARG;_86_LEU;_87_LEU;_98_ILE;_99_MET;_100_GLN
0.010  46.396  40.372  34.825 _35_VAL;_105_GLY;_106_CYS;_150_ARG;_151_ASN;_153_LEU;_163_THR;_164_ASP
>146
0.906  49.194  38.967  37.901 _35_VAL;_52_ALA;_54_LYS;_99_MET;_100_GLN;_153_LEU;_163_THR;_164_ASP
0.379  51.705  41.714  42.041 _54_LYS;_86_LEU;_97_LEU;_99_MET;_163_THR;_164_ASP;_167_LEU
0.083  22.598  55.480  44.648 _241_ARG;_257_ARG;_258_LYS;_260_TRP;_261_MET
0.076  48.657  42.907  34.494 _28_GLY;_29_SER;_30_GLY;_33_GLY;_35_VAL;_54_LYS;_150_ARG;_151_ASN;_164_ASP
0.075  60.401  33.404  44.670 _14_ARG;_16_LEU;_40_TRP;_51_VAL;_87_LEU;_88_GLY;_98_ILE
0.054  48.457  35.937  34.504 _27_LEU;_35_VAL;_52_ALA;_101_LEU;_102_MET;_103_PRO;_105_GLY;_106_CYS;_153_LEU
0.043  50.716  43.893  45.301 _75_MET;_84_CYS;_86_LEU;_163_THR;_164_ASP;_165_PHE;_166_GLY;_167_LEU
0.037  55.287  36.892  44.158 _52_ALA;_85_ARG;_86_LEU;_87_LEU;_88_GLY;_97_LEU;_98_ILE;_99_MET;_100_GLN
0.024  54.200  40.572  45.459 _72_ALA;_75_MET;_76_ALA;_84_CYS;_85_ARG;_86_LEU;_87_LEU;_88_GLY;_97_LEU;_98_ILE;_99_MET
0.018  39.457  20.263  38.643 _158_GLN;_303_ASP;_304_SER;_306_PHE;_307_TYR;_308_ARG;_311_MET
0.017  49.612  43.126  38.459 _35_VAL;_54_LYS;_99_MET;_151_ASN;_163_THR;_164_ASP;_167_LEU
0.015  18.810  51.962  40.283 _250_ILE;_253_TYR;_254_MET;_257_ARG
0.015  34.199  24.759  37.740 _110_TYR;_122_TYR;_157_PRO;_158_GLN;_297_HSD;_299_PRO;_307_TYR
0.014  45.198  48.029  34.028 _29_SER;_30_GLY;_31_ALA;_146_ASP;_150_ARG;_151_ASN
0.014  46.795  46.478  44.530 _143_VAL;_144_HSD;_145_ARG;_146_ASP;_151_ASN;_162_ILE;_163_THR;_164_ASP;_165_PHE;_166_GLY;_167_LEU;_168_ALA
0.013  31.868  27.482  35.699 _110_TYR;_114_HSD;_117_ASN;_118_ILE;_119_GLY;_122_TYR;_126_TRP;_157_PRO;_297_HSD
0.013  54.719  32.182  43.203 _50_PRO;_51_VAL;_52_ALA;_87_LEU;_98_ILE;_99_MET;_100_GLN;_101_LEU
0.012  40.097  50.508  52.466 _134_MET;_138_GLU;_142_LEU;_143_VAL;_144_HSD;_201_THR;_202_HSD;_203_GLN;_204_SER;_205_ASP;_270_PHE
0.011  44.650  50.466  46.984 _142_LEU;_143_VAL;_144_HSD;_145_ARG;_146_ASP;_165_PHE;_166_GLY;_168_ALA;_169_LYS;_200_TYR;_205_ASP
0.011  58.763  31.480  41.082 _39_LEU;_40_TRP;_49_ILE;_50_PRO;_51_VAL;_52_ALA;_87_LEU;_98_ILE;_99_MET
0.010  24.631  53.497  37.632 _224_TYR;_239_GLY;_240_GLU;_241_ARG;_242_LEU;_243_PRO;_253_TYR;_257_ARG;_260_TRP
0.010  53.358  34.442  47.143 _84_CYS;_85_ARG;_86_LEU;_87_LEU;_98_ILE;_99_MET;_100_GLN
>147
0.906  49.195  38.959  37.910 _35_VAL;_52_ALA;_54_LYS;_99_MET;_100_GLN;_153_LEU;_163_THR;_164_ASP
0.379  51.704  41.706  42.035 _54_LYS;_86_LEU;_97_LEU;_99_MET;_163_THR;_164_ASP;_167_LEU
0.088  48.341  42.858  37.463 _35_VAL;_54_LYS;_150_ARG;_151_ASN;_163_THR;_164_ASP;_167_LEU
0.082  22.602  55.482  44.649 _241_ARG;_257_ARG;_258_LYS;_260_TRP;_261_MET
0.075  60.400  33.404  44.673 _14_ARG;_16_LEU;_40_TRP;_51_VAL;_87_LEU;_88_GLY;_98_ILE
0.053  48.456  35.935  34.503 _27_LEU;_35_VAL;_52_ALA;_101_LEU;_102_MET;_103_PRO;_105_GLY;_106_CYS;_153_LEU
0.041  50.712  43.879  45.304 _75_MET;_84_CYS;_86_LEU;_163_THR;_164_ASP;_165_PHE;_166_GLY;_167_LEU
0.038  55.286  36.892  44.159 _52_ALA;_85_ARG;_86_LEU;_87_LEU;_88_GLY;_97_LEU;_98_ILE;_99_MET;_100_GLN
0.024  54.196  40.567  45.459 _72_ALA;_75_MET;_76_ALA;_84_CYS;_85_ARG;_86_LEU;_87_LEU;_88_GLY;_97_LEU;_98_ILE;_99_MET
0.018  39.455  20.264  38.640 _158_GLN;_303_ASP;_304_SER;_306_PHE;_307_TYR;_308_ARG;_311_MET
0.015  48.634  46.323  39.852 _32_PHE;_54_LYS;_146_ASP;_151_ASN;_163_THR;_164_ASP;_165_PHE;_167_LEU
0.015  34.181  24.794  37.724 _110_TYR;_122_TYR;_157_PRO;_158_GLN;_297_HSD;_299_PRO;_307_TYR
0.015  18.818  51.973  40.284 _250_ILE;_253_TYR;_254_MET;_257_ARG
0.014  31.878  27.482  35.696 _110_TYR;_114_HSD;_117_ASN;_118_ILE;_119_GLY;_122_TYR;_126_TRP;_157_PRO;_297_HSD
0.014  45.176  48.008  34.021 _29_SER;_30_GLY;_31_ALA;_146_ASP;_150_ARG;_151_ASN
0.013  46.823  46.483  44.528 _144_HSD;_145_ARG;_146_ASP;_151_ASN;_162_ILE;_163_THR;_164_ASP;_165_PHE;_166_GLY;_167_LEU;_168_ALA
0.013  54.722  32.185  43.205 _50_PRO;_51_VAL;_52_ALA;_87_LEU;_98_ILE;_99_MET;_100_GLN;_101_LEU
0.012  40.096  50.502  52.467 _134_MET;_138_GLU;_142_LEU;_143_VAL;_144_HSD;_201_THR;_202_HSD;_203_GLN;_204_SER;_205_ASP;_270_PHE
0.011  44.652  50.454  47.004 _142_LEU;_143_VAL;_144_HSD;_145_ARG;_146_ASP;_165_PHE;_166_GLY;_168_ALA;_169_LYS;_200_TYR;_205_ASP
0.011  58.766  31.481  41.083 _39_LEU;_40_TRP;_49_ILE;_50_PRO;_51_VAL;_52_ALA;_87_LEU;_98_ILE;_99_MET
0.011  24.592  53.476  37.686 _224_TYR;_239_GLY;_240_GLU;_241_ARG;_242_LEU;_243_PRO;_253_TYR;_257_ARG;_260_TRP
0.010  53.357  34.439  47.144 _84_CYS;_85_ARG;_86_LEU;_87_LEU;_98_ILE;_99_MET;_100_GLN
0.010  25.854  54.746  47.277 _257_ARG;_258_LYS;_259_CYS;_260_TRP;_261_MET;_262_ILE;_263_ASP;_266_SER;_267_ARG;_268_PRO
>148
0.905  49.198  38.962  37.919 _35_VAL;_52_ALA;_54_LYS;_99_MET;_100_GLN;_153_LEU;_163_THR;_164_ASP
0.380  51.705  41.711  42.041 _54_LYS;_86_LEU;_97_LEU;_99_MET;_163_THR;_164_ASP;_167_LEU
0.088  48.341  42.862  37.468 _35_VAL;_54_LYS;_150_ARG;_151_ASN;_163_THR;_164_ASP;_167_LEU
0.082  22.602  55.483  44.649 _241_ARG;_257_ARG;_258_LYS;_260_TRP;_261_MET
0.075  60.402  33.401  44.672 _14_ARG;_16_LEU;_40_TRP;_51_VAL;_87_LEU;_88_GLY;_98_ILE
0.054  48.455  35.939  34.508 _27_LEU;_35_VAL;_52_ALA;_101_LEU;_102_MET;_103_PRO;_105_GLY;_106_CYS;_153_LEU
0.041  50.726  43.878  45.303 _75_MET;_84_CYS;_86_LEU;_163_THR;_164_ASP;_165_PHE;_166_GLY;_167_LEU
0.038  55.277  36.907  44.157 _52_ALA;_85_ARG;_86_LEU;_87_LEU;_88_GLY;_97_LEU;_98_ILE;_99_MET;_100_GLN
0.024  54.187  40.578  45.458 _72_ALA;_75_MET;_76_ALA;_84_CYS;_85_ARG;_86_LEU;_87_LEU;_88_GLY;_97_LEU;_98_ILE;_99_MET
0.018  39.451  20.272  38.637 _158_GLN;_303_ASP;_304_SER;_306_PHE;_307_TYR;_308_ARG;_311_MET
0.016  48.634  46.331  39.863 _32_PHE;_54_LYS;_146_ASP;_151_ASN;_163_THR;_164_ASP;_165_PHE;_167_LEU
0.015  34.186  24.788  37.730 _110_TYR;_122_TYR;_157_PRO;_158_GLN;_297_HSD;_299_PRO;_307_TYR
0.015  18.824  51.977  40.275 _250_ILE;_253_TYR;_254_MET;_257_ARG
0.014  45.166  47.972  33.988 _29_SER;_30_GLY;_31_ALA;_146_ASP;_150_ARG;_151_ASN
0.014  31.877  27.477  35.696 _110_TYR;_114_HSD;_117_ASN;_118_ILE;_119_GLY;_122_TYR;_126_TRP;_157_PRO;_297_HSD
0.013  46.825  46.487  44.529 _143_VAL;_144_HSD;_145_ARG;_146_ASP;_151_ASN;_162_ILE;_163_THR;_164_ASP;_165_PHE;_166_GLY;_167_LEU;_168_ALA
0.013  54.724  32.185  43.212 _50_PRO;_51_VAL;_52_ALA;_87_LEU;_98_ILE;_99_MET;_100_GLN;_101_LEU
0.012  40.093  50.503  52.467 _134_MET;_138_GLU;_142_LEU;_143_VAL;_144_HSD;_201_THR;_202_HSD;_203_GLN;_204_SER;_205_ASP;_270_PHE
0.011  44.651  50.452  47.004 _142_LEU;_143_VAL;_144_HSD;_145_ARG;_146_ASP;_165_PHE;_166_GLY;_168_ALA;_169_LYS;_200_TYR;_205_ASP
0.011  58.761  31.477  41.073 _39_LEU;_40_TRP;_49_ILE;_50_PRO;_51_VAL;_52_ALA;_87_LEU;_98_ILE;_99_MET
0.010  24.591  53.489  37.686 _224_TYR;_239_GLY;_240_GLU;_241_ARG;_242_LEU;_243_PRO;_253_TYR;_257_ARG;_260_TRP
0.010  53.363  34.446  47.148 _84_CYS;_85_ARG;_86_LEU;_87_LEU;_98_ILE;_99_MET;_100_GLN
0.010  39.201  51.145  31.986 _150_ARG;_186_PRO;_188_LYS;_189_TRP;_223_PRO
>149
0.903  49.197  38.956  37.916 _35_VAL;_52_ALA;_54_LYS;_99_MET;_100_GLN;_153_LEU;_163_THR;_164_ASP
0.383  51.708  41.713  42.072 _54_LYS;_86_LEU;_97_LEU;_99_MET;_163_THR;_164_ASP;_167_LEU
0.108  48.272  41.514  34.957 _28_GLY;_29_SER;_35_VAL;_54_LYS;_150_ARG;_151_ASN;_153_LEU;_164_ASP
0.082  22.605  55.486  44.645 _241_ARG;_257_ARG;_258_LYS;_260_TRP;_261_MET
0.075  60.401  33.404  44.669 _14_ARG;_16_LEU;_40_TRP;_51_VAL;_87_LEU;_88_GLY;_98_ILE
0.053  48.448  35.935  34.497 _27_LEU;_35_VAL;_52_ALA;_101_LEU;_102_MET;_103_PRO;_105_GLY;_106_CYS;_153_LEU
0.052  49.069  45.239  36.411 _29_SER;_30_GLY;_31_ALA;_32_PHE;_33_GLY;_35_VAL;_54_LYS;_146_ASP;_151_ASN;_164_ASP;_167_LEU
0.043  50.733  43.888  45.289 _75_MET;_84_CYS;_86_LEU;_163_THR;_164_ASP;_165_PHE;_166_GLY;_167_LEU
0.038  55.260  36.935  44.147 _52_ALA;_85_ARG;_86_LEU;_87_LEU;_88_GLY;_97_LEU;_98_ILE;_99_MET;_100_GLN
0.025  54.180  40.576  45.456 _72_ALA;_75_MET;_76_ALA;_84_CYS;_85_ARG;_86_LEU;_87_LEU;_88_GLY;_97_LEU;_98_ILE;_99_MET
0.018  39.464  20.286  38.629 _158_GLN;_303_ASP;_304_SER;_306_PHE;_307_TYR;_308_ARG;_311_MET
0.015  18.833  51.980  40.265 _250_ILE;_253_TYR;_254_MET;_257_ARG
0.015  34.165  24.796  37.733 _110_TYR;_122_TYR;_157_PRO;_158_GLN;_297_HSD;_299_PRO;_307_TYR
0.014  46.786  46.515  44.540 _143_VAL;_144_HSD;_145_ARG;_146_ASP;_151_ASN;_162_ILE;_163_THR;_164_ASP;_165_PHE;_166_GLY;_167_LEU;_168_ALA
0.014  45.216  47.893  34.023 _29_SER;_30_GLY;_31_ALA;_146_ASP;_150_ARG;_151_ASN
0.014  31.867  27.473  35.683 _110_TYR;_114_HSD;_117_ASN;_118_ILE;_119_GLY;_122_TYR;_126_TRP;_157_PRO;_297_HSD
0.013  54.717  32.186  43.214 _50_PRO;_51_VAL;_52_ALA;_87_LEU;_98_ILE;_99_MET;_100_GLN;_101_LEU
0.011  44.659  50.473  46.961 _142_LEU;_143_VAL;_144_HSD;_145_ARG;_146_ASP;_165_PHE;_166_GLY;_168_ALA;_169_LYS;_200_TYR;_205_ASP
0.011  40.111  50.523  52.452 _134_MET;_138_GLU;_142_LEU;_143_VAL;_144_HSD;_201_THR;_202_HSD;_203_GLN;_204_SER;_205_ASP;_270_PHE
0.011  58.743  31.471  41.061 _39_LEU;_40_TRP;_49_ILE;_50_PRO;_51_VAL;_52_ALA;_87_LEU;_98_ILE;_99_MET
0.010  24.591  53.486  37.687 _224_TYR;_239_GLY;_240_GLU;_241_ARG;_242_LEU;_243_PRO;_253_TYR;_257_ARG;_260_TRP
0.010  53.348  34.444  47.157 _84_CYS;_85_ARG;_86_LEU;_87_LEU;_98_ILE;_99_MET;_100_GLN
>150
0.903  49.196  38.956  37.915 _35_VAL;_52_ALA;_54_LYS;_99_MET;_100_GLN;_153_LEU;_163_THR;_164_ASP
0.381  51.704  41.710  42.070 _54_LYS;_86_LEU;_97_LEU;_99_MET;_163_THR;_164_ASP;_167_LEU
0.108  48.271  41.510  34.958 _28_GLY;_29_SER;_35_VAL;_54_LYS;_150_ARG;_151_ASN;_153_LEU;_164_ASP
0.082  22.604  55.485  44.646 _241_ARG;_257_ARG;_258_LYS;_260_TRP;_261_MET
0.074  60.398  33.405  44.669 _14_ARG;_16_LEU;_40_TRP;_51_VAL;_87_LEU;_88_GLY;_98_ILE
0.053  49.073  45.244  36.413 _29_SER;_30_GLY;_31_ALA;_32_PHE;_33_GLY;_35_VAL;_54_LYS;_146_ASP;_151_ASN;_164_ASP;_167_LEU
0.052  48.442  35.941  34.508 _27_LEU;_35_VAL;_52_ALA;_101_LEU;_102_MET;_103_PRO;_105_GLY;_106_CYS;_153_LEU
0.043  50.728  43.891  45.290 _75_MET;_84_CYS;_86_LEU;_163_THR;_164_ASP;_165_PHE;_166_GLY;_167_LEU
0.039  55.264  36.923  44.135 _52_ALA;_85_ARG;_86_LEU;_87_LEU;_88_GLY;_97_LEU;_98_ILE;_99_MET;_100_GLN
0.024  54.172  40.582  45.456 _72_ALA;_75_MET;_76_ALA;_84_CYS;_85_ARG;_86_LEU;_87_LEU;_88_GLY;_97_LEU;_98_ILE;_99_MET
0.018  39.466  20.295  38.626 _158_GLN;_303_ASP;_304_SER;_306_PHE;_307_TYR;_308_ARG;_311_MET
0.015  18.842  51.984  40.254 _250_ILE;_253_TYR;_254_MET;_257_ARG
0.015  34.165  24.796  37.733 _110_TYR;_122_TYR;_157_PRO;_158_GLN;_297_HSD;_299_PRO;_307_TYR
0.014  45.241  47.877  34.030 _29_SER;_30_GLY;_31_ALA;_146_ASP;_150_ARG;_151_ASN
0.014  46.812  46.502  44.530 _143_VAL;_144_HSD;_145_ARG;_146_ASP;_151_ASN;_162_ILE;_163_THR;_164_ASP;_165_PHE;_166_GLY;_167_LEU;_168_ALA
0.014  31.862  27.474  35.685 _110_TYR;_114_HSD;_117_ASN;_118_ILE;_119_GLY;_122_TYR;_126_TRP;_157_PRO;_297_HSD
0.013  54.714  32.185  43.213 _50_PRO;_51_VAL;_52_ALA;_87_LEU;_98_ILE;_99_MET;_100_GLN;_101_LEU
0.011  44.653  50.472  46.956 _142_LEU;_143_VAL;_144_HSD;_145_ARG;_146_ASP;_165_PHE;_166_GLY;_168_ALA;_169_LYS;_200_TYR;_205_ASP
0.011  40.107  50.517  52.450 _134_MET;_138_GLU;_142_LEU;_143_VAL;_144_HSD;_201_THR;_202_HSD;_203_GLN;_204_SER;_205_ASP;_270_PHE
0.011  24.593  53.486  37.684 _224_TYR;_239_GLY;_240_GLU;_241_ARG;_242_LEU;_243_PRO;_253_TYR;_257_ARG;_260_TRP
0.010  58.753  31.471  41.060 _39_LEU;_40_TRP;_49_ILE;_50_PRO;_51_VAL;_52_ALA;_87_LEU;_98_ILE;_99_MET
0.010  53.346  34.445  47.157 _84_CYS;_85_ARG;_86_LEU;_87_LEU;_98_ILE;_99_MET;_100_GLN
>151
0.902  49.193  38.956  37.918 _35_VAL;_52_ALA;_54_LYS;_99_MET;_100_GLN;_153_LEU;_163_THR;_164_ASP
0.382  51.701  41.720  42.066 _54_LYS;_86_LEU;_97_LEU;_99_MET;_163_THR;_164_ASP;_167_LEU
0.113  48.270  41.548  34.964 _28_GLY;_29_SER;_35_VAL;_54_LYS;_150_ARG;_151_ASN;_153_LEU;_164_ASP
0.082  22.604  55.486  44.646 _241_ARG;_257_ARG;_258_LYS;_260_TRP;_261_MET
0.074  60.401  33.412  44.671 _14_ARG;_16_LEU;_40_TRP;_51_VAL;_87_LEU;_88_GLY;_98_ILE
0.054  49.063  45.248  36.406 _29_SER;_30_GLY;_31_ALA;_32_PHE;_33_GLY;_35_VAL;_54_LYS;_146_ASP;_151_ASN;_164_ASP;_167_LEU
0.053  48.447  35.945  34.510 _27_LEU;_35_VAL;_52_ALA;_101_LEU;_102_MET;_103_PRO;_105_GLY;_106_CYS;_153_LEU
0.044  50.730  43.891  45.296 _75_MET;_84_CYS;_86_LEU;_163_THR;_164_ASP;_165_PHE;_166_GLY;_167_LEU
0.039  55.269  36.919  44.135 _52_ALA;_85_ARG;_86_LEU;_87_LEU;_88_GLY;_97_LEU;_98_ILE;_99_MET;_100_GLN
0.025  54.177  40.574  45.452 _72_ALA;_75_MET;_76_ALA;_84_CYS;_85_ARG;_86_LEU;_87_LEU;_88_GLY;_97_LEU;_98_ILE;_99_MET
0.022  31.582  27.012  35.991 _110_TYR;_117_ASN;_118_ILE;_119_GLY;_122_TYR;_157_PRO;_296_MET;_297_HSD
0.018  39.464  20.297  38.625 _158_GLN;_303_ASP;_304_SER;_306_PHE;_307_TYR;_308_ARG;_311_MET
0.015  18.839  51.981  40.253 _250_ILE;_253_TYR;_254_MET;_257_ARG
0.014  45.228  47.895  34.030 _29_SER;_30_GLY;_31_ALA;_146_ASP;_150_ARG;_151_ASN
0.014  46.813  46.505  44.532 _143_VAL;_144_HSD;_145_ARG;_146_ASP;_151_ASN;_162_ILE;_163_THR;_164_ASP;_165_PHE;_166_GLY;_167_LEU;_168_ALA
0.013  54.716  32.190  43.204 _50_PRO;_51_VAL;_52_ALA;_87_LEU;_98_ILE;_99_MET;_100_GLN;_101_LEU
0.013  43.575  52.031  34.947 _31_ALA;_146_ASP;_150_ARG;_184_LYS;_185_VAL;_186_PRO;_187_ILE;_189_TRP
0.011  44.658  50.524  46.965 _142_LEU;_143_VAL;_144_HSD;_145_ARG;_146_ASP;_165_PHE;_166_GLY;_168_ALA;_169_LYS;_200_TYR;_205_ASP
0.011  40.119  50.522  52.453 _134_MET;_138_GLU;_142_LEU;_143_VAL;_144_HSD;_201_THR;_202_HSD;_203_GLN;_204_SER;_205_ASP;_270_PHE
0.011  58.759  31.474  41.061 _39_LEU;_40_TRP;_49_ILE;_50_PRO;_51_VAL;_52_ALA;_87_LEU;_98_ILE;_99_MET
0.010  24.593  53.486  37.684 _224_TYR;_239_GLY;_240_GLU;_241_ARG;_242_LEU;_243_PRO;_253_TYR;_257_ARG;_260_TRP
0.010  34.651  24.606  37.102 _110_TYR;_122_TYR;_157_PRO;_158_GLN;_299_PRO;_307_TYR
0.010  53.347  34.442  47.154 _84_CYS;_85_ARG;_86_LEU;_87_LEU;_98_ILE;_99_MET;_100_GLN
>152
0.903  49.194  38.952  37.914 _35_VAL;_52_ALA;_54_LYS;_99_MET;_100_GLN;_153_LEU;_163_THR;_164_ASP
0.383  51.696  41.717  42.065 _54_LYS;_86_LEU;_97_LEU;_99_MET;_163_THR;_164_ASP;_167_LEU
0.114  48.272  41.549  34.966 _28_GLY;_29_SER;_35_VAL;_54_LYS;_150_ARG;_151_ASN;_153_LEU;_164_ASP
0.082  22.602  55.485  44.644 _241_ARG;_257_ARG;_258_LYS;_260_TRP;_261_MET
0.074  60.403  33.410  44.667 _14_ARG;_16_LEU;_40_TRP;_51_VAL;_87_LEU;_88_GLY;_98_ILE
0.054  49.072  45.251  36.401 _29_SER;_30_GLY;_31_ALA;_32_PHE;_33_GLY;_35_VAL;_54_LYS;_146_ASP;_151_ASN;_164_ASP;_167_LEU
0.053  48.450  35.945  34.509 _27_LEU;_35_VAL;_52_ALA;_101_LEU;_102_MET;_103_PRO;_105_GLY;_106_CYS;_153_LEU
0.044  50.710  43.900  45.294 _75_MET;_84_CYS;_86_LEU;_163_THR;_164_ASP;_165_PHE;_166_GLY;_167_LEU
0.039  55.255  36.931  44.138 _52_ALA;_85_ARG;_86_LEU;_87_LEU;_88_GLY;_97_LEU;_98_ILE;_99_MET;_100_GLN
0.025  54.167  40.584  45.450 _72_ALA;_75_MET;_76_ALA;_84_CYS;_85_ARG;_86_LEU;_87_LEU;_88_GLY;_97_LEU;_98_ILE;_99_MET
0.021  31.587  27.013  35.985 _110_TYR;_117_ASN;_118_ILE;_119_GLY;_122_TYR;_157_PRO;_296_MET;_297_HSD
0.018  39.458  20.294  38.630 _158_GLN;_303_ASP;_304_SER;_306_PHE;_307_TYR;_308_ARG;_311_MET
0.015  18.840  51.981  40.253 _250_ILE;_253_TYR;_254_MET;_257_ARG
0.014  45.220  47.907  34.027 _29_SER;_30_GLY;_31_ALA;_146_ASP;_150_ARG;_151_ASN
0.014  46.807  46.509  44.543 _143_VAL;_144_HSD;_145_ARG;_146_ASP;_151_ASN;_162_ILE;_163_THR;_164_ASP;_165_PHE;_166_GLY;_167_LEU;_168_ALA
0.013  54.715  32.189  43.203 _50_PRO;_51_VAL;_52_ALA;_87_LEU;_98_ILE;_99_MET;_100_GLN;_101_LEU
0.013  43.569  52.031  34.949 _31_ALA;_146_ASP;_150_ARG;_184_LYS;_185_VAL;_186_PRO;_187_ILE;_189_TRP
0.011  44.649  50.532  46.961 _142_LEU;_143_VAL;_144_HSD;_145_ARG;_146_ASP;_165_PHE;_166_GLY;_168_ALA;_169_LYS;_200_TYR;_205_ASP
0.011  38.663  50.746  52.301 _138_GLU;_142_LEU;_143_VAL;_201_THR;_202_HSD;_203_GLN;_204_SER;_205_ASP;_206_VAL;_270_PHE
0.011  58.760  31.478  41.063 _39_LEU;_40_TRP;_49_ILE;_50_PRO;_51_VAL;_52_ALA;_87_LEU;_98_ILE;_99_MET
0.011  24.589  53.488  37.690 _224_TYR;_239_GLY;_240_GLU;_241_ARG;_242_LEU;_243_PRO;_253_TYR;_257_ARG;_260_TRP
0.010  34.643  24.611  37.094 _110_TYR;_122_TYR;_157_PRO;_158_GLN;_299_PRO;_307_TYR
0.010  53.340  34.440  47.156 _84_CYS;_85_ARG;_86_LEU;_87_LEU;_98_ILE;_99_MET;_100_GLN
>153
0.903  49.194  38.954  37.917 _35_VAL;_52_ALA;_54_LYS;_99_MET;_100_GLN;_153_LEU;_163_THR;_164_ASP
0.382  51.692  41.708  42.061 _54_LYS;_86_LEU;_97_LEU;_99_MET;_163_THR;_164_ASP;_167_LEU
0.114  48.271  41.546  34.968 _28_GLY;_29_SER;_35_VAL;_54_LYS;_150_ARG;_151_ASN;_153_LEU;_164_ASP
0.081  22.599  55.479  44.648 _241_ARG;_257_ARG;_258_LYS;_260_TRP;_261_MET
0.080  60.450  33.425  44.662 _14_ARG;_16_LEU;_40_TRP;_51_VAL;_87_LEU;_88_GLY;_98_ILE
0.053  48.448  35.945  34.507 _27_LEU;_35_VAL;_52_ALA;_101_LEU;_102_MET;_103_PRO;_105_GLY;_106_CYS;_153_LEU
0.052  49.092  45.243  36.435 _29_SER;_30_GLY;_31_ALA;_32_PHE;_33_GLY;_35_VAL;_54_LYS;_146_ASP;_151_ASN;_164_ASP;_167_LEU
0.044  50.723  43.895  45.297 _75_MET;_84_CYS;_86_LEU;_163_THR;_164_ASP;_165_PHE;_166_GLY;_167_LEU
0.039  55.260  36.925  44.139 _52_ALA;_85_ARG;_86_LEU;_87_LEU;_88_GLY;_97_LEU;_98_ILE;_99_MET;_100_GLN
0.024  54.172  40.571  45.448 _72_ALA;_75_MET;_76_ALA;_84_CYS;_85_ARG;_86_LEU;_87_LEU;_88_GLY;_97_LEU;_98_ILE;_99_MET
0.021  31.590  27.003  35.986 _110_TYR;_117_ASN;_118_ILE;_119_GLY;_122_TYR;_157_PRO;_296_MET;_297_HSD
0.018  39.458  20.299  38.626 _158_GLN;_303_ASP;_304_SER;_306_PHE;_307_TYR;_308_ARG;_311_MET
0.015  18.844  51.982  40.250 _250_ILE;_253_TYR;_254_MET;_257_ARG
0.014  46.801  46.508  44.538 _143_VAL;_144_HSD;_145_ARG;_146_ASP;_151_ASN;_162_ILE;_163_THR;_164_ASP;_165_PHE;_166_GLY;_167_LEU;_168_ALA
0.014  45.212  47.929  34.012 _29_SER;_30_GLY;_31_ALA;_146_ASP;_150_ARG;_151_ASN
0.013  54.723  32.187  43.207 _50_PRO;_51_VAL;_52_ALA;_87_LEU;_98_ILE;_99_MET;_100_GLN;_101_LEU
0.013  43.572  52.027  34.938 _31_ALA;_146_ASP;_150_ARG;_184_LYS;_185_VAL;_186_PRO;_187_ILE;_189_TRP
0.011  44.649  50.524  46.972 _142_LEU;_143_VAL;_144_HSD;_145_ARG;_146_ASP;_165_PHE;_166_GLY;_168_ALA;_169_LYS;_200_TYR;_205_ASP
0.011  40.142  50.531  52.461 _134_MET;_138_GLU;_142_LEU;_143_VAL;_144_HSD;_201_THR;_202_HSD;_203_GLN;_204_SER;_205_ASP;_270_PHE
0.011  24.589  53.487  37.688 _224_TYR;_239_GLY;_240_GLU;_241_ARG;_242_LEU;_243_PRO;_253_TYR;_257_ARG;_260_TRP
0.011  58.760  31.473  41.064 _39_LEU;_40_TRP;_49_ILE;_50_PRO;_51_VAL;_52_ALA;_87_LEU;_98_ILE;_99_MET
0.010  34.636  24.614  37.091 _110_TYR;_122_TYR;_157_PRO;_158_GLN;_299_PRO;_307_TYR
0.010  53.327  34.435  47.159 _84_CYS;_85_ARG;_86_LEU;_87_LEU;_98_ILE;_99_MET;_100_GLN
>154
0.902  49.192  38.955  37.919 _35_VAL;_52_ALA;_54_LYS;_99_MET;_100_GLN;_153_LEU;_163_THR;_164_ASP
0.382  51.692  41.710  42.076 _54_LYS;_86_LEU;_97_LEU;_99_MET;_163_THR;_164_ASP;_167_LEU
0.114  48.267  41.538  34.966 _28_GLY;_29_SER;_35_VAL;_54_LYS;_150_ARG;_151_ASN;_153_LEU;_164_ASP
0.083  22.608  55.487  44.657 _241_ARG;_257_ARG;_258_LYS;_260_TRP;_261_MET
0.080  60.454  33.426  44.671 _14_ARG;_16_LEU;_40_TRP;_51_VAL;_87_LEU;_88_GLY;_98_ILE
0.052  48.438  35.952  34.511 _27_LEU;_35_VAL;_52_ALA;_101_LEU;_102_MET;_103_PRO;_105_GLY;_106_CYS;_153_LEU
0.052  49.090  45.243  36.435 _29_SER;_30_GLY;_31_ALA;_32_PHE;_33_GLY;_35_VAL;_54_LYS;_146_ASP;_151_ASN;_164_ASP;_167_LEU
0.045  50.720  43.904  45.289 _75_MET;_84_CYS;_86_LEU;_163_THR;_164_ASP;_165_PHE;_166_GLY;_167_LEU
0.039  55.236  36.965  44.142 _52_ALA;_85_ARG;_86_LEU;_87_LEU;_88_GLY;_97_LEU;_98_ILE;_99_MET;_100_GLN
0.021  31.593  27.016  35.977 _110_TYR;_117_ASN;_118_ILE;_119_GLY;_122_TYR;_157_PRO;_296_MET;_297_HSD
0.018  39.459  20.297  38.623 _158_GLN;_303_ASP;_304_SER;_306_PHE;_307_TYR;_308_ARG;_311_MET
0.015  18.840  51.980  40.248 _250_ILE;_253_TYR;_254_MET;_257_ARG
0.015  46.792  46.524  44.582 _143_VAL;_144_HSD;_145_ARG;_146_ASP;_151_ASN;_162_ILE;_163_THR;_164_ASP;_165_PHE;_166_GLY;_167_LEU;_168_ALA
0.014  45.203  47.935  34.008 _29_SER;_30_GLY;_31_ALA;_146_ASP;_150_ARG;_151_ASN
0.013  43.522  52.041  34.901 _31_ALA;_146_ASP;_150_ARG;_184_LYS;_185_VAL;_186_PRO;_187_ILE;_189_TRP
0.013  54.694  32.182  43.206 _50_PRO;_51_VAL;_52_ALA;_87_LEU;_98_ILE;_99_MET;_100_GLN;_101_LEU
0.011  44.654  50.530  46.963 _142_LEU;_143_VAL;_144_HSD;_145_ARG;_146_ASP;_165_PHE;_166_GLY;_168_ALA;_169_LYS;_200_TYR;_205_ASP
0.011  38.666  50.747  52.299 _138_GLU;_142_LEU;_143_VAL;_201_THR;_202_HSD;_203_GLN;_204_SER;_205_ASP;_206_VAL;_270_PHE
0.011  58.757  31.472  41.065 _39_LEU;_40_TRP;_49_ILE;_50_PRO;_51_VAL;_52_ALA;_87_LEU;_98_ILE;_99_MET
0.010  24.588  53.487  37.687 _224_TYR;_239_GLY;_240_GLU;_241_ARG;_242_LEU;_243_PRO;_253_TYR;_257_ARG;_260_TRP
0.010  34.634  24.607  37.092 _110_TYR;_122_TYR;_157_PRO;_158_GLN;_299_PRO;_307_TYR
>155
0.902  49.198  38.958  37.925 _35_VAL;_52_ALA;_54_LYS;_99_MET;_100_GLN;_153_LEU;_163_THR;_164_ASP
0.384  51.701  41.714  42.072 _54_LYS;_86_LEU;_97_LEU;_99_MET;_163_THR;_164_ASP;_167_LEU
0.115  48.273  41.541  34.963 _28_GLY;_29_SER;_35_VAL;_54_LYS;_150_ARG;_151_ASN;_153_LEU;_164_ASP
0.083  22.604  55.482  44.659 _241_ARG;_257_ARG;_258_LYS;_260_TRP;_261_MET
0.081  60.453  33.427  44.667 _14_ARG;_16_LEU;_40_TRP;_51_VAL;_87_LEU;_88_GLY;_98_ILE
0.053  48.439  35.947  34.513 _27_LEU;_35_VAL;_52_ALA;_101_LEU;_102_MET;_103_PRO;_105_GLY;_106_CYS;_153_LEU
0.052  49.088  45.245  36.431 _29_SER;_30_GLY;_31_ALA;_32_PHE;_33_GLY;_35_VAL;_54_LYS;_146_ASP;_151_ASN;_164_ASP;_167_LEU
0.045  50.730  43.890  45.289 _75_MET;_84_CYS;_86_LEU;_163_THR;_164_ASP;_165_PHE;_166_GLY;_167_LEU
0.039  55.243  36.954  44.147 _52_ALA;_85_ARG;_86_LEU;_87_LEU;_88_GLY;_97_LEU;_98_ILE;_99_MET;_100_GLN
0.021  31.589  27.013  35.984 _110_TYR;_117_ASN;_118_ILE;_119_GLY;_122_TYR;_157_PRO;_296_MET;_297_HSD
0.018  39.462  20.298  38.621 _158_GLN;_303_ASP;_304_SER;_306_PHE;_307_TYR;_308_ARG;_311_MET
0.015  18.841  51.981  40.250 _250_ILE;_253_TYR;_254_MET;_257_ARG
0.015  46.786  46.528  44.586 _143_VAL;_144_HSD;_145_ARG;_146_ASP;_151_ASN;_162_ILE;_163_THR;_164_ASP;_165_PHE;_166_GLY;_167_LEU;_168_ALA
0.014  45.207  47.969  34.013 _29_SER;_30_GLY;_31_ALA;_146_ASP;_150_ARG;_151_ASN
0.013  54.693  32.179  43.196 _50_PRO;_51_VAL;_52_ALA;_87_LEU;_98_ILE;_99_MET;_100_GLN;_101_LEU
0.013  43.524  52.034  34.908 _31_ALA;_146_ASP;_150_ARG;_184_LYS;_185_VAL;_186_PRO;_187_ILE;_189_TRP
0.011  40.142  50.524  52.444 _134_MET;_138_GLU;_142_LEU;_143_VAL;_144_HSD;_201_THR;_202_HSD;_203_GLN;_204_SER;_205_ASP;_270_PHE
0.011  44.664  50.540  46.970 _142_LEU;_143_VAL;_144_HSD;_145_ARG;_146_ASP;_165_PHE;_166_GLY;_168_ALA;_169_LYS;_200_TYR;_205_ASP
0.011  24.592  53.485  37.677 _224_TYR;_239_GLY;_240_GLU;_241_ARG;_242_LEU;_243_PRO;_253_TYR;_257_ARG;_260_TRP
0.011  58.761  31.472  41.060 _39_LEU;_40_TRP;_49_ILE;_50_PRO;_51_VAL;_52_ALA;_87_LEU;_98_ILE;_99_MET
0.010  34.612  24.615  37.096 _110_TYR;_122_TYR;_157_PRO;_158_GLN;_297_HSD;_299_PRO;_307_TYR
0.010  39.188  51.167  31.974 _150_ARG;_186_PRO;_188_LYS;_189_TRP;_223_PRO
0.010  53.343  34.442  47.155 _84_CYS;_85_ARG;_86_LEU;_87_LEU;_98_ILE;_99_MET;_100_GLN
>156
0.902  49.195  38.953  37.925 _35_VAL;_52_ALA;_54_LYS;_99_MET;_100_GLN;_153_LEU;_163_THR;_164_ASP
0.384  51.698  41.713  42.071 _54_LYS;_86_LEU;_97_LEU;_99_MET;_163_THR;_164_ASP;_167_LEU
0.115  48.272  41.542  34.966 _28_GLY;_29_SER;_35_VAL;_54_LYS;_150_ARG;_151_ASN;_153_LEU;_164_ASP
0.083  22.607  55.490  44.654 _241_ARG;_257_ARG;_258_LYS;_260_TRP;_261_MET
0.080  60.453  33.420  44.669 _14_ARG;_16_LEU;_40_TRP;_51_VAL;_87_LEU;_88_GLY;_98_ILE
0.052  48.437  35.947  34.504 _27_LEU;_35_VAL;_52_ALA;_101_LEU;_102_MET;_103_PRO;_105_GLY;_106_CYS;_153_LEU
0.052  49.084  45.247  36.428 _29_SER;_30_GLY;_31_ALA;_32_PHE;_33_GLY;_35_VAL;_54_LYS;_146_ASP;_151_ASN;_164_ASP;_167_LEU
0.044  50.736  43.889  45.292 _75_MET;_84_CYS;_86_LEU;_163_THR;_164_ASP;_165_PHE;_166_GLY;_167_LEU
0.039  55.254  36.944  44.144 _52_ALA;_85_ARG;_86_LEU;_87_LEU;_88_GLY;_97_LEU;_98_ILE;_99_MET;_100_GLN
0.021  31.593  27.023  35.973 _110_TYR;_117_ASN;_118_ILE;_119_GLY;_122_TYR;_157_PRO;_296_MET;_297_HSD
0.018  39.459  20.295  38.625 _158_GLN;_303_ASP;_304_SER;_306_PHE;_307_TYR;_308_ARG;_311_MET
0.015  18.844  51.985  40.250 _250_ILE;_253_TYR;_254_MET;_257_ARG
0.015  46.789  46.526  44.570 _143_VAL;_144_HSD;_145_ARG;_146_ASP;_151_ASN;_162_ILE;_163_THR;_164_ASP;_165_PHE;_166_GLY;_167_LEU;_168_ALA
0.014  45.212  47.933  34.009 _29_SER;_30_GLY;_31_ALA;_146_ASP;_150_ARG;_151_ASN
0.013  54.688  32.175  43.197 _50_PRO;_51_VAL;_52_ALA;_87_LEU;_98_ILE;_99_MET;_100_GLN;_101_LEU
0.012  43.566  52.024  34.932 _31_ALA;_146_ASP;_150_ARG;_184_LYS;_185_VAL;_186_PRO;_187_ILE;_189_TRP
0.011  44.658  50.540  46.969 _142_LEU;_143_VAL;_144_HSD;_145_ARG;_146_ASP;_165_PHE;_166_GLY;_168_ALA;_169_LYS;_200_TYR;_205_ASP
0.011  38.664  50.749  52.300 _138_GLU;_142_LEU;_143_VAL;_201_THR;_202_HSD;_203_GLN;_204_SER;_205_ASP;_206_VAL;_270_PHE
0.011  24.592  53.490  37.672 _224_TYR;_239_GLY;_240_GLU;_241_ARG;_242_LEU;_243_PRO;_253_TYR;_257_ARG;_260_TRP
0.010  58.764  31.472  41.061 _39_LEU;_40_TRP;_49_ILE;_50_PRO;_51_VAL;_52_ALA;_87_LEU;_98_ILE;_99_MET
0.010  34.615  24.610  37.097 _110_TYR;_122_TYR;_157_PRO;_158_GLN;_297_HSD;_299_PRO;_307_TYR
>157
0.899  49.210  38.933  37.941 _35_VAL;_52_ALA;_54_LYS;_99_MET;_100_GLN;_153_LEU;_163_THR;_164_ASP
0.385  51.697  41.739  42.040 _54_LYS;_86_LEU;_97_LEU;_99_MET;_163_THR;_164_ASP;_167_LEU
0.115  48.284  41.522  34.975 _28_GLY;_29_SER;_35_VAL;_54_LYS;_150_ARG;_151_ASN;_153_LEU;_164_ASP
0.081  60.446  33.421  44.667 _14_ARG;_16_LEU;_40_TRP;_51_VAL;_87_LEU;_88_GLY;_98_ILE
0.080  22.614  55.495  44.645 _241_ARG;_257_ARG;_258_LYS;_260_TRP;_261_MET
0.053  48.435  35.948  34.507 _27_LEU;_35_VAL;_52_ALA;_101_LEU;_102_MET;_103_PRO;_105_GLY;_106_CYS;_153_LEU
0.050  49.061  45.227  36.420 _29_SER;_30_GLY;_31_ALA;_32_PHE;_33_GLY;_35_VAL;_54_LYS;_146_ASP;_151_ASN;_164_ASP;_167_LEU
0.042  50.786  43.877  45.307 _75_MET;_84_CYS;_86_LEU;_163_THR;_164_ASP;_165_PHE;_166_GLY;_167_LEU
0.039  55.245  36.966  44.134 _52_ALA;_85_ARG;_86_LEU;_87_LEU;_88_GLY;_97_LEU;_98_ILE;_99_MET;_100_GLN
0.021  31.587  27.019  36.005 _110_TYR;_117_ASN;_118_ILE;_119_GLY;_122_TYR;_157_PRO;_296_MET;_297_HSD
0.018  39.442  20.299  38.638 _158_GLN;_303_ASP;_304_SER;_306_PHE;_307_TYR;_308_ARG;_311_MET
0.015  18.823  51.975  40.266 _250_ILE;_253_TYR;_254_MET;_257_ARG
0.015  46.768  46.512  44.580 _143_VAL;_144_HSD;_145_ARG;_146_ASP;_151_ASN;_162_ILE;_163_THR;_164_ASP;_165_PHE;_166_GLY;_167_LEU;_168_ALA
0.014  45.205  47.953  34.009 _29_SER;_30_GLY;_31_ALA;_146_ASP;_150_ARG;_151_ASN
0.013  43.547  52.037  34.906 _31_ALA;_146_ASP;_150_ARG;_184_LYS;_185_VAL;_186_PRO;_187_ILE;_189_TRP
0.013  54.695  32.174  43.173 _50_PRO;_51_VAL;_52_ALA;_87_LEU;_98_ILE;_99_MET;_100_GLN;_101_LEU
0.011  44.659  50.607  46.944 _142_LEU;_143_VAL;_144_HSD;_145_ARG;_146_ASP;_165_PHE;_166_GLY;_168_ALA;_169_LYS;_200_TYR;_205_ASP
0.011  39.534  50.494  52.450 _134_MET;_138_GLU;_142_LEU;_143_VAL;_144_HSD;_201_THR;_202_HSD;_203_GLN;_204_SER;_205_ASP;_206_VAL;_270_PHE
0.010  24.581  53.502  37.695 _224_TYR;_239_GLY;_240_GLU;_241_ARG;_242_LEU;_243_PRO;_253_TYR;_257_ARG;_260_TRP
0.010  39.169  51.131  31.957 _150_ARG;_186_PRO;_188_LYS;_189_TRP;_223_PRO
0.010  58.779  31.461  41.065 _39_LEU;_40_TRP;_49_ILE;_50_PRO;_51_VAL;_52_ALA;_87_LEU;_98_ILE;_99_MET
>158
0.899  49.209  38.932  37.942 _35_VAL;_52_ALA;_54_LYS;_99_MET;_100_GLN;_153_LEU;_163_THR;_164_ASP
0.392  51.700  41.755  42.083 _54_LYS;_86_LEU;_97_LEU;_99_MET;_163_THR;_164_ASP;_167_LEU
0.114  48.271  41.530  34.975 _28_GLY;_29_SER;_35_VAL;_54_LYS;_150_ARG;_151_ASN;_153_LEU;_164_ASP
0.081  60.446  33.433  44.671 _14_ARG;_16_LEU;_40_TRP;_51_VAL;_87_LEU;_88_GLY;_98_ILE
0.077  22.602  55.479  44.640 _241_ARG;_257_ARG;_258_LYS;_260_TRP;_261_MET
0.052  48.434  35.948  34.507 _27_LEU;_35_VAL;_52_ALA;_101_LEU;_102_MET;_103_PRO;_105_GLY;_106_CYS;_153_LEU
0.050  49.064  45.224  36.421 _29_SER;_30_GLY;_31_ALA;_32_PHE;_33_GLY;_35_VAL;_54_LYS;_146_ASP;_151_ASN;_164_ASP;_167_LEU
0.039  55.245  36.970  44.131 _52_ALA;_85_ARG;_86_LEU;_87_LEU;_88_GLY;_97_LEU;_98_ILE;_99_MET;_100_GLN
0.030  51.093  44.247  45.201 _75_MET;_86_LEU;_163_THR;_164_ASP;_165_PHE;_166_GLY;_167_LEU;_170_LEU
0.021  31.587  27.027  36.007 _110_TYR;_117_ASN;_118_ILE;_119_GLY;_122_TYR;_157_PRO;_296_MET;_297_HSD
0.018  39.441  20.279  38.642 _158_GLN;_303_ASP;_304_SER;_306_PHE;_307_TYR;_308_ARG;_311_MET
0.015  46.773  46.451  44.585 _143_VAL;_144_HSD;_145_ARG;_146_ASP;_151_ASN;_162_ILE;_163_THR;_164_ASP;_165_PHE;_166_GLY;_167_LEU;_168_ALA
0.014  45.209  47.927  34.016 _29_SER;_30_GLY;_31_ALA;_146_ASP;_150_ARG;_151_ASN
0.014  18.856  51.989  40.248 _250_ILE;_253_TYR;_254_MET;_257_ARG
0.013  43.551  52.044  34.908 _31_ALA;_146_ASP;_150_ARG;_184_LYS;_185_VAL;_186_PRO;_187_ILE;_189_TRP
0.013  54.694  32.175  43.177 _50_PRO;_51_VAL;_52_ALA;_87_LEU;_98_ILE;_99_MET;_100_GLN;_101_LEU
0.012  44.646  50.536  46.953 _142_LEU;_143_VAL;_144_HSD;_145_ARG;_146_ASP;_165_PHE;_166_GLY;_168_ALA;_169_LYS;_200_TYR;_205_ASP
0.011  38.670  50.756  52.295 _138_GLU;_142_LEU;_143_VAL;_201_THR;_202_HSD;_203_GLN;_204_SER;_205_ASP;_206_VAL;_270_PHE
0.011  24.577  53.498  37.697 _224_TYR;_239_GLY;_240_GLU;_241_ARG;_242_LEU;_243_PRO;_253_TYR;_257_ARG;_260_TRP
0.010  58.769  31.458  41.061 _39_LEU;_40_TRP;_49_ILE;_50_PRO;_51_VAL;_52_ALA;_87_LEU;_98_ILE;_99_MET
0.010  39.167  51.127  31.951 _150_ARG;_186_PRO;_188_LYS;_189_TRP;_223_PRO
>159
0.898  49.212  38.937  37.942 _35_VAL;_52_ALA;_54_LYS;_99_MET;_100_GLN;_153_LEU;_163_THR;_164_ASP
0.391  51.705  41.760  42.078 _54_LYS;_86_LEU;_97_LEU;_99_MET;_163_THR;_164_ASP;_167_LEU
0.113  48.272  41.511  34.976 _28_GLY;_29_SER;_35_VAL;_54_LYS;_150_ARG;_151_ASN;_153_LEU;_164_ASP
0.082  60.439  33.437  44.669 _14_ARG;_16_LEU;_40_TRP;_51_VAL;_87_LEU;_88_GLY;_98_ILE
0.075  22.607  55.483  44.633 _241_ARG;_257_ARG;_258_LYS;_260_TRP;_261_MET
0.053  48.436  35.950  34.513 _27_LEU;_35_VAL;_52_ALA;_101_LEU;_102_MET;_103_PRO;_105_GLY;_106_CYS;_153_LEU
0.051  49.058  45.225  36.406 _29_SER;_30_GLY;_31_ALA;_32_PHE;_33_GLY;_35_VAL;_54_LYS;_146_ASP;_151_ASN;_164_ASP;_167_LEU
0.038  55.241  36.987  44.141 _52_ALA;_85_ARG;_86_LEU;_87_LEU;_88_GLY;_97_LEU;_98_ILE;_99_MET;_100_GLN
0.030  51.097  44.244  45.201 _75_MET;_86_LEU;_163_THR;_164_ASP;_165_PHE;_166_GLY;_167_LEU;_170_LEU
0.021  31.587  27.031  36.003 _110_TYR;_117_ASN;_118_ILE;_119_GLY;_122_TYR;_157_PRO;_296_MET;_297_HSD
0.019  39.428  20.229  38.674 _158_GLN;_303_ASP;_304_SER;_306_PHE;_307_TYR;_308_ARG;_311_MET
0.016  46.745  46.461  44.608 _143_VAL;_144_HSD;_145_ARG;_146_ASP;_151_ASN;_162_ILE;_163_THR;_164_ASP;_165_PHE;_166_GLY;_167_LEU;_168_ALA
0.014  18.858  51.991  40.246 _250_ILE;_253_TYR;_254_MET;_257_ARG
0.014  45.237  47.908  34.023 _29_SER;_30_GLY;_31_ALA;_146_ASP;_150_ARG;_151_ASN
0.013  43.562  52.037  34.920 _31_ALA;_146_ASP;_150_ARG;_184_LYS;_185_VAL;_186_PRO;_187_ILE;_189_TRP
0.013  54.687  32.174  43.174 _50_PRO;_51_VAL;_52_ALA;_87_LEU;_98_ILE;_99_MET;_100_GLN;_101_LEU
0.012  44.649  50.539  46.963 _142_LEU;_143_VAL;_144_HSD;_145_ARG;_146_ASP;_165_PHE;_166_GLY;_168_ALA;_169_LYS;_200_TYR;_205_ASP
0.011  38.670  50.768  52.314 _138_GLU;_142_LEU;_143_VAL;_201_THR;_202_HSD;_203_GLN;_204_SER;_205_ASP;_206_VAL;_270_PHE
0.011  24.579  53.499  37.695 _224_TYR;_239_GLY;_240_GLU;_241_ARG;_242_LEU;_243_PRO;_253_TYR;_257_ARG;_260_TRP
0.010  58.770  31.462  41.058 _39_LEU;_40_TRP;_49_ILE;_50_PRO;_51_VAL;_52_ALA;_87_LEU;_98_ILE;_99_MET
0.010  34.635  24.543  37.123 _110_TYR;_122_TYR;_157_PRO;_158_GLN;_299_PRO;_307_TYR
>160
0.898  49.211  38.933  37.942 _35_VAL;_52_ALA;_54_LYS;_99_MET;_100_GLN;_153_LEU;_163_THR;_164_ASP
0.393  51.698  41.770  42.083 _54_LYS;_86_LEU;_97_LEU;_99_MET;_163_THR;_164_ASP;_167_LEU
0.114  48.267  41.521  34.977 _28_GLY;_29_SER;_35_VAL;_54_LYS;_150_ARG;_151_ASN;_153_LEU;_163_THR;_164_ASP
0.082  60.439  33.439  44.667 _14_ARG;_16_LEU;_40_TRP;_51_VAL;_87_LEU;_88_GLY;_98_ILE
0.075  22.604  55.482  44.634 _241_ARG;_257_ARG;_258_LYS;_260_TRP;_261_MET
0.053  48.439  35.947  34.507 _27_LEU;_35_VAL;_52_ALA;_101_LEU;_102_MET;_103_PRO;_105_GLY;_106_CYS;_153_LEU
0.051  49.046  45.221  36.405 _29_SER;_30_GLY;_31_ALA;_32_PHE;_33_GLY;_35_VAL;_54_LYS;_146_ASP;_151_ASN;_164_ASP;_167_LEU
0.039  55.255  36.963  44.127 _52_ALA;_85_ARG;_86_LEU;_87_LEU;_88_GLY;_97_LEU;_98_ILE;_99_MET;_100_GLN
0.030  51.101  44.247  45.203 _75_MET;_86_LEU;_163_THR;_164_ASP;_165_PHE;_166_GLY;_167_LEU;_170_LEU
0.024  54.181  40.596  45.449 _72_ALA;_75_MET;_76_ALA;_84_CYS;_85_ARG;_86_LEU;_87_LEU;_88_GLY;_97_LEU;_98_ILE;_99_MET
0.021  31.593  27.022  36.004 _110_TYR;_117_ASN;_118_ILE;_119_GLY;_122_TYR;_157_PRO;_296_MET;_297_HSD
0.019  39.425  20.230  38.673 _158_GLN;_303_ASP;_304_SER;_306_PHE;_307_TYR;_308_ARG;_311_MET
0.015  46.779  46.446  44.588 _143_VAL;_144_HSD;_145_ARG;_146_ASP;_151_ASN;_162_ILE;_163_THR;_164_ASP;_165_PHE;_166_GLY;_167_LEU;_168_ALA
0.014  18.858  51.990  40.246 _250_ILE;_253_TYR;_254_MET;_257_ARG
0.013  45.233  47.931  34.017 _29_SER;_30_GLY;_31_ALA;_146_ASP;_150_ARG;_151_ASN
0.013  43.557  52.037  34.908 _31_ALA;_146_ASP;_150_ARG;_184_LYS;_185_VAL;_186_PRO;_187_ILE;_189_TRP
0.013  54.680  32.174  43.176 _50_PRO;_51_VAL;_52_ALA;_87_LEU;_98_ILE;_99_MET;_100_GLN;_101_LEU
0.012  44.644  50.511  46.972 _142_LEU;_143_VAL;_144_HSD;_145_ARG;_146_ASP;_165_PHE;_166_GLY;_168_ALA;_169_LYS;_200_TYR;_205_ASP
0.011  38.667  50.763  52.305 _138_GLU;_142_LEU;_143_VAL;_201_THR;_202_HSD;_203_GLN;_204_SER;_205_ASP;_206_VAL;_270_PHE
0.010  24.567  53.487  37.703 _224_TYR;_239_GLY;_240_GLU;_241_ARG;_242_LEU;_243_PRO;_253_TYR;_257_ARG;_260_TRP
0.010  58.772  31.461  41.059 _39_LEU;_40_TRP;_49_ILE;_50_PRO;_51_VAL;_52_ALA;_87_LEU;_98_ILE;_99_MET
0.010  34.633  24.543  37.126 _110_TYR;_122_TYR;_157_PRO;_158_GLN;_297_HSD;_299_PRO;_307_TYR
>161
0.900  49.208  38.930  37.928 _35_VAL;_52_ALA;_54_LYS;_99_MET;_100_GLN;_153_LEU;_163_THR;_164_ASP
0.393  51.701  41.769  42.086 _54_LYS;_86_LEU;_97_LEU;_99_MET;_163_THR;_164_ASP;_167_LEU
0.113  48.261  41.527  34.978 _28_GLY;_29_SER;_35_VAL;_54_LYS;_150_ARG;_151_ASN;_153_LEU;_163_THR;_164_ASP
0.082  60.444  33.435  44.669 _14_ARG;_16_LEU;_40_TRP;_51_VAL;_87_LEU;_88_GLY;_98_ILE
0.075  22.605  55.481  44.635 _241_ARG;_257_ARG;_258_LYS;_260_TRP;_261_MET
0.053  48.436  35.947  34.506 _27_LEU;_35_VAL;_52_ALA;_101_LEU;_102_MET;_103_PRO;_105_GLY;_106_CYS;_153_LEU
0.049  49.048  45.202  36.394 _29_SER;_30_GLY;_31_ALA;_32_PHE;_33_GLY;_35_VAL;_54_LYS;_146_ASP;_151_ASN;_164_ASP;_167_LEU
0.039  55.244  36.960  44.136 _52_ALA;_85_ARG;_86_LEU;_87_LEU;_88_GLY;_97_LEU;_98_ILE;_99_MET;_100_GLN
0.030  51.102  44.241  45.204 _75_MET;_86_LEU;_163_THR;_164_ASP;_165_PHE;_166_GLY;_167_LEU;_170_LEU
0.024  54.186  40.589  45.451 _72_ALA;_75_MET;_76_ALA;_84_CYS;_85_ARG;_86_LEU;_87_LEU;_88_GLY;_97_LEU;_98_ILE;_99_MET
0.021  31.592  27.020  36.004 _110_TYR;_117_ASN;_118_ILE;_119_GLY;_122_TYR;_157_PRO;_296_MET;_297_HSD
0.019  39.445  20.225  38.661 _158_GLN;_303_ASP;_304_SER;_306_PHE;_307_TYR;_308_ARG;_311_MET
0.016  46.771  46.449  44.605 _143_VAL;_144_HSD;_145_ARG;_146_ASP;_151_ASN;_162_ILE;_163_THR;_164_ASP;_165_PHE;_166_GLY;_167_LEU;_168_ALA
0.014  18.856  51.990  40.248 _250_ILE;_253_TYR;_254_MET;_257_ARG
0.013  45.226  47.933  34.016 _29_SER;_30_GLY;_31_ALA;_146_ASP;_150_ARG;_151_ASN
0.013  43.556  52.035  34.908 _31_ALA;_146_ASP;_150_ARG;_184_LYS;_185_VAL;_186_PRO;_187_ILE;_189_TRP
0.013  54.684  32.180  43.184 _50_PRO;_51_VAL;_52_ALA;_87_LEU;_98_ILE;_99_MET;_100_GLN;_101_LEU
0.012  44.647  50.512  46.978 _142_LEU;_143_VAL;_144_HSD;_145_ARG;_146_ASP;_165_PHE;_166_GLY;_168_ALA;_169_LYS;_200_TYR;_205_ASP
0.011  38.672  50.761  52.300 _138_GLU;_142_LEU;_143_VAL;_201_THR;_202_HSD;_203_GLN;_204_SER;_205_ASP;_206_VAL;_270_PHE
0.010  58.778  31.466  41.062 _39_LEU;_40_TRP;_49_ILE;_50_PRO;_51_VAL;_52_ALA;_87_LEU;_98_ILE;_99_MET
0.010  24.572  53.493  37.701 _224_TYR;_239_GLY;_240_GLU;_241_ARG;_242_LEU;_243_PRO;_253_TYR;_257_ARG;_260_TRP
0.010  34.631  24.547  37.123 _110_TYR;_122_TYR;_157_PRO;_158_GLN;_297_HSD;_299_PRO;_307_TYR
>162
0.895  49.211  38.923  37.931 _35_VAL;_52_ALA;_54_LYS;_99_MET;_100_GLN;_153_LEU;_163_THR;_164_ASP
0.388  51.690  41.748  42.046 _54_LYS;_86_LEU;_97_LEU;_99_MET;_163_THR;_164_ASP;_167_LEU
0.111  48.266  41.514  34.988 _28_GLY;_35_VAL;_54_LYS;_150_ARG;_151_ASN;_153_LEU;_163_THR;_164_ASP
0.081  60.434  33.441  44.663 _14_ARG;_16_LEU;_40_TRP;_51_VAL;_87_LEU;_88_GLY;_98_ILE
0.075  22.606  55.480  44.639 _241_ARG;_257_ARG;_258_LYS;_260_TRP;_261_MET
0.052  48.424  35.952  34.509 _27_LEU;_35_VAL;_52_ALA;_101_LEU;_102_MET;_103_PRO;_105_GLY;_106_CYS;_153_LEU
0.050  49.047  45.214  36.400 _29_SER;_30_GLY;_31_ALA;_32_PHE;_33_GLY;_35_VAL;_54_LYS;_146_ASP;_151_ASN;_164_ASP;_167_LEU
0.039  55.230  37.001  44.128 _52_ALA;_85_ARG;_86_LEU;_87_LEU;_88_GLY;_97_LEU;_98_ILE;_99_MET;_100_GLN
0.030  51.109  44.243  45.203 _75_MET;_86_LEU;_163_THR;_164_ASP;_165_PHE;_166_GLY;_167_LEU;_170_LEU
0.021  31.587  27.008  36.008 _110_TYR;_117_ASN;_118_ILE;_119_GLY;_122_TYR;_157_PRO;_296_MET;_297_HSD
0.019  39.443  20.230  38.671 _158_GLN;_303_ASP;_304_SER;_306_PHE;_307_TYR;_308_ARG;_311_MET
0.016  46.783  46.426  44.595 _143_VAL;_144_HSD;_145_ARG;_146_ASP;_151_ASN;_162_ILE;_163_THR;_164_ASP;_165_PHE;_166_GLY;_167_LEU;_168_ALA
0.014  18.850  51.993  40.238 _250_ILE;_253_TYR;_254_MET;_257_ARG
0.014  45.224  47.945  34.016 _29_SER;_30_GLY;_31_ALA;_146_ASP;_150_ARG;_151_ASN
0.013  43.554  52.045  34.905 _31_ALA;_146_ASP;_150_ARG;_184_LYS;_185_VAL;_186_PRO;_187_ILE;_189_TRP
0.013  54.682  32.174  43.181 _50_PRO;_51_VAL;_52_ALA;_87_LEU;_98_ILE;_99_MET;_100_GLN;_101_LEU
0.012  44.628  50.504  46.977 _142_LEU;_143_VAL;_144_HSD;_145_ARG;_146_ASP;_165_PHE;_166_GLY;_168_ALA;_169_LYS;_200_TYR;_205_ASP
0.011  38.678  50.764  52.315 _138_GLU;_142_LEU;_143_VAL;_201_THR;_202_HSD;_203_GLN;_204_SER;_205_ASP;_206_VAL;_270_PHE
0.011  24.541  53.482  37.740 _224_TYR;_239_GLY;_240_GLU;_241_ARG;_242_LEU;_243_PRO;_253_TYR;_257_ARG;_260_TRP
0.011  58.766  31.462  41.064 _39_LEU;_40_TRP;_49_ILE;_50_PRO;_51_VAL;_52_ALA;_87_LEU;_98_ILE;_99_MET
0.010  34.635  24.545  37.127 _110_TYR;_122_TYR;_157_PRO;_158_GLN;_299_PRO;_307_TYR
0.010  53.376  34.474  47.144 _84_CYS;_85_ARG;_86_LEU;_87_LEU;_98_ILE;_99_MET;_100_GLN
>163
0.897  49.208  38.922  37.922 _35_VAL;_52_ALA;_54_LYS;_99_MET;_100_GLN;_153_LEU;_163_THR;_164_ASP
0.389  51.688  41.745  42.043 _54_LYS;_86_LEU;_97_LEU;_99_MET;_163_THR;_164_ASP;_167_LEU
0.110  48.267  41.521  34.993 _28_GLY;_35_VAL;_54_LYS;_150_ARG;_151_ASN;_153_LEU;_163_THR;_164_ASP
0.081  60.433  33.445  44.660 _14_ARG;_16_LEU;_40_TRP;_51_VAL;_87_LEU;_88_GLY;_98_ILE
0.075  22.606  55.478  44.641 _241_ARG;_257_ARG;_258_LYS;_260_TRP;_261_MET
0.052  48.427  35.954  34.514 _27_LEU;_35_VAL;_52_ALA;_101_LEU;_102_MET;_103_PRO;_105_GLY;_106_CYS;_153_LEU
0.050  49.056  45.212  36.403 _29_SER;_30_GLY;_31_ALA;_32_PHE;_33_GLY;_35_VAL;_54_LYS;_146_ASP;_151_ASN;_164_ASP;_167_LEU
0.039  55.231  36.971  44.140 _52_ALA;_85_ARG;_86_LEU;_87_LEU;_88_GLY;_97_LEU;_98_ILE;_99_MET;_100_GLN
0.030  51.118  44.238  45.203 _75_MET;_86_LEU;_163_THR;_164_ASP;_165_PHE;_166_GLY;_167_LEU;_170_LEU
0.021  31.584  27.007  36.009 _110_TYR;_117_ASN;_118_ILE;_119_GLY;_122_TYR;_157_PRO;_296_MET;_297_HSD
0.019  39.444  20.232  38.669 _158_GLN;_303_ASP;_304_SER;_306_PHE;_307_TYR;_308_ARG;_311_MET
0.015  46.844  46.436  44.595 _143_VAL;_144_HSD;_145_ARG;_146_ASP;_151_ASN;_162_ILE;_163_THR;_164_ASP;_165_PHE;_166_GLY;_167_LEU;_168_ALA
0.014  18.849  51.987  40.249 _250_ILE;_253_TYR;_254_MET;_257_ARG
0.014  45.233  47.928  34.030 _29_SER;_30_GLY;_31_ALA;_146_ASP;_150_ARG;_151_ASN
0.013  43.559  52.046  34.907 _31_ALA;_146_ASP;_150_ARG;_184_LYS;_185_VAL;_186_PRO;_187_ILE;_189_TRP
0.013  54.689  32.175  43.174 _50_PRO;_51_VAL;_52_ALA;_87_LEU;_98_ILE;_99_MET;_100_GLN;_101_LEU
0.012  44.632  50.506  46.977 _142_LEU;_143_VAL;_144_HSD;_145_ARG;_146_ASP;_165_PHE;_166_GLY;_168_ALA;_169_LYS;_200_TYR;_205_ASP
0.011  38.681  50.764  52.318 _138_GLU;_142_LEU;_143_VAL;_201_THR;_202_HSD;_203_GLN;_204_SER;_205_ASP;_206_VAL;_270_PHE
0.011  24.539  53.481  37.737 _224_TYR;_239_GLY;_240_GLU;_241_ARG;_242_LEU;_243_PRO;_253_TYR;_257_ARG;_260_TRP
0.010  58.769  31.455  41.068 _39_LEU;_40_TRP;_49_ILE;_50_PRO;_51_VAL;_52_ALA;_87_LEU;_98_ILE;_99_MET
0.010  34.634  24.546  37.127 _110_TYR;_122_TYR;_157_PRO;_158_GLN;_299_PRO;_307_TYR
0.010  53.374  34.465  47.145 _84_CYS;_85_ARG;_86_LEU;_87_LEU;_98_ILE;_99_MET;_100_GLN
>164
0.896  49.211  38.927  37.935 _35_VAL;_52_ALA;_54_LYS;_99_MET;_100_GLN;_153_LEU;_163_THR;_164_ASP
0.391  51.687  41.735  42.042 _54_LYS;_86_LEU;_97_LEU;_99_MET;_163_THR;_164_ASP;_167_LEU
0.110  48.274  41.520  34.992 _28_GLY;_29_SER;_35_VAL;_54_LYS;_150_ARG;_151_ASN;_153_LEU;_163_THR;_164_ASP
0.081  60.437  33.445  44.659 _14_ARG;_16_LEU;_40_TRP;_51_VAL;_87_LEU;_88_GLY;_98_ILE
0.075  22.602  55.475  44.641 _241_ARG;_257_ARG;_258_LYS;_260_TRP;_261_MET
0.052  48.428  35.952  34.513 _27_LEU;_35_VAL;_52_ALA;_101_LEU;_102_MET;_103_PRO;_105_GLY;_106_CYS;_153_LEU
0.050  49.058  45.211  36.407 _29_SER;_30_GLY;_31_ALA;_32_PHE;_33_GLY;_35_VAL;_54_LYS;_146_ASP;_151_ASN;_164_ASP;_167_LEU
0.039  55.239  36.987  44.129 _52_ALA;_85_ARG;_86_LEU;_87_LEU;_88_GLY;_97_LEU;_98_ILE;_99_MET;_100_GLN
0.030  51.109  44.245  45.202 _75_MET;_86_LEU;_163_THR;_164_ASP;_165_PHE;_166_GLY;_167_LEU;_170_LEU
0.021  31.582  27.006  36.020 _110_TYR;_117_ASN;_118_ILE;_119_GLY;_122_TYR;_157_PRO;_296_MET;_297_HSD
0.019  39.443  20.231  38.669 _158_GLN;_303_ASP;_304_SER;_306_PHE;_307_TYR;_308_ARG;_311_MET
0.015  46.845  46.434  44.589 _143_VAL;_144_HSD;_145_ARG;_146_ASP;_151_ASN;_162_ILE;_163_THR;_164_ASP;_165_PHE;_166_GLY;_167_LEU;_168_ALA
0.013  45.229  47.931  34.028 _29_SER;_30_GLY;_31_ALA;_146_ASP;_150_ARG;_151_ASN
0.013  18.822  51.971  40.281 _250_ILE;_253_TYR;_254_MET;_257_ARG
0.013  43.551  52.054  34.892 _31_ALA;_146_ASP;_150_ARG;_184_LYS;_185_VAL;_186_PRO;_187_ILE;_189_TRP
0.013  54.690  32.176  43.169 _50_PRO;_51_VAL;_52_ALA;_87_LEU;_98_ILE;_99_MET;_100_GLN;_101_LEU
0.012  44.630  50.492  46.974 _142_LEU;_143_VAL;_144_HSD;_145_ARG;_146_ASP;_165_PHE;_166_GLY;_168_ALA;_169_LYS;_200_TYR;_205_ASP
0.011  38.681  50.762  52.316 _138_GLU;_142_LEU;_143_VAL;_201_THR;_202_HSD;_203_GLN;_204_SER;_205_ASP;_206_VAL;_270_PHE
0.011  24.576  53.479  37.698 _224_TYR;_239_GLY;_240_GLU;_241_ARG;_242_LEU;_243_PRO;_253_TYR;_257_ARG;_260_TRP
0.010  58.774  31.457  41.067 _39_LEU;_40_TRP;_49_ILE;_50_PRO;_51_VAL;_52_ALA;_87_LEU;_98_ILE;_99_MET
0.010  34.637  24.542  37.128 _110_TYR;_122_TYR;_157_PRO;_158_GLN;_299_PRO;_307_TYR
0.010  53.393  34.460  47.144 _84_CYS;_85_ARG;_86_LEU;_87_LEU;_98_ILE;_99_MET;_100_GLN
>165
0.896  49.210  38.924  37.931 _35_VAL;_52_ALA;_54_LYS;_99_MET;_100_GLN;_153_LEU;_163_THR;_164_ASP
0.390  51.687  41.741  42.044 _54_LYS;_86_LEU;_97_LEU;_99_MET;_163_THR;_164_ASP;_167_LEU
0.111  48.275  41.520  34.992 _28_GLY;_35_VAL;_54_LYS;_150_ARG;_151_ASN;_153_LEU;_163_THR;_164_ASP
0.081  60.442  33.443  44.657 _14_ARG;_16_LEU;_40_TRP;_51_VAL;_87_LEU;_88_GLY;_98_ILE
0.075  22.605  55.479  44.644 _241_ARG;_257_ARG;_258_LYS;_260_TRP;_261_MET
0.052  48.425  35.952  34.509 _27_LEU;_35_VAL;_52_ALA;_101_LEU;_102_MET;_103_PRO;_105_GLY;_106_CYS;_153_LEU
0.051  49.072  45.216  36.405 _29_SER;_30_GLY;_31_ALA;_32_PHE;_33_GLY;_35_VAL;_54_LYS;_146_ASP;_151_ASN;_164_ASP;_167_LEU
0.038  55.227  37.013  44.138 _52_ALA;_85_ARG;_86_LEU;_87_LEU;_88_GLY;_97_LEU;_98_ILE;_99_MET;_100_GLN
0.030  51.106  44.233  45.202 _75_MET;_86_LEU;_163_THR;_164_ASP;_165_PHE;_166_GLY;_167_LEU;_170_LEU
0.021  31.582  27.008  36.016 _110_TYR;_117_ASN;_118_ILE;_119_GLY;_122_TYR;_157_PRO;_296_MET;_297_HSD
0.019  39.443  20.239  38.666 _158_GLN;_303_ASP;_304_SER;_306_PHE;_307_TYR;_308_ARG;_311_MET
0.016  46.845  46.438  44.612 _143_VAL;_144_HSD;_145_ARG;_146_ASP;_151_ASN;_162_ILE;_163_THR;_164_ASP;_165_PHE;_166_GLY;_167_LEU;_168_ALA
0.014  18.851  51.988  40.248 _250_ILE;_253_TYR;_254_MET;_257_ARG
0.014  45.228  47.951  34.023 _29_SER;_30_GLY;_31_ALA;_146_ASP;_150_ARG;_151_ASN
0.013  54.686  32.176  43.164 _50_PRO;_51_VAL;_52_ALA;_87_LEU;_98_ILE;_99_MET;_100_GLN;_101_LEU
0.013  43.560  52.042  34.901 _31_ALA;_146_ASP;_150_ARG;_184_LYS;_185_VAL;_186_PRO;_187_ILE;_189_TRP
0.012  44.634  50.495  46.974 _142_LEU;_143_VAL;_144_HSD;_145_ARG;_146_ASP;_165_PHE;_166_GLY;_168_ALA;_169_LYS;_200_TYR;_205_ASP
0.011  38.682  50.764  52.316 _138_GLU;_142_LEU;_143_VAL;_201_THR;_202_HSD;_203_GLN;_204_SER;_205_ASP;_206_VAL;_270_PHE
0.011  24.543  53.484  37.733 _224_TYR;_239_GLY;_240_GLU;_241_ARG;_242_LEU;_243_PRO;_253_TYR;_257_ARG;_260_TRP
0.010  34.652  24.524  37.131 _110_TYR;_122_TYR;_157_PRO;_158_GLN;_299_PRO;_307_TYR
0.010  58.773  31.455  41.071 _39_LEU;_40_TRP;_49_ILE;_50_PRO;_51_VAL;_52_ALA;_87_LEU;_98_ILE;_99_MET
0.010  53.384  34.463  47.142 _84_CYS;_85_ARG;_86_LEU;_87_LEU;_98_ILE;_99_MET;_100_GLN
>166
0.895  49.209  38.920  37.938 _35_VAL;_52_ALA;_54_LYS;_99_MET;_100_GLN;_153_LEU;_163_THR;_164_ASP
0.392  51.690  41.737  42.057 _54_LYS;_86_LEU;_97_LEU;_99_MET;_163_THR;_164_ASP;_167_LEU
0.108  48.281  41.495  34.987 _28_GLY;_35_VAL;_54_LYS;_150_ARG;_151_ASN;_153_LEU;_163_THR;_164_ASP
0.081  60.442  33.448  44.653 _14_ARG;_16_LEU;_40_TRP;_51_VAL;_87_LEU;_88_GLY;_98_ILE
0.075  22.585  55.454  44.644 _241_ARG;_257_ARG;_258_LYS;_260_TRP;_261_MET
0.052  48.430  35.954  34.511 _27_LEU;_35_VAL;_52_ALA;_101_LEU;_102_MET;_103_PRO;_105_GLY;_106_CYS;_153_LEU
0.052  49.060  45.222  36.401 _29_SER;_30_GLY;_31_ALA;_32_PHE;_33_GLY;_35_VAL;_54_LYS;_146_ASP;_151_ASN;_164_ASP;_167_LEU
0.038  55.245  36.990  44.123 _52_ALA;_85_ARG;_86_LEU;_87_LEU;_88_GLY;_97_LEU;_98_ILE;_99_MET;_100_GLN
0.030  51.114  44.232  45.201 _75_MET;_86_LEU;_163_THR;_164_ASP;_165_PHE;_166_GLY;_167_LEU;_170_LEU
0.021  31.580  27.004  36.017 _110_TYR;_117_ASN;_118_ILE;_119_GLY;_122_TYR;_157_PRO;_296_MET;_297_HSD
0.019  39.449  20.242  38.660 _158_GLN;_303_ASP;_304_SER;_306_PHE;_307_TYR;_308_ARG;_311_MET
0.016  46.852  46.434  44.608 _143_VAL;_144_HSD;_145_ARG;_146_ASP;_151_ASN;_162_ILE;_163_THR;_164_ASP;_165_PHE;_166_GLY;_167_LEU;_168_ALA
0.014  18.839  51.978  40.259 _250_ILE;_253_TYR;_254_MET;_257_ARG
0.013  45.223  47.954  34.017 _29_SER;_30_GLY;_31_ALA;_146_ASP;_150_ARG;_151_ASN
0.013  54.691  32.175  43.161 _50_PRO;_51_VAL;_52_ALA;_87_LEU;_98_ILE;_99_MET;_100_GLN;_101_LEU
0.013  43.558  52.055  34.904 _31_ALA;_146_ASP;_150_ARG;_184_LYS;_185_VAL;_186_PRO;_187_ILE;_189_TRP
0.012  44.635  50.491  46.967 _142_LEU;_143_VAL;_144_HSD;_145_ARG;_146_ASP;_165_PHE;_166_GLY;_168_ALA;_169_LYS;_200_TYR;_205_ASP
0.011  38.679  50.768  52.309 _138_GLU;_142_LEU;_143_VAL;_201_THR;_202_HSD;_203_GLN;_204_SER;_205_ASP;_206_VAL;_270_PHE
0.011  24.540  53.482  37.732 _224_TYR;_239_GLY;_240_GLU;_241_ARG;_242_LEU;_243_PRO;_253_TYR;_257_ARG;_260_TRP
0.010  58.770  31.451  41.068 _39_LEU;_40_TRP;_49_ILE;_50_PRO;_51_VAL;_52_ALA;_87_LEU;_98_ILE;_99_MET
0.010  34.655  24.528  37.132 _110_TYR;_122_TYR;_157_PRO;_158_GLN;_299_PRO;_307_TYR
>167
0.895  49.213  38.918  37.932 _35_VAL;_52_ALA;_54_LYS;_99_MET;_100_GLN;_153_LEU;_163_THR;_164_ASP
0.395  51.689  41.749  42.036 _54_LYS;_86_LEU;_97_LEU;_99_MET;_163_THR;_164_ASP;_167_LEU
0.111  48.304  41.505  34.986 _28_GLY;_29_SER;_35_VAL;_54_LYS;_150_ARG;_151_ASN;_153_LEU;_164_ASP
0.081  60.441  33.446  44.654 _14_ARG;_16_LEU;_40_TRP;_51_VAL;_87_LEU;_88_GLY;_98_ILE
0.075  22.566  55.425  44.648 _241_ARG;_257_ARG;_258_LYS;_260_TRP;_261_MET
0.052  48.428  35.952  34.510 _27_LEU;_35_VAL;_52_ALA;_101_LEU;_102_MET;_103_PRO;_105_GLY;_106_CYS;_153_LEU
0.052  49.061  45.222  36.401 _29_SER;_30_GLY;_31_ALA;_32_PHE;_33_GLY;_35_VAL;_54_LYS;_146_ASP;_151_ASN;_164_ASP;_167_LEU
0.039  55.252  36.980  44.130 _52_ALA;_85_ARG;_86_LEU;_87_LEU;_88_GLY;_97_LEU;_98_ILE;_99_MET;_100_GLN
0.030  51.108  44.229  45.200 _75_MET;_86_LEU;_163_THR;_164_ASP;_165_PHE;_166_GLY;_167_LEU;_170_LEU
0.021  31.578  26.999  36.020 _110_TYR;_117_ASN;_118_ILE;_119_GLY;_122_TYR;_157_PRO;_296_MET;_297_HSD
0.019  39.486  20.244  38.645 _158_GLN;_303_ASP;_304_SER;_306_PHE;_307_TYR;_308_ARG;_311_MET
0.016  46.848  46.419  44.609 _143_VAL;_144_HSD;_145_ARG;_146_ASP;_151_ASN;_162_ILE;_163_THR;_164_ASP;_165_PHE;_166_GLY;_167_LEU;_168_ALA
0.014  18.837  51.977  40.259 _250_ILE;_253_TYR;_254_MET;_257_ARG
0.013  45.223  47.950  34.011 _29_SER;_30_GLY;_31_ALA;_146_ASP;_150_ARG;_151_ASN
0.013  43.563  52.051  34.905 _31_ALA;_146_ASP;_150_ARG;_184_LYS;_185_VAL;_186_PRO;_187_ILE;_189_TRP
0.013  54.702  32.174  43.168 _50_PRO;_51_VAL;_52_ALA;_87_LEU;_98_ILE;_99_MET;_100_GLN;_101_LEU
0.012  44.624  50.480  46.971 _142_LEU;_143_VAL;_144_HSD;_145_ARG;_146_ASP;_165_PHE;_166_GLY;_168_ALA;_169_LYS;_200_TYR;_205_ASP
0.011  38.680  50.767  52.310 _138_GLU;_142_LEU;_143_VAL;_201_THR;_202_HSD;_203_GLN;_204_SER;_205_ASP;_206_VAL;_270_PHE
0.011  24.539  53.481  37.732 _224_TYR;_239_GLY;_240_GLU;_241_ARG;_242_LEU;_243_PRO;_253_TYR;_257_ARG;_260_TRP
0.010  58.774  31.453  41.073 _39_LEU;_40_TRP;_49_ILE;_50_PRO;_51_VAL;_52_ALA;_87_LEU;_98_ILE;_99_MET
0.010  34.658  24.524  37.134 _110_TYR;_122_TYR;_157_PRO;_158_GLN;_299_PRO;_307_TYR
0.010  53.386  34.460  47.140 _84_CYS;_85_ARG;_86_LEU;_87_LEU;_98_ILE;_99_MET;_100_GLN
0.010  25.799  54.741  47.222 _257_ARG;_258_LYS;_259_CYS;_260_TRP;_261_MET;_262_ILE;_263_ASP;_266_SER;_267_ARG
>168
0.894  49.218  38.920  37.942 _35_VAL;_52_ALA;_54_LYS;_99_MET;_100_GLN;_153_LEU;_163_THR;_164_ASP
0.396  51.691  41.749  42.048 _54_LYS;_86_LEU;_97_LEU;_99_MET;_163_THR;_164_ASP;_167_LEU
0.111  48.301  41.504  34.986 _28_GLY;_29_SER;_35_VAL;_54_LYS;_150_ARG;_151_ASN;_153_LEU;_164_ASP
0.082  60.443  33.445  44.655 _14_ARG;_16_LEU;_40_TRP;_51_VAL;_87_LEU;_88_GLY;_98_ILE
0.075  22.566  55.421  44.653 _241_ARG;_257_ARG;_258_LYS;_260_TRP;_261_MET
0.052  48.425  35.953  34.511 _27_LEU;_35_VAL;_52_ALA;_101_LEU;_102_MET;_103_PRO;_105_GLY;_106_CYS;_153_LEU
0.052  49.062  45.225  36.401 _29_SER;_30_GLY;_31_ALA;_32_PHE;_33_GLY;_35_VAL;_54_LYS;_146_ASP;_151_ASN;_164_ASP;_167_LEU
0.038  55.251  36.986  44.135 _52_ALA;_85_ARG;_86_LEU;_87_LEU;_88_GLY;_97_LEU;_98_ILE;_99_MET;_100_GLN
0.030  51.111  44.238  45.200 _75_MET;_86_LEU;_163_THR;_164_ASP;_165_PHE;_166_GLY;_167_LEU;_170_LEU
0.021  31.576  26.999  36.017 _110_TYR;_117_ASN;_118_ILE;_119_GLY;_122_TYR;_157_PRO;_296_MET;_297_HSD
0.019  39.473  20.253  38.656 _158_GLN;_303_ASP;_304_SER;_306_PHE;_307_TYR;_308_ARG;_311_MET
0.016  46.795  46.411  44.624 _143_VAL;_144_HSD;_145_ARG;_146_ASP;_151_ASN;_162_ILE;_163_THR;_164_ASP;_165_PHE;_166_GLY;_167_LEU;_168_ALA
0.014  18.827  51.974  40.269 _250_ILE;_253_TYR;_254_MET;_257_ARG
0.013  45.221  47.943  34.010 _29_SER;_30_GLY;_31_ALA;_146_ASP;_150_ARG;_151_ASN
0.013  54.695  32.172  43.164 _50_PRO;_51_VAL;_52_ALA;_87_LEU;_98_ILE;_99_MET;_100_GLN;_101_LEU
0.013  43.558  52.050  34.885 _31_ALA;_146_ASP;_150_ARG;_184_LYS;_185_VAL;_186_PRO;_187_ILE;_189_TRP
0.012  44.599  50.494  46.948 _142_LEU;_143_VAL;_144_HSD;_145_ARG;_146_ASP;_165_PHE;_166_GLY;_168_ALA;_169_LYS;_200_TYR;_205_ASP
0.011  38.683  50.766  52.308 _138_GLU;_142_LEU;_143_VAL;_201_THR;_202_HSD;_203_GLN;_204_SER;_205_ASP;_206_VAL;_270_PHE
0.011  24.543  53.490  37.730 _224_TYR;_239_GLY;_240_GLU;_241_ARG;_242_LEU;_243_PRO;_253_TYR;_257_ARG;_260_TRP
0.010  58.772  31.454  41.073 _39_LEU;_40_TRP;_49_ILE;_50_PRO;_51_VAL;_52_ALA;_87_LEU;_98_ILE;_99_MET
0.010  34.661  24.529  37.131 _110_TYR;_122_TYR;_157_PRO;_158_GLN;_299_PRO;_307_TYR
0.010  25.794  54.748  47.212 _257_ARG;_258_LYS;_259_CYS;_260_TRP;_261_MET;_262_ILE;_263_ASP;_266_SER;_267_ARG
>169
0.893  49.219  38.927  37.942 _35_VAL;_52_ALA;_54_LYS;_99_MET;_100_GLN;_153_LEU;_163_THR;_164_ASP
0.396  51.696  41.745  42.044 _54_LYS;_86_LEU;_97_LEU;_99_MET;_163_THR;_164_ASP;_167_LEU
0.110  48.297  41.508  34.986 _28_GLY;_29_SER;_35_VAL;_54_LYS;_150_ARG;_151_ASN;_153_LEU;_163_THR;_164_ASP
0.082  60.440  33.440  44.658 _14_ARG;_16_LEU;_40_TRP;_51_VAL;_87_LEU;_88_GLY;_98_ILE
0.076  22.564  55.420  44.652 _241_ARG;_257_ARG;_258_LYS;_260_TRP;_261_MET
0.053  48.429  35.954  34.514 _27_LEU;_35_VAL;_52_ALA;_101_LEU;_102_MET;_103_PRO;_105_GLY;_106_CYS;_153_LEU
0.049  49.081  45.218  36.428 _29_SER;_30_GLY;_31_ALA;_32_PHE;_33_GLY;_35_VAL;_54_LYS;_146_ASP;_151_ASN;_164_ASP;_167_LEU
0.038  55.262  36.978  44.142 _52_ALA;_85_ARG;_86_LEU;_87_LEU;_88_GLY;_97_LEU;_98_ILE;_99_MET;_100_GLN
0.030  51.113  44.233  45.201 _75_MET;_86_LEU;_163_THR;_164_ASP;_165_PHE;_166_GLY;_167_LEU;_170_LEU
0.021  31.581  26.999  36.018 _110_TYR;_117_ASN;_118_ILE;_119_GLY;_122_TYR;_157_PRO;_296_MET;_297_HSD
0.019  39.477  20.252  38.656 _158_GLN;_303_ASP;_304_SER;_306_PHE;_307_TYR;_308_ARG;_311_MET
0.015  46.842  46.405  44.583 _144_HSD;_145_ARG;_146_ASP;_151_ASN;_162_ILE;_163_THR;_164_ASP;_165_PHE;_166_GLY;_167_LEU;_168_ALA
0.014  18.828  51.975  40.269 _250_ILE;_253_TYR;_254_MET;_257_ARG
0.013  45.221  47.947  34.012 _29_SER;_30_GLY;_31_ALA;_146_ASP;_150_ARG;_151_ASN
0.013  43.567  52.048  34.905 _31_ALA;_146_ASP;_150_ARG;_184_LYS;_185_VAL;_186_PRO;_187_ILE;_189_TRP
0.013  54.693  32.177  43.166 _50_PRO;_51_VAL;_52_ALA;_87_LEU;_98_ILE;_99_MET;_100_GLN;_101_LEU
0.012  44.610  50.455  46.944 _142_LEU;_143_VAL;_144_HSD;_145_ARG;_146_ASP;_165_PHE;_166_GLY;_168_ALA;_169_LYS;_200_TYR;_205_ASP
0.011  24.538  53.491  37.726 _224_TYR;_239_GLY;_240_GLU;_241_ARG;_242_LEU;_243_PRO;_253_TYR;_257_ARG;_260_TRP
0.011  38.670  50.765  52.295 _138_GLU;_142_LEU;_143_VAL;_201_THR;_202_HSD;_203_GLN;_204_SER;_205_ASP;_206_VAL;_270_PHE
0.010  34.661  24.528  37.128 _110_TYR;_122_TYR;_157_PRO;_158_GLN;_299_PRO;_307_TYR
0.010  58.738  31.429  41.059 _39_LEU;_40_TRP;_49_ILE;_50_PRO;_51_VAL;_52_ALA;_87_LEU;_98_ILE;_99_MET
0.010  53.394  34.453  47.149 _84_CYS;_85_ARG;_86_LEU;_87_LEU;_98_ILE;_99_MET;_100_GLN
>170
0.893  49.206  38.920  37.922 _35_VAL;_52_ALA;_54_LYS;_99_MET;_100_GLN;_153_LEU;_163_THR;_164_ASP
0.396  51.700  41.757  42.064 _54_LYS;_86_LEU;_97_LEU;_99_MET;_163_THR;_164_ASP;_167_LEU
0.112  48.288  41.496  34.984 _28_GLY;_35_VAL;_54_LYS;_150_ARG;_151_ASN;_153_LEU;_163_THR;_164_ASP
0.081  60.437  33.444  44.657 _14_ARG;_16_LEU;_40_TRP;_51_VAL;_87_LEU;_88_GLY;_98_ILE
0.076  22.568  55.422  44.657 _241_ARG;_257_ARG;_258_LYS;_260_TRP;_261_MET
0.053  48.429  35.956  34.517 _27_LEU;_35_VAL;_52_ALA;_101_LEU;_102_MET;_105_GLY;_106_CYS;_153_LEU
0.049  49.065  45.211  36.416 _29_SER;_30_GLY;_31_ALA;_32_PHE;_33_GLY;_35_VAL;_54_LYS;_146_ASP;_151_ASN;_164_ASP;_167_LEU
0.038  55.250  36.996  44.134 _52_ALA;_85_ARG;_86_LEU;_87_LEU;_88_GLY;_97_LEU;_98_ILE;_99_MET;_100_GLN
0.031  51.117  44.217  45.208 _75_MET;_86_LEU;_163_THR;_164_ASP;_165_PHE;_166_GLY;_167_LEU;_170_LEU
0.021  31.579  26.997  36.022 _110_TYR;_117_ASN;_118_ILE;_119_GLY;_122_TYR;_157_PRO;_296_MET;_297_HSD
0.019  39.494  20.264  38.642 _158_GLN;_303_ASP;_304_SER;_306_PHE;_307_TYR;_308_ARG;_311_MET
0.016  46.787  46.398  44.592 _144_HSD;_145_ARG;_146_ASP;_151_ASN;_162_ILE;_163_THR;_164_ASP;_165_PHE;_166_GLY;_167_LEU;_168_ALA
0.015  34.325  24.655  37.848 _110_TYR;_122_TYR;_157_PRO;_158_GLN;_297_HSD;_298_LEU;_299_PRO;_307_TYR
0.014  18.823  51.973  40.272 _250_ILE;_253_TYR;_254_MET;_257_ARG
0.013  45.224  47.947  34.015 _29_SER;_30_GLY;_31_ALA;_146_ASP;_150_ARG;_151_ASN
0.013  43.571  52.047  34.914 _31_ALA;_146_ASP;_150_ARG;_184_LYS;_185_VAL;_186_PRO;_187_ILE;_189_TRP
0.013  54.689  32.174  43.164 _50_PRO;_51_VAL;_52_ALA;_87_LEU;_98_ILE;_99_MET;_100_GLN;_101_LEU
0.012  44.606  50.449  46.938 _142_LEU;_143_VAL;_144_HSD;_145_ARG;_146_ASP;_165_PHE;_166_GLY;_168_ALA;_169_LYS;_200_TYR;_205_ASP
0.011  24.540  53.486  37.726 _224_TYR;_239_GLY;_240_GLU;_241_ARG;_242_LEU;_243_PRO;_253_TYR;_257_ARG;_260_TRP
0.011  38.668  50.766  52.290 _138_GLU;_142_LEU;_143_VAL;_201_THR;_202_HSD;_203_GLN;_204_SER;_205_ASP;_206_VAL;_270_PHE
0.010  58.735  31.425  41.060 _39_LEU;_40_TRP;_49_ILE;_50_PRO;_51_VAL;_52_ALA;_87_LEU;_98_ILE;_99_MET
0.010  25.797  54.749  47.217 _257_ARG;_258_LYS;_259_CYS;_260_TRP;_261_MET;_262_ILE;_263_ASP;_266_SER;_267_ARG
0.010  53.401  34.450  47.148 _84_CYS;_85_ARG;_86_LEU;_87_LEU;_98_ILE;_99_MET;_100_GLN
>171
0.893  49.207  38.920  37.923 _35_VAL;_52_ALA;_54_LYS;_99_MET;_100_GLN;_153_LEU;_163_THR;_164_ASP
0.397  51.703  41.750  42.070 _54_LYS;_86_LEU;_97_LEU;_99_MET;_163_THR;_164_ASP;_167_LEU
0.112  48.288  41.493  34.980 _28_GLY;_35_VAL;_54_LYS;_150_ARG;_151_ASN;_153_LEU;_163_THR;_164_ASP
0.080  60.430  33.436  44.653 _14_ARG;_16_LEU;_40_TRP;_51_VAL;_87_LEU;_88_GLY;_98_ILE
0.074  22.562  55.416  44.653 _241_ARG;_257_ARG;_258_LYS;_260_TRP;_261_MET
0.053  48.429  35.956  34.517 _27_LEU;_35_VAL;_52_ALA;_101_LEU;_102_MET;_105_GLY;_106_CYS;_153_LEU
0.049  49.065  45.212  36.418 _29_SER;_30_GLY;_31_ALA;_32_PHE;_33_GLY;_35_VAL;_54_LYS;_146_ASP;_151_ASN;_164_ASP;_167_LEU
0.038  55.268  36.976  44.129 _52_ALA;_85_ARG;_86_LEU;_87_LEU;_88_GLY;_97_LEU;_98_ILE;_99_MET;_100_GLN
0.030  51.121  44.212  45.209 _75_MET;_86_LEU;_163_THR;_164_ASP;_165_PHE;_166_GLY;_167_LEU;_170_LEU
0.021  31.580  26.997  36.021 _110_TYR;_117_ASN;_118_ILE;_119_GLY;_122_TYR;_157_PRO;_296_MET;_297_HSD
0.019  39.480  20.272  38.654 _158_GLN;_303_ASP;_304_SER;_306_PHE;_307_TYR;_308_ARG;_311_MET
0.016  46.821  46.404  44.600 _144_HSD;_145_ARG;_146_ASP;_151_ASN;_162_ILE;_163_THR;_164_ASP;_165_PHE;_166_GLY;_167_LEU;_168_ALA
0.015  34.324  24.655  37.848 _110_TYR;_122_TYR;_157_PRO;_158_GLN;_297_HSD;_298_LEU;_299_PRO;_307_TYR
0.014  18.826  51.977  40.271 _250_ILE;_253_TYR;_254_MET;_257_ARG
0.013  45.225  47.940  34.016 _29_SER;_30_GLY;_31_ALA;_146_ASP;_150_ARG;_151_ASN
0.013  43.569  52.043  34.909 _31_ALA;_146_ASP;_150_ARG;_184_LYS;_185_VAL;_186_PRO;_187_ILE;_189_TRP
0.013  54.682  32.176  43.175 _50_PRO;_51_VAL;_52_ALA;_87_LEU;_98_ILE;_99_MET;_100_GLN;_101_LEU
0.012  44.606  50.438  46.932 _142_LEU;_143_VAL;_144_HSD;_145_ARG;_146_ASP;_165_PHE;_166_GLY;_168_ALA;_169_LYS;_200_TYR;_205_ASP
0.011  24.544  53.488  37.721 _224_TYR;_239_GLY;_240_GLU;_241_ARG;_242_LEU;_243_PRO;_253_TYR;_257_ARG;_260_TRP
0.011  38.668  50.765  52.289 _138_GLU;_142_LEU;_143_VAL;_201_THR;_202_HSD;_203_GLN;_204_SER;_205_ASP;_206_VAL;_270_PHE
0.010  58.735  31.427  41.059 _39_LEU;_40_TRP;_49_ILE;_50_PRO;_51_VAL;_52_ALA;_87_LEU;_98_ILE;_99_MET
0.010  53.395  34.451  47.147 _84_CYS;_85_ARG;_86_LEU;_87_LEU;_98_ILE;_99_MET;_100_GLN
>172
0.893  49.197  38.920  37.918 _35_VAL;_52_ALA;_54_LYS;_99_MET;_100_GLN;_153_LEU;_163_THR;_164_ASP
0.394  51.698  41.754  42.065 _54_LYS;_86_LEU;_97_LEU;_99_MET;_163_THR;_164_ASP;_167_LEU
0.090  48.345  42.948  37.520 _35_VAL;_54_LYS;_150_ARG;_151_ASN;_163_THR;_164_ASP;_167_LEU
0.081  60.424  33.434  44.656 _14_ARG;_16_LEU;_40_TRP;_51_VAL;_87_LEU;_88_GLY;_98_ILE
0.072  22.559  55.422  44.652 _241_ARG;_257_ARG;_258_LYS;_260_TRP;_261_MET
0.053  48.421  35.956  34.516 _27_LEU;_35_VAL;_52_ALA;_101_LEU;_102_MET;_105_GLY;_106_CYS;_153_LEU
0.039  55.258  37.008  44.120 _52_ALA;_85_ARG;_86_LEU;_87_LEU;_88_GLY;_97_LEU;_98_ILE;_99_MET;_100_GLN
0.031  51.115  44.207  45.211 _75_MET;_86_LEU;_163_THR;_164_ASP;_165_PHE;_166_GLY;_167_LEU;_170_LEU
0.020  31.579  26.957  36.032 _110_TYR;_117_ASN;_118_ILE;_119_GLY;_122_TYR;_157_PRO;_296_MET;_297_HSD
0.019  39.479  20.263  38.658 _158_GLN;_303_ASP;_304_SER;_306_PHE;_307_TYR;_308_ARG;_311_MET
0.018  48.614  46.349  39.951 _32_PHE;_54_LYS;_146_ASP;_151_ASN;_163_THR;_164_ASP;_165_PHE;_167_LEU
0.015  46.830  46.369  44.555 _144_HSD;_145_ARG;_146_ASP;_151_ASN;_162_ILE;_163_THR;_164_ASP;_165_PHE;_166_GLY;_167_LEU;_168_ALA
0.015  34.320  24.650  37.851 _110_TYR;_122_TYR;_157_PRO;_158_GLN;_297_HSD;_298_LEU;_299_PRO;_307_TYR
0.014  18.820  51.979  40.264 _250_ILE;_253_TYR;_254_MET;_257_ARG
0.013  45.233  47.910  34.031 _29_SER;_30_GLY;_31_ALA;_146_ASP;_150_ARG;_151_ASN
0.013  43.554  52.047  34.879 _31_ALA;_146_ASP;_150_ARG;_184_LYS;_185_VAL;_186_PRO;_187_ILE;_189_TRP
0.013  54.677  32.159  43.168 _50_PRO;_51_VAL;_52_ALA;_87_LEU;_98_ILE;_99_MET;_100_GLN;_101_LEU
0.012  44.603  50.453  46.945 _142_LEU;_143_VAL;_144_HSD;_145_ARG;_146_ASP;_165_PHE;_166_GLY;_168_ALA;_169_LYS;_200_TYR;_205_ASP
0.011  39.529  50.465  52.440 _134_MET;_138_GLU;_142_LEU;_143_VAL;_144_HSD;_201_THR;_202_HSD;_203_GLN;_204_SER;_205_ASP;_206_VAL;_270_PHE
0.011  24.558  53.502  37.714 _224_TYR;_239_GLY;_240_GLU;_241_ARG;_242_LEU;_243_PRO;_253_TYR;_257_ARG;_260_TRP
0.010  58.699  31.414  41.028 _39_LEU;_40_TRP;_49_ILE;_50_PRO;_51_VAL;_52_ALA;_87_LEU;_98_ILE;_99_MET
0.010  25.778  54.756  47.200 _257_ARG;_258_LYS;_259_CYS;_260_TRP;_261_MET;_262_ILE;_263_ASP;_266_SER;_267_ARG
0.010  53.406  34.452  47.146 _84_CYS;_85_ARG;_86_LEU;_87_LEU;_98_ILE;_99_MET;_100_GLN
>173
0.893  49.200  38.922  37.919 _35_VAL;_52_ALA;_54_LYS;_99_MET;_100_GLN;_153_LEU;_163_THR;_164_ASP
0.395  51.706  41.757  42.067 _54_LYS;_86_LEU;_97_LEU;_99_MET;_163_THR;_164_ASP;_167_LEU
0.090  48.343  42.944  37.512 _35_VAL;_54_LYS;_150_ARG;_151_ASN;_163_THR;_164_ASP;_167_LEU
0.081  60.426  33.433  44.658 _14_ARG;_16_LEU;_40_TRP;_51_VAL;_87_LEU;_88_GLY;_98_ILE
0.072  22.558  55.424  44.652 _241_ARG;_257_ARG;_258_LYS;_260_TRP;_261_MET
0.052  48.418  35.953  34.510 _27_LEU;_35_VAL;_52_ALA;_101_LEU;_102_MET;_103_PRO;_105_GLY;_106_CYS;_153_LEU
0.038  55.258  37.004  44.122 _52_ALA;_85_ARG;_86_LEU;_87_LEU;_88_GLY;_97_LEU;_98_ILE;_99_MET;_100_GLN
0.031  51.115  44.205  45.210 _75_MET;_86_LEU;_163_THR;_164_ASP;_165_PHE;_166_GLY;_167_LEU;_170_LEU
0.020  31.579  26.956  36.030 _110_TYR;_117_ASN;_118_ILE;_119_GLY;_122_TYR;_157_PRO;_296_MET;_297_HSD
0.019  39.479  20.264  38.657 _158_GLN;_303_ASP;_304_SER;_306_PHE;_307_TYR;_308_ARG;_311_MET
0.018  48.618  46.349  39.944 _32_PHE;_54_LYS;_146_ASP;_151_ASN;_163_THR;_164_ASP;_165_PHE;_167_LEU
0.015  46.824  46.368  44.555 _144_HSD;_145_ARG;_146_ASP;_151_ASN;_162_ILE;_163_THR;_164_ASP;_165_PHE;_166_GLY;_167_LEU;_168_ALA
0.015  34.320  24.648  37.850 _110_TYR;_122_TYR;_157_PRO;_158_GLN;_297_HSD;_298_LEU;_299_PRO;_307_TYR
0.014  18.824  51.982  40.259 _250_ILE;_253_TYR;_254_MET;_257_ARG
0.013  45.230  47.911  34.029 _29_SER;_30_GLY;_31_ALA;_146_ASP;_150_ARG;_151_ASN
0.013  43.524  52.032  34.852 _31_ALA;_146_ASP;_150_ARG;_184_LYS;_185_VAL;_186_PRO;_187_ILE;_189_TRP
0.013  54.679  32.160  43.168 _50_PRO;_51_VAL;_52_ALA;_87_LEU;_98_ILE;_99_MET;_100_GLN;_101_LEU
0.012  44.606  50.446  46.947 _142_LEU;_143_VAL;_144_HSD;_145_ARG;_146_ASP;_165_PHE;_166_GLY;_168_ALA;_169_LYS;_200_TYR;_205_ASP
0.011  39.529  50.465  52.440 _134_MET;_138_GLU;_142_LEU;_143_VAL;_144_HSD;_201_THR;_202_HSD;_203_GLN;_204_SER;_205_ASP;_206_VAL;_270_PHE
0.011  24.554  53.495  37.715 _224_TYR;_239_GLY;_240_GLU;_241_ARG;_242_LEU;_243_PRO;_253_TYR;_257_ARG;_260_TRP
0.010  58.698  31.410  41.027 _39_LEU;_40_TRP;_49_ILE;_50_PRO;_51_VAL;_52_ALA;_87_LEU;_98_ILE;_99_MET
0.010  25.777  54.757  47.199 _257_ARG;_258_LYS;_259_CYS;_260_TRP;_261_MET;_262_ILE;_263_ASP;_266_SER;_267_ARG
0.010  53.401  34.445  47.150 _84_CYS;_85_ARG;_86_LEU;_87_LEU;_98_ILE;_99_MET;_100_GLN
>174
0.893  49.197  38.917  37.915 _35_VAL;_52_ALA;_54_LYS;_99_MET;_100_GLN;_153_LEU;_163_THR;_164_ASP
0.397  51.708  41.756  42.086 _54_LYS;_86_LEU;_97_LEU;_99_MET;_163_THR;_164_ASP;_167_LEU
0.116  48.299  41.474  34.971 _28_GLY;_35_VAL;_54_LYS;_150_ARG;_151_ASN;_153_LEU;_164_ASP
0.080  60.428  33.435  44.656 _14_ARG;_16_LEU;_40_TRP;_51_VAL;_87_LEU;_88_GLY;_98_ILE
0.072  22.557  55.423  44.652 _241_ARG;_257_ARG;_258_LYS;_260_TRP;_261_MET
0.052  48.417  35.953  34.511 _27_LEU;_35_VAL;_52_ALA;_101_LEU;_102_MET;_103_PRO;_105_GLY;_106_CYS;_153_LEU
0.046  49.072  45.179  36.439 _29_SER;_30_GLY;_31_ALA;_32_PHE;_33_GLY;_35_VAL;_54_LYS;_146_ASP;_151_ASN;_164_ASP;_167_LEU
0.039  55.210  37.071  44.112 _52_ALA;_85_ARG;_86_LEU;_87_LEU;_88_GLY;_97_LEU;_98_ILE;_99_MET;_100_GLN
0.031  51.114  44.206  45.209 _75_MET;_86_LEU;_163_THR;_164_ASP;_165_PHE;_166_GLY;_167_LEU;_170_LEU
0.020  31.579  26.951  36.031 _110_TYR;_117_ASN;_118_ILE;_119_GLY;_122_TYR;_157_PRO;_296_MET;_297_HSD
0.019  39.481  20.261  38.660 _158_GLN;_303_ASP;_304_SER;_306_PHE;_307_TYR;_308_ARG;_311_MET
0.016  46.802  46.368  44.571 _144_HSD;_145_ARG;_146_ASP;_151_ASN;_162_ILE;_163_THR;_164_ASP;_165_PHE;_166_GLY;_167_LEU;_168_ALA
0.015  34.313  24.653  37.852 _110_TYR;_122_TYR;_157_PRO;_158_GLN;_297_HSD;_298_LEU;_299_PRO;_307_TYR
0.014  18.818  51.979  40.277 _250_ILE;_253_TYR;_254_MET;_257_ARG
0.013  45.231  47.910  34.032 _29_SER;_30_GLY;_31_ALA;_146_ASP;_150_ARG;_151_ASN
0.013  43.552  52.036  34.869 _31_ALA;_146_ASP;_150_ARG;_184_LYS;_185_VAL;_186_PRO;_187_ILE;_189_TRP
0.013  54.671  32.160  43.167 _50_PRO;_51_VAL;_52_ALA;_87_LEU;_98_ILE;_99_MET;_100_GLN;_101_LEU
0.012  44.598  50.433  46.930 _142_LEU;_143_VAL;_144_HSD;_145_ARG;_146_ASP;_165_PHE;_166_GLY;_168_ALA;_169_LYS;_200_TYR;_205_ASP
0.011  39.531  50.462  52.437 _134_MET;_138_GLU;_142_LEU;_143_VAL;_144_HSD;_201_THR;_202_HSD;_203_GLN;_204_SER;_205_ASP;_206_VAL;_270_PHE
0.011  24.554  53.497  37.716 _224_TYR;_239_GLY;_240_GLU;_241_ARG;_242_LEU;_243_PRO;_253_TYR;_257_ARG;_260_TRP
0.010  25.781  54.763  47.196 _257_ARG;_258_LYS;_259_CYS;_260_TRP;_261_MET;_262_ILE;_263_ASP;_266_SER;_267_ARG
>175
0.893  49.198  38.917  37.915 _35_VAL;_52_ALA;_54_LYS;_99_MET;_100_GLN;_153_LEU;_163_THR;_164_ASP
0.397  51.703  41.755  42.082 _54_LYS;_86_LEU;_97_LEU;_99_MET;_163_THR;_164_ASP;_167_LEU
0.116  48.294  41.480  34.972 _28_GLY;_35_VAL;_54_LYS;_150_ARG;_151_ASN;_153_LEU;_164_ASP
0.080  60.431  33.436  44.655 _14_ARG;_16_LEU;_40_TRP;_51_VAL;_87_LEU;_88_GLY;_98_ILE
0.072  22.556  55.422  44.651 _241_ARG;_257_ARG;_258_LYS;_260_TRP;_261_MET
0.052  46.613  36.119  35.115 _27_LEU;_102_MET;_104_PHE;_105_GLY;_106_CYS;_153_LEU;_154_VAL
0.047  49.063  45.193  36.426 _29_SER;_30_GLY;_31_ALA;_32_PHE;_33_GLY;_35_VAL;_54_LYS;_146_ASP;_151_ASN;_164_ASP;_167_LEU
0.040  55.194  37.093  44.115 _52_ALA;_85_ARG;_86_LEU;_87_LEU;_88_GLY;_97_LEU;_98_ILE;_99_MET;_100_GLN
0.031  51.108  44.205  45.209 _75_MET;_86_LEU;_163_THR;_164_ASP;_165_PHE;_166_GLY;_167_LEU;_170_LEU
0.021  31.575  26.972  36.022 _110_TYR;_117_ASN;_118_ILE;_119_GLY;_122_TYR;_157_PRO;_296_MET;_297_HSD
0.019  39.473  20.264  38.663 _158_GLN;_303_ASP;_304_SER;_306_PHE;_307_TYR;_308_ARG;_311_MET
0.016  46.826  46.361  44.554 _144_HSD;_145_ARG;_146_ASP;_151_ASN;_162_ILE;_163_THR;_164_ASP;_165_PHE;_166_GLY;_167_LEU;_168_ALA
0.015  34.322  24.653  37.850 _110_TYR;_122_TYR;_157_PRO;_158_GLN;_297_HSD;_298_LEU;_299_PRO;_307_TYR
0.014  18.823  51.979  40.276 _250_ILE;_253_TYR;_254_MET;_257_ARG
0.013  45.207  47.901  34.033 _29_SER;_30_GLY;_31_ALA;_146_ASP;_150_ARG;_151_ASN
0.013  43.534  52.031  34.858 _31_ALA;_146_ASP;_150_ARG;_184_LYS;_185_VAL;_186_PRO;_187_ILE;_189_TRP
0.013  54.671  32.163  43.169 _50_PRO;_51_VAL;_52_ALA;_87_LEU;_98_ILE;_99_MET;_100_GLN;_101_LEU
0.012  44.600  50.436  46.929 _142_LEU;_143_VAL;_144_HSD;_145_ARG;_146_ASP;_165_PHE;_166_GLY;_168_ALA;_169_LYS;_200_TYR;_205_ASP
0.011  39.532  50.462  52.435 _134_MET;_138_GLU;_142_LEU;_143_VAL;_144_HSD;_201_THR;_202_HSD;_203_GLN;_204_SER;_205_ASP;_206_VAL;_270_PHE
0.011  24.556  53.496  37.712 _224_TYR;_239_GLY;_240_GLU;_241_ARG;_242_LEU;_243_PRO;_253_TYR;_257_ARG;_260_TRP
0.010  25.780  54.766  47.200 _257_ARG;_258_LYS;_259_CYS;_260_TRP;_261_MET;_262_ILE;_263_ASP;_266_SER;_267_ARG
>176
0.892  49.200  38.915  37.917 _35_VAL;_52_ALA;_54_LYS;_99_MET;_100_GLN;_153_LEU;_163_THR;_164_ASP
0.400  51.702  41.745  42.108 _54_LYS;_86_LEU;_97_LEU;_99_MET;_163_THR;_164_ASP;_167_LEU
0.116  48.287  41.478  34.970 _28_GLY;_35_VAL;_54_LYS;_150_ARG;_151_ASN;_153_LEU;_164_ASP
0.080  60.433  33.436  44.648 _14_ARG;_16_LEU;_40_TRP;_51_VAL;_87_LEU;_88_GLY;_98_ILE
0.073  22.560  55.423  44.658 _241_ARG;_257_ARG;_258_LYS;_260_TRP;_261_MET
0.052  48.419  35.952  34.509 _27_LEU;_35_VAL;_52_ALA;_101_LEU;_102_MET;_103_PRO;_105_GLY;_106_CYS;_153_LEU
0.047  49.062  45.194  36.423 _29_SER;_30_GLY;_31_ALA;_32_PHE;_33_GLY;_35_VAL;_54_LYS;_146_ASP;_151_ASN;_164_ASP;_167_LEU
0.039  55.196  37.088  44.115 _52_ALA;_85_ARG;_86_LEU;_87_LEU;_88_GLY;_97_LEU;_98_ILE;_99_MET;_100_GLN
0.031  51.113  44.206  45.210 _75_MET;_86_LEU;_163_THR;_164_ASP;_165_PHE;_166_GLY;_167_LEU;_170_LEU
0.020  31.579  26.947  36.032 _110_TYR;_117_ASN;_118_ILE;_119_GLY;_122_TYR;_157_PRO;_296_MET;_297_HSD
0.019  39.477  20.263  38.662 _158_GLN;_303_ASP;_304_SER;_306_PHE;_307_TYR;_308_ARG;_311_MET
0.016  46.802  46.365  44.572 _144_HSD;_145_ARG;_146_ASP;_151_ASN;_162_ILE;_163_THR;_164_ASP;_165_PHE;_166_GLY;_167_LEU;_168_ALA
0.015  34.316  24.656  37.850 _110_TYR;_122_TYR;_157_PRO;_158_GLN;_297_HSD;_298_LEU;_299_PRO;_307_TYR
0.014  18.829  51.982  40.269 _250_ILE;_253_TYR;_254_MET;_257_ARG
0.013  45.206  47.892  34.028 _29_SER;_30_GLY;_31_ALA;_146_ASP;_150_ARG;_151_ASN
0.013  54.667  32.163  43.171 _50_PRO;_51_VAL;_52_ALA;_87_LEU;_98_ILE;_99_MET;_100_GLN;_101_LEU
0.012  43.462  51.941  34.749 _31_ALA;_146_ASP;_150_ARG;_184_LYS;_185_VAL;_186_PRO;_187_ILE;_189_TRP
0.012  44.599  50.431  46.922 _142_LEU;_143_VAL;_144_HSD;_145_ARG;_146_ASP;_165_PHE;_166_GLY;_168_ALA;_169_LYS;_200_TYR;_205_ASP
0.011  39.529  50.461  52.436 _134_MET;_138_GLU;_142_LEU;_143_VAL;_144_HSD;_201_THR;_202_HSD;_203_GLN;_204_SER;_205_ASP;_206_VAL;_270_PHE
0.011  24.556  53.499  37.712 _224_TYR;_239_GLY;_240_GLU;_241_ARG;_242_LEU;_243_PRO;_253_TYR;_257_ARG;_260_TRP
>177
0.892  49.200  38.912  37.913 _35_VAL;_52_ALA;_54_LYS;_99_MET;_100_GLN;_153_LEU;_163_THR;_164_ASP
0.399  51.708  41.741  42.110 _54_LYS;_86_LEU;_97_LEU;_99_MET;_163_THR;_164_ASP;_167_LEU
0.118  48.287  41.471  34.965 _28_GLY;_35_VAL;_54_LYS;_150_ARG;_151_ASN;_153_LEU;_164_ASP
0.082  60.437  33.441  44.649 _14_ARG;_16_LEU;_40_TRP;_51_VAL;_87_LEU;_88_GLY;_98_ILE
0.073  22.566  55.429  44.657 _241_ARG;_257_ARG;_258_LYS;_260_TRP;_261_MET
0.052  46.612  36.113  35.111 _27_LEU;_102_MET;_104_PHE;_105_GLY;_106_CYS;_153_LEU;_154_VAL
0.048  49.059  45.193  36.420 _29_SER;_30_GLY;_31_ALA;_32_PHE;_33_GLY;_35_VAL;_54_LYS;_146_ASP;_151_ASN;_164_ASP;_167_LEU
0.040  55.167  37.097  44.124 _52_ALA;_85_ARG;_86_LEU;_87_LEU;_88_GLY;_97_LEU;_98_ILE;_99_MET;_100_GLN
0.028  49.576  44.391  45.913 _75_MET;_84_CYS;_144_HSD;_163_THR;_164_ASP;_165_PHE;_166_GLY;_167_LEU
0.020  31.578  26.944  36.035 _110_TYR;_117_ASN;_118_ILE;_119_GLY;_122_TYR;_157_PRO;_296_MET;_297_HSD
0.019  39.481  20.258  38.661 _158_GLN;_303_ASP;_304_SER;_306_PHE;_307_TYR;_308_ARG;_311_MET
0.015  34.318  24.653  37.849 _110_TYR;_122_TYR;_157_PRO;_158_GLN;_297_HSD;_298_LEU;_299_PRO;_307_TYR
0.014  46.043  47.550  46.008 _137_LEU;_143_VAL;_144_HSD;_145_ARG;_146_ASP;_163_THR;_164_ASP;_165_PHE;_166_GLY;_167_LEU;_168_ALA
0.014  18.825  51.982  40.275 _250_ILE;_253_TYR;_254_MET;_257_ARG
0.013  50.646  37.687  41.464 _52_ALA;_84_CYS;_85_ARG;_99_MET;_100_GLN;_102_MET;_153_LEU;_163_THR;_164_ASP
0.013  45.217  47.891  34.042 _29_SER;_30_GLY;_31_ALA;_146_ASP;_150_ARG;_151_ASN
0.013  54.666  32.164  43.167 _50_PRO;_51_VAL;_52_ALA;_87_LEU;_98_ILE;_99_MET;_100_GLN;_101_LEU
0.012  43.455  51.938  34.738 _31_ALA;_146_ASP;_150_ARG;_184_LYS;_185_VAL;_186_PRO;_187_ILE;_189_TRP
0.012  51.989  40.897  46.104 _75_MET;_76_ALA;_84_CYS;_85_ARG;_86_LEU;_87_LEU;_99_MET;_163_THR;_164_ASP;_165_PHE
0.011  39.533  50.460  52.438 _134_MET;_138_GLU;_142_LEU;_143_VAL;_144_HSD;_201_THR;_202_HSD;_203_GLN;_204_SER;_205_ASP;_206_VAL;_270_PHE
0.011  24.549  53.495  37.711 _224_TYR;_239_GLY;_240_GLU;_241_ARG;_242_LEU;_243_PRO;_253_TYR;_257_ARG;_260_TRP
0.011  48.829  46.203  42.412 _54_LYS;_75_MET;_144_HSD;_146_ASP;_151_ASN;_163_THR;_164_ASP;_165_PHE;_166_GLY;_167_LEU;_168_ALA
0.010  25.780  54.763  47.200 _257_ARG;_258_LYS;_259_CYS;_260_TRP;_261_MET;_262_ILE;_263_ASP;_266_SER;_267_ARG
>178
0.893  49.199  38.909  37.907 _35_VAL;_52_ALA;_54_LYS;_99_MET;_100_GLN;_153_LEU;_163_THR;_164_ASP
0.398  51.708  41.743  42.123 _54_LYS;_86_LEU;_97_LEU;_99_MET;_163_THR;_164_ASP;_167_LEU
0.120  48.286  41.460  34.963 _28_GLY;_35_VAL;_54_LYS;_150_ARG;_151_ASN;_153_LEU;_164_ASP
0.080  60.433  33.444  44.651 _14_ARG;_16_LEU;_40_TRP;_51_VAL;_87_LEU;_88_GLY;_98_ILE
0.073  22.569  55.432  44.657 _241_ARG;_257_ARG;_258_LYS;_260_TRP;_261_MET
0.052  48.421  35.952  34.514 _27_LEU;_35_VAL;_52_ALA;_101_LEU;_102_MET;_103_PRO;_105_GLY;_106_CYS;_153_LEU
0.047  49.071  45.197  36.431 _29_SER;_30_GLY;_31_ALA;_32_PHE;_33_GLY;_35_VAL;_54_LYS;_146_ASP;_151_ASN;_164_ASP;_167_LEU
0.040  55.162  37.102  44.123 _52_ALA;_85_ARG;_86_LEU;_87_LEU;_88_GLY;_97_LEU;_98_ILE;_99_MET;_100_GLN
[truncated: 1,732,525 more chars]
