# Supplementary material for: Spatiotemporal identification of druggable binding sites using deep learning
Source: Commun Biol. 2020 Oct 27;3:618. doi: 10.1038/s42003-020-01350-0 (PMC7591901; doi:10.1038/s42003-020-01350-0)
Supplement: Supplementary file 7 — Supplementary Data 1 [file 42003_2020_1350_MOESM7_ESM.tar › ./raw_data/predictions/coach420_rotations.log]

>148lE
0.529  10.169  51.118  34.140
0.128  15.061  50.903  26.948
0.088  14.617  47.371  40.444
0.073   2.324  48.050  34.996
0.049   5.340  56.976  51.797
0.046  22.505  39.377  28.577
0.026   4.955  33.625  31.431
0.025   7.827  55.495  43.408
0.014   7.444  41.985  42.584
0.014  15.957  43.583  32.706
0.011  13.432  33.874  31.174
>1a26A
0.909  40.688  24.100  20.514
0.146  55.906  36.580  27.792
0.089  36.025  30.783  16.508
0.042  32.857  35.087  32.080
0.035  42.662  15.801  23.239
0.031  32.638  20.828  20.040
0.024  44.446  20.413  36.065
0.023  38.009  21.860  12.461
0.017  28.375  17.183  -2.930
0.016  30.988  13.015  33.911
0.012  50.332  12.794  29.706
0.011  23.635  13.418   3.143
0.010  50.854  35.315  -0.945
>1a2kC
0.978  58.822  -9.085  81.686
0.066  54.115  -7.984  64.266
0.039  58.868  11.704  80.987
0.020  44.840  -2.456  73.243
0.014  72.863   6.561  83.261
0.013  59.721  -2.935  61.559
0.012  54.051   1.364  87.446
>1a4kH
0.861  53.743  55.566   1.522
0.197  43.192  79.162  34.384
0.188  58.601  61.642   4.846
0.137  32.604  83.957  35.787
0.133  45.003  47.376   5.389
0.086  24.311  79.864  38.378
0.067  48.382  65.715  28.670
0.042  25.627  71.940  34.571
0.041  42.034  69.870  40.379
0.023  35.913  79.675  43.912
0.023  34.369  70.640  29.563
0.022  50.062  65.950   9.334
0.019  55.717  44.848  12.788
0.018  61.261  66.163  16.756
0.018  54.499  46.867   4.803
0.017  47.916  74.013  30.010
0.017  50.009  65.443  20.085
0.013  37.897  82.878  29.577
0.011  18.856  89.763  37.078
0.011  44.514  51.065  14.242
>1a7xA
0.730   9.990   7.307  14.264
0.055   9.302   4.411   5.292
0.051  -2.496   3.272  16.704
0.050   5.326   1.871  20.671
0.040  13.043  -2.327  16.886
0.031  12.159  -3.251   3.898
0.031   1.081 -11.281   8.602
0.027   5.152  12.665   7.601
0.019   0.909  -5.379  18.766
0.012   9.867  15.932  14.321
0.012   0.366  -2.315  10.217
0.011  -0.507  10.975  14.251
>1a8tA
0.938  10.928  35.144  -2.586
0.139  15.576  42.932   9.518
0.019  18.988  19.075  -2.443
0.015   8.882  39.431   4.628
0.011  35.369  40.944  12.033
>1afkA
0.711  35.471   2.601  24.284
0.339  36.167  -1.412  16.089
0.042  34.147  -6.603  23.873
0.032  31.135   5.478  15.567
0.032  28.646   0.302  28.942
0.017  30.537  -6.328  12.710
0.016  25.900  -8.367  21.017
0.015  27.789  -0.109  37.012
0.014  38.755   6.380  31.368
0.014  41.174  -3.430  27.579
>1arcA
0.877  -4.927  -7.753   7.924
0.095 -10.151   3.006  11.213
0.068  -7.988  -7.203 -11.673
0.064 -29.034 -15.767  12.243
0.061  -3.091 -10.240  -2.024
0.046 -18.912  -8.988  -9.388
0.040 -13.974  -7.930  22.141
0.033  -7.768  -4.908  17.079
0.019 -26.879  -4.209  21.216
0.019  -4.146 -14.300  13.885
0.017  -5.938 -15.987 -12.030
0.014 -12.662  -4.942  10.386
0.013  -8.686  -0.805  -4.721
0.013  -8.881 -22.548  -0.998
0.011  -6.442  -0.989   3.266
>1atlA
0.881   4.512  27.749   3.513
0.042  -8.283  46.745  -6.502
0.039   6.800  47.723   7.862
0.038  11.499  40.674   7.777
0.022  -6.148  29.161  15.651
0.019  12.432  31.893   8.732
0.016   9.605  34.625   1.699
0.013  -6.338  25.991   1.346
0.012   4.626  19.896  13.171
>1b8uA
0.947  27.320  15.260  29.151
0.273  34.655  13.015  31.554
0.033  36.459  28.494  47.991
0.029  41.119   8.243  39.349
0.021  38.762  19.544  28.475
0.020  54.522  19.676  48.700
0.018  40.611   9.126  47.304
0.017  19.213  17.884  29.234
0.015  46.221  16.520  52.971
0.012  42.608  12.779  30.411
0.011  45.807  27.681  49.752
>1blcA
0.927   5.790  -9.078 -12.672
0.072  26.588 -14.547 -23.569
0.067  11.363 -27.881 -18.092
0.060  20.269  -4.219 -26.897
0.048  -7.826 -22.782 -12.098
0.032   5.040 -14.867  -4.463
0.026 -10.090  -3.167 -20.397
0.025  -3.098 -11.700  -8.092
0.017  24.117 -21.058 -14.514
0.017  17.698 -19.483  -6.074
0.014   3.058  -5.594 -21.926
0.012   7.543 -15.948 -16.550
0.010  -3.755  -4.497 -12.348
>1bnwA
0.834  -4.687   1.661  13.677
0.475   3.974  -5.793   6.604
0.023   1.375  -8.443  13.791
0.016   3.641   0.229  14.474
0.016  -9.958  11.283  11.670
0.015  -2.501   8.100  18.716
0.014 -11.423   3.159  30.030
0.011  -1.263  -5.314  21.903
0.010  -0.284 -12.711   6.041
0.010  -6.358   4.821   6.257
>1bq3A
0.900   6.612  -8.649  37.485
0.022  21.445 -16.109  53.324
0.020  16.125  -0.229  53.758
>1bqoB
0.767   1.246  48.782  56.070
0.239   3.462  48.605  64.059
0.232  -5.206  50.039  48.256
0.060  -8.489  39.747  45.485
0.055   0.795  36.473  63.869
0.018   4.779  44.929  49.440
0.011 -16.866  47.926  52.034
0.011   8.717  37.932  49.557
>1br6A
0.841   0.401   2.925   8.192
0.619   4.259   5.835  14.685
0.276 -12.291  -1.997  -4.089
0.105  17.030  -5.910  17.127
0.047   3.417  -2.135  30.685
0.037 -16.576   6.575  -6.900
0.025 -10.447 -12.182  -0.787
0.017  -3.932 -19.925   7.223
0.017  12.328   2.717  12.745
0.014  -2.854   9.424  13.791
0.014 -21.198  15.208  11.954
0.013  14.202 -15.271  15.500
>1bs1A
0.918   6.646  22.260  10.088
0.424  -2.671  25.729  12.203
0.192   0.364  32.484   4.875
0.065  12.502  21.976  -5.294
0.021  10.319  21.304   2.511
0.012   4.932  29.923  -2.572
0.010  -8.481  38.185  16.437
>1bsvA
0.953  28.506  26.830  13.190
0.473  45.789  37.466  11.112
0.326  41.127  41.471  23.207
0.311  36.563  34.991  13.247
0.043  39.543  28.209   7.619
0.026  51.296  31.317  11.011
0.019  12.094  44.554  14.687
0.017  41.012  42.034   6.153
0.013  14.545  34.227   4.505
>1bxqA
0.899  21.923  11.037  20.149
0.032  29.204  20.995  20.634
0.026  14.281   5.688  19.947
0.023  10.204  16.109  28.650
0.019  19.200  16.607  26.933
0.013  40.121   5.360  23.015
0.013   8.724   6.773  26.731
>1bzyA
0.975   8.690  85.374  42.411
0.042  -1.309  89.539  60.855
0.017  15.833 106.216  52.564
0.014   7.620 101.156  49.276
0.013  -6.738  89.685  48.908
0.010  24.462 107.042  49.853
>1c1hA
0.832  18.497  21.231   8.609
0.044  28.409  34.292  23.033
0.042  17.371  29.466   7.720
0.037  11.465  15.881  11.182
0.017  21.835  14.754  -1.213
0.015  33.780  17.053  12.674
0.011  42.187  29.442  25.090
>1c3jA
0.818  17.881  -9.954  16.017
0.074  18.412 -18.594  17.353
0.072  18.378  -7.618   7.799
0.062   0.727 -16.752  -6.396
0.038  16.222  -1.126  17.003
0.037  27.639   3.208   6.297
0.026   7.195 -12.405  10.330
0.026  24.728   2.790  35.877
0.020   2.146  -1.335   1.589
0.019  14.727 -15.535   3.392
0.016  24.492   8.761  26.743
0.015  26.135 -18.643  14.513
0.015  26.830 -13.523  32.769
0.014   9.086  -0.432  12.293
0.013   4.557 -15.464   2.324
0.012   3.768 -26.661  -7.059
>1c5iA
0.829  35.044  16.851  32.448
0.792  35.428  23.808  36.520
0.109  18.753  32.110  31.137
0.049  40.924  33.229  16.983
0.030  16.613  21.396  19.532
0.028  48.258  21.638  24.240
0.022  22.448  13.637  22.468
0.018  26.563  20.730  14.573
0.016  35.501  24.340  14.596
0.015  39.477  36.510  29.940
0.012  32.412  19.739  22.077
0.011  43.531  16.618  31.062
0.011  34.359  37.184  21.198
0.010  44.155  25.077  31.102
0.010  35.055  27.971  28.386
>1cenA
0.808  48.958  24.478  57.976
0.184  40.562  42.918  68.137
0.168  41.933  25.775  46.852
0.084  39.970  18.506  65.606
0.024  47.908  19.142  68.546
0.024  45.790  20.307  51.711
0.014  40.708  28.413  54.879
0.013  48.274  35.316  85.024
0.011  49.141  22.095  32.171
>1cetA
0.956  34.343  17.595  10.154
0.139  20.734  35.864   4.042
0.122  23.073  19.557   3.948
0.119  26.641  23.858  -2.563
0.031  17.582  16.527   9.858
0.020  49.898  32.100  10.421
0.016  25.062  32.295  -2.352
0.015  13.653  21.561   1.758
0.013  10.160  37.906   5.509
0.012  34.876  14.439  17.596
>1ch8A
0.930   0.959  46.286  45.340
0.875 -12.238  52.734  48.402
0.343 -24.591  36.725  41.878
0.089 -23.039  55.987  36.553
0.067 -31.855  61.457  53.208
0.064 -21.258  55.852  51.599
0.033 -15.087  55.485  38.200
0.018 -37.248  64.092  46.999
0.016 -21.671  25.736  44.444
0.015 -17.919  57.187  60.259
0.015 -24.308  43.212  48.106
>1cimA
0.770  -4.372   0.872  14.748
0.437   4.567  -4.841   7.815
0.037  -8.230   7.914  10.554
0.033   7.675   1.639  13.497
0.018  -0.070  -9.823  15.333
0.011  -3.176   8.766  17.533
>1cqfB
0.343  -2.770  19.397   0.647
0.115   4.512  16.434   3.366
0.086   0.753  21.465  11.572
0.050  -3.766  27.199   8.159
0.042   9.784  25.051   9.920
0.017  11.316  17.925  -0.757
0.014  10.049  35.318   5.100
0.012   0.399  28.679   1.066
0.012  -6.685  18.173  10.186
>1d3pB
0.901 -21.851 -31.367  21.612
0.111 -24.984  -7.822  21.577
0.060 -30.978 -14.685  30.128
0.030 -14.615 -33.650  25.186
0.026  -8.713 -22.943  32.480
0.019 -34.209 -16.732   7.295
0.015 -25.453  -6.582  32.884
0.014 -19.666 -19.843  35.832
0.013 -27.262 -23.063   0.671
0.011 -15.259 -32.488  14.490
>1d4pB
0.905 -22.360 -31.184  21.684
0.117 -28.161  -8.056  20.630
0.063  -9.087 -23.308  31.984
0.042 -31.254 -14.296  28.222
0.029 -14.645 -33.211  24.724
0.018 -25.441  -6.976  32.200
0.017 -18.870  -8.520  19.268
0.015 -33.959 -17.370   2.649
0.015 -19.150 -12.967   2.837
0.014 -14.945 -32.665  14.471
0.014 -24.771 -20.929  -0.428
>1dcpA
0.106  51.209  33.975  42.259
0.102  41.176  28.587  38.718
0.069  46.415  27.328  45.591
0.066  45.906  34.428  35.133
0.038  33.402  28.734  34.292
0.038  52.400  33.687  50.912
0.031  32.240  34.257  27.677
0.023  29.755  40.678  35.628
0.019  40.110  37.826  30.607
0.017  33.656  42.376  43.237
0.016  34.167  30.919  42.119
0.013  39.119  40.558  50.027
0.011  44.739  41.599  41.556
>1ddtA
0.914  17.781  34.946  42.831
0.300 -11.905  24.846  69.799
0.193  19.220   2.348  39.312
0.160   8.764   7.873  61.473
0.123  19.981  14.359  40.124
0.108  11.881  -7.165  37.038
0.089  -1.513  20.165  86.151
0.089  19.179  35.885  33.734
0.062  28.876  16.648  43.912
0.060   6.738  58.433  53.491
0.057  24.054   4.039  45.471
0.056  28.849  40.267  36.387
0.051  -8.173  14.599  86.841
0.041   8.442  39.596  47.205
0.040 -11.141  31.268  92.976
0.038  20.416  28.392  37.379
0.034  14.159  50.213  36.441
0.032  20.817  -5.879  45.376
0.032 -11.246  36.050  77.841
0.029  -3.685  24.409  95.581
>1e3vA
0.879   2.956 -10.776  84.111
0.172   9.196 -24.538  73.230
0.120  -1.575  -3.781  85.380
0.040   3.571 -13.859  75.802
0.023  15.303 -27.337  86.857
0.022  -0.161 -13.808  94.156
0.010  13.854 -14.927  77.168
>1e4gT
0.849  25.867  14.399  52.591
0.090  15.339  11.326  45.139
0.072  30.767  32.530  42.849
0.048  30.145  11.838  73.190
0.028  30.385  10.597  46.948
0.015  24.293  26.724  45.353
0.014  55.057   4.590  43.799
0.011  53.030   6.835  34.110
0.010  40.069  32.541  31.785
>1e5qA
0.830  29.984  42.164  60.054
0.571  38.307  43.268  69.320
0.027  19.069  47.953  47.182
0.024  28.221  34.289  72.579
0.021  14.655  33.636  50.148
>1efyA
0.863  40.375  24.078  20.861
0.075  54.561  36.793  29.303
0.061  37.343  29.824  16.052
0.048  42.652  14.820  24.701
0.034  32.729  20.977  20.304
0.022  37.079  20.862  13.263
0.019  42.660  27.782  37.275
0.014  26.486  14.354   0.883
0.011  36.238  36.605  34.306
>1einA
0.677 -14.619  76.903   3.388
0.078  -9.374  58.279   0.286
0.062 -10.883  69.796   1.567
0.050 -16.496  81.966  -3.637
0.046 -22.783  73.445   5.192
0.029 -22.097  79.586  10.517
0.026 -14.775  76.421  12.347
0.021 -10.612  72.032  -6.124
0.019 -10.804  66.871  10.948
0.014 -33.242  68.888   6.863
0.014 -18.873  85.334   3.678
>1eswA
0.767 -63.515 -18.562  -6.543
0.671 -45.304 -23.964   5.092
0.280 -38.202 -23.941   9.539
0.228 -35.423 -26.717  -4.665
0.185 -32.062 -27.333   4.554
0.089 -70.517 -38.903  -8.804
0.087 -33.383 -34.971  14.780
0.074 -82.040 -27.122  -0.339
0.065 -73.769 -17.919  -7.561
0.055 -42.343 -31.992  -5.567
0.034 -64.519 -23.567  14.861
0.032 -35.726 -20.529   2.172
0.031 -56.651 -18.502 -11.070
0.024 -18.158 -33.942   1.502
0.024 -52.414 -46.349 -13.204
0.024 -54.996 -25.338   2.795
0.023 -36.346 -20.366  17.037
0.020 -67.849  -2.403   1.557
0.018 -74.902  -6.877  -0.599
0.016 -25.142 -43.673   4.340
>1etrH
0.824 -36.168 -28.931  41.275
0.142 -38.069 -26.475  16.659
0.083 -41.600  -8.545  45.307
0.080 -56.148 -24.554  31.613
0.071 -53.406 -22.535  43.661
0.056 -48.542 -14.192  25.514
0.038 -38.272  -5.906  29.008
0.038 -59.552 -15.321  31.847
0.019 -29.810 -34.488  40.642
0.014 -27.049 -24.382  41.644
0.012 -42.978 -15.553  51.543
0.011 -49.986 -12.403  43.388
>1ettH
0.848 -38.633 -30.299  40.239
0.159 -57.266 -12.301  29.795
0.136 -37.562 -26.028  47.326
0.087 -33.780 -32.486  33.460
0.073 -44.275 -10.666  46.849
0.064 -55.686 -21.449  43.085
0.055 -57.247 -24.070  30.839
0.030 -49.973 -13.807  25.974
0.025 -31.751 -35.656  41.232
0.018 -36.011 -27.561  13.234
0.012 -31.968 -10.599  39.713
0.011 -40.469  -6.068  28.487
>1eveA
0.970   3.838  67.112  63.886
0.315  -4.980  82.373  53.542
0.123 -12.672  76.293  52.196
0.086  25.906  65.401  58.934
0.027   1.488  87.604  53.296
0.021  25.333  50.528  77.995
0.020 -20.916  75.911  45.784
0.018  23.445  54.936  53.732
0.017   1.954  61.213  69.435
0.016  26.335  48.882  68.275
0.015  24.138  59.561  69.903
0.013   3.601  80.579  61.328
>1ex8A
0.952   7.317  24.718  17.308
0.140   1.171  20.564  20.575
0.099  -7.538  23.162  15.274
0.026  18.864  21.647  11.538
0.020   6.250  13.115  22.241
0.019   3.815  30.118   4.596
0.013   9.071  21.573   4.268
0.011   8.747  13.522   3.074
>1exaA
0.889  39.700  15.199  84.499
0.027  49.323  19.647  94.422
0.020  32.881  -9.105  99.598
0.015  28.668   8.881  93.458
0.015  46.349   1.321  99.348
0.014  45.148  12.227  79.025
0.013  39.430   5.920 113.032
>1eyrA
0.727  11.037  -9.911  64.520
0.232   3.253   9.365  74.787
0.168   2.215  -3.528  62.670
0.058  19.954   7.768  64.200
0.058   5.221   7.145  46.817
0.035  24.034  -9.011  70.133
0.027  10.212  -2.481  57.555
0.027   1.649   4.267  57.392
0.021  -3.363   0.064  38.806
0.017  20.853   2.674  71.017
0.015  -3.109   6.194  44.530
0.015  15.525  -2.920  68.086
0.014  10.436 -14.964  71.111
0.014  17.112 -15.054  62.722
0.013  13.004   6.383  75.554
0.013  -0.237   8.589  35.803
0.011  -0.587   9.764  64.237
0.011  12.497  10.507  60.186
>1ezqA
0.914   9.574   8.147  24.741
0.226  29.141   4.301  14.370
0.155   9.490   1.733  19.902
0.070  24.183  20.282  33.870
0.037  36.896  10.044  28.073
0.012  28.106  12.345  36.212
0.012  30.412  17.925  28.079
0.010  31.159  22.520  14.597
>1f0tA
0.816  12.547  -2.545  24.515
0.372  16.399   2.359  16.348
0.082  28.307  16.121  17.135
0.049  19.831   9.694  14.228
0.041  23.091   6.413  35.162
0.040  20.315  -7.534  39.305
0.028  30.551 -13.460  29.620
0.024  27.567  -1.564  12.659
0.016  15.377 -11.948  25.597
0.015  20.769  -4.681  21.781
0.012   6.127   0.979  28.883
0.012  26.636  13.664  27.486
0.012   9.448   3.754  20.552
0.011  29.351 -11.662  18.831
>1f4eA
0.752  37.522  57.570  86.437
0.429  44.064  76.125  96.123
0.277  39.862  50.337  83.642
0.250  25.232  70.911  96.682
0.167  53.890  69.007  82.992
0.160  37.074  60.433  78.122
0.106  34.395  64.184  97.113
0.055  42.609  65.742  72.946
0.040  44.121  57.788  75.385
0.021  46.589  80.244  81.355
0.019  40.099  56.035  95.716
0.019  35.896  72.847  97.323
0.019  30.303  58.412  92.825
0.019  53.528  60.317  78.515
0.017  46.607  46.281  86.198
0.013  31.953  63.638  84.860
0.011  46.483  65.586  85.468
>1f4fA
0.804  16.782  17.154  32.168
0.342  38.294  23.870  36.239
0.223  14.293  26.106  29.667
0.175  23.347   5.004  45.039
0.155  32.092  19.911  19.429
0.109  27.214  24.787  24.094
0.084  15.266  12.251  38.747
0.045  36.075  10.174  45.486
0.026  31.993  25.641  30.618
0.018  24.663  18.448  51.345
0.016  38.856  21.218  24.231
0.013  23.307  28.694  30.025
>1f4gA
0.865  16.834  17.563  32.089
0.301  39.212  24.139  37.898
0.158  14.326  25.694  29.707
0.157  23.110   4.542  44.289
0.143  34.608  19.184  20.692
0.097  26.239  25.550  24.457
0.073  15.244  11.181  38.956
0.040  36.616  10.028  44.914
0.026  33.210  25.253  31.436
0.015  40.034  22.539  27.817
0.014  24.497  18.306  51.504
0.011  26.379   1.163  31.386
>1f7bA
0.872   1.253  16.522   9.540
0.127   0.306   9.449   5.856
0.053 -10.548  13.073   7.070
0.039   1.682   1.314   4.324
0.032  10.443  -3.201   2.295
0.013 -16.520  18.144  -1.928
>1f8gA
0.957   4.664  -7.711   6.603
0.188  -5.625   1.718  -1.317
0.052   0.141  -4.586   0.180
0.036 -24.169   8.340  11.002
0.030  -2.673   3.098   6.803
0.021  -6.069  -7.558   8.875
0.021 -30.024   4.333 -13.675
0.013  11.058  -5.906  11.570
0.012  11.981 -29.264  -5.780
>1fcvA
0.759  -1.262  31.355  -5.165
0.529  -7.243  28.488   3.624
0.115   4.514  36.428 -12.439
0.076 -19.007  22.510 -13.846
0.071  -3.237  47.675 -19.313
0.066 -18.246  30.784   6.027
0.050  16.076  31.118  13.010
0.031   5.088  30.670  -0.159
0.022  14.083  21.287  12.908
0.022  13.581  29.399  20.528
0.021   3.710  47.569 -14.451
0.017  13.301  29.881   3.010
0.014   6.482  23.637   5.499
0.012  14.462  22.493  25.721
>1ffqA
0.885  26.019  28.735  14.713
0.603  30.700  32.394   7.448
0.200  34.678  80.892   4.572
0.156  25.699  20.815  17.370
0.127  47.068  82.922   9.391
0.040  17.431  20.777  13.588
0.036  33.438  38.811   3.315
0.029  38.649  93.122  12.962
0.028  15.160  27.366   2.495
0.026  40.367  70.175  20.636
0.025  19.849  28.399   9.077
0.024  39.983  87.983   6.581
0.022  37.614  19.952  32.257
0.020   9.385  21.867   1.430
0.019  18.201   9.922  17.778
0.018  46.155  48.013  13.754
0.018  47.425  91.180  14.145
0.017  31.087  22.165  10.593
0.016   5.089  35.427  18.852
0.016  25.223  25.247   3.539
>1fjsA
0.900   8.986   8.756  24.617
0.241   9.399   1.822  18.726
0.060  15.316  23.737  10.075
0.053  35.707   9.566  29.410
0.045  26.506  10.241  37.024
0.037  14.239  31.212  27.491
0.035  26.245  18.201  33.676
0.029  24.324   7.566   9.648
0.026  30.040   4.738  16.705
0.015   6.287  18.104  24.072
0.014  30.831  18.648  22.874
0.011  11.242  14.297  12.904
0.010  16.997  27.457  36.063
>1fk6A
0.788  25.442  33.967  27.307
0.439  24.811  40.037  21.967
0.016  28.066  23.821  24.448
>1fkgA
0.890 -27.433  25.687   3.518
0.070 -19.899  13.517  -9.961
0.048 -32.252  19.681   0.246
0.023 -20.276  28.357  -0.285
0.015 -17.098  20.232  -5.159
0.014 -17.517  21.070   5.645
0.012 -28.773  26.390  -5.922
0.011 -29.553  21.122  12.427
>1foaA
0.868   0.582  17.999   7.874
0.599   1.712  21.763  39.248
0.420   2.112  19.575  15.591
0.328   1.845   0.773  35.875
0.026  13.402  17.103  44.922
0.020  -5.214  17.732  36.578
0.011   0.937  27.967  18.406
>1fqoA
0.942  23.162  -8.416  26.639
0.110  31.321  -9.199  26.573
0.016  21.414 -13.399  33.104
0.014  31.105  -4.056  12.542
0.011  11.649 -17.386   8.645
0.011  12.323   5.208  23.444
>1fthA
0.174  15.502   8.951  -0.592
0.087  30.695   3.877  12.343
0.084  25.715   8.915  19.008
0.053   9.279  15.544  13.616
0.050  27.981   8.530   5.313
0.038   5.445  22.143   3.537
0.033  19.436   5.031  15.350
0.028  19.198  15.572  18.466
0.027   6.319   5.915  -5.330
0.024  22.942  12.087   0.109
0.019  22.037  20.426   3.046
0.018  16.163  21.643  13.977
0.017  27.194  16.102  13.813
0.014  11.576   6.132  13.262
0.013  17.345   5.117   6.601
0.012   5.669   5.718   5.798
0.011   3.869  14.811   6.885
>1g4oA
0.847  -4.638   0.850  14.116
0.449   4.063  -5.526   7.175
0.028   7.927  -1.679  13.650
0.026  -8.650   8.181  11.411
0.020 -11.735   3.230  30.209
0.015  -4.622   7.847  24.642
0.015  -0.406  -9.729  15.012
>1g6cA
0.889  12.862  43.523  18.737
0.054  34.796  38.669  13.909
0.011  14.358  50.077  24.030
0.011   9.849  39.734  25.462
>1g97A
0.786  23.007   6.983 -18.870
0.664  41.330  29.274   9.112
0.293  33.005  20.958  25.085
0.223  31.451  11.410 -22.583
0.217  36.658  32.428  43.611
0.216  34.497  24.759  -4.391
0.206  42.800  39.865  23.382
0.153  26.465  40.114   0.920
0.137  38.840  26.217  20.535
0.133  33.590  42.772  32.471
0.120  28.207  27.288  21.728
0.088  43.468  35.294  15.532
0.061  28.504  40.984  24.689
0.058  46.855  30.319  32.157
0.054  43.870  39.243  35.804
0.048  29.145   2.337  -9.501
0.038   7.295  18.723 -12.438
0.036  19.074  18.267 -40.063
0.034  24.773  33.522  10.379
0.033  15.468  11.472 -23.071
>1goqA
0.953  -2.906   6.375   5.940
0.149 -12.898   6.653  10.304
0.024   7.041  -9.815   9.417
>1goyA
0.874  16.619  47.204  13.170
0.611   8.514  39.007   7.585
0.338  15.400  54.550   0.881
0.042  15.543  53.681  -9.569
0.028  11.699  47.437   6.360
0.023  18.825  43.255  -1.472
0.013  10.336  37.786  -0.288
0.012  20.002  57.911   8.743
0.011  10.335  48.727  -5.635
0.011  26.698  53.200  -3.996
>1gsaA
0.904  26.191  16.452  68.872
0.852  21.422  23.544  78.671
0.039  13.817  29.055  65.250
0.014  13.096  42.079  83.054
0.011  14.827  15.629  45.140
>1gwmA
0.544  35.614   9.829  20.948
0.315  39.247 -12.981  20.685
0.266  42.981   4.000  20.737
0.179  31.250  -7.263  -3.445
0.026  34.438   2.484   0.832
0.023  41.469  12.083  14.312
0.023  34.631 -14.982  -2.361
0.017  39.399  10.833   5.941
0.016  35.360 -15.371   5.671
0.015  31.440   4.239  26.800
0.014  42.480  -1.397  11.999
0.013  36.888  -6.609  26.891
0.011  42.558  -5.436  19.782
>1gwxA
0.819  27.462   7.674  57.397
0.142  35.063   9.362  60.076
0.037  11.534   5.335  76.926
0.031  23.517   8.896  85.628
0.021  29.651  20.801  67.195
0.021  13.285  14.731  83.204
0.016  34.535  15.842  51.562
0.011  16.531  -4.671  51.926
>1h0sA
0.964  29.034  70.355  19.846
0.037  24.481  78.557  28.135
0.027  12.302  60.082  20.239
0.025  27.001  62.966  33.305
0.013  32.152  63.771  12.276
>1h1pA
0.965  34.294  47.583  19.193
0.222  23.701  54.054  10.387
0.219  35.834  44.788  33.271
0.149  54.564  46.644  46.618
0.127  55.171  53.329  26.999
0.076  53.241  59.171  36.808
0.041  46.677  65.271  25.989
0.019  54.246  37.734  43.025
0.016  51.846  37.724  19.231
0.014  40.009  41.075  42.566
0.011  55.861  54.126  43.562
0.010  37.382  53.302  32.993
0.010  58.204  49.164  33.389
>1h1sA
0.953   6.557  45.170  51.837
0.300   4.413  57.549  43.561
0.190   5.484  45.296  83.118
0.089  -0.091  32.003  84.531
0.057  17.732  40.809  72.136
0.030  12.288  43.597  78.091
0.017  -2.654  40.090  62.343
0.015   5.060  67.059  55.757
0.015   7.129  55.795  71.722
0.011   6.087  37.094  79.964
>1h9uA
0.826 -41.561 -50.424 115.186
0.091 -32.561 -55.046 116.874
0.064 -41.132 -42.433 111.844
0.034 -67.798 -39.313 111.488
0.032 -58.278 -37.197 122.641
0.019 -39.503 -60.977 114.493
0.017 -44.882 -37.147 118.923
0.015 -45.562 -37.636 106.487
0.013 -35.688 -46.430 119.314
0.011 -48.734 -50.884 110.628
0.011 -63.229 -55.114 116.162
0.011 -39.458 -54.490 122.413
>1hdqA
0.905  -2.765  29.905  -7.278
0.292  13.038  17.629  -8.589
0.081 -22.379  15.135  -2.377
0.044  11.917  22.594   0.233
0.033   5.160  32.530  -8.562
0.022  -8.709   8.169 -22.918
0.020 -10.045  20.765   5.303
0.017  -7.828  30.197   4.461
0.015   5.713  13.122  -0.718
0.012   4.899  21.025 -10.725
0.012   0.468  29.413 -16.590
0.010 -18.988  28.597   1.471
>1hnjA
0.709  27.269  16.869  31.634
0.376  32.931  23.180  30.272
0.161  29.464   7.192  31.423
0.095  40.934  25.812  21.503
0.045  16.065  33.521  10.933
0.028  39.525  38.449  16.645
0.026  28.955  46.011  10.835
0.016  40.793  28.817  12.563
0.011  46.426  32.174  18.852
>1hpvA
0.573   8.557  15.792   4.173
0.534  13.676  33.200   5.395
0.101  11.616  23.973   7.477
0.030  14.090  31.007  15.022
0.022  11.298  20.606  -4.585
0.022   2.858  12.130  -0.972
0.019  -0.500  28.602  -9.102
0.012  13.282  27.171  -0.123
0.012  -3.978  16.661  -8.964
0.012   3.191  24.373   7.047
>1htfA
0.695  16.819   0.699  -4.560
0.598  33.278   3.087  -1.892
0.053  24.153   2.728  -0.920
0.034  25.935  14.276 -18.257
0.027  34.183   2.754   6.307
0.022  23.104   1.934 -13.044
0.016  35.426   9.445 -10.391
0.011  11.508   0.913 -10.784
0.011  10.973   7.790 -19.662
>1i1hA
0.469  34.851  27.409  -5.193
0.164  52.829  25.987  -5.186
0.163  43.562  19.985  -3.195
0.068  29.678  22.544  -9.440
0.045  56.863  16.673  -0.978
0.039  63.639  20.701  15.440
0.027  35.856  18.282  -5.134
0.023  38.606  34.594  -7.245
0.015  63.512  19.580   6.410
0.014  56.678  31.029 -12.369
0.013  60.815  24.992  -4.880
0.010  26.029  38.289 -15.053
>1i7lA
0.891  23.969  53.858  14.455
0.245  28.764  65.301  18.259
0.207  21.515  60.756  18.349
0.176  19.657  85.734  17.216
0.135  20.647  70.894  17.907
0.076  40.625  62.077  16.825
0.051  32.858  60.309   8.263
0.045  35.785  78.191  28.103
0.022  38.739  53.667  18.647
0.016  40.997  71.048  18.926
0.015  17.323  78.492  20.595
0.014  39.738  85.376  16.384
0.013  18.470  48.966  24.706
0.013  17.888  88.822  26.638
0.012  19.898  44.082  15.324
>1i7zA
0.683  36.843   6.460  47.274
0.370  27.717   4.231  47.673
0.314  39.020   7.523  20.579
0.124  53.876  -3.999  -1.627
0.096  36.855   1.583  34.690
0.078  25.263  13.322  48.501
0.061  31.711   6.490  54.298
0.059  53.218   3.883  -2.933
0.038  46.185   4.116 -14.116
0.031  40.832   5.737  40.273
0.024  50.672   6.590   5.994
0.022  38.122   1.518   0.032
0.022  45.431   9.361  13.706
0.022  44.804  13.662  29.932
0.019  37.135  16.791  14.988
0.019  33.449  13.697  50.770
0.016  40.615   6.625  28.651
0.015  28.518   1.296  39.072
0.014  32.875  19.693  23.945
0.014  55.921  -8.536 -10.344
>1i8zA
0.873  -3.897   1.306  13.554
0.394   3.920  -5.728   6.647
0.029  10.353  -2.545  11.583
0.016  -2.699   7.424  18.900
0.015   0.088  -7.112  14.271
0.015 -11.862   3.142  29.509
>1if7A
0.774  -4.749  -0.025  14.704
0.432   4.057  -5.618   7.339
0.088   9.537  -3.391  12.739
0.040  -8.030   6.786  11.225
0.021  -0.174  -7.958  14.287
0.012   3.259   2.931  16.604
0.011  -0.706 -14.261   6.399
0.010  -4.997   5.002  24.575
>1ixnA
0.855   2.007 -14.308  -4.448
0.130   6.350 -20.483 -14.163
0.078  11.898  -0.527  -3.423
0.047   8.765 -12.083   2.281
0.019  -7.960 -18.486  -6.645
0.018   6.440   5.317  -3.887
0.018   1.373  -6.351  -1.523
>1j8rA
0.557  27.252  29.299  64.000
0.295  26.908  30.369  76.643
0.235  22.848  32.579  47.736
0.190   7.594  32.076  25.512
0.102  17.843  17.866  60.557
0.084  23.557  19.701  50.232
0.074  15.462  24.086  72.525
0.054  26.233  23.738  58.332
0.043   6.832  18.720  54.855
0.025   3.870  19.057  29.719
0.024  25.025  33.620  56.007
0.022  22.205  23.932  39.740
0.020  10.500  21.544  61.538
0.020  20.937  34.359  66.451
0.020  14.293  29.300  43.585
0.019  15.853  27.810  25.462
0.018   4.783  26.153  36.380
0.017  18.938  32.181  73.898
0.016   5.964  18.078  41.461
0.015  11.400  32.997  34.158
>1j9kA
0.514  12.322  22.046   4.027
0.479   9.393  32.858   8.720
0.315   4.079  34.977   1.446
0.099  -0.972  30.672  12.660
0.045   5.522  46.006  -0.338
0.040   3.208  19.103   0.826
0.032  10.949  37.133  15.379
0.028  11.115  49.377  -5.774
0.025   5.837  26.984   4.429
0.016  10.606  13.386   3.799
0.015   6.530  40.610   6.773
0.014  33.152  35.135   8.773
0.010   8.908  11.879  -4.717
>1jcgA
0.976  29.030   6.462 120.860
0.050  37.144  -8.364 114.508
0.024  25.356  11.398 103.139
0.017  32.974  10.553 149.399
0.011  33.022  -2.321 120.085
0.011  23.465   6.604 149.589
0.011  12.237  30.580 121.659
0.011  32.292  -4.895 138.621
>1jclB
0.859  23.857   3.453  53.084
0.088  31.784   8.022  43.004
0.075  15.793   0.360  54.554
0.016  32.220   5.171  60.703
0.011  40.226  22.473  55.761
0.010   2.173   5.944  63.238
>1jieA
0.310  -0.224  -8.281  21.557
0.191  19.396  -9.656  20.162
0.186   9.849  -0.301  28.079
0.050   9.185  -7.690   5.239
0.047  15.440  -2.822  17.633
0.027   3.763  -2.935   9.490
0.019  16.899  -6.615   7.703
0.017  -0.722   4.731   6.880
0.015   7.035  -7.261  33.049
0.013   7.067   0.598  19.056
0.013  13.453 -14.825   5.480
0.013   7.335 -13.193  22.614
0.012  12.928  -7.814  27.138
>1jkkA
0.952  23.961  28.582  10.945
0.154  31.713  24.313  26.594
0.066  30.222  34.017   9.030
0.065  41.941  34.462  15.924
0.018  43.522  14.454   8.788
0.015  39.629  34.092   7.717
0.013  34.736  47.977   4.379
>1jq3A
0.981  20.427  36.901  10.179
0.238  37.752  48.350  13.665
0.110  25.230  26.988  22.620
0.065  28.321  38.114  11.508
0.051  33.154  30.022  28.401
0.034  35.975  28.564  20.511
0.018  20.552  49.034  22.323
0.017  40.572  39.813  14.237
0.016  26.044  29.151  36.708
>1jsvA
0.879  12.074   9.299  25.385
0.362  23.473  -7.098  19.869
0.097   7.507 -24.065  25.865
0.051  10.288  -0.609  32.238
0.049  22.683  15.608  30.890
0.046  18.562   5.383  28.082
0.034  16.521  -9.837  13.418
0.020  23.416 -15.803  24.027
0.017  34.509   4.176  18.632
0.015  22.182  19.001  17.078
0.014  23.503  -5.272  29.337
0.013  14.915  -5.088  37.024
0.011  14.093  14.510  15.841
0.010   2.081  -0.598  10.872
>1jylA
0.838 -10.853  34.081   2.448
0.771 -16.821  28.966   8.196
0.170  -6.764  27.981  15.967
0.151 -20.216  15.390  17.216
0.018 -13.805  21.943  17.792
0.018 -10.683  34.089  10.474
>1k0nA
0.806   2.376  -4.594  31.170
0.270   2.389   6.925  48.269
0.087   7.386  10.158  31.987
0.049   3.155  -7.603  41.998
0.037  12.098  -6.914  38.342
0.028  -4.708  -3.530  38.641
0.026  24.477   0.586  49.597
0.024   2.799   4.110  38.740
0.015  -1.269   1.482  26.169
0.013  21.857  -0.433  39.313
0.012   7.046   5.478  55.489
0.011  22.555   4.540  25.826
0.010  -3.702 -13.840  50.856
>1k1jA
0.879  -1.937   6.679  19.052
0.344   0.586  -0.165  12.651
0.138  17.039  -5.480  16.589
0.071   3.635  22.213  24.041
0.049   9.883   2.203  -0.500
0.042   4.739  19.783   9.164
0.029  13.844  11.293  29.324
0.020  -1.711   4.201   6.324
0.017   4.494   0.323  20.165
0.016   4.502  -3.638   5.836
0.013  11.711  -0.850  24.337
0.013   6.344   8.315  24.038
0.012  -4.121  14.834  13.984
0.012  -2.099  10.167  27.567
>1k22H
0.929  13.135 -10.539  21.678
0.132  11.854  12.873  20.207
0.075   3.021   5.958  27.443
0.061  11.332  14.495  31.819
0.053  27.002   2.024  30.675
0.027  20.955 -11.974  23.989
0.025  29.187  -2.446  20.206
0.019   8.848  -3.280   2.427
0.011   2.408   2.826   6.154
>1k3yA
0.654  81.725  26.958  13.180
0.590  85.563  18.307   9.906
0.105  76.054   2.636   5.895
0.077  74.457   1.822  -2.988
0.025  88.891  22.709  19.141
0.019  74.844  32.957   8.542
0.017  78.958  10.150  13.857
0.015  76.731  16.393   8.086
0.011  83.675  14.556  19.509
0.011  89.822  22.800  -6.154
>1k54A
0.846  15.854   3.946  37.119
0.104  23.424  10.010  60.303
0.094  12.395   5.985  44.658
0.051  11.008  20.431  49.662
0.036  26.445  -1.571  37.596
0.035  13.505   5.058  27.642
0.015  16.287  27.462  32.490
0.013  20.406   9.436  28.662
0.013  29.454  14.518  44.884
0.012   9.247  13.964  25.161
0.010  15.775   5.465  53.409
0.010   7.150   7.729  36.313
>1k7eA
0.946  48.696  27.476  12.831
0.042  41.035  20.915  30.566
0.027  49.536  14.042  17.495
0.025  32.532  19.347  16.664
0.013  57.175  27.590  31.507
>1k7fA
0.948  48.284  28.899  12.197
0.065  50.245  15.166  18.619
0.039  39.628  21.203  29.628
0.010  33.447  18.975  17.374
>1kaqA
0.805  24.108  54.060  92.851
0.384  23.475  61.608  97.608
0.012  19.637  36.777  88.799
>1kgzB
0.847  24.411  13.863  51.883
0.082  16.933  18.448  45.075
0.054  30.593  16.911  37.921
0.030  30.237   7.229  71.288
0.019  23.975   6.003  53.976
0.012  31.838  25.178  68.591
>1khrD
0.792 -23.724   2.254 -36.768
0.503  -1.134 -30.925 -34.646
0.389  -8.262 -28.186 -25.085
0.317   1.389 -21.123 -37.081
0.108 -30.841   8.441 -38.837
0.090   7.683 -39.937 -35.879
0.082   5.190 -30.525 -29.399
0.052 -20.226  -4.921 -38.478
0.023  -7.264 -35.782 -37.525
0.017   0.975 -15.305 -31.536
0.014 -12.440  -7.634 -30.579
0.014  -0.455 -27.105 -22.465
0.014 -17.951 -14.237 -41.689
0.013  11.409 -30.860 -40.296
0.013   2.372 -29.937 -42.604
0.011   6.687 -22.787 -31.025
0.011 -32.257   0.267 -35.285
>1kpeB
0.789  40.272  31.433  55.300
0.547  48.732  48.441  54.474
0.254  47.615  41.770  48.955
0.070  39.615  39.223  49.299
0.044  39.460  48.329  54.481
0.043  28.004  47.062  59.910
0.036  34.812  30.140  48.196
0.025  41.752  35.616  63.492
0.021  31.974  28.045  59.580
0.020  32.445  44.130  50.915
0.016  31.615  41.780  64.865
0.013  45.567  42.884  60.097
0.013  25.035  38.493  59.886
>1kv1A
0.859   8.697  21.222   9.572
0.748  34.975  36.217  20.007
0.458  30.278  32.530  12.725
0.199  38.570  25.525  14.504
0.049  -0.275  25.036  15.504
0.039  20.989  52.060  21.994
0.018   7.103  34.172  29.911
0.015  32.206  42.693  11.438
0.012  51.926  37.180   9.573
>1kv2A
0.896   8.889  20.968   8.915
0.775  34.226  35.418  18.303
0.325  29.259  32.200  12.014
0.151  -1.258  24.942  13.644
0.135  38.320  24.752  15.711
0.089   7.460  30.799  28.880
0.067  33.813  43.739  11.258
0.032  16.764  37.065   6.500
0.025  21.326  29.740  25.147
0.023  21.950  50.763  15.875
0.014   2.086  27.880  20.466
0.010  50.718  37.964  10.145
>1kwcB
0.884  84.606  37.194  16.562
0.137 100.241  56.957  25.137
0.069  76.612  53.982  26.560
0.061  85.885  62.601  17.788
0.042  92.090  66.646  29.516
0.027  79.650  43.742  15.479
0.025  95.594  54.807  32.449
0.024  92.984  62.877  21.503
0.019  68.619  42.512  18.636
0.016  81.753  36.135   5.935
0.013  89.572  53.698  39.315
0.013  85.360  60.957   9.924
0.010  93.051  37.110  15.238
0.010  78.531  35.601  27.225
>1l8gA
0.871  10.177  46.610  22.320
0.036   0.289  29.025  27.324
0.028  19.223  44.291  22.810
0.019  -2.523  43.671  23.236
0.013   4.637  26.625  38.490
0.013  18.643  52.697  20.415
>1lbyA
0.830  -2.138  36.233   0.537
0.112   1.883  37.224   8.523
0.068   2.907  45.814   6.905
0.067   1.563  25.805  -6.551
0.025  -3.764  43.945   2.521
0.019  -5.780  21.851  -5.560
0.017 -12.089  32.002  -0.540
>1lloA
0.957  19.210  41.259  22.467
0.609   3.991  31.779  16.671
0.058  20.985  39.885  44.002
0.057  12.944  42.557  16.106
0.038   5.785  41.726  39.267
0.030  25.329  44.691  30.066
0.018  31.535  42.782  13.124
0.013  11.281  28.910  44.029
>1llrD
0.684 -10.920  24.322   6.485
0.237 -14.941  29.062  11.696
0.081  -1.656  21.445   6.087
0.067 -12.851  18.610  12.390
0.051  -2.763  16.792  13.775
0.020  -0.594  24.478  19.833
0.018  -8.488  33.004  16.323
0.017  -5.928  26.169  12.491
0.013 -21.066  19.061  13.932
0.012 -12.079  16.295  22.057
>1lqdB
0.917  10.198   8.242  24.600
0.193   9.568   2.126  18.984
0.054  26.441  17.477  34.145
0.046  27.330   3.753  13.283
0.038  36.633   9.836  28.647
0.024  18.724  29.605  34.518
0.011  30.953  18.998  24.948
0.010  15.318  23.486   9.087
>1lspA
0.938   3.371   4.610  22.518
0.270   2.012  -2.447   3.971
0.238   5.319 -11.531  10.114
0.087   1.653   4.554  13.645
0.085   5.428  -3.374  22.666
0.027  25.790  -5.528  13.158
0.026   5.952  12.269  11.587
0.025  11.497 -16.624  12.069
0.024   8.962  10.495  28.383
0.023   3.342  -3.517  12.803
0.015   2.911  -9.950  18.206
0.012  10.049  15.499  19.342
0.012  17.596  13.446  24.184
0.012   8.954   2.213   0.666
>1ltzA
0.820 -14.159  11.180  26.110
0.503  -5.837   3.883  22.690
0.046 -10.248  19.247  39.079
0.038 -19.056   4.872  18.679
0.026 -27.852   7.817  18.794
0.021  -2.374   4.384   6.178
0.019 -23.993  20.119  16.779
0.015 -21.299  12.214  21.333
0.013  -6.680  11.868   3.125
>1lxmA
0.873  34.121 -31.668  12.067
0.395  26.193   5.246  31.409
0.381  10.847  12.381  32.959
0.320  19.458  -0.669  29.927
0.307   9.845  -9.596   9.887
0.203  20.812   5.788  38.060
0.157  17.114 -22.509  37.370
0.122   8.621   5.368  28.155
0.117   3.723  13.676  18.984
0.098  31.011  -7.373  10.032
0.095  -3.340  24.375  35.309
0.088   2.451  37.546  37.480
0.081  28.546   7.582  22.667
0.079  41.142 -28.882  -1.720
0.072  -3.272  -4.737  19.127
0.063  27.501  -8.887  39.535
0.063   2.209   7.261  32.915
0.061  42.699 -16.208  12.341
0.060  22.785 -18.403  30.709
0.057  11.060 -15.034  27.983
>1lzsA
0.890  28.405  14.862   8.105
0.053   7.445  11.175  -1.322
0.049  20.340  -0.170  -2.123
0.047  16.114  16.227  -7.597
0.043  26.646  11.095  15.689
0.037  27.009  14.335  -0.119
0.033  12.014  15.425   5.949
0.024  34.150   9.337  10.469
0.021  19.170  18.092  10.932
0.016  15.460  21.795   1.743
0.015  21.570   9.679   8.315
0.011  20.430   4.007  14.068
>1m48A
0.058   3.356   3.806   0.940
0.049   0.699   7.641  -8.107
0.038   6.294  25.444   1.976
0.036  10.643  20.428  19.031
0.028  11.680  25.476  11.175
0.025  18.049  16.864   8.423
0.020   3.441  16.778  -4.662
0.019  11.697   3.334  12.687
0.017  15.255   9.503  22.868
0.015  10.173  17.311   4.358
0.013   0.293   4.243   8.590
0.012  15.979   9.438   4.077
0.011   1.643  17.748   6.605
0.010  -2.900  10.118   1.737
>1mbzA
0.927  -3.856  94.118  65.590
0.180 -44.348  90.701  77.993
0.125  -7.272  88.210  60.455
0.062 -16.417  89.624  64.718
0.038 -27.405 102.839  75.921
0.029 -38.197  96.064  81.459
0.029   6.833  89.809  64.115
0.028 -30.271  80.941  81.497
0.026 -40.040  83.296  80.456
0.016 -44.126  91.001  69.195
0.012 -39.119 105.598  69.563
0.012   2.548  95.779  60.566
0.011   6.957  76.570  75.249
>1mkaA
0.635 -20.079   8.904  12.926
0.315 -15.599  29.163  14.027
0.285  -1.280  10.957  18.161
0.218 -21.797  11.835  -1.227
0.054 -10.942   7.610  19.967
0.037 -14.465  11.556   6.667
0.020 -27.401   6.087   5.479
0.015 -10.503  26.660  19.941
0.014  -0.374  19.294  21.497
0.013  -7.936  10.172  12.122
0.013 -15.829  17.440  25.771
0.011  -9.787  20.565  11.049
>1mmbA
0.858  26.067  58.096  52.810
0.394  12.537  68.065  57.903
0.040  28.705  66.180  48.819
0.039  23.281  50.537  58.120
0.035  20.628  60.614  58.568
0.025  10.945  59.017  65.050
0.020  20.307  72.060  54.499
0.020  15.999  53.713  40.402
>1mncA
0.905  -0.881  28.068  20.575
0.257  14.236  34.242  29.862
0.041  18.426  21.961  27.599
0.034   4.202  33.158  25.235
0.019  -2.497  25.322  30.328
0.015   9.815  17.074  14.735
0.012   7.288  29.797  34.749
>1mq5A
0.909   9.151   8.199  24.645
0.190   9.610   2.242  18.103
0.115  25.929  17.527  34.119
0.105  25.870   5.916  10.304
0.023  36.149   9.448  27.980
0.022  14.502  23.110   9.836
0.021  14.654  31.395  26.148
0.019  21.791  29.361  33.297
0.013  31.794   5.129  16.072
0.010  29.041  23.417  27.713
>1mq6A
0.898   9.395   8.481  24.952
0.295  10.250   2.743  19.012
0.058  36.840  10.372  28.156
0.041  13.871  24.663   9.919
0.032  14.262  30.269  34.176
0.017  28.028   9.611  36.626
0.015  27.583  21.747  30.742
0.015  17.583  10.394   9.019
0.014  14.625  31.128  24.081
0.011  10.198  24.370  25.646
>1mu0A
0.605  17.918   8.508   8.699
0.092  13.252  14.814  15.292
0.034   6.720  -1.178  22.828
0.025  26.236   3.590   8.990
0.020   5.112  16.012  13.167
0.020  19.543  16.501   7.214
0.017  16.308   2.842  15.012
0.015   8.691  14.941  -2.165
0.015  13.275  -2.017  28.053
0.012   9.082   5.830  19.766
>1mxiA
0.876   3.635 -17.294  -0.358
0.160   2.711   0.092  18.236
0.030 -16.793  -7.745   9.657
0.027  -0.508 -17.890  -7.486
0.016   2.719 -26.506   8.353
0.013  -4.989 -15.568  -0.872
0.013 -12.302 -10.144   3.112
>1n07A
0.887   0.568   1.547 -12.004
0.461   6.813   5.819  -4.174
0.033   3.642  10.119 -10.468
0.021   0.895   6.568   9.801
0.012  -9.999  -4.972  10.096
0.011   2.806  17.275  -6.624
>1ndiA
0.569  28.297  29.470  91.245
0.303  48.933  33.322  76.883
0.267  24.869  25.108  97.200
0.194  20.946  33.782  85.622
0.108  33.592  63.417  77.412
0.092  41.800  60.130  95.966
0.064  35.979  27.094  90.414
0.057   8.592  29.906  76.889
0.054  20.003  51.990  96.351
0.033  17.909  14.939 113.343
0.032  57.951  48.094  91.758
0.029  17.733  12.864  69.937
0.024  50.223  46.399  74.262
0.018  29.887  28.054 103.697
0.017  43.175  71.412  86.834
0.015  58.990  42.503 101.855
0.013  27.098  14.817  71.500
0.013  56.111  44.385  80.482
0.012  33.443  13.910  80.087
0.010  47.991  28.699  97.150
>1nhuA
0.678  18.298  40.135  40.666
0.556   8.139  37.198  76.339
0.509  31.972  40.180  39.745
0.473  21.960  53.309  43.619
0.443   9.754  44.057  45.832
0.307  25.434  45.026  55.173
0.258  13.180  45.250  54.763
0.255  23.018  61.388  30.703
0.137  26.081  49.309  66.242
0.127  19.723  47.902  49.127
0.122  21.462  30.219  71.856
0.118  26.640  46.539  45.049
0.115  29.913  35.628  46.571
0.094  13.138  72.078  32.874
0.086  25.854  60.869  46.672
0.077  21.188  59.195  76.872
0.073  27.698  55.649  36.784
0.056   6.893  56.887  78.117
0.054   2.175  42.339  79.374
0.048  25.228  42.050  78.986
>1nhvA
0.711  15.707  43.868  39.293
0.637   8.072  39.348  73.578
0.512  24.437  61.633  44.520
0.422  12.635  45.181  52.830
0.313  29.170  37.862  44.971
0.294  25.349  51.607  63.419
0.267  19.709  54.750  41.343
0.256   9.765  45.437  44.569
0.206  25.154  45.949  53.204
0.139  12.324  32.207  72.624
0.135  32.940  40.141  35.213
0.133   5.030  56.513  75.517
0.127  16.255  50.439  47.303
0.121  23.283  62.927  28.984
0.103  26.824  48.957  45.856
0.073  21.256  31.581  70.492
0.073  26.719  57.975  37.719
0.054   0.947  40.876  76.954
0.044 -13.081  22.074  44.066
0.042  22.265  41.609  74.073
>1nmkA
0.816  34.205   2.171  38.137
0.294  47.168   3.997  26.454
0.134  35.499   2.919  46.089
0.046  35.039   4.193  28.930
0.044  39.843   9.503  33.768
0.031  51.600  -2.557  29.216
0.028  52.276 -11.085  33.869
0.028  47.992 -10.143  45.391
0.017  41.612   0.306  31.530
0.013  40.111  -4.158  48.836
>1nz7A
0.915  35.127  27.024  23.566
0.055  49.333  19.003  37.572
0.051  25.598  28.749  23.807
0.023  42.656  14.830  39.873
0.019  31.462  34.997  20.396
0.018  41.110  38.589  21.550
0.015  23.897  25.692  42.049
0.014  50.685  31.167  25.428
0.013  44.799  45.719  26.166
0.012  51.026  28.425  40.385
>1o86A
0.724  42.202  35.767  44.243
0.585  34.097  43.919  60.014
0.456  38.756  38.468  56.455
0.403  33.485  46.041  52.220
0.287  64.580  33.747  41.807
0.122  47.229  30.743  37.712
0.102  41.838  44.729  52.487
0.078  61.340  26.422  27.761
0.067  52.582  26.737  33.211
0.055  38.728  28.465  44.976
0.025  63.005  34.428  29.664
0.024  23.812  19.420  36.043
0.021  22.777  27.655  29.778
0.017  24.928  52.652  58.698
0.017  32.203  54.984  53.409
0.015  52.164  27.017  13.692
0.015  37.574  36.720  68.732
0.014  31.216   9.467  37.637
0.014  28.802  38.252  62.266
0.011  20.629  46.188  64.183
>1of8B
0.936 169.718  36.688   3.281
0.150 173.039  49.295  17.850
0.091 167.654  33.778  -3.997
0.074 163.704  51.921  12.846
0.065 184.303  33.776  -4.508
0.056 176.432  39.912  22.372
0.044 182.186  30.342  17.645
0.016 175.935  32.559  -3.203
0.015 175.076  33.797   8.555
0.012 183.929  33.022  25.328
0.012 179.112  22.937   4.114
0.011 161.804  34.374   2.078
>1og1A
0.921  54.096  21.574  24.575
0.230  61.626  32.489  23.336
0.098  35.494  37.411  23.617
0.049  45.223  44.732  37.540
0.044  51.802  39.984  16.226
0.043  49.987  33.425  39.405
0.035  52.359  40.321  34.444
0.027  44.997  24.887  36.917
0.024  48.224  47.815  27.198
0.020  57.329  30.313  41.433
0.020  72.641  23.875  23.482
0.018  58.161  42.979  28.527
0.017  53.274  29.783  20.893
0.012  63.235  18.817  35.522
>1ogkB
0.925   8.831   3.528  55.423
0.179  23.694  -7.082  43.431
0.156  11.966  -0.210  70.548
0.078   0.317 -13.531  53.158
0.054  19.322 -11.519  36.254
0.027   5.251   8.952  50.646
0.021  14.212   7.260  62.020
0.018  32.149  -6.677  45.934
0.014  15.638  -4.866  30.036
>1ogoX
0.949  13.069  11.580  13.038
0.195  46.142  15.806  13.381
0.115  32.141  -4.410  19.665
0.113  48.947  30.012  -7.517
0.070  18.161  28.322  -5.989
0.069  55.161  24.569   0.910
0.068  24.616  -1.279  17.967
0.051  17.255  10.806  19.821
0.042  31.377  28.772   8.096
0.034  46.462   3.650   1.791
0.030  49.037   8.393  18.891
0.029  49.726  -0.011  19.931
0.026   1.918  21.155  -0.404
0.021   7.058  42.431  -2.036
0.017  48.770  10.252   6.689
0.016   4.140  38.656  20.264
0.016  -3.436  40.609   7.938
0.015  24.202   4.083  -3.334
0.014  11.602  11.336   4.274
0.014   9.927  35.399  -4.715
>1ohrA
0.655   0.779  -0.761  12.306
0.624   0.152   7.240  28.213
0.139 -17.568   3.781  18.516
0.068   2.923   1.681  22.915
0.031  -5.903  -4.198   8.467
0.028   7.139   3.156  30.133
0.023  -8.623   1.223  28.926
0.023  -2.389  -3.827  20.530
0.021  -5.936   5.569  12.626
0.014  -5.275   8.576  21.377
>1ojzA
0.682  -0.771  -0.488   8.084
0.092  -9.894  11.865   8.433
0.079   4.740   3.452  12.373
0.050  -5.612  -5.047   3.190
0.036  11.766   1.030  -2.158
0.018  11.472   4.426   5.195
0.018   2.143  -7.920   6.644
0.016  -9.893   3.676   5.188
0.015   5.388 -12.907   0.500
0.012 -10.650  -3.838  -4.511
0.010   8.660  12.079   0.335
>1onhA
0.761  14.940  15.860   6.109
0.546  22.650  16.860   9.250
0.522   9.093  17.688  -2.285
0.130  30.844  16.690   8.345
0.042  23.025  23.384  13.986
0.041  12.501  24.079  11.842
0.041  16.107  26.559  26.657
0.030   7.481  28.850  22.270
0.022   7.156   8.101  24.426
0.020   7.691   9.826  -0.718
0.015   3.702  19.896  13.685
0.012  25.774  19.696  -2.584
0.012  26.521  -3.198   3.705
0.012  17.216  18.633  -1.160
>1ow3B
0.963  18.763  -6.438   7.076
>1oxmA
0.835  13.772  59.550  10.875
0.067  -1.265  63.691   8.328
0.041  12.761  66.370  15.006
0.025  -6.876  74.250   7.877
0.019  20.153  65.045   7.599
0.016   4.038  69.743  15.900
0.015  11.984  55.946   2.921
0.014   5.220  59.080  10.972
>1oxvA
0.922  13.664  64.358  63.611
0.605   0.455  47.653  68.570
0.371 -19.818  83.777  43.192
0.233  -0.211  87.336  44.927
0.175  14.737  35.172  84.970
0.151  12.977  49.430  79.520
0.140   6.373  31.801  84.460
0.095 -18.212  66.638  53.609
0.062   1.019  60.091  86.329
0.052  13.369  56.171  68.456
0.030   9.288  47.676  72.299
0.025 -18.900  76.816  36.333
0.018 -11.809  65.742  59.783
0.017 -11.675  86.315  42.191
0.014 -25.295  81.653  51.687
0.013 -25.160  71.622  52.291
0.013 -21.749  76.871  57.497
0.011  13.622  40.683  78.994
>1p4nA
0.622  23.388   1.914  11.646
0.431  27.659  14.524  18.371
0.323  32.745  26.749  22.932
0.323  18.362  27.029  26.931
0.275  22.006   9.538  15.413
0.229  21.269  -6.711  18.816
0.156   7.199   7.615  12.451
0.046  31.147   7.308  15.546
0.030  25.736  21.148  23.942
0.020  18.416  31.069  17.395
0.017  15.149   7.150  11.427
0.016  22.225   1.522  22.511
0.014  19.596   7.823  -1.386
0.013  14.669  -9.542  24.755
0.013  12.301  27.589  21.586
0.010  30.638   1.461   7.151
>1p5rA
0.828 -37.458  15.527  18.652
0.406 -45.699  14.694  29.252
0.383 -12.646  29.044  -1.049
0.246 -39.119  30.028  12.398
0.231 -21.111  23.305   0.741
0.122 -20.691  16.679 -12.357
0.099 -20.547  32.152   1.954
0.091 -35.580  23.227  15.275
0.068 -24.410  27.263  -5.654
0.064 -35.647  35.402   7.148
0.062 -47.076  32.418  30.468
0.059 -57.175  25.594  15.128
0.051 -62.891  19.140  17.788
0.049 -39.325  22.810   7.278
0.044 -39.712  36.233  18.287
0.043 -11.958  21.955   3.415
0.043 -29.921  27.953   7.735
0.039 -17.192  13.205   3.296
0.039 -43.353   7.365  20.149
0.036 -34.436  21.309  23.411
>1p77A
0.852  28.596   5.534  13.693
0.749  24.242  19.179   3.025
0.146  12.323  11.166   3.647
0.075  20.345  29.464  13.575
0.037  23.639  11.267   9.009
0.019  29.531  16.887   8.977
0.017  19.696   6.386  29.329
0.015  23.966  22.621  10.928
>1pfkA
0.836   7.410  25.752  16.068
0.676   2.837  22.425   5.888
0.361   2.194   8.756  13.783
0.041  13.218  16.020  -8.629
0.035  10.925  -1.073  17.150
0.035  -0.279  13.597 -21.858
0.029   3.792  17.104  14.193
0.027  12.026  24.310  -8.456
0.024   7.197  27.985 -16.825
0.015   6.323  13.771 -15.184
0.012 -12.095  16.894 -19.154
0.010  13.277  24.049   3.274
>1pkkB
0.326  29.511  94.895 -17.625
0.222  17.826  83.094  -7.801
0.141  36.227  78.651 -21.066
0.135  24.010  90.592 -10.359
0.133  28.401  71.088 -13.011
0.132  36.417  75.698 -10.211
0.090  22.996  80.161 -16.423
0.059  11.303  65.515  -1.684
0.049  29.075  82.529  -1.251
0.035  20.953  63.577 -10.471
0.031  41.695  88.776 -19.294
0.019  15.563  74.722  -7.907
0.017  31.769  68.219  -4.043
0.014  32.172  87.797 -21.689
0.013  33.006 100.792 -21.944
0.013  41.309  72.204 -17.640
>1pnfA
0.807 -39.697 -13.629 -36.473
0.417 -17.424 -23.796 -52.187
0.122 -46.742 -14.979 -40.428
0.111 -44.474 -19.247 -32.296
0.086 -25.441 -10.709 -34.306
0.058 -10.682 -17.447 -49.455
0.055  -8.899 -10.952 -55.254
0.024 -32.685 -10.739 -29.671
0.024 -24.406 -23.795 -47.755
0.023 -20.044  -7.556 -44.052
0.017 -47.091  -7.169 -35.526
0.013 -39.601 -13.626 -26.822
0.013 -20.173 -18.067 -61.090
0.011  -7.109 -28.788 -44.205
>1ppcE
0.883  -2.012   6.940  18.837
0.258   0.844   0.612  14.653
0.103  16.982  -5.472  13.896
0.055   7.297  20.895  22.147
0.053   9.904   2.658  -0.461
0.045   3.063  -1.853   6.827
0.025   5.013  19.796   9.361
0.025  13.985  11.081  29.683
0.012  14.820  -2.235  22.860
0.012   2.559  11.917  11.956
0.012   5.526  11.129  23.530
0.011  -1.116  23.054  19.587
0.011  -1.778   9.608  27.627
>1pphE
0.902  -2.055   6.849  19.285
0.314   0.370  -1.441  11.603
0.230  16.869  -5.517  14.097
0.080   6.846  22.014  22.075
0.043   9.929   2.034  -0.614
0.031  15.075  12.456  28.593
0.029   5.507  16.451   6.476
0.021  -4.797   7.485   9.819
0.016   4.062  16.102  15.890
0.015   4.897  -0.516  20.316
0.013  -2.008  23.003  19.414
0.013   0.172  10.139  28.529
0.012   0.020   2.323   3.909
0.010  -4.608  14.911  14.053
>1pw1A
0.744  18.426 -11.388  38.498
0.119  12.045  -8.403  44.225
0.037  21.783  -4.733  42.572
0.030  25.812 -15.133  36.497
0.020  13.984  13.601  39.470
0.017  13.548 -17.829  47.048
0.015   9.148 -15.259  36.889
0.014  33.883  -9.124  28.327
0.011  27.792 -14.921  22.544
>1q51A
0.875 -10.591 -18.458 147.959
0.555  -6.620   3.569 148.055
0.154 -25.700  -8.237 155.841
0.142   2.860 -16.390 144.882
0.105 -13.432 -15.928 159.821
0.047  -9.776   7.225 155.216
0.038  -4.636  25.364 124.419
0.036  -9.133 -14.429 140.905
0.033  -2.174  -5.914 137.966
0.032 -15.412  19.578 117.348
0.025 -14.471  10.827 145.245
0.020   0.769  -1.571 152.596
0.018 -18.011 -10.012 163.107
0.013 -13.008  -2.123 133.845
0.012   3.854 -11.919 160.741
0.011 -15.313  16.854 131.396
0.011  -5.764 -23.755 155.582
0.011 -15.212   7.059 135.314
0.010  -4.997  -4.946 147.172
>1q8jA
0.933 -13.083  -9.531  67.002
0.753  24.170   0.666  35.472
0.141  24.164  -2.402  43.626
0.123  25.170   8.664  43.698
0.082  -7.425  -2.144  64.667
0.073 -25.360 -11.230  65.256
0.058  18.386  16.979  39.443
0.037  21.425   7.044  29.707
0.019  27.484  -1.975  20.670
0.018  35.567  -3.733  30.739
0.015 -17.909  -3.871  71.211
0.014 -24.941 -12.722  54.571
0.013 -11.149 -16.933  73.976
0.012 -17.590 -34.355  65.864
0.012   0.402 -25.960  57.053
0.012 -18.588 -18.911  68.770
>1qbuA
0.674  -7.894  15.647  32.449
0.611 -13.693  31.118  30.184
0.075  -0.053  11.339  41.059
0.050  -8.014  24.307  28.112
0.028  -0.837  28.259  46.823
0.018 -12.459  29.096  20.970
0.017 -13.712  22.615  34.118
0.015   1.855  17.801  46.753
0.013  -8.022  21.099  40.085
0.011  -0.506  22.070  32.161
0.010 -10.243  33.654  36.985
>1qhiA
0.931  48.214  83.625  54.423
0.531  55.322  77.954  54.965
0.063  31.773  61.889  66.383
0.032  19.643  74.490  63.929
0.017  41.886  60.577  41.978
0.015  43.369  77.106  42.218
0.014  49.646  72.123  61.225
0.011  19.433  79.716  56.637
>1qjiA
0.884  19.638  25.891  22.679
0.412  24.901  34.823  19.909
0.037  17.717  18.907  26.111
0.027  12.726  13.380  18.641
0.014  14.613  34.004   9.201
0.011  19.337  16.905  14.975
0.011  20.685  31.972  29.645
>1ql9A
0.912   7.916  49.755  56.021
0.170  15.338  48.849  59.190
0.082  -5.159  30.796  42.432
0.056   5.181  27.193  53.770
0.055   5.769  40.105  57.423
0.020  18.590  55.053  42.288
0.015  14.554  37.973  57.950
0.014  -2.734  41.812  53.844
>1qtiA
0.960   3.593  66.465  63.603
0.230  -4.260  81.746  52.790
0.195 -14.093  75.961  52.780
0.109  25.398  65.480  59.218
0.064  25.782  70.099  41.444
0.043  -0.281  89.078  50.901
0.040  20.360  48.415  77.415
0.024   3.195  60.917  69.688
0.023  26.529  52.382  69.173
0.022  23.946  55.669  52.996
0.021 -19.534  75.900  46.156
0.018   5.731  79.707  62.052
0.017 -18.162  72.736  33.433
0.014  26.912  54.576  76.969
0.012  22.961  63.077  69.004
>1r091
0.873  36.587   4.524 125.850
0.658  44.649  -1.876 123.273
0.149  62.862 -10.074 135.835
0.086  33.879  37.487 101.708
0.082  48.178 -17.546 127.619
0.050  36.169  45.517  95.101
0.037  29.084   6.052 122.327
0.034  17.994  48.199 107.031
0.033  69.177  -6.131 142.080
0.032  40.680  29.651 103.353
0.032  20.967  40.993 111.948
0.024  34.044  19.366 140.459
0.023  44.820  -0.833 114.319
0.021  25.963  40.363 104.484
0.021  64.149   5.107 132.192
0.020  30.575  11.687 130.795
0.017  37.891  34.283  92.418
0.016  58.328 -14.447 126.176
0.016  37.583  39.392 134.852
0.015  53.279  -9.691 121.810
>1r15A
0.771  -8.707   1.000  16.268
0.344   0.518  -2.232  21.308
0.070  -0.282   2.091   5.244
0.022 -20.205   7.672   0.878
0.018  -7.098  -1.323   8.351
0.016 -17.508  -3.905  13.987
0.014   1.087  -1.023  12.613
0.012  -6.632  10.753  19.761
0.012 -22.602  -3.424  -9.168
0.011  16.033   5.779  23.884
0.011 -24.857 -10.160  -2.433
0.011  -5.435   4.047  24.792
>1ri1A
0.958  16.208  26.345  90.217
0.202  16.318  35.667  89.156
0.063  10.435  35.359  98.229
0.043   4.193  50.018  89.554
0.013  10.689  51.159  82.648
0.011  26.772  38.591  69.845
>1rn8A
0.511  11.782  33.985  -0.469
0.468   3.539  29.870  15.569
0.152  -6.329  31.158   4.131
0.119   9.420  30.599   8.332
0.045   7.716  39.078  -7.832
0.029  -5.282  25.591   9.983
0.024   3.856  38.558   0.727
0.023   3.257  22.529  11.007
0.020   3.102  37.248  10.388
0.018  10.861  26.056   1.414
0.016  -4.141  34.331  12.675
0.013  -1.080  22.670  -0.285
0.010   3.967  30.896  -1.980
>1rsdA
0.429  45.839  45.980  73.871
0.278  19.047  45.038  77.728
0.187  25.137  46.073  71.579
0.146  38.935  57.870  76.687
0.073  39.833  41.266  76.653
0.061  46.950  44.232  65.937
0.023  26.089  40.079  78.950
0.023  14.237  50.973  83.756
0.020  31.729  50.996  89.268
0.019  44.295  53.300  69.657
0.014  38.114  38.386  68.897
0.012  24.113  52.535  76.610
0.012  31.119  50.449  68.074
0.011  42.674  51.471  80.562
>1rzuA
0.782  11.806  89.091  20.186
0.753  -5.340  97.645  30.725
0.305   3.650  87.056  21.970
0.265 -16.962  84.684  40.475
0.193  -1.714  90.807  26.578
0.139  -0.366  91.305   8.925
0.121  19.767  76.154   1.969
0.117  -5.111 110.051  37.588
0.071  -0.335  84.771  32.306
0.060   5.775  91.527  14.782
0.041  26.166  92.449  21.234
0.039 -28.995 104.678  23.289
0.032  21.037  92.907   9.096
0.024 -26.043 107.240  31.693
0.023  27.427  73.619   9.101
0.021 -26.128  96.418  43.228
0.017  24.394  85.875  16.161
0.015  -9.602  89.788  37.479
0.014  12.872  92.370  10.663
0.013 -29.154  99.973  33.823
>1s3fA
0.543   1.042  -6.169 -22.602
0.204  -6.940 -18.573 -13.871
0.080  -2.278 -11.261 -15.549
0.066 -20.632 -14.676 -13.574
0.045 -15.090 -21.104 -19.745
0.042   8.943  -5.721 -21.010
0.034  -6.317 -11.809  -8.531
0.024  -6.748   4.666 -17.828
0.019  -5.623 -10.435 -24.333
0.019 -23.256  -6.310 -14.606
0.017  -1.731  -1.829 -16.354
0.016 -16.178  -4.675  -8.590
0.013 -21.160 -12.004 -23.737
0.012  -8.126  -0.265 -10.261
0.011 -15.572 -13.693  -7.293
>1s7lA
0.932  11.135  32.557  15.893
0.341   5.879  22.588   8.698
0.014   9.139  29.999   8.365
0.013  11.245   9.509  15.852
0.013   4.419  27.291  -5.138
0.011  15.309   9.961   8.188
>1sbyA
0.964  13.657  -8.323  32.562
0.038  26.988   1.075  28.822
0.013   5.319  10.530  25.295
0.012  -1.270  11.416  19.029
0.012  -6.804  -1.183  21.162
0.011  19.601  -1.862  32.200
0.010   9.397 -14.588  29.326
>1sgcA
0.889 -16.578  20.911  23.475
0.072   6.129  19.342  21.486
0.053  -8.333  22.850  11.165
0.046 -10.425  18.703  28.776
0.037 -21.464  14.375  20.299
0.036  -0.886   3.395  18.321
0.035  -5.637   3.273  27.788
0.026 -15.403  12.654  26.081
0.021 -11.182  25.857  19.726
0.014   2.442  16.219  14.573
0.014  -2.834  23.315  19.176
0.013  -5.204  15.232   8.995
0.010   0.236   8.884  30.613
>1sqfA
0.916   7.659   1.398  24.301
0.449   1.225  -0.943  18.485
0.322   0.677  -1.447  28.545
0.224  -5.201   4.812  18.915
0.068 -12.267   1.140  24.029
0.048 -19.754  23.671  -0.734
0.031 -11.861   9.269   5.815
0.031 -27.855  21.836   0.799
0.031 -15.738   7.476  29.641
0.027  -8.032   1.014  31.714
0.018 -23.451  21.669  19.963
0.016 -13.075  -1.558  41.650
0.015 -15.109  22.083  16.091
0.014 -28.899  12.751  23.474
0.014 -15.414   3.634  16.164
0.014  -4.783  -4.716  22.947
0.013   3.102 -16.560  30.639
0.013  12.535   4.284  18.603
0.012 -24.879   2.268   9.410
0.010  11.399  -9.488  29.906
>1sthA
0.931   3.157  17.710  22.956
0.075   8.614  14.463  17.971
0.045   9.811  29.861  25.498
0.041  -1.077  29.637  11.339
0.021   1.032  10.877  11.948
0.017   6.602  23.499   3.549
>1svwA
0.933   6.776  60.245  47.623
0.520  18.045  46.382  49.186
0.092   4.213  52.584  41.946
0.050  11.529  51.915  46.925
0.022   8.469  68.898  58.019
0.016  14.340  65.329  53.642
0.016  -8.106  48.598  47.361
0.012  -1.525  61.924  51.551
>1swkA
0.924  20.500  15.781  30.473
0.565  27.120  -6.025  34.277
0.053  18.562  -0.055  32.152
0.016  21.776   8.188  27.616
0.015  33.113   0.048  33.797
0.014  13.074  17.870  27.969
0.013  28.572  -1.943  26.561
0.013   6.984  21.762  21.722
0.011  17.008  12.313  37.459
0.011  28.034   8.113  33.614
>1sz3A
0.483  42.522   2.577  22.295
0.092  32.924  -1.458  32.984
0.075  29.647  18.358  17.427
0.047  36.252  -6.264  27.517
0.046  38.588  -5.436  18.596
0.035  36.531  -7.896  36.274
0.030  45.105  -4.913  25.866
0.026  47.769   5.303  16.368
0.020  42.415  10.619  23.175
0.017  30.519  13.332  10.408
0.016  30.198  -3.728  20.417
0.012  43.232  -0.233  12.447
0.011  41.694   2.647  31.147
0.011  38.508  10.492  13.767
>1szjG
0.969  -7.006  12.178  20.710
0.615 -17.350   6.569  12.050
0.047 -10.081  -9.744  15.624
0.030 -22.879  -0.005   6.116
0.027 -29.730   1.455  -0.611
0.017 -12.556   4.857  -0.264
0.017  -2.417  12.450  27.706
0.016  -8.857   7.873  13.713
0.014 -23.784  11.137  21.141
0.013  -0.058  11.296  13.329
0.011 -14.781  -1.306  12.865
0.010 -29.942   7.692 -11.741
>1teiA
0.848  38.329   5.430 -38.700
0.367  48.649  -8.680  -7.685
0.038  36.874  -9.863  -7.986
0.020  54.489  -6.116 -16.071
0.018  49.500   1.629 -32.500
0.016  43.196  -4.110 -35.876
0.014  40.550 -13.194  -0.153
0.013  42.706  -1.174  -5.955
0.013  43.574  17.091 -19.932
0.012  53.533   5.479 -13.448
>1theA
0.962  10.920  61.789  42.717
0.165  18.472  60.581  40.019
0.084  -0.870  59.834  22.740
0.054  -3.750  70.831  33.111
0.046  11.023  42.020  33.959
0.035  -8.922  50.486  40.519
0.033 -12.594  54.458  32.373
0.017  12.326  59.981  30.595
0.017   6.447  69.576  34.578
0.016  -0.922  72.341  24.454
0.014  15.770  48.685  52.732
0.013  -8.027  58.283  26.222
0.012  -7.981  66.898  27.289
0.011  19.032  42.934  44.556
>1tjwA
0.409   2.667  16.043  58.847
0.313  54.439   1.750  34.728
0.215   4.439   7.108  47.018
0.133  48.115  -0.948  30.556
0.127  10.715  16.414  59.301
0.091  75.216   3.839  10.601
0.066  64.323   7.657  22.838
0.061   2.651  15.196  48.050
0.060  59.669 -11.968  33.971
0.056  60.883   4.722  29.878
0.050  43.552 -16.995  24.435
0.041  64.587  -9.976  26.652
0.040  51.579  -7.043  20.576
0.039  24.409  -9.350  36.093
0.039   0.510   7.826  56.323
0.033  44.525   2.524  38.128
0.028  11.754  20.660  52.005
0.028  18.129  15.581  55.283
0.024  -1.046 -11.429  55.778
0.023  38.558  -5.460  51.701
>1tkyA
0.825  17.856  10.464  46.268
0.117  14.699  -3.231  68.568
0.063  22.440  -4.592  55.964
0.062  22.681   8.076  64.339
0.047  12.632  12.848  35.821
0.030   9.996   7.382  44.375
0.030  24.656   3.803  56.202
0.025  15.186  -9.631  54.181
0.023  26.588  -3.541  62.984
0.021   1.232   3.617  40.317
0.018  30.135  -1.380  70.077
0.013   8.778 -11.912  45.582
0.013  17.845  10.966  54.336
0.012  15.302   4.029  50.458
0.012  20.863   5.462  38.604
>1tvpB
0.792  28.391  59.154  41.853
0.213  18.950  49.684  37.481
0.040  24.694  65.996  37.120
0.016  31.293  58.603  49.567
0.012  26.504  50.509  45.029
0.011  33.066  65.340  44.155
>1txcA
0.751  12.929  28.089  28.552
0.306  16.423  23.501  21.830
0.014  14.119  37.494  31.596
0.013  26.164  25.223  36.296
0.011  18.438  25.748  34.043
>1tywA
0.853  81.553  61.725  94.722
0.496  94.320  83.221 103.396
0.466  90.053  52.028  83.122
0.411  67.272  48.580  85.622
0.261 110.369 102.372 115.766
0.233  91.988  45.083  88.309
0.211  72.433  62.785  98.592
0.199  90.019 103.348 107.949
0.169 119.483 106.774 112.199
0.131  91.497 112.089 102.424
0.129  65.930  74.310  96.996
0.104 109.630 110.932 117.964
0.102  73.642  50.193  91.294
0.102  72.152  45.543  70.411
0.101  94.234  91.205 102.356
0.101  61.126  70.534  89.251
0.084  99.611 115.793 105.195
0.076  82.161  68.062 102.240
0.075  60.794  43.582  86.104
0.075 100.711  93.416 114.088
>1u72A
0.493  29.007  12.277  -0.759
0.323  23.087   9.771  11.210
0.069  17.296  18.974  -7.593
0.040  31.815  20.465  -1.167
0.020  10.991  16.287  -1.761
0.012  30.785  16.626  -8.584
0.010  29.902  12.768   7.381
>1u7zA
0.944  37.771  52.733 141.167
0.036  19.944  55.250 120.893
0.033  27.171  48.282 123.202
0.031  43.251  46.970 140.130
0.013  28.986  57.122 137.854
0.012  22.209  59.020 127.890
>1uamA
0.940 -23.976  69.979 -130.188
0.098 -29.399  54.603 -95.092
0.089 -17.910  64.325 -91.428
0.043 -25.660  62.299 -92.007
0.041 -26.243  74.074 -147.221
0.036 -20.515  58.093 -116.094
0.036 -14.580  53.879 -101.355
0.028  -8.475  78.468 -133.731
0.023 -21.209  59.342 -98.580
0.020  -4.425  69.768 -109.695
0.020 -23.648  80.845 -136.727
0.020 -20.781  77.874 -127.266
0.015 -10.831  63.074 -111.464
0.014 -11.621  79.574 -144.048
0.013 -21.447  52.145 -86.677
0.012 -17.280  65.654 -119.587
0.011 -25.582  68.611 -138.250
>1ucdA
0.892   6.913  -5.067  33.744
0.202  -0.344  -6.081  28.949
0.128  -5.796  -3.877  22.898
0.118  -1.791   3.715  44.930
0.038   0.758  11.205  38.002
0.033  -0.103  -2.819  37.388
0.018  -9.627  -3.288  37.627
0.018 -12.963   2.846  28.176
0.018   6.496  -8.620  24.214
0.016   9.428   4.436  35.327
>1uf8A
0.809  15.862   8.519  33.106
0.248  32.575  25.619  31.655
0.053  24.912  13.437  32.943
0.046  19.501   1.827  36.528
0.040  17.328  18.142  33.094
0.024  -1.524   8.479  36.013
0.018  20.723   5.001  27.532
0.017  25.262  26.557  35.088
0.013  40.310  21.976  31.542
0.012  19.784  24.784  50.679
0.012  19.989  18.059  61.728
0.011  35.841  12.403  34.616
0.011   8.588   9.150  27.694
>1um0A
0.629  40.797  50.260  27.517
0.233  57.070  57.687   9.917
0.191  45.232  59.916  19.748
0.155  46.039  38.473  23.381
0.155  40.991  56.742  34.731
0.092  66.513  46.270  25.254
0.087  62.488  38.344   4.875
0.086  61.709  27.235  21.863
0.064  35.474  57.907  42.620
0.052  33.729  50.696  36.662
0.046  32.757  49.420  26.477
0.041  63.612  28.328  13.622
0.040  30.190  42.517  31.978
0.036  67.390  46.843   0.807
0.035  36.985  38.031  27.320
0.032  50.987  35.215  16.600
0.031  68.724  32.823   8.832
0.029  47.284  62.788  33.925
0.028  24.466  47.682  24.659
0.027  46.743  50.997  34.488
>1uvtH
0.934  49.355  58.038  40.160
0.086  32.925  66.470  43.213
0.069  50.476  61.443  47.792
0.067  32.121  62.459  30.537
0.062  38.926  73.546  25.299
0.028  30.207  75.516  29.459
0.024  51.804  59.431  15.910
>1v0yA
0.877  10.679  28.583  10.433
0.232  -5.513  23.487  27.080
0.187  29.194  37.503   1.068
0.056  -1.788  37.168  18.142
0.032  27.510  25.958   3.916
0.028  13.272  35.856  13.929
0.027  15.464  22.661   7.139
0.025  25.392  14.518  15.393
0.021  34.648  49.135  17.944
0.019   8.082  37.925  34.964
0.012  21.935  32.968   3.102
0.012   5.242  32.595   6.067
>1v3sA
0.862   5.600   8.653  -6.539
0.513   9.444  18.591 -26.980
0.029  14.627  11.329 -25.945
0.024   6.643  16.108  -9.965
0.019   2.150   7.210 -16.227
0.019  10.306  27.521 -25.797
0.017  12.235  17.442 -18.938
0.011   3.321  19.026 -17.869
>1vcuA
0.899  10.594   5.820  10.290
0.074  20.795  -4.682  27.015
0.051  17.758  10.139   3.384
0.044  31.483  10.926  26.159
0.027  28.463  16.190  15.566
0.015  17.704  12.223  35.177
0.014  15.003  23.003  16.841
0.012   8.549  -1.206   6.634
>1vh3A
0.643  44.392  34.957  17.760
0.127  46.280  12.198  20.040
0.092  41.039  26.006  14.216
0.036  57.860  23.398  14.025
0.029  37.789  40.566  16.926
0.021  48.675  28.502  13.940
0.019  37.998  18.187  12.691
0.018  54.276  19.151   5.093
0.016  53.203  11.120   1.174
0.015  50.707  13.604  12.762
0.014  50.798  17.843  27.767
0.011  51.776  41.628  23.438
0.010  32.707  29.773  18.459
>1vpsB
0.543 -20.930 162.996  22.277
0.341 -18.021 155.430  24.912
0.321  -3.058 153.914  23.716
0.224 -21.490 192.264  15.583
0.178 -16.416 191.830  23.099
0.117  -1.961 176.799  10.843
0.100 -22.361 178.179  14.856
0.072  -7.581 178.175  25.657
0.053 -11.217 151.750  28.988
0.039 -25.561 170.994  20.061
0.029 -15.259 148.421  21.226
0.022 -32.494 170.047  35.561
0.021 -15.039 172.666  13.407
0.020 -13.494 201.091  21.396
0.020  -2.388 165.444  25.591
0.019  -7.044 192.115   9.231
0.018 -14.697 198.898   8.320
0.016  -2.484 164.646  13.870
0.016 -18.607 154.577  16.116
0.015  -4.384 153.813  33.921
>1wnzA
0.748  65.515  29.081  19.998
0.100  73.952  31.592  18.422
0.062  84.337  34.630  13.807
0.021  73.920  19.062  31.289
0.018  66.337  30.549  28.396
0.014  80.741  32.287  22.651
0.013  82.031  20.032  24.545
0.013  58.044  28.800  22.945
0.013  74.609  31.345  10.137
0.012  66.091   8.989  21.727
>1wopA
0.918  -0.366  27.987  15.990
0.188 -10.995  24.800  23.424
0.129   8.408  22.807  20.389
0.099  11.265  23.731  27.910
0.057 -11.507  14.130  18.973
0.052  11.264  29.567  -0.270
0.028  -5.290  31.911  10.962
0.021   9.969  24.334  36.833
0.015  20.442  42.492   1.265
0.012  -6.648  19.865  45.759
0.010   4.320  19.747  28.743
>1wq1G
0.260 -25.014  20.340  13.623
0.138 -35.937  16.632  36.206
0.113 -17.312  15.898   8.845
0.105 -27.458   9.934  35.239
0.087 -46.436  10.444  20.446
0.040  -7.786  15.938   6.383
0.040 -43.624  15.810  14.364
0.023 -33.519  14.408  -1.766
0.020 -30.445  15.287  29.151
0.018  -3.593   7.443  -2.122
0.017 -49.714   2.821  27.471
0.017 -21.056  10.091  12.958
0.013 -44.754  13.047  30.448
0.012  -7.871  19.246  -7.966
>1x2bA
0.899  25.745   1.469  -9.632
0.389  18.110  -0.073  -7.115
0.033  28.873  -0.447 -18.010
0.032  35.305  -7.418 -23.127
0.017  14.853  13.415  -2.941
0.012  23.687  12.393  -6.649
0.012  19.834 -15.977 -13.385
0.011  14.535   8.105   6.274
0.011  24.076  13.948   1.760
0.010  22.551 -17.428  -1.348
>1x55A
0.974  -3.088   8.011  37.896
0.425  -0.988   2.746  13.741
0.188  -9.573 -11.902   8.924
0.181 -19.816  -5.374   7.938
0.168  -5.734 -13.931  -6.358
0.077  -3.635  18.219  49.511
0.072 -11.577 -18.485  -9.505
0.055  -9.700  -4.053  12.928
0.035   5.386   0.162  56.334
0.028 -10.820 -11.975 -18.573
0.022 -14.625   4.722   8.410
0.021  -3.693   6.783   3.658
0.016   5.527   7.647  30.812
0.016 -24.151 -13.997   4.850
0.015  -6.967  10.185  46.828
0.013 -10.623  18.209  31.614
0.013 -11.973   6.546  26.524
0.013   1.279   9.968  44.913
0.013 -20.187  18.254  45.954
0.012 -13.336  11.471  15.758
>1x6uA
0.647   5.063  -9.677  39.728
0.442  13.061 -11.388  41.472
0.053  13.991 -20.645  51.632
0.031   5.565 -12.853  56.194
0.021  -9.031 -24.431  57.005
0.020  -4.032  -4.248  50.478
0.013   3.587  -4.784  46.487
0.012  13.135  -8.121  31.876
>1x7pA
0.703  48.615  15.941  78.865
0.143  32.574   4.923 104.223
0.072  50.346  21.474  72.842
0.070  55.057  28.783  75.799
0.063  59.588  18.819  85.673
0.053  25.725  19.313  85.959
0.046  13.378   4.993 106.594
0.022  35.905   9.408 111.311
0.022  58.587  26.829  83.064
0.021  29.253  -1.484 100.162
0.021  43.286  10.037  87.356
0.018  26.543  18.550 110.366
0.018  57.152  15.878  76.956
0.015  19.283   1.460 111.084
0.015  36.639  19.902 102.550
0.013  23.197  18.238 102.837
0.012  35.082   5.867  96.467
0.010  46.148  24.772  96.788
>1xdhA
0.969  16.699  63.205  23.679
0.222   5.921  50.011   6.032
0.054  25.784  55.553  32.772
0.045  15.453  69.511  29.102
0.021  30.541  50.993  17.211
0.020  33.594  63.287   4.746
0.018  11.327  85.146  39.295
0.017  11.875  52.033  -1.369
0.016  12.623  77.336  30.167
0.014  26.496  80.051  23.398
>1xnyA
0.481  37.730 -111.221 -135.345
0.297  34.693 -71.112 -135.592
0.280  42.759 -97.421 -129.824
0.277  32.676 -62.404 -143.018
0.276  21.579 -66.124 -136.532
0.248  43.841 -103.564 -136.444
0.142  28.956 -62.213 -135.003
0.113  21.085 -50.781 -146.018
0.104  17.955 -55.157 -152.069
0.088   6.074 -51.380 -142.872
0.061   6.593 -59.537 -137.976
0.060  49.001 -108.991 -140.211
0.047  27.541 -83.715 -134.787
0.045  24.724 -73.246 -133.538
0.044  27.441 -56.391 -144.677
0.042  46.937 -118.342 -134.957
0.039  36.576 -103.160 -132.938
0.025  19.252 -89.042 -128.176
0.023  52.057 -116.523 -126.051
0.017  38.054 -65.681 -130.344
>1xpyC
0.968  60.933  24.375  31.513
0.072  57.458  23.094  41.734
0.045  76.775   2.785  14.506
0.038  76.795   6.910  21.474
0.015  67.030  27.026  11.366
0.015  55.296  16.758  29.668
0.011  80.201  32.137  23.265
0.010  53.479  27.758  24.607
>1xqpA
0.867   9.078  25.399  28.009
0.070   1.312  30.237  26.785
0.053  13.700  26.414  20.993
0.051  11.963  18.294  16.763
0.014  12.146   9.761  15.272
0.014   8.432  43.768  44.120
0.013  23.259  12.603  21.373
0.011  19.010  42.091  31.325
0.011   3.910  23.444  21.412
>1xtbA
0.886  20.855   6.922  30.194
0.331   8.182  20.336  29.684
0.297   3.543 -17.523  21.259
0.150 -12.979  -6.625  12.079
0.113  13.884 -11.465   8.999
0.112   5.878   2.959   1.859
0.096  -5.377 -10.418   8.668
0.087  24.476 -12.667  12.202
0.084  18.995 -10.364  32.272
0.069 -18.672 -11.226  25.944
0.069   5.312  -9.049   5.113
0.062  38.548  -6.550  23.667
0.056  -6.405   1.919  32.665
0.053  30.398 -17.374  39.415
0.053  21.987  15.442  29.111
0.047 -21.182   9.206  12.780
0.040  25.537  10.560  38.086
0.040  13.248  -3.296   4.303
0.037 -17.241   4.483  28.220
0.036   2.985  23.980  13.428
>1xvtA
0.958  52.157  50.605  15.945
0.453  44.831  48.262  26.173
0.224  43.377  57.790   2.878
0.189  63.260  56.116 -12.738
0.169  50.023  61.997  10.282
0.139  69.027  49.574   2.486
0.121  61.275  40.044  13.715
0.102  63.455  53.124  -4.797
0.098  42.000  64.094  -3.710
0.068  69.299  51.443 -15.634
0.064  63.404  62.579  -2.400
0.062  73.604  54.814  -2.572
0.041  42.970  65.924   5.791
0.036  60.303  73.890 -30.408
0.033  53.620  67.986  -7.191
0.029  71.150  68.512 -33.425
0.026  66.339  45.390   9.338
0.026  62.778  63.879 -10.342
0.025  36.505  61.859  16.706
0.024  58.421  56.866 -22.561
>1xwqA
0.678  -1.253  -5.191  25.850
0.625  -7.436   0.383  17.136
0.571   7.462  -7.710  -0.056
0.187  12.244  18.905  37.090
0.173 -11.446  19.285  31.822
0.038 -16.082  13.456  26.608
0.025   5.687  23.436  20.189
0.017  -5.495   1.534   9.182
0.014 -15.896   6.823  21.391
0.013  -0.438  -5.986  16.382
0.012  17.751  17.261  10.678
0.012  15.364  19.965  27.404
0.012   2.457  25.969  10.830
0.011  -0.521  22.318  35.836
>1xz8A
0.895  26.483   0.150  13.255
0.076  19.393  12.171  12.119
0.017  21.993   3.430   5.596
0.014  33.208  -8.512  17.526
0.013  24.389   8.726  17.684
>1y2vA
0.550  42.971  39.683  42.409
0.101  55.501  24.874  43.957
0.076  39.904  29.684  39.331
0.066  54.695  16.077  39.708
0.030  45.869  45.242  36.557
0.027  53.018  31.583  47.633
0.026  43.644  31.674  46.639
0.024  49.743  38.254  24.119
0.023  55.171  24.414  25.438
0.022  62.209  27.852  27.482
0.021  60.677  28.167  37.742
0.015  62.633  19.030  34.122
0.015  44.163  25.459  33.689
0.014  56.653  32.917  24.365
0.012  39.831  38.583  34.886
0.012  48.519  18.578  30.363
0.012  51.141  39.522  45.243
>1y30A
0.556  11.229  28.309  41.143
0.402  23.942  37.212  49.484
0.273   9.896  31.283  48.763
0.157   8.221  37.102  54.559
0.102  26.671  30.115  46.487
0.056   7.257  23.215  35.683
0.048  17.940  43.032  49.966
0.040  29.760  41.717  46.173
0.020  15.376  34.395  30.576
0.017  22.332  29.661  39.138
0.013  34.128  32.017  49.195
0.012  26.850  44.669  38.584
0.012   2.622  34.190  40.146
>1y3iA
0.469  35.122  17.401 -16.895
0.302  50.428  10.111 -16.341
0.206  31.255  24.578 -18.361
0.189  70.204   4.132 -17.055
0.124  41.920  12.471 -16.659
0.055  38.335  18.163  -8.325
0.041  30.865  20.969 -10.479
0.029  38.669  28.466 -20.981
0.028  39.209  16.652 -24.133
0.024  60.109   6.567  -3.736
0.019  45.299  12.819  -3.425
0.019  67.930   6.173  -6.142
0.018  65.904   3.772 -25.844
0.017  57.959   3.761 -15.916
0.016  71.713  16.349 -18.067
0.015  69.792  13.955  -8.877
0.014  64.070  22.372 -18.657
0.014  38.426  10.030  -9.121
0.013  53.194  18.722 -22.546
0.012  42.952  21.011  -1.166
>1ybuA
0.606  15.703  40.278  21.980
0.285  21.268  34.545  26.157
0.261  21.688  55.998  14.384
0.102  16.101  55.419  35.709
0.065  13.035  53.010  13.774
0.026   8.299  51.422  37.169
0.024   2.713  52.239  21.083
0.022  11.755  43.669  15.235
0.018  13.107  59.330  21.092
0.015  21.080  61.300  23.682
0.010  21.417  46.486  13.603
>1ydsE
0.949   9.266  10.805   2.137
0.464  -3.614  -9.183  -7.914
0.121  14.723  22.934   0.085
0.111  15.859  10.717  -4.215
0.068  -1.783 -13.245   2.979
0.062  18.518   4.348 -15.776
0.060  21.476 -21.092   8.730
0.027  19.169  -2.451   5.369
0.022  -2.583  10.436   5.919
0.016   4.683  -9.210 -13.525
0.014  23.477  -9.084   7.555
>1ydtE
0.923   9.354  10.260   2.042
0.433  -3.900  -8.684  -7.823
0.219  15.422   9.920  -4.265
0.175  14.491  22.936   0.274
0.155  20.159 -20.704   9.651
0.073  19.413   2.059 -16.961
0.053  -2.058 -12.639   2.976
0.033  18.940   9.311 -12.848
0.020  -2.708  10.487   7.857
0.016  22.191 -11.113  10.029
0.014   3.505  -9.236 -13.057
0.012  21.281   4.322  -6.489
>1yfrA
0.843 129.420  14.848  37.423
0.348 135.100  20.129  40.687
0.270 154.640  -5.706  25.356
0.135 148.481  -6.888  36.011
0.120 142.165  -7.867  17.933
0.076 117.600  -7.815  17.791
0.060 148.429 -17.554  35.909
0.057 125.760  15.908  50.979
0.050 142.210  26.706  52.988
0.028 145.424   3.263  29.314
0.023 139.665  -3.228  34.061
0.020 112.969  14.923  43.497
0.016 139.749  35.702  49.170
0.015 139.237  20.518  48.023
0.015 123.605  20.843  44.293
0.015 144.388  34.138  38.100
0.014 128.310  24.595  37.701
0.014 136.472   0.047  13.283
0.013 119.724   2.207  15.464
0.012 117.346   0.260  38.129
>1ytjA
0.676 -21.462  -0.176  -4.814
0.438  -3.861   3.338  -2.002
0.054 -14.542   3.073  -0.798
0.024  -9.090  -2.143  -4.921
0.022  -5.283   9.487  -9.567
0.021 -25.684   3.320 -13.365
0.021  -6.237   8.103   4.365
0.019 -23.986   3.220 -21.891
0.017 -14.719  -3.212 -14.426
0.013 -17.026   9.000  -7.062
>1ytmA
0.975  65.070  23.070  20.903
0.297  72.030  18.807  22.153
0.165  79.310   8.069  39.880
0.079  69.307  32.732  -0.277
0.060  82.363  16.083  37.446
0.043  75.861  42.627   7.384
0.033  82.573 -12.712  26.848
0.025  75.537  -2.630  36.590
0.021  68.885  -2.828  19.090
0.019  71.860  45.523  22.832
0.018  62.446  35.634  22.920
0.015  79.406  15.178  24.889
0.015  86.655  -3.431  17.770
0.011  66.732   4.056  10.967
0.010  63.936  42.921  18.204
>1zajA
0.965   6.745 -31.227  48.081
0.110  -1.908 -29.355  52.593
0.043  24.845 -33.728  47.688
0.027  12.812 -30.531  21.338
0.027  -6.593 -35.386  45.482
0.024  -3.855 -22.099  57.999
0.023  29.711 -30.446  36.650
0.021  13.121 -30.818  69.867
0.015  18.715 -25.186  64.819
0.013  -8.887 -35.015  33.127
0.011  -9.131 -23.962  51.155
0.010   5.786 -35.844  39.933
>1zdfA
0.966   7.956 -33.467  84.864
0.576  11.677 -48.161  92.230
0.386   7.422 -54.899  81.192
0.058   0.273 -36.202  82.746
0.023   2.811 -26.959  85.295
0.018  -4.522 -42.292  80.709
0.016  11.594 -48.222  68.236
0.011   2.314 -45.502  84.644
0.010  13.409 -56.548  86.690
>1znzA
0.727  23.885   6.056  30.579
0.212  20.223  12.781  46.938
0.087  26.656  -3.837  32.829
0.038  22.614  11.796  37.686
0.028  25.643  -6.641  25.379
0.026  26.413   3.382  38.520
0.025  31.596   6.704  26.695
0.024  17.919   2.026  26.080
0.021  11.950  17.990  46.582
0.021  16.650 -10.107  45.467
0.014  16.985   4.872  34.747
0.013  23.495  22.181  43.800
0.013  17.871  17.619  32.291
0.010  25.091  -8.428  42.428
>1zt9A
0.331  75.276  64.000   9.446
0.311  76.174  60.968   1.584
0.121  82.224  75.900  13.073
0.120  75.059  53.482   4.262
0.117  69.539  63.850  -2.046
0.049  68.586  58.801   5.038
0.043  75.713  55.942  -7.270
0.028  82.417  56.310  -0.362
0.023  83.313  63.552   5.888
0.020  73.369  65.068  19.990
0.018  71.090  53.395  11.911
0.016  78.323  56.963  12.241
0.011  80.642  66.058  15.473
0.011  63.419  75.065  -5.249
0.010  81.647  67.049  -1.158
>1zu0A
0.981   0.797 -35.324  11.361
0.450 -22.673 -37.342   7.729
0.149 -35.229 -27.593  20.787
0.067  -8.385  -8.396  10.158
0.025  -7.256 -64.116  -2.371
0.023  -8.808 -30.636   9.773
0.020   2.945 -38.356  -8.282
0.014 -22.280 -49.318  17.511
0.013   6.556 -53.287 -15.129
0.013 -27.588 -29.537  25.549
0.012  -0.466 -59.727   7.093
0.010  -8.895 -43.507  20.393
>2ahwA
0.820  20.953   1.388  19.400
0.383  11.193   4.887  20.941
0.329  50.307 -18.399  20.628
0.116 -14.431   2.968  19.717
0.084  34.243  -1.471  33.439
0.072  39.518  15.138   9.815
0.069  17.189 -12.208  24.657
0.064  23.046  -5.254  23.792
0.063  33.405 -16.121  27.871
0.060  -2.359  -9.768  13.183
0.059   8.503   9.570   1.975
0.053   4.965   8.724  26.045
0.047  50.785 -12.595  31.013
0.027  22.676 -14.305  12.945
0.019  42.258 -19.334  28.797
0.017  36.774  -9.877  15.749
0.016 -11.205   9.203   8.226
0.016   6.213  -8.371  28.932
0.013  51.438  -4.547  35.336
0.010  14.026  -3.924  24.023
>2artA
0.984  14.717  30.333  28.834
0.117   5.120  31.705  43.312
0.040   7.654  27.435  26.411
0.029  20.207  40.367  36.887
0.020  20.511  34.332  23.658
0.020  20.637  16.132  40.207
0.017   5.333  18.086  34.079
0.016  33.152  39.000  28.452
>2ateA
0.942  14.398 -15.464 -15.303
0.027  -9.384 -29.550 -17.152
0.024   1.543 -12.875 -12.786
0.017   7.960 -25.698  -6.791
0.011   7.541  -8.709 -16.634
0.011  17.441 -17.053 -23.161
>2b3dA
0.843  10.141  14.098  23.180
0.481  -0.664  -3.065   8.216
0.058   1.565  14.262  25.509
0.041   2.635   6.224  14.131
0.030   9.394  16.747  13.220
0.022  13.867 -12.161  23.411
0.022  -9.260 -10.628   3.023
0.018   9.147   2.177  29.211
0.013   5.296  -1.305  18.571
>2b99A
0.930  -9.630 -11.678 -12.027
0.236  -6.489   7.338 -27.568
0.182  -0.274   2.417 -15.215
0.037  -6.172  -2.761 -13.563
0.027   1.107   7.459 -21.377
0.026  -0.081  10.884 -32.394
0.016  -9.810   1.249 -20.205
0.013  -8.735  -2.342 -31.493
0.012  -0.917 -10.901 -10.906
0.012  -7.204 -12.762 -21.886
>2bawA
0.665  -1.589 -39.637  37.527
0.518  -9.381 -37.677  36.509
0.073  15.080 -42.296  17.653
0.028  12.982 -44.058  25.754
0.027  -3.421 -25.256  27.109
0.023   4.233 -38.609  31.837
0.023   8.433 -29.141  12.331
0.019  -6.349 -38.513  46.162
0.017   3.133 -20.299  14.881
0.013  -9.491 -31.544  25.759
0.011  14.659 -32.564  18.589
0.010  -3.234 -37.612  12.938
>2bbwA
0.907   3.278  10.229  46.641
0.278  -2.273   4.400  39.789
0.085  -9.335   1.561  37.177
0.079  -8.257  12.479  59.490
0.041  -9.613   9.780  43.368
0.025 -14.459  20.532  54.837
0.018  -5.453  13.633  37.030
0.016  -3.477  12.504  51.843
0.013 -13.166  -1.790  28.317
0.011 -15.053  13.416  50.637
0.011   5.781  -0.270  38.323
0.010   5.730  10.697  21.854
>2bogX
0.793  17.469  11.944   4.950
0.379  16.644  10.564  13.544
0.327   7.874  18.673  11.963
0.129  15.625   7.595  21.232
0.129  26.448   7.211  13.610
0.124   0.881   8.520   6.418
0.026   9.140  11.200   8.157
0.019  28.583   8.211   3.942
0.018   9.001  18.896  20.728
0.013  17.299   7.782  -2.118
0.013  34.188   2.963   8.087
0.010  11.226  -9.938  14.523
>2c6zA
0.747   5.288   6.855   6.692
0.608   5.147  -6.070  10.974
0.027 -10.381  -3.693   1.426
0.023   5.766 -16.283   2.335
0.021   1.301  -0.469   6.670
0.013   0.544 -11.790  14.690
0.010  10.073  11.943  11.006
>2c96A
0.913  26.778  26.702   1.772
0.152  23.021  19.945   4.080
0.045  35.418   4.416  -3.881
0.026  12.316  42.250  -1.778
0.021  19.469  51.802   6.061
0.016  11.717  40.718   7.816
0.015  21.095  12.461   7.946
0.013  27.281  50.287  -0.168
0.012  15.490  33.613   3.848
0.012  20.185  -0.686 -10.126
0.011  34.236  20.729 -10.795
>2chtF
0.527  83.850  14.294  35.789
0.380  84.060  27.766  40.206
0.126  79.605  24.784  46.189
0.090  83.678  36.323  37.451
0.040  88.574  23.710  33.991
0.021  86.284  17.770  27.922
0.020  74.712  32.402  41.123
0.018  83.229  42.560  29.775
0.012  90.082  34.903  29.442
0.011  76.539  18.087  43.039
>2chzA
0.951  43.718  12.270  31.606
0.557  42.545  -3.501  23.477
0.342  48.252 -11.428  28.794
0.274  29.577  -3.339   8.783
0.268   7.041   0.949  31.648
0.245   7.400 -21.372  23.765
0.241  71.874 -16.796  18.237
0.187  60.024  -4.192  26.666
0.130  14.557   0.150  17.074
0.122  50.207   2.573  21.157
0.106   3.117 -15.538   1.267
0.097   2.907 -21.821  31.048
0.069  41.036  21.901  36.474
0.068  15.773 -14.037  39.977
0.059  50.861   9.895   8.255
0.059  -5.809 -25.388  31.022
0.058  53.765   8.846  16.806
0.055  70.051  -4.339  20.632
0.054  28.427  17.232  22.558
0.050  61.818   0.026  11.112
>2csnA
0.818 -24.848  51.499  50.156
0.312 -24.499  62.766  47.656
0.170  -9.789  36.026  48.699
0.055 -35.575  45.935  57.380
0.038 -14.395  44.210  49.857
0.033   6.238  47.355  61.930
0.032  -2.516  61.795  60.078
0.017   7.374  49.866  49.309
0.012   7.377  56.673  44.739
0.012 -24.676  55.669  41.220
0.010 -18.315  47.038  56.670
>2cwhB
0.816  51.121  48.594  21.569
0.453  53.655  55.453  26.782
0.358  38.751  46.090   8.593
0.075  66.362  43.771  18.865
0.071  43.484  68.862  27.482
0.052  36.172  42.465  20.696
0.046  46.512  39.081   8.500
0.042  65.235  51.951  26.033
0.041  49.823  41.331  18.264
0.026  34.502  62.445  11.313
0.025  49.749  62.691  29.952
0.018  38.988  41.339  32.644
0.018  39.246  67.449  20.775
0.016  58.956  40.453  18.181
0.014  43.997  58.647  26.015
0.013  42.434  37.327  22.955
0.013  45.866  45.600  31.913
0.010  41.591  78.328  27.546
0.010  58.988  61.046  15.297
>2cx8A
0.863  28.301   6.106  23.837
0.116   3.888  -9.989  -4.202
0.099  28.139  -2.504  18.071
0.073  25.004  11.397  37.003
0.035  12.031   1.991  31.315
0.030   3.723 -15.157 -10.407
0.021   2.587 -17.802  -2.323
0.016  -9.550  -6.808  -6.124
0.013  24.039  16.724  25.723
>2d29A
0.859  41.129  62.863  76.234
0.250  47.227  63.063  82.415
0.193  77.127  69.430  73.606
0.160  57.089  82.681  75.882
0.096  34.722  63.226  69.143
0.089  63.587  62.829  80.260
0.077  25.469  70.755  92.658
0.071  34.946  76.241  73.425
0.064  47.890  88.350  84.669
0.061  21.694  61.455  74.363
0.048  21.150  73.429  79.461
0.034  26.996  65.649  70.048
0.028  36.496  73.874  95.966
0.026  55.082  62.232  80.291
0.023  70.389  65.654  76.291
0.021  34.184  71.893  65.366
0.016  69.506  78.015  79.526
0.011  83.536  67.370  66.610
0.011  77.330  76.139  80.939
0.010  61.765  77.749  82.647
>2dkcA
0.847 -10.945   0.245  16.462
0.328  -3.157  -1.601  22.399
0.051   2.238  -7.749  22.061
0.046   7.871   6.812  45.795
0.039  10.873  -1.379  -8.251
0.036   7.332  11.768  -0.939
0.033  13.088  -4.887  15.185
0.029 -12.239  -7.857  14.913
0.028   4.821 -15.324  31.142
0.025  -2.561   9.135  42.551
0.024 -14.671  -9.263   5.935
0.017  12.537  -1.712  44.743
0.016 -14.720   5.014   7.760
0.013 -24.406 -13.346  15.953
0.013  15.846  -5.073  36.174
0.013  -8.039  -2.317  30.022
0.012  -9.377  -2.516   8.985
>2dptA
0.803  34.145  54.840   9.530
0.377  31.964  64.717  11.222
0.164  43.872  47.787  13.796
0.086  33.199  34.242  13.601
0.074  22.069  44.339   1.557
0.050  26.653  39.610  14.217
0.019  50.449  46.817   7.433
0.011  25.279  65.615  18.133
0.011  27.260  45.162   8.143
>2dttB
0.376  -6.137  -0.254  53.246
0.232  10.869  -7.117  58.151
0.086 -15.141  12.327  56.091
0.059   2.520   0.286  50.328
0.043 -17.975  19.290  63.076
0.039   0.605  -4.749  58.357
0.031 -15.253   4.498  59.450
0.026  -8.331   0.359  62.252
0.013  15.712   0.595  60.663
0.011 -16.184   8.597  66.400
0.010  -2.582  13.956  56.091
0.010  -2.193   7.026  50.094
>2dveA
0.956 -21.779  -7.228  -7.873
0.173 -19.590   8.007 -13.453
0.096 -17.078 -28.480  -9.228
0.078 -17.611 -23.412 -18.818
0.050 -21.521 -16.591 -15.840
0.036 -15.067  -8.981  -3.033
0.016 -17.628 -16.894  -8.482
0.012 -19.359   8.763 -22.880
0.011  -9.848 -16.190  -3.238
>2dyaB
0.938  39.324  41.189  31.080
0.487  17.422  29.116  22.714
0.083  23.400  38.066  14.066
0.020  35.771  33.555  30.231
0.013  11.525  25.501  14.926
>2dzbA
0.781 -32.974  21.234   9.496
0.714 -34.843  17.201   1.268
0.091 -37.698  38.399  10.021
0.069 -28.936  28.504  -3.295
0.038 -21.238  23.094   9.415
0.032 -24.554  19.128  16.226
0.026 -28.312  23.053   3.098
0.019 -37.301  17.214  15.362
0.012 -20.288  31.102   2.146
0.010 -21.585  44.026 -12.819
>2e0nB
0.810  32.074  34.032  22.708
0.581  34.360  29.073  28.876
0.074  46.640  26.390  45.513
0.020  21.673  24.839  25.556
0.014  16.107  21.975  19.758
0.013  31.475  18.666  41.418
0.013  31.048  38.256  29.494
0.012  28.520  37.655  15.886
>2e1tA
0.687  26.570   5.432  70.891
0.597  35.965  30.342  76.110
0.511  27.166  -6.010  75.861
0.444  36.918  -2.378  63.752
0.369  19.630  -1.585  59.472
0.099  10.319 -16.298  67.890
0.097  29.083  -0.020  62.222
0.056  32.424  -0.722  70.370
0.035  28.906  13.286  85.031
0.029  45.328  23.252  64.265
0.025   8.079  -2.310  70.012
0.023  30.544  -7.083  58.687
0.016  34.202  29.912  85.598
0.014   8.009 -13.266  59.665
0.014  41.138  20.926  78.758
0.013  19.932  25.072  83.584
0.010  35.297   5.829  58.328
0.010  23.138  -4.070  66.571
>2e3rA
0.805  34.634  45.015  23.958
0.060  32.112  43.173  40.266
0.039  43.515  23.247  43.814
0.032  51.601  40.913  40.617
0.020  50.199  33.103  36.079
0.014  47.023  16.192  31.012
0.013  31.713  50.306  18.673
0.012  39.251  47.494  32.113
0.011  40.321  39.346  26.715
>2e5mA
0.773 -22.923  21.318  30.404
0.438 -20.493  21.254  17.140
0.193  -3.087  13.130  28.928
0.152 -16.501  -2.891  14.007
0.121 -14.990  13.796  12.590
0.092 -19.342  -2.439  -0.445
0.082 -14.367  -5.536   5.629
0.047   2.164  -9.429  13.148
0.038 -17.510   5.855  10.508
0.037   3.692  15.835  19.655
0.028 -21.312  -1.617  -8.758
0.020 -18.334  13.791  23.021
0.019 -20.923  13.080  31.125
0.017  -8.797  36.716  23.348
0.015 -25.595  23.240  40.001
0.015   6.039  11.175  13.585
0.013  -4.869  -5.306   1.795
0.012 -18.517  30.037  33.468
0.012 -24.130  30.872  21.153
0.012 -11.356   3.906   3.195
>2e6uX
0.889   5.699  18.481  93.647
0.214   1.439  24.479  88.338
0.085   9.480  25.472  90.024
0.020  18.627  25.463  89.076
0.018  10.513  29.623  80.615
0.011   6.039  21.075  68.602
0.011   4.397  34.090  76.503
>2e9zA
0.669  15.119  25.116  32.597
0.369  36.103  27.089  12.716
0.309  15.832  22.201  15.079
0.213  34.733  53.225  29.029
0.176  22.450  31.323  26.704
0.130  -4.746  26.045  42.188
0.117  15.979  37.462  15.246
0.114  20.975  23.967  23.227
0.052   7.627  24.692  29.098
0.042  44.143  18.044  24.425
0.033  33.622  50.720  20.409
0.032   6.815  47.078  19.225
0.031  -0.287  28.404  27.582
0.031  26.127  30.981  18.979
0.028  13.999   4.048  36.354
0.026   7.569  28.018  19.873
0.023   9.594  39.870   8.508
0.023  16.562   3.119  26.125
0.021  38.763   6.070  26.301
0.019   3.224  14.282   8.963
>2ed4A
0.491  21.106  16.791  65.466
0.315  24.176  11.736  72.833
0.227  22.726  11.354  56.790
0.167  29.678   0.765  69.256
0.154  28.449  17.550  61.145
0.072  17.491   5.598  54.876
0.064  16.219  16.515  54.857
0.064  35.232  14.292  58.270
0.046  21.619  21.875  58.356
0.046  29.881   3.840  54.268
0.022  21.710  -1.111  59.496
0.019  29.382  25.370  63.090
0.017  18.090   5.923  63.632
0.012   9.433   8.986  51.823
0.012  41.693   9.266  61.034
0.011  36.241   2.649  63.377
0.010  29.074   8.741  62.417
>2f9wA
0.696  34.060  12.859  60.088
0.179  27.253  -3.223  67.593
0.088  45.369  -5.574  61.544
0.068  42.971  19.614  67.117
0.033  36.315  18.060  48.966
0.033  43.241  15.967  78.590
0.024  37.313   9.517  73.276
0.022  24.843   7.570  63.261
0.018  33.815   8.364  48.208
0.015  32.871   3.010  70.480
0.011  35.143  20.714  65.181
>2fa0A
0.729  30.116   4.310  20.661
0.042  34.976   1.844  14.709
0.034  31.580  -2.896  24.600
0.032  26.307 -13.776  24.408
0.022  11.300  29.752  22.177
0.021  25.655   3.582  29.236
0.018  24.537  12.449  29.200
0.017  15.319  21.119  10.254
0.017  33.033  31.396  16.196
0.016  37.637   8.974  19.382
0.013  18.920   4.550   4.580
0.013  23.691 -17.754   4.387
0.012  22.616  28.031  32.138
0.011  32.317   9.509  27.666
>2fhjA
0.776 -40.087  66.269  51.428
0.518 -32.308  75.755  60.492
0.340 -29.397  89.845  54.073
0.137 -37.398  57.240  49.183
0.070 -44.231  61.831  57.341
0.065 -33.936 100.140  66.359
0.058 -27.363  81.428  57.559
0.051 -27.575  81.796  65.726
0.040 -48.918  54.857  58.428
0.024 -38.136  69.318  60.008
0.023 -36.970  57.264  59.446
0.020 -48.131 103.837  57.989
0.017 -40.324  94.363  70.617
0.013 -46.683  99.703  69.564
0.013 -24.087  89.244  64.221
>2fk8A
0.968  27.851  -5.362  12.043
0.077  31.974  -2.723  32.179
0.013  26.332 -11.164  18.014
0.012  24.605   0.833  33.530
>2fsgA
0.912  41.507  12.260  52.699
0.366  51.141  21.892  49.895
0.264  64.200  -7.548  67.732
0.141  98.866  -8.837  67.000
0.112  66.045  -8.785  77.725
0.084  23.157  -4.570  63.556
0.081  38.775  23.430  40.443
0.075  43.957  -0.213  60.816
0.069  52.779 -15.037  69.060
0.065  74.009  16.456  47.922
0.064  73.467   6.929  65.477
0.056  53.710  -1.826  70.468
0.053  40.404   7.428  40.903
0.051  50.552  13.232  50.898
0.051  38.260   5.527  63.159
0.046  66.062  22.998  69.792
0.041 103.146 -18.948  76.246
0.039  90.929  -5.639  66.299
0.039  18.029   6.054  47.745
0.035  43.435  24.989  69.765
>2fv0A
0.931 -36.098 -127.507 178.241
0.175 -38.446 -144.882 187.586
0.050 -35.748 -121.702 183.840
0.048 -30.520 -125.362 171.152
0.028 -61.463 -137.124 175.439
0.024 -36.796 -137.912 177.342
>2fzsB
0.893  55.360  74.450  57.223
0.420  76.533  81.743  44.396
0.098  72.020  68.312  45.025
0.095  49.799  68.302  63.153
0.040  69.060  83.866  42.106
0.038  75.227  77.879  61.715
0.031  70.907  76.103  43.114
0.031  80.378  65.637  46.133
0.021  78.417  72.614  41.328
0.012  56.886  72.048  65.710
0.011  47.126  75.962  62.892
0.010  75.596  65.044  37.822
0.010  56.972  89.570  56.235
>2g25A
0.947  15.276 -64.983   1.389
0.784  -1.109 -72.841  -4.656
0.509  44.479 -41.624   5.137
0.379  20.747 -27.401   6.184
0.339  27.051 -52.021 -12.613
0.283   2.535 -78.861   0.891
0.235  61.425 -35.368  -0.236
0.202  31.046 -29.716   8.899
0.156  23.978 -73.744 -10.361
0.153   0.085 -74.564  10.131
0.084  12.719 -26.445   8.238
0.079  18.291 -58.269 -23.261
0.057  14.940 -34.891   5.400
0.055   8.965 -66.434  -4.539
0.046  -3.491 -72.850   3.000
0.040  27.081 -36.659   8.424
0.039  40.744 -29.132  -3.962
0.038  39.276 -33.680  12.986
0.033  21.312 -62.121  -7.106
0.031  10.400 -64.366   9.645
>2g97A
0.765   3.539  97.734  14.954
0.618  31.987 121.209  10.761
0.522  38.994 126.151  17.285
0.379  11.236 100.637  10.150
0.208  23.332 111.106  17.669
0.156  33.067 142.053  15.546
0.116  -2.502 104.862  15.997
0.108   8.164  93.938   5.878
0.095  44.055 129.879  31.249
0.053  17.521 109.494  27.218
0.050   1.235  89.122  18.123
0.029  -1.387  78.000  16.462
0.022  31.899 116.324  18.477
0.020  -1.803  94.547   6.546
0.019  39.188 131.344  10.978
0.018  29.855 139.132  24.363
0.016  -7.494  98.352  10.783
0.015  33.202 133.611  19.617
0.015   4.175  84.289   3.573
0.014  40.307 117.183  19.908
>2gfxA
0.975  15.783  23.517  55.161
0.056   2.885  36.658  83.697
0.055  23.223  41.992  79.365
0.052  -1.842  10.428  63.485
0.046  17.253  30.000  62.230
0.028  12.714  36.105  83.175
0.026  17.285  35.271  71.060
0.024  11.475  16.473  66.587
0.024  20.586  39.637  63.091
0.022   6.328  43.477  70.368
0.014  14.098  43.213  76.774
0.014   3.955  12.210  70.152
0.012  19.369  44.160  69.665
0.011  -5.978  15.858  47.231
0.011  -4.449  38.661  68.671
0.010   7.727  28.287  55.886
>2ggaA
0.952 -128.696  31.536 127.431
0.065 -120.889  39.306 138.138
0.013 -133.121  38.030 140.865
0.011 -138.149  28.593 124.757
>2gj5A
0.812  -3.631   9.825  20.673
0.025   7.465  18.275  24.066
0.015 -10.528  11.394  33.975
0.012   1.031  10.963  28.501
>2gteA
0.953  -4.595   4.007  -3.340
0.034 -12.732  14.447 -11.736
0.010  -3.176  18.366  -2.082
>2gwhA
0.924   6.171  25.334  27.227
0.675  15.649  25.058  27.848
0.033   8.696  47.603  17.579
>2gz3A
0.667 -40.103  10.402  -8.121
0.461 -13.692  18.689 -18.182
0.204 -30.059  16.352  -8.447
0.057 -30.007  14.227   0.816
0.049  -6.569  21.542  -7.171
0.033 -30.194  29.650  -3.830
0.027 -23.087  19.833 -20.484
0.023 -31.558  14.884 -19.545
0.016 -27.988  27.435 -23.148
0.015 -38.159  18.140  -9.501
0.013  -5.140  18.043 -16.138
0.012 -32.608  27.744 -12.216
0.011 -34.578  22.719  -3.214
0.010 -20.256  25.549 -13.417
>2hblA
0.509  75.781   9.234  18.192
0.464  72.796  14.463  12.712
0.159  61.559  13.321   6.949
0.088  45.700  11.992   9.799
0.082  49.337   8.257  17.167
0.058  66.732   7.511  10.511
0.057  30.886   3.865  10.279
0.037  53.674  -3.565  13.173
0.027  75.653 -10.930  13.824
0.027  64.396  -2.971  15.822
0.026  84.343 -10.164  10.728
0.023  76.469  23.797  -3.920
0.021  90.305  -6.207  -1.401
0.019  41.297   9.073  16.782
0.017  94.254   6.923  27.358
0.017  70.819   3.066  16.814
0.015  68.959  16.179  -5.911
0.014  53.144  13.434   7.116
0.014  82.135  29.497  12.415
0.013  36.690   9.978   7.034
>2hixA
0.976  17.197  28.991  19.022
0.341 -20.879  46.728   0.968
0.280  -4.607  45.970  -1.781
0.204  18.856  -0.234  47.689
0.082  34.525  17.068  37.316
0.051  12.997  20.599  26.372
0.045  25.378  27.678  40.705
0.038   9.479  27.337   8.189
0.037  -8.409  25.889  -1.234
0.031   3.118  43.738   5.852
0.029  19.629  13.445  46.788
0.027   8.703  33.731   0.462
0.027  21.472  25.252  56.551
0.027  24.966  16.997  39.747
0.025  16.593  23.887   6.223
0.021  26.458  22.378  64.826
0.017  24.686  20.737  15.776
0.017  35.831  38.183  45.883
0.016  30.975   2.041  58.842
0.014  15.823  17.803  56.508
>2hk1A
0.968  42.611  36.899 104.462
0.112  60.722  41.512  94.711
0.039  43.506  20.464 110.841
0.024  34.981  40.078  90.806
0.018  54.944  46.056  87.235
0.016  57.958  37.799 102.605
>2hl0A
0.904  11.148  31.971  21.625
0.068   8.641  22.437  16.360
0.041  -0.153  37.484  13.398
0.023 -13.735  29.983  13.493
>2hobA
0.792   6.416 -21.485 106.367
0.304  28.671 -17.080 119.524
0.211  25.999  -1.602 112.485
0.064  36.562   7.814 123.918
0.040  31.631 -24.040 116.335
0.034  31.210  -8.877 108.368
0.028  24.918  -8.636 117.088
0.027   0.519 -22.169 114.055
0.024  39.305  -7.292 105.702
0.018  36.669 -12.216 123.402
0.018  40.279   8.547 116.823
0.017  43.634 -13.136 110.863
0.015  32.285   4.710 111.003
0.015  -0.847 -24.443 103.714
0.015  11.933 -25.011 100.112
0.013  18.521 -17.376 122.135
0.013  16.330 -33.149 120.407
0.012  36.778 -17.054 116.776
0.012  39.095  -2.628 128.027
>2hxmA
0.921   6.078  -0.049  -4.637
0.302  14.261   0.089 -22.822
0.135   0.449   1.180 -23.131
0.098   6.335   6.606   2.956
0.025  -5.366   3.261   7.192
0.019   8.016  -7.908 -16.617
0.013  12.402   7.945  -3.674
0.012  -0.313  14.303   0.925
0.012  -3.353  21.355 -11.191
0.011   0.755  -2.702 -10.705
>2hzqA
0.883   4.162  30.428  56.543
0.082  11.478  22.548  66.779
0.039   9.770  31.412  45.848
0.024  12.257  28.983  57.698
0.018   0.687  35.858  49.971
0.013   5.981  39.157  57.694
>2i4nB
0.979  95.234  -1.059  -4.039
0.707  76.686  38.658   3.443
0.169  67.486  21.165   9.806
0.044 102.912   8.926  -2.146
0.036  73.119  32.732  12.008
0.030  61.816  29.818   9.971
0.024  83.509  34.364   1.799
0.021  91.178  14.994  15.101
0.018 102.448 -22.999  -2.144
0.017  74.635  14.916   9.972
0.016  68.355  41.031   4.232
0.015  95.901  24.313   3.825
0.014 103.573   2.722 -25.018
0.013  86.950  27.113  10.482
0.013  69.764  17.277  -3.335
0.013  96.661 -14.112 -18.081
0.012  78.174  45.676  -0.130
0.012 111.901  11.443 -20.987
0.012  92.257 -11.927 -10.202
0.012 106.721  10.273  -9.794
>2i56A
0.970  14.016  32.650  64.737
0.358   8.379  40.302  79.268
0.112  16.610  37.808  58.443
0.098  32.672  11.783  37.923
0.094   7.450  21.950  54.692
0.075   9.588  27.831  82.181
0.069  16.719  12.934  57.486
0.055  12.597  14.318  76.995
0.053  12.101  40.695  44.574
0.038  25.779  32.641  72.211
0.031  26.902  35.498  63.528
0.018   1.467  44.052  77.371
0.015  14.492  32.234  39.808
0.015  17.705  37.143  72.813
0.012  39.793   4.962  57.416
0.011  33.532  18.692  55.249
0.011  32.123  22.184  47.792
0.010  10.209  11.797  63.770
0.010  10.014  38.468  70.966
>2ihzA
0.909  10.923  -1.100   2.670
0.379  13.802  -3.018  26.582
0.087  22.170  -3.015 -14.377
0.072   6.028   5.271   6.790
0.032  11.982  18.721  28.110
0.031   4.296  18.667  25.460
0.028   8.977  -4.821  34.659
0.027  17.812  -3.627  19.676
0.022  10.575   3.471  -4.568
0.016   8.602  13.476  10.488
>2ioaA
0.959   3.999  17.378  -6.480
0.757   4.093 -18.695  -2.050
0.627 -13.545   7.407  14.953
0.514  15.147 -14.518  13.141
0.432  -6.149  13.615  -5.610
0.173 -11.867  16.289  -0.477
0.164  -2.628  -4.057   6.937
0.138  -5.025  23.916  18.399
0.136  -1.857 -22.641  12.519
0.089  22.459 -20.860  -3.894
0.048  15.132  -9.334  -4.397
0.045  14.921 -23.025  16.250
0.044  -0.924  -7.020  -3.166
0.044  18.620 -36.098  14.106
0.038   3.039 -30.012  -3.980
0.037  -8.349 -24.618   5.513
0.037  13.896  -1.222   6.160
0.033  -6.210  26.777   4.787
0.032   8.010 -35.781   0.386
0.030   0.127 -35.966  10.214
>2irxA
0.944  24.324  36.391  10.243
0.094  31.370  47.135  11.601
0.084  29.816  39.899  -3.976
0.024  12.731  20.912  -7.724
0.020  21.454  19.598  -7.593
0.013   6.833  43.245   9.806
0.012  28.181  47.789  -4.362
0.011  27.485  34.793   2.584
>2ixlA
0.804  -5.731   0.394   0.951
0.196  17.518  -9.009   6.700
0.189   9.156 -12.825   2.334
0.043 -10.193  10.140  -7.020
0.034  -7.716  -7.579   3.820
0.026   0.611  -4.251   4.312
0.022  10.870  -1.137   4.239
0.020  10.294 -11.860  -5.556
0.015   4.314   4.011   2.581
0.014  -5.339   8.199   4.261
0.014  -3.041  12.938  -4.602
0.014 -11.058  -9.690 -14.106
0.014  17.118 -13.961   0.084
0.014  18.965  -2.826   1.583
0.012  -1.518  -5.756  -5.205
0.011   2.440 -11.714   7.101
>2j4eB
0.958  48.292  12.699  -4.168
0.029  23.170   7.913   0.754
0.027  44.917   9.059 -11.130
0.020  46.541  14.116 -17.614
0.019  25.597  10.497  -6.444
0.018  25.917   4.895   8.356
>2j72B
0.711  59.229  16.934  29.398
0.155  44.641  15.211  17.533
0.056  48.518  16.391   8.243
0.035  57.358  23.357  24.721
0.028  50.297  17.671  27.056
0.022  55.053  11.416  23.921
0.016  55.999  10.712  14.720
0.013  46.416  23.661  15.936
0.011  67.091  17.684  27.765
0.011  58.351  26.274  16.232
0.010  75.650  19.141  15.368
>2j8yA
0.834 -10.607  26.704 -10.821
0.073  -5.329  17.796  -5.657
0.032 -23.337  38.101   5.979
0.032 -17.417  29.496 -15.591
0.025  -2.453  27.644 -13.733
0.023 -30.141  31.698   0.196
0.016 -14.230  18.645  -9.342
0.014 -12.605  35.614 -11.488
0.013 -33.356  43.319  -6.228
0.010  -2.173  19.268   2.757
>2jbtA
0.907  33.773  56.019  86.117
0.230  19.472  56.488  85.188
0.218  56.855  29.296  96.567
0.040  46.851  40.680  76.745
0.038  40.402  60.936  89.218
0.029  21.349  38.095  86.222
0.022  16.412  49.376  88.821
0.017  48.190  25.420  86.452
0.017  40.823  50.476  90.090
0.016  12.548  51.038  81.425
0.015  18.412  56.647  64.787
0.014  48.756  27.370  95.225
0.013  25.730  60.106  88.866
0.013  50.966  35.227  95.380
0.010  37.421  28.321  79.231
>2jgvD
0.886  78.109  40.788   9.831
0.791  71.957  32.679   0.420
0.044  81.406  22.790  -6.378
0.038  72.294  36.666  24.996
0.019  73.932  42.939   1.348
0.011  72.345  35.040   9.716
>2ntyC
0.989  53.825  67.840 -27.643
0.057  39.851  57.133 -14.641
0.034  51.452  51.427 -13.937
0.014  61.744  64.433 -32.928
>2oalB
0.580 -20.681  22.908   5.425
0.535 -21.329  35.433  30.533
0.319 -28.029  26.876  21.147
0.117 -17.225  13.727  11.105
0.045 -21.748  26.980 -11.944
0.043 -33.952   3.470  16.890
0.031 -38.434  13.369  -0.048
0.028 -23.648  25.539  12.678
0.024 -29.817   6.089  25.535
0.024 -29.469  20.190 -21.662
0.021 -20.403  43.085  36.930
0.019 -22.019  32.266  23.031
0.017 -31.345  30.937  30.514
0.017  -7.983  40.036  43.569
0.017 -20.566  29.094  37.598
0.017 -38.725   9.874  20.136
0.016 -19.914  13.816   2.236
0.014 -32.896  12.487  -8.272
0.012 -19.951  23.674  -3.006
0.012 -27.984  21.799  28.644
>2oecB
0.870  11.876  25.178  -4.592
0.157  15.355  31.871 -14.148
0.072   3.445  13.265 -10.173
0.039  16.252  17.643   7.913
0.038   7.616  32.985  -4.116
0.032  11.156  18.031 -17.933
0.031  -8.087  32.389   5.390
0.018   9.521  17.141   1.829
0.015  -0.144  22.559   0.441
0.013  -1.117  21.084 -19.371
>2ovdA
0.709  24.374  30.344  23.133
0.115  23.418  33.270  30.548
0.101  34.563  33.315  28.299
0.022  33.153  35.695  18.421
0.018  29.734  39.505  32.295
0.016   6.807  29.783  23.622
0.013  19.284  44.832  31.797
0.012  18.776  20.876  21.463
0.011  19.290  27.310  34.744
0.011  21.407  26.998  14.472
>2pknA
0.753  15.363  70.488   6.435
0.560  22.370  71.350  21.069
0.174  28.669  70.612  16.077
0.094  34.726  77.015  22.349
0.093  16.290  69.521  15.152
0.069  36.724  65.423  12.945
0.056  41.438  64.222  21.645
0.051   1.525  82.873  12.497
0.040   4.349  87.306   2.691
0.027  34.042  67.728  23.409
0.021  31.683  76.117  30.628
0.015  22.654  70.513   9.954
0.015  42.116  56.715  25.370
0.014   7.077  75.159  -3.527
0.011  14.594  72.970  27.019
0.010  39.169  49.101  24.929
>2q6vA
0.878  26.466  84.719   5.256
0.707  20.674  70.085  -1.848
0.113  32.202  89.723  -1.801
0.092  31.867  98.518   3.439
0.050  25.092  76.330   3.791
0.034  24.418  84.185  -3.432
0.030  40.251  85.267   9.084
0.024  22.718 101.984   2.425
0.020   6.064  73.272  -0.487
0.020  12.713  68.275  11.122
0.016  24.950  70.549 -10.281
0.013  35.583  56.495 -15.889
0.012  16.165  53.009 -11.663
0.010  13.354  72.972  -4.345
>2q71A
0.890  14.983  72.619  60.953
0.388   6.931  74.340  59.763
0.099  24.808  91.589  71.566
0.075  10.511  82.739  65.334
0.034  13.588  77.873  54.375
0.023  29.443  82.022  52.115
0.019  22.244  88.268  64.520
0.016  28.746  57.886  64.819
0.013  39.761  74.710  53.880
0.010  31.748  59.172  51.183
>2qehA
0.453  21.327 -11.855  -6.456
0.237  27.765   0.592  11.435
0.093  34.286 -12.179   1.701
0.028  16.443 -12.881   3.094
0.025  19.121  -5.270  13.234
0.024  27.632  -6.905  -7.243
0.023  25.856 -14.456   3.023
0.016  32.576  -5.725   8.264
0.011  25.248 -20.387  -3.357
0.011  32.767   2.902   1.654
>2qo9A
0.839  -8.892   6.182  51.739
0.109 -12.307  13.152  56.744
0.082   0.739  11.250  67.586
0.075   6.302  10.334  44.109
0.071  15.126   1.513  61.700
0.064  -3.458  19.612  66.406
0.044  14.577   6.815  74.185
0.040 -18.614  23.673  54.226
0.027   8.650  25.191  56.345
0.026  -3.914   8.880  59.946
0.018  10.292  26.464  68.119
0.014   6.978  20.261  45.415
0.012   9.959  19.639  73.545
0.012   8.254   2.947  70.337
>2qttA
0.962  -2.202   1.323 -22.864
0.055 -18.664   6.914 -10.063
0.055 -15.358  -5.805 -15.251
0.029  -4.511   2.499   4.058
0.028 -25.626  -6.901 -19.490
0.020   3.634  -3.385 -17.904
0.017 -17.084  13.451 -15.602
0.015   3.360   3.196 -29.166
0.015  -6.387   4.819 -32.571
0.014  -2.375  -7.108  -1.342
0.013  -5.709  -6.236 -16.338
>2qv7A
0.738  64.789  40.721  30.120
0.444  70.664  35.766  26.094
0.090  85.147  30.972  19.276
0.066  67.389  42.554  22.661
0.030  80.399  10.124  37.109
0.028  43.688  45.327   9.056
0.026  72.434  31.167  19.724
0.020  64.016  20.029  12.271
0.018  63.695  32.865  31.783
0.014  80.292  28.325  37.258
0.013  72.146  30.867  10.713
>2qwiA
0.883  25.862  18.312  62.116
0.314  21.455  37.576  45.044
0.281  13.183   3.542  65.543
0.062  19.746  21.546  67.829
0.052   4.707  26.482  42.898
0.047   1.219  26.311  62.659
0.043  -0.615  30.252  55.807
0.043  12.279   7.363  44.179
0.024  15.765   5.604  73.018
0.015  14.732  16.553  41.263
0.013  21.680   5.447  66.034
0.012  13.087  37.555  44.303
0.011  21.039  24.716  58.474
>2qyqA
0.961  26.172  -4.223  17.199
0.016  17.804  -3.384  25.918
0.014  -0.653   9.554  21.405
0.010   7.943   2.077   1.268
>2qzzA
0.598   3.397  -3.453  22.911
0.568  15.692  -3.127  22.327
0.027  23.828 -16.312  20.851
0.026   5.271  11.331  38.910
0.010  23.948 -21.741  28.897
>2r68A
0.281  19.991  21.120 -23.544
0.279  21.071  44.286  17.270
0.228   9.196  37.700  30.407
0.169  17.750  42.911 -23.555
0.159   1.482  44.039 -15.999
0.134   6.215  26.478  -6.377
0.078  30.075  41.567  -7.847
0.059  19.288  50.137  34.835
0.046  16.641  48.293  11.587
0.029   1.295  56.491  27.698
0.027  11.672  23.352 -25.263
0.026  18.546  37.094  -2.460
0.024  15.331  45.708   2.770
0.023  17.928  14.542  -7.839
0.022  36.875  62.768  23.874
0.020  27.452  40.721  20.782
0.019  21.017  34.815 -23.526
0.016   5.551  45.947  33.596
0.014  20.989  58.501  36.974
0.014  11.334  53.968  33.235
>2r7aA
0.870  15.372   8.100 -26.780
0.086  12.779  -7.832  -5.564
0.015   7.691  19.869 -22.685
0.012  25.606  11.866 -19.447
0.012  18.166   0.223 -25.346
>2rfhA
0.865  11.306  -9.152  21.299
0.460  10.940   1.320  36.261
0.140  20.551   6.481   2.805
0.056  -1.796  11.466  14.201
0.035  22.058 -10.001  19.221
0.024  19.830  -1.051  35.727
0.024   9.303  14.125  -0.547
0.021  10.537 -12.300  30.124
0.020  27.749  -1.618  16.248
0.020  24.136  -9.908   7.031
0.013   3.219 -13.785  17.871
0.012   2.646  16.005   5.840
>2rjcA
0.942  38.051  22.944  17.003
0.840  43.224  40.799  29.535
0.823  34.516  24.415  45.487
0.223  41.859  12.486   5.256
0.123  49.591   9.597  20.882
0.061  45.577  24.221  57.074
0.043  51.752  19.697  52.746
0.041  35.811  17.290  50.383
0.031  46.633  25.486  29.260
0.030  63.591  39.482  28.528
0.029  57.682  19.630  46.262
0.027  41.387  14.436  27.416
0.025  46.049  32.511  22.179
0.021  38.328  17.519  58.973
0.020  34.476  15.432  11.745
0.019  47.093   9.781  12.913
0.019  61.984  13.853  17.698
0.018  44.504  26.467   6.333
0.016  42.249  32.561  35.198
0.016  47.790  46.249  34.221
>2rk2A
0.274   3.631  -0.891  15.383
0.098  10.027   3.214   2.234
0.096   4.292  -4.743   7.806
0.021  12.020  -0.903  16.933
0.017   5.697   5.657   9.273
0.013  18.631   5.142   9.294
0.012  14.140  -2.918   7.156
>2rkmA
0.942   1.038  20.921  15.677
0.064  21.416  12.626  23.068
0.059  23.684  23.931  -5.610
0.051 -10.519  18.115 -10.487
0.032  31.819  14.347  13.612
0.032  -0.079  13.571  43.866
0.029  -7.756   8.770  31.971
0.020  18.773   1.751   6.521
0.019   7.966  18.156  38.933
0.016   3.802  14.682   8.079
0.016 -10.793  25.415  46.863
0.015  -4.371   6.335 -17.169
0.012  -4.812  24.781   8.654
0.011  28.267   8.400  -8.709
0.010   7.641  13.783  -3.318
>2royA
0.054  31.322  36.567  19.997
0.041  23.615  21.827   9.537
0.036  26.822  29.673  18.138
0.033  18.150  37.864  -1.082
0.033  29.076  41.290  10.472
0.032  20.240  30.424  13.076
0.030   7.961  31.759   4.717
0.022  35.843  33.435   4.857
0.019  20.681  38.748   8.968
0.018  22.527  31.150  -3.237
0.014  27.112  38.003   0.706
0.014  32.516  26.559  10.328
0.011  21.120  21.242   0.164
0.010  36.944  40.137  13.738
>2uyqA
0.918  -8.868 -27.589  -2.136
0.479 -17.498 -31.487 -15.288
0.230 -14.179 -38.022 -12.001
0.034 -15.570 -28.663  -7.848
0.024 -23.447 -40.048   2.345
0.018 -16.933 -22.420 -17.138
0.013 -10.925 -21.952  -7.668
0.012  -4.435 -30.666  -9.943
0.011 -10.604 -44.324  -8.564
>2v8lA
0.802  12.175  11.503  15.883
0.604  -6.198   0.204  26.300
0.560   2.791  14.105  23.339
0.120   9.346  10.740  30.634
0.054   1.527  15.566  31.177
0.027  -3.325   3.102  19.284
0.024  20.641   5.758  21.909
0.021  -6.291   8.992  25.449
0.021  -2.216   4.487  35.355
0.018   2.637   1.698  29.553
0.017   6.383   6.262  17.845
>2vaqA
0.850 103.612   0.423   1.537
0.140  93.268  18.795  -3.721
0.041 101.625  25.523   1.030
0.022  89.770   3.439  13.948
0.018  78.657   7.362  -9.133
0.017  90.109  15.863 -15.019
0.017 104.844   4.905   8.404
0.015  91.990   6.388  21.781
0.014  97.499  16.887  20.301
0.012  95.726  -3.615   9.694
0.012 102.875  -1.130  -9.711
0.010  97.854  10.884  -2.428
>2varA
0.801 -35.550  24.766  -1.896
0.698 -31.943  17.192   9.094
0.076 -33.779   7.193  17.498
0.066 -44.638   8.710  13.628
0.066 -31.519  25.050   6.532
0.022 -35.321  17.018 -13.789
0.017 -30.174  15.522  17.421
0.012 -36.381  14.532  -2.868
0.012 -32.751  35.682  -1.616
0.010 -40.506   6.657   5.060
0.010 -40.345  15.595  15.420
>2vcjA
0.901  31.398  10.005  25.545
0.108  26.351  23.685  26.879
0.054  35.516   7.318  19.161
0.021  44.297  10.709  27.122
0.017  38.735  20.827   5.047
0.012  44.936  15.287   7.014
0.012  32.725   6.832  10.828
0.011  21.881  16.042  24.878
>2vfcA
0.778  18.561  -5.730   3.107
0.233  19.172  -4.518  12.106
0.158  13.721 -12.642   3.726
0.128  21.874  -9.460  -3.438
0.047  32.367  -1.623  -6.461
0.029  22.474  22.044   0.228
0.013  18.758  -8.604 -16.645
0.012  27.721  -5.495   8.938
>2vflA
0.748  19.442 -23.790   1.967
0.346  22.727 -16.640  -0.387
0.130  25.880  -9.918   8.645
0.035  37.644 -13.355  -4.854
0.020  27.821 -28.050  -2.012
0.017  32.212 -13.666  13.092
0.015  29.847 -13.891  -3.106
0.014  15.754  -8.828  -0.817
0.012  26.128 -29.650   6.753
>2vkmA
0.921  -3.562  -3.989  33.299
0.060   0.271  15.362  50.810
0.046  24.039   6.710  32.323
0.033   0.620   7.935  54.964
0.024   6.066 -16.411  44.635
0.022  22.399  -3.277  28.884
0.018 -13.694 -26.873  39.828
0.018  16.891  17.733  31.539
0.014  -8.826  14.784  24.811
0.013   3.671  25.534  36.604
>2vu9A
0.817   4.482   4.766  13.188
0.251  21.600  43.881 -17.462
0.240  24.870  36.475  17.858
0.185  21.701  12.477  27.631
0.179  29.340  25.321   8.017
0.149  18.728  -9.661  15.515
0.077  22.168  29.428 -13.370
0.073  22.637  -7.755  25.090
0.056  30.706  -4.134  14.513
0.050  26.921  50.525 -15.367
0.041  25.926  24.808  -5.889
0.040  39.611  33.747  -2.581
0.035  31.528  35.082  11.778
0.029  25.279  21.853   1.976
0.028  37.789  35.288 -11.866
0.025  15.339  52.191 -20.962
0.024   4.429  -7.369  12.100
0.023  14.945  -4.406  24.576
0.022  12.007  40.820  15.090
0.018  35.069  24.238  -3.463
>2w1aC
0.807  65.229 136.874   8.314
0.055  60.067 131.282   5.632
0.050  72.675 132.529   7.717
0.040  66.982 127.641  11.912
0.036  71.229 137.763   1.806
0.026  78.040 132.348   0.742
0.024  59.174 132.847  13.941
>2wn7A
0.769 -16.104  -1.109  13.742
0.390  14.908   6.529  40.027
0.214 -14.393  -2.817  21.622
0.081  19.521  -1.666  35.413
0.067 -14.662  -2.763   5.853
0.029  -4.679   0.237  31.726
0.027   5.323  -7.562  22.997
0.026 -15.016 -10.795  24.286
0.024 -25.335   0.285  -4.025
0.020 -29.367   7.962  15.672
0.018  23.262 -10.782  21.037
0.017  15.898  -6.128  26.646
0.016   5.695   6.739  12.080
0.013 -23.146   2.010  11.122
0.013   4.162   3.440  29.218
0.013 -15.628 -11.369  15.011
0.013  20.289   6.375  33.741
0.012  -6.682 -14.236  27.313
0.011  23.941   3.850  12.433
>2wvaA
0.952  15.406  29.017  -8.713
0.252 -23.618  15.192  -3.281
0.134  16.098  39.109 -17.643
0.115  31.264  18.954  13.144
0.063 -15.831   1.477   0.061
0.056   2.058  34.445 -15.765
0.053 -11.673  29.079  -6.952
0.049 -28.308  14.669   5.242
0.042  -4.150   7.746  10.591
0.042  28.070  35.788  15.479
0.039 -17.959   8.999  -1.745
0.039  26.604  37.834  -5.575
0.036  27.265  12.515  22.645
0.023  17.464  19.698   2.116
0.022  10.923  51.611 -11.811
0.022 -26.052  22.531   4.701
0.021  27.290  28.098 -12.131
0.021 -21.565  25.293  14.378
0.021 -16.039  14.171  -7.972
0.018  20.032  36.143 -10.287
>2wzmA
0.774   9.128  48.541  -1.614
0.370   9.844  49.404   6.822
0.060  -3.499  54.640   7.107
0.019   9.127  69.096  14.474
0.014  11.130  64.293  25.935
>2x4oA
0.719  -5.627   0.352  12.919
0.690   3.883   4.606  24.971
0.156  45.949   7.651   1.094
0.133  -2.823   4.967  20.493
0.125  37.384  -1.931   7.306
0.075  -4.140 -16.246  14.967
0.066  19.037   5.277  16.975
0.061   7.063  -0.314  13.102
0.043  17.555  13.620  16.086
0.036  42.165  11.696   7.292
0.022  38.897   4.720 -12.054
0.021  -7.978  -2.874   3.704
0.020  33.619  -0.276  -1.085
0.016  47.786   9.798 -11.564
0.016  -2.378  -1.685  26.020
0.015  -5.905  -8.072  10.219
0.015  13.778  -5.362  20.345
0.014   3.666   3.366  32.887
0.012  -8.085   7.176   7.314
0.011  41.981  15.591  -5.409
>2x60A
0.935   4.317 -16.467 -16.746
0.097   7.823 -27.392 -26.057
0.074   1.560 -24.013 -17.340
0.044  21.287 -23.878 -26.916
0.042  24.481 -18.516 -38.980
0.038  -3.798 -16.197 -30.662
0.012  22.451 -15.895 -27.812
>2yw2A
0.774   0.461 -13.002   2.826
0.731   7.500   1.850  -9.804
0.248   3.926  -2.728  -1.478
0.176   8.307  -8.110   4.865
0.125   9.686   3.232  -2.065
0.077   4.599   7.459 -26.342
0.029   7.601  -6.404  -7.760
0.029   9.205 -15.914  -1.299
0.026  -0.954   9.481 -17.585
0.025  -2.073 -16.486  15.916
0.017   5.074  -4.554  19.909
0.017   7.747  -0.531 -25.662
0.016   2.314  -9.872 -19.544
0.012  -0.914   9.080  19.715
0.012  -0.237  -1.020 -25.490
>2yw9D
0.909  44.131 -24.476  79.682
0.353  44.963 -15.978  74.885
0.066  56.640 -10.116  78.715
0.063  26.508 -13.064  79.937
0.059  35.142  -9.494  74.564
0.023  36.937 -28.244  80.747
0.018  35.595 -17.233  88.719
0.014  38.289 -20.380  75.771
>2ywcA
0.554 -34.164  36.224  75.486
0.535 -19.341   6.832  61.362
0.308 -19.649  -2.477  53.419
0.148 -37.842  14.227  81.786
0.124 -47.117  32.150  45.043
0.082 -28.081  14.734  62.108
0.050 -36.252  33.638  66.752
0.049 -38.331  44.387  69.594
0.040 -27.496  34.220  50.040
0.038 -41.065  48.598  82.212
0.032 -34.270  -0.573  81.721
0.031 -34.690  52.633  78.832
0.031 -45.949  38.281  60.275
0.029 -32.091  51.670  44.543
0.025 -31.427 -14.359  66.051
0.024 -35.165  23.531  83.324
0.024 -46.686  43.614  86.719
0.023 -36.879  30.044  44.099
0.023 -47.958  42.116  40.239
0.022 -22.407 -18.289  64.517
>2yyuB
0.696 -23.644  33.882  31.407
0.158 -22.201  28.519  37.572
0.143 -17.803  20.925  42.591
0.104 -24.627  13.177  45.554
0.085 -22.553  36.114  23.001
0.060 -17.479  32.022  43.430
0.051 -32.172  39.930  49.329
0.043 -28.357  26.633  27.985
0.030 -33.155  41.350  41.274
0.020 -21.426  20.894  50.499
0.017 -30.016  38.144  19.743
0.015 -16.224  37.723  48.922
0.012 -35.271  34.968  36.535
0.010 -16.330  28.968  52.695
>2z09A
0.979  18.485  29.661  33.144
>2z0xA
0.810  24.257  42.822  36.139
0.125  18.717  40.594  30.720
0.091  23.224  51.409  21.546
0.036  21.680  34.003  16.371
0.035  13.882  39.293  14.230
0.022  29.872  49.408  28.121
0.021  28.580  34.342  34.385
0.020  28.260  51.428  38.333
0.016  21.738  33.139  28.543
0.014  32.540  56.424  31.680
0.010  15.919  47.056  20.404
>2z1sA
0.964  67.005  29.870  39.926
0.152  51.853  25.897  37.258
0.054  60.268  26.706  36.294
0.045  77.790  20.121  48.304
0.021  85.131  36.072  56.906
0.017  80.539  46.055  31.461
0.010  43.256  26.872  33.680
>2za1A
0.890  23.000  35.852  22.456
0.395  35.498  38.050  17.472
0.151  24.728  37.747  -5.194
0.128   4.280  29.090  33.144
0.094  14.262  33.417   3.418
0.037  13.651  13.087  27.245
0.035  25.617  24.004  -0.325
0.034  20.889  20.702   9.967
0.032  22.456  48.126   6.101
0.029  26.612  28.382  15.730
0.029  14.249  48.606   9.150
0.021  29.714  42.667  24.713
0.012  33.694  45.967   9.717
0.011  12.232  23.246  32.239
0.010  17.125  28.645  27.940
>2zasA
0.630  15.888  26.846  41.177
0.116  35.941  33.800  46.153
0.111  19.192  19.515  43.754
0.049   5.878  26.544  38.814
0.035  37.975  27.295  40.481
0.035  23.147  39.278  44.184
0.027  26.997  32.957  40.207
0.025   9.578  34.897  35.140
0.024  40.395  10.627  46.207
0.018  11.101  21.976  45.712
0.014  28.134  27.017  56.511
0.014   3.804  28.661  46.554
0.014  37.040  23.189  32.263
0.013  34.490  18.589  55.082
0.012  24.137  15.559  51.670
0.012  16.643  25.849  50.612
0.011  28.796   9.840  40.337
0.011  10.823  33.324  47.233
0.011  26.728  35.875  51.021
0.010  17.833  32.336  34.413
>2zcpA
0.816  57.504 -10.732  21.472
0.091  53.184  -3.729  27.154
0.088  37.516 -20.394   5.007
0.058  44.173  -4.599  13.918
0.039  48.180 -25.151   9.949
0.034  60.261 -16.024  37.110
0.031  48.686 -23.926  29.152
0.021  58.586   2.197  42.150
0.016  57.147 -15.170  28.240
0.013  37.274 -11.890   9.488
0.012  51.870 -13.926  35.255
0.011  49.396  -6.339  34.162
0.011  50.259  -5.310  19.278
>2zdqA
0.928  48.189  13.412   7.380
0.817  47.012  18.062  -3.326
0.495  29.389  18.232 -11.314
0.027  34.137  26.968 -22.988
0.021  39.221   7.694 -20.022
0.011  40.374   4.609 -12.633
>2zgmB
0.724  -0.888 -22.941  -9.934
0.239   8.863 -15.429   8.503
0.205   0.698 -13.358  10.470
0.061   6.636 -26.897  -5.803
0.047  -8.339 -14.303  11.794
0.034  -5.052 -27.771  -4.921
0.018  -4.932 -18.841  17.441
0.016  -5.502 -19.608  -3.880
0.015   7.292 -23.640   6.533
0.013 -12.429 -14.246   4.919
0.010  -2.806 -28.094   2.940
>2zgzA
0.898  12.499  -0.121   8.941
0.479  19.934  -3.108  11.439
0.036  32.739   6.002   6.487
0.024  10.580 -18.081  -3.243
0.019   9.706  -8.495   7.484
0.015  17.383 -13.326   9.734
0.011  15.089 -26.139  -6.979
>2zhzB
0.551   3.328 -20.813  29.292
0.528   6.272 -27.911   2.656
0.126  -6.597 -37.953   7.858
0.105   0.023 -14.460  33.449
0.053   1.309 -28.939  26.796
0.049   3.592 -33.919  -1.970
0.040  -1.830 -28.787   2.358
0.030  11.948 -29.283   9.701
0.022   3.684 -41.162   3.943
0.015  12.437 -20.157  30.723
0.011   5.213 -35.528  23.173
0.011   6.857 -40.998  15.869
>2zjaA
0.756  15.209 -16.762  23.312
0.450   5.504  13.558  35.652
0.382  15.623  -1.534   5.161
0.319  31.716  -6.405  20.532
0.237   6.312  18.588  42.196
0.234  38.548  -1.344  23.786
0.211  -4.188   3.867  19.106
0.196   6.705   6.918  10.704
0.179  16.422  -1.381  18.852
0.174  31.611   2.071   6.180
0.158  15.708  -8.666  32.439
0.132   6.345 -20.869  -1.016
0.123  -7.233  -7.322  43.523
0.120  -4.823  17.426  23.617
0.114 -11.597  -4.808  17.036
0.106  17.632  26.143  23.246
0.101  -0.251  16.143   4.333
0.093  13.036  -9.485  20.179
0.071  28.726 -19.195   2.876
0.070   9.943 -26.019  28.981
>2zu3A
0.909  19.641   7.531  24.987
0.142   0.280  -1.136  20.749
0.070  16.384  -1.412   4.630
0.037   2.066  -2.702  10.395
0.035  27.519   1.961  19.946
0.029   8.223  10.235  23.664
0.027  26.413  -9.236  20.355
0.021  18.594  -9.195   8.617
0.014  19.879   3.277  13.702
>3a0tA
0.952 -35.932  11.069  38.633
0.236 -34.139   5.761  22.003
0.225 -31.910  19.306  18.300
0.015 -45.112   6.013  26.031
0.014 -33.319   6.411  31.776
0.011 -32.648  18.781  35.221
>3a2sX
0.958  20.957   1.864  35.021
0.624  24.974  21.047  16.908
0.494  34.225   7.271   5.788
0.251  27.065  11.749  11.040
0.214  12.544  11.651   3.990
0.113   5.912  24.044  26.749
0.103  40.834  10.839  11.046
0.075  29.794   0.005   6.425
0.074   7.484   1.219  30.158
0.069  34.718  -2.299  37.919
0.066  25.812  -7.576  22.137
0.057  45.353  10.865   3.610
0.043  18.921  12.795  11.034
0.042  23.331  27.779  10.197
0.041  39.453   1.179   5.843
0.041   8.497  24.514  13.969
0.035   9.007  26.164   4.624
0.033  35.035  -5.773  14.938
0.032  37.241  23.341  12.908
0.029   3.703   9.208  23.157
>3a5rA
0.919  10.750 -40.507 118.967
0.028   5.338 -36.044 112.510
0.026  27.172 -51.841  96.461
0.018  12.415 -36.776 127.908
0.015  28.368 -29.059 118.062
0.014   5.387 -31.553  96.058
0.012  26.840 -45.621 104.713
>3aaqA
0.738  28.267  30.338  27.718
0.463  15.369  29.464  23.102
0.109  33.569  26.039  32.659
0.066  24.482  37.344  28.800
0.021  31.067  26.317  44.971
0.019  34.646  27.348  23.838
0.019  24.025  20.418   6.255
0.017  34.591  31.362   4.634
0.013  34.580  11.388  48.375
0.012  27.450  28.177  37.662
0.010  26.727  58.611  22.417
>3adpA
0.970 -25.420  -0.180  -5.531
0.432 -39.376   7.526 -27.345
0.301 -25.213   9.226 -40.518
0.153 -30.980   8.225 -34.895
0.139 -41.752   1.093 -23.193
0.108 -31.759  14.480 -24.781
0.104 -26.775  -3.423 -27.997
0.096 -35.971  16.320 -37.929
0.088 -36.324  -0.561 -29.056
0.081 -27.047   1.078 -38.571
0.047 -26.116   6.114 -28.717
0.042 -26.371   1.135 -18.136
0.041 -18.896   4.875 -36.845
0.040 -33.244  -9.283 -29.012
0.038 -29.288  -9.239 -14.733
0.037 -26.703  13.299 -48.649
0.033 -49.058   9.610 -33.982
0.023 -28.826  15.991 -33.783
0.021 -18.222   8.990 -25.255
0.018 -32.896   3.209 -22.630
>3b3fA
0.994  50.606  38.375 130.866
0.193  49.722  26.980 129.306
0.154  66.240  14.203 124.745
0.069  47.340   2.359 111.006
0.047  30.129   8.273 116.045
0.031  67.518  21.751 128.292
0.023  53.228   9.984 105.183
0.020  37.932   7.093 117.953
0.018  70.056  11.698 117.133
0.015  63.812   5.742 121.657
0.014  39.573   1.818 107.738
0.011  71.829  41.953 133.428
0.011  54.899   2.681 118.850
>3b4yA
0.861 -10.971  19.721  38.854
0.056   9.423  15.895  20.495
0.039  -8.758  20.352  22.679
0.020 -17.512  26.361  47.670
0.015  -2.712  11.799  42.083
0.012 -24.333  33.290  34.256
0.012  -3.976  14.030  24.118
0.011 -17.970  23.714  40.134
>3b6aA
0.564  24.783  -6.324 -40.475
0.107  21.174 -14.003 -65.184
0.032  28.995 -12.778 -70.381
0.031  -4.424  -9.052 -25.142
0.029  30.645  -7.331 -78.023
0.028  29.259 -12.702 -61.527
0.026  20.937 -10.846 -72.810
0.021   0.703   0.010 -34.457
0.021  42.308 -12.602 -39.878
0.015  35.604  -0.148 -47.371
0.015  17.913  -3.164 -48.056
0.014  26.631  -4.579 -48.811
0.013  17.544  -9.282 -36.069
0.012  31.503  -2.608 -37.403
0.011  -9.909 -10.737 -35.417
0.010  18.003 -15.375 -56.993
>3bazA
0.969  36.742  16.149 -12.296
0.530  26.680  15.885 -18.702
0.368  29.648   6.144 -27.478
0.154  10.353  17.366  12.301
0.029  27.684  13.530   9.698
0.024  19.904  17.970  11.841
0.015  15.335  11.224   7.913
0.014  23.428  10.424 -24.231
0.013  38.921  10.059 -21.360
0.012  18.197   8.882 -36.882
0.011  19.395  10.075  -3.525
>3btsB
0.752  27.300  16.181 100.069
0.675  18.657  22.436  87.783
0.298  31.078  13.505  86.776
0.195  44.743  34.283  91.929
0.175  19.524   5.813  77.356
0.125  44.593  18.082  61.032
0.084  25.297   7.562  87.387
0.077  50.464  17.149  73.877
0.046  25.816  17.656  92.047
0.032  21.349  34.211  80.128
0.027  35.464  37.162  94.779
0.025  23.826  23.814  68.241
0.022  44.306  11.138  65.511
0.019  17.191  21.650  98.877
0.018  31.511  34.161  78.708
0.017  21.296  20.984 107.603
0.017  45.430   6.334  81.433
0.017  15.304  -0.055  81.166
0.016  42.874  18.895 109.636
0.016  52.513  17.395  63.770
>3bynA
0.919  38.453  35.853  11.775
0.192  30.466  34.048  18.314
0.086  26.974  23.120  29.613
0.072  39.524  20.341  40.307
0.025  29.048  36.856  10.848
0.012  27.466  27.556  22.525
0.011  60.505  44.829  11.136
>3c2fA
0.640  32.575 -15.861  38.816
0.485  23.268 -17.499  41.785
0.213  15.590 -10.517  31.920
0.142  31.343   4.493  10.847
0.133  17.538 -21.096  48.351
0.108  23.794 -29.646  56.739
0.084  17.347   3.363  29.531
0.049   7.086  20.464  23.646
0.046  35.749 -24.731  43.055
0.039  14.501 -11.198  19.846
0.037  19.341 -17.693  34.092
0.031  27.165   7.667  22.380
0.026  15.057  15.118  22.372
0.023  22.176 -11.191  15.990
0.022  27.121 -18.241  29.773
0.021  20.623 -15.739  25.366
0.017  16.503 -22.499  39.871
0.017  17.757 -11.172  39.738
0.016  19.647  -3.524  33.070
0.016  25.305  13.500  15.744
>3cagA
0.140  -4.736   2.581 -18.302
0.134  -8.180  -3.012 -13.370
0.092  -2.292 -14.271 -12.219
0.086 -16.174  -5.604 -21.576
0.026  -8.952  -0.225 -25.422
0.018 -12.053 -11.213 -17.086
0.014   5.090  -0.928 -13.800
0.013   3.077  -8.729 -15.841
0.011  -4.531  -7.314 -26.680
0.011  -3.573  -6.309  -6.119
>3cgyA
0.793  63.946   6.476  19.630
0.061  75.027  -1.267  13.527
0.050  57.034 -15.272   6.485
0.022  73.726   8.979  16.173
0.020  68.860  -8.073  17.162
0.018  68.620 -13.557   7.033
0.016  57.295 -24.900   4.095
0.013  69.492   0.562  20.438
0.013  68.358  15.121  14.473
0.012  59.255   7.808   9.424
0.010  61.747  -2.100  16.792
>3cpaA
0.943  -2.225  29.725 -11.146
0.384  10.535  17.345  -7.542
0.145 -22.603  13.790  -2.180
0.064   4.390  13.404  -3.819
0.059 -11.398  15.526   2.046
0.054  11.766  21.165   1.576
0.037 -10.709  22.708   7.160
0.025  -4.620  29.931  -2.410
0.017 -19.062   7.851   3.313
0.017   1.454  23.483  -5.129
0.010   5.155  32.349  -7.745
0.010  12.058  27.697  -4.966
>3crrA
0.833  62.278  16.574  24.840
0.535  54.277  21.633  23.614
0.063  47.861  29.569  27.682
0.037  52.730  17.408  35.891
0.019  63.376   8.780  19.280
0.014  70.810   5.674  12.823
0.013  64.451  15.416  33.781
0.012  59.223  41.286  23.846
>3ct5A
0.552  -1.304  27.318  11.459
0.087   1.961  11.577  18.956
0.070  -7.575  27.487  16.462
0.041  -8.896  26.088  26.456
0.034  10.796  16.869  15.480
0.032   0.956  16.127   5.769
0.027  13.776  26.315  20.985
0.021   6.710  24.729  13.083
0.017  -2.879  18.318  16.034
0.016   0.248  30.957  32.946
0.016  10.342  28.790  28.836
0.014   5.706  32.789  11.611
0.014  -6.547  13.671  22.171
0.012   8.899  18.955   6.616
0.011  10.536  36.574  26.276
0.010  -0.545  21.870  33.286
>3cwkA
0.912  20.576  23.615  23.527
>3cxiA
0.798  20.019  36.088  28.908
0.471   5.938  34.679  26.434
0.314  22.908  45.030  32.293
0.052  12.791  39.911  25.199
0.047  26.068  29.955  26.931
0.020  11.192  47.977  28.151
0.015  12.644  29.244  33.693
0.014  23.322  36.077  36.940
0.013   9.742  38.029  33.703
0.012  15.556  29.366  26.106
>3d1gA
0.880 -41.508 -135.861 -38.799
0.536 -46.651 -117.416 -40.157
0.253 -57.163 -93.680 -17.600
0.177 -58.051 -112.442 -39.997
0.075 -56.150 -95.642  -7.543
0.070 -49.803 -95.365   5.572
0.068 -45.094 -106.392 -37.300
0.067 -41.349 -125.293 -39.641
0.067 -55.105 -118.193 -44.770
0.041 -47.101 -109.719  -7.408
0.036 -64.257 -138.497 -45.052
0.034 -48.058 -106.270   3.897
0.024 -43.411 -145.537 -38.448
0.023 -48.235 -142.440 -47.722
0.022 -48.674 -134.529 -53.182
0.021 -36.845 -143.784 -44.320
0.018 -48.745 -100.671  -8.836
0.015 -67.044 -106.525  -4.207
0.014 -51.253 -112.261  -0.785
0.013 -58.374 -94.315   7.978
>3d4pA
0.952  46.791  84.900  30.331
0.432  38.291  66.807  19.777
0.161  39.713  81.304  24.219
0.070  37.670  77.895  40.333
0.067  33.376  75.745  22.979
0.031  37.816  64.450  11.561
0.022  55.127  85.876  33.728
0.021  35.386  77.591  30.680
0.012  42.116  84.668  17.136
0.010  57.670  82.486  14.961
>3dsrA
0.375 -12.303  -2.038  22.538
0.214 -18.301 -25.153  22.991
0.209 -14.817 -27.909  53.539
0.116 -22.623 -17.298  19.238
0.073 -34.710 -18.448  42.473
0.069 -18.298  -9.842  51.430
0.034 -11.780   1.348   4.404
0.029 -26.535 -14.420  27.166
0.021 -19.560 -31.150  47.065
0.018  -2.605   2.254  22.785
0.016 -10.256 -23.543  15.848
0.014 -15.429  -3.362  14.555
0.014 -35.578 -15.535  55.935
0.014 -16.461 -19.077  56.648
0.013 -31.249 -15.209  49.214
0.011  -0.195  -3.626  36.156
0.010 -17.075 -14.155   3.619
>3du4A
0.757  -1.889   9.221  36.880
0.674   8.341   8.335  14.131
0.665   6.654  16.774  20.904
0.334  17.445  15.744   8.146
0.203  23.814  25.296   3.938
0.093  10.607  22.572  11.717
0.087  14.592   8.313   5.999
0.054   7.028  -4.415  30.790
0.052  15.478   3.880  18.169
0.046  -0.396  26.568  35.550
0.039  19.688  22.606  11.854
0.036   7.942  27.889  17.072
0.035   7.808  20.420  28.194
0.033  22.004  10.593  13.051
0.026  -4.276   5.531  43.624
0.023  25.950  32.542  11.413
0.021  27.562  19.382  14.013
0.020 -11.253  -5.022  28.514
0.015  13.576  15.032  16.804
0.012   3.759  15.315  35.939
>3duwA
0.968  36.130  38.592  29.924
0.307  35.584  40.226  44.557
0.190  34.506  45.127  34.850
0.024  22.535  43.551  41.745
0.023  43.126  39.199  49.277
0.011  46.884  43.173  43.120
0.011  33.585  50.515  48.080
>3dwrA
0.824  32.275  38.133  18.860
0.746  30.153  27.088  18.239
0.067  33.185  32.143  10.258
0.044  18.880  57.303  36.006
0.031  38.162  21.528  23.158
0.025  35.374  40.648  10.823
0.024  16.133  48.575  24.575
0.015  27.996  30.502  29.656
0.013  35.637  60.324  31.764
0.013  20.293  40.748  28.377
0.011  35.966  25.852   4.150
>3dzlB
0.969  25.884  15.557  75.777
0.079  39.763   1.998  72.148
0.023  21.391  14.229  84.577
0.019  36.277   8.843  78.879
>3e3sA
0.525  13.357  17.525  40.409
0.304   8.906  32.796  24.903
0.160  16.920  23.815  36.980
0.137   6.901  37.911  46.911
0.128  15.158  32.625  18.907
0.069  22.050  28.734  17.590
0.042  17.506  31.699  35.646
0.033   2.531  17.792  27.870
0.032  14.253   7.083  37.852
0.029   8.254  23.566  42.596
0.018  18.277  33.284  27.072
0.017   6.242  13.407  35.561
0.017  13.541  32.935  43.452
0.017  10.210  26.462  32.400
0.015  23.067  26.797  32.313
0.013   0.411  35.779  42.212
0.011   1.185  22.792  36.737
0.011  21.248  15.348  34.354
0.010  21.074  19.283  21.861
>3efvA
0.851  83.195  39.369  46.179
0.253  69.852  35.508  35.300
0.230  91.986  31.301  44.271
0.217 115.033  26.852  63.052
0.144 116.989  42.786  53.436
0.123  82.439  49.757  41.147
0.064  66.381  -1.915  66.571
0.056 109.731  42.098  61.791
0.041  89.931  18.162  42.214
0.035 102.233  48.721  33.834
0.028  69.279  27.520  33.647
0.028 107.991  47.825  40.247
0.026  81.347  15.112  52.228
0.025  88.822  38.863  52.435
0.021  99.858  32.285  42.624
0.020  71.857   3.566  63.338
0.018  94.375  23.796  53.066
0.018  75.625  41.784  49.005
0.012 108.723  34.311  41.055
0.012  92.390  44.455  41.916
>3ej0A
0.732  -7.637 -21.599 -12.664
0.306   6.319 -24.330 -26.229
0.073  10.169 -28.630 -18.321
0.067  -2.965 -23.168  -3.008
0.048  -4.660 -11.805 -11.009
0.047 -13.346 -20.797 -19.240
0.028  14.853 -18.666 -13.153
0.022  -0.412 -32.990 -18.746
0.021  10.012 -27.176  -8.938
0.015  -9.197 -30.400 -21.883
0.014  -4.901 -21.098 -20.553
0.012  -6.464 -30.691 -12.534
0.011  -1.776 -24.973 -28.218
0.010  -0.349 -31.348  -7.237
>3ek5A
0.851 -12.815  10.954  16.337
0.618 -26.430  11.651  23.558
0.320 -25.918   4.287  -4.320
0.030 -26.290  24.529  28.038
0.026 -11.229   3.235  20.897
0.023 -19.860  14.689  19.593
0.018 -19.609  28.923  18.103
0.013  -4.972  11.885  20.642
0.013 -13.911  19.360  11.212
0.012 -19.135   4.273  23.635
>3ergA
0.984 -23.483 -37.242 -25.172
0.090 -19.745 -32.993  -1.612
0.086 -11.115 -35.938 -30.337
0.020 -18.112 -38.820 -33.556
0.017 -15.109 -51.846 -14.879
0.016 -21.764 -44.249 -28.680
0.014  -6.933 -35.743  -9.396
0.014  -3.367 -41.241 -18.602
>3erkA
0.790 -10.031  13.162  37.438
0.401   8.560   5.542  40.072
0.306  -5.675  18.166  52.052
0.169 -17.403  -2.245  53.430
0.062  14.419   5.264  54.892
0.054 -25.951  20.938  30.779
0.053 -20.666   6.243  57.191
0.046   2.469  20.007  51.527
0.045  -9.948  14.240  45.976
0.039   0.203  15.402  37.029
0.031 -16.108  10.962  21.761
0.025  10.659  20.272  52.961
0.024 -16.880  15.298  41.065
0.016   8.439  13.383  44.737
0.012 -15.528   7.281  66.585
0.011  -3.740  18.234  63.462
0.010  19.951  14.403  53.487
>3exsA
0.927  11.507  44.794  70.611
0.182  18.854  60.687  68.590
0.049   3.489  50.434  58.356
0.037  12.918  53.014  68.147
0.013  19.996  64.490  60.910
0.011  20.269  39.213  59.668
>3f1kA
0.862  33.512  26.471  34.188
0.754  26.036  15.555  42.570
0.018  20.338   8.693  20.745
0.016  23.098  32.947  48.163
0.015  30.960  24.361  41.938
0.014  24.636  13.128  14.225
0.014  21.531  22.575  45.914
>3f47A
0.940  22.948   7.772  30.635
0.516  11.776  11.599  -7.747
0.492  25.438  12.320  16.922
0.412   7.652  17.738  -1.295
0.233  17.483   4.348  21.756
0.083  12.917  11.748 -16.512
0.077  19.123  10.744  -4.558
0.066   8.675  19.001  -9.769
0.061  10.314  27.306  -4.663
0.058  16.520  16.917   0.992
0.056  30.107   1.698  44.689
0.055  17.640  10.862   6.164
0.040  28.262  11.049  35.984
0.039  10.272  16.413   7.131
0.036   3.758  23.898   2.878
0.034  23.890   5.031   6.948
0.025  -2.233  17.197 -12.322
0.024   5.963   9.882  -1.919
0.020  -1.138  12.540  -5.441
0.018  18.906   6.842  13.164
>3ftfA
0.962  14.755   0.538   1.688
0.597  16.637  -0.062  22.198
0.031  10.363  14.103  16.884
0.020  20.861  -8.071   5.795
0.016  14.281  -6.403  -6.051
0.013  23.836  -0.043  40.753
0.012  10.915  -5.108  25.288
0.011  20.652  -0.867  29.230
0.011  19.450   7.477  28.952
>3fwrA
0.662  -2.852  37.128  33.761
0.478   1.737  40.251  39.557
0.156  -2.078  49.229  39.264
0.059  12.997  28.674  34.913
0.039   4.742  31.278  45.573
0.025   8.280  35.633  38.053
0.023  -3.210  22.364  41.510
0.016  -7.081  54.067  44.518
0.016  -2.134  27.153  33.507
0.014  -3.629  34.006  45.855
0.013 -13.117  35.944  36.798
0.011  -5.152  42.056  45.878
>3g1xA
0.801   7.613  -0.013   3.517
0.057  21.083   6.172  -3.062
0.055  13.117  13.122  -0.907
0.045   7.342  -2.073 -12.708
0.017   8.212  18.687  -5.781
0.017  11.558   5.809 -16.434
0.013  13.531   4.732  -0.062
>3gd9A
0.267  11.145  -0.699  19.128
0.127   4.461  17.279   2.929
0.097  22.232 -15.418  22.426
0.083  19.968  -2.765  16.092
0.069  16.924   0.031  30.580
0.042  21.187  13.655   7.325
0.036  21.804  11.126  22.745
0.030   4.173  -3.789  21.674
0.030  -5.072 -14.025  19.271
0.030  -4.313  -2.342  30.298
0.029  13.432 -16.370  37.192
0.028  11.741  -7.250  14.126
0.027   6.673   4.927  23.954
0.019  16.278   6.979  11.054
0.018  11.240   9.699   4.029
0.017  15.002   1.626  39.370
0.014  23.473  -1.058  24.217
0.014  13.782   7.091  20.097
0.014  21.720  15.699  15.447
0.010  -0.761 -17.478  26.477
>3gdlA
0.904  11.073  69.870  26.878
0.077  24.417  78.463  23.010
0.060  18.110  73.075  24.639
0.024   5.014  81.895  43.853
0.016  22.182  92.125  15.494
0.014  16.975  81.730  15.251
>3gh6A
0.918  14.426   6.709  41.749
0.317  36.132  11.511  38.302
0.288  16.718  13.736  36.258
0.106  17.580   1.341  49.089
0.088  29.576  -8.711  41.700
0.017  29.035  22.069  40.980
0.017  20.891  10.360  46.077
0.014  16.128  20.054  42.017
0.012  27.588   7.329  55.453
0.011   7.590  -6.045  34.400
0.011  22.454   8.075  37.576
0.011   6.575  12.197  41.393
0.010  24.408  19.296  47.889
0.010  31.255  -8.275  50.040
0.010  33.577   4.941  34.048
>3gidA
0.700 -31.957  -2.311  40.541
0.516 -29.203 -18.737  40.682
0.274 -49.634  -7.377  22.513
0.239 -17.586 -20.356  31.126
0.141 -37.572  -7.559  35.043
0.123 -40.550 -10.893  51.227
0.073 -41.850  -8.526  28.272
0.069 -37.121 -26.815  25.570
0.062 -46.403   2.678  18.651
0.059 -21.433  -3.666  20.538
0.047 -51.233   5.401   7.417
0.036 -29.485   5.803  41.653
0.029 -30.899 -10.155  42.129
0.025 -20.020 -11.496  45.402
0.023 -27.459 -27.591  37.671
0.021 -53.275   0.788  23.512
0.020 -37.936  -6.665  44.380
0.018 -21.346 -21.522  39.101
0.016 -33.552 -26.557  46.976
0.015 -32.258 -18.220  50.220
>3gplA
0.933  14.675 -17.035  31.258
0.316  31.739 -18.076  30.929
0.311  14.859  -1.404  25.734
0.174  15.033  36.401  18.978
0.159  41.907   0.281  26.538
0.148  24.697   1.003  31.792
0.114  10.039  14.324  37.840
0.087  44.282  -1.395  34.030
0.054  15.296  19.589  23.957
0.044  18.837  27.198  32.783
0.040   8.638  10.831  26.679
0.039  16.568  -0.350  14.789
0.035  12.518 -18.339  41.287
0.029  16.631  18.761  32.142
0.027  33.914 -15.741  22.042
0.024   1.426   2.484  33.711
0.023  18.246   3.736  36.219
0.020  25.477  -2.429  10.903
0.019  24.304  -2.568  23.266
0.017  48.503  -5.276  26.257
>3gpoA
0.815   8.484  44.173 -13.240
0.075   9.816  32.498  -1.201
0.041   7.911  42.327  12.243
0.026  16.070  41.860 -10.274
0.012  11.352  50.254   7.817
>3gqkA
0.640 -24.030   3.481   8.032
0.496  -2.182  19.852  -5.285
0.123 -13.092   7.771   8.457
0.054 -19.003   0.111  13.753
0.045  -8.784  17.283  -1.126
0.043   1.809   8.800  -3.584
0.024   3.528   9.945   4.626
0.021 -13.197  -5.753  14.209
0.021  -2.078  28.341  -1.559
0.020 -15.432   0.635   5.058
0.016   8.190  18.679   8.565
0.015 -16.756 -16.302  13.018
0.015  -5.625   7.897   5.127
0.014 -19.763  11.534   5.080
0.013 -24.053  -7.811  18.463
0.011  -7.561  24.571   6.921
0.010 -18.249  -6.803   7.902
>3h18A
0.747 -13.697  20.309  -6.629
0.084  -6.473  26.239 -11.035
0.069 -25.901   8.639  11.972
0.039 -15.661  21.481 -15.179
0.018   4.838  17.789   1.197
>3h2kA
0.824  18.628  -9.695  15.505
0.111  37.658  15.027  33.294
0.071  14.640 -14.596   9.866
0.070  31.862 -19.165  17.968
0.060  17.904  -7.288  23.256
0.038  42.665   0.676  29.690
0.030  21.937   0.045  25.165
0.023  40.263  10.485  40.988
0.018  26.422  19.855  30.814
0.018  23.807 -12.526  21.414
0.015  42.441   9.217  30.448
0.012  22.354  10.405   7.963
>3h39A
0.753  48.613  22.961  80.651
0.592  32.962   6.053  78.422
0.431  37.153  24.873  79.674
0.081  30.056  23.762  74.090
0.074  51.467   9.804  64.120
0.070  69.885  79.446  95.466
0.054  72.298  42.434  70.708
0.052  68.209  30.964  66.605
0.048  42.880  22.168  73.759
0.042  71.952  66.451 105.416
0.036  79.932  41.706  82.778
0.034  47.171  14.776  92.415
0.034  36.177  28.126  93.885
0.028  65.905  53.993  90.209
0.027  40.768  16.891  82.260
0.022  23.963   8.435  79.965
0.019  18.956  16.140  93.170
0.017  30.784  -1.250  81.603
0.017  34.934  18.303  97.108
0.016  45.087  15.700  66.549
>3h72A
0.942 104.302   8.842  35.619
0.210 123.102  10.642  35.809
0.170 121.014  14.761  53.423
0.106  92.814 -15.151  29.845
0.103 108.050 -15.567  17.397
0.039 100.209   0.661  22.727
0.031  87.961   3.624  58.887
0.019 100.762 -13.822  11.332
0.010 110.723  12.760  69.834
0.010 113.947   9.294  35.956
>3hitA
0.913  29.547  65.435  45.451
0.057  22.697  65.380  41.180
0.022  12.050  52.417  42.126
0.011  25.020  68.792  56.548
>3hiyA
0.851  58.246  17.370   3.523
0.290  76.846  22.358 -17.768
0.234  68.417  12.423  -7.075
0.184  64.964  14.017  -0.034
0.163  36.850   3.319  12.242
0.042  54.196  20.464  10.747
0.022  85.274  14.516 -14.741
0.021  74.379  30.174 -14.409
0.018  67.649  22.639 -14.762
0.015  49.947  -2.703  11.925
0.012  74.575  18.865  -9.779
0.012  60.065  25.094   7.303
0.011  68.517  19.807   5.236
>3hp8A
0.606  -0.165  -4.465  -3.549
0.106  18.642  10.348   9.830
0.068  22.393   5.014   3.889
0.056  16.791  -7.181  -0.225
0.055   5.575   1.111  -9.278
0.025  -0.659  -2.979 -13.985
0.019  17.263   0.998  -7.166
0.015  12.175   8.212  -2.866
0.013  12.560   6.188   6.633
0.012   3.727  -0.731   3.523
0.012  12.224  -2.036   9.793
0.011  20.621  -2.515   8.608
>3hpiA
0.963  -3.425  14.044 -33.831
0.078 -11.051  29.953 -36.808
0.070 -11.251  18.847 -46.607
0.024 -20.361   2.479 -27.306
0.016  14.732  19.005 -21.776
0.012  -7.037  20.380 -38.300
0.012  -6.066  12.377 -25.436
>3hvlA
0.852  12.337  33.080  23.627
0.085  28.518  23.474  24.170
0.043   8.394  18.491  50.580
0.039  -4.836  26.361  40.891
0.038  29.006  31.819  18.385
0.037   3.654  33.541  53.122
0.027  -3.219  27.608  32.588
0.021   9.791  42.221   3.368
0.015  18.801  35.843  17.973
0.014  16.468  16.602  31.532
0.013  -6.372  14.940  20.411
0.013   4.075  29.387  23.173
0.012  14.242  39.296  11.126
>3hvoA
0.836  62.809   1.506  52.023
0.674  57.963   2.970  43.683
0.506  38.572  -1.207  75.353
0.409  62.960  -7.920  45.961
0.305  75.290 -13.039  37.163
0.197  47.918  15.947  70.805
0.180  64.258 -17.226  47.624
0.133  30.539  -4.765  62.364
0.124  83.759 -12.445  48.360
0.102  56.440   0.710  57.347
0.099  49.560 -17.341  60.172
0.090  53.008 -22.823  74.329
0.075  50.306  -0.505  83.699
0.065  68.294 -11.508  41.178
0.056  86.239   4.659  41.850
0.042  40.097 -17.566  63.489
0.040  54.301  -7.278  53.737
0.035  45.722   0.539  52.313
0.033  56.394   9.528  50.509
0.026  55.735   2.627  29.097
>3i0dA
0.766 -15.267 -22.351   5.318
0.503 -10.624 -13.195   2.578
0.273  -1.527  -6.960  -6.393
0.063  -6.192 -13.712 -20.457
0.048 -15.674 -37.535   0.085
0.035  -6.672 -19.687   6.824
0.034  -3.372  -6.769 -25.736
0.033  -2.505  -6.719 -17.247
0.023   3.232 -26.509  -7.765
0.014  -8.232 -24.930 -19.437
0.013 -12.177  -0.930  -6.297
0.013 -18.667 -36.445  -9.735
0.013   7.419 -24.973   2.209
>3i6cA
0.707  11.451  -6.811  24.159
0.075  20.536  -7.789  15.512
0.070   8.013   5.215  14.213
0.063   9.026  -1.615  29.967
0.038   9.562  -9.088  16.648
0.031  17.251  -1.625  28.782
0.027   2.927  -0.864  24.277
0.020  17.569  -2.296   9.878
0.012  18.330 -13.259  22.345
0.011  16.018   5.872  26.005
>3i8xA
0.961  21.661   9.619  78.123
0.331   4.979  -8.080  73.332
0.065  25.883 -19.928  69.941
0.019  18.759  -8.764  83.154
0.018   8.553   0.265  76.425
0.016   9.335 -12.753  79.425
0.016  20.386 -17.518  84.461
0.012   2.305  -1.392  69.828
>3idoA
0.959  66.372  67.618   8.276
0.060  43.266  64.689   9.925
0.019  60.262  63.563   3.090
0.013  42.189  72.237   5.360
0.011  57.567  67.503  11.466
>3iesA
0.940 -29.920   5.870 -10.438
0.144 -27.571  -1.719  -8.607
0.073  -8.498   5.695   9.131
0.046 -15.157 -11.702   0.762
0.035 -16.638   9.428  -5.304
0.021 -23.943 -10.536  -9.336
0.020  -3.214  12.004  14.571
0.016 -12.035  -0.463  14.698
0.016 -49.439  -3.738 -21.816
0.015 -50.650   5.541 -12.384
0.013 -25.961  13.396  -3.812
0.012 -25.796  -7.122 -16.878
>3iiqA
0.789 -13.321  13.921 -13.563
0.050   1.605   4.236 -10.973
0.039  -6.260   2.566 -19.316
0.036  -5.451  13.165  -9.305
0.035  -3.990  16.048 -26.176
0.028 -21.848  14.167 -17.111
0.015   7.726  14.455 -12.732
>3in1A
0.674  58.509  67.772  12.586
0.442  72.814  63.636  17.291
0.235  67.875  62.255  23.741
0.045  66.389  65.860  12.814
0.031  79.846  58.642  24.140
0.025  78.618  73.307  33.925
0.021  75.586  65.579  29.194
0.018  61.190  63.984  19.511
0.012  80.005  63.521  13.553
0.010  77.773  68.612  21.601
>3jynA
0.853  24.762  -2.248  17.652
0.327  19.376  -4.310  10.808
0.134  22.483  -6.784  -8.122
0.080  18.339  -6.128   0.649
0.023   4.800  -5.116  24.562
>3kakA
0.722  20.629 -15.764  42.568
0.253  12.895 -12.980  41.895
0.215  14.649 -11.349  20.342
0.171  -8.105   6.006  40.892
0.157   7.886  -9.692  33.976
0.103  -7.976   1.987  32.831
0.078   5.285 -17.447   8.367
0.059   5.890  -6.691  57.205
0.054  36.472  -4.745  32.683
0.053  27.570 -18.568  36.603
0.048  39.784   2.605  41.587
0.041  22.810   5.105  35.159
0.024 -16.819  -0.571  44.122
0.024  33.595 -13.342  52.511
0.021  23.354   2.369  44.368
0.019  14.706  -6.588  13.875
0.017  40.410 -13.700  34.496
0.017   6.229 -11.590  25.564
0.016  25.779 -15.135  49.797
0.014  16.679 -10.664  34.982
>3kbnA
0.969 -11.061 -17.262 -45.965
0.332 -12.207   8.952 -32.752
0.183   1.427 -16.251 -43.975
0.101 -27.184 -21.465 -61.569
0.079 -19.107 -32.791 -51.116
0.065 -27.223  29.789 -45.309
0.063 -16.489  21.049 -34.757
0.058  -2.713  -5.670 -25.341
0.043 -23.101  24.656 -37.523
0.035 -15.821  -6.112 -58.576
0.021 -17.836   4.188 -38.082
0.020 -18.910  13.750 -32.492
0.018  -8.826  16.346 -32.012
0.018 -19.598 -16.583 -67.985
0.017 -11.827 -23.695 -51.137
0.015  -0.725  -8.543 -32.576
0.014 -33.301  22.809 -43.637
0.012  -6.643   3.240 -34.448
0.011  -4.509 -24.536 -43.889
0.011 -32.051 -27.634 -53.705
>3kdiA
0.915   3.778  31.868  11.211
0.060  -0.239  27.129   5.410
0.034 -14.976  14.965  14.459
0.023   5.342  16.158   4.389
0.020  -8.389  12.672   4.977
0.018 -15.841  22.626  11.994
0.018  -1.060  16.304  18.911
0.018  -6.162  32.186   2.024
0.013   2.496  23.290  12.311
0.012  -2.489  19.325   1.371
0.011   3.405  38.770  15.536
0.011  -4.929  34.733  14.851
>3kjgA
0.955  37.070 -38.374  -3.065
0.415  34.766 -60.473  17.934
0.330  28.639 -61.477  23.474
0.077  33.483 -46.570   8.354
0.050  35.622 -38.712   6.468
>3kp5A
0.214 -23.465 -25.007   6.876
0.079 -11.729 -18.994   2.008
0.069 -20.698 -19.209   0.186
0.048 -22.062 -21.039 -11.053
0.047 -29.842 -26.664   0.092
0.040 -13.649 -19.577  -9.285
0.036 -26.465 -33.287   8.360
0.034 -15.058 -26.183   5.175
0.030 -33.357 -37.356   6.408
0.026 -38.801 -21.856  14.474
0.021 -43.581 -29.736   1.573
0.018 -30.890 -21.211  10.533
0.016 -21.959 -13.590  -5.624
0.013 -32.218 -21.429  -7.525
0.013 -12.109 -21.166  10.716
0.012 -43.124 -28.640  14.490
0.011 -20.993 -27.285  -2.025
0.011 -18.117 -26.356  14.701
>3ku1A
0.938  40.234  36.071  -5.312
0.360  35.160  42.439   5.973
0.091  31.092  40.148  13.131
0.022  43.240  28.263  -3.884
0.010  38.233  35.638   2.843
>3kv8A
0.476  10.245   8.525  14.980
0.315  17.944  -0.308  17.089
0.275   8.787 -20.296  21.451
0.077  16.073  -9.983  21.595
0.049  17.874   7.645  30.292
0.032   6.392   4.540  23.487
0.026   7.521  -8.625  21.834
0.024  22.748  -0.143  23.542
0.021   8.544   3.837   8.315
0.020  12.919  12.242  23.343
0.018  15.724 -16.047  27.166
0.016  21.529  10.244  21.536
0.016  20.539  -6.320  28.646
0.014  19.209   5.429  10.006
0.012   8.206   2.617  31.528
0.010   9.798  -1.219  16.443
>3lbzA
0.362   8.990 -17.774  15.982
0.058   3.061 -11.014  17.094
0.041  12.317 -13.824   8.837
0.038   4.387 -18.489  23.005
0.033  -2.306  -0.474  20.063
0.033  -9.453  -8.379   8.933
0.033   1.836 -10.343  25.222
0.026   9.134  -5.562  12.987
0.016  15.539 -19.479  23.867
0.015  16.793 -20.716  12.523
0.012  10.366 -17.961  31.556
0.012  19.577 -14.816   5.483
0.011  24.897  -9.978  11.875
0.011  -3.239  -6.492  14.674
0.011   9.235  -3.950  25.515
>3ldkA
0.800  83.177  12.864  62.965
0.702  74.683  25.625  54.430
0.672  72.488  -1.779  47.452
0.318  78.560   7.573  54.493
0.132  76.406 -10.323  61.422
0.082  60.151  40.774  60.123
0.076  94.907  -5.173  58.974
0.071  94.523   3.298  41.989
0.054  86.320  17.335  56.983
0.039  58.196  35.738  77.335
0.039  92.688  21.535  48.708
0.039  65.549  24.528  42.481
0.029  64.046  14.904  74.060
0.027  69.841  33.941  84.194
0.022  67.425  36.411  55.881
0.021  64.576  23.222  77.867
0.018  78.646  18.423  54.416
0.017  86.688  -2.369  68.315
0.015  53.314  14.667  70.360
0.015  85.535  27.794  51.995
>3ll3A
0.796  10.860  25.011  -8.872
0.784  -5.951  32.849  -9.432
0.650  22.682  36.774  -1.948
0.614  21.624  20.318  -2.846
0.343   1.724  23.528  -7.405
0.153   0.391  47.348 -20.879
0.116  23.043  21.537  12.084
0.088  24.690  31.696   6.223
0.047 -16.912  30.845 -21.653
0.042   7.680  32.996 -10.975
0.030  17.671  28.056  -4.793
0.023  -0.696  48.372 -29.096
0.018  17.348  37.126  -8.350
0.018  -9.315  49.673 -20.993
0.015  13.102  14.087   0.257
0.014   2.051  39.086 -13.308
0.014  18.311  36.027 -16.557
>3lzzA
0.952 -28.526 -10.217   4.491
0.062 -26.901 -27.429  -5.883
0.013 -47.806 -19.286  -0.919
0.013 -21.108 -12.529  -3.898
>3m4eA
0.601  46.140  11.930  11.857
0.254  63.434  10.929  54.404
0.132  43.857  -0.126  17.499
0.079  52.655   3.849  -0.912
0.065  59.959  -6.376  16.167
0.064  52.358  -2.202  31.124
0.051  61.081  11.423  46.074
0.046  45.144  -3.767   8.216
0.043  66.302  -3.207  22.853
0.036  43.673   8.125  19.414
0.033  54.821  10.513  11.796
0.027  49.897  11.622  37.992
0.026  13.935  33.057  28.234
0.024  69.866  11.596  47.592
0.024  69.405   6.540  31.627
0.023  47.911   9.915   3.988
0.023   2.925  41.427  10.489
0.022  57.227  16.241  57.650
0.019  60.163  10.527  37.660
0.019  27.810  20.427  34.311
>3manA
0.748  -2.660   7.194  34.058
0.076  -2.831  10.619  42.529
0.021  -4.268  15.649  34.993
0.017  -4.944   5.060  22.916
0.015  19.762  19.778  42.182
0.014  16.606  20.620  33.587
0.012   1.729  -0.448  37.804
0.012   3.346   0.613  48.172
>3maqA
0.871  13.763  11.674   9.737
0.802  19.059   9.210  48.982
0.639   6.735  22.594  46.088
0.519  29.789  -5.952  27.223
0.469  -5.972   3.196  37.476
0.399   6.164   5.360  36.125
0.309  24.572  17.209  10.214
0.274  40.397   0.109  24.434
0.216  -3.443   1.050  24.042
0.202  18.950   2.172  53.577
0.169   3.842   0.940  29.848
0.162  40.282  19.185   0.926
0.123  -3.659  -7.236   6.347
0.118  16.896   1.002  -0.751
0.086 -22.925  11.414  33.701
0.073 -17.054   2.320  19.904
0.067   1.810  -2.800  48.031
0.052  56.580   4.969  22.216
0.048  28.937  10.874  -3.368
0.042  37.670   4.358  16.977
>3nk7A
0.697   7.015  15.689  25.042
0.285  11.501   8.767  28.948
0.045  28.788  -9.144  -5.816
0.027  36.933  -3.698   0.147
0.022  34.001 -14.083   0.914
0.020  22.592  -4.517  -0.413
0.018  22.988 -15.114  10.183
0.017  17.554  20.574  11.360
0.017  27.619  -4.202  19.107
0.016  29.859  12.142  15.114
0.015  31.643   5.520  19.703
0.014  12.437  15.414  14.795
0.011  21.128   5.602  30.138
0.011   8.208  22.427  17.813
0.011  36.247  -0.108  12.956
>3stdA
0.904  28.769  10.248  33.710
0.159  23.816  23.980  28.384
0.053  13.840  13.850  42.623
0.048  21.107  14.601  22.913
0.028  16.356  11.895  32.664
0.017  28.803  17.377  27.121
0.012  22.792  29.090  34.739
>4f10A
0.801  -1.159 -13.811  43.645
0.333  -8.739 -13.248  46.933
0.078   6.881 -19.577  43.585
0.025 -15.801 -15.231  51.783
0.018 -22.270 -22.498  52.324
0.018 -17.243 -32.124  65.821
0.013  -1.130 -19.063  37.507
0.012   8.229 -26.031  58.903
>4stdA
0.957 101.817  90.644  29.494
0.220 117.672  84.697  26.255
0.068 113.701  95.866  42.833
0.060 115.383  99.414  28.992
0.060 112.247  94.895  19.359
0.039 127.598  90.354  30.745
0.022 109.987  89.565  25.606
0.013 105.575  85.344  17.829
>5galB
0.722   6.961  43.271  37.980
0.249  13.729  48.481  33.963
0.072   8.957  53.492  42.202
0.052  22.893  48.427  56.269
0.030  12.367  35.675  36.740
0.022  14.039  45.275  57.136
0.016  15.801  37.971  53.215
0.015  10.822  55.190  54.072
0.015  28.038  48.957  46.243
0.013  19.124  31.989  47.513
0.012  22.207  38.974  35.836
0.012   9.410  41.753  47.467
0.011   1.952  46.757  43.557
0.011  21.677  54.164  50.632
>5stdA
0.913  28.546  10.749  33.837
0.121  24.296  24.340  29.279
0.061  21.323  14.818  23.044
0.025  15.263  11.416  42.041
0.023  14.354  12.985  31.166
0.022  32.476  17.877  23.285
0.014   9.223  27.582  33.377
0.010  22.007  29.451  36.723
>5tlnA
0.956  52.818  19.837  -6.735
0.383  34.429  28.745   7.991
0.136  65.470  33.724   0.594
0.124  48.966  37.312   7.897
0.111  58.306  18.547   9.431
0.092  40.969  21.001   9.992
0.089  71.973  15.886 -20.687
0.064  74.844  12.675  -4.109
0.032  53.170  18.197   1.977
0.030  36.586  36.844  -1.039
0.027  61.386   9.890  -4.356
0.026  64.683  37.354 -11.004
0.024  77.811  21.117  -0.442
0.021  52.577  27.004  11.779
0.021  42.675  42.096   4.879
0.020  39.332  28.389  14.456
0.018  73.935  23.869 -18.841
0.018  61.484  17.851   0.907
0.017  51.237  26.386   1.256
0.016  38.610  37.624  14.396
>7dfrA
0.687  18.050  26.826  32.119
0.401  18.509  20.435  36.975
0.022  16.868  27.681  24.154
0.020   9.253  25.806  45.485
0.012  20.813  12.627  25.324
0.012  12.244  11.622  43.449
>7estE
0.528   9.416  52.413  -0.822
0.356  -2.397  59.417   8.517
0.186  16.550  49.042  -2.686
0.099  21.423  61.639 -10.551
0.076  14.075  53.323 -15.187
0.058   6.333  47.392 -17.841
0.026  11.830  70.030  -6.468
0.026   2.306  69.392  -1.799
0.017   3.019  60.531   1.179
0.017  -5.458  67.737  -0.444
0.016   5.281  65.800   6.888
0.016   2.002  60.370 -20.401
0.015   1.037  68.047  -9.718
0.014  -3.748  44.898   0.109
0.014  -1.620  72.056   6.138
0.011  -9.348  56.410   5.329
0.011   3.330  53.512   6.806
>830cA
0.809  -3.700  25.359  54.675
0.154   1.987  10.296  59.000
0.136   2.015  20.972  59.290
0.068   8.847  11.328  50.818
0.059   4.488  21.129  49.249
0.045 -11.307  25.002  49.364
0.040 -12.323  25.496  64.109
0.020 -18.151  19.909  50.601
0.016 -12.096  28.858  56.669
0.014 -13.626   9.891  48.873
0.013   4.143  19.142  66.962
0.010  -6.742   8.849  42.920
0.010  19.888   9.155  47.950
>966cA
0.888   9.668  -8.226  38.172
0.187  -2.929  -1.089  38.822
0.068   7.535  -5.027  45.539
0.036  20.354   7.595  32.672
0.035   8.877 -11.989  29.581
0.032  15.516   2.955  25.569
0.031  15.019  -4.116  32.077
0.025  16.397  -1.673  43.715
0.011   0.998 -11.459  27.042
0.010   9.507  -5.898  23.980
