# Supplementary material for: Spatiotemporal identification of druggable binding sites using deep learning
Source: Commun Biol. 2020 Oct 27;3:618. doi: 10.1038/s42003-020-01350-0 (PMC7591901; doi:10.1038/s42003-020-01350-0)
Supplement: Supplementary file 7 — Supplementary Data 1 [file 42003_2020_1350_MOESM7_ESM.tar › ./raw_data/predictions/coach420_default.log]

>148lE
0.228  12.440  51.920  31.145
0.083   4.891  49.654  36.678
0.014  10.800  50.995  44.486
0.012  17.438  45.670  38.853
0.012  16.072  48.888  24.362
>1a26A
0.791  40.909  23.174  20.685
0.024  55.717  36.385  27.944
0.021  36.287  30.125  15.457
0.018  32.623  22.638  19.785
>1a2kC
0.628  58.463  -9.284  82.168
0.014  54.971  -7.522  63.902
>1a4kH
0.804  54.276  56.292   1.465
0.052  39.573  81.368  33.075
0.023  30.909  85.860  38.354
0.022  59.868  62.220   7.157
0.015  47.296  64.116  24.704
0.015  53.079  69.506  29.733
0.013  62.986  64.144  16.851
>1a7xA
0.521  11.510   6.055  12.618
0.042  10.829   3.327   4.274
0.025   6.605   9.575  18.151
0.019  12.917  -2.464   9.706
0.011   3.002  -4.922  10.766
0.010  10.383  17.085  11.641
>1a8tA
0.455  10.466  35.696  -1.769
0.131  14.092  41.260   9.230
>1afkA
0.492  35.815   1.109  21.965
0.016  32.351  -5.612  14.425
0.010  38.595  -5.920  27.551
>1arcA
0.877  -4.927  -7.753   7.924
0.018  -4.388  -9.172  -5.817
>1atlA
0.817   3.523  27.171   3.642
0.015   9.979  45.352   7.917
>1b8uA
0.389  26.919  13.968  29.748
0.042  39.763  13.077  31.243
0.011  34.314  18.930  26.369
>1blcA
0.380   4.816  -9.265 -12.907
0.067  11.363 -27.881 -18.092
0.022  25.775 -17.527 -22.146
>1bnwA
0.668  -4.437   1.523  13.931
0.020   3.916  -5.960   6.707
0.016  -9.958  11.283  11.670
>1bq3A
0.441   4.012  -6.420  37.314
>1bqoB
0.663   0.625  49.041  54.682
0.037  -6.869  49.257  46.931
0.033   4.189  48.436  67.087
>1br6A
0.610   1.114   2.874  10.033
0.127 -13.608   0.271  -5.188
0.105  17.030  -5.910  17.127
0.047   6.086   5.191  15.897
>1bs1A
0.797   7.339  21.857   9.183
0.185  -2.231  24.788  13.402
0.037  -1.099  31.246   6.589
0.020  12.961  21.185  -3.120
>1bsvA
0.464  28.799  28.103  12.798
0.324  49.933  37.774   9.835
0.209  41.517  40.957  21.622
0.162  41.182  37.321  11.508
>1bxqA
0.835  23.027  11.072  20.634
0.011  13.937   7.211  21.889
>1bzyA
0.711   9.575  84.794  42.678
>1c1hA
0.397  17.635  22.804   9.391
0.018  12.124  16.792  11.177
>1c3jA
0.442  19.054  -9.613  14.503
0.018  28.710   1.573   7.781
>1c5iA
0.667  35.015  16.736  32.558
0.348  35.236  24.925  38.673
0.019  38.829  36.954  18.875
0.014  27.837  21.788  16.250
0.011  18.172  31.220  32.414
0.010  22.547  16.327  18.984
>1cenA
0.555  48.348  24.822  56.697
0.168  41.933  25.775  46.852
0.130  41.360  43.256  69.206
0.011  42.608  20.694  62.884
>1cetA
0.419  34.379  17.331  10.450
0.052  28.513  22.818  -2.596
0.052  21.696  18.549   5.815
0.034  20.978  36.908   5.299
>1ch8A
0.525 -12.321  53.553  49.478
0.308   2.826  47.836  45.177
0.037 -23.629  56.579  37.073
>1cimA
0.686  -4.597   1.897  14.245
0.032   3.093   1.621  11.960
0.016  -9.399  10.692  11.470
>1cqfB
0.127  -2.122  19.925   0.281
0.023   6.721  17.034   0.401
0.014   0.407  16.043   8.569
0.013   8.238  19.897   7.789
0.013  -1.927  29.042   7.447
>1d3pB
0.490 -22.519 -31.748  21.829
0.021 -30.756 -13.486  31.363
0.010  -7.667 -20.074  31.599
>1d4pB
0.509 -19.354 -32.294  21.862
0.024 -31.251 -13.601  31.273
0.013  -8.126 -20.213  31.518
>1dcpA
0.064  54.019  36.196  49.051
0.045  36.227  29.309  35.715
0.012  44.900  28.615  41.180
>1ddtA
0.563  17.733  35.587  42.839
0.067 -15.048  25.230  71.115
0.057  24.054   4.039  45.471
0.046  19.126   1.818  38.219
0.037   9.131   6.831  60.088
0.022   7.546  39.621  47.035
0.020  19.019  13.293  38.842
0.019  13.611  47.868  38.260
0.018  25.535  12.963  53.137
0.014   1.423  21.105  82.038
0.013  16.792  20.144  51.676
0.011  15.562  27.961  57.704
>1e3vA
0.690   2.974 -11.041  84.339
0.025   9.741 -26.098  73.502
0.012   2.262 -11.512  75.636
>1e4gT
0.658  25.345  15.526  53.467
0.021  20.159  11.837  48.194
>1e5qA
0.743  29.740  42.255  60.031
0.213  37.639  43.018  68.332
>1efyA
0.820  40.485  23.229  21.156
0.021  54.943  37.370  27.892
0.021  36.960  29.879  15.606
>1einA
0.337 -15.353  79.338   3.221
0.052 -10.967  73.474  -0.567
0.015 -17.120  79.380  12.281
0.014 -10.189  73.814  12.164
0.011 -10.139  64.726  12.546
>1eswA
0.585 -62.539 -17.905  -6.895
0.421 -43.049 -23.262   6.591
0.131 -33.158 -26.070  -1.413
0.091 -34.561 -25.387   6.583
0.035 -74.077 -19.268  -7.683
0.015 -37.740 -20.097  14.026
0.011 -37.516 -19.477   0.387
>1etrH
0.539 -37.676 -30.319  39.575
0.066 -31.390 -26.616  43.582
0.030 -42.853 -10.008  45.777
0.028 -37.150 -26.552  15.870
0.011 -58.806 -15.468  31.040
>1ettH
0.557 -39.339 -30.758  39.251
0.036 -31.728 -32.232  36.488
0.027 -44.272 -10.308  45.631
0.011 -32.953 -27.083  43.530
0.011 -56.195 -24.133  29.868
>1eveA
0.641   4.245  67.107  64.061
0.086  -6.368  80.883  52.704
0.042  25.262  65.359  59.646
0.020 -20.916  75.911  45.784
0.015  -0.617  86.660  52.869
0.011  26.391  56.389  69.990
>1ex8A
0.900   6.669  24.438  17.759
>1exaA
0.480  38.005  15.994  85.876
>1eyrA
0.307   9.719  -8.306  64.935
0.037  21.275   4.005  67.487
0.023   6.821   9.712  47.456
0.014   1.473  -3.748  63.091
0.013  16.549   9.136  61.690
0.011   0.615   4.017  45.392
>1ezqA
0.331   8.900   8.299  24.279
0.024  26.487   3.830  13.112
0.021  36.147   9.657  28.537
0.013  26.493  22.755  32.506
>1f0tA
0.679  13.072  -3.365  24.020
0.101  16.667   3.904  15.791
0.025  26.141  14.120  16.063
0.011  24.313  -4.865  39.352
>1f4eA
0.464  35.991  60.144  84.233
0.250  25.232  70.911  96.682
0.144  43.008  76.617  96.881
0.101  39.927  61.499  75.922
0.071  33.660  62.744  96.892
0.018  48.481  61.855  75.082
0.013  56.629  61.973  75.829
0.011  54.669  68.201  82.975
>1f4fA
0.429  15.929  19.897  30.615
0.187  38.631  23.707  36.550
0.175  23.347   5.004  45.039
0.088  31.871  20.625  20.698
0.045  13.987  12.408  42.545
0.020  23.493  27.272  26.161
0.011  37.453  22.203  28.493
>1f4gA
0.459  15.978  20.064  30.649
0.157  23.110   4.542  44.289
0.134  38.619  23.612  36.414
0.084  31.775  20.813  20.635
0.048  13.868  12.319  42.580
0.020  28.705  25.945  27.612
>1f7bA
0.424   1.458  15.340   9.282
0.018   1.921   6.428   8.224
>1f8gA
0.798   4.542  -7.506   6.864
0.116  -4.979   0.304  -0.619
0.011  -0.221   0.547   6.960
>1fcvA
0.305  -0.106  31.557  -5.402
0.231  -6.586  28.902   1.746
0.031   4.505  37.410 -13.747
0.025  17.539  29.571  10.179
0.021   3.710  47.569 -14.451
>1ffqA
0.760  25.253  28.010  14.993
0.155  31.746  34.040   6.415
0.098  37.546  80.942   4.633
0.045  46.323  83.080   8.430
0.045  25.140  20.784  19.831
0.017  39.716  88.604   5.976
>1fjsA
0.405   8.789   8.818  24.418
0.041  35.490   9.896  29.499
0.018  28.676   9.688  36.463
0.016  15.122  24.351  10.585
0.012  30.360  17.884  27.978
>1fk6A
0.611  24.723  38.715  22.765
>1fkgA
0.888 -27.640  25.954   3.544
>1foaA
0.441  -0.235  18.262   8.617
0.128   2.661  18.451  16.646
0.112   2.399  21.118  39.883
0.037   2.484   1.238  36.476
0.023  13.372  17.092  44.127
0.020  -5.214  17.732  36.578
>1fqoA
0.698  22.206  -7.511  28.037
>1fthA
0.032  30.354   9.250   9.143
0.029  15.677   7.826  -0.049
0.023  23.378   8.733  19.531
0.022  24.629   8.675   2.849
0.013  23.708  18.010   1.966
0.012  24.619  19.372  10.346
0.012  14.263  18.900  12.222
>1g4oA
0.671  -4.833   1.240  14.248
0.047   4.096  -5.493   6.982
>1g6cA
0.232  11.536  45.336  15.221
0.054  34.796  38.669  13.909
>1g97A
0.216  24.474   9.245 -23.697
0.086  32.528  20.701  26.189
0.052  44.490  36.784  24.620
0.049  36.320  43.386  32.017
0.043  33.208  10.522 -23.348
0.027  34.823  24.344  -3.315
0.019  40.953  28.792  10.077
0.013  44.833  35.907  33.786
0.013  39.019  26.000  18.759
0.012  28.588   4.798 -18.405
0.010  34.173  42.762   8.343
>1goqA
0.769  -4.120   6.439   6.889
0.086 -12.872   6.248   9.280
>1goyA
0.351  17.251  48.971  13.886
0.102   8.967  38.665   7.422
0.079  14.088  53.369  -0.408
>1gsaA
0.745  26.726  15.720  68.270
0.477  21.249  23.326  79.936
0.034  14.508  28.836  65.941
>1gwmA
0.352  36.206   8.969  20.344
0.229  39.099 -12.300  20.979
0.198  43.457   3.084  22.083
0.018  31.036  -7.107  -3.326
0.016  43.572   9.457  15.397
>1gwxA
0.678  25.420   7.819  58.134
0.049  34.786  11.548  59.274
0.016  34.535  15.842  51.562
>1h0sA
0.867  28.756  70.632  19.192
0.016  26.901  61.940  33.702
>1h1pA
0.796  34.322  47.405  19.297
0.065  55.844  53.424  28.130
0.031  23.200  54.109  12.525
0.024  44.868  65.661  25.212
0.023  35.176  46.405  32.568
0.020  53.753  58.314  41.179
0.015  55.044  46.469  45.188
>1h1sA
0.653   6.638  44.240  51.513
0.034   3.722  46.461  84.598
0.029   3.502  56.588  44.030
0.012  16.294  40.939  72.874
>1h9uA
0.655 -41.330 -50.919 116.432
0.022 -41.496 -42.105 112.130
0.014 -48.382 -35.263 119.919
0.011 -48.734 -50.884 110.628
>1hdqA
0.736  -3.435  29.763  -6.891
0.044  11.917  22.594   0.233
0.032  12.520  17.436  -8.379
0.012  -7.206  32.362   2.535
>1hnjA
0.514  26.934  14.459  32.057
0.117  31.766  21.853  31.035
0.028  39.525  38.449  16.645
0.016  40.793  28.817  12.563
0.011  40.944  26.973  24.464
0.010  30.363   6.387  30.779
>1hpvA
0.161  14.597  32.487   6.571
0.151   9.204  17.147   4.869
>1htfA
0.430  34.600   4.216  -3.173
0.166  18.059   0.636  -4.524
0.010  26.161  13.228 -18.162
>1i1hA
0.230  34.275  26.287  -5.760
0.065  57.809  25.521  -5.852
0.019  39.402  19.305  -4.647
0.019  39.246  32.588  -5.846
0.011  26.716  25.819 -14.141
>1i7lA
0.866  23.586  55.228  15.098
0.062  18.966  71.311  19.460
0.059  41.829  62.370  15.669
0.045  31.322  64.556  16.353
0.044  19.804  60.896  19.650
0.017  18.437  84.882  20.244
0.014  39.738  85.376  16.384
0.014  40.821  76.405  20.817
>1i7zA
0.459  37.124   6.716  46.796
0.059  38.457   7.608  21.043
0.053  54.088   0.131  -1.812
0.049  28.625   6.745  48.316
0.023  37.422   1.958  39.257
>1i8zA
0.741  -4.528   1.551  13.676
>1if7A
0.644  -4.729   0.145  14.499
0.025   5.132  -3.706  10.268
>1ixnA
0.644   1.659 -15.144  -3.730
0.027  14.213  -1.814  -3.664
>1j8rA
0.187  27.325  29.587  64.663
0.091  22.170  32.963  48.389
0.044  26.911  30.488  75.619
0.023  19.614  16.919  63.232
0.021  23.138  22.776  50.746
0.011  26.758  24.152  58.696
0.011  15.564  24.712  71.347
0.010  22.310  31.470  57.159
>1j9kA
0.303   9.315  36.070  10.805
0.166   6.639  35.054   1.737
0.076  11.039  20.447   3.447
0.020  10.060  27.967   7.521
0.016   0.574  29.120  10.497
0.014   2.347  18.296   2.145
0.011   6.968  43.238  -5.482
0.010   2.891  27.828   1.393
>1jcgA
0.703  28.430   6.981 121.226
>1jclB
0.280  24.915   4.533  51.609
0.056  29.234   7.522  41.705
>1jieA
0.059  19.289  -8.029  20.878
0.042  10.398  -1.755  28.838
0.026   0.054  -7.935  21.856
>1jkkA
0.631  24.325  28.475  10.820
0.025  41.361  34.413  17.320
0.017  33.386  34.383   9.543
0.014  32.073  23.431  27.699
>1jq3A
0.830  20.416  36.999   9.882
0.224  37.152  48.762  13.613
0.036  32.985  28.356  29.640
0.021  28.942  36.572  13.382
0.018  20.552  49.034  22.323
0.012  24.583  26.115  22.963
0.012  37.133  33.743  21.050
>1jsvA
0.707  11.734   9.407  25.608
0.362  23.473  -7.098  19.869
0.032  17.488   1.638  27.588
0.011  32.889   4.616  20.006
>1jylA
0.283 -15.743  29.306   8.803
0.212 -12.668  36.571   1.336
0.050  -7.542  29.146  16.123
0.033 -16.414  16.405  17.643
>1k0nA
0.269   2.673  -5.119  31.877
0.078   3.302   5.994  50.392
0.034   8.792  10.476  32.160
0.024   1.584  -6.642  40.032
0.018  10.057  -7.473  39.282
0.013  24.050   1.355  49.702
>1k1jA
0.514  -2.521   7.096  18.876
0.159   0.956  -1.475  12.121
>1k22H
0.658  13.424 -10.705  21.623
0.053  27.002   2.024  30.675
0.024   4.944   7.550  30.616
>1k3yA
0.287  81.441  28.101  12.419
0.207  85.508  17.373   9.612
>1k54A
0.598  16.083   3.739  35.846
0.035  22.772  11.312  59.578
0.019  11.613  21.111  49.647
>1k7eA
0.586  49.259  26.875  13.880
0.020  49.499  16.540  15.897
>1k7fA
0.266  48.265  28.477  11.499
0.019  51.033  17.296  17.323
>1kaqA
0.325  22.078  56.205  94.883
>1kgzB
0.805  23.968  13.992  52.327
>1khrD
0.675 -23.529   2.092 -36.543
0.317   1.389 -21.123 -37.081
0.287   1.899 -29.287 -30.158
0.026  -0.826 -35.278 -38.121
0.019  -7.823 -29.008 -27.376
0.017   0.975 -15.305 -31.536
>1kpeB
0.627  40.629  31.690  55.440
0.441  49.679  48.633  55.427
0.153  47.724  42.086  49.227
>1kv1A
0.710   8.780  21.438   9.743
0.467  34.676  36.207  20.455
0.160  30.119  33.325  12.536
0.124  35.680  27.755  14.555
0.013  33.903  44.053  12.112
>1kv2A
0.724   8.948  21.209   9.140
0.673  33.950  36.403  18.980
0.066  29.103  33.209  12.424
0.019   7.732  30.158  29.034
0.016  38.984  22.646  14.736
0.014   1.257  26.330  12.511
0.012  33.516  44.183  11.348
0.010  19.061  28.620  25.693
>1kwcB
0.842  83.206  38.860  15.675
0.027  91.600  64.440  22.131
>1l8gA
0.836  10.282  45.887  21.448
>1lbyA
0.507  -2.619  36.086   0.635
0.030   1.612  41.359   6.839
0.015   3.146  26.330  -6.372
>1lloA
0.512  19.990  41.264  23.015
0.181   4.555  32.685  16.704
>1llrD
0.317 -11.534  22.128   5.111
0.194 -13.039  29.265  11.035
>1lqdB
0.493  10.009   6.804  22.373
0.038  36.633   9.836  28.647
0.016  25.670   3.720  11.503
0.012  31.128  17.795  28.285
>1lspA
0.799   2.951   4.339  21.539
0.108   2.942  -3.671   5.416
0.033   6.031 -12.363  10.872
0.022   6.352  -3.246  23.255
>1ltzA
0.442 -14.162  11.727  26.386
0.125  -6.518   4.259  22.426
>1lxmA
0.308  35.743 -31.269  12.419
0.236  20.532  -1.011  30.738
0.199   7.935  10.561  29.725
0.141  11.033  -9.038   9.692
0.120  22.051   6.314  37.567
0.067  15.263   5.486  31.368
0.034  27.063   6.289  30.850
0.033   9.351 -14.099  29.491
0.024   5.955 -23.420  23.196
0.021  -1.241  22.209  32.609
0.011  41.831 -24.001  15.982
>1lzsA
0.720  27.952  14.504   8.496
0.011  37.492   7.096   6.252
>1m48A
>1mbzA
0.518  -3.766  94.301  65.754
0.024 -44.993  92.356  78.568
0.020  -7.066  87.734  61.218
0.013 -26.951 102.678  76.158
>1mkaA
0.238  -2.048  10.511  17.803
0.133 -20.526   8.255  13.168
0.020 -16.694  29.601  13.232
0.019 -10.281   9.133  18.463
0.016 -19.772  10.120   1.605
0.013 -19.130  18.972   0.936
0.011 -12.702  10.299  26.012
>1mmbA
0.375  26.647  57.468  51.195
0.201  13.060  68.598  57.352
>1mncA
0.358   0.425  29.136  20.285
0.155  12.573  32.592  31.544
>1mq5A
0.402   9.290   7.735  24.200
0.038  24.534  17.678  35.397
0.012  30.131  18.239  28.035
0.011  25.190   4.001  11.154
0.011  35.934  10.000  28.736
0.010  15.008  24.227  10.326
>1mq6A
0.507   8.807   8.800  24.295
0.020  36.200  10.116  28.636
0.017  28.028   9.611  36.626
>1mu0A
0.605  17.918   8.508   8.699
0.056  10.001  15.349  14.595
0.011  27.014   1.143   8.236
>1mxiA
0.459   3.963 -17.269  -0.530
0.018   3.548  -0.723  17.297
0.017  -1.044 -16.218  -7.257
>1n07A
0.574   0.388   0.842 -11.475
0.306   7.535   7.894  -3.948
>1ndiA
0.231  29.130  31.329  89.903
0.092  41.800  60.130  95.966
0.056  48.440  32.914  78.330
0.034  18.152  33.670  85.202
0.019  24.979  25.581  99.648
0.015   8.322  30.540  77.686
0.014  37.304  25.917  91.878
>1nhuA
0.359  15.159  41.987  42.162
0.251  21.015  53.413  43.946
0.244  23.262  44.513  53.861
0.195  12.580  44.073  52.816
0.128   8.109  37.957  76.030
0.095  23.396  60.255  32.433
0.058  24.956  50.658  64.979
0.048  13.249  71.982  33.602
0.044  31.717  39.236  38.741
0.043  28.470  47.296  45.134
0.017  21.920  52.411  34.080
0.015  20.169  38.967  36.578
0.013  27.495  55.830  39.292
0.012  15.405  30.392  73.836
0.011  29.951  38.181  49.469
0.010  13.972  50.704  32.104
>1nhvA
0.348  13.703  44.472  41.683
0.287  24.632  51.658  63.339
0.228   8.075  38.705  73.251
0.205  23.951  46.104  51.733
0.182  21.058  56.240  42.011
0.180  13.193  48.125  49.912
0.121  23.283  62.927  28.984
0.085  29.698  38.212  45.400
0.047  13.751  32.911  71.121
0.023  28.357  49.036  43.308
0.022   4.805  55.602  77.394
0.020  30.832  39.446  36.514
0.019  21.816  41.321  42.464
0.016  14.007  39.457  50.295
0.013  22.484  61.385  48.159
0.013  13.096  39.037  30.895
0.012  26.682  59.410  37.049
0.012  23.977  44.972  71.241
0.011  20.895  48.130  37.460
0.011  22.325  54.612  30.495
>1nmkA
0.311  35.288   3.242  42.915
0.294  47.168   3.997  26.454
>1nz7A
0.915  35.127  27.024  23.566
0.019  48.210  18.406  37.410
>1o86A
0.438  41.730  34.129  42.061
0.336  34.201  44.990  57.046
0.264  38.231  37.207  56.491
0.089  41.496  40.281  49.776
0.043  63.824  35.455  40.999
0.038  51.903  28.707  34.374
0.021  36.578  50.253  50.656
0.021  61.833  32.724  30.417
>1of8B
0.849 169.180  35.426   3.039
0.051 185.015  32.621  -3.753
0.035 183.528  29.422  19.180
0.026 176.147  45.678  19.809
0.022 178.725  30.307  12.594
0.013 176.061  36.822  21.585
>1og1A
0.659  54.677  22.205  24.260
0.099  62.829  31.958  22.822
0.026  49.767  46.116  32.873
0.016  48.983  48.450  24.009
0.015  72.791  24.152  24.323
0.015  50.781  40.228  15.879
0.011  57.703  41.772  33.279
0.010  56.911  31.371  40.959
>1ogkB
0.569  10.098   2.517  55.044
0.083  22.498  -5.982  43.252
0.028  11.841   1.150  69.628
0.013  -0.528 -13.236  52.172
>1ogoX
0.713  12.933  11.639  12.139
0.056  45.576  16.061  12.794
0.030  49.037   8.393  18.891
0.016  48.479  31.455  -6.144
0.015  16.816  30.642  -5.074
0.015  32.133  -4.556  17.290
>1ohrA
0.655   0.779  -0.761  12.306
0.199   1.284   7.062  28.419
0.031   2.243  -0.754  20.590
0.018   7.837   0.237  30.183
>1ojzA
0.583   0.031  -0.421   8.598
>1onhA
0.367  21.513  18.191   9.251
0.299  13.751  16.728   2.846
0.044   8.291  17.506  -3.015
0.041  12.501  24.079  11.842
0.033  29.411  16.357   6.767
0.012   4.488  26.134  18.695
>1ow3B
0.423  18.432  -6.029   7.127
>1oxmA
0.377  13.554  59.753  11.761
0.019  20.153  65.045   7.599
>1oxvA
0.703  14.327  63.591  64.433
0.187   0.763  47.850  68.668
0.028   9.044  46.815  72.734
0.015  14.020  47.375  78.982
>1p4nA
0.259  23.209   6.906  13.959
0.231  30.709  23.026  21.702
0.185  28.839  14.042  17.926
0.116  21.899  -6.493  16.741
0.027  23.261  23.073  24.756
0.020  15.912  26.891  25.274
0.019   8.122   7.478  10.823
0.018  35.713  32.648  22.099
0.011  28.180   1.720  10.263
0.011  22.981  33.584  14.652
>1p5rA
0.439 -38.149  14.082  19.654
0.295 -12.009  28.588  -2.143
0.213 -23.696  21.236   0.872
0.147 -39.427  27.808  10.576
0.106 -46.335  13.300  30.442
0.059 -38.334  33.931  16.062
0.041 -34.526  27.168  18.761
0.038 -17.688  33.070   1.534
0.036 -33.817  35.923   4.110
0.036 -40.511  18.972  27.339
0.030 -14.777  21.418   3.145
0.023 -45.241  29.272  30.754
0.014 -25.672  33.424  -3.290
0.013 -33.721  21.538   9.627
0.013 -22.363  18.609 -11.734
0.013 -29.710  26.863   4.682
0.011 -25.481  11.322   3.014
0.010 -25.412  26.877 -10.597
>1p77A
0.502  28.107   6.143  13.662
0.388  23.552  18.579   2.730
0.023  20.249  27.594  14.404
0.018  13.130  12.071   2.262
>1pfkA
0.491   6.380  24.137  15.758
0.438   2.918  22.081   7.396
0.037   1.682  11.996  14.216
0.027  13.025  22.383  -8.129
0.011  10.640  -0.521  17.735
>1pkkB
0.094  31.701  98.018 -21.146
0.057  25.583  91.548 -12.608
0.055  17.807  81.420  -7.804
0.054  37.354  80.667 -21.209
0.042  25.217  68.121 -11.483
0.024  15.168  64.271  -7.587
0.016  33.534  72.919  -8.228
0.015  37.958  75.521 -14.527
0.012  33.154  80.765  -4.662
0.011  41.087  88.529 -20.487
>1pnfA
0.766 -39.999 -14.062 -36.301
0.312 -17.302 -23.240 -52.928
0.051 -25.243 -11.345 -31.377
0.018  -9.188 -20.363 -52.086
0.014 -45.185 -20.218 -31.447
0.012 -48.038 -15.624 -42.679
>1ppcE
0.485  -0.492   6.549  18.954
0.028   0.658  -1.277  11.892
0.011   8.486  22.032  21.003
>1pphE
0.452  -0.428   6.337  19.311
0.047   0.560  -1.834  11.938
0.012   8.304  21.887  21.150
>1pw1A
0.663  17.878 -10.342  39.544
0.069  23.525 -16.155  36.289
0.037  11.730  -9.015  46.296
>1q51A
0.418  -9.474 -17.369 146.500
0.233  -7.487   5.111 147.500
0.113   1.351 -13.985 143.771
0.014 -13.287 -20.941 153.598
0.013 -15.728   9.635 143.564
0.013  -6.721  24.788 122.331
0.013  -1.101  -0.778 151.329
0.012  -5.565  -8.325 143.160
>1q8jA
0.727  24.503  -1.131  37.065
0.673 -13.229  -9.666  67.427
0.036  22.791   5.149  31.889
0.021  24.974   6.835  43.983
0.012  -7.932  -2.894  63.405
>1qbuA
0.298 -12.944  31.886  30.609
0.087  -6.295  16.029  31.903
0.016   3.491  17.071  45.242
0.015  -4.462  25.160  29.167
0.011 -12.675  25.678  36.266
>1qhiA
0.564  48.765  82.913  54.953
0.174  56.410  77.672  55.686
>1qjiA
0.561  18.771  24.433  22.858
0.125  25.289  35.567  19.139
>1ql9A
0.399   9.340  48.720  56.229
0.014  16.965  49.164  58.641
>1qtiA
0.741   3.702  66.593  63.794
0.080  -5.414  81.478  52.891
0.066  24.284  64.953  60.511
0.023  26.529  52.382  69.173
0.012  18.900  49.758  76.448
0.012  22.961  63.077  69.004
0.011  27.353  54.757  77.263
>1r091
0.703  38.182   3.349 125.215
0.034  44.984  -2.557 121.641
0.032  40.680  29.651 103.353
0.030  32.751  38.532 103.065
0.016  38.127  39.589 134.112
0.012  62.171 -11.202 135.388
0.010  25.045  47.632 102.892
>1r15A
0.634  -9.078   1.447  15.784
0.168  -1.548  -1.498  21.198
0.016  -3.397   2.133   6.686
>1ri1A
0.824  16.310  26.865  90.698
0.110  17.208  36.915  89.497
0.012  11.497  35.395  98.775
0.010   8.179  51.037  89.772
>1rn8A
0.209  10.545  34.828   0.074
0.112   2.751  27.826  14.751
0.012  -0.449  35.903   0.497
0.012  -7.002  28.502   6.583
0.010   7.408  40.119  -6.102
>1rsdA
0.065  24.039  44.279  73.659
0.058  44.421  44.278  73.398
0.027  16.420  49.685  79.809
0.012  41.682  56.971  76.288
0.011  33.192  40.590  74.381
>1rzuA
0.396  12.514  90.121  20.134
0.364  -6.397  97.411  31.724
0.134  -1.531  90.932  25.841
0.076   3.012  88.323  19.769
0.055 -18.554  84.253  39.932
0.032  21.037  92.907   9.096
0.024   1.183  92.127  11.265
0.021  20.948  76.712   3.713
0.014  12.676  92.286  12.379
>1s3fA
0.290  -0.217  -5.734 -22.298
0.083   5.965  -4.584 -27.695
0.065  -7.147 -20.303 -14.116
0.026  -7.992 -12.312  -7.510
0.014 -16.879 -19.701 -15.274
0.011   6.089  -5.494 -17.208
>1s7lA
0.728  11.224  32.298  15.793
0.120   6.825  24.093   8.207
>1sbyA
0.559  13.092  -7.761  32.257
>1sgcA
0.641 -17.513  20.430  23.700
0.051   4.623  20.700  23.578
0.011  -4.144  21.170  25.071
>1sqfA
0.857   8.269   1.368  23.386
0.072  -4.392   0.459  22.621
0.038   1.527   0.780  17.124
0.032 -13.565   1.489  22.402
0.031   1.640  -1.409  28.957
0.017 -14.746   6.941  30.084
>1sthA
0.374   3.419  17.748  22.622
0.016   8.624  10.398  20.190
>1svwA
0.193   9.687  60.501  46.950
0.035  17.496  44.486  50.372
0.033   5.529  50.677  42.909
>1swkA
0.808  21.111  15.067  30.086
0.361  25.677  -5.776  35.563
>1sz3A
0.266  42.039   2.654  23.802
0.015  33.081  18.334  16.624
0.015  43.565  10.056  18.620
0.012  36.489  -4.653  25.087
0.011  35.473 -11.441  34.330
>1szjG
0.685  -6.370  12.567  20.261
0.137 -17.492   6.126  11.610
>1teiA
0.695  38.928   5.047 -38.807
0.047  47.526  -9.050  -7.693
0.014  52.372  -4.268 -12.194
0.012  53.533   5.479 -13.448
>1theA
0.629  11.355  61.414  43.304
0.029  19.009  63.349  39.136
0.010  12.774  58.316  29.765
>1tjwA
0.073   4.035   7.909  47.737
0.040  49.535  -0.650  32.280
0.028   3.233  11.058  56.260
0.025  66.114   2.001  31.785
0.024  63.839   8.661  19.185
0.018  49.027   2.922  40.089
0.013  13.076  18.310  53.496
0.013  74.619   1.234  14.668
0.011  48.975  -6.437  19.668
>1tkyA
0.725  18.001  10.147  46.068
0.018  14.127  -1.459  67.326
0.015  26.818  -0.640  61.812
0.011  20.597  -7.205  59.943
>1tvpB
0.598  27.159  59.791  40.930
>1txcA
0.314  13.241  27.073  28.812
>1tywA
0.502  80.491  62.486  96.335
0.366  89.719  52.748  82.849
0.110  93.750  84.394 102.680
0.085  90.351 112.272 101.338
0.077 107.590 103.987 115.846
0.056  94.226  96.296 100.490
0.047  89.955 104.114 100.717
0.035  91.356  63.076  99.290
0.028 101.710  98.026 109.586
0.028  65.397  75.334  99.096
0.020  73.014  62.763  99.804
0.018  70.036  50.920  89.074
0.018  71.746  43.792  70.271
0.017  99.089 113.919 106.862
0.016  93.118  87.428  93.545
0.016 115.099 104.397 111.598
0.016  61.102  71.323  91.156
0.014  93.488 103.000 108.330
0.013  79.801  79.249 102.785
0.011  53.268  56.431  74.389
>1u72A
0.109  27.217  10.099   5.672
0.109  29.993  17.813  -1.115
0.087  21.152   9.768  12.156
0.033  16.958  19.509  -8.275
>1u7zA
0.900  37.624  52.957 140.576
>1uamA
0.689 -24.168  70.373 -130.304
0.076 -29.744  55.113 -94.133
0.036 -23.294  63.472 -92.361
0.024 -14.243  52.342 -99.495
>1ucdA
0.575   6.675  -4.465  34.166
0.096  -0.042  -6.583  27.834
0.041  -1.234   5.055  44.941
0.016   5.927   6.438  34.800
>1uf8A
0.610  15.997   9.486  32.871
0.170  32.827  25.943  31.546
0.040  17.328  18.142  33.094
>1um0A
0.223  41.065  50.237  26.947
0.092  46.198  38.911  23.649
0.049  60.530  56.172   8.357
0.038  40.988  57.726  34.423
0.030  62.390  27.768  17.611
0.028  63.240  41.566   3.671
0.022  46.764  59.502  17.042
0.022  62.974  34.247   7.955
0.015  31.154  49.825  24.173
0.012  32.831  40.496  31.916
0.011  69.291  47.733   1.300
>1uvtH
0.446  48.992  57.067  39.574
0.012  50.372  62.324  49.166
>1v0yA
0.577  10.412  28.527   9.840
0.062  28.870  38.230   3.051
0.024  -6.658  22.919  26.948
0.020  -2.526  37.789  17.882
0.019  25.137  13.700  15.079
0.012  14.782  37.297  15.744
>1v3sA
0.462   6.298   9.052  -5.685
0.427   9.889  19.294 -26.490
>1vcuA
0.393  10.965   7.085  10.589
0.046  19.579  -2.905  28.236
0.015  18.560  10.459   3.175
>1vh3A
0.309  43.598  35.389  18.436
0.046  42.849  26.789  14.890
0.015  41.610  16.611  17.831
>1vpsB
0.393 -20.908 164.811  21.780
0.084  -3.490 152.510  26.994
0.057  -7.438 176.049  25.999
0.057 -21.595 193.254  19.170
0.057 -15.702 151.638  26.454
0.020 -13.494 201.091  21.396
0.016 -13.038 202.855  11.029
0.011  -5.415 173.382  11.076
>1wnzA
0.314  66.431  29.221  19.617
0.033  79.633  34.474  15.483
>1wopA
0.463  -1.350  29.430  15.854
0.074  12.668  25.428  29.735
0.029   6.530  23.114  19.663
0.020   9.251  23.902  37.336
>1wq1G
0.138 -35.937  16.632  36.206
0.105 -27.458   9.934  35.239
0.103 -25.068  20.941  13.159
0.041 -15.502  16.122   8.202
0.029  -6.478  15.340   6.019
0.018 -44.272  15.735  13.704
0.018  -3.593   7.443  -2.122
>1x2bA
0.409  26.118   1.562 -10.306
0.137  18.132  -0.758  -7.249
0.011  35.887  -4.202 -19.995
0.010  18.032  13.588  -4.092
>1x55A
0.745  -2.333   8.317  36.915
0.025  -5.576 -15.479  -5.537
0.023  -9.103  -7.199  11.865
0.020  -0.915   3.932  16.879
>1x6uA
0.643   5.142  -9.262  39.120
0.105  14.319 -10.883  40.361
0.011   6.255 -12.217  56.096
0.010   6.153  -4.709  47.039
>1x7pA
0.475  48.661  15.596  78.007
0.025  56.621  29.844  81.983
0.025  61.901  22.239  85.681
0.016  33.515   5.346 105.469
0.015  16.769   4.408 107.641
0.013  38.800  12.596  83.534
0.010  38.546   8.797  90.947
>1xdhA
0.914  16.556  63.708  23.729
0.144   6.649  50.078   4.717
0.011  25.303  80.028  24.826
>1xnyA
0.129  37.628 -111.368 -135.306
0.059  32.259 -63.298 -140.819
0.059  47.428 -106.414 -139.243
0.038  38.149 -98.911 -130.255
0.031  20.755 -55.596 -149.128
0.026  27.496 -61.014 -134.494
0.025  22.195 -67.603 -138.014
0.024  29.688 -73.230 -134.576
0.010  28.986 -83.797 -134.033
0.010  34.984 -66.948 -132.712
>1xpyC
0.922  60.627  23.547  31.607
0.015  59.994  22.890  39.701
>1xqpA
0.713   8.957  25.965  27.373
0.018   0.611  29.126  27.487
0.013  23.259  12.603  21.373
0.011  16.242  43.831  30.997
>1xtbA
0.817  20.674   7.049  30.135
0.060   4.138 -17.501  21.562
0.046   8.344  21.008  30.033
0.020  18.391  -9.079  34.106
0.018 -10.597  -7.649  11.016
0.017   0.879   5.392  23.521
0.013  18.615   6.805  51.194
>1xvtA
0.651  52.366  50.305  16.050
0.189  63.260  56.116 -12.738
0.097  45.832  58.971   3.659
0.060  62.438  40.318  12.318
0.058  44.764  47.823  26.911
0.050  68.813  49.195   2.200
0.035  62.877  55.900  -4.373
0.028  45.180  65.870  -3.413
0.026  48.388  63.246  10.224
0.026  62.778  63.879 -10.342
0.020  53.898  58.098   4.347
0.019  71.482  51.046 -12.438
0.014  71.323  55.705  -3.394
>1xwqA
0.571   7.462  -7.710  -0.056
0.538  -1.538  -5.017  24.229
0.374  -7.603   0.295  16.325
0.107 -11.380  19.776  32.268
0.017  11.968  17.198  37.978
>1xz8A
0.820  26.310   1.065  12.241
0.030  17.884  13.988  14.521
>1y2vA
0.184  42.813  40.658  40.889
0.023  55.171  24.414  25.438
0.021  57.431  32.488  41.685
0.021  56.061  15.800  40.154
0.018  63.034  25.362  39.263
0.014  56.653  32.917  24.365
0.011  46.951  43.168  32.513
0.011  63.699  17.136  32.609
0.010  46.816  34.189  46.970
0.010  55.610  40.826  40.573
>1y30A
0.124  10.624  31.067  48.944
0.102  28.547  35.260  49.522
0.092  10.417  27.454  41.293
0.028  20.595  42.160  49.252
>1y3iA
0.141  35.055  15.670 -16.281
0.117  50.143  10.198 -16.547
0.049  29.409  23.931 -17.838
0.034  70.408   3.440 -16.271
0.020  36.061  18.731  -6.482
0.017  43.674   9.603  -9.530
0.015  36.117  27.595 -22.604
0.011  68.383   2.892  -8.140
0.010  51.700   9.444  -8.435
>1ybuA
0.502  15.060  40.247  20.835
0.204  21.479  33.588  26.384
0.062  16.019  55.055  14.405
0.018  14.634  47.232  13.202
0.013  17.655  55.935  34.923
>1ydsE
0.824   8.765  10.067   2.415
0.110  -4.570  -9.528  -7.741
0.097  14.751  22.327  -0.116
0.060  21.476 -21.092   8.730
0.023  14.935  10.933  -4.045
0.021  19.014   4.048 -16.343
0.014  23.477  -9.084   7.555
>1ydtE
0.753   8.704  10.160   2.180
0.120  -4.810  -8.695  -7.893
0.116  15.180  10.802  -4.269
0.064  14.677  22.619   0.559
0.045  21.238 -20.621   8.952
0.012  23.165  -9.281   7.684
0.011  17.953   5.661 -15.051
>1yfrA
0.811 131.245  17.237  38.429
0.050 154.629  -6.315  25.716
0.048 133.159  18.291  46.336
0.015 146.875  33.073  37.793
0.013 149.310  -5.065  32.446
>1ytjA
0.489 -21.340  -0.474  -4.335
0.050  -5.089   1.913  -3.072
>1ytmA
0.636  65.225  24.074  21.307
0.082  71.658  18.498  22.304
0.029  79.020  10.534  38.045
0.013  76.402  -2.897  34.845
0.010  76.727  41.079   7.989
>1zajA
0.812   5.645 -30.275  50.007
0.043  24.845 -33.728  47.688
>1zdfA
0.878   7.289 -33.659  84.102
0.276  11.654 -48.275  92.074
0.088   7.904 -54.770  80.995
>1znzA
0.345  26.755   7.390  28.542
0.121  19.306  12.990  48.089
0.033  27.359  -4.279  25.628
0.030  27.091  -1.383  33.846
0.025  20.415  11.491  33.535
0.017  26.879   4.683  39.090
>1zt9A
0.179  76.629  66.907   9.886
0.166  76.446  59.369   3.219
0.114  82.714  74.954  12.506
0.032  70.806  59.044  -2.694
0.027  71.231  59.452  10.256
0.015  82.967  58.609  -2.386
0.010  70.623  53.191   3.159
>1zu0A
0.930   0.943 -35.117  11.640
0.450 -22.673 -37.342   7.729
0.011 -14.101 -34.462  10.513
0.011  -7.346  -9.364   9.791
>2ahwA
0.416  19.530   1.969  18.958
0.091  49.375 -17.414  21.798
0.082   5.141   6.643  25.588
0.030  16.535 -12.198  24.168
0.010  33.819  -2.610  33.157
0.010   9.434   4.524  19.176
>2artA
0.967  13.972  29.877  28.571
0.011   5.395  30.741  43.732
>2ateA
0.597  14.420 -15.914 -15.416
>2b3dA
0.825   9.067  13.981  23.307
0.193  -0.090  -1.426   6.894
0.024   8.264  16.324  15.607
>2b99A
0.613  -9.272 -11.449 -13.081
0.035  -0.696   2.576 -16.175
0.025  -6.842   6.329 -24.734
0.014  -0.025  11.236 -31.146
>2bawA
0.422  -0.498 -39.638  36.765
0.057  -9.401 -36.247  36.427
0.023  15.012 -41.986  19.155
0.014  -2.627 -25.784  28.597
>2bbwA
0.797   2.372   9.707  46.447
0.078  -5.216   2.600  37.409
0.019  -8.690  13.129  59.607
0.013  -5.710  11.345  44.526
>2bogX
0.468  17.807  11.437   3.562
0.232  15.022  10.347  16.547
0.085  13.457  15.141   9.942
0.023  28.052   6.963   9.950
0.011   7.133  18.830  14.033
>2c6zA
0.424   4.732  -7.689  11.331
0.158   4.888   6.442   5.933
>2c96A
0.520  27.212  27.046   1.910
0.010  21.824  15.800   4.688
>2chtF
0.298  84.611  26.438  40.537
0.203  84.286  15.271  36.579
0.039  82.420  38.544  38.497
0.027  79.031  25.074  46.174
>2chzA
0.877  44.217  11.866  31.422
0.223  42.894  -3.039  23.242
0.162  49.076 -12.590  29.760
0.090  29.099  -3.577   9.494
0.070   7.592   1.468  31.864
0.045  71.039 -18.709  19.037
0.029  52.505  -2.886  23.190
0.022   6.003 -17.831  -0.631
0.018  38.070  21.382  31.840
0.014  19.594   8.395   0.121
0.011  38.916  27.414  25.991
>2csnA
0.644 -23.641  50.893  50.326
0.019 -11.842  41.551  52.195
0.015   5.537  47.289  61.013
>2cwhB
0.720  51.987  49.378  23.090
0.040  42.621  42.900   6.978
0.039  43.099  66.067  26.144
0.037  53.963  57.423  29.666
0.021  65.472  43.719  19.152
0.014  69.462  56.302  26.361
0.012  35.838  41.538  24.064
>2cx8A
0.757  28.627   6.275  24.435
0.013   1.649  -7.697  -7.168
>2d29A
0.401  43.073  63.786  79.087
0.148  76.632  69.955  73.538
0.111  37.494  62.751  72.306
0.077  57.925  83.321  77.473
0.044  26.309  63.294  70.921
0.019  51.759  63.253  81.372
0.018  47.711  88.684  85.002
0.015  63.535  63.598  79.978
>2dkcA
0.318 -11.606  -0.919  16.673
0.046  -1.976  -2.837  22.579
0.031  12.655  -2.558  16.137
0.016 -14.720   5.014   7.760
>2dptA
0.359  33.901  55.698   8.277
0.136  31.003  65.468  11.989
0.068  42.009  49.532  13.466
>2dttB
0.190  -6.341  -1.102  54.744
0.082  10.493  -6.211  56.855
0.034   2.129  -4.601  55.752
0.014  -6.267  -1.948  62.743
0.012   1.296   2.767  50.979
0.010 -14.744  18.589  63.829
>2dveA
0.838 -21.950  -7.078  -8.260
0.058 -19.058   6.834 -11.617
0.011 -18.782 -23.154 -18.689
>2dyaB
0.843  38.749  41.028  31.128
0.194  17.451  29.727  22.403
>2dzbA
0.442 -32.250  22.172   9.666
0.311 -35.073  17.093   1.157
0.027 -22.130  22.273   8.824
0.014 -31.123  16.367  15.652
>2e0nB
0.514  32.812  32.331  25.065
>2e1tA
0.325  26.316   4.578  71.474
0.213  26.952  -4.534  75.548
0.189  38.031  -2.056  64.590
0.072  33.808  31.501  76.101
0.035  17.513  -2.237  58.296
0.016  31.953  -4.219  59.629
>2e3rA
0.438  37.172  42.619  25.741
0.086  33.304  48.797  21.665
0.029  34.079  44.462  37.148
0.026  44.075  21.761  42.521
>2e5mA
0.571 -22.540  20.990  29.787
0.354 -19.924  21.693  17.082
0.031 -16.493  -2.704  13.354
0.013 -16.608  14.384  14.082
0.012  -5.708  12.863  29.008
0.012 -18.634   4.379   9.008
>2e6uX
0.516   5.678  18.451  93.135
0.013   4.096  26.369  88.065
>2e9zA
0.321  16.955  26.206  33.047
0.295  17.240  22.636  16.300
0.134  33.361  54.786  26.477
0.106  22.141  30.568  26.498
0.066  35.905  27.503  12.739
0.048  16.209  38.194  16.630
0.035  11.738  22.412  28.068
0.025   4.968  26.782  26.859
0.016  23.816  26.984  18.216
0.013  10.383  26.542  18.025
0.012  43.322  14.136  24.714
>2ed4A
0.215  25.995  18.076  60.444
0.049  24.818  13.735  68.543
0.028  18.935  10.866  55.319
0.021  20.740  24.181  60.451
0.016  33.493  13.151  58.444
0.015  40.798   9.761  60.066
0.010  31.996   0.299  68.645
>2f9wA
0.290  32.256  13.525  62.455
0.042  24.654  -3.237  66.869
>2fa0A
0.600  31.200   4.245  20.209
0.012  29.181 -18.703  21.693
0.010  29.760   6.197  29.490
>2fhjA
0.686 -40.547  66.544  51.395
0.174 -31.599  76.269  60.907
0.054 -30.443  90.771  53.508
0.022 -48.535  52.640  58.273
0.021 -26.429  82.624  61.576
0.015 -40.868  53.831  52.155
0.012 -34.693 100.066  66.904
0.011 -41.845  60.638  58.454
>2fk8A
0.726  28.337  -5.892  12.618
0.025  32.261  -1.792  31.119
>2fsgA
0.362  44.464  13.100  51.383
0.166  64.460  -7.291  66.648
0.128  53.794  22.075  46.844
0.056  39.198  24.100  38.904
0.018  38.779   4.660  63.299
0.016  52.889 -11.589  69.656
0.015  45.843  -1.042  62.609
0.014  64.903  -9.529  79.113
0.014  52.733  -0.915  72.339
0.011  22.456  -4.008  62.951
0.010  53.117  14.356  49.929
>2fv0A
0.746 -35.852 -127.621 177.711
0.018 -39.920 -144.482 189.451
0.016 -28.755 -126.111 166.438
>2fzsB
0.750  55.557  74.115  57.271
0.191  74.239  85.442  43.660
0.027  71.943  70.798  43.586
0.013  78.338  78.139  59.526
0.013  47.805  66.115  64.441
0.011  78.736  65.118  44.191
>2g25A
0.889  15.509 -64.837   1.217
0.721  -0.180 -73.275  -4.870
0.211  16.908 -25.708   7.331
0.166  43.311 -41.862   5.859
0.137  -0.030 -75.151   3.466
0.113  59.713 -35.483   1.097
0.029  40.867 -31.176  -0.429
0.026  27.230 -33.951   6.690
0.015  52.122 -24.633   1.685
0.013  43.719 -24.670  -6.958
0.011  43.238 -50.997 -34.000
0.011  27.182 -51.881 -12.363
>2g97A
0.581   4.480  98.642  14.857
0.442  36.726 124.322  15.041
0.167  31.819 121.198   9.067
0.057  -1.408 104.227  14.354
0.042  22.826 110.779  17.068
0.032   6.073  91.306   4.844
0.027  10.687  99.800   8.793
0.018  28.522 116.609  15.445
0.011  -1.547  91.745  15.086
>2gfxA
0.842  15.559  24.073  54.695
0.023  16.836  34.191  75.281
0.022  17.769  33.679  66.826
0.014  23.478  41.620  76.869
0.011   8.697  35.065  82.641
>2ggaA
0.647 -129.379  30.704 126.755
0.024 -123.961  36.542 133.509
>2gj5A
0.484  -3.385   9.979  20.402
0.010  -1.324  11.527  31.024
>2gteA
0.776  -3.685   4.154  -3.514
>2gwhA
0.425   5.679  25.119  26.414
0.290  16.293  24.785  27.738
>2gz3A
0.328 -13.603  18.970 -18.875
0.269 -38.917  10.557  -9.739
0.136 -30.513  15.455  -5.335
0.019  -6.358  21.967  -6.799
0.016 -26.303  24.231 -20.699
0.015 -33.326  15.775 -20.425
0.011 -29.168  32.735 -11.602
0.010 -20.256  25.549 -13.417
>2hblA
0.239  75.600   9.472  19.295
0.188  72.899  16.040  12.829
0.067  48.950   9.333  14.848
0.027  57.358  13.151   6.722
0.023  46.941  12.608   6.878
0.013  64.966  10.010  10.884
0.013  64.667   1.773  12.707
0.011  55.797   1.102  12.926
>2hixA
0.930  16.515  28.551  18.624
0.280  -4.607  45.970  -1.781
0.020  34.061  16.409  38.851
0.016  30.975   2.041  58.842
0.015  14.801  23.022  25.435
0.014  24.115  15.679  41.151
0.013 -21.151  46.051   1.722
0.011  33.801  37.670  48.649
>2hk1A
0.328  43.909  36.208 103.698
0.040  59.802  42.242  95.044
>2hl0A
0.701  11.562  31.871  20.709
0.016  10.180  23.058  19.080
>2hobA
0.317   6.016 -23.135 105.117
0.144  28.806 -15.580 119.961
0.061  26.944  -0.527 112.282
0.014   4.094 -23.907 117.781
0.013  33.271 -24.271 117.288
0.012  22.657  -9.256 119.384
0.011  -0.565 -23.241 109.685
>2hxmA
0.532   6.117  -1.800  -4.375
0.266  14.599   0.881 -23.470
0.030   5.738   8.581   2.518
0.015  -1.844   2.535   7.424
0.012  14.698  -5.148 -17.904
>2hzqA
0.752   4.408  30.723  56.571
0.018  12.938  29.830  57.528
0.014  12.455  22.950  65.664
0.012   8.727  31.594  43.149
>2i4nB
0.721  95.207  -0.938  -4.150
0.409  76.194  39.017   4.111
0.025  68.937  19.547   9.325
0.010  82.877  35.231   0.858
>2i56A
0.950  14.350  32.796  65.600
0.024  10.213  41.465  80.434
0.015  11.596  14.906  76.929
0.013  28.603  34.799  64.938
>2ihzA
0.705  10.872  -1.819   3.101
0.341  14.898  -3.044  25.628
0.012  23.139  -1.194 -11.976
0.011   3.690   3.557   8.339
>2ioaA
0.832   3.822  17.049  -5.520
0.284  14.550 -15.257  12.716
0.228   3.755 -18.838  -1.860
0.118 -11.783  17.395   0.993
0.053  -2.109 -22.936  11.599
0.029  -2.209  -6.922   4.715
0.019  -3.867  15.332 -10.281
0.015  -4.084  15.696   2.469
0.013 -13.044   7.007  16.283
0.012  -8.982 -16.238   2.602
0.012  20.241 -33.475  11.503
0.012  13.525  17.433  -6.535
0.010  14.612  -9.152  -4.848
>2irxA
0.850  24.515  36.538  11.048
0.021  31.462  46.292  11.635
>2ixlA
0.386  -5.312   2.127   2.020
0.016  -5.731  10.366  -4.033
0.015  12.603  -5.118   4.913
0.013   4.570 -13.838   4.762
0.012   4.552   2.429   3.678
>2j4eB
0.451  48.014  12.256  -5.748
>2j72B
0.347  60.506  16.308  28.696
0.012  45.157  12.663  13.742
0.010  45.514  15.460  21.408
>2j8yA
0.495 -10.752  27.074 -11.405
0.014  -2.405  28.466 -13.629
0.011 -15.476  36.174 -14.179
>2jbtA
0.522  31.801  55.986  85.706
0.048  17.166  52.562  85.133
0.024  22.316  58.757  88.404
0.015  56.407  28.836  96.022
>2jgvD
0.768  78.398  42.177   8.721
0.273  73.364  34.031   1.722
>2ntyC
0.761  53.493  67.711 -27.380
>2oalB
0.334 -20.462  35.931  31.640
0.281 -21.627  23.216   8.156
0.070 -18.546  12.829   7.561
0.068 -27.764  28.178  23.275
0.023 -26.161  26.486  14.937
0.012 -16.749  11.603  15.348
0.011 -20.818  26.857  -9.773
>2oecB
0.317   9.615  27.524  -3.846
0.030  15.193  20.136   5.190
0.012   4.958  12.754  -9.866
>2ovdA
0.536  23.753  30.884  23.545
0.016  23.771  35.141  30.472
0.011  34.969  32.491  28.013
>2pknA
0.311  23.729  71.235  19.208
0.192  15.636  69.490   4.877
0.046  34.655  66.770  13.100
0.018  32.989  75.231  18.281
0.010  40.990  65.379  19.147
>2q6vA
0.567  20.619  70.100  -1.402
0.452  25.896  84.253   5.200
0.024  27.805  98.849   1.178
0.023  33.123  91.135  -0.627
0.011  24.818  72.336   5.855
>2q71A
0.299  15.033  71.735  60.449
0.024   9.124  83.164  64.762
0.019   4.590  74.517  59.305
>2qehA
0.171  27.572  -0.729  12.260
0.049  33.716 -12.749   2.058
0.025  20.986 -11.561  -5.940
0.012  34.618  -3.550   5.355
>2qo9A
0.575 -10.178   6.857  51.760
0.022 -11.924  14.261  58.818
0.019  -2.523  17.034  66.335
0.012   9.089  25.712  58.534
>2qttA
0.671  -1.969   1.574 -23.632
0.016  -4.296   1.453   4.040
0.014  -2.375  -7.108  -1.342
0.012 -15.555  -4.823 -11.783
>2qv7A
0.314  73.342  31.070  24.284
0.264  65.326  41.048  28.735
0.040  85.590  30.604  20.441
0.015  66.328  18.856  13.871
>2qwiA
0.568  24.768  18.701  61.951
0.085  15.728   3.215  66.415
0.029  21.272  36.390  44.542
0.017   0.286  29.631  58.869
>2qyqA
0.878  26.253  -4.166  17.171
>2qzzA
0.552  15.966  -4.657  22.464
0.121   2.249  -3.492  22.268
>2r68A
0.049  21.105  44.294  18.605
0.020   9.632  37.655  30.718
0.016  17.228  14.768  -9.651
0.016  17.397  47.437  33.878
0.016  21.851  18.951 -19.973
0.014  17.155  48.010  12.043
>2r7aA
0.677  16.492   6.404 -26.733
0.019  12.231  -5.503  -5.907
>2rfhA
0.719   9.870  -9.369  21.509
0.047  10.542   0.599  36.757
0.020  24.136  -9.908   7.031
>2rjcA
0.739  38.190  22.578  15.934
0.689  43.657  40.877  29.574
0.415  35.012  24.900  45.899
0.029  57.682  19.630  46.262
0.022  49.950  19.863  53.581
0.013  49.978  27.390  32.023
>2rk2A
0.057   4.882  -3.026  17.206
0.045   6.950   3.343   5.004
0.041   6.455  -5.024   6.237
0.012  13.201   8.557   5.808
>2rkmA
0.737  -0.669  21.236  15.564
0.046  20.271  13.856  23.901
0.011  22.391  22.685  -4.670
>2royA
0.012  25.731  22.166  11.413
>2uyqA
0.541 -11.720 -27.008  -2.620
0.123 -18.076 -29.661 -15.854
0.018 -13.460 -34.209 -10.395
0.014 -17.862 -20.893 -16.713
>2v8lA
0.468  12.368  10.724  15.046
0.174  -6.033   0.376  26.691
0.098   4.809  13.636  20.567
0.019  10.600  12.365  28.642
>2vaqA
0.658 101.731   0.593  -0.256
0.013  98.644  23.047  -1.152
0.011  97.614  14.738  -2.907
>2varA
0.615 -35.156  24.656  -1.509
0.495 -32.253  17.835   8.058
0.076 -33.779   7.193  17.498
>2vcjA
0.726  30.686  10.129  25.087
0.024  27.318  24.502  25.376
>2vfcA
0.387  18.791  -5.539   2.391
0.178  18.853  -4.747  10.707
0.024  30.920  -1.986  -6.437
>2vflA
0.672  20.513 -21.969   1.277
0.035  27.342 -10.152  10.012
0.033  26.498 -14.406   0.020
>2vkmA
0.843  -3.412  -4.516  33.935
>2vu9A
0.479   4.838   4.119  13.590
0.251  21.600  43.881 -17.462
0.240  24.870  36.475  17.858
0.039  29.337  28.717  10.378
0.028  22.560  28.812 -12.655
0.027  21.839  13.262  26.417
0.022  29.963  21.949   3.593
>2w1aC
0.599  65.361 137.402   7.610
0.044  72.958 136.406   1.038
0.037  64.491 126.866   8.275
>2wn7A
0.320 -15.190  -2.386  15.269
0.240  17.270   4.330  38.865
0.081 -20.145   0.933   9.633
0.048 -14.466  -3.377  25.154
0.014 -13.276 -12.941  22.825
0.012   0.204   2.901  30.255
>2wvaA
0.701  15.006  29.480  -8.208
0.056  30.801  19.332  14.765
0.048 -19.751  11.788  -5.461
0.017  13.354  33.735 -16.556
0.016   5.422  33.143 -17.622
0.011 -16.082   0.518  -0.445
0.010  29.089  36.580  14.544
>2wzmA
0.516   9.926  48.020  -0.380
>2x4oA
0.604   2.359   5.819  25.248
0.247  -6.494  -0.236  12.178
0.036  38.999  -1.339   3.517
0.025  18.113  13.173  16.037
0.024  43.107   6.616   4.085
>2x60A
0.580   4.698 -16.751 -15.724
0.044  21.287 -23.878 -26.916
0.032   4.227 -24.896 -19.045
0.014   7.067 -31.337 -29.955
>2yw2A
0.636   8.187   2.322  -6.917
0.379  -0.403 -13.582   3.530
0.098   1.865  -5.019   0.962
0.033   8.740 -12.266   1.420
0.014   8.082  -5.700  -4.389
0.011   3.825   7.582 -23.892
>2yw9D
0.561  44.162 -23.555  79.436
0.229  44.376 -15.538  74.254
0.027  35.548  -9.271  73.723
0.021  57.278 -11.712  79.091
>2ywcA
0.430 -34.928  34.719  76.392
0.130 -19.153   7.489  63.146
0.040 -34.947  32.914  66.965
0.032 -34.270  -0.573  81.721
0.025 -27.816  13.711  59.723
0.022 -48.242  40.311  41.270
0.020 -38.687  12.772  81.682
0.019 -27.014  34.520  50.440
0.012 -27.940  39.621  73.802
>2yyuB
0.381 -23.681  33.949  29.167
0.066 -19.154  20.522  42.458
0.014 -21.744  20.860  51.124
0.011 -20.643  43.041  26.486
>2z09A
0.416  18.342  28.840  32.634
>2z0xA
0.392  21.312  40.960  32.903
0.021  21.378  33.593  15.663
>2z1sA
0.925  67.113  29.833  40.328
0.045  52.064  25.615  37.218
0.020  60.773  26.491  35.825
>2za1A
0.752  22.760  35.769  22.814
0.088  36.832  37.976  14.991
0.020  24.577  36.479  -4.866
0.011  21.980  22.252   7.697
>2zasA
0.307  15.923  27.203  40.798
0.080  19.350  19.086  44.286
0.016  35.413  28.832  39.042
0.013  35.077  34.137  45.377
>2zcpA
0.470  57.316  -9.139  20.921
0.023  58.171 -16.613  35.512
>2zdqA
0.838  48.406  12.871   8.415
0.439  47.415  17.586  -2.734
0.196  29.082  18.182 -11.442
>2zgmB
0.392  -1.742 -23.657  -9.490
0.216   8.001 -14.634   8.299
0.032  -1.205 -13.865  12.961
0.012  -9.832 -13.576   8.424
>2zgzA
0.558  15.992  -0.368   8.590
0.021  33.399   7.293   8.562
>2zhzB
0.181   7.053 -29.205   1.945
0.080   1.358 -24.936  26.085
0.026   4.338 -16.893  33.388
>2zjaA
0.502  15.372 -16.703  23.211
0.283   6.122  12.061  36.913
0.132   6.345 -20.869  -1.016
0.120  -4.823  17.426  23.617
0.101  30.094  -5.987  19.406
0.064  36.632  -1.663  23.208
0.063  -2.137   4.654  19.218
0.051  14.988  -1.120   4.866
0.041  15.276  -9.063  30.571
0.033  14.627  -1.968  19.363
0.019   3.800 -12.134  18.806
0.018  18.556  24.399  23.380
0.015  -3.331 -23.067  -0.746
0.014  -3.407 -21.763   8.351
0.012  -5.589  16.382  44.962
0.011  22.027  -4.016  16.635
0.011   0.578  16.393   4.307
0.010  -3.399  15.921  36.089
>2zu3A
0.534  18.304   7.582  25.514
0.028  16.756  -2.804   4.722
>3a0tA
0.847 -36.359  11.416  39.515
0.062 -30.270  19.091  19.731
0.016 -35.575   5.119  22.787
>3a2sX
0.537  20.696   1.511  34.639
0.285  24.988  21.847  16.764
0.161  31.873   8.082   8.309
0.038  14.000  12.230   6.161
0.037  32.210  -1.010  38.928
0.036  24.143  25.763   7.685
0.022  30.023   0.048   7.988
0.017  23.403  13.854   9.825
0.015  40.455  13.571   7.966
0.012  38.428  22.125   8.833
0.012   7.536   1.571  30.595
0.012   8.767  23.522  15.500
0.011  13.918  24.969   7.625
>3a5rA
0.868  10.905 -40.518 119.180
>3aaqA
0.497  27.878  31.193  26.247
0.062  33.551  26.745  31.460
0.034  15.214  28.698  22.976
0.011  28.982  27.750  39.965
>3adpA
0.757 -25.854   0.215  -4.083
0.288 -39.297   5.885 -27.148
0.077 -23.996   5.058 -36.826
0.075 -24.415  11.122 -42.759
0.068 -30.720   4.322 -27.752
0.064 -31.234  12.981 -26.965
0.055 -30.903  11.584 -35.736
0.029 -37.958  -2.066 -27.117
0.015 -23.989  -2.652 -26.395
0.011 -30.177  -2.804 -33.571
>3b3fA
0.973  50.334  38.498 130.486
0.029  49.507  26.936 129.523
0.026  66.730  15.217 124.013
>3b4yA
0.541 -12.084  20.317  36.522
>3b6aA
0.298  24.468  -5.579 -40.953
>3bazA
0.722  37.572  16.602 -13.269
0.129  29.413  16.678 -17.072
0.062  13.752  17.949  11.228
0.012  22.099  18.130  11.342
>3btsB
0.316  18.170  22.880  87.907
0.209  27.271  16.359 100.027
0.125  44.593  18.082  61.032
0.088  30.328  12.569  85.737
0.054  19.756   3.425  79.914
0.022  45.493  34.107  92.441
0.019  51.281  17.720  71.762
0.016  52.513  17.395  63.770
0.012  14.126  18.928  79.625
0.011  19.189  26.984  80.705
>3bynA
0.815  38.773  35.879  12.004
0.041  39.266  20.263  40.347
0.013  25.092  26.003  26.709
>3c2fA
0.412  25.624 -16.051  41.215
0.361  35.979 -16.772  36.000
0.083  18.809 -19.517  45.337
0.040  17.703   2.493  30.452
0.025  26.366   9.374  20.165
0.024  12.391  18.224  21.616
0.023  29.311   9.217  12.176
0.021  16.975  -8.444  35.433
0.017  21.134 -22.173  36.736
0.016  17.613 -13.386  28.760
>3cagA
0.012  -3.521   3.785 -19.106
>3cgyA
0.609  64.053   6.977  19.222
0.012  75.360   8.351  16.681
>3cpaA
0.546  -3.060  29.432  -8.272
0.037   7.738  14.484  -7.292
0.012  12.798  22.471  -0.512
>3crrA
0.830  62.281  17.369  25.097
0.049  56.191  22.868  21.829
>3ct5A
0.061  -3.298  27.816  12.718
0.016  -1.494  11.666  15.852
0.015   4.675  29.094   9.472
0.011   5.998  22.214  13.944
>3cwkA
0.827  21.206  24.060  22.008
>3cxiA
0.411  18.518  38.153  28.501
0.062   7.471  34.710  27.012
0.030  17.219  46.298  27.507
0.025  23.662  47.345  34.988
0.012  23.144  33.459  34.955
0.010  29.203  31.911  29.453
>3d1gA
0.650 -42.135 -136.329 -38.694
0.360 -46.146 -116.429 -38.670
0.024 -43.411 -145.537 -38.448
0.017 -43.353 -122.937 -34.509
0.014 -57.885 -95.421 -17.301
0.013 -61.549 -113.221 -40.135
0.010 -51.768 -95.770   4.287
>3d4pA
0.744  45.726  84.954  30.083
0.237  38.343  67.338  19.849
0.022  38.571  78.885  41.447
0.017  36.061  72.744  25.592
0.015  37.333  81.677  26.648
0.010  36.184  74.553  34.565
>3dsrA
0.199 -12.074  -2.988  20.233
0.085 -19.341 -25.398  25.808
0.048 -12.165 -27.110  53.328
0.029 -34.270 -18.496  44.165
0.010 -19.851 -12.366  51.261
>3du4A
0.480  -1.768  10.224  36.298
0.405  11.085  10.438  12.151
0.145   6.419  12.776  20.501
0.144  19.188  19.014   9.544
0.059  19.435  11.410  12.396
0.054   7.028  -4.415  30.790
0.022  11.335   5.997  19.283
0.022  -2.662   5.290  43.887
0.021   6.755  19.852  15.047
0.020  -1.287  27.578  33.584
0.019  13.923   5.900   5.325
0.017   7.074  20.666  28.564
0.014   6.717  27.597  21.442
0.013  11.044  26.564  13.562
0.011  21.132  26.991   8.132
0.011  27.454  20.407  15.871
0.010  19.009  11.814   3.193
>3duwA
0.640  37.045  39.065  30.536
0.065  38.510  40.149  46.589
0.010  33.904  46.281  33.412
>3dwrA
0.559  30.172  28.354  18.258
0.222  32.934  36.319  17.385
0.014  33.677  30.538  10.209
>3dzlB
0.833  26.158  15.625  75.849
0.020  22.216  14.827  85.718
>3e3sA
0.132  15.302  19.731  39.093
0.042  10.190  33.502  23.945
0.034  19.542  28.386  33.033
0.025  25.898  27.552  20.307
0.014   8.483  38.010  47.995
0.013  17.461  36.193  31.227
0.013  10.432  26.278  45.276
0.012  18.362  29.650  17.403
>3efvA
0.339  86.831  39.806  47.959
0.057  81.986  49.764  40.617
0.053 115.281  26.500  61.159
0.028 115.953  42.539  52.552
0.019  93.374  28.653  44.300
0.016 106.947  50.058  42.166
0.013  97.695  51.743  32.939
>3ej0A
0.196 -11.501 -20.056 -15.884
0.080   8.280 -26.292 -25.146
0.026  -6.628 -24.234  -8.393
0.021  10.012 -27.176  -8.938
0.015  11.671 -18.006  -8.920
>3ek5A
0.370 -16.553  11.817  17.824
0.298 -26.390   2.637  -4.244
0.032 -26.265  11.168  24.329
0.020 -10.461   4.548  18.679
0.018 -19.609  28.923  18.103
>3ergA
0.906 -23.401 -37.237 -25.130
0.070  -9.993 -35.914 -32.341
0.050 -18.930 -33.535  -2.290
0.010  -7.528 -35.734  -7.371
>3erkA
0.505  -8.546  13.208  36.796
0.133   7.691   5.517  38.974
0.097 -14.495  12.772  42.515
0.082  -5.593  18.468  53.350
0.031 -16.108  10.962  21.761
0.029 -23.816  21.848  31.192
0.025   7.913  21.329  52.206
0.019   2.541  12.331  37.996
0.010  11.645   4.142  59.592
>3exsA
0.643  11.316  46.071  70.015
0.052  20.490  61.070  68.913
>3f1kA
0.295  33.689  26.390  34.172
0.287  26.055  14.608  42.919
>3f47A
0.847  21.389   7.820  32.287
0.248  10.841  11.929  -9.191
0.244   8.567  17.413  -2.174
0.162  25.499  12.032  17.077
0.076  17.156   4.331  21.806
0.039  14.088   9.584 -18.840
0.022  20.092   9.568  -3.340
0.019  15.587  16.920   3.384
0.015  21.266   8.989   5.675
0.013  12.966  24.760  -2.943
0.011   6.175  23.167   3.930
>3ftfA
0.522  14.211  -0.325   2.054
0.076  17.588   2.323  24.339
>3fwrA
0.330  -3.284  34.812  32.649
0.179   3.661  39.637  40.980
0.105  -2.574  50.472  40.517
0.029  12.547  26.704  33.400
0.013  10.410  31.661  41.757
>3g1xA
0.138   7.147  -1.090   4.822
0.030  21.333   4.503  -1.574
0.017  12.254  12.026  -0.188
>3gd9A
0.092  11.617   0.241  19.503
0.062  20.796  -1.571  17.605
0.036  21.804  11.126  22.745
0.015  18.399   9.458   8.764
0.013  22.798 -14.484  23.769
>3gdlA
0.673  12.103  69.988  26.021
0.047  22.783  76.464  22.805
0.015  19.972  68.888  24.626
0.013  20.444  93.528  14.907
>3gh6A
0.561  14.048   6.699  42.167
0.054  16.603  13.121  34.253
0.034  35.503  12.076  38.412
0.016  31.508  24.603  48.133
0.015  17.703  -2.421  48.907
0.013  25.170  20.447  39.778
0.010  24.408  19.296  47.889
0.010  33.577   4.941  34.048
>3gidA
0.408 -32.535  -3.478  40.204
0.239 -17.586 -20.356  31.126
0.190 -28.042 -19.578  39.367
0.113 -37.785  -8.217  33.131
0.081 -49.367  -7.144  23.206
0.019 -47.591   0.672  20.358
0.017 -39.757 -11.729  51.620
0.015 -21.392  -4.050  20.397
>3gplA
0.795  14.661 -17.508  30.404
0.143  30.829 -20.421  31.057
0.043  16.529  -1.758  23.873
0.040  45.112  -2.293  25.241
0.039  17.903  27.159  32.792
0.038   9.602  14.214  37.688
0.031  16.110  20.363  24.693
0.025  14.281  19.893  32.813
0.020  22.253   0.225  31.696
0.020  15.190 -17.677  38.935
0.017  14.068  30.027  16.502
0.015  19.907  28.023  24.934
0.014  40.724   0.842  32.446
0.013   8.831  11.888  24.521
0.010  16.321  36.438  24.026
>3gpoA
0.281   7.824  44.049 -13.604
>3gqkA
0.296 -22.958   4.059   8.008
0.079  -2.387  20.684  -4.287
0.047 -13.369   6.078   9.218
0.017   1.336  13.653  -5.288
0.011   1.739   7.007   0.946
>3h18A
0.528 -11.217  20.769  -6.907
0.047 -17.204  19.009 -13.407
0.027  -9.380  27.979 -13.412
>3h2kA
0.536  18.593 -10.398  15.319
0.019  22.187  -5.682  21.616
0.010  39.693  13.949  33.260
>3h39A
0.457  47.632  22.272  80.288
0.299  33.764   5.135  78.607
0.186  36.553  25.384  80.057
0.046  71.579  43.029  70.769
0.034  36.177  28.126  93.885
0.016  69.178  79.390  95.170
0.014  42.765  22.023  73.468
0.013  34.962  13.804  79.277
0.011  44.500  15.366  94.522
>3h72A
0.456 105.359   8.778  35.775
0.123 123.015  10.789  35.186
0.011 106.133 -14.868  14.645
>3hitA
0.602  28.779  64.817  44.959
>3hiyA
0.593  58.622  15.967   3.094
0.204  68.386  12.516  -7.635
0.021  74.379  30.174 -14.409
0.021  75.478  21.449 -17.235
0.018  67.324  13.512   3.221
0.014  53.650  20.570  11.126
0.014  64.610  20.286   6.974
0.011  38.149   4.473  10.788
>3hp8A
0.048   0.866  -3.871  -2.961
0.037  23.048   5.727   4.668
0.012  20.469  10.145  11.599
>3hpiA
0.659  -4.323  13.845 -34.198
0.037 -10.309  29.997 -37.754
0.034  -9.503  21.353 -44.977
>3hvlA
0.665  13.590  33.323  24.668
0.021   9.791  42.221   3.368
0.020  29.357  31.499  19.693
0.012  29.473  24.455  23.662
>3hvoA
0.565  61.226   2.042  48.768
0.238  40.515  -1.893  75.848
0.089  63.204  -9.204  46.517
0.069  50.302  14.043  71.834
0.063  55.186   3.706  43.127
0.063  59.697   1.764  56.715
0.040  53.068  -2.719  57.066
0.036  49.884  -1.034  83.849
0.030  49.942 -17.227  60.449
0.023  75.506 -12.608  37.855
0.017  44.158   0.252  50.189
0.016  83.902 -12.727  48.052
0.015  65.153 -20.979  47.292
0.015  34.424  -4.692  80.605
0.014  51.848 -10.578  49.905
0.013  50.820  -4.491  31.984
0.012  53.644 -22.887  75.787
0.010  33.283  -2.165  66.875
>3i0dA
0.425 -15.126 -22.739   5.394
0.192   0.188  -8.329  -6.656
0.060  -8.731 -16.278   4.721
0.014  -6.952 -15.392 -19.909
0.014 -14.735 -32.967   3.157
>3i6cA
0.694  10.930  -6.239  24.945
0.027  17.817  -7.484  16.094
0.011  18.544   2.005  26.944
>3i8xA
0.821  21.280   9.240  77.773
0.041   5.160  -7.194  74.077
0.025  25.913 -19.822  70.494
>3idoA
0.647  65.581  66.913   8.368
>3iesA
0.832 -29.093   4.956  -9.357
0.015  -8.612   4.363  10.500
0.015 -26.575  -3.460  -9.109
>3iiqA
0.415  -8.943  14.785 -11.018
0.015  -7.154   6.928 -13.690
0.013   7.024  15.083 -13.118
0.011  -4.386  15.305 -24.291
0.011   2.341   4.469 -11.934
>3in1A
0.492  59.640  67.928  11.440
0.157  75.449  64.110  16.770
0.067  69.119  64.695  23.337
0.023  68.456  66.434  10.957
>3jynA
0.561  24.572  -2.531  17.026
0.096  19.075  -4.794  10.449
0.031  21.853  -6.896  -7.790
>3kakA
0.276  16.872 -14.944  42.880
0.064  24.031 -17.514  38.028
0.050   8.134 -10.022  35.615
0.035  31.900  -7.038  29.032
0.027  37.934  -1.054  32.612
0.025  18.915 -14.571  19.877
0.019  20.256   5.091  36.847
0.018  12.020  -9.325  21.759
0.015  -6.478   1.987  34.791
>3kbnA
0.960 -11.678 -17.740 -45.305
0.124 -11.864   7.882 -32.828
0.077   1.966 -17.287 -45.355
0.023 -19.324  22.567 -36.849
0.022 -27.136  29.763 -45.215
0.012 -17.426  13.981 -31.896
>3kdiA
0.482   2.801  30.357  11.415
0.011  -7.261  11.596   3.810
0.010   1.916  21.528   5.174
>3kjgA
0.553  36.175 -39.027  -1.413
0.244  32.548 -61.600  19.183
0.019  34.036 -47.016  11.876
>3kp5A
0.146 -23.263 -26.014   6.638
0.047 -29.842 -26.664   0.092
0.044 -13.560 -20.392   5.487
0.040 -13.649 -19.577  -9.285
0.039 -22.401 -18.307  -1.171
0.024 -22.166 -18.944  -9.930
0.017 -13.899 -26.296  -0.660
0.016 -29.363 -33.300   5.742
>3ku1A
0.602  39.019  37.673  -4.728
0.270  35.193  41.762   5.775
0.023  33.625  38.908  13.204
>3kv8A
0.197   9.408   8.087  14.974
0.097  17.479   0.636  17.076
0.040  17.700  -8.244  22.201
0.028   8.721 -21.062  22.382
0.012  22.821   6.583  16.477
0.011   8.505  -0.419  23.016
>3lbzA
0.085   8.765 -15.059  13.351
0.056   3.142 -12.444  21.168
0.014  10.521  -5.865  12.223
>3ldkA
0.414  85.158  13.667  59.956
0.233  73.856  25.600  53.678
0.066  72.539  -1.441  47.382
0.025  61.627  39.681  59.359
0.023  96.123  22.810  50.197
0.022  74.107 -11.165  61.325
0.016  80.530   8.964  53.602
0.010  70.660  25.772  45.604
>3ll3A
0.796  10.860  25.011  -8.872
0.541  22.691  37.029  -2.521
0.335  -7.590  32.971 -10.013
0.135   0.321  22.867  -6.361
0.036  21.528  22.000  12.077
0.020   5.528  35.223 -12.304
0.017  20.390  21.486  -3.527
>3lzzA
0.520 -28.137  -9.567   4.218
>3m4eA
0.347  47.031  13.509  12.164
0.074  63.538  11.046  53.913
0.065  59.959  -6.376  16.167
0.036  43.250   4.059  15.146
0.019  60.163  10.527  37.660
0.018  59.426  10.608  46.562
0.017  49.800   8.753   4.836
0.011  61.653   4.674  13.093
0.010  52.473  -7.280  12.966
>3manA
0.401  -2.119   7.614  35.648
0.048  -2.479  14.135  44.596
>3maqA
0.767  18.530   8.806  49.636
0.700  13.896  11.754   9.922
0.519  29.789  -5.952  27.223
0.255   7.034   6.678  38.241
0.186  -3.349   1.186  24.161
0.111  -2.580   2.538  34.443
0.069  23.916  14.766   9.995
0.058   5.648  22.906  42.971
0.052  40.366   0.607  24.132
0.047  38.493  19.946   1.163
0.029   7.682   5.864  46.833
0.017  30.192   1.739  30.349
0.016   6.735   9.555  24.055
0.013  32.381   2.023  39.048
0.012  32.327  -1.059  48.053
0.011   6.037  -2.997  46.094
>3nk7A
0.507   6.197  17.807  24.503
0.017  29.831  -7.392  -5.168
0.012  22.742  -4.869  -0.404
0.011  12.061  10.049  31.101
>3stdA
0.577  27.698  11.404  32.918
0.024  22.949  26.739  30.563
0.014  21.252  14.300  23.183
0.010  31.712  15.426  22.898
>4f10A
0.422  -4.158 -13.977  44.978
>4stdA
0.454 104.293  90.968  28.652
0.092 116.331  84.676  25.118
0.018 113.584  92.464  20.704
0.011 115.831  98.686  27.264
>5galB
0.540   6.100  41.761  38.418
0.091  11.814  46.591  35.095
0.013  21.008  48.888  56.362
>5stdA
0.522  28.498  10.777  33.109
0.077  23.877  25.747  30.047
0.022  32.476  17.877  23.285
0.021  22.072  13.996  22.957
>5tlnA
0.843  52.770  19.830  -5.678
0.041  49.849  36.972   7.560
0.037  75.330  12.797  -4.022
0.016  34.536  29.493   9.070
0.014  65.650  35.094   0.586
0.014  36.634  38.602   0.062
0.013  75.442  15.038 -14.366
>7dfrA
0.346  18.007  26.297  31.688
0.025  21.849  19.265  36.169
>7estE
0.488  10.931  52.420  -1.021
0.058  -3.867  59.331   7.562
0.026   2.306  69.392  -1.799
0.022   9.247  70.616  -7.243
0.017  -5.458  67.737  -0.444
0.014   0.097  68.924   5.991
0.013   1.935  61.274  -0.316
>830cA
0.499  -5.429  26.018  53.716
0.114   2.005  21.506  55.423
0.081   2.984  13.147  61.597
0.017  11.223  13.294  49.745
>966cA
0.649   9.451  -8.506  37.775
0.023  18.039   6.348  29.434
0.021  -3.090  -1.440  38.032
0.011   5.166 -12.332  31.689
0.011   4.666  -5.656  44.430
