# Supplementary material for: Spatiotemporal identification of druggable binding sites using deep learning
Source: Commun Biol. 2020 Oct 27;3:618. doi: 10.1038/s42003-020-01350-0 (PMC7591901; doi:10.1038/s42003-020-01350-0)
Supplement: Supplementary file 7 — Supplementary Data 1 [file 42003_2020_1350_MOESM7_ESM.tar › ./raw_data/tables/Figure_03_table.csv]

frame	bitenet_score_ortho	bitenet_score_allo	energy	energy_normed	rmsd
0	0.957	0.098	190694000.0	1878.127653108242	0.0161
1	0.957	0.097	80862200.0	801.3769693048243	0.0179
2	0.957	0.097	34734800.0	349.16085801398	0.0197
3	0.957	0.097	12507600.0	131.25354156250307	0.023
4	0.957	0.098	3549140.0	43.4280854484672	0.0294
5	0.957	0.098	590499.0	14.422654235659735	0.0366
6	0.957	0.098	-461670.0	4.107575267394096	0.0572
7	0.957	0.098	-587038.0	2.8785133770575375	0.0638
8	0.957	0.104	-668344.0	2.0814191739458643	0.0661
9	0.957	0.107	-721929.0	1.5560914875052694	0.0788
10	0.956	0.111	-741725.0	1.3620187641539954	0.0853
11	0.954	0.164	-754580.0	1.2359930590276758	0.1315
12	0.954	0.162	-759390.0	1.188837583208337	0.1285
13	0.955	0.158	-768012.0	1.1043106575296806	0.1187
14	0.955	0.16	-769578.0	1.0889581678970226	0.1259
15	0.954	0.162	-772745.0	1.0579100614687804	0.1288
16	0.953	0.17	-773009.0	1.0553219022969913	0.1374
17	0.953	0.169	-707594.0	1.6966265698067704	0.1405
18	0.953	0.182	-776969.0	1.0164995147201552	0.1487
19	0.955	0.184	-778652.0	1.0	0.152
20	0.955	0.189	-779989.0	0.9868925423762046	0.1577
21	0.955	0.19	-780180.0	0.9850200484299482	0.1603
22	0.955	0.187	-781772.0	0.969412664333402	0.1627
23	0.953	0.187	-782701.0	0.9603050890660079	0.1678
24	0.954	0.188	-782945.0	0.9579130025587482	0.1694
25	0.953	0.192	-784106.0	0.9465309843828122	0.1729
26	0.953	0.189	-784908.0	0.9386684705351803	0.1763
27	0.953	0.195	-785391.0	0.9339333156867935	0.1788
28	0.954	0.191	-786069.0	0.9272864523592443	0.1821
29	0.953	0.191	-786070.0	0.9272766487260179	0.1845
30	0.953	0.192	-787010.0	0.9180612334931325	0.1862
31	0.953	0.199	-788018.0	0.908179171200847	0.1915
32	0.952	0.196	-788077.0	0.9076007568404851	0.1927
33	0.952	0.2	-789356.0	0.8950619099438252	0.1958
34	0.952	0.198	-790176.0	0.8870229306981168	0.1985
35	0.951	0.2	-790727.0	0.8816211287903297	0.2011
36	0.95	0.201	-791083.0	0.878131035361705	0.2033
37	0.951	0.202	-791640.0	0.8726704116545592	0.2046
38	0.951	0.204	-792546.0	0.863788319951374	0.2102
39	0.951	0.208	-793461.0	0.8548179955491505	0.2122
40	0.951	0.219	-794040.0	0.8491416919110222	0.2147
41	0.95	0.22	-794230.0	0.8472790015979922	0.217
42	0.949	0.219	-794483.0	0.8447986823916943	0.2193
43	0.948	0.217	-794622.0	0.8434359773732145	0.2205
44	0.946	0.237	-796280.0	0.827181553483721	0.2279
45	0.947	0.237	-796573.0	0.8243090889483643	0.2295
46	0.945	0.235	-797656.0	0.8136917541640932	0.2309
47	0.945	0.232	-798445.0	0.8059566875484054	0.2326
48	0.945	0.248	-798859.0	0.8018979833926453	0.2349
49	0.946	0.25	-799224.0	0.7983196572649824	0.2367
50	0.943	0.252	-799613.0	0.7945060439398841	0.2387
51	0.943	0.251	-799862.0	0.7920649392664921	0.2406
52	0.943	0.261	-800153.0	0.7892120819975883	0.2425
53	0.941	0.261	-800234.0	0.7884179877062439	0.2442
54	0.942	0.261	-800330.0	0.7874768389165024	0.2451
55	0.936	0.283	-801757.0	0.7734870543023245	0.2546
56	0.935	0.284	-801813.0	0.7729380508416419	0.2554
57	0.935	0.282	-803993.0	0.7515661304079292	0.2577
58	0.935	0.285	-804134.0	0.7501838181229964	0.2589
59	0.935	0.285	-804620.0	0.7454192523749301	0.2598
60	0.935	0.286	-805132.0	0.7403997921629756	0.2628
61	0.935	0.284	-805405.0	0.7377234002921482	0.2638
62	0.934	0.287	-806016.0	0.7317333803907728	0.2649
63	0.935	0.292	-806374.0	0.7282236796956952	0.2667
64	0.936	0.293	-806646.0	0.7255570914580943	0.2678
65	0.933	0.298	-807043.0	0.7216650490671843	0.2694
66	0.932	0.312	-807124.0	0.72087095477584	0.2705
67	0.932	0.311	-807520.0	0.7169887160181563	0.2712
68	0.931	0.32	-808120.0	0.7111065360822721	0.2745
69	0.932	0.316	-808345.0	0.7089007186063155	0.2753
70	0.932	0.316	-809062.0	0.7018715135829339	0.2763
71	0.932	0.316	-809373.0	0.6988225836495005	0.2777
72	0.932	0.318	-809566.0	0.6969304824367911	0.2788
73	0.932	0.316	-809879.0	0.6938619452369048	0.2801
74	0.932	0.319	-809917.0	0.6934894071742987	0.2812
75	0.932	0.318	-810184.0	0.6908718371028303	0.2818
76	0.929	0.329	-810890.0	0.6839504720449399	0.2856
77	0.93	0.329	-811056.0	0.6823230689293452	0.2863
78	0.929	0.33	-811921.0	0.6738429261884454	0.2873
79	0.928	0.329	-812172.0	0.6713822142486006	0.2885
80	0.927	0.33	-812344.0	0.669695989333647	0.2895
81	0.928	0.326	-812555.0	0.6676274227228611	0.2907
82	0.927	0.327	-812610.0	0.667088222895405	0.2917
83	0.927	0.326	-812714.0	0.6660686450398517	0.2923
84	0.927	0.33	-813571.0	0.6576669313647637	0.2973
85	0.925	0.328	-813801.0	0.6554120957226748	0.2979
86	0.925	0.332	-814845.0	0.6451771026342362	0.299
87	0.925	0.332	-815026.0	0.6434026450202445	0.3
88	0.925	0.338	-815203.0	0.6416674019391586	0.3011
89	0.925	0.336	-815301.0	0.6407066458829642	0.3021
90	0.925	0.338	-815400.0	0.6397360861935433	0.3026
91	0.922	0.334	-816108.0	0.6327951138692	0.3077
92	0.92	0.336	-816416.0	0.629775594835446	0.3083
93	0.92	0.335	-817392.0	0.6202072488064077	0.3094
94	0.919	0.335	-817544.0	0.6187170965559836	0.3103
95	0.92	0.335	-817760.0	0.6165995117790654	0.3114
96	0.92	0.331	-817816.0	0.6160505083183828	0.3123
97	0.916	0.331	-817982.0	0.6144231052027882	0.3128
98	0.915	0.333	-818533.0	0.6090213032950011	0.3165
99	0.913	0.333	-818754.0	0.6068547003519504	0.3171
100	0.914	0.335	-819447.0	0.6000607825260041	0.318
101	0.914	0.336	-819624.0	0.5983255394449183	0.3189
102	0.913	0.341	-819784.0	0.5967569581286825	0.3198
103	0.913	0.342	-819910.0	0.5955217003421468	0.3208
104	0.913	0.343	-820011.0	0.594531533386273	0.3217
105	0.914	0.343	-820027.0	0.5943746752546494	0.3221
106	0.909	0.357	-820715.0	0.5876297755948354	0.3282
107	0.911	0.356	-821291.0	0.5819828828563866	0.3288
108	0.91	0.359	-822134.0	0.5737184200464692	0.3298
109	0.91	0.359	-822258.0	0.5725027695263865	0.3305
110	0.91	0.362	-822438.0	0.5707381155456213	0.3315
111	0.91	0.362	-822467.0	0.5704538101820534	0.3323
112	0.91	0.365	-822621.0	0.5689440506651765	0.3328
113	0.909	0.364	-823108.0	0.5641696812838838	0.3358
114	0.909	0.366	-823178.0	0.5634834269580307	0.3363
115	0.909	0.369	-823827.0	0.5571208689940492	0.3372
116	0.908	0.368	-823977.0	0.5556503240100782	0.338
117	0.91	0.37	-824107.0	0.5543758516906365	0.3388
118	0.909	0.373	-824217.0	0.5532974520357244	0.3397
119	0.909	0.372	-824278.0	0.5526994304089096	0.3405
120	0.908	0.374	-824322.0	0.5522680705469447	0.3409
121	0.91	0.377	-824920.0	0.5464054978775134	0.3452
122	0.91	0.378	-825072.0	0.5449153456270894	0.3457
123	0.909	0.378	-825900.0	0.5367979373155691	0.3466
124	0.91	0.378	-825999.0	0.5358273776261483	0.3473
125	0.909	0.377	-826157.0	0.5342784035763654	0.3482
126	0.909	0.375	-826179.0	0.534062723645383	0.3489
127	0.908	0.375	-826289.0	0.5329843239904709	0.3493
128	0.905	0.374	-826761.0	0.5283570091075752	0.3525
129	0.906	0.374	-826873.0	0.5272590021862102	0.353
130	0.903	0.375	-827485.0	0.5212591786516083	0.3538
131	0.902	0.375	-827607.0	0.5200631353979784	0.3545
132	0.903	0.376	-827732.0	0.5188376812446692	0.3553
133	0.902	0.379	-827800.0	0.5181710341852691	0.356
134	0.902	0.38	-827885.0	0.5173377253610187	0.3564
135	0.905	0.379	-828292.0	0.5133476466378439	0.3598
136	0.905	0.38	-828518.0	0.5111320255286609	0.3602
137	0.905	0.378	-829069.0	0.5057302236208739	0.361
138	0.904	0.377	-829184.0	0.5046028057998294	0.3617
139	0.906	0.379	-829314.0	0.5033283334803879	0.3625
140	0.905	0.377	-829386.0	0.5026224718880817	0.3631
141	0.905	0.375	-829474.0	0.501759752164152	0.3635
142	0.905	0.38	-829824.0	0.4983284805348862	0.3669
143	0.904	0.38	-830132.0	0.4953089615011323	0.3673
144	0.906	0.381	-830595.0	0.490769879317275	0.3681
145	0.906	0.38	-830710.0	0.48964246149623053	0.3687
146	0.906	0.379	-830838.0	0.48838759644324187	0.3694
147	0.906	0.379	-830904.0	0.4877405566502946	0.3701
148	0.905	0.38	-831014.0	0.4866621569953825	0.3704
149	0.903	0.383	-831307.0	0.4837896924600257	0.373
150	0.903	0.381	-831501.0	0.4818877876140898	0.3734
151	0.902	0.382	-831897.0	0.47800554885640617	0.3741
152	0.903	0.383	-832014.0	0.47685852376890875	0.3747
153	0.903	0.382	-832122.0	0.4757997313804496	0.3754
154	0.902	0.382	-832213.0	0.47490760075684046	0.376
155	0.902	0.384	-832277.0	0.4742801682303462	0.3767
156	0.902	0.384	-832319.0	0.4738684156348343	0.377
157	0.899	0.385	-832716.0	0.4699763732439242	0.3804
158	0.899	0.392	-832870.0	0.46846661372704723	0.3808
159	0.898	0.391	-833476.0	0.46252561199180414	0.3815
160	0.898	0.393	-833548.0	0.4618197503994981	0.3821
161	0.9	0.393	-833659.0	0.4607315471113595	0.3824
162	0.895	0.388	-833881.0	0.4585551405350823	0.3845
163	0.897	0.389	-834085.0	0.45655519935688166	0.3849
164	0.896	0.391	-834390.0	0.4535650912228072	0.3855
165	0.896	0.39	-834503.0	0.45245728066821567	0.3861
166	0.895	0.392	-834611.0	0.4513984882797565	0.3866
167	0.895	0.395	-834715.0	0.4503789104242032	0.3872
168	0.894	0.396	-834800.0	0.44954560159995294	0.3878
169	0.893	0.396	-834877.0	0.4487907218415145	0.3884
170	0.893	0.396	-834920.0	0.4483691656127761	0.3889
171	0.893	0.397	-834956.0	0.44801623481662306	0.3892
172	0.893	0.394	-835365.0	0.4440065488269953	0.3922
173	0.893	0.395	-835527.0	0.44241836024430653	0.3925
174	0.893	0.397	-836035.0	0.4374381145652579	0.3931
175	0.893	0.397	-836117.0	0.436634216640687	0.3936
176	0.892	0.4	-836227.0	0.43555581698577495	0.3942
177	0.892	0.399	-836265.0	0.43518327892316894	0.3947
178	0.893	0.398	-836353.0	0.43432055919923923	0.395
179	0.891	0.399	-836629.0	0.4316147564287325	0.3971
180	0.89	0.399	-836802.0	0.4299187278805525	0.3975
181	0.891	0.473	-837144.0	0.4265658853170985	0.398
182	0.891	0.474	-837240.0	0.42562473652735705	0.3985
183	0.889	0.475	-837338.0	0.4246639804711626	0.3991
184	0.889	0.476	-837410.0	0.4239581188788565	0.3996
185	0.889	0.473	-837485.0	0.42322284638687097	0.4001
186	0.89	0.401	-837509.0	0.4229875591894356	0.4006
187	0.89	0.472	-837543.0	0.4226542356597355	0.4009
188	0.89	0.473	-837933.0	0.41883081870141076	0.4033
189	0.89	0.4	-837991.0	0.41826220797427527	0.4036
190	0.895	0.401	-838505.0	0.4132231404958678	0.4042
191	0.893	0.478	-838572.0	0.41256629706969405	0.4046
192	0.893	0.479	-838670.0	0.4116055410134996	0.4052
193	0.892	0.405	-838693.0	0.4113800574492907	0.4056
194	0.894	0.478	-838762.0	0.410703606756664	0.4059
195	0.886	0.475	-839062.0	0.4077625167887219	0.4079
196	0.89	0.475	-839154.0	0.40686058253188634	0.4081
197	0.886	0.477	-839540.0	0.40307638010646746	0.4086
198	0.888	0.478	-839621.0	0.4022822858151231	0.4091
199	0.885	0.478	-839704.0	0.4014685842573258	0.4096
200	0.888	0.48	-839758.0	0.4009391880630962	0.41
201	0.888	0.481	-839815.0	0.40038038096918716	0.4103
202	0.882	0.431	-840068.0	0.39790006176288933	0.4125
203	0.882	0.429	-840276.0	0.3958609060517828	0.4128
204	0.883	0.429	-840615.0	0.3925374743880082	0.4133
205	0.884	0.433	-840695.0	0.3917531837298903	0.4137
206	0.88	0.485	-840786.0	0.39086105310628116	0.4142
207	0.88	0.489	-840837.0	0.390361067811731	0.4146
208	0.879	0.488	-840916.0	0.3895865807868396	0.4148
209	0.879	0.501	-841118.0	0.38760624687509193	0.4166
210	0.88	0.507	-841310.0	0.38572394929560894	0.4169
211	0.88	0.507	-841573.0	0.3831455937570464	0.4174
212	0.88	0.505	-841660.0	0.3822926776663432	0.4178
213	0.879	0.504	-841743.0	0.3814789761085458	0.4182
214	0.879	0.505	-841812.0	0.38080252541591914	0.4186
215	0.879	0.502	-841879.0	0.3801456819897454	0.4191
216	0.88	0.504	-841907.0	0.37987118025940414	0.4195
217	0.879	0.504	-841939.0	0.379557463996157	0.4197
218	0.878	0.504	-842255.0	0.37645951589659127	0.4218
219	0.879	0.504	-842344.0	0.3755869925394351	0.4221
220	0.879	0.506	-842770.0	0.3714106447849573	0.4225
221	0.878	0.504	-842830.0	0.3708224267913689	0.4229
222	0.878	0.5	-842919.0	0.36994990343421275	0.4234
223	0.877	0.503	-842938.0	0.3697636344029097	0.4238
224	0.879	0.501	-843005.0	0.369106790976736	0.424
225	0.879	0.504	-843252.0	0.36668529356979696	0.4256
226	0.878	0.502	-843331.0	0.36591080654490554	0.4258
227	0.879	0.503	-843655.0	0.36273442937952804	0.4262
228	0.878	0.504	-843728.0	0.3620187641539955	0.4266
229	0.875	0.502	-843799.0	0.36132270619491585	0.427
230	0.875	0.506	-843850.0	0.36082272090036566	0.4274
231	0.874	0.505	-843896.0	0.3603717537719479	0.4278
232	0.876	0.504	-843899.0	0.36034234287226846	0.428
233	0.875	0.508	-844212.0	0.3572738056723822	0.4308
234	0.874	0.509	-844475.0	0.3546954501338196	0.431
235	0.874	0.503	-844876.0	0.3507641932100036	0.4314
236	0.874	0.509	-844930.0	0.35023479701577404	0.4318
237	0.872	0.51	-845019.0	0.3493622736586179	0.4322
238	0.872	0.512	-845028.0	0.34927404095957965	0.4326
239	0.873	0.512	-845108.0	0.34848975030146173	0.4328
240	0.87	0.513	-845327.0	0.34634275462486397	0.434
241	0.87	0.514	-845358.0	0.3460388419948433	0.4343
242	0.869	0.513	-845646.0	0.34321539562561887	0.4346
243	0.87	0.522	-845720.0	0.3424899267668598	0.435
244	0.87	0.523	-845779.0	0.34191151240649786	0.4354
245	0.87	0.527	-845836.0	0.3413527053125888	0.4357
246	0.87	0.526	-845867.0	0.34104879268256816	0.4361
247	0.871	0.527	-845889.0	0.34083311275158573	0.4363
248	0.866	0.534	-846165.0	0.338127309981079	0.4382
249	0.866	0.532	-846272.0	0.3370783212258463	0.4385
250	0.868	0.536	-846645.0	0.3334215660323716	0.4389
251	0.868	0.534	-846696.0	0.3329215807378214	0.4392
252	0.868	0.533	-846775.0	0.33214709371293	0.4396
253	0.869	0.535	-846791.0	0.3319902355813064	0.4399
254	0.869	0.531	-846855.0	0.33136280305481214	0.4401
255	0.864	0.531	-847066.0	0.32929423644402617	0.4414
256	0.869	0.532	-847124.0	0.3287256257168907	0.4416
257	0.868	0.53	-847396.0	0.3260590374792898	0.442
258	0.868	0.529	-847464.0	0.3253923904198896	0.4423
259	0.869	0.528	-847525.0	0.3247943687930747	0.4427
260	0.869	0.532	-847576.0	0.3242943834985246	0.443
261	0.87	0.528	-847612.0	0.3239414527023715	0.4434
262	0.87	0.529	-847623.0	0.32383361273688027	0.4436
263	0.87	0.531	-847887.0	0.3212454535650912	0.4457
264	0.87	0.533	-848068.0	0.31947099595109946	0.4459
265	0.87	0.531	-848409.0	0.31612795702087193	0.4463
266	0.87	0.534	-848459.0	0.31563777535954823	0.4466
267	0.869	0.535	-848535.0	0.31489269923433627	0.447
268	0.87	0.535	-848548.0	0.3147652520023921	0.4473
269	0.869	0.534	-848613.0	0.3141280158426713	0.4475
270	0.871	0.524	-848804.0	0.3122555218964148	0.4487
271	0.871	0.523	-848854.0	0.3117653402350911	0.4489
272	0.875	0.529	-849108.0	0.3092752173955668	0.4492
273	0.875	0.524	-849173.0	0.308637981235846	0.4496
274	0.871	0.531	-849231.0	0.3080693705087105	0.4499
275	0.872	0.525	-849278.0	0.3076085997470663	0.4502
276	0.876	0.526	-849314.0	0.3072556689509132	0.4506
277	0.875	0.525	-849327.0	0.30712822171896903	0.4507
278	0.877	0.517	-849571.0	0.30473613521170945	0.4527
279	0.877	0.512	-849730.0	0.3031773575287001	0.4529
280	0.878	0.513	-850061.0	0.29993235493073733	0.4533
281	0.878	0.512	-850107.0	0.29948138780231953	0.4536
282	0.877	0.511	-850183.0	0.2987363116771075	0.454
283	0.877	0.512	-850192.0	0.2986480789780693	0.4543
284	0.877	0.516	-850262.0	0.2979618246522161	0.4544
285	0.878	0.514	-850435.0	0.29626579610403614	0.4555
286	0.879	0.515	-850475.0	0.2958736507749772	0.4557
287	0.878	0.515	-850702.0	0.2936482260325677	0.456
288	0.878	0.514	-850768.0	0.2930011862396204	0.4563
289	0.879	0.515	-850818.0	0.2925110045782967	0.4566
290	0.877	0.514	-850871.0	0.2919914120172936	0.457
291	0.879	0.514	-850896.0	0.29174632118663174	0.4573
292	0.877	0.513	-850920.0	0.2915110339891964	0.4574
293	0.876	0.523	-851142.0	0.2893346274129192	0.4591
294	0.876	0.522	-851253.0	0.28824642412478063	0.4592
295	0.874	0.522	-851540.0	0.2854327813887827	0.4596
296	0.873	0.519	-851588.0	0.28496220699391195	0.4599
297	0.873	0.52	-851651.0	0.2843445781006441	0.4602
298	0.873	0.52	-851675.0	0.28410929090320874	0.4605
299	0.873	0.523	-851724.0	0.2836289128751115	0.4607
300	0.87	0.521	-851897.0	0.2819328843269316	0.4619
301	0.87	0.521	-851976.0	0.2811583973020401	0.4621
302	0.87	0.523	-852209.0	0.2788741507602718	0.4624
303	0.87	0.525	-852264.0	0.2783349509328157	0.4627
304	0.87	0.525	-852323.0	0.27775653657245375	0.4631
305	0.868	0.526	-852361.0	0.27738399850984774	0.4634
306	0.867	0.528	-852402.0	0.27698204954756234	0.4637
307	0.867	0.527	-852405.0	0.2769526386478829	0.464
308	0.866	0.527	-852413.0	0.2768742095820711	0.4641
309	0.868	0.544	-852692.0	0.27413899591188495	0.4649
310	0.867	0.547	-852800.0	0.27308020352342577	0.4651
311	0.867	0.549	-852903.0	0.272070429301099	0.4656
312	0.868	0.55	-852917.0	0.27193317843592835	0.4658
313	0.865	0.551	-853039.0	0.2707371351822986	0.466
314	0.864	0.55	-853124.0	0.26990382635804827	0.4665
315	0.865	0.549	-853160.0	0.26955089556189527	0.4667
316	0.864	0.55	-853258.0	0.2685901395057008	0.4669
317	0.864	0.548	-853336.0	0.26782545611403585	0.4674
318	0.863	0.471	-853393.0	0.26726664902012687	0.4677
319	0.862	0.476	-853482.0	0.2663941256629707	0.4681
320	0.862	0.475	-853485.0	0.26636471476329127	0.4683
321	0.863	0.475	-853586.0	0.2653745478074174	0.4685
322	0.863	0.478	-853694.0	0.26431575541895824	0.4691
323	0.862	0.477	-853721.0	0.2640510573218435	0.4693
324	0.861	0.482	-853856.0	0.2627275668362695	0.4696
325	0.862	0.482	-853924.0	0.2620609197768693	0.4699
326	0.862	0.485	-853968.0	0.26162955991490444	0.4702
327	0.862	0.484	-854040.0	0.2609236983225984	0.4705
328	0.861	0.484	-854048.0	0.2608452692567866	0.4708
329	0.861	0.484	-854119.0	0.2601492112977069	0.471
330	0.863	0.484	-854257.0	0.25879630991245356	0.4718
331	0.864	0.485	-854288.0	0.2584923972824329	0.472
332	0.863	0.486	-854467.0	0.2567375469348941	0.4723
333	0.861	0.486	-854526.0	0.2561591325745321	0.4726
334	0.862	0.486	-854570.0	0.2557277727125673	0.4728
335	0.861	0.486	-854622.0	0.25521798378479066	0.4731
336	0.861	0.486	-854644.0	0.25500230385380823	0.4734
337	0.862	0.486	-854679.0	0.2546591766908816	0.4736
338	0.86	0.488	-854852.0	0.2529631481427017	0.4749
339	0.86	0.489	-854932.0	0.2521788574845838	0.4751
340	0.861	0.487	-855166.0	0.24988480730958892	0.4754
341	0.86	0.486	-855211.0	0.24944364381439763	0.4756
342	0.859	0.487	-855267.0	0.24889464035371509	0.4759
343	0.859	0.486	-855291.0	0.2486593531562797	0.4762
344	0.86	0.488	-855338.0	0.24819858239463546	0.4764
345	0.862	0.489	-855479.0	0.24681627010970267	0.4775
346	0.862	0.489	-855573.0	0.24589472858641412	0.4777
347	0.862	0.489	-855755.0	0.24411046733919592	0.478
348	0.863	0.488	-855808.0	0.2435908747781928	0.4783
349	0.862	0.491	-855858.0	0.2431006931168691	0.4785
350	0.862	0.491	-855896.0	0.24272815505426312	0.4788
351	0.862	0.488	-855931.0	0.24238502789133654	0.4791
352	0.863	0.491	-855948.0	0.24221836612648648	0.4794
353	0.864	0.493	-855954.0	0.24215954432712763	0.4795
354	0.863	0.491	-856184.0	0.2399047086850387	0.481
355	0.862	0.491	-856218.0	0.23957138515533857	0.4812
356	0.863	0.49	-856532.0	0.23649304432222581	0.4815
357	0.866	0.491	-856561.0	0.23620873895865807	0.4818
358	0.866	0.492	-856624.0	0.23559111006539024	0.4819
359	0.868	0.493	-856717.0	0.23467937217532817	0.4827
360	0.867	0.494	-856801.0	0.23385586698430438	0.4829
361	0.867	0.493	-856920.0	0.232689234630354	0.4832
362	0.865	0.495	-856975.0	0.23215003480289795	0.4835
363	0.866	0.495	-857022.0	0.2316892640412537	0.4837
364	0.866	0.495	-857076.0	0.2311598678470241	0.484
365	0.866	0.496	-857108.0	0.23084615158377694	0.4843
366	0.867	0.492	-857152.0	0.2304147917218121	0.4846
367	0.866	0.495	-857157.0	0.23036577355567975	0.4848
368	0.866	0.495	-857178.0	0.2301598972579238	0.485
369	0.865	0.494	-857384.0	0.2281403488132702	0.4862
370	0.864	0.495	-857396.0	0.2280227052145525	0.4864
371	0.863	0.494	-857665.0	0.22538552787663108	0.4867
372	0.863	0.494	-857701.0	0.22503259708047801	0.4869
373	0.864	0.494	-857748.0	0.22457182631883377	0.4872
374	0.863	0.494	-857763.0	0.22442477182043666	0.4875
375	0.863	0.493	-857790.0	0.22416007372332186	0.4876
376	0.862	0.494	-857958.0	0.22251306334127427	0.4889
377	0.86	0.494	-858009.0	0.22201307804672413	0.489
378	0.86	0.493	-858238.0	0.21976804603786163	0.4893
379	0.86	0.494	-858276.0	0.21939550797525562	0.4896
380	0.861	0.489	-858328.0	0.218885719047479	0.4898
381	0.861	0.489	-858346.0	0.21870925364940247	0.4901
382	0.858	0.487	-858384.0	0.21833671558679646	0.4902
383	0.857	0.493	-858522.0	0.21698381420154308	0.4913
384	0.858	0.494	-858586.0	0.21635638167504878	0.4915
385	0.858	0.494	-858764.0	0.21461133496073645	0.4917
386	0.858	0.494	-858808.0	0.2141799750987716	0.492
387	0.858	0.495	-858853.0	0.2137388116035803	0.4923
388	0.859	0.494	-858887.0	0.21340548807388018	0.4925
389	0.858	0.496	-858916.0	0.21312118271031244	0.4928
390	0.859	0.495	-858926.0	0.2130231463780477	0.4929
391	0.86	0.494	-859094.0	0.2113761359960001	0.4946
392	0.859	0.494	-859245.0	0.20989578737880257	0.4947
393	0.859	0.495	-859465.0	0.20773898806897836	0.495
394	0.857	0.495	-859500.0	0.20739586090605178	0.4953
395	0.857	0.495	-859552.0	0.20688607197827516	0.4956
396	0.857	0.496	-859567.0	0.20673901747987805	0.4958
397	0.86	0.498	-859609.0	0.20632726488436615	0.4959
398	0.862	0.495	-859734.0	0.20510181073105693	0.4969
399	0.861	0.498	-859781.0	0.20464103996941266	0.497
400	0.862	0.497	-859948.0	0.20300383322059154	0.4973
401	0.861	0.496	-859991.0	0.2025822769918532	0.4976
402	0.863	0.496	-860032.0	0.20218032802956776	0.4978
403	0.86	0.496	-860066.0	0.20184700449986764	0.4981
404	0.861	0.497	-860094.0	0.20157250276952637	0.4983
405	0.859	0.497	-860104.0	0.20147446643726166	0.4986
406	0.859	0.497	-860105.0	0.2014646628040352	0.4987
407	0.857	0.501	-860314.0	0.19941570345970216	0.5001
408	0.857	0.501	-860340.0	0.19916080899581384	0.5003
409	0.857	0.5	-860615.0	0.19646480985853357	0.5005
410	0.856	0.501	-860641.0	0.19620991539464525	0.5008
411	0.856	0.503	-860689.0	0.19573934099977452	0.5009
412	0.854	0.496	-860776.0	0.1948864249090713	0.5018
413	0.855	0.495	-860860.0	0.1940629197180475	0.5019
414	0.854	0.495	-860976.0	0.19292569826377656	0.5022
415	0.855	0.494	-861021.0	0.19248453476858524	0.5024
416	0.855	0.493	-861063.0	0.19207278217307333	0.5027
417	0.855	0.493	-861104.0	0.19167083321078793	0.5029
418	0.854	0.493	-861140.0	0.19131790241463487	0.5032
419	0.854	0.492	-861164.0	0.1910826152171995	0.5034
420	0.854	0.494	-861178.0	0.19094536435202886	0.5035
421	0.854	0.497	-861323.0	0.18952383753419016	0.5049
422	0.854	0.496	-861438.0	0.1883964197131457	0.5051
423	0.856	0.495	-861625.0	0.1865631402997951	0.5053
424	0.854	0.491	-861662.0	0.1862004058704156	0.5056
425	0.854	0.492	-861707.0	0.18575924237522426	0.5058
426	0.855	0.493	-861725.0	0.18558277697714773	0.506
427	0.856	0.492	-861763.0	0.18521023891454172	0.5062
428	0.856	0.496	-861872.0	0.1841416428928561	0.5071
429	0.856	0.495	-861937.0	0.1835044067331353	0.5073
430	0.856	0.493	-862084.0	0.18206327264884367	0.5075
431	0.856	0.495	-862124.0	0.18167112731978471	0.5077
432	0.856	0.497	-862165.0	0.18126917835749928	0.508
433	0.856	0.491	-862193.0	0.180994676627158	0.5082
434	0.856	0.492	-862225.0	0.18068096036391088	0.5085
435	0.855	0.492	-862232.0	0.18061233493132556	0.5087
436	0.855	0.496	-862242.0	0.18051429859906082	0.5088
437	0.854	0.493	-862421.0	0.178759448251522	0.51
438	0.854	0.496	-862441.0	0.17856337558699253	0.5101
439	0.854	0.497	-862673.0	0.17628893267845064	0.5104
440	0.854	0.497	-862698.0	0.1760438418477888	0.5106
441	0.853	0.497	-862738.0	0.17565169651872983	0.5108
442	0.854	0.497	-862746.0	0.17557326745291804	0.511
443	0.854	0.497	-862771.0	0.17532817662225622	0.5112
444	0.852	0.501	-862913.0	0.17393606070409695	0.5121
445	0.854	0.492	-862937.0	0.17370077350666158	0.5123
446	0.851	0.495	-863127.0	0.17183808319363156	0.5125
447	0.853	0.494	-863159.0	0.1715243669303844	0.5127
448	0.852	0.496	-863198.0	0.17114202523455194	0.513
449	0.853	0.496	-863215.0	0.17097536346970188	0.5132
450	0.853	0.495	-863244.0	0.17069105810613414	0.5133
451	0.852	0.5	-863362.0	0.16953422938541024	0.5142
452	0.852	0.501	-863418.0	0.1689852259247277	0.5144
453	0.852	0.494	-863571.0	0.16748527004107722	0.5146
454	0.852	0.5	-863607.0	0.16713233924492416	0.5148
455	0.851	0.5	-863645.0	0.16675980118231817	0.515
456	0.851	0.5	-863670.0	0.16651471035165633	0.5152
457	0.852	0.5	-863695.0	0.16626961952099448	0.5155
458	0.852	0.501	-863700.0	0.1662206013548621	0.5157
459	0.851	0.501	-863700.0	0.1662206013548621	0.5158
460	0.853	0.502	-863890.0	0.16435791104183212	0.5164
461	0.852	0.503	-863963.0	0.16364224581629952	0.5165
462	0.852	0.504	-864036.0	0.16292658059076695	0.5169
463	0.852	0.504	-864040.0	0.16288736605786105	0.517
464	0.852	0.504	-864130.0	0.1620050390674784	0.5172
465	0.852	0.503	-864183.0	0.1614854465064753	0.5175
466	0.853	0.503	-864206.0	0.1612599629422664	0.5177
467	0.855	0.504	-864265.0	0.16068154858190445	0.5178
468	0.856	0.504	-864321.0	0.16013254512122194	0.5182
469	0.856	0.505	-864361.0	0.15974039979216298	0.5183
470	0.851	0.504	-864431.0	0.1590541454663098	0.5185
471	0.851	0.504	-864471.0	0.15866200013725087	0.5188
472	0.851	0.506	-864510.0	0.1582796584414184	0.5189
473	0.852	0.504	-864556.0	0.1578286913130006	0.5192
474	0.851	0.503	-864577.0	0.15762281501524464	0.5194
475	0.85	0.502	-864624.0	0.1571620442536004	0.5195
476	0.85	0.507	-864691.0	0.15650520082742664	0.52
477	0.849	0.506	-864747.0	0.15595619736674413	0.5202
478	0.849	0.507	-864834.0	0.1551032812760409	0.5203
479	0.849	0.508	-864874.0	0.15471113594698196	0.5206
480	0.849	0.507	-864910.0	0.1543582051508289	0.5207
481	0.849	0.504	-864946.0	0.15400527435467584	0.521
482	0.848	0.505	-864972.0	0.15375037989078752	0.5211
483	0.848	0.505	-865003.0	0.15344646726076683	0.5213
484	0.848	0.506	-865010.0	0.1533778418281815	0.5215
485	0.848	0.506	-865020.0	0.1532798054959168	0.5216
486	0.848	0.507	-865173.0	0.15177984961226632	0.5226
487	0.848	0.508	-865189.0	0.15162299148064273	0.5227
488	0.848	0.507	-865397.0	0.14958383576953618	0.5229
489	0.848	0.507	-865418.0	0.14937795947178023	0.5231
490	0.848	0.507	-865458.0	0.1489858141427213	0.5233
491	0.848	0.509	-865462.0	0.1489465996098154	0.5235
492	0.848	0.508	-865492.0	0.1486524906130212	0.5236
493	0.848	0.51	-865610.0	0.1474956618922973	0.5242
494	0.848	0.512	-865621.0	0.14738782192680608	0.5244
495	0.847	0.51	-865774.0	0.1458878660431556	0.5245
496	0.847	0.512	-865808.0	0.14555454251345548	0.5247
497	0.846	0.511	-865834.0	0.14529964804956716	0.5249
498	0.846	0.512	-865861.0	0.1450349499524524	0.5251
499	0.846	0.511	-865874.0	0.14490750272050823	0.5253
500	0.846	0.512	-865878.0	0.14486828818760233	0.5253
501	0.845	0.512	-866026.0	0.14341735047008422	0.5263
502	0.846	0.512	-866076.0	0.14292716880876052	0.5264
503	0.846	0.512	-866268.0	0.14104487122927756	0.5266
504	0.845	0.512	-866292.0	0.1408095840318422	0.5268
505	0.845	0.512	-866329.0	0.14044684960246268	0.527
506	0.845	0.514	-866336.0	0.14037822416987736	0.5271
507	0.845	0.513	-866361.0	0.1401331333392155	0.5272
508	0.843	0.457	-866474.0	0.13902532278462398	0.5279
509	0.843	0.459	-866495.0	0.13881944648686803	0.528
510	0.845	0.514	-866645.0	0.13734890150289697	0.5282
511	0.843	0.514	-866676.0	0.13704498887287628	0.5283
512	0.843	0.513	-866707.0	0.1367410762428556	0.5285
513	0.844	0.513	-866723.0	0.13658421811123203	0.5287
514	0.844	0.513	-866748.0	0.13633912728057018	0.5287
515	0.843	0.515	-866846.0	0.13537837122437577	0.5295
516	0.843	0.517	-866917.0	0.13468231326529612	0.5296
517	0.844	0.517	-867045.0	0.13342744821230748	0.5298
518	0.843	0.516	-867075.0	0.13313333921551326	0.5299
519	0.843	0.515	-867108.0	0.13280981931903962	0.5301
520	0.843	0.516	-867130.0	0.13259413938805722	0.5302
521	0.843	0.516	-867154.0	0.13235885219062185	0.5304
522	0.843	0.515	-867158.0	0.13231963765771595	0.5305
523	0.843	0.515	-867164.0	0.1322608158583571	0.5306
524	0.844	0.514	-867315.0	0.13078046724115958	0.5314
525	0.845	0.514	-867316.0	0.1307706636079331	0.5315
526	0.845	0.514	-867524.0	0.12873150789682655	0.5317
527	0.845	0.513	-867542.0	0.12855504249875005	0.5318
528	0.845	0.514	-867580.0	0.12818250443614404	0.5319
529	0.845	0.513	-867642.0	0.12757467917610266	0.5323
530	0.845	0.512	-867695.0	0.12705508661509957	0.5324
531	0.845	0.512	-867776.0	0.12626099232375518	0.5326
532	0.846	0.513	-867809.0	0.12593747242728154	0.5327
533	0.845	0.514	-867840.0	0.12563355979726087	0.5329
534	0.845	0.512	-867873.0	0.12531003990078723	0.533
535	0.845	0.513	-867893.0	0.12511396723625776	0.5332
536	0.845	0.512	-867920.0	0.12484926913914296	0.5333
537	0.846	0.513	-867923.0	0.12481985823946355	0.5335
538	0.847	0.514	-867934.0	0.12471201827397234	0.5335
539	0.847	0.447	-868071.0	0.12336892052194544	0.5342
540	0.846	0.448	-868073.0	0.12334931325549249	0.5343
541	0.845	0.513	-868253.0	0.12158465927472721	0.5344
542	0.845	0.513	-868277.0	0.12134937207729185	0.5346
543	0.845	0.512	-868306.0	0.1210650667137241	0.5347
544	0.845	0.512	-868314.0	0.12098663764791232	0.5349
545	0.845	0.51	-868330.0	0.12082977951628873	0.5349
546	0.845	0.507	-868444.0	0.11971216532847073	0.5356
547	0.846	0.507	-868472.0	0.11943766359812946	0.5357
548	0.846	0.506	-868627.0	0.11791810044802604	0.5358
549	0.845	0.503	-868651.0	0.11768281325059067	0.5359
550	0.845	0.508	-868683.0	0.1173690969873435	0.5361
551	0.845	0.502	-868692.0	0.11728086428830524	0.5362
552	0.845	0.503	-868720.0	0.11700636255796398	0.5363
553	0.845	0.503	-868813.0	0.11609462466790192	0.5368
554	0.846	0.504	-868843.0	0.11580051567110772	0.5369
555	0.845	0.5	-868960.0	0.11465349058361028	0.537
556	0.845	0.502	-868991.0	0.1143495779535896	0.5371
557	0.845	0.497	-869018.0	0.11408487985647481	0.5373
558	0.846	0.5	-869040.0	0.11386919992549238	0.5374
559	0.845	0.498	-869056.0	0.11371234179386881	0.5375
560	0.846	0.499	-869066.0	0.11361430546160407	0.5376
561	0.841	0.502	-869176.0	0.11253590580669195	0.5384
562	0.843	0.498	-869252.0	0.11179082968147995	0.5385
563	0.843	0.504	-869397.0	0.11036930286364127	0.5386
564	0.841	0.504	-869422.0	0.11012421203297942	0.5387
565	0.841	0.501	-869454.0	0.10981049576973226	0.5389
566	0.838	0.503	-869463.0	0.10972226307069399	0.539
567	0.841	0.5	-869491.0	0.10944776134035274	0.5391
568	0.841	0.502	-869574.0	0.10863405978255541	0.5395
569	0.841	0.502	-869609.0	0.10829093261962884	0.5396
570	0.841	0.5	-869723.0	0.10717331843181083	0.5398
571	0.842	0.501	-869750.0	0.10690862033469604	0.5399
572	0.841	0.5	-869778.0	0.10663411860435477	0.54
573	0.84	0.498	-869799.0	0.10642824230659882	0.5401
574	0.84	0.5	-869820.0	0.10622236600884288	0.5403
575	0.84	0.501	-869821.0	0.10621256237561641	0.5404
576	0.839	0.502	-869827.0	0.10615374057625757	0.5404
577	0.841	0.501	-869965.0	0.10480083919100419	0.5408
578	0.841	0.502	-870017.0	0.10429105026322755	0.5408
579	0.841	0.5	-870069.0	0.10378126133545092	0.541
580	0.841	0.5	-870075.0	0.10372243953609207	0.5411
581	0.841	0.5	-870136.0	0.10312441790927718	0.5412
582	0.841	0.5	-870177.0	0.10272246894699176	0.5414
583	0.841	0.5	-870197.0	0.10252639628246228	0.5415
584	0.841	0.5	-870247.0	0.1020362146211386	0.5416
585	0.841	0.476	-870286.0	0.10165387292530612	0.5418
586	0.841	0.476	-870314.0	0.10137937119496486	0.5419
587	0.841	0.5	-870357.0	0.10095781496622648	0.5421
588	0.84	0.5	-870360.0	0.10092840406654706	0.5422
589	0.841	0.498	-870408.0	0.10045782967167632	0.5422
590	0.839	0.475	-870463.0	0.09991862984422027	0.5425
591	0.838	0.475	-870478.0	0.09977157534582316	0.5426
592	0.838	0.499	-870549.0	0.09907551738674353	0.5427
593	0.838	0.475	-870582.0	0.09875199749026989	0.5428
594	0.838	0.499	-870604.0	0.09853631755928748	0.5429
595	0.837	0.475	-870639.0	0.09819319039636089	0.5431
596	0.837	0.475	-870646.0	0.09812456496377557	0.5432
597	0.837	0.475	-870679.0	0.09780104506730194	0.5432
598	0.838	0.472	-870748.0	0.09712459437467526	0.5436
599	0.838	0.472	-870773.0	0.09687950354401341	0.5437
600	0.838	0.474	-870865.0	0.09597756928717782	0.5438
601	0.837	0.475	-870892.0	0.09571287119006304	0.5439
602	0.837	0.475	-870919.0	0.09544817309294824	0.544
603	0.836	0.475	-870941.0	0.09523249316196583	0.5442
604	0.837	0.475	-870957.0	0.09507563503034225	0.5443
605	0.838	0.475	-870970.0	0.09494818779839809	0.5443
606	0.835	0.477	-871061.0	0.09405605717478897	0.545
607	0.836	0.476	-871130.0	0.09337960648216229	0.545
608	0.837	0.473	-871251.0	0.09219336686175897	0.5452
609	0.837	0.477	-871275.0	0.0919580796643236	0.5453
610	0.838	0.472	-871307.0	0.09164436340107644	0.5454
611	0.838	0.473	-871316.0	0.09155613070203818	0.5455
612	0.838	0.474	-871345.0	0.09127182533847043	0.5456
613	0.838	0.473	-871413.0	0.09060517827907022	0.546
614	0.838	0.474	-871444.0	0.09030126564904954	0.546
615	0.838	0.474	-871530.0	0.0894581531915728	0.5461
616	0.838	0.474	-871556.0	0.08920325872768448	0.5463
617	0.839	0.473	-871580.0	0.08896797153024912	0.5464
618	0.839	0.473	-871604.0	0.08873268433281374	0.5465
619	0.839	0.473	-871618.0	0.0885954334676431	0.5466
620	0.839	0.473	-871634.0	0.08843857533601952	0.5467
621	0.837	0.472	-871715.0	0.08764448104467516	0.5472
622	0.838	0.471	-871771.0	0.08709547758399262	0.5473
623	0.838	0.471	-871878.0	0.08604648882875994	0.5474
624	0.837	0.471	-871902.0	0.08581120163132457	0.5475
625	0.837	0.472	-871928.0	0.08555630716743626	0.5476
626	0.837	0.472	-871947.0	0.08537003813613325	0.5477
627	0.837	0.472	-871965.0	0.08519357273805672	0.5478
628	0.837	0.471	-872032.0	0.08453672931188298	0.5483
629	0.837	0.47	-872096.0	0.08390929678538867	0.5484
630	0.837	0.47	-872186.0	0.08302696979500603	0.5485
631	0.836	0.47	-872214.0	0.08275246806466477	0.5486
632	0.837	0.472	-872242.0	0.0824779663343235	0.5487
633	0.837	0.472	-872257.0	0.08233091183592639	0.5488
634	0.837	0.471	-872282.0	0.08208582100526456	0.5489
635	0.837	0.472	-872285.0	0.08205641010558513	0.549
636	0.837	0.472	-872298.0	0.08192896287364097	0.5491
637	0.835	0.472	-872400.0	0.08092899228454065	0.5496
638	0.835	0.472	-872406.0	0.0808701704851818	0.5496
639	0.835	0.474	-872536.0	0.07959569816574022	0.5498
640	0.835	0.475	-872557.0	0.07938982186798428	0.5499
641	0.835	0.474	-872578.0	0.07918394557022833	0.55
642	0.835	0.475	-872589.0	0.07907610560473712	0.5501
643	0.836	0.474	-872601.0	0.07895846200601943	0.5501
644	0.835	0.478	-872688.0	0.07810554591531621	0.5507
645	0.835	0.478	-872736.0	0.07763497152044548	0.5508
646	0.834	0.48	-872855.0	0.0764683391664951	0.5509
647	0.834	0.48	-872875.0	0.07627226650196563	0.551
648	0.835	0.48	-872904.0	0.0759879611383979	0.5511
649	0.835	0.48	-872908.0	0.075948746605492	0.5512
650	0.835	0.481	-872934.0	0.07569385214160368	0.5513
651	0.836	0.48	-873002.0	0.07502720508220347	0.5516
652	0.836	0.48	-873029.0	0.07476250698508867	0.5517
653	0.837	0.481	-873115.0	0.07391939452761194	0.5518
654	0.837	0.481	-873139.0	0.07368410733017657	0.5519
655	0.838	0.478	-873161.0	0.07346842739919414	0.552
656	0.838	0.478	-873183.0	0.07325274746821171	0.5521
657	0.838	0.477	-873197.0	0.07311549660304109	0.5522
658	0.837	0.479	-873206.0	0.07302726390400283	0.5523
659	0.839	0.48	-873288.0	0.07222336597943198	0.5529
660	0.839	0.48	-873341.0	0.07170377341842887	0.5529
661	0.839	0.479	-873449.0	0.0706449810299697	0.553
662	0.839	0.48	-873470.0	0.07043910473221376	0.5531
663	0.84	0.48	-873495.0	0.07019401390155192	0.5533
664	0.84	0.48	-873506.0	0.0700861739360607	0.5533
665	0.84	0.48	-873528.0	0.06987049400507828	0.5534
666	0.84	0.481	-873591.0	0.06925286511181043	0.5539
667	0.84	0.482	-873638.0	0.06879209435016617	0.5539
668	0.84	0.478	-873725.0	0.06793917825946295	0.554
669	0.839	0.479	-873750.0	0.06769408742880112	0.5541
670	0.839	0.481	-873774.0	0.06745880023136575	0.5542
671	0.839	0.482	-873789.0	0.06731174573296864	0.5543
672	0.838	0.481	-873809.0	0.06711567306843916	0.5545
673	0.839	0.48	-873812.0	0.06708626216875974	0.5546
674	0.839	0.48	-873821.0	0.06699802946972148	0.5546
675	0.839	0.48	-873922.0	0.06600786251384763	0.5551
676	0.84	0.479	-873924.0	0.06598825524739468	0.5552
677	0.84	0.479	-874056.0	0.06469417566150015	0.5553
678	0.84	0.48	-874073.0	0.0645275138966501	0.5554
679	0.84	0.48	-874097.0	0.06429222669921474	0.5555
680	0.84	0.48	-874102.0	0.06424320853308237	0.5556
681	0.841	0.48	-874114.0	0.06412556493436468	0.5556
682	0.839	0.479	-874198.0	0.06330205974334088	0.5561
683	0.839	0.478	-874224.0	0.06304716527945256	0.5562
684	0.841	0.48	-874337.0	0.061939354724861034	0.5563
685	0.839	0.477	-874356.0	0.06175308569355803	0.5564
686	0.838	0.478	-874381.0	0.06150799486289619	0.5565
687	0.84	0.482	-874387.0	0.061449173063537345	0.5566
688	0.84	0.482	-874408.0	0.0612432967657814	0.5567
689	0.84	0.481	-874477.0	0.06056684607315471	0.557
690	0.841	0.482	-874502.0	0.06032175524249287	0.5571
691	0.84	0.482	-874588.0	0.05947864278501613	0.5572
692	0.84	0.48	-874609.0	0.05927276648726018	0.5573
693	0.84	0.481	-874630.0	0.05906689018950423	0.5574
694	0.839	0.48	-874648.0	0.058890424791427705	0.5575
695	0.84	0.481	-874660.0	0.05877278119271002	0.5576
696	0.84	0.481	-874664.0	0.05873356665980412	0.5577
697	0.841	0.48	-874748.0	0.05791006146878033	0.5583
698	0.84	0.483	-874806.0	0.05734145074164485	0.5583
699	0.841	0.483	-874914.0	0.05628265835318569	0.5584
700	0.84	0.481	-874931.0	0.05611599658833564	0.5585
701	0.843	0.481	-874955.0	0.055880709390900264	0.5586
702	0.843	0.481	-874965.0	0.05578267305863553	0.5587
703	0.844	0.482	-874984.0	0.05559640402733253	0.5588
704	0.844	0.48	-875046.0	0.05498857876729116	0.5592
705	0.843	0.48	-875075.0	0.05470427340372342	0.5592
706	0.844	0.482	-875160.0	0.05387096457947315	0.5593
707	0.844	0.481	-875180.0	0.05367489191494368	0.5594
708	0.844	0.481	-875203.0	0.053449408350734785	0.5595
709	0.845	0.481	-875218.0	0.053302353852337676	0.5596
710	0.846	0.481	-875234.0	0.053145495720714094	0.5597
711	0.846	0.481	-875237.0	0.05311608482103468	0.5598
712	0.846	0.482	-875241.0	0.05307687028812878	0.5599
713	0.845	0.48	-875342.0	0.05208670333225494	0.5604
714	0.844	0.479	-875344.0	0.05206709606580199	0.5604
715	0.844	0.48	-875477.0	0.05076321284668098	0.5606
716	0.844	0.479	-875492.0	0.050616158348283875	0.5607
717	0.842	0.479	-875514.0	0.05040047841730145	0.5607
718	0.843	0.48	-875558.0	0.04996911855533661	0.5611
719	0.844	0.48	-875608.0	0.04947893689401292	0.5611
720	0.846	0.481	-875667.0	0.04890052253365097	0.5612
721	0.843	0.48	-875690.0	0.04867503896944207	0.5613
722	0.843	0.48	-875713.0	0.04844955540523318	0.5614
723	0.845	0.48	-875732.0	0.04826328637393018	0.5615
724	0.845	0.48	-875751.0	0.048077017342627176	0.5616
725	0.844	0.48	-875760.0	0.04798878464358891	0.5617
726	0.846	0.479	-875772.0	0.04787114104487123	0.5618
727	0.844	0.48	-875842.0	0.04718488671901807	0.5623
728	0.844	0.48	-875890.0	0.04671431232414733	0.5623
729	0.845	0.479	-875978.0	0.04585159260021764	0.5624
730	0.845	0.479	-875998.0	0.045655519935688164	0.5625
731	0.845	0.479	-876018.0	0.04545944727115869	0.5626
732	0.844	0.479	-876029.0	0.04535160730566748	0.5627
733	0.845	0.48	-876047.0	0.045175141907590956	0.5628
734	0.845	0.478	-876101.0	0.04464574571336137	0.5632
735	0.845	0.479	-876145.0	0.044214385851396525	0.5633
736	0.845	0.479	-876223.0	0.04344970245973158	0.5634
737	0.844	0.479	-876244.0	0.043243826161975626	0.5635
738	0.843	0.478	-876264.0	0.043047753497446155	0.5636
739	0.843	0.48	-876279.0	0.042900698999049046	0.5637
740	0.843	0.48	-876299.0	0.042704626334519574	0.5637
741	0.842	0.487	-876346.0	0.042243855572875307	0.5641
742	0.842	0.487	-876394.0	0.04177328117800457	0.5642
743	0.844	0.487	-876454.0	0.04118506318441614	0.5643
744	0.845	0.488	-876475.0	0.0409791868866602	0.5644
745	0.843	0.485	-876497.0	0.04076350695567777	0.5645
746	0.844	0.486	-876515.0	0.04058704155760125	0.5645
747	0.844	0.487	-876531.0	0.040430183425977664	0.5646
748	0.845	0.487	-876541.0	0.04033214709371293	0.5647
749	0.847	0.485	-876548.0	0.040263521661127614	0.5648
750	0.846	0.485	-876622.0	0.03953805280236856	0.5653
751	0.847	0.485	-876670.0	0.039067478407497816	0.5654
752	0.846	0.485	-876773.0	0.03805770418517102	0.5655
753	0.847	0.484	-876789.0	0.037900846053547446	0.5656
754	0.844	0.483	-876814.0	0.0376557552228856	0.5657
755	0.843	0.486	-876817.0	0.03762634432320618	0.5658
756	0.843	0.486	-876840.0	0.03740086075899728	0.5659
757	0.843	0.485	-876896.0	0.03685185729831476	0.5662
758	0.842	0.485	-876911.0	0.03670480279991765	0.5662
759	0.842	0.486	-876981.0	0.036018548474064487	0.5663
760	0.842	0.486	-877002.0	0.03581267217630854	0.5664
761	0.842	0.485	-877018.0	0.03565581404468496	0.5665
762	0.842	0.485	-877037.0	0.03546954501338196	0.5666
763	0.843	0.485	-877043.0	0.03541072321402312	0.5667
764	0.841	0.484	-877055.0	0.03529307961530543	0.5667
765	0.842	0.484	-877123.0	0.034626432555905216	0.5672
766	0.845	0.485	-877154.0	0.03432251992588453	0.5672
767	0.842	0.485	-877241.0	0.03346960383518132	0.5673
768	0.843	0.485	-877258.0	0.033302942070331264	0.5674
769	0.844	0.485	-877278.0	0.03310686940580179	0.5675
770	0.842	0.483	-877287.0	0.03301863670676353	0.5676
771	0.843	0.484	-877301.0	0.03288138584159289	0.5677
772	0.846	0.481	-877358.0	0.03232257874768389	0.5681
773	0.847	0.48	-877401.0	0.03190102251894552	0.5682
774	0.846	0.481	-877477.0	0.03115594639373352	0.5683
775	0.846	0.481	-877494.0	0.030989284628883465	0.5683
776	0.847	0.481	-877516.0	0.030773604697901042	0.5684
777	0.844	0.483	-877527.0	0.030665764732409832	0.5685
778	0.844	0.483	-877544.0	0.03049910296755978	0.5686
779	0.846	0.485	-877545.0	0.030489299334333305	0.5687
780	0.845	0.485	-877554.0	0.03040106663529504	0.5688
781	0.844	0.486	-877638.0	0.029577561444271247	0.569
782	0.845	0.484	-877668.0	0.029283452447477036	0.569
783	0.845	0.482	-877699.0	0.028979539817456348	0.5692
784	0.845	0.482	-877706.0	0.028910914384871034	0.5693
785	0.845	0.481	-877742.0	0.02855798358871798	0.5693
786	0.843	0.482	-877771.0	0.028273678225150242	0.5695
787	0.844	0.482	-877786.0	0.028126623726753133	0.5695
788	0.843	0.482	-877821.0	0.027783496563826553	0.5696
789	0.844	0.483	-877847.0	0.027528602099938237	0.5697
790	0.843	0.482	-877865.0	0.02735213670186171	0.5698
791	0.842	0.483	-877891.0	0.02709724223797339	0.5699
792	0.842	0.482	-877898.0	0.027028616805388078	0.57
793	0.843	0.482	-877926.0	0.02675411507504681	0.5701
794	0.843	0.481	-877963.0	0.026391380645667286	0.5703
795	0.842	0.484	-877979.0	0.026234522514043703	0.5704
796	0.843	0.483	-878027.0	0.025763948119172965	0.5704
797	0.843	0.483	-878048.0	0.025558071821417016	0.5705
798	0.841	0.481	-878065.0	0.025391410056566963	0.5706
799	0.846	0.484	-878085.0	0.025195337392037487	0.5707
800	0.849	0.484	-878093.0	0.0251169083262257	0.5708
801	0.848	0.484	-878111.0	0.024940442928149172	0.5709
802	0.849	0.485	-878160.0	0.02446006490005196	0.5712
803	0.849	0.485	-878188.0	0.024185563169710694	0.5712
804	0.847	0.484	-878251.0	0.02356793427644285	0.5713
805	0.846	0.484	-878269.0	0.023391468878366323	0.5714
806	0.846	0.485	-878286.0	0.02322480711351627	0.5715
807	0.846	0.483	-878300.0	0.023087556248345638	0.5716
808	0.84	0.485	-878316.0	0.02293069811672206	0.5717
809	0.845	0.486	-878321.0	0.02288167995058969	0.5718
810	0.848	0.486	-878325.0	0.022842465417683793	0.5718
811	0.844	0.486	-878404.0	0.02206797839279237	0.5723
812	0.844	0.486	-878427.0	0.021842494828583473	0.5724
813	0.844	0.485	-878529.0	0.020842524239483153	0.5725
814	0.847	0.486	-878542.0	0.020715077007538996	0.5726
815	0.843	0.486	-878563.0	0.020509200709783047	0.5727
816	0.843	0.486	-878566.0	0.020479789810103625	0.5727
817	0.843	0.486	-878580.0	0.020342538944932993	0.5728
818	0.842	0.484	-878640.0	0.019754320951344568	0.5732
819	0.845	0.485	-878654.0	0.019617070086173936	0.5732
820	0.842	0.484	-878734.0	0.018832779428056036	0.5733
821	0.842	0.484	-878751.0	0.018666117663205983	0.5734
822	0.842	0.483	-878769.0	0.018489652265129455	0.5735
823	0.842	0.484	-878779.0	0.01839161593286472	0.5736
824	0.842	0.483	-878791.0	0.018273972334147036	0.5736
825	0.842	0.483	-878842.0	0.017773987039596876	0.574
826	0.841	0.483	-878882.0	0.017381841710537926	0.5741
827	0.841	0.482	-878948.0	0.01673480191759066	0.5742
828	0.841	0.481	-878966.0	0.016558336519514133	0.5743
829	0.841	0.481	-878985.0	0.016372067488211132	0.5743
830	0.841	0.476	-878997.0	0.016254423889493445	0.5744
831	0.84	0.476	-879011.0	0.016117173024322813	0.5745
832	0.84	0.479	-879015.0	0.016077958491416917	0.5746
833	0.84	0.481	-879017.0	0.016058351224963973	0.5747
834	0.84	0.476	-879099.0	0.015254453300393126	0.5751
835	0.84	0.473	-879102.0	0.015225042400713705	0.5752
836	0.841	0.476	-879210.0	0.014166250012254541	0.5753
837	0.842	0.476	-879222.0	0.014048606413536857	0.5753
838	0.842	0.475	-879240.0	0.01387214101546033	0.5754
839	0.841	0.474	-879242.0	0.013852533749007382	0.5755
840	0.842	0.475	-879260.0	0.013676068350930855	0.5756
841	0.842	0.474	-879320.0	0.013087850357342432	0.5757
842	0.842	0.475	-879345.0	0.012842759526680588	0.5758
843	0.842	0.476	-879369.0	0.012607472329245218	0.5759
844	0.84	0.476	-879380.0	0.012499632363754008	0.576
845	0.841	0.476	-879410.0	0.012205523366959795	0.576
846	0.841	0.478	-879434.0	0.011970236169524426	0.5762
847	0.84	0.475	-879456.0	0.011754556238542003	0.5763
848	0.841	0.474	-879487.0	0.011450643608521318	0.5763
849	0.841	0.475	-879507.0	0.011254570943991843	0.5765
850	0.841	0.475	-879525.0	0.011078105545915316	0.5765
851	0.841	0.475	-879546.0	0.010872229248159369	0.5766
852	0.841	0.475	-879558.0	0.010754585649441683	0.5767
853	0.841	0.475	-879580.0	0.01053890571845926	0.5768
854	0.841	0.476	-879610.0	0.01024479672166505	0.577
855	0.842	0.475	-879640.0	0.009950687724870837	0.5771
856	0.841	0.475	-879680.0	0.009558542395811888	0.5771
857	0.842	0.476	-879699.0	0.009372273364508887	0.5772
858	0.841	0.475	-879717.0	0.00919580796643236	0.5773
859	0.836	0.475	-879734.0	0.009029146201582306	0.5774
860	0.841	0.476	-879748.0	0.008891895336411675	0.5775
861	0.836	0.475	-879761.0	0.008764448104467516	0.5776
862	0.836	0.474	-879763.0	0.008744840838014568	0.5777
863	0.836	0.473	-879770.0	0.008676215405429252	0.5777
864	0.835	0.476	-879841.0	0.007980157446349617	0.5781
865	0.835	0.475	-879856.0	0.007833102947952511	0.5782
866	0.836	0.475	-879950.0	0.00691156142466398	0.5783
867	0.835	0.474	-879963.0	0.006784114192719822	0.5784
868	0.835	0.475	-879983.0	0.006588041528190348	0.5785
869	0.835	0.474	-879985.0	0.0065684342617374	0.5786
870	0.835	0.474	-880000.0	0.006421379763340294	0.5786
871	0.835	0.473	-880054.0	0.0058919835691107125	0.5789
872	0.835	0.473	-880064.0	0.005793947236845975	0.579
873	0.835	0.474	-880132.0	0.005127300177445762	0.579
874	0.835	0.474	-880150.0	0.004950834779369234	0.5791
875	0.835	0.474	-880162.0	0.00483319118065155	0.5792
876	0.836	0.477	-880176.0	0.0046959403154809174	0.5793
877	0.835	0.476	-880182.0	0.004637118516122075	0.5794
878	0.835	0.477	-880188.0	0.004578296716763232	0.5794
879	0.835	0.476	-880254.0	0.003931256923815967	0.5799
880	0.835	0.476	-880284.0	0.0036371479270217544	0.58
881	0.835	0.475	-880370.0	0.0027940354695450134	0.5801
882	0.835	0.479	-880383.0	0.002666588237600855	0.5801
883	0.834	0.479	-880402.0	0.002480319206297854	0.5802
884	0.834	0.476	-880406.0	0.002441104673391959	0.5803
885	0.835	0.478	-880420.0	0.002303853808221327	0.5803
886	0.835	0.476	-880471.0	0.0018038685136711665	0.5807
887	0.835	0.476	-880487.0	0.001647010382047587	0.5807
888	0.836	0.474	-880555.0	0.0009803633226473732	0.5808
889	0.836	0.478	-880570.0	0.0008333088242502672	0.5809
890	0.836	0.472	-880587.0	0.0006666470594002137	0.581
891	0.837	0.473	-880599.0	0.000549003460682529	0.5811
892	0.836	0.473	-880610.0	0.0004411634951913179	0.5811
893	0.836	0.473	-880655.0	0.0	0.5811
