# Supplementary material for: Spatiotemporal identification of druggable binding sites using deep learning
Source: Commun Biol. 2020 Oct 27;3:618. doi: 10.1038/s42003-020-01350-0 (PMC7591901; doi:10.1038/s42003-020-01350-0)
Supplement: Supplementary file 7 — Supplementary Data 1 [file 42003_2020_1350_MOESM7_ESM.tar › ./raw_data/tables/Table_S07_1.csv]

metrics	method	prec_top_1	rec_top_1	ap_top_1	prec_top_3	rec_top_3	ap_top_3	prec_top_n	rec_top_n	ap_top_n	prec_top_n+2	rec_top_n+2	ap_top_n+2	prec_all	rec_all	ap_all
P2Rank_criterion	Fpocket	0.65625	0.49506903353057197	0.37461629239015526	0.28178368121442127	0.6351084812623274	0.43022355406639035	0.5129224652087475	0.5601577909270217	0.41233787369565383	0.25838926174496646	0.6646942800788954	0.44068815173621356	0.06671664167916042	0.7613412228796844	0.453700835628035
P2Rank_criterion	SiteHound	0.5791666666666667	0.43714285714285717	0.2882441206914921	0.2833333333333333	0.6428571428571429	0.3303828476246031	0.4657142857142857	0.5342857142857143	0.3308867636303403	0.25662650602409637	0.6742857142857143	0.3359453334711824	0.02012018094659375	0.9371428571428572	0.3406075405245346
P2Rank_criterion	MetaPocket 2.0	0.7277936962750716	0.5575396825396826	0.4436287686975567	0.29990448901623684	0.6865079365079365	0.5116608543746372	0.5489021956087824	0.6091269841269841	0.4766402922077138	0.27249789739276703	0.7103174603174603	0.5185807174515185	0.15722700498414136	0.7599206349206349	0.528844858081914
P2Rank_criterion	DeepSite	0.6514285714285715	0.4714003944773176	0.3689676255978345	0.30913091309130913	0.5621301775147929	0.3821363532455596	0.5314533622559653	0.5029585798816568	0.38351276663348444	0.2974683544303797	0.5641025641025641	0.3826276798453677	0.25862068965517243	0.5660749506903353	0.38242920101275546
P2Rank_criterion	P2Rank	0.8142857142857143	0.621301775147929	0.5297418012475129	0.32926829268292684	0.7021696252465484	0.5377388111836616	0.6407563025210085	0.6666666666666666	0.5506813576468527	0.3076923076923077	0.7199211045364892	0.5437272958351921	0.1470335339638865	0.7396449704142012	0.5393862068032999
P2Rank_criterion	BiteNet	0.8551136363636364	0.6528599605522682	0.6116680156117055	0.38008565310492504	0.7692307692307693	0.6791132247615433	0.6875	0.7218934911242604	0.6612383203428119	0.3603960396039604	0.7889546351084813	0.6870875920440913	0.23172242874845106	0.8086785009861933	0.6912380974801688
P2Rank_criterion	BiteNet R$^+$	0.8607954545454546	0.650887573964497	0.6116523521378713	0.34285714285714286	0.777120315581854	0.6927980964070126	0.6626984126984127	0.7297830374753451	0.6741983727936549	0.3107769423558897	0.8067061143984221	0.7036665507761858	0.0943170964660936	0.8520710059171598	0.7088481050694483
BiteNet_criterion	Fpocket	0.48011363636363635	0.6746031746031746	0.35879661821140546	0.1888045540796964	0.7936507936507936	0.38616611150448127	0.6825396825396826	0.6865079365079365	0.5216950852746912	0.20859538784067086	0.7936507936507936	0.38779197386452635	0.043290854572713644	0.9206349206349206	0.40038936001933334
BiteNet_criterion	SiteHound	0.42916666666666664	0.5786516853932584	0.30638667424192634	0.19722222222222222	0.8033707865168539	0.3348134904933405	0.6067415730337079	0.6179775280898876	0.44013055302321263	0.22036474164133737	0.8202247191011236	0.3443723865900446	0.011815542502194316	0.9943820224719101	0.3324745724692266
BiteNet_criterion	MetaPocket 2.0	0.5128939828080229	0.728	0.4015576576206443	0.20630372492836677	0.876	0.46087865364800534	0.72	0.732	0.586532771337593	0.22784810126582278	0.876	0.46203453968117825	0.10285455369279566	0.92	0.46726598918762285
BiteNet_criterion	DeepSite	0.4514285714285714	0.6309523809523809	0.367471523309264	0.2079207920792079	0.7261904761904762	0.3641567502028203	0.6374501992031872	0.6309523809523809	0.48254838063603334	0.22473246135552913	0.7261904761904762	0.3666009204140023	0.17422867513611615	0.7301587301587301	0.3643210592971399
BiteNet_criterion	P2Rank	0.58	0.8174603174603174	0.4821870248554653	0.22459349593495934	0.8888888888888888	0.47838958794541314	0.82	0.8253968253968254	0.6992129187984222	0.24530386740331492	0.8928571428571429	0.4825987732267056	0.09802235597592433	0.9166666666666666	0.47864074818497265
BiteNet_criterion	BiteNet	0.5852272727272727	0.8214285714285714	0.5228607260994399	0.24518201284796573	0.9126984126984127	0.5554626349985647	0.8293650793650794	0.8333333333333334	0.7774399883290278	0.26869158878504673	0.9166666666666666	0.558170275544012	0.14745972738537794	0.9484126984126984	0.5643209521763467
BiteNet_criterion	BiteNet R$^+$	0.5909090909090909	0.8333333333333334	0.5655552961389891	0.2219047619047619	0.9325396825396826	0.6072615718991073	0.8333333333333334	0.8412698412698413	0.786552024150632	0.24842105263157896	0.9444444444444444	0.6122735820011553	0.05873925501432665	0.9841269841269841	0.615321092826514
BiteNet	Fpocket	0.2585227272727273	0.3611111111111111	0.09272980543101761	0.10531309297912714	0.44047619047619047	0.1038334966895217	0.36507936507936506	0.36507936507936506	0.1339401190668869	0.11635220125786164	0.44047619047619047	0.10443458200226208	0.024737631184407798	0.5238095238095238	0.10802361953287755
BiteNet	SiteHound	0.29583333333333334	0.398876404494382	0.1434679587428658	0.14444444444444443	0.5842696629213483	0.17373036077579324	0.42134831460674155	0.42134831460674155	0.20655592640691542	0.1595744680851064	0.5898876404494382	0.1776793631822624	0.009452434001755453	0.7865168539325843	0.1780554982559177
BiteNet	MetaPocket 2.0	0.2836676217765043	0.4	0.10758636301853916	0.1174785100286533	0.496	0.1297484824918465	0.396	0.4	0.15663937913556877	0.12974683544303797	0.496	0.13016420874731005	0.06434073402809243	0.572	0.13689958987907835
BiteNet	DeepSite	0.2542857142857143	0.3531746031746032	0.12949888862961684	0.11441144114411442	0.4007936507936508	0.1320093430132868	0.3545816733067729	0.3531746031746032	0.1640688541179558	0.12366230677764566	0.4007936507936508	0.1326674598172365	0.09800362976406533	0.40476190476190477	0.13251035952693652
BiteNet	P2Rank	0.38	0.5277777777777778	0.20335928880924733	0.14532520325203252	0.5674603174603174	0.19861125070724084	0.536	0.5317460317460317	0.29329778854368344	0.1580110497237569	0.5674603174603174	0.19961778863966712	0.06362854686156492	0.5873015873015873	0.19881669041779673
BiteNet	BiteNet	0.5	0.7023809523809523	0.40472586484774775	0.20985010706638116	0.7817460317460317	0.42898029927728887	0.7023809523809523	0.7063492063492064	0.594145980280928	0.22897196261682243	0.7817460317460317	0.4301545027977162	0.1251548946716233	0.8055555555555556	0.43302012404217777
BiteNet	BiteNet R$^+$	0.5028409090909091	0.7103174603174603	0.44574960727445895	0.19047619047619047	0.8015873015873016	0.479474305652259	0.7103174603174603	0.7182539682539683	0.619274314638739	0.21263157894736842	0.8095238095238095	0.48259934227864076	0.050620821394460364	0.8492063492063492	0.4845044209664492
