# Supplementary material for: Spatiotemporal identification of druggable binding sites using deep learning
Source: Commun Biol. 2020 Oct 27;3:618. doi: 10.1038/s42003-020-01350-0 (PMC7591901; doi:10.1038/s42003-020-01350-0)
Supplement: Supplementary file 7 — Supplementary Data 1 [file 42003_2020_1350_MOESM7_ESM.tar › ./raw_data/tables/Table_S05_2.csv]

metrics	method	tp_top_1	fp_top_1	fn_top_1	tp_top_3	fp_top_3	fn_top_3	tp_top_n	fp_top_n	fn_top_n	tp_top_n+2	fp_top_n+2	fn_top_n+2	tp_all	fp_all	fn_all
P2Rank_criterion	Fpocket	265	155	298	386	869	214	301	279	260	403	999	197	522	5612	143
P2Rank_criterion	SiteHound	161	123	225	278	574	144	191	210	188	290	679	133	577	16527	27
P2Rank_criterion	MetaPocket 2.0	294	123	255	405	846	178	322	256	226	423	979	166	517	2117	139
P2Rank_criterion	DeepSite	268	149	300	358	727	250	295	240	282	360	769	248	366	961	247
P2Rank_criterion	P2Rank	329	87	220	405	755	171	353	194	195	414	846	162	445	2186	152
P2Rank_criterion	BiteNet	348	71	204	469	635	134	387	163	163	480	696	124	528	1364	113
P2Rank_criterion	BiteNet R$^+$	348	72	207	510	744	126	393	188	160	528	881	111	696	4249	85
BiteNet_criterion	Fpocket	200	220	104	272	983	65	203	102	101	273	868	65	360	5774	28
BiteNet_criterion	SiteHound	124	160	88	204	648	40	129	83	81	208	572	37	391	16713	1
BiteNet_criterion	MetaPocket 2.0	217	200	83	291	960	35	219	84	81	291	846	35	363	2271	22
BiteNet_criterion	DeepSite	194	223	110	247	838	84	196	107	110	247	758	84	253	1074	82
BiteNet_criterion	P2Rank	245	171	57	290	870	33	247	54	55	292	780	32	315	2316	26
BiteNet_criterion	BiteNet	251	168	53	320	784	26	255	49	50	321	692	25	359	1533	17
BiteNet_criterion	BiteNet R$^+$	251	169	52	347	907	18	255	50	49	350	789	15	488	4457	4
BiteNet	Fpocket	113	307	192	139	1116	166	114	191	191	139	1002	166	163	5971	142
BiteNet	SiteHound	84	200	128	124	728	88	88	124	124	125	655	87	168	16936	45
BiteNet	MetaPocket 2.0	114	303	188	146	1105	157	115	188	187	146	991	157	173	2461	136
BiteNet	DeepSite	104	313	201	125	960	186	104	199	201	125	880	186	127	1200	185
BiteNet	P2Rank	157	259	148	171	989	135	158	143	147	171	901	135	176	2455	130
BiteNet	BiteNet	212	207	92	235	869	69	213	91	91	235	778	69	241	1651	63
BiteNet	BiteNet R$^+$	213	207	90	247	1007	56	216	89	87	249	890	54	261	4684	42
