# Supplementary material for: Spatiotemporal identification of druggable binding sites using deep learning
Source: Commun Biol. 2020 Oct 27;3:618. doi: 10.1038/s42003-020-01350-0 (PMC7591901; doi:10.1038/s42003-020-01350-0)
Supplement: Supplementary file 7 — Supplementary Data 1 [file 42003_2020_1350_MOESM7_ESM.tar › ./raw_data/tables/Table_S07_2.csv]

metrics	method	tp_top_1	fp_top_1	fn_top_1	tp_top_3	fp_top_3	fn_top_3	tp_top_n	fp_top_n	fn_top_n	tp_top_n+2	fp_top_n+2	fn_top_n+2	tp_all	fp_all	fn_all
P2Rank_criterion	Fpocket	231	121	256	337	717	185	262	241	223	352	840	170	457	4879	121
P2Rank_criterion	SiteHound	139	101	197	242	478	125	165	185	163	254	576	114	501	14310	22
P2Rank_criterion	MetaPocket 2.0	254	95	223	348	699	158	278	223	197	365	824	146	448	1759	121
P2Rank_criterion	DeepSite	228	122	268	305	604	222	250	211	252	306	642	221	311	791	220
P2Rank_criterion	P2Rank	285	65	192	349	635	151	307	169	169	358	721	142	388	1938	132
P2Rank_criterion	BiteNet	301	51	176	407	527	117	334	146	141	418	592	107	458	1156	97
P2Rank_criterion	BiteNet R$^+$	303	49	177	438	612	113	341	163	137	454	743	98	590	3598	75
BiteNet_criterion	Fpocket	169	183	82	229	825	52	172	80	79	230	724	52	303	5033	20
BiteNet_criterion	SiteHound	103	137	75	169	551	35	108	70	68	173	485	32	325	14486	1
BiteNet_criterion	MetaPocket 2.0	179	170	68	237	810	31	180	70	67	237	711	31	297	1910	20
BiteNet_criterion	DeepSite	158	192	93	202	707	69	160	91	93	202	639	69	206	896	68
BiteNet_criterion	P2Rank	203	147	46	238	746	28	205	45	44	240	665	27	262	2064	21
BiteNet_criterion	BiteNet	206	146	45	266	668	22	210	42	42	267	589	21	297	1317	13
BiteNet_criterion	BiteNet R$^+$	208	144	42	283	767	17	211	41	40	286	664	14	393	3795	4
BiteNet	Fpocket	91	261	161	111	943	141	92	160	160	111	843	141	132	5204	120
BiteNet	SiteHound	71	169	107	104	616	74	75	103	103	105	553	73	140	14671	38
BiteNet	MetaPocket 2.0	99	250	150	124	923	126	99	151	150	124	824	126	147	2060	107
BiteNet	DeepSite	89	261	163	106	803	151	89	162	163	106	735	151	108	994	150
BiteNet	P2Rank	133	217	119	144	840	109	134	116	118	144	761	109	149	2177	104
BiteNet	BiteNet	176	176	75	196	738	55	177	75	74	196	660	55	202	1412	49
BiteNet	BiteNet R$^+$	177	175	73	200	850	50	179	73	71	202	748	48	212	3976	38
