# Supplementary material for: Spatiotemporal identification of druggable binding sites using deep learning
Source: Commun Biol. 2020 Oct 27;3:618. doi: 10.1038/s42003-020-01350-0 (PMC7591901; doi:10.1038/s42003-020-01350-0)
Supplement: Supplementary file 7 — Supplementary Data 1 [file 42003_2020_1350_MOESM7_ESM.tar › ./raw_data/tables/Table_S05_1.csv]

metrics	method	prec_top_1	rec_top_1	ap_top_1	prec_top_3	rec_top_3	ap_top_3	prec_top_n	rec_top_n	ap_top_n	prec_top_n+2	rec_top_n+2	ap_top_n+2	prec_all	rec_all	ap_all
P2Rank_criterion	Fpocket	0.6309523809523809	0.4897260273972603	0.372114766597403	0.2733067729083665	0.6335616438356164	0.4285535699688335	0.5103448275862069	0.5547945205479452	0.41107893324990397	0.25392296718972895	0.6626712328767124	0.43861609501303017	0.06667753505053799	0.7551369863013698	0.44956582854684474
P2Rank_criterion	SiteHound	0.5669014084507042	0.4389027431421446	0.28812956716345	0.27582159624413144	0.6408977556109726	0.3285211764354815	0.4688279301745636	0.5311720698254364	0.32939599879739484	0.2518059855521156	0.6683291770573566	0.3328767691119627	0.01993685687558466	0.9326683291770573	0.3374298369065957
P2Rank_criterion	MetaPocket 2.0	0.7050359712230215	0.5611015490533563	0.4376241634328599	0.29256594724220625	0.693631669535284	0.5055821685822468	0.5501730103806228	0.6110154905335629	0.47228365038277503	0.268188302425107	0.7142857142857143	0.5115775103081881	0.15223993925588458	0.7607573149741824	0.5203314019180123
P2Rank_criterion	DeepSite	0.6426858513189448	0.4863013698630137	0.3682933948811741	0.30046082949308756	0.571917808219178	0.3739883316322005	0.5401869158878505	0.5171232876712328	0.38697052606910315	0.29052258635961026	0.5753424657534246	0.37503440704582347	0.24943481537302187	0.577054794520548	0.37465686280947863
P2Rank_criterion	P2Rank	0.7908653846153846	0.6232876712328768	0.5348881581305657	0.32413793103448274	0.7071917808219178	0.5505642993861635	0.6416819012797075	0.666095890410959	0.5573555148094064	0.3047619047619048	0.7226027397260274	0.5558591687748891	0.14975294564804256	0.7397260273972602	0.5521410498570335
P2Rank_criterion	BiteNet	0.8305489260143198	0.6506849315068494	0.6031396038496104	0.37318840579710144	0.7705479452054794	0.6734354295735395	0.6945454545454546	0.7208904109589042	0.6612568105869967	0.35799319727891155	0.7876712328767124	0.6803525958457224	0.22832980972515857	0.8065068493150684	0.6837051148743157
P2Rank_criterion	BiteNet R$^+$	0.8285714285714286	0.6455479452054794	0.6053438616442492	0.335725677830941	0.7842465753424658	0.6931423722891371	0.6626506024096386	0.726027397260274	0.673009420936635	0.30731014904187365	0.809931506849315	0.7025340852758104	0.09282103134479272	0.8544520547945206	0.7066331531729112
BiteNet_criterion	Fpocket	0.47619047619047616	0.659016393442623	0.36457797875118997	0.1904382470119522	0.7868852459016393	0.3956706719666975	0.6655737704918033	0.6688524590163935	0.5034617764637468	0.20946538124452235	0.7868852459016393	0.3973796286016408	0.044995109227257905	0.9081967213114754	0.4087151490013435
BiteNet_criterion	SiteHound	0.43661971830985913	0.5849056603773585	0.31412817834414686	0.2007042253521127	0.8113207547169812	0.34084931503129645	0.6084905660377359	0.6179245283018868	0.4337287605376949	0.2230769230769231	0.8254716981132075	0.3498697234894818	0.012219363891487372	0.9952830188679245	0.33661751797768236
BiteNet_criterion	MetaPocket 2.0	0.5203836930455635	0.7260726072607261	0.40941945981464195	0.21183053557154277	0.8844884488448845	0.47255946317924424	0.7227722772277227	0.7326732673267327	0.5793255527407052	0.23306948109058928	0.8844884488448845	0.4739392796083998	0.10554290053151101	0.9273927392739274	0.478249465689631
BiteNet_criterion	DeepSite	0.46522781774580335	0.639344262295082	0.36599699445603284	0.21013824884792626	0.7245901639344262	0.3546948610945712	0.6468646864686468	0.639344262295082	0.47257754530355556	0.22686567164179106	0.7245901639344262	0.3569679288478617	0.17483044461190655	0.7311475409836066	0.3554449184100489
BiteNet_criterion	P2Rank	0.5889423076923077	0.8131147540983606	0.5110325904717647	0.23189655172413792	0.8918032786885246	0.515830760139903	0.8205980066445183	0.819672131147541	0.7058066579792777	0.251865671641791	0.8950819672131147	0.5195034034913744	0.10490307867730901	0.9147540983606557	0.5159126222170117
BiteNet_criterion	BiteNet	0.5990453460620525	0.8262295081967214	0.546736864742357	0.25181159420289856	0.9147540983606557	0.5758723104183688	0.8355263157894737	0.8360655737704918	0.7813002743635726	0.2754195459032576	0.9180327868852459	0.5784977763507595	0.15169133192389006	0.9442622950819672	0.5827377680739049
BiteNet_criterion	BiteNet R$^+$	0.5976190476190476	0.8295081967213115	0.5873045084370946	0.22727272727272727	0.940983606557377	0.6330772901053504	0.8327868852459016	0.839344262295082	0.7893950999556294	0.2528533801580334	0.9508196721311475	0.6377129416692199	0.06046511627906977	0.9868852459016394	0.6394940564680193
BiteNet	Fpocket	0.26904761904761904	0.3704918032786885	0.10457080174684982	0.11075697211155379	0.4557377049180328	0.11760764412202793	0.3737704918032787	0.3737704918032787	0.14406481111716937	0.12182296231375986	0.4557377049180328	0.11823790130721434	0.026573198565373327	0.5344262295081967	0.12177702793943847
BiteNet	SiteHound	0.29577464788732394	0.39622641509433965	0.14137542527946506	0.14553990610328638	0.5849056603773585	0.17003312577742527	0.41509433962264153	0.41509433962264153	0.19597272715883185	0.16025641025641027	0.589622641509434	0.17383117919870397	0.009763797942001872	0.7877358490566038	0.17395858587001484
BiteNet	MetaPocket 2.0	0.2733812949640288	0.3795379537953795	0.09697206963378563	0.11590727418065548	0.48184818481848185	0.11849474386425769	0.3795379537953795	0.38283828382838286	0.13741225450332697	0.12752858399296393	0.48184818481848185	0.1190108321395198	0.0630220197418375	0.5511551155115512	0.12458683620780844
BiteNet	DeepSite	0.24940047961630696	0.34098360655737703	0.11292768838514265	0.11244239631336406	0.3901639344262295	0.1155702014064605	0.3432343234323432	0.34098360655737703	0.14138158510994395	0.12139303482587065	0.3901639344262295	0.11617041188651128	0.09495101733232857	0.39344262295081966	0.11594280830497387
BiteNet	P2Rank	0.37740384615384615	0.5147540983606558	0.19748088956982016	0.14655172413793102	0.5573770491803278	0.1964008326755741	0.5249169435215947	0.5180327868852459	0.2719347249409741	0.15858208955223882	0.5573770491803278	0.19721811076977	0.06651463321930824	0.5737704918032787	0.19668020792341123
BiteNet	BiteNet	0.5059665871121718	0.6983606557377049	0.4161928070864284	0.2128623188405797	0.7737704918032787	0.43816952331938075	0.7006578947368421	0.7016393442622951	0.5884238564591969	0.23198420533070088	0.7737704918032787	0.4393062918973221	0.1273784355179704	0.7934426229508197	0.44118811473418235
BiteNet	BiteNet R$^+$	0.5071428571428571	0.7049180327868853	0.4629665583893416	0.19696969696969696	0.8163934426229508	0.5033669542662934	0.7081967213114754	0.7147540983606557	0.6220036629934056	0.218612818261633	0.8229508196721311	0.5064189314921955	0.052780586450960565	0.8622950819672132	0.5073825829385414
