# Supplementary material for: Spatiotemporal identification of druggable binding sites using deep learning
Source: Commun Biol. 2020 Oct 27;3:618. doi: 10.1038/s42003-020-01350-0 (PMC7591901; doi:10.1038/s42003-020-01350-0)
Supplement: Supplementary file 7 — Supplementary Data 1 [file 42003_2020_1350_MOESM7_ESM.tar › ./raw_data/tables/Figure_S03_table.csv]

family	fpocket_precision	fpocket_recall	fpocket_ap	sitehound_precision	sitehound_recall	sitehound_ap	metapocket2_precision	metapocket2_recall	metapocket2_ap	deepsite_precision	deepsite_recall	deepsite_ap	p2rank_precision	p2rank_recall	p2rank_ap	bitenet_precision	bitenet_recall	bitenet_ap
IPR005886	0.16	0.8260869565217391	0.47563655531189797	0.06526038233355307	1.0	0.5792364989139118	0.49107142857142855	0.9183673469387755	0.7688476507641423	0.972972972972973	0.5507246376811594	0.5421058241662385	0.23880597014925373	0.8840579710144928	0.8665789563523331	0.9736842105263158	1.0	1.0
IPR001508	0.07434944237918216	0.9	0.19379027285389147	0.021712907117008445	1.0	0.10652222644247705	0.21428571428571427	0.75	0.23112101967831125	0.3125	0.425	0.33210035933110943	0.1524163568773234	1.0	0.6279514369577225	0.8723404255319149	1.0	1.0
IPR001019	0.05956112852664577	0.9090909090909091	0.3443913196129664	0.023622047244094488	1.0	0.24889577554601583	0.1919191919191919	0.7727272727272727	0.19172327257164615	0.25	0.42424242424242425	0.14792894876315846	0.10067114093959731	0.9090909090909091	0.5006306868138977	0.7674418604651163	1.0	0.9990952303786529
IPR001461	0.1444866920152091	1.0	0.8190671275060726	0.04	1.0	0.8878191929759268	0.3392857142857143	1.0	1.0	0.39622641509433965	0.8695652173913043	0.7039900997594454	0.09883720930232558	0.9333333333333333	0.7909156471660469	0.8108108108108109	1.0	0.9921512979092002
IPR001806	0.1128747795414462	0.9887640449438202	0.6160004477301984	0.03855677396533427	1.0	0.280853154543017	0.24553571428571427	0.8392857142857143	0.48858883026092215	0.3157894736842105	0.6966292134831461	0.42583147855616815	0.21962616822429906	0.989010989010989	0.786733341157927	0.8348623853211009	1.0	0.9919056075969799
IPR012265	0.07772020725388601	1.0	0.5420542698428313	0.0205761316872428	1.0	0.040095144092349336	0.17391304347826086	0.8333333333333334	0.5407449032449032	0.29411764705882354	0.8260869565217391	0.7082587364300115	0.14795918367346939	0.96	0.7634203105330578	0.9259259259259259	1.0	0.9914544093587571
IPR000026	0.21518987341772153	0.803030303030303	0.27695617944273093	0.04936014625228519	1.0	0.6824421121666108	0.2777777777777778	0.8571428571428571	0.3834811815425454	0.65625	0.7846153846153846	0.466234563118058	0.3489583333333333	0.9733333333333334	0.7614545844875421	0.8918918918918919	0.9866666666666667	0.9864661540780943
IPR001314	0.11852185669220369	0.9900990099009901	0.907300970722614	0.037877923559612094	1.0	0.5154367989117444	0.18824701195219123	0.9941860465116279	0.9306422477394282	0.1725997842502697	0.7623762376237624	0.3625599220964324	0.17547169811320754	0.9953271028037384	0.7951654692933455	0.7043189368770764	0.9906542056074766	0.9818744882619038
IPR005468	0.18093385214007782	0.8469387755102041	0.3332756666652589	0.042284219703574544	1.0	0.3384235205124834	0.2839506172839506	0.696969696969697	0.2031935737130264	0.49206349206349204	0.6326530612244898	0.4885829096503043	0.3466666666666667	1.0	0.859252816046242	0.8455284552845529	1.0	0.9788080777334157
IPR018094	0.14285714285714285	0.9767441860465116	0.8464881121540335	0.041935483870967745	1.0	0.8243888786651945	0.3274336283185841	1.0	0.9661200765193505	0.43010752688172044	0.7906976744186046	0.7906976744186046	0.2866666666666667	0.9777777777777777	0.9777777777777777	0.7671232876712328	1.0	0.9741950919245262
IPR000796	0.035678889990089196	0.7070707070707071	0.25829053483752346	0.01666894384478754	1.0	0.12542997157962602	0.11228070175438597	0.5333333333333333	0.1669464457975591	0.3986013986013986	0.5858585858585859	0.33220454894969453	0.05551330798479087	0.7475728155339806	0.4137698905757817	0.8909090909090909	0.9902912621359223	0.9638762425583253
IPR001557	0.13128491620111732	0.9782608695652174	0.4174595266889538	0.044976881042454814	1.0	0.25553844556326716	0.28205128205128205	0.9523809523809523	0.4434546674624528	0.5581395348837209	0.5238095238095238	0.3753451447920717	0.18357487922705315	0.9074074074074074	0.5332611989197122	0.9180327868852459	0.9814814814814815	0.9591177794962259
IPR000871	0.09178743961352658	0.9	0.617744213477089	0.029612756264236904	1.0	0.45300826681226264	0.2	0.9411764705882353	0.818798553578193	0.2638888888888889	0.9	0.6677260342856318	0.20353982300884957	1.0	0.9826028789967701	0.9166666666666666	0.9565217391304348	0.952565078273963
IPR001860	0.0680379746835443	1.0	0.37177626704244626	0.01608125264494287	1.0	0.828080597355414	0.22807017543859648	1.0	0.6361550998046855	0.35555555555555557	0.8484848484848485	0.6460567145718175	0.08653846153846154	1.0	0.8409343651271437	0.7924528301886793	1.0	0.9509031971388354
IPR001128	0.03018867924528302	0.453125	0.09948634001626924	0.033144475920679886	1.0	0.9171919243481627	0.26573426573426573	0.918918918918919	0.5137583930206835	0.6329113924050633	0.890625	0.803987750407936	0.12153518123667377	0.9295774647887324	0.9286059750589833	0.9014084507042254	0.9577464788732394	0.9494175083031471
IPR002028	0.0480225988700565	0.717391304347826	0.25901745875368126	0.013953488372093023	0.967741935483871	0.38508207243088566	0.17829457364341086	0.6470588235294118	0.1595130884079916	0.5161290322580645	0.6956521739130435	0.41459113572860806	0.0711864406779661	0.84	0.540040774146217	0.7692307692307693	1.0	0.9429442212120523
IPR023561	0.10199004975124377	0.9024390243902439	0.3598233264915677	0.02894088669950739	1.0	0.25025948009535154	0.1778846153846154	0.925	0.41602061782891686	0.3046875	0.926829268292683	0.8956166624042999	0.2689655172413793	0.8863636363636364	0.7500422048081395	1.0	0.9318181818181818	0.9318181818181818
IPR021190	0.13901345291479822	1.0	0.6247361372111017	0.05343511450381679	1.0	0.5672291501092815	0.391304347826087	0.9565217391304348	0.5974266610334039	0.42857142857142855	0.7407407407407407	0.43711021909002035	0.33613445378151263	0.9354838709677419	0.5547088866258519	0.7551020408163265	0.967741935483871	0.9312951091357119
IPR001723	0.0988095238095238	0.9701492537313433	0.5266009676075902	0.03274942878903275	1.0	0.6235816165295065	0.27439024390243905	1.0	0.8408497342581652	0.5544554455445545	0.8181818181818182	0.7297846691061677	0.15411558669001751	1.0	0.9836926802135875	0.8440366972477065	0.9886363636363636	0.9122564319525686
IPR040079	0.09666283084004602	0.6630434782608695	0.1834236056642124	0.050184292599943295	1.0	0.31699190609619465	0.1694915254237288	0.5263157894736842	0.09751120427555403	0.1388888888888889	0.10869565217391304	0.02353871431549923	0.1379800853485064	0.8333333333333334	0.3069992203138652	0.762589928057554	0.9259259259259259	0.8962532267678327
IPR002347	0.12582781456953643	0.9652173913043478	0.6615071226872826	0.048618048618048616	0.9857142857142858	0.658349113154193	0.37254901960784315	0.9518072289156626	0.6169853888987302	0.5284552845528455	0.6608695652173913	0.5022395116167588	0.24574669187145556	0.940677966101695	0.7531395000636685	0.74375	0.9322033898305084	0.8841263593238832
IPR000398	0.10871905274488698	0.8925619834710744	0.6203153316836875	0.05059288537549407	1.0	0.6230735594504504	0.31851851851851853	0.8709677419354839	0.6916854632805622	0.5	0.5950413223140496	0.5093305166238357	0.14082503556187767	0.9536423841059603	0.935555537318784	0.8333333333333334	0.8940397350993378	0.8787742199395501
IPR012144	0.0653138871274572	0.7479674796747967	0.11536420844258069	0.04812300319488818	1.0	0.4382488025505357	0.4444444444444444	0.5	0.5	0.8596491228070176	0.45528455284552843	0.38645249321817776	0.11128048780487805	0.5555555555555556	0.5009998053928124	0.6875	0.8962962962962963	0.8452272229515865
IPR001425	0.1322314049586777	0.8648648648648649	0.8252311411122887	0.026624068157614485	1.0	0.2953433027210426	0.26804123711340205	1.0	0.7642125420924617	0.37349397590361444	0.8108108108108109	0.6984448684261388	0.22556390977443608	0.8378378378378378	0.6140976697569148	0.7837837837837838	0.8108108108108109	0.7916327479705089
IPR000811	0.03468950749464668	0.6754385964912281	0.27133723633060103	0.016935374610486383	1.0	0.11929270418669329	0.10240963855421686	0.3617021276595745	0.21036605032961425	0.7037037037037037	0.34210526315789475	0.23723542211366463	0.04064039408866995	0.5666666666666667	0.20541237200606535	0.450261780104712	0.725	0.6465771593564903
IPR000146	0.07044198895027624	1.0	0.22786417253493138	0.018858800773694392	1.0	0.36629479593296255	0.23225806451612904	0.8636363636363636	0.3608425766351055	0.36764705882352944	0.5531914893617021	0.28203239669096397	0.1273209549071618	0.9615384615384616	0.9474641535815159	0.5393258426966292	0.9615384615384616	0.5906269211361791
