# Supplementary material for: Spatiotemporal identification of druggable binding sites using deep learning
Source: Commun Biol. 2020 Oct 27;3:618. doi: 10.1038/s42003-020-01350-0 (PMC7591901; doi:10.1038/s42003-020-01350-0)
Supplement: Supplementary file 7 — Supplementary Data 1 [file 42003_2020_1350_MOESM7_ESM.tar › ./raw_data/tables/Table_S03_2.csv]

metrics	method	tp_top_1	fp_top_1	fn_top_1	tp_top_3	fp_top_3	fn_top_3	tp_top_n	fp_top_n	fn_top_n	tp_top_n+2	fp_top_n+2	fn_top_n+2	tp_all	fp_all	fn_all
P2Rank_criterion	Fpocket	159	80	174	229	488	128	178	167	155	237	575	119	312	3262	84
P2Rank_criterion	SiteHound	139	100	196	242	475	124	165	184	162	254	573	113	499	14136	22
P2Rank_criterion	MetaPocket 2.0	167	72	163	230	487	116	182	164	146	239	577	109	296	1217	90
P2Rank_criterion	DeepSite	155	82	184	208	411	151	172	144	171	209	438	150	212	549	149
P2Rank_criterion	P2Rank	197	40	131	236	435	104	215	113	111	243	500	97	262	1330	88
P2Rank_criterion	BiteNet	209	30	117	275	358	80	231	98	95	281	401	75	307	742	68
P2Rank_criterion	BiteNet R$^+$	209	30	119	297	418	78	239	110	88	307	515	70	407	2449	49
BiteNet_criterion	Fpocket	117	122	59	162	555	36	119	58	57	163	492	36	215	3359	13
BiteNet_criterion	SiteHound	103	136	74	169	548	34	108	69	67	173	482	31	323	14312	1
BiteNet_criterion	MetaPocket 2.0	123	116	52	166	551	22	124	53	51	166	489	22	209	1304	14
BiteNet_criterion	DeepSite	113	124	63	145	474	44	115	61	63	145	432	44	147	614	44
BiteNet_criterion	P2Rank	142	95	33	164	507	22	144	31	31	166	456	21	179	1413	16
BiteNet_criterion	BiteNet	147	92	29	183	450	15	151	26	26	183	397	15	200	849	10
BiteNet_criterion	BiteNet R$^+$	148	91	27	199	516	12	151	26	25	200	453	11	280	2576	2
BiteNet	Fpocket	62	177	115	75	642	102	63	114	114	75	580	102	89	3485	88
BiteNet	SiteHound	71	168	106	104	613	73	75	102	102	105	550	72	139	14496	38
BiteNet	MetaPocket 2.0	69	170	107	90	627	87	69	108	107	90	565	87	109	1404	71
BiteNet	DeepSite	64	173	113	75	544	104	64	112	113	75	502	104	75	686	104
BiteNet	P2Rank	99	138	78	105	566	73	100	75	77	105	517	73	107	1485	71
BiteNet	BiteNet	129	110	47	139	494	37	130	47	46	139	441	37	143	906	33
BiteNet	BiteNet R$^+$	125	114	50	139	576	36	127	50	48	140	513	35	150	2706	25
