# Supplementary material for: Spatiotemporal identification of druggable binding sites using deep learning
Source: Commun Biol. 2020 Oct 27;3:618. doi: 10.1038/s42003-020-01350-0 (PMC7591901; doi:10.1038/s42003-020-01350-0)
Supplement: Supplementary file 7 — Supplementary Data 1 [file 42003_2020_1350_MOESM7_ESM.tar › ./raw_data/tables/Figure_05_1_table.csv]

step	time	rmsd	site_1	site_2
0	0.0	13.43877578213507	0.459	0.176
1	0.2	11.571490644365953	0.466	0.0
2	0.4	11.825859054238842	0.313	0.0
3	0.6	9.72094593448615	0.459	0.0
4	0.8	14.892106932628572	0.0	0.0
5	1.0	11.284782743049295	0.0	0.0
6	1.2	8.768096837513339	0.429	0.0
7	1.4	8.919663385221925	0.469	0.0
8	1.6	13.273304970435106	0.328	0.155
9	1.8	8.091160928387994	0.17	0.0
10	2.0	11.056795302648478	0.307	0.122
11	2.2	8.172864255025715	0.534	0.0
12	2.4	10.402487871356723	0.356	0.0
13	2.6	11.737641020205158	0.372	0.0
14	2.8	10.23031275424694	0.35	0.189
15	3.0	15.707977383096269	0.265	0.355
16	3.2	16.615019237198343	0.328	0.0
17	3.4	14.396767146793167	0.297	0.0
18	3.6	14.12322739089965	0.306	0.0
19	3.8	11.043218532679607	0.358	0.0
20	4.0	9.069368314456298	0.5	0.161
21	4.2	6.441427338952226	0.0	0.169
22	4.4	7.622420213140135	0.316	0.0
23	4.6	5.352187074236638	0.29	0.138
24	4.8	2.8008134445619435	0.357	0.118
25	5.0	6.156839439810009	0.34	0.134
26	5.2	5.153776752443538	0.199	0.0
27	5.4	7.6884809587462675	0.446	0.0
28	5.6	8.716772792559125	0.262	0.222
29	5.8	7.65084486271808	0.453	0.0
30	6.0	7.497510674951117	0.575	0.101
31	6.2	7.106567097056002	0.307	0.131
32	6.4	7.980836632584536	0.235	0.172
33	6.6	9.093513216176792	0.447	0.0
34	6.8	6.479983893301647	0.258	0.262
35	7.0	4.36483688652318	0.596	0.0
36	7.2	5.694433337149227	0.481	0.142
37	7.4	5.088335872616385	0.426	0.124
38	7.6	6.075337789937364	0.346	0.214
39	7.8	3.895247217075705	0.351	0.0
40	8.0	7.175787033627536	0.434	0.165
41	8.2	8.00128700066472	0.286	0.0
42	8.4	7.310893893527398	0.266	0.0
43	8.6	8.379686719708163	0.0	0.191
44	8.8	5.124854143154396	0.104	0.248
45	9.0	8.210285022755006	0.215	0.152
46	9.2	6.443822315686151	0.0	0.212
47	9.4	4.611209356420039	0.427	0.0
48	9.6	8.016585351065165	0.348	0.205
49	9.8	5.222906415929038	0.0	0.0
50	10.0	5.7583838522385955	0.0	0.0
51	10.2	6.920407677833398	0.346	0.118
52	10.4	7.608131103217337	0.0	0.168
53	10.6	3.5825101549718905	0.32	0.148
54	10.8	3.7955168026178314	0.267	0.0
55	11.0	7.04282146824771	0.443	0.0
56	11.2	5.199691198414929	0.366	0.124
57	11.4	5.673200149059193	0.591	0.123
58	11.6	3.9406175219048722	0.392	0.214
59	11.8	4.648033720927306	0.307	0.0
60	12.0	5.180416635520555	0.337	0.0
61	12.2	7.016030037278191	0.416	0.0
62	12.4	8.343342333173954	0.36	0.0
63	12.6	6.313197679287128	0.169	0.0
64	12.8	7.5391527475657645	0.488	0.0
65	13.0	9.115908828549767	0.495	0.0
66	13.2	9.782049309140064	0.429	0.0
67	13.4	8.227269722687305	0.26	0.0
68	13.6	9.358695995770855	0.598	0.0
69	13.8	9.491179304986817	0.0	0.0
70	14.0	5.7030642175127575	0.362	0.0
71	14.2	5.7110142779851625	0.487	0.191
72	14.4	3.5733062409353096	0.342	0.0
73	14.6	5.91284772372128	0.488	0.0
74	14.8	8.094127063439428	0.416	0.174
75	15.0	9.269706045071809	0.345	0.219
76	15.2	7.204152225364313	0.448	0.181
77	15.4	7.239425648086357	0.372	0.187
78	15.6	11.496814730164399	0.0	0.0
79	15.8	8.850915034142732	0.429	0.133
80	16.0	8.518830931304464	0.27	0.143
81	16.2	11.185936368246043	0.0	0.0
82	16.4	11.854311741288104	0.545	0.15
83	16.6	6.272905908524872	0.331	0.144
84	16.8	11.310826550931449	0.437	0.186
85	17.0	9.996928605244172	0.459	0.175
86	17.2	8.791420527257785	0.582	0.152
87	17.4	6.472717162825645	0.0	0.155
88	17.6	7.292209181615459	0.302	0.158
89	17.8	8.400468823567309	0.427	0.131
90	18.0	6.947766702038056	0.389	0.0
91	18.2	9.835514705181621	0.0	0.0
92	18.4	16.076542026432875	0.0	0.0
93	18.6	12.084800835832784	0.57	0.0
94	18.8	16.074157440891593	0.506	0.0
95	19.0	16.455460361185693	0.419	0.0
96	19.2	14.382421230297517	0.411	0.0
97	19.4	12.060233486828064	0.202	0.105
98	19.6	17.32028551188495	0.145	0.0
99	19.8	14.07776045959978	0.0	0.125
100	20.0	13.696097128213891	0.0	0.0
101	20.2	12.06342175440648	0.462	0.0
102	20.4	10.1057144881544	0.398	0.0
103	20.6	6.650504111073555	0.111	0.111
104	20.8	5.015942748673347	0.323	0.105
105	21.0	4.427108637012	0.455	0.214
106	21.2	4.579575697765295	0.216	0.0
107	21.4	4.939606168053151	0.313	0.124
108	21.6	6.408484102527193	0.285	0.161
109	21.8	4.404981182547067	0.0	0.0
110	22.0	4.984057318199074	0.222	0.131
111	22.2	9.912831268471562	0.275	0.0
112	22.4	7.523705980245872	0.0	0.113
113	22.6	4.982700205178665	0.432	0.0
114	22.8	5.180144890272738	0.313	0.0
115	23.0	5.785147220441977	0.3	0.0
116	23.2	7.144989111564486	0.37	0.0
117	23.4	8.683069545448419	0.337	0.235
118	23.6	7.93618407260182	0.215	0.131
119	23.8	5.895439052802816	0.46	0.0
120	24.0	8.029606440795373	0.1	0.0
121	24.2	8.08985030798624	0.219	0.0
122	24.4	9.446890070671078	0.132	0.0
123	24.6	8.051868436114692	0.148	0.128
124	24.8	8.802944518845672	0.341	0.142
125	25.0	8.295724113285713	0.218	0.215
126	25.2	7.145375489444644	0.255	0.107
127	25.4	7.382866403252959	0.371	0.164
128	25.6	9.078605343479596	0.233	0.198
129	25.8	8.661557401151223	0.153	0.261
130	26.0	7.6625821727853305	0.233	0.153
131	26.2	5.370067682796235	0.211	0.167
132	26.4	3.6763836282454565	0.33	0.216
133	26.6	3.26303644610258	0.252	0.151
134	26.8	3.9707085348721143	0.2	0.151
135	27.0	3.23518890310133	0.198	0.0
136	27.2	3.536148926069681	0.199	0.119
137	27.4	4.603638272622671	0.357	0.253
138	27.6	4.979319856353377	0.32	0.0
139	27.8	6.777851510791881	0.62	0.0
140	28.0	5.590339708637462	0.287	0.158
141	28.2	8.085098778105236	0.575	0.235
142	28.4	6.191239441062065	0.144	0.211
143	28.6	5.56210873614102	0.21	0.0
144	28.8	6.589687784962293	0.173	0.0
145	29.0	8.832037366616637	0.194	0.151
146	29.2	5.972205494805708	0.118	0.0
147	29.4	4.366475323791632	0.1	0.203
148	29.6	3.753351979356254	0.0	0.0
149	29.8	5.033586526492566	0.246	0.118
150	30.0	3.8119833406066324	0.169	0.197
151	30.2	5.302033723502356	0.215	0.125
152	30.4	4.4105000763448	0.322	0.186
153	30.6	4.617785422333821	0.266	0.0
154	30.8	5.043970356261396	0.195	0.23
155	31.0	6.088568346089248	0.146	0.182
156	31.2	4.449292352775747	0.197	0.202
157	31.4	6.940709779547496	0.266	0.211
158	31.6	8.974420516677174	0.126	0.144
159	31.8	8.10078095430851	0.161	0.186
160	32.0	13.094089274954129	0.172	0.133
161	32.2	12.77072451474098	0.309	0.127
162	32.4	12.721204809729844	0.431	0.14
163	32.6	12.847604389687064	0.0	0.236
164	32.8	15.744049673914507	0.0	0.212
165	33.0	11.878654182878051	0.298	0.0
166	33.2	12.544803147755546	0.293	0.108
167	33.4	15.152259207736565	0.276	0.0
168	33.6	15.5720505538569	0.416	0.0
169	33.8	14.545756073599483	0.245	0.0
170	34.0	12.749820073172847	0.458	0.253
171	34.2	13.653843267573741	0.251	0.156
172	34.4	11.985987505598986	0.281	0.0
173	34.6	15.130136248297015	0.0	0.149
174	34.8	10.315348607324186	0.155	0.0
175	35.0	15.630851505616226	0.211	0.117
176	35.2	14.833961081575195	0.266	0.135
177	35.4	16.478706425751195	0.356	0.0
178	35.6	15.564967578814011	0.282	0.13
179	35.8	14.49345598406506	0.222	0.0
180	36.0	12.344466922712277	0.0	0.0
181	36.2	13.030683441454876	0.33	0.105
182	36.4	12.656045964083729	0.132	0.126
183	36.6	11.138846888515044	0.103	0.145
184	36.8	6.86744200355471	0.0	0.244
185	37.0	5.337238201951925	0.214	0.0
186	37.2	9.253046083182555	0.335	0.0
187	37.4	9.902160101636285	0.0	0.174
188	37.6	4.76161270046386	0.351	0.24
189	37.8	5.524432160681199	0.192	0.356
190	38.0	4.848951381967805	0.194	0.224
191	38.2	5.884516020522099	0.102	0.156
192	38.4	3.6617089281124935	0.172	0.191
193	38.6	6.713053233184026	0.209	0.168
194	38.8	8.63066434666786	0.0	0.166
195	39.0	8.902043608667901	0.0	0.123
196	39.2	8.567565632763998	0.2	0.259
197	39.4	7.330774818498469	0.185	0.272
198	39.6	8.8428223024913	0.176	0.129
199	39.8	6.0398499362825655	0.166	0.175
200	40.0	9.182206591155321	0.161	0.151
201	40.2	7.363529471946095	0.117	0.1
202	40.4	9.596272029551697	0.301	0.103
203	40.6	7.852319355531206	0.168	0.0
204	40.8	6.648424538624263	0.234	0.161
205	41.0	8.532306090054142	0.33	0.115
206	41.2	7.3481236991153045	0.146	0.122
207	41.4	9.101650367138094	0.212	0.103
208	41.6	8.015037084803865	0.0	0.133
209	41.8	4.290642902803144	0.0	0.107
210	42.0	3.9819031353581424	0.237	0.109
211	42.2	4.262074756922237	0.0	0.133
212	42.4	4.2770739923018635	0.215	0.109
213	42.6	5.181211585563263	0.0	0.114
214	42.8	8.99949646417787	0.348	0.162
215	43.0	10.402044697610838	0.269	0.0
216	43.2	10.885977317990907	0.128	0.11
217	43.4	9.293993327909094	0.225	0.0
218	43.6	10.354935830219748	0.165	0.161
219	43.8	9.7349439101973	0.459	0.0
220	44.0	10.544838779780491	0.287	0.0
221	44.2	10.850712465605657	0.162	0.0
222	44.4	11.164930805127332	0.16	0.105
223	44.6	10.376213887292597	0.183	0.0
224	44.8	9.350239745104803	0.0	0.244
225	45.0	8.68141294751681	0.0	0.111
226	45.2	10.901986314106653	0.149	0.119
227	45.4	11.569356247013593	0.0	0.0
228	45.6	11.095025692075367	0.141	0.131
229	45.8	6.65389404517197	0.303	0.0
230	46.0	7.61989428438192	0.123	0.109
231	46.2	7.580203299910151	0.179	0.133
232	46.4	7.156713089754437	0.119	0.135
233	46.6	8.07652953995983	0.218	0.16
234	46.8	9.390631819398523	0.315	0.197
235	47.0	8.407159755641318	0.127	0.0
236	47.2	7.6689260057125175	0.302	0.0
237	47.4	10.018244626250961	0.282	0.116
238	47.6	8.196669829389938	0.14	0.116
239	47.8	7.482260640069787	0.0	0.151
240	48.0	7.30779486306403	0.0	0.219
241	48.2	8.106539878722149	0.528	0.108
242	48.4	3.6718545912198786	0.209	0.0
243	48.6	7.229470324898895	0.151	0.11
244	48.8	6.652989995130948	0.152	0.126
245	49.0	7.5880801268235	0.151	0.213
246	49.2	6.229288862038647	0.27	0.0
247	49.4	6.08613501122377	0.248	0.0
248	49.6	5.129670224369325	0.368	0.122
249	49.8	4.94046635126369	0.429	0.104
250	50.0	5.340304040750514	0.33	0.11
251	50.2	5.042541570447139	0.368	0.131
252	50.4	5.522737868547402	0.218	0.0
253	50.6	7.278240157289914	0.375	0.0
254	50.8	11.265440597866668	0.207	0.102
255	51.0	8.639740813495216	0.192	0.0
256	51.2	6.7507239993550865	0.215	0.0
257	51.4	7.593506715228395	0.108	0.109
258	51.6	5.933547894783312	0.121	0.0
259	51.8	4.359958730273433	0.189	0.0
260	52.0	5.971475269667457	0.29	0.215
261	52.2	4.346536786033655	0.211	0.178
262	52.4	6.934112587520214	0.312	0.19
263	52.6	5.273914847002889	0.18	0.251
264	52.8	4.437561992260644	0.27	0.112
265	53.0	5.724425870584097	0.327	0.0
266	53.2	6.195352123605949	0.587	0.105
267	53.4	8.021180039257784	0.284	0.159
268	53.6	7.806007487255811	0.158	0.0
269	53.8	7.378202233903258	0.288	0.105
270	54.0	5.356778122476002	0.407	0.0
271	54.2	5.198708148515121	0.294	0.159
272	54.4	4.636744481078562	0.176	0.134
273	54.6	5.478092017827122	0.402	0.221
274	54.8	5.627806200590621	0.0	0.265
275	55.0	6.593186428439306	0.316	0.175
276	55.2	5.980679953021125	0.293	0.151
277	55.4	6.445065234396391	0.523	0.101
278	55.6	5.1737648966625365	0.431	0.196
279	55.8	4.938117593874968	0.358	0.106
280	56.0	5.580637714441221	0.226	0.174
281	56.2	8.500819975476997	0.354	0.185
282	56.4	8.743310244633106	0.289	0.192
283	56.6	7.157477811657887	0.207	0.31
284	56.8	8.627103941476028	0.0	0.201
285	57.0	7.2661678338292575	0.359	0.227
286	57.2	9.391578134565894	0.231	0.147
287	57.4	11.409534046953615	0.256	0.112
288	57.6	8.58183008809528	0.409	0.178
289	57.8	7.811510065211863	0.224	0.111
290	58.0	9.871098951785331	0.304	0.0
291	58.2	6.226913785686693	0.244	0.113
292	58.4	3.976574336603209	0.433	0.0
293	58.6	5.11252126156948	0.341	0.122
294	58.8	5.8713624252196555	0.0	0.164
295	59.0	7.104191195266794	0.328	0.163
296	59.2	4.80630645339082	0.26	0.203
297	59.4	7.5303984719124415	0.309	0.312
298	59.6	8.008008709020611	0.632	0.108
299	59.8	11.604217893797008	0.672	0.14
300	60.0	6.806241278036191	0.259	0.127
301	60.2	6.764316725541278	0.403	0.122
302	60.4	8.806187648528375	0.505	0.0
303	60.6	6.837499224417232	0.362	0.365
304	60.8	13.069545914112462	0.157	0.0
305	61.0	9.883800283639639	0.198	0.158
306	61.2	7.722819974078851	0.325	0.214
307	61.4	6.558791198114843	0.288	0.338
308	61.6	7.9530754316333505	0.216	0.219
309	61.8	6.893751489573728	0.0	0.228
310	62.0	8.127245563871487	0.126	0.146
311	62.2	9.36145517810766	0.284	0.195
312	62.4	12.922352056756154	0.252	0.302
313	62.6	9.650211008080017	0.414	0.0
314	62.8	14.794626339517245	0.36	0.322
315	63.0	12.091938977359566	0.241	0.18
316	63.2	12.365526680371069	0.377	0.192
317	63.4	14.999961313549068	0.281	0.173
318	63.6	11.990331726462992	0.201	0.17
319	63.8	14.01185269859169	0.105	0.0
320	64.0	13.625808495593711	0.288	0.185
321	64.2	13.740047075792717	0.173	0.182
322	64.4	13.74557322950397	0.0	0.157
323	64.6	16.978422308113796	0.271	0.173
324	64.8	9.793839285401882	0.149	0.24
325	65.0	9.167397117349477	0.313	0.127
326	65.2	7.130338807474367	0.0	0.125
327	65.4	4.779104654786945	0.188	0.0
328	65.6	4.379928997551647	0.0	0.147
329	65.8	4.8929462265847565	0.133	0.0
330	66.0	7.448080079330847	0.161	0.102
331	66.2	6.135548593048241	0.0	0.151
332	66.4	7.610723076398523	0.154	0.0
333	66.6	6.493932300184151	0.302	0.102
334	66.8	8.60817369217696	0.191	0.124
335	67.0	7.470803761330675	0.0	0.127
336	67.2	7.598426193668333	0.163	0.2
337	67.4	10.585639596649617	0.139	0.141
338	67.6	9.121957122060966	0.247	0.106
339	67.8	7.377034840257637	0.0	0.164
340	68.0	10.560664336724692	0.127	0.121
341	68.2	7.998095281084896	0.256	0.0
342	68.4	9.08711498926502	0.0	0.0
343	68.6	10.901161651093943	0.0	0.0
344	68.8	7.966136877129105	0.1	0.0
345	69.0	8.055993245423714	0.149	0.163
346	69.2	9.3968983663494	0.15	0.1
347	69.4	13.497839602032153	0.126	0.129
348	69.6	8.93587740697577	0.166	0.193
349	69.8	6.5579639684437305	0.232	0.291
350	70.0	5.920110878554133	0.264	0.0
351	70.2	6.025564326398192	0.211	0.169
352	70.4	10.643514643771928	0.0	0.143
353	70.6	9.407526843911011	0.0	0.303
354	70.8	12.655580127821828	0.137	0.171
355	71.0	14.426355874454446	0.0	0.189
356	71.2	14.474427354686394	0.185	0.146
357	71.4	12.57127189044281	0.176	0.319
358	71.6	11.473062571342385	0.147	0.225
359	71.8	14.744299144542275	0.0	0.147
360	72.0	14.551096360927584	0.23	0.219
361	72.2	17.226994683694286	0.112	0.0
362	72.4	15.017610348120263	0.169	0.0
363	72.6	12.317844133651697	0.165	0.0
364	72.8	12.325734892878854	0.166	0.0
365	73.0	12.07290382068845	0.104	0.137
366	73.2	12.725544367555559	0.196	0.387
367	73.4	12.06997061348173	0.0	0.23
368	73.6	16.688026777186504	0.124	0.223
369	73.8	12.67305751199543	0.212	0.197
370	74.0	9.804262147841303	0.196	0.178
371	74.2	11.376600762186722	0.0	0.109
372	74.4	12.291604487686659	0.105	0.169
373	74.6	16.211562231745283	0.126	0.194
374	74.8	14.77511944438289	0.0	0.0
375	75.0	9.827404042777525	0.0	0.132
376	75.2	12.387222555766641	0.0	0.126
377	75.4	9.662510967474372	0.24	0.151
378	75.6	11.527328218730645	0.0	0.186
379	75.8	8.492932930862287	0.0	0.118
380	76.0	11.314324846999822	0.12	0.0
381	76.2	11.27814996859248	0.168	0.0
382	76.4	13.037948200924872	0.217	0.166
383	76.6	7.531137058354391	0.162	0.107
384	76.8	9.929072286661533	0.0	0.0
385	77.0	8.704235704107301	0.0	0.0
386	77.2	9.531037219936376	0.222	0.163
387	77.4	7.760590403502658	0.199	0.145
388	77.6	9.832154131780777	0.246	0.254
389	77.8	6.8568859688523185	0.328	0.115
390	78.0	6.129159257355882	0.136	0.184
391	78.2	8.444601249226485	0.24	0.158
392	78.4	5.518418655171972	0.0	0.138
393	78.6	5.554739507885928	0.179	0.157
394	78.8	5.145537768542763	0.152	0.105
395	79.0	5.3255339649829985	0.172	0.145
396	79.2	4.97380004310085	0.207	0.149
397	79.4	5.8931115924653925	0.202	0.0
398	79.6	9.858724910041612	0.194	0.176
399	79.8	6.848296519162631	0.328	0.0
400	80.0	6.85253321212537	0.118	0.0
401	80.2	6.267904078792009	0.177	0.0
402	80.4	5.099342874224703	0.0	0.103
403	80.6	4.546736429658228	0.112	0.0
404	80.8	4.9361487985162835	0.238	0.0
405	81.0	7.818007531654084	0.158	0.0
406	81.2	5.322071505517728	0.272	0.14
407	81.4	5.266848003327632	0.277	0.0
408	81.6	4.393601287668239	0.0	0.0
409	81.8	2.5835724076000837	0.0	0.2
410	82.0	5.906678232583967	0.0	0.1
411	82.2	4.896853208917693	0.0	0.168
412	82.4	4.639592757030917	0.0	0.0
413	82.6	6.658316428030529	0.154	0.322
414	82.8	4.0929979971134856	0.136	0.0
415	83.0	4.861748110955049	0.0	0.184
416	83.2	4.769981972384696	0.115	0.0
417	83.4	5.676017259267275	0.0	0.101
418	83.6	5.225004497979523	0.129	0.23
419	83.8	3.1083511704861295	0.0	0.131
420	84.0	4.266253583044935	0.0	0.203
421	84.2	4.246282673943321	0.157	0.183
422	84.4	5.77212043265406	0.0	0.216
423	84.6	6.0077282284336695	0.0	0.1
424	84.8	5.577676020852569	0.11	0.173
425	85.0	8.184647568122589	0.0	0.0
426	85.2	7.194648935037586	0.0	0.278
427	85.4	11.288016823148673	0.138	0.165
428	85.6	10.635135054186252	0.117	0.232
429	85.8	11.904224964245888	0.159	0.25
430	86.0	9.777088213450556	0.222	0.237
431	86.2	12.544896168748767	0.148	0.0
432	86.4	14.264557094492323	0.183	0.13
433	86.6	13.738653818549237	0.158	0.104
434	86.8	12.8712641346856	0.213	0.0
435	87.0	13.599016916197705	0.183	0.0
436	87.2	11.960895158795081	0.131	0.0
437	87.4	11.075748571541343	0.23	0.114
438	87.6	13.476548619105897	0.367	0.16
439	87.8	13.772963866638104	0.262	0.15
440	88.0	12.328291702592814	0.361	0.0
441	88.2	11.019098033457077	0.326	0.167
442	88.4	11.944796432174716	0.289	0.284
443	88.6	13.073097309915939	0.216	0.0
444	88.8	11.173161888839651	0.183	0.153
445	89.0	11.861262759115546	0.319	0.206
446	89.2	12.3485045803948	0.196	0.126
447	89.4	10.831732145947967	0.0	0.317
448	89.6	12.332837159857524	0.153	0.201
449	89.8	11.990347318090398	0.116	0.157
450	90.0	11.210091947423427	0.0	0.0
451	90.2	10.918230461115542	0.198	0.0
452	90.4	9.974936419886662	0.141	0.0
453	90.6	11.321973368714266	0.282	0.0
454	90.8	12.122588527994447	0.101	0.12
455	91.0	10.026641771449142	0.199	0.201
456	91.2	7.874320007983231	0.166	0.168
457	91.4	9.147805755266875	0.159	0.198
458	91.6	11.88179950477699	0.119	0.126
459	91.8	10.761080260589257	0.302	0.157
460	92.0	8.212199063293355	0.293	0.255
461	92.2	10.416115152320765	0.0	0.108
462	92.4	9.376594739412996	0.183	0.253
463	92.6	10.586557422542098	0.128	0.112
464	92.8	8.827686759697793	0.176	0.127
465	93.0	10.268649823628833	0.204	0.0
466	93.2	10.553475690930568	0.277	0.134
467	93.4	10.738696476477308	0.135	0.15
468	93.6	9.565463064726988	0.174	0.179
469	93.8	11.463115660783501	0.125	0.146
470	94.0	10.453384910587873	0.328	0.203
471	94.2	10.183377182424858	0.157	0.139
472	94.4	8.943053195733475	0.16	0.143
473	94.6	8.025041088124954	0.204	0.225
474	94.8	8.404225705969289	0.186	0.25
475	95.0	9.944607408650555	0.168	0.153
476	95.2	10.168447453013046	0.12	0.247
477	95.4	8.069836614352472	0.123	0.216
478	95.6	4.845149996001157	0.268	0.199
479	95.8	10.03942540281035	0.255	0.0
480	96.0	7.588322746476159	0.0	0.224
481	96.2	6.872120377156165	0.17	0.294
482	96.4	7.4927829976584785	0.126	0.251
483	96.6	7.046410660034208	0.272	0.231
484	96.8	7.011496057045794	0.172	0.0
485	97.0	5.519550522234575	0.115	0.128
486	97.2	5.801829087384316	0.216	0.203
487	97.4	5.161303299010338	0.189	0.153
488	97.6	5.863550138274807	0.107	0.21
489	97.8	7.016389750712701	0.0	0.303
490	98.0	5.128762479511993	0.205	0.172
491	98.2	7.312222122893374	0.0	0.283
492	98.4	6.947859214490103	0.0	0.112
493	98.6	9.434893783939424	0.108	0.321
494	98.8	7.909937066960855	0.108	0.154
495	99.0	8.573728704476762	0.192	0.164
496	99.2	7.7370354923474265	0.181	0.208
497	99.4	8.086355855544575	0.206	0.294
498	99.6	6.569005546420729	0.216	0.0
499	99.8	7.770436032901003	0.0	0.322
500	100.0	7.264976398071178	0.324	0.469
501	100.2	8.256205123070693	0.281	0.154
502	100.4	5.680469569539895	0.239	0.157
503	100.6	5.103288093336857	0.205	0.157
504	100.8	5.740706722621898	0.388	0.13
505	101.0	12.387572540321155	0.327	0.166
506	101.2	10.86258875519695	0.213	0.114
507	101.4	9.342039085273688	0.227	0.157
508	101.6	10.57672495821456	0.159	0.139
509	101.8	12.315803168071804	0.209	0.0
510	102.0	9.420361968911413	0.255	0.255
511	102.2	13.087408259038533	0.267	0.0
512	102.4	13.413339601237457	0.284	0.169
513	102.6	15.812880487215756	0.485	0.178
514	102.8	15.848798188156296	0.368	0.186
515	103.0	16.07821210131412	0.397	0.179
516	103.2	13.84671134525835	0.223	0.18
517	103.4	10.837323649401405	0.369	0.212
518	103.6	8.17833129939453	0.119	0.279
519	103.8	8.658529434934378	0.347	0.227
520	104.0	8.648247915835322	0.21	0.343
521	104.2	9.609170901653664	0.285	0.156
522	104.4	9.802418678339992	0.261	0.311
523	104.6	7.257418085903121	0.154	0.223
524	104.8	7.4737248019520015	0.212	0.275
525	105.0	7.319967995095246	0.261	0.171
526	105.2	9.508373125443502	0.181	0.252
527	105.4	7.230074169852095	0.141	0.0
528	105.6	8.495943245161188	0.204	0.17
529	105.8	6.468339532037471	0.2	0.323
530	106.0	5.301561947671648	0.0	0.186
531	106.2	5.004315763153215	0.252	0.294
532	106.4	5.109020781177151	0.173	0.172
533	106.6	4.3574427650787895	0.272	0.14
534	106.8	4.136294134151821	0.343	0.152
535	107.0	6.201038045536205	0.162	0.108
536	107.2	5.817951488201194	0.234	0.145
537	107.4	5.767882025695717	0.143	0.131
538	107.6	6.778400786113748	0.141	0.118
539	107.8	6.0179752853949955	0.291	0.107
540	108.0	8.01008032032919	0.478	0.11
541	108.2	7.193848536206123	0.0	0.138
542	108.4	7.045640946025597	0.43	0.0
543	108.6	6.105045724247791	0.493	0.123
544	108.8	8.53022459503375	0.416	0.106
545	109.0	7.196803105546237	0.277	0.13
546	109.2	7.5356274722563725	0.491	0.158
547	109.4	6.667591018911458	0.253	0.171
548	109.6	8.045813683175554	0.527	0.14
549	109.8	5.075692593149848	0.271	0.125
550	110.0	4.104603290171597	0.205	0.115
551	110.2	6.794923461661928	0.308	0.143
552	110.4	6.371768570641315	0.16	0.214
553	110.6	6.140306365002786	0.0	0.203
554	110.8	7.122249686907657	0.101	0.273
555	111.0	7.760393665413338	0.163	0.239
556	111.2	7.669384497345598	0.191	0.223
557	111.4	6.9459212532652925	0.0	0.174
558	111.6	5.444747675813934	0.0	0.138
559	111.8	5.0463403564024745	0.125	0.22
560	112.0	5.724180161876895	0.243	0.299
561	112.2	3.406562223052918	0.0	0.254
562	112.4	11.129639474120724	0.166	0.247
563	112.6	7.5129586496640925	0.126	0.155
564	112.8	8.770165383667234	0.209	0.234
565	113.0	7.183876616641255	0.0	0.209
566	113.2	7.160417265839854	0.216	0.282
567	113.4	4.930500671664213	0.167	0.194
568	113.6	5.054388770832608	0.26	0.228
569	113.8	4.881536184120219	0.0	0.188
570	114.0	5.1044471521317805	0.3	0.168
571	114.2	7.110735998727119	0.173	0.156
572	114.4	7.601978793523929	0.315	0.122
573	114.6	5.384536117409512	0.191	0.137
574	114.8	7.1496487896150365	0.297	0.286
575	115.0	5.79499692214381	0.143	0.102
576	115.2	5.1516910696877	0.196	0.173
577	115.4	5.481013528793056	0.166	0.0
578	115.6	5.054464173984592	0.102	0.0
579	115.8	5.16234757999873	0.23	0.12
580	116.0	6.607340208612219	0.331	0.141
581	116.2	4.264668563195298	0.0	0.0
582	116.4	5.099078424976664	0.136	0.0
583	116.6	11.910568153298776	0.135	0.0
584	116.8	6.012160772226051	0.277	0.0
585	117.0	4.222380727852181	0.28	0.0
586	117.2	4.693170161521955	0.11	0.0
587	117.4	6.491641012185882	0.268	0.0
588	117.6	4.984692386619133	0.391	0.119
589	117.8	5.967830793944837	0.467	0.0
590	118.0	5.496273876270065	0.286	0.154
591	118.2	5.366158607479377	0.212	0.139
592	118.4	5.287621607171319	0.312	0.0
593	118.6	5.606422212251879	0.194	0.196
594	118.8	6.524750282063005	0.0	0.17
595	119.0	8.544896259829606	0.355	0.211
596	119.2	6.039519395924645	0.189	0.144
597	119.4	5.373188365626132	0.228	0.0
598	119.6	7.0387269187931825	0.301	0.0
599	119.8	8.25325365250919	0.215	0.1
600	120.0	7.884872954806408	0.28	0.0
601	120.2	5.649203082335489	0.37	0.172
602	120.4	9.864144577806785	0.334	0.219
603	120.6	8.812980166909702	0.642	0.167
604	120.8	10.130844848114224	0.255	0.296
605	121.0	9.119395611458101	0.285	0.129
606	121.2	8.523081599856505	0.184	0.113
607	121.4	8.881647794996997	0.339	0.154
608	121.6	7.756477206654045	0.204	0.128
609	121.8	8.516080033200428	0.275	0.0
610	122.0	6.352722301022315	0.23	0.0
611	122.2	7.089903887758723	0.246	0.11
612	122.4	6.4124027656127085	0.277	0.109
613	122.6	7.38908060899663	0.222	0.0
614	122.8	8.652197862537587	0.182	0.0
615	123.0	5.824590996088802	0.115	0.128
616	123.2	6.386494103734165	0.255	0.14
617	123.4	8.31067070113214	0.189	0.0
618	123.6	7.082948392706952	0.119	0.248
619	123.8	8.053151486122529	0.237	0.0
620	124.0	8.014484316886831	0.16	0.151
621	124.2	9.355005534755843	0.214	0.0
622	124.4	10.934335883182388	0.294	0.285
623	124.6	10.92913580864242	0.474	0.106
624	124.8	7.7425155826348675	0.1	0.152
625	125.0	6.45603858843118	0.286	0.158
626	125.2	4.7812238819057855	0.286	0.103
627	125.4	6.61633040138659	0.379	0.0
628	125.6	6.987455401009275	0.298	0.174
629	125.8	8.547760395666147	0.253	0.194
630	126.0	7.198100960626696	0.198	0.124
631	126.2	6.502560369217072	0.215	0.0
632	126.4	5.51214284742955	0.174	0.105
633	126.6	4.183544586363786	0.0	0.0
634	126.8	4.6375276544660595	0.191	0.259
635	127.0	4.768701105925619	0.117	0.105
636	127.2	6.368599591550718	0.108	0.0
637	127.4	5.093854525277248	0.0	0.117
638	127.6	5.461950319039553	0.194	0.105
639	127.8	5.771249097871925	0.112	0.13
640	128.0	4.290074042047524	0.177	0.0
641	128.2	3.839734413239898	0.195	0.0
642	128.4	5.7766223869089375	0.291	0.147
643	128.6	4.893749419508268	0.167	0.0
644	128.8	6.858432384390036	0.221	0.249
645	129.0	7.015812175086625	0.264	0.0
646	129.2	8.23215316071113	0.271	0.122
647	129.4	6.240552607504503	0.14	0.0
648	129.6	6.52940899193076	0.0	0.0
649	129.8	6.973043589188207	0.253	0.171
650	130.0	6.181200824715919	0.208	0.262
651	130.2	6.286855330444428	0.166	0.111
652	130.4	9.690568359049239	0.468	0.131
653	130.6	8.20973339665904	0.122	0.127
654	130.8	10.16493569659629	0.148	0.208
655	131.0	6.3415527950080985	0.244	0.0
656	131.2	8.278746124838667	0.396	0.151
657	131.4	4.9944710798698475	0.324	0.277
658	131.6	7.863187181764707	0.27	0.0
659	131.8	9.16471280418132	0.34	0.249
660	132.0	5.61567048858872	0.22	0.206
661	132.2	5.780335238250679	0.354	0.226
662	132.4	5.459881370620613	0.234	0.153
663	132.6	5.245717512618033	0.176	0.203
664	132.8	8.24464167805559	0.113	0.0
665	133.0	8.654351095809048	0.103	0.29
666	133.2	5.998465389893487	0.23	0.114
667	133.4	7.353271609991878	0.125	0.218
668	133.6	9.225709412195968	0.151	0.131
669	133.8	5.8147166294347485	0.221	0.136
670	134.0	5.926647570691844	0.323	0.185
671	134.2	5.25209044940679	0.288	0.224
672	134.4	4.378590397034188	0.308	0.142
673	134.6	3.3143201957801636	0.4	0.0
674	134.8	5.069979443344667	0.236	0.162
675	135.0	4.015239767397146	0.206	0.0
676	135.2	5.074742321691074	0.525	0.143
677	135.4	7.211339723863299	0.217	0.149
678	135.6	6.039828328078231	0.401	0.0
679	135.8	7.29892410513358	0.15	0.106
680	136.0	6.256418534917763	0.242	0.0
681	136.2	6.217258094962363	0.236	0.0
682	136.4	5.764435140136782	0.42	0.21
683	136.6	8.80607284164421	0.316	0.242
684	136.8	11.056146258706342	0.251	0.102
685	137.0	9.019097064086084	0.267	0.0
686	137.2	8.72243572404843	0.298	0.201
687	137.4	5.224905751153554	0.289	0.124
688	137.6	8.490031719758178	0.32	0.203
689	137.8	5.753334150014125	0.277	0.107
690	138.0	7.387006095238703	0.248	0.0
691	138.2	8.97697082462084	0.157	0.0
692	138.4	12.108299165919476	0.223	0.237
693	138.6	9.68512301636026	0.294	0.252
694	138.8	7.891022474652365	0.202	0.228
695	139.0	9.742046884117514	0.298	0.182
696	139.2	10.31758950060375	0.198	0.139
697	139.4	10.612081333754409	0.182	0.164
698	139.6	8.654556491200172	0.219	0.155
699	139.8	10.272734079599077	0.312	0.23
700	140.0	6.938611161385704	0.21	0.112
701	140.2	6.775171619724388	0.302	0.0
702	140.4	7.410692093069397	0.298	0.0
703	140.6	7.827292884147032	0.333	0.0
704	140.8	7.790624101714751	0.263	0.0
705	141.0	9.38130140199942	0.318	0.134
706	141.2	9.770930306974357	0.21	0.0
707	141.4	8.327062390755295	0.18	0.0
708	141.6	11.395102097056602	0.315	0.315
709	141.8	8.746349045905525	0.199	0.0
710	142.0	7.207940746626251	0.251	0.19
711	142.2	9.360523790849662	0.3	0.135
712	142.4	10.259630716954742	0.335	0.179
713	142.6	10.627414030078944	0.378	0.158
714	142.8	14.8352349397368	0.205	0.116
715	143.0	11.633087203438842	0.456	0.241
716	143.2	11.994699045040429	0.496	0.142
717	143.4	12.216338576862189	0.574	0.213
718	143.6	12.082910520396412	0.393	0.289
719	143.8	11.62311792184008	0.298	0.289
720	144.0	11.125645090201514	0.346	0.152
721	144.2	11.021995648673384	0.32	0.215
722	144.4	9.069357872425424	0.305	0.23
723	144.6	6.415927807905105	0.17	0.149
724	144.8	6.9858636251965125	0.162	0.0
725	145.0	6.535039208434887	0.0	0.0
726	145.2	3.544257480792872	0.18	0.113
727	145.4	5.420838743292522	0.122	0.0
728	145.6	3.491641947878893	0.24	0.0
729	145.8	3.760976835689599	0.126	0.237
730	146.0	3.8736046480273045	0.183	0.103
731	146.2	3.5797801435196384	0.0	0.0
732	146.4	3.2796724482980006	0.107	0.0
733	146.6	4.575932330701171	0.144	0.0
734	146.8	4.498024519372366	0.0	0.0
735	147.0	5.021065091084385	0.147	0.123
736	147.2	5.810413040046076	0.264	0.0
737	147.4	6.044391694941271	0.309	0.336
738	147.6	5.672996101019944	0.28	0.309
739	147.8	5.992729698012209	0.382	0.123
740	148.0	8.824296579056952	0.505	0.144
741	148.2	2.7480810880048643	0.197	0.124
742	148.4	5.448869066647568	0.202	0.135
743	148.6	10.106328592628852	0.249	0.247
744	148.8	8.137278534841592	0.217	0.203
745	149.0	11.791650377617575	0.108	0.146
746	149.2	9.142959077746314	0.136	0.205
747	149.4	10.027722175151805	0.18	0.188
748	149.6	8.670583205604595	0.438	0.322
749	149.8	6.836712140315052	0.101	0.0
750	150.0	8.808461921933716	0.146	0.0
751	150.2	7.3210385702674525	0.115	0.0
752	150.4	3.465972006860951	0.14	0.16
753	150.6	7.6172996320259365	0.126	0.178
754	150.8	6.4930519931645	0.11	0.108
755	151.0	7.352917212183117	0.193	0.117
756	151.2	6.038932031035681	0.0	0.104
757	151.4	4.068834348837666	0.0	0.0
758	151.6	5.407667158462948	0.106	0.109
759	151.8	5.32369969888481	0.11	0.21
760	152.0	4.656944431370744	0.375	0.0
761	152.2	5.3136634499244	0.171	0.123
762	152.4	6.125832518332199	0.24	0.177
763	152.6	3.2844131889311687	0.228	0.0
764	152.8	5.465871056954235	0.272	0.164
765	153.0	6.953120245211855	0.132	0.143
766	153.2	6.2471531973946925	0.265	0.156
767	153.4	4.607176166132703	0.289	0.0
768	153.6	3.7288592242006446	0.239	0.143
769	153.8	3.856720602018148	0.327	0.158
770	154.0	5.841785552059405	0.374	0.193
771	154.2	7.204738553896316	0.194	0.112
772	154.4	10.412339534522848	0.297	0.0
773	154.6	11.22274035547496	0.441	0.0
774	154.8	11.268978945559741	0.358	0.0
775	155.0	10.648434068106564	0.327	0.0
776	155.2	11.533623744120383	0.295	0.0
777	155.4	10.753126769565387	0.323	0.136
778	155.6	8.421743901966652	0.167	0.17
779	155.8	8.568407796604118	0.235	0.131
780	156.0	9.841231631317799	0.218	0.0
781	156.2	10.423380855250073	0.442	0.0
782	156.4	9.032287060361915	0.516	0.114
783	156.6	6.924042173572186	0.5	0.15
784	156.8	5.469472079672088	0.499	0.136
785	157.0	6.783426619238526	0.218	0.0
786	157.2	9.638234229700092	0.193	0.129
787	157.4	9.015405489814714	0.624	0.104
788	157.6	8.242456435963131	0.585	0.0
789	157.8	7.7185464272649025	0.132	0.0
790	158.0	11.845763766664652	0.418	0.155
791	158.2	10.863757852035194	0.434	0.0
792	158.4	12.184298272283426	0.435	0.166
793	158.6	9.113482494976884	0.371	0.0
794	158.8	9.889588471104984	0.327	0.0
795	159.0	11.057182476520074	0.37	0.135
796	159.2	7.793277400466704	0.222	0.184
797	159.4	14.658288391853604	0.182	0.219
798	159.6	10.667755705066028	0.127	0.127
799	159.8	14.940767563563714	0.234	0.12
800	160.0	11.832506992338946	0.115	0.107
801	160.2	12.173481089910409	0.219	0.255
802	160.4	10.809602271042401	0.316	0.0
803	160.6	10.772472488441027	0.234	0.215
804	160.8	12.468794290359936	0.24	0.181
805	161.0	12.524413803036355	0.266	0.11
806	161.2	12.590511909780021	0.199	0.155
807	161.4	12.17672357491949	0.127	0.0
808	161.6	11.064653266144404	0.602	0.0
809	161.8	10.022490750159427	0.214	0.105
810	162.0	9.761603578914432	0.147	0.128
811	162.2	7.2539843396362205	0.287	0.0
812	162.4	9.181324936419855	0.142	0.0
813	162.6	9.734061656818804	0.116	0.129
814	162.8	11.661743687923027	0.0	0.0
815	163.0	10.669687686656122	0.0	0.111
816	163.2	7.502790401233648	0.383	0.321
817	163.4	8.349502068508713	0.294	0.141
818	163.6	8.094501736634259	0.201	0.107
819	163.8	8.689472542123172	0.163	0.305
820	164.0	6.592715978141141	0.293	0.251
821	164.2	8.918082377044406	0.155	0.286
822	164.4	7.622266864864989	0.121	0.171
823	164.6	7.482235836508028	0.21	0.116
824	164.8	5.6316872235092665	0.0	0.0
825	165.0	5.945953586118989	0.215	0.282
826	165.2	5.57342563175075	0.304	0.245
827	165.4	3.957902045690524	0.209	0.115
828	165.6	4.878533173233911	0.122	0.105
829	165.8	6.47762373172784	0.173	0.304
830	166.0	6.937669216551137	0.154	0.227
831	166.2	7.598167995888879	0.186	0.207
832	166.4	7.076040818980274	0.112	0.0
833	166.6	5.175103259295896	0.119	0.281
834	166.8	4.432216179453145	0.21	0.231
835	167.0	4.726610418418254	0.0	0.121
836	167.2	4.600274569828684	0.128	0.0
837	167.4	6.67861484854129	0.222	0.184
838	167.6	5.369141404446103	0.101	0.273
839	167.8	5.983186886927923	0.431	0.0
840	168.0	5.148357510789848	0.202	0.245
841	168.2	5.811191847162786	0.157	0.0
842	168.4	4.978151269076955	0.341	0.0
843	168.6	6.363321218281474	0.158	0.286
844	168.8	5.478460125174318	0.181	0.0
845	169.0	4.330728472894314	0.332	0.0
846	169.2	5.057902235580231	0.389	0.163
847	169.4	3.1631693167711563	0.317	0.0
848	169.6	5.152819636252562	0.227	0.0
849	169.8	5.097837741968402	0.35	0.171
850	170.0	7.860925987041857	0.264	0.166
851	170.2	7.693798225803363	0.15	0.229
852	170.4	10.4392441758177	0.245	0.151
853	170.6	8.412997796629554	0.279	0.216
854	170.8	4.601609231019076	0.274	0.122
855	171.0	8.405148192932485	0.218	0.302
856	171.2	5.89338181581944	0.203	0.0
857	171.4	4.4467336984050725	0.176	0.264
858	171.6	5.527280000074067	0.173	0.135
859	171.8	3.8594588561740117	0.258	0.316
860	172.0	3.6219004255147267	0.327	0.199
861	172.2	3.252455414231303	0.358	0.203
862	172.4	4.901475550727046	0.0	0.284
863	172.6	7.432189077839046	0.0	0.0
864	172.8	6.895530512846258	0.18	0.166
865	173.0	8.109814919936522	0.155	0.145
866	173.2	6.454155741712566	0.236	0.285
867	173.4	5.594892594576216	0.226	0.198
868	173.6	8.659942774854233	0.273	0.218
869	173.8	6.452065250197996	0.195	0.309
870	174.0	5.992710727012967	0.126	0.132
871	174.2	4.857832636915488	0.241	0.0
872	174.4	5.901872964219178	0.254	0.137
873	174.6	9.696710969245903	0.199	0.221
874	174.8	7.76382832373751	0.166	0.116
875	175.0	6.673615321501158	0.166	0.0
876	175.2	2.9351243528277493	0.149	0.172
877	175.4	3.4269327547340005	0.23	0.145
878	175.6	5.258746414991647	0.23	0.191
879	175.8	5.501405176236797	0.199	0.156
880	176.0	4.7532234573136005	0.302	0.0
881	176.2	6.0670988006135405	0.118	0.0
882	176.4	4.80893316128302	0.197	0.242
883	176.6	5.94308672049666	0.134	0.133
884	176.8	6.076034066107597	0.0	0.1
885	177.0	5.0296737743987965	0.2	0.0
886	177.2	5.361336961596544	0.232	0.114
887	177.4	5.417842217646476	0.212	0.17
888	177.6	6.675597486332683	0.155	0.193
889	177.8	5.447925637972219	0.249	0.112
890	178.0	5.595216030179264	0.25	0.107
891	178.2	3.2645690528431546	0.127	0.272
892	178.4	4.806204034874481	0.25	0.182
893	178.6	3.4555476995333176	0.2	0.162
894	178.8	5.00472035420062	0.242	0.106
895	179.0	5.472152197747471	0.156	0.187
896	179.2	5.1718582038549	0.239	0.107
897	179.4	3.818588606450359	0.243	0.0
898	179.6	4.039466644365008	0.238	0.107
899	179.8	2.286857347362861	0.269	0.196
900	180.0	2.7063201574624363	0.134	0.0
901	180.2	3.439367427235895	0.172	0.105
902	180.4	3.586471413476972	0.226	0.134
903	180.6	3.726699728332866	0.452	0.11
904	180.8	3.642922351522025	0.171	0.0
905	181.0	7.3880354373325305	0.22	0.18
906	181.2	4.006832254451454	0.403	0.22
907	181.4	3.472439505885058	0.165	0.112
908	181.6	3.967301817573092	0.272	0.36
909	181.8	4.146322834697179	0.4	0.222
910	182.0	3.648350249706195	0.0	0.227
911	182.2	3.637724161048361	0.2	0.246
912	182.4	7.460344911471922	0.363	0.201
913	182.6	3.8894572822928972	0.178	0.137
914	182.8	5.2136570158185265	0.58	0.327
915	183.0	4.113400057301289	0.151	0.238
916	183.2	4.391007634145609	0.156	0.161
917	183.4	3.928118519465618	0.284	0.136
918	183.6	3.966377152212554	0.335	0.188
919	183.8	3.1934622690349754	0.319	0.189
920	184.0	3.147550562093881	0.175	0.187
921	184.2	3.6983001943249225	0.422	0.251
922	184.4	3.8693120552140807	0.196	0.201
923	184.6	3.579917494051887	0.213	0.0
924	184.8	2.990221581202219	0.296	0.198
925	185.0	2.983670394596855	0.137	0.285
926	185.2	4.355295286361908	0.175	0.232
927	185.4	4.261826599886488	0.303	0.0
928	185.6	5.62797702581709	0.493	0.23
929	185.8	3.031664307511221	0.321	0.214
930	186.0	5.025698661862223	0.143	0.168
931	186.2	3.4493806565681093	0.128	0.249
932	186.4	4.0201256259521925	0.372	0.182
933	186.6	3.4171672821304053	0.211	0.245
934	186.8	6.31564865711799	0.215	0.151
935	187.0	4.30844793813561	0.0	0.224
936	187.2	2.9560178535172112	0.228	0.349
937	187.4	5.71430143922083	0.334	0.136
938	187.6	6.016986173975514	0.18	0.157
939	187.8	5.053066766671256	0.155	0.163
940	188.0	5.403031030949781	0.132	0.132
941	188.2	4.993600269266529	0.203	0.206
942	188.4	5.326636485567135	0.315	0.139
943	188.6	5.606066418942405	0.145	0.133
944	188.8	6.230635797563117	0.314	0.269
945	189.0	5.012361128313182	0.43	0.187
946	189.2	4.299877248502273	0.164	0.185
947	189.4	3.949963776871092	0.0	0.0
948	189.6	4.10952677067643	0.0	0.28
949	189.8	4.0002480984191795	0.0	0.168
950	190.0	3.628399612238674	0.0	0.244
951	190.2	4.236541177437675	0.135	0.236
952	190.4	3.963119044408868	0.2	0.248
953	190.6	6.834036195751655	0.186	0.107
954	190.8	6.4635811058963295	0.182	0.338
955	191.0	6.987374376889542	0.127	0.174
956	191.2	6.015391582445506	0.244	0.145
957	191.4	6.167469427594474	0.191	0.217
958	191.6	4.799818596035037	0.207	0.331
959	191.8	5.438735219814438	0.403	0.174
960	192.0	5.295264411850106	0.372	0.137
961	192.2	6.16080229547307	0.313	0.0
962	192.4	5.089698213364423	0.131	0.146
963	192.6	5.760669590068285	0.204	0.136
964	192.8	6.051442560636885	0.107	0.157
965	193.0	4.8772069856565965	0.446	0.111
966	193.2	4.150177042929163	0.0	0.148
967	193.4	2.593011133436376	0.191	0.198
968	193.6	2.880394254128895	0.191	0.149
969	193.8	4.042961107630458	0.183	0.0
970	194.0	3.3649967179125917	0.156	0.126
971	194.2	2.875248314249355	0.125	0.0
972	194.4	3.7330798317207217	0.205	0.119
973	194.6	2.7276676407005684	0.21	0.0
974	194.8	5.655284371455714	0.395	0.124
975	195.0	6.242425532745665	0.0	0.119
976	195.2	4.547344653527897	0.133	0.0
977	195.4	6.147661538404766	0.199	0.0
978	195.6	4.980305367269161	0.0	0.109
979	195.8	4.319934722398159	0.309	0.124
980	196.0	5.544926465261398	0.155	0.0
981	196.2	5.049099422514624	0.287	0.0
982	196.4	4.122526642481375	0.168	0.144
983	196.6	4.1662153687617085	0.0	0.103
984	196.8	4.219505401406663	0.16	0.105
985	197.0	4.831671960486351	0.572	0.125
986	197.2	5.331559163046256	0.0	0.147
987	197.4	7.464977580707711	0.177	0.126
988	197.6	8.072330503378888	0.274	0.357
989	197.8	6.629230078151044	0.188	0.154
990	198.0	6.587546984924946	0.302	0.197
991	198.2	6.502547221462044	0.139	0.197
992	198.4	3.831879629156396	0.387	0.115
993	198.6	3.1287853239865715	0.359	0.129
994	198.8	3.0070240230947207	0.162	0.13
995	199.0	3.0691353901587664	0.146	0.0
996	199.2	4.35682357667616	0.0	0.0
997	199.4	3.3683092515014117	0.109	0.247
998	199.6	3.145389107611529	0.0	0.0
999	199.8	3.253253428228617	0.13	0.102
1000	200.0	3.6828141902202325	0.309	0.169
1001	200.2	2.2885493656258	0.113	0.161
1002	200.4	2.4113098486610975	0.0	0.109
1003	200.6	5.848948876601143	0.25	0.173
1004	200.8	3.3453907046673947	0.133	0.0
1005	201.0	2.9662574390182748	0.0	0.0
1006	201.2	3.0044055989964558	0.0	0.0
1007	201.4	2.8323392213305776	0.209	0.0
1008	201.6	3.074029930649872	0.157	0.0
1009	201.8	2.3952276839517257	0.207	0.11
1010	202.0	2.674233454275965	0.261	0.0
1011	202.2	3.3259785510479856	0.227	0.136
1012	202.4	2.569428355624555	0.0	0.238
1013	202.6	4.042097855036109	0.0	0.191
1014	202.8	3.9851066002641327	0.253	0.31
1015	203.0	2.682662829051575	0.17	0.161
1016	203.2	3.5460940789876485	0.0	0.24
1017	203.4	4.761396905599894	0.0	0.164
1018	203.6	6.374580493427587	0.0	0.143
1019	203.8	4.4824921004183045	0.227	0.189
1020	204.0	4.4531236653506765	0.177	0.18
1021	204.2	4.225888333404735	0.176	0.0
1022	204.4	3.453840933701564	0.0	0.111
1023	204.6	2.6807351463730993	0.108	0.16
1024	204.8	3.422860954715004	0.144	0.1
1025	205.0	3.463435867070806	0.0	0.0
1026	205.2	3.8591714495714626	0.165	0.125
1027	205.4	3.093186575488337	0.117	0.213
1028	205.6	2.772340800602896	0.223	0.147
1029	205.8	4.368536333902354	0.111	0.0
1030	206.0	4.951847027372716	0.255	0.105
1031	206.2	6.592908572118417	0.104	0.129
1032	206.4	6.097976331269151	0.119	0.122
1033	206.6	5.836835609554956	0.113	0.132
1034	206.8	5.067144599633383	0.104	0.195
1035	207.0	5.566357946979897	0.184	0.0
1036	207.2	4.62645067873986	0.101	0.132
1037	207.4	3.3205984381819262	0.107	0.0
1038	207.6	3.1634999617215898	0.138	0.0
1039	207.8	2.591895120581418	0.172	0.21
1040	208.0	6.858345400620966	0.116	0.167
1041	208.2	7.263652067626261	0.125	0.163
1042	208.4	4.841202473333717	0.148	0.115
1043	208.6	5.603896823263367	0.0	0.146
1044	208.8	4.355555045176504	0.184	0.0
1045	209.0	3.715813431744286	0.189	0.202
1046	209.2	3.627615296044186	0.118	0.116
1047	209.4	2.8225534381289834	0.184	0.183
1048	209.6	4.189491679916998	0.139	0.0
1049	209.8	4.953106880645093	0.165	0.138
1050	210.0	6.4417075101928525	0.203	0.204
1051	210.2	4.897793272181999	0.228	0.0
1052	210.4	6.3299267287426	0.131	0.17
1053	210.6	5.14917914961635	0.136	0.18
1054	210.8	6.145395493057688	0.202	0.138
1055	211.0	4.726368022494916	0.194	0.174
1056	211.2	5.465563231311916	0.0	0.119
1057	211.4	4.646934125783902	0.131	0.3
1058	211.6	4.609923362906915	0.0	0.227
1059	211.8	5.204898481914056	0.123	0.143
1060	212.0	6.963917038115115	0.0	0.142
1061	212.2	5.199632362890549	0.0	0.234
1062	212.4	7.3461331742986555	0.121	0.138
1063	212.6	6.058996132276162	0.0	0.127
1064	212.8	6.845549701048942	0.0	0.196
1065	213.0	4.88637670899282	0.169	0.184
1066	213.2	5.101865797844819	0.0	0.102
1067	213.4	6.042673904794757	0.127	0.117
1068	213.6	6.553883042922915	0.139	0.113
1069	213.8	6.173862502378982	0.123	0.156
1070	214.0	7.6631810763485335	0.103	0.117
1071	214.2	7.76538491463881	0.0	0.166
1072	214.4	4.9329341866365395	0.0	0.178
1073	214.6	5.7644551034226135	0.0	0.165
1074	214.8	6.011403804865904	0.326	0.0
1075	215.0	5.3084615708820255	0.0	0.105
1076	215.2	3.876534859373447	0.19	0.211
1077	215.4	6.296460325614008	0.0	0.175
1078	215.6	8.259690728745918	0.175	0.11
1079	215.8	5.737658599455554	0.276	0.16
1080	216.0	4.094245111223957	0.151	0.192
1081	216.2	4.459437394885846	0.227	0.288
1082	216.4	5.816463309327243	0.164	0.0
1083	216.6	4.693205176902029	0.118	0.0
1084	216.8	4.979193687862525	0.185	0.0
1085	217.0	6.633456415976233	0.278	0.0
1086	217.2	4.038811996854705	0.0	0.109
1087	217.4	2.8236868725790036	0.0	0.0
1088	217.6	2.165251776353041	0.192	0.186
1089	217.8	3.632448692772548	0.239	0.157
1090	218.0	2.5438620174045883	0.137	0.0
1091	218.2	3.903024922255814	0.222	0.241
1092	218.4	4.268880736047069	0.138	0.243
1093	218.6	4.96989196284424	0.0	0.199
1094	218.8	4.114411011899974	0.176	0.17
1095	219.0	3.827481172512478	0.124	0.18
1096	219.2	3.091685564694039	0.198	0.0
1097	219.4	4.712361578935237	0.215	0.129
1098	219.6	3.3435468469594523	0.334	0.103
1099	219.8	4.931228633445472	0.151	0.175
1100	220.0	3.1896730522598227	0.18	0.114
1101	220.2	4.433051491072487	0.0	0.239
1102	220.4	4.022836187726422	0.364	0.142
1103	220.6	3.729698495270763	0.206	0.319
1104	220.8	4.349289276457994	0.202	0.249
1105	221.0	3.614595834231504	0.23	0.132
1106	221.2	5.669633378593033	0.0	0.382
1107	221.4	5.532445716224312	0.127	0.185
1108	221.6	3.0342641781513513	0.132	0.122
1109	221.8	3.367283466312274	0.287	0.0
1110	222.0	4.380959239727785	0.143	0.0
1111	222.2	3.8174948682840433	0.125	0.228
1112	222.4	3.314041817144324	0.11	0.167
1113	222.6	3.5486410069120136	0.197	0.125
1114	222.8	3.7407387866152195	0.0	0.161
1115	223.0	3.420488645692674	0.132	0.242
1116	223.2	3.8984437756462524	0.165	0.103
1117	223.4	5.682287066209565	0.0	0.404
1118	223.6	5.9520793462636865	0.103	0.169
1119	223.8	4.6820199132392375	0.0	0.212
1120	224.0	4.808824792633852	0.0	0.203
1121	224.2	4.767916486412724	0.104	0.135
1122	224.4	4.65418590301717	0.124	0.253
1123	224.6	4.918971860657215	0.164	0.157
1124	224.8	4.719043479499448	0.116	0.102
1125	225.0	4.839662262476974	0.0	0.142
1126	225.2	4.250742748350722	0.0	0.206
1127	225.4	6.204118342190633	0.0	0.117
1128	225.6	5.223816418577513	0.0	0.0
1129	225.8	5.780114117804574	0.0	0.129
1130	226.0	4.568368247029649	0.204	0.0
1131	226.2	4.547152819141336	0.0	0.23
1132	226.4	6.276919348593704	0.0	0.201
1133	226.6	4.208005664541399	0.234	0.0
1134	226.8	4.493441509612927	0.145	0.219
1135	227.0	5.500627749232355	0.0	0.111
1136	227.2	4.711071290836485	0.0	0.139
1137	227.4	5.0550126218468785	0.0	0.204
1138	227.6	4.329376881748544	0.0	0.0
1139	227.8	3.733687356165985	0.0	0.251
1140	228.0	4.47809759532787	0.0	0.0
1141	228.2	5.2451774228660515	0.0	0.25
1142	228.4	4.290479971948069	0.0	0.213
1143	228.6	4.810601440471087	0.0	0.226
1144	228.8	3.922313759859256	0.0	0.213
1145	229.0	3.9893831702094	0.0	0.22
1146	229.2	3.79464909714571	0.0	0.402
1147	229.4	4.238592819427959	0.0	0.225
1148	229.6	5.585079674943659	0.0	0.0
1149	229.8	5.095061918953367	0.0	0.284
1150	230.0	4.321592704952655	0.14	0.259
1151	230.2	4.544820052096399	0.0	0.294
1152	230.4	4.632140515075752	0.155	0.168
1153	230.6	5.093547897723772	0.121	0.257
1154	230.8	4.497778601883657	0.119	0.216
1155	231.0	3.6492347029676986	0.132	0.193
1156	231.2	2.9476642371015553	0.0	0.185
1157	231.4	3.2362055470344053	0.109	0.0
1158	231.6	3.5599643016117457	0.2	0.171
1159	231.8	3.3657206148210306	0.111	0.149
1160	232.0	3.260002293279485	0.146	0.184
1161	232.2	4.3768886829537665	0.13	0.193
1162	232.4	4.217601281274998	0.206	0.203
1163	232.6	2.8962629204502486	0.0	0.0
1164	232.8	2.232738268465149	0.163	0.118
1165	233.0	5.670108962549794	0.177	0.0
1166	233.2	4.361139793444914	0.136	0.207
1167	233.4	3.2105861539405844	0.165	0.183
1168	233.6	2.8502059036914327	0.117	0.236
1169	233.8	3.4473911535572803	0.101	0.127
1170	234.0	3.007224218990205	0.18	0.239
1171	234.2	2.798754603753471	0.183	0.211
1172	234.4	2.4647794951767494	0.259	0.183
1173	234.6	3.386529947615073	0.237	0.293
1174	234.8	3.584253053788718	0.186	0.0
1175	235.0	5.505521456058908	0.0	0.171
1176	235.2	3.762480693492824	0.112	0.176
1177	235.4	4.038718805783277	0.207	0.31
1178	235.6	4.172998188372031	0.171	0.0
1179	235.8	3.6684274391207126	0.26	0.138
1180	236.0	3.2717107497693383	0.177	0.143
1181	236.2	2.8197965073964117	0.0	0.123
1182	236.4	4.303904144930507	0.167	0.145
1183	236.6	5.192638603380029	0.0	0.131
1184	236.8	2.9561164830049838	0.173	0.136
1185	237.0	5.2157935669135	0.265	0.226
1186	237.2	3.9870556390924308	0.231	0.125
1187	237.4	3.5340467934923776	0.278	0.193
1188	237.6	4.722233162955055	0.243	0.221
1189	237.8	5.749173563353476	0.123	0.265
1190	238.0	4.428154895188429	0.175	0.1
1191	238.2	2.8294735981273966	0.185	0.207
1192	238.4	2.5358145117742734	0.247	0.299
1193	238.6	2.5843293990535527	0.16	0.137
1194	238.8	3.565613158591204	0.0	0.139
1195	239.0	5.02904201254138	0.149	0.148
1196	239.2	6.755007762000538	0.177	0.152
1197	239.4	7.834296010601	0.176	0.215
1198	239.6	3.49675251389593	0.281	0.239
1199	239.8	4.661036394458721	0.178	0.142
1200	240.0	3.14456876656502	0.135	0.119
1201	240.2	5.325683290858672	0.239	0.178
1202	240.4	4.959706689837489	0.236	0.202
1203	240.6	5.7552321896850955	0.152	0.155
1204	240.8	5.131525388499262	0.0	0.204
1205	241.0	4.860393085826495	0.11	0.173
1206	241.2	3.25616119507024	0.0	0.141
1207	241.4	4.674346917601833	0.0	0.0
1208	241.6	4.954939192440332	0.0	0.158
1209	241.8	2.3696225500462083	0.156	0.138
1210	242.0	3.7899306893192324	0.128	0.122
1211	242.2	2.8363400255104305	0.163	0.0
1212	242.4	3.773938679201743	0.0	0.111
1213	242.6	8.124901192197278	0.0	0.0
1214	242.8	2.922189721258915	0.103	0.0
1215	243.0	3.430372536620476	0.183	0.0
1216	243.2	2.7970481062910326	0.0	0.0
1217	243.4	2.695967451844747	0.254	0.193
1218	243.6	2.527257696997133	0.0	0.281
1219	243.8	4.503304570239918	0.104	0.229
1220	244.0	3.7509279558322293	0.211	0.214
1221	244.2	3.4525286314888106	0.107	0.201
1222	244.4	4.004597875626059	0.0	0.25
1223	244.6	4.480152631328535	0.115	0.119
1224	244.8	4.280137987553671	0.169	0.144
1225	245.0	5.751491108888632	0.125	0.257
1226	245.2	5.475168227509657	0.0	0.185
1227	245.4	6.547166381928616	0.133	0.0
1228	245.6	5.041984129862096	0.0	0.0
1229	245.8	6.313758905408489	0.0	0.14
1230	246.0	6.192989931883164	0.1	0.107
1231	246.2	5.746451918330781	0.0	0.175
1232	246.4	4.838400267392106	0.0	0.252
1233	246.6	5.214841093740896	0.0	0.309
1234	246.8	7.159593584266845	0.122	0.251
1235	247.0	4.775285938068263	0.157	0.194
1236	247.2	4.428182391141849	0.116	0.131
1237	247.4	2.627622658976883	0.0	0.129
1238	247.6	2.163327403633694	0.0	0.183
1239	247.8	2.9353186057905196	0.0	0.12
1240	248.0	2.9743968106208105	0.171	0.194
1241	248.2	3.2652670246378777	0.0	0.0
1242	248.4	3.5930654684579575	0.0	0.141
1243	248.6	2.973950691919546	0.0	0.159
1244	248.8	3.7652844242044	0.0	0.0
1245	249.0	3.0732133412917744	0.0	0.137
1246	249.2	3.1528106203780704	0.0	0.269
1247	249.4	2.6598691921549444	0.199	0.0
1248	249.6	2.861756048630805	0.118	0.152
1249	249.8	3.059966422252456	0.164	0.163
1250	250.0	2.336797201265816	0.269	0.0
1251	250.2	3.3788081412635353	0.112	0.214
1252	250.4	3.905374224206145	0.0	0.159
1253	250.6	2.702882767788173	0.0	0.0
1254	250.8	2.6603478607129554	0.133	0.106
1255	251.0	3.291844104041456	0.0	0.225
1256	251.2	3.259875046565243	0.0	0.128
1257	251.4	3.4989392527191363	0.102	0.129
1258	251.6	2.33353582945361	0.178	0.0
1259	251.8	2.8560885301733028	0.102	0.0
1260	252.0	2.2837814082405083	0.149	0.192
1261	252.2	6.306609797342587	0.0	0.146
1262	252.4	5.54934874394059	0.0	0.104
1263	252.6	5.848371998511103	0.118	0.15
1264	252.8	4.150053610026472	0.0	0.288
1265	253.0	3.869831815951436	0.111	0.245
1266	253.2	5.109551313655143	0.22	0.0
1267	253.4	2.4618340791217026	0.117	0.202
1268	253.6	4.206186404404082	0.0	0.266
1269	253.8	4.735273458411615	0.135	0.263
1270	254.0	5.079818117191794	0.0	0.0
1271	254.2	5.7492178655013575	0.101	0.143
1272	254.4	4.022588672538803	0.106	0.0
1273	254.6	4.896024972841486	0.148	0.0
1274	254.8	5.680438606800094	0.0	0.142
1275	255.0	4.63180729219505	0.0	0.127
1276	255.2	4.037292011593289	0.0	0.145
1277	255.4	3.2589385999557043	0.105	0.132
1278	255.6	4.289977423035726	0.0	0.357
1279	255.8	3.5287751267038447	0.169	0.173
1280	256.0	3.874487970082303	0.13	0.241
1281	256.2	3.5436989887862924	0.0	0.284
1282	256.4	3.547801729922875	0.133	0.261
1283	256.6	4.404447990934135	0.0	0.296
1284	256.8	4.261921484824947	0.134	0.335
1285	257.0	4.1527076768507305	0.154	0.208
1286	257.2	5.074947571896678	0.154	0.23
1287	257.4	5.296490790003675	0.127	0.352
1288	257.6	3.8618299622717718	0.0	0.205
1289	257.8	3.8725000545311485	0.0	0.142
1290	258.0	3.7205430137741655	0.108	0.371
1291	258.2	3.7461961182102765	0.0	0.209
1292	258.4	6.402189974666382	0.0	0.178
1293	258.6	4.154776717282018	0.0	0.0
1294	258.8	3.607920743807122	0.0	0.127
1295	259.0	3.693742113908672	0.128	0.0
1296	259.2	3.147024153292481	0.0	0.0
1297	259.4	3.522548919395054	0.128	0.0
1298	259.6	3.1017358039491363	0.0	0.262
1299	259.8	3.16733010458434	0.0	0.288
1300	260.0	2.7018512817314253	0.135	0.305
1301	260.2	2.9523399852384027	0.131	0.344
1302	260.4	4.49022568489046	0.0	0.316
1303	260.6	5.460278758294419	0.0	0.433
1304	260.8	6.015421182742007	0.109	0.174
1305	261.0	5.434315981263764	0.0	0.102
1306	261.2	5.081928039432351	0.1	0.168
1307	261.4	6.3258876781370565	0.0	0.155
1308	261.6	4.400529484512346	0.119	0.386
1309	261.8	4.971496790297416	0.0	0.185
1310	262.0	5.072565711100991	0.101	0.211
1311	262.2	4.608332949448071	0.127	0.168
1312	262.4	5.576366519363774	0.0	0.204
1313	262.6	4.746034493395513	0.37	0.112
1314	262.8	5.965436866245109	0.197	0.122
1315	263.0	5.719180124876401	0.125	0.22
1316	263.2	7.095787863629028	0.0	0.166
1317	263.4	5.315183223602809	0.146	0.195
1318	263.6	8.748437095927835	0.193	0.103
1319	263.8	8.565281232503402	0.0	0.126
1320	264.0	7.747973913496276	0.0	0.115
1321	264.2	6.5223758634459665	0.0	0.0
1322	264.4	7.148598048361039	0.104	0.15
1323	264.6	7.706227312203019	0.0	0.142
1324	264.8	5.883848402339984	0.0	0.111
1325	265.0	7.605479837292896	0.157	0.224
1326	265.2	7.354439819676957	0.128	0.194
1327	265.4	5.590589751999002	0.0	0.159
1328	265.6	6.899312854315187	0.0	0.247
1329	265.8	8.191701575985299	0.302	0.273
1330	266.0	8.889691960644996	0.123	0.372
1331	266.2	6.53276447955324	0.133	0.326
1332	266.4	7.161477585633516	0.167	0.223
1333	266.6	7.891900886886347	0.229	0.246
1334	266.8	7.26646058371526	0.0	0.19
1335	267.0	4.330158522159581	0.0	0.306
1336	267.2	6.251083123409994	0.0	0.14
1337	267.4	4.250972341509793	0.0	0.148
1338	267.6	4.03487549658831	0.146	0.12
1339	267.8	4.9559569361495415	0.0	0.0
1340	268.0	4.4092333883177774	0.138	0.211
1341	268.2	5.751733474829025	0.0	0.0
1342	268.4	5.600009602377372	0.118	0.0
1343	268.6	6.284013919201546	0.139	0.14
1344	268.8	5.17234725369561	0.23	0.168
1345	269.0	7.209491099173541	0.0	0.124
1346	269.2	4.647384965107394	0.0	0.0
1347	269.4	4.734457614394705	0.0	0.31
1348	269.6	4.602615764041818	0.101	0.154
1349	269.8	4.161729499352552	0.0	0.227
1350	270.0	5.063857541270415	0.16	0.269
1351	270.2	4.845991509952453	0.228	0.0
1352	270.4	5.5668157578104065	0.0	0.104
1353	270.6	5.089677179227578	0.0	0.197
1354	270.8	4.760687235906702	0.125	0.11
1355	271.0	4.764463920215079	0.0	0.169
1356	271.2	4.018230387617009	0.0	0.122
1357	271.4	5.572391874918367	0.0	0.219
1358	271.6	4.825526808594968	0.0	0.103
1359	271.8	5.2682906508539356	0.0	0.0
1360	272.0	4.917396975757346	0.234	0.0
1361	272.2	4.970194388819842	0.212	0.0
1362	272.4	5.367399812423725	0.103	0.0
1363	272.6	5.458855120381241	0.0	0.112
1364	272.8	4.807552013824186	0.0	0.0
1365	273.0	5.120778798495888	0.141	0.0
1366	273.2	4.649533495231671	0.0	0.0
1367	273.4	5.1558741314973675	0.14	0.0
1368	273.6	4.902409991683936	0.0	0.119
1369	273.8	5.256675581359024	0.106	0.0
1370	274.0	5.115365904694037	0.0	0.0
1371	274.2	5.560569450913952	0.117	0.0
1372	274.4	3.7484656160054324	0.0	0.0
1373	274.6	4.185301874211852	0.0	0.0
1374	274.8	3.9982569539738173	0.0	0.23
1375	275.0	5.427184632362343	0.0	0.382
1376	275.2	4.837744248081303	0.0	0.181
1377	275.4	4.415873927413744	0.0	0.12
1378	275.6	4.3716141069939765	0.109	0.0
1379	275.8	4.530046707368202	0.0	0.441
1380	276.0	3.7486888094372413	0.0	0.124
1381	276.2	3.5029570765060405	0.0	0.147
1382	276.4	5.248484557201962	0.0	0.0
1383	276.6	4.846515469482945	0.0	0.0
1384	276.8	4.619283442571206	0.0	0.0
1385	277.0	4.198783409047643	0.0	0.0
1386	277.2	4.854040603327293	0.0	0.0
1387	277.4	4.216368049359098	0.0	0.115
1388	277.6	4.095487964039663	0.0	0.107
1389	277.8	4.011187620989729	0.0	0.104
1390	278.0	3.3609858903768837	0.134	0.0
1391	278.2	3.5673990636123807	0.0	0.102
1392	278.4	4.209162188996907	0.0	0.32
1393	278.6	4.344136338286931	0.184	0.0
1394	278.8	4.099218195106689	0.0	0.0
1395	279.0	2.937803446135393	0.0	0.175
1396	279.2	3.1206803778883705	0.122	0.0
1397	279.4	3.2922511036808078	0.1	0.109
1398	279.6	3.1657532335083776	0.216	0.128
1399	279.8	3.1182083361784048	0.0	0.0
1400	280.0	2.436195294056132	0.0	0.0
1401	280.2	3.022029294328771	0.0	0.144
1402	280.4	2.541457272781699	0.0	0.165
1403	280.6	2.635119217743049	0.0	0.138
1404	280.8	3.209159847973257	0.0	0.156
1405	281.0	4.952713972251732	0.133	0.268
1406	281.2	4.747566613967886	0.152	0.0
1407	281.4	3.3481332885841018	0.0	0.0
1408	281.6	3.71899200907904	0.0	0.182
1409	281.8	4.053745710585921	0.0	0.149
1410	282.0	2.5793735860790896	0.236	0.154
1411	282.2	3.9390694627070553	0.0	0.154
1412	282.4	3.6249475080466684	0.0	0.298
1413	282.6	3.627276278227749	0.0	0.248
1414	282.8	3.231954648361035	0.0	0.111
1415	283.0	3.7209104103112316	0.0	0.164
1416	283.2	3.958724437338528	0.0	0.221
1417	283.4	4.417411856417595	0.0	0.389
1418	283.6	4.23922075305415	0.0	0.103
1419	283.8	2.95654513746091	0.0	0.2
1420	284.0	2.955959111560703	0.0	0.0
1421	284.2	2.719778928946938	0.101	0.191
1422	284.4	2.425906381514959	0.0	0.168
1423	284.6	3.4650964558860053	0.0	0.333
1424	284.8	2.939774387469003	0.22	0.106
1425	285.0	3.1984433679721462	0.0	0.128
1426	285.2	2.9762311811668813	0.0	0.141
1427	285.4	4.528013500973689	0.1	0.178
1428	285.6	2.8569321715456426	0.124	0.145
1429	285.8	3.985348933162879	0.0	0.102
1430	286.0	3.6656989478261517	0.154	0.243
1431	286.2	3.4574050520675907	0.0	0.0
1432	286.4	3.938694295900927	0.0	0.165
1433	286.6	4.937616333139023	0.207	0.15
1434	286.8	5.072689269694627	0.0	0.0
1435	287.0	3.3848069765636186	0.243	0.207
1436	287.2	2.645509310398708	0.0	0.15
1437	287.4	2.801081571520632	0.129	0.234
1438	287.6	2.630931453402006	0.0	0.113
1439	287.8	3.720399380715899	0.0	0.1
1440	288.0	2.926304960398011	0.0	0.0
1441	288.2	3.9327921750766017	0.0	0.0
1442	288.4	3.983284581908345	0.0	0.111
1443	288.6	3.4606948026642703	0.0	0.0
1444	288.8	3.3534774185258054	0.0	0.128
1445	289.0	3.904867465540604	0.0	0.109
1446	289.2	2.6618287788602677	0.0	0.0
1447	289.4	2.498925481707087	0.0	0.132
1448	289.6	3.7964668261465486	0.0	0.163
1449	289.8	3.7285727784527345	0.189	0.237
1450	290.0	4.3732222452564935	0.0	0.447
1451	290.2	4.926709514917132	0.0	0.0
1452	290.4	5.786407759541967	0.0	0.0
1453	290.6	4.254741836395599	0.0	0.0
1454	290.8	5.384221106811202	0.0	0.0
1455	291.0	5.662608666010304	0.157	0.0
1456	291.2	5.050175353514964	0.0	0.0
1457	291.4	5.660720499042612	0.121	0.0
1458	291.6	5.111061695938281	0.0	0.194
1459	291.8	6.13720410148475	0.338	0.0
1460	292.0	4.772823522166936	0.0	0.0
1461	292.2	4.809725979834376	0.141	0.188
1462	292.4	4.888308240651872	0.0	0.0
1463	292.6	5.076497054133391	0.0	0.0
1464	292.8	4.950409309497801	0.0	0.0
1465	293.0	4.784554585329757	0.0	0.0
1466	293.2	5.138255749765672	0.142	0.0
1467	293.4	5.082144236441937	0.113	0.0
1468	293.6	5.05352104323065	0.23	0.164
1469	293.8	4.608006329426128	0.187	0.103
1470	294.0	3.4401089779703926	0.109	0.1
1471	294.2	4.377634404507902	0.0	0.0
1472	294.4	4.977946675792264	0.0	0.319
1473	294.6	4.509691925037674	0.0	0.0
1474	294.8	4.100616794154266	0.232	0.0
1475	295.0	4.718518373288643	0.149	0.0
1476	295.2	4.407282332100335	0.0	0.123
1477	295.4	4.476643942348163	0.161	0.103
1478	295.6	4.19878065571944	0.125	0.0
1479	295.8	3.5795991165649426	0.101	0.0
1480	296.0	3.339898007331214	0.0	0.0
1481	296.2	4.87952949058936	0.0	0.0
1482	296.4	3.097342057161671	0.222	0.551
1483	296.6	3.6763517882244696	0.106	0.114
1484	296.8	3.4178227272636605	0.111	0.286
1485	297.0	3.053633392830989	0.0	0.272
1486	297.2	3.3092262326335438	0.189	0.318
1487	297.4	3.485154860597124	0.228	0.507
1488	297.6	2.4093963421558007	0.103	0.682
1489	297.8	3.115825993993207	0.0	0.587
1490	298.0	3.3728939784006333	0.317	0.532
1491	298.2	3.5050131376358635	0.135	0.493
1492	298.4	2.9145809909241254	0.202	0.245
1493	298.6	2.6512802343867787	0.163	0.463
1494	298.8	3.078529837895437	0.0	0.519
1495	299.0	2.7826875646295175	0.146	0.361
1496	299.2	3.3365374722766497	0.12	0.399
1497	299.4	3.5127195204979715	0.171	0.545
1498	299.6	3.5034193165615	0.0	0.272
1499	299.8	2.452666874101026	0.138	0.529
1500	300.0	1.79757983962987	0.104	0.435
1501	300.2	2.1944410507006102	0.0	0.465
1502	300.4	3.347093016031784	0.0	0.437
1503	300.6	2.5306835741554083	0.0	0.517
1504	300.8	2.525948548781971	0.0	0.56
1505	301.0	3.0446145133148628	0.0	0.529
1506	301.2	2.0863663253219693	0.0	0.55
1507	301.4	2.6680367135486995	0.0	0.476
1508	301.6	2.702917503192151	0.0	0.576
1509	301.8	2.631042359532864	0.105	0.499
1510	302.0	3.230799368625743	0.0	0.427
1511	302.2	3.4234601700983753	0.218	0.53
1512	302.4	2.536004120751532	0.112	0.504
1513	302.6	3.0446209363297574	0.0	0.652
1514	302.8	2.5206577319657546	0.0	0.494
1515	303.0	2.3186974036487586	0.148	0.543
1516	303.2	2.852984665634175	0.0	0.412
1517	303.4	2.8381360484534994	0.0	0.518
1518	303.6	2.285994965169706	0.109	0.416
1519	303.8	2.0813895939296763	0.0	0.571
1520	304.0	2.1512692532549242	0.142	0.608
1521	304.2	2.214028805742203	0.122	0.457
1522	304.4	2.164522812921186	0.0	0.267
1523	304.6	2.4291502566162406	0.0	0.534
1524	304.8	2.0601965387129924	0.0	0.505
1525	305.0	2.9374537289440816	0.0	0.583
1526	305.2	2.1599325634727555	0.0	0.431
1527	305.4	2.998016516043356	0.0	0.451
1528	305.6	2.471790803749377	0.117	0.313
1529	305.8	2.0845569187854402	0.0	0.437
1530	306.0	2.207298231258917	0.0	0.452
1531	306.2	2.2866721156245804	0.104	0.67
1532	306.4	2.3071294108900227	0.0	0.421
1533	306.6	2.9499266183140027	0.103	0.348
1534	306.8	2.4518878789490945	0.139	0.352
1535	307.0	2.691839558159996	0.0	0.326
1536	307.2	2.1360625403780302	0.121	0.403
1537	307.4	2.067708720268646	0.0	0.224
1538	307.6	2.298187299570305	0.0	0.333
1539	307.8	2.4529690698213065	0.0	0.451
1540	308.0	2.4078693490693173	0.101	0.25
1541	308.2	2.060026667644438	0.102	0.393
1542	308.4	2.716501016789567	0.0	0.224
1543	308.6	2.495582443789425	0.0	0.388
1544	308.8	3.249597062161129	0.0	0.483
1545	309.0	3.4990838782503126	0.0	0.486
1546	309.2	2.2843858356104154	0.0	0.317
1547	309.4	1.8264334454408662	0.0	0.374
1548	309.6	1.6821034533620378	0.0	0.384
1549	309.8	2.7961210203545814	0.0	0.442
1550	310.0	2.5473927828885143	0.0	0.539
1551	310.2	2.3827924524402544	0.0	0.565
1552	310.4	1.9332666919863237	0.0	0.416
1553	310.6	2.320190552519339	0.113	0.307
1554	310.8	2.7770586080982333	0.0	0.215
1555	311.0	3.0901380250069312	0.0	0.257
1556	311.2	2.2470362306894924	0.0	0.413
1557	311.4	3.0175797807649163	0.0	0.374
1558	311.6	2.370553702394758	0.0	0.477
1559	311.8	2.8280793771181956	0.0	0.467
1560	312.0	2.2138526406188355	0.11	0.558
1561	312.2	3.325462451205094	0.0	0.452
1562	312.4	2.4863052442643165	0.0	0.586
1563	312.6	2.176354948503345	0.44	0.638
1564	312.8	2.5297785988538095	0.0	0.451
1565	313.0	2.540676826992906	0.119	0.58
1566	313.2	2.5409491384864413	0.157	0.467
1567	313.4	2.837125300067172	0.0	0.336
1568	313.6	1.8092892924864858	0.11	0.437
1569	313.8	1.761474998536383	0.104	0.318
1570	314.0	1.600535334515065	0.0	0.491
1571	314.2	1.7427341884862266	0.105	0.465
1572	314.4	2.8366309814086668	0.371	0.539
1573	314.6	2.6951291913897655	0.0	0.541
1574	314.8	1.9151627016392105	0.105	0.409
1575	315.0	1.5107069605403307	0.146	0.469
1576	315.2	1.1205432178049841	0.0	0.329
1577	315.4	1.0964299727553282	0.0	0.237
1578	315.6	2.100695102854349	0.137	0.466
1579	315.8	1.400059203658902	0.0	0.475
1580	316.0	1.3623948833304527	0.0	0.428
1581	316.2	1.5103472006152272	0.0	0.412
1582	316.4	1.628920875006287	0.0	0.647
1583	316.6	2.0162287107524524	0.0	0.292
1584	316.8	2.5927060847151084	0.0	0.434
1585	317.0	2.19648284302143	0.0	0.392
1586	317.2	1.4794394678602096	0.0	0.37
1587	317.4	1.229912649591427	0.0	0.254
1588	317.6	2.311200278298324	0.0	0.437
1589	317.8	1.1809081048207153	0.0	0.531
1590	318.0	1.359047638283882	0.0	0.444
1591	318.2	1.8015896161012233	0.0	0.442
1592	318.4	1.031009529993541	0.0	0.224
1593	318.6	1.6904308823862053	0.0	0.479
1594	318.8	1.43493121094924	0.0	0.459
1595	319.0	1.8544568258825822	0.127	0.499
1596	319.2	1.5738663919429439	0.0	0.358
1597	319.4	1.6946705870905996	0.0	0.253
1598	319.6	1.639801176400662	0.11	0.393
1599	319.8	1.826007744327431	0.0	0.378
1600	320.0	1.8343553865646505	0.0	0.508
1601	320.2	1.5145102518533007	0.115	0.238
1602	320.4	1.4743395617296737	0.0	0.36
1603	320.6	1.3272630955631033	0.0	0.431
1604	320.8	1.1533318122807272	0.0	0.32
1605	321.0	1.9955438091454534	0.0	0.349
1606	321.2	1.7089343877289427	0.101	0.385
1607	321.4	1.75019582047267	0.0	0.4
1608	321.6	1.994621664901329	0.0	0.326
1609	321.8	1.4000748424749476	0.0	0.445
1610	322.0	1.7567021749751714	0.0	0.393
1611	322.2	2.196323628923741	0.0	0.224
1612	322.4	2.5388403564976763	0.104	0.224
1613	322.6	1.6051834450752807	0.116	0.32
1614	322.8	1.1168485338218428	0.0	0.294
1615	323.0	1.724404210245528	0.0	0.359
1616	323.2	4.18572982737927	0.0	0.444
1617	323.4	1.2291679322945461	0.0	0.494
1618	323.6	1.1633200406729212	0.0	0.155
1619	323.8	1.4377124463666227	0.11	0.459
1620	324.0	1.3452679130822773	0.0	0.252
1621	324.2	1.6735942929814245	0.0	0.662
1622	324.4	1.2002466875995723	0.116	0.551
1623	324.6	2.796346089123492	0.0	0.368
1624	324.8	1.0920351170521028	0.0	0.41
1625	325.0	1.983674963136602	0.131	0.293
1626	325.2	2.0136140765347146	0.0	0.447
1627	325.4	2.5339757891194914	0.155	0.459
1628	325.6	1.8425341921013303	0.181	0.213
1629	325.8	1.4827690469924004	0.0	0.467
1630	326.0	2.1630672252469414	0.0	0.344
1631	326.2	2.359411611371572	0.0	0.352
1632	326.4	1.2331421359681134	0.0	0.252
1633	326.6	1.360263493488946	0.0	0.404
1634	326.8	1.4038741945839572	0.0	0.417
1635	327.0	2.043105056112509	0.123	0.29
1636	327.2	1.707640093173179	0.0	0.336
1637	327.4	1.94305105126255	0.0	0.279
1638	327.6	1.2635338879260423	0.0	0.39
1639	327.8	1.7399427051450578	0.0	0.404
1640	328.0	1.1180706074668327	0.0	0.305
1641	328.2	1.7512542040010213	0.0	0.165
1642	328.4	1.5934646477389298	0.0	0.516
1643	328.6	1.562998916246425	0.166	0.476
1644	328.8	1.7820690194704165	0.0	0.319
1645	329.0	2.0542860100896387	0.0	0.162
1646	329.2	1.5912618891936057	0.0	0.344
1647	329.4	1.2523554897297535	0.0	0.552
1648	329.6	1.3381306149461831	0.0	0.443
1649	329.8	1.9414782038678038	0.0	0.474
1650	330.0	1.0006438465589285	0.104	0.269
1651	330.2	1.4467001493701108	0.0	0.546
1652	330.4	1.2014291148981702	0.126	0.31
1653	330.6	1.375251628396146	0.122	0.53
1654	330.8	2.4261669654776465	0.0	0.469
1655	331.0	1.7653515552415469	0.0	0.243
1656	331.2	3.12309792951546	0.0	0.139
1657	331.4	1.9560738933911084	0.0	0.33
1658	331.6	2.1866427210523556	0.0	0.284
1659	331.8	2.05660793237311	0.0	0.433
1660	332.0	2.40408234422461	0.0	0.63
1661	332.2	1.9900870370806025	0.0	0.611
1662	332.4	2.2113444130847766	0.0	0.556
1663	332.6	1.3542923134657816	0.111	0.267
1664	332.8	1.3986606910161408	0.0	0.364
1665	333.0	1.1311804802533694	0.0	0.387
1666	333.2	1.1119656929004142	0.0	0.366
1667	333.4	1.6933246589549784	0.0	0.349
1668	333.6	1.5069025847226338	0.0	0.413
1669	333.8	1.3447099239357345	0.0	0.48
1670	334.0	0.8550522927173808	0.0	0.37
1671	334.2	1.2470833957428413	0.0	0.474
1672	334.4	1.8163881157911985	0.128	0.509
1673	334.6	2.392581184261309	0.0	0.498
1674	334.8	1.5068764835641806	0.0	0.49
1675	335.0	1.5505046078313502	0.105	0.465
1676	335.2	1.2460985088467122	0.116	0.392
1677	335.4	1.752068557448595	0.0	0.269
1678	335.6	1.0994694278662316	0.0	0.298
1679	335.8	1.4495674652288513	0.0	0.461
1680	336.0	1.6440571508181359	0.128	0.608
1681	336.2	1.8461960000142854	0.179	0.373
1682	336.4	1.6140918983285915	0.0	0.453
1683	336.6	1.890725017602375	0.0	0.527
1684	336.8	1.613024639991202	0.0	0.444
1685	337.0	1.7987594189729066	0.0	0.556
1686	337.2	1.4348337859966562	0.0	0.396
1687	337.4	1.8818984162027044	0.0	0.296
1688	337.6	1.8448745779693259	0.0	0.344
1689	337.8	1.404141360683194	0.0	0.436
1690	338.0	2.195237775774529	0.102	0.283
1691	338.2	1.9598094982357346	0.0	0.567
1692	338.4	1.6318119753245168	0.0	0.389
1693	338.6	1.948669925190963	0.0	0.469
1694	338.8	2.8109074314678604	0.0	0.278
1695	339.0	2.236868853023126	0.1	0.364
1696	339.2	1.4512565663611143	0.0	0.438
1697	339.4	2.122482222614007	0.0	0.56
1698	339.6	2.1795744041268694	0.0	0.24
1699	339.8	2.5441001442061983	0.156	0.465
1700	340.0	1.5337515569470497	0.0	0.565
1701	340.2	1.655639149524285	0.0	0.519
1702	340.4	1.9460823661750548	0.126	0.484
1703	340.6	2.2407077436604714	0.195	0.31
1704	340.8	1.8452281872779308	0.131	0.48
1705	341.0	1.6976903820429832	0.0	0.5
1706	341.2	2.8378302134949855	0.0	0.369
1707	341.4	2.110310427771824	0.0	0.496
1708	341.6	1.7414462436524567	0.0	0.443
1709	341.8	1.9258694271597827	0.0	0.354
1710	342.0	1.4369387230324047	0.0	0.308
1711	342.2	1.1524333626342558	0.0	0.407
1712	342.4	1.6528730605751303	0.0	0.579
1713	342.6	1.9717518895008062	0.0	0.521
1714	342.8	1.3647194601249555	0.0	0.368
1715	343.0	1.5676796458061844	0.328	0.547
1716	343.2	1.1893102671559266	0.107	0.467
1717	343.4	1.065117883513956	0.0	0.482
1718	343.6	1.3692801164069752	0.0	0.468
1719	343.8	1.1853422085652094	0.0	0.391
1720	344.0	1.3344103766387785	0.0	0.465
1721	344.2	1.7081269766271026	0.0	0.411
1722	344.4	1.0216601736726114	0.0	0.634
1723	344.6	1.2473869217914104	0.0	0.601
1724	344.8	1.402784057296863	0.0	0.48
1725	345.0	1.2553701708808833	0.0	0.399
1726	345.2	1.0281104090150053	0.0	0.4
1727	345.4	0.9541278416864528	0.0	0.379
1728	345.6	1.3552325613386427	0.0	0.278
1729	345.8	0.9900689725815823	0.103	0.529
1730	346.0	1.1380217033711388	0.0	0.534
1731	346.2	1.5338710090812717	0.0	0.425
1732	346.4	1.571135109363609	0.0	0.324
1733	346.6	1.45834688469299	0.122	0.344
1734	346.8	1.6512099932227735	0.0	0.395
1735	347.0	1.4757052612649304	0.137	0.374
1736	347.2	1.7931943879917192	0.0	0.486
1737	347.4	3.631659473105064	0.0	0.423
1738	347.6	1.686779738464318	0.112	0.315
1739	347.8	2.1852973917681657	0.0	0.448
1740	348.0	3.0875372003831782	0.0	0.457
1741	348.2	1.3860185339895343	0.0	0.477
1742	348.4	1.3406818200080135	0.0	0.507
1743	348.6	1.7331069969313786	0.0	0.534
1744	348.8	2.103545038812457	0.125	0.606
1745	349.0	2.072142665515577	0.1	0.506
1746	349.2	1.417154477123525	0.0	0.496
1747	349.4	2.0498773994589286	0.0	0.405
1748	349.6	3.4583124137042973	0.0	0.276
1749	349.8	4.316647425502081	0.0	0.156
1750	350.0	3.6468006036541802	0.0	0.175
1751	350.2	3.5713984535122933	0.0	0.106
1752	350.4	4.910674657172246	0.0	0.0
1753	350.6	4.822286578837626	0.136	0.442
1754	350.8	5.048301788240898	0.0	0.0
1755	351.0	3.7943460065602874	0.0	0.0
1756	351.2	5.0721701365607545	0.0	0.0
1757	351.4	3.5011339592293163	0.159	0.188
1758	351.6	4.584218274775019	0.179	0.0
1759	351.8	3.3529500205975324	0.13	0.119
1760	352.0	3.2538615727124895	0.169	0.0
1761	352.2	4.2297814677777685	0.0	0.0
1762	352.4	3.9715459848189156	0.0	0.176
1763	352.6	3.9764542957184235	0.0	0.17
1764	352.8	3.54468334490191	0.102	0.204
1765	353.0	1.4017082469370195	0.0	0.411
1766	353.2	1.4498257926062192	0.112	0.363
1767	353.4	1.8000771750816702	0.0	0.499
1768	353.6	1.6016043648186826	0.0	0.261
1769	353.8	1.808131528159665	0.0	0.442
1770	354.0	1.3456768596602244	0.0	0.414
1771	354.2	2.2375061917512102	0.112	0.288
1772	354.4	1.722477663997057	0.337	0.384
1773	354.6	2.8068747822311213	0.11	0.362
1774	354.8	2.551619676364897	0.129	0.297
1775	355.0	1.6876662935193234	0.294	0.29
1776	355.2	1.7590530419447292	0.182	0.371
1777	355.4	1.2586436841894522	0.0	0.554
1778	355.6	1.2903589094342127	0.123	0.507
1779	355.8	1.35105906259682	0.0	0.457
1780	356.0	1.39352189007744	0.0	0.451
1781	356.2	1.5992023584040262	0.0	0.516
1782	356.4	1.433705709592715	0.0	0.374
1783	356.6	1.9898223770053558	0.17	0.254
1784	356.8	1.21044829750696	0.0	0.54
1785	357.0	1.1528994410832187	0.112	0.237
1786	357.2	1.7702670683932122	0.0	0.337
1787	357.4	1.6023269559943916	0.0	0.379
1788	357.6	1.3225962986560758	0.0	0.274
1789	357.8	1.1911065865929058	0.0	0.468
1790	358.0	1.046707426961443	0.105	0.404
1791	358.2	1.3935581950420117	0.0	0.361
1792	358.4	1.2170563304162418	0.0	0.438
1793	358.6	1.3481177355506644	0.0	0.365
1794	358.8	1.5769695002896378	0.0	0.35
1795	359.0	1.39903965125412	0.0	0.377
1796	359.2	1.435046519226383	0.0	0.406
1797	359.4	1.2745725217818145	0.16	0.418
1798	359.6	1.465740389487513	0.142	0.185
1799	359.8	1.3926368425243723	0.113	0.456
1800	360.0	2.3697489032332104	0.119	0.585
1801	360.2	1.7459893014062253	0.0	0.219
1802	360.4	2.0096568847380394	0.0	0.398
1803	360.6	1.993831623995304	0.0	0.427
1804	360.8	1.5899942066030475	0.0	0.27
1805	361.0	1.2068421102457851	0.0	0.472
1806	361.2	1.2092014779261353	0.119	0.244
1807	361.4	1.0056272360136735	0.109	0.363
1808	361.6	1.1341536916353074	0.199	0.573
1809	361.8	1.4131469747296286	0.14	0.458
1810	362.0	0.9488997096143766	0.0	0.264
1811	362.2	1.0725906752898542	0.0	0.331
1812	362.4	1.0091088436245381	0.0	0.258
1813	362.6	1.0630323065116605	0.113	0.346
1814	362.8	1.1590971408277218	0.0	0.495
1815	363.0	2.388268229675009	0.0	0.2
1816	363.2	1.9767683526007165	0.156	0.374
1817	363.4	2.627274234383661	0.129	0.145
1818	363.6	1.9378220613777979	0.0	0.193
1819	363.8	1.3883865683883756	0.0	0.228
1820	364.0	1.1600080373509272	0.121	0.249
1821	364.2	1.4387913271649224	0.128	0.288
1822	364.4	1.5507898341450068	0.124	0.239
1823	364.6	1.1010387356236608	0.117	0.395
1824	364.8	0.9173658991747791	0.0	0.226
1825	365.0	1.70458612704998	0.0	0.306
1826	365.2	1.1146680805008724	0.0	0.48
1827	365.4	1.5576913599839814	0.0	0.539
1828	365.6	0.9917135730328073	0.0	0.597
1829	365.8	1.984398364586859	0.0	0.436
1830	366.0	0.9687196398468448	0.0	0.577
1831	366.2	1.295983616975442	0.0	0.566
1832	366.4	0.9271466231299407	0.0	0.458
1833	366.6	0.9240801593679514	0.163	0.415
1834	366.8	1.1635581757184505	0.107	0.475
1835	367.0	2.334984089848098	0.104	0.61
1836	367.2	2.3946929120061506	0.0	0.497
1837	367.4	1.796743930828417	0.0	0.413
1838	367.6	2.388058419282546	0.0	0.581
1839	367.8	2.2132990137744626	0.0	0.421
1840	368.0	1.7830304103460357	0.0	0.683
1841	368.2	1.3985742902930636	0.121	0.488
1842	368.4	0.9883359278352676	0.246	0.142
1843	368.6	1.2064458475077744	0.0	0.396
1844	368.8	1.3062072272901424	0.0	0.271
1845	369.0	1.0234160884019743	0.0	0.393
1846	369.2	1.0379833064047819	0.143	0.545
1847	369.4	1.0274804363253087	0.146	0.479
1848	369.6	1.3512005144153312	0.137	0.327
1849	369.8	1.2560550036473295	0.0	0.47
1850	370.0	1.4311807999646653	0.0	0.365
1851	370.2	1.0891197621961726	0.0	0.306
1852	370.4	1.0148260311193729	0.0	0.504
1853	370.6	1.5561912900070334	0.0	0.56
1854	370.8	1.06881420867064	0.0	0.44
1855	371.0	1.1799722658287322	0.0	0.534
1856	371.2	1.1019020487320972	0.0	0.394
1857	371.4	1.2781668356233833	0.0	0.162
1858	371.6	1.2872827410746825	0.0	0.246
1859	371.8	1.6800987335663478	0.0	0.138
1860	372.0	1.2515078328260667	0.137	0.335
1861	372.2	1.582782029864661	0.18	0.147
1862	372.4	1.9826920548130382	0.181	0.326
1863	372.6	1.4785852047333128	0.125	0.499
1864	372.8	1.0194338957541573	0.12	0.302
1865	373.0	1.1837647621175635	0.211	0.397
1866	373.2	1.7642103173675887	0.0	0.432
1867	373.4	1.2743359186013343	0.0	0.422
1868	373.6	1.758756356020852	0.0	0.3
1869	373.8	1.4202597483053059	0.142	0.212
1870	374.0	1.410759894912579	0.0	0.307
1871	374.2	1.2873159021293112	0.186	0.234
1872	374.4	1.663888177395044	0.148	0.192
1873	374.6	1.2390860039384874	0.0	0.451
1874	374.8	1.6023574075600306	0.123	0.481
1875	375.0	1.113725691162885	0.13	0.198
1876	375.2	1.095502491938631	0.0	0.177
1877	375.4	1.965996538693861	0.0	0.344
1878	375.6	2.042977776280249	0.0	0.409
1879	375.8	1.4714234935938737	0.0	0.482
1880	376.0	1.1002217350379873	0.0	0.272
1881	376.2	1.5193255038729372	0.15	0.424
1882	376.4	1.2197881871712406	0.0	0.325
1883	376.6	2.2214815498685225	0.11	0.407
1884	376.8	1.1134176445745776	0.0	0.247
1885	377.0	0.9765743965675395	0.0	0.173
1886	377.2	1.216507232690173	0.0	0.4
1887	377.4	1.4632317481349293	0.136	0.367
1888	377.6	1.3021643795043694	0.0	0.224
1889	377.8	1.0440592157236575	0.0	0.0
1890	378.0	0.9361213871942563	0.123	0.44
1891	378.2	1.4170273229215624	0.0	0.476
1892	378.4	1.3703147258818857	0.0	0.151
1893	378.6	1.173117780212202	0.0	0.188
1894	378.8	1.4454172177199398	0.122	0.162
1895	379.0	1.7595324088110023	0.0	0.0
1896	379.2	1.70232581625478	0.0	0.0
1897	379.4	1.416566524481377	0.223	0.121
1898	379.6	1.5735521525755036	0.18	0.244
1899	379.8	1.136404116335822	0.108	0.169
1900	380.0	0.997141826045824	0.0	0.0
1901	380.2	1.8622897779850207	0.111	0.15
1902	380.4	1.9197196299606487	0.0	0.135
1903	380.6	1.790910107625102	0.0	0.274
1904	380.8	1.469203600222328	0.132	0.284
1905	381.0	1.4881628675883405	0.144	0.129
1906	381.2	1.5289829693704888	0.0	0.127
1907	381.4	1.852720876803559	0.184	0.0
1908	381.6	2.217511645227316	0.0	0.178
1909	381.8	1.5693176184252817	0.141	0.234
1910	382.0	1.1831671848660064	0.148	0.356
1911	382.2	4.315587362779398	0.0	0.0
1912	382.4	1.7580043999251678	0.0	0.158
1913	382.6	1.3557531742656004	0.107	0.435
1914	382.8	2.0997549602200603	0.125	0.108
1915	383.0	1.420835038916376	0.0	0.428
1916	383.2	1.7005703302035906	0.167	0.175
1917	383.4	1.0405219277783146	0.181	0.113
1918	383.6	1.732407294417223	0.155	0.137
1919	383.8	1.846778684586691	0.262	0.121
1920	384.0	1.9357696603596066	0.118	0.218
1921	384.2	1.3576488585510595	0.139	0.356
1922	384.4	2.021865499939041	0.127	0.21
1923	384.6	1.806982962314183	0.113	0.0
1924	384.8	1.9708597035938389	0.207	0.392
1925	385.0	1.9068499050708603	0.197	0.156
1926	385.2	1.5494450271084954	0.0	0.132
1927	385.4	1.7681493603394334	0.218	0.171
1928	385.6	1.938093407191716	0.0	0.115
1929	385.8	1.600755449731079	0.136	0.135
1930	386.0	1.3612104727387866	0.0	0.0
1931	386.2	1.3582836339131281	0.0	0.287
1932	386.4	2.1543605683082045	0.119	0.0
1933	386.6	1.2145938949655135	0.0	0.532
1934	386.8	1.3413805963912713	0.0	0.358
1935	387.0	2.6551847165027898	0.115	0.332
1936	387.2	2.461965672835175	0.0	0.39
1937	387.4	2.5679239719019633	0.145	0.458
1938	387.6	2.169931189649225	0.0	0.379
1939	387.8	4.4523059148989015	0.123	0.0
1940	388.0	2.26306798043331	0.143	0.198
1941	388.2	2.6006968235695997	0.171	0.327
1942	388.4	1.925920493231743	0.0	0.219
1943	388.6	1.6461135000832252	0.0	0.158
1944	388.8	2.568264721618958	0.0	0.182
1945	389.0	1.8183368026767617	0.0	0.345
1946	389.2	1.356837011674576	0.0	0.2
1947	389.4	1.0877554467227448	0.102	0.253
1948	389.6	1.372908266463932	0.152	0.176
1949	389.8	1.6655037271048048	0.0	0.107
1950	390.0	1.083341427742197	0.103	0.155
1951	390.2	2.4054875152645767	0.0	0.344
1952	390.4	2.2864254454278634	0.0	0.318
1953	390.6	1.985236634470498	0.0	0.409
1954	390.8	1.8524512814106595	0.0	0.39
1955	391.0	2.7226729375457044	0.0	0.209
1956	391.2	1.15072710424214	0.0	0.641
1957	391.4	2.7458428879512566	0.115	0.303
1958	391.6	1.7343753130630357	0.0	0.313
1959	391.8	1.7314321232725238	0.0	0.229
1960	392.0	1.2350949428333438	0.0	0.215
1961	392.2	1.3460173731814342	0.115	0.209
1962	392.4	1.6067101194580036	0.0	0.513
1963	392.6	1.5374298228394858	0.181	0.523
1964	392.8	2.6911815083016974	0.207	0.199
1965	393.0	2.5621289323712335	0.138	0.12
1966	393.2	1.1491369060761438	0.0	0.155
1967	393.4	1.104506197427725	0.17	0.279
1968	393.6	3.544240034262459	0.0	0.334
1969	393.8	2.9873515582368273	0.158	0.22
1970	394.0	1.9862793046532385	0.0	0.274
1971	394.2	1.7080549783031718	0.0	0.356
1972	394.4	1.6120174572565882	0.103	0.397
1973	394.6	1.6409564222866335	0.0	0.548
1974	394.8	1.6883150813014733	0.0	0.458
1975	395.0	1.4909134410655756	0.104	0.498
1976	395.2	1.7854963557527215	0.12	0.371
1977	395.4	2.0696483085523845	0.189	0.34
1978	395.6	1.9703601387579515	0.0	0.504
1979	395.8	1.3451292510503394	0.0	0.267
1980	396.0	2.0434477571619003	0.0	0.242
1981	396.2	2.1846929913748747	0.143	0.268
1982	396.4	2.9323028101327626	0.0	0.283
1983	396.6	2.1522879730794626	0.178	0.257
1984	396.8	3.1272189850768366	0.156	0.363
1985	397.0	1.7195962214554184	0.0	0.509
1986	397.2	1.1855721613160022	0.125	0.174
1987	397.4	1.5104434566129903	0.145	0.427
1988	397.6	1.3653485106260412	0.167	0.173
1989	397.8	1.2734157728207807	0.128	0.401
1990	398.0	1.5404370939667573	0.0	0.275
1991	398.2	2.239482099378671	0.0	0.302
1992	398.4	1.3926863035156185	0.0	0.185
1993	398.6	2.1344974371178087	0.0	0.372
1994	398.8	1.7157971146816864	0.177	0.443
1995	399.0	1.7730713489415753	0.0	0.106
1996	399.2	2.7591483074775547	0.0	0.412
1997	399.4	1.3298335537883106	0.253	0.309
1998	399.6	2.96797663361022	0.187	0.163
[truncated: 501 more rows]
