# Supplementary material for: Spatiotemporal identification of druggable binding sites using deep learning
Source: Commun Biol. 2020 Oct 27;3:618. doi: 10.1038/s42003-020-01350-0 (PMC7591901; doi:10.1038/s42003-020-01350-0)
Supplement: Supplementary file 7 — Supplementary Data 1 [file 42003_2020_1350_MOESM7_ESM.tar › ./raw_data/tables/Table_S03_1.csv]

metrics	method	prec_top_1	rec_top_1	ap_top_1	prec_top_3	rec_top_3	ap_top_3	prec_top_n	rec_top_n	ap_top_n	prec_top_n+2	rec_top_n+2	ap_top_n+2	prec_all	rec_all	ap_all
P2Rank_criterion	Fpocket	0.6652719665271967	0.501432664756447	0.3998869323616889	0.28312412831241285	0.6332378223495702	0.4556490425775994	0.5101449275362319	0.5558739255014327	0.43272394935102704	0.25738916256157635	0.6590257879656161	0.4637871458120507	0.06827084499160604	0.7593123209169055	0.47720315805866687
P2Rank_criterion	SiteHound	0.5815899581589958	0.4383954154727794	0.2898636128640982	0.28451882845188287	0.6446991404011462	0.33283957470681685	0.4670487106017192	0.5358166189111748	0.3326792830108619	0.25755743651753327	0.6762177650429799	0.33840766208309553	0.020293816194055347	0.9369627507163324	0.3423854424074966
P2Rank_criterion	MetaPocket 2.0	0.698744769874477	0.5329512893982808	0.4059920389374495	0.29428172942817293	0.667621776504298	0.4752287539809096	0.523121387283237	0.5816618911174785	0.43577496616528016	0.2659313725490196	0.6876790830945558	0.48095553640482747	0.15465961665565103	0.7421203438395415	0.4922746467488387
P2Rank_criterion	DeepSite	0.6540084388185654	0.47277936962750716	0.37707014755185037	0.31017770597738287	0.5673352435530086	0.3969179081881295	0.5316455696202531	0.5100286532951289	0.3961059113182901	0.2982998454404946	0.5702005730659025	0.39765780294058367	0.2536136662286465	0.5730659025787965	0.3970317145126212
P2Rank_criterion	P2Rank	0.8312236286919831	0.6246418338108882	0.5367700144386215	0.33084947839046197	0.7020057306590258	0.5361943493929163	0.6524390243902439	0.6819484240687679	0.5647677537365805	0.30686406460296095	0.7220630372492837	0.5434374806798836	0.14886934673366833	0.7478510028653295	0.5413184319430024
P2Rank_criterion	BiteNet	0.8744769874476988	0.664756446991404	0.6360513315285793	0.38388625592417064	0.7707736389684814	0.6922669663115721	0.6930091185410334	0.7277936962750716	0.6810984714312649	0.36363636363636365	0.7851002865329513	0.6986214239024495	0.2430886558627264	0.8051575931232091	0.7052192335136478
P2Rank_criterion	BiteNet R$^+$	0.8744769874476988	0.6590257879656161	0.6181644019712595	0.34265734265734266	0.7765042979942693	0.6928901870757564	0.667621776504298	0.7478510028653295	0.6890098547268652	0.305352798053528	0.7994269340974212	0.7017710661770484	0.09523809523809523	0.8595988538681948	0.7132511166230705
BiteNet_criterion	Fpocket	0.4895397489539749	0.6666666666666666	0.37018457791962867	0.19525801952580196	0.7966101694915254	0.40799059432795515	0.672316384180791	0.6779661016949152	0.5353064879109559	0.21374045801526717	0.7966101694915254	0.40969609791742445	0.04560716284275322	0.9265536723163842	0.4229247434357551
BiteNet_criterion	SiteHound	0.4309623430962343	0.5819209039548022	0.30884087376253977	0.19804741980474197	0.807909604519774	0.3379645423968392	0.6101694915254238	0.6214689265536724	0.4439176974942522	0.22137404580152673	0.8248587570621468	0.3476791886556272	0.011889306457123335	0.9943502824858758	0.3341747313131363
BiteNet_criterion	MetaPocket 2.0	0.5146443514644351	0.7062146892655368	0.4051376697266758	0.21338912133891214	0.8757062146892656	0.4751667300046676	0.7005649717514124	0.711864406779661	0.5713616293853947	0.233587786259542	0.8757062146892656	0.4764379893479846	0.10641110376734964	0.9209039548022598	0.4820169722028614
BiteNet_criterion	DeepSite	0.4767932489451477	0.6440677966101694	0.4115608851196704	0.22132471728594508	0.751412429378531	0.4182433778573809	0.6534090909090909	0.6440677966101694	0.5077239927189677	0.23743500866551126	0.751412429378531	0.4219057767032172	0.17871222076215507	0.751412429378531	0.4164519616455925
BiteNet_criterion	P2Rank	0.5991561181434599	0.8135593220338984	0.49363828965957823	0.22801788375558868	0.8757062146892656	0.48557195660559854	0.8228571428571428	0.8248587570621468	0.6779522088073211	0.24758842443729903	0.8813559322033898	0.4904998434898132	0.09987437185929648	0.9096045197740112	0.4890334197853816
BiteNet_criterion	BiteNet	0.6150627615062761	0.8361581920903954	0.5692131593195685	0.25434439178515006	0.9152542372881356	0.5917110932580312	0.847457627118644	0.8531073446327684	0.810330308821404	0.2775862068965517	0.9152542372881356	0.5931786145197785	0.15824594852240229	0.943502824858757	0.6004798323187643
BiteNet_criterion	BiteNet R$^+$	0.6192468619246861	0.847457627118644	0.6251357247135656	0.22797202797202798	0.9322033898305084	0.6616402586271196	0.847457627118644	0.8587570621468926	0.7983597412614454	0.25114854517611024	0.9378531073446328	0.6647992423759466	0.06057422969187675	0.9887005649717514	0.6713237152944922
BiteNet	Fpocket	0.2594142259414226	0.3502824858757062	0.09146580143700937	0.10460251046025104	0.423728813559322	0.10375028769072751	0.3559322033898305	0.3559322033898305	0.12996502503039303	0.11450381679389313	0.423728813559322	0.10424634671509446	0.024902070509233352	0.5028248587570622	0.10786302494911067
BiteNet	SiteHound	0.29707112970711297	0.4011299435028249	0.14463465739165293	0.14504881450488144	0.5875706214689266	0.1753887115707029	0.423728813559322	0.423728813559322	0.2083721452743685	0.16030534351145037	0.5932203389830508	0.17940896916190147	0.009497779296207721	0.7853107344632768	0.1786448561875562
BiteNet	MetaPocket 2.0	0.28870292887029286	0.3954802259887006	0.1215645697319744	0.12412831241283125	0.5084745762711864	0.14995076260390028	0.3898305084745763	0.3954802259887006	0.16830071122104523	0.13587786259541984	0.5084745762711864	0.15037928022639926	0.06939854593522803	0.5988700564971752	0.15918784906460276
BiteNet	DeepSite	0.270042194092827	0.3615819209039548	0.141348254000057	0.12116316639741519	0.4124293785310734	0.14853214957572114	0.36363636363636365	0.3615819209039548	0.1686447316740715	0.12998266897746968	0.4124293785310734	0.1495907432882818	0.09855453350854139	0.4124293785310734	0.14835765049263863
BiteNet	P2Rank	0.4177215189873418	0.559322033898305	0.24308023896750083	0.15499254843517138	0.5875706214689266	0.23264084001772617	0.5714285714285714	0.5649717514124294	0.3318299124563323	0.16720257234726688	0.5875706214689266	0.23364947535606617	0.06658291457286432	0.5988700564971752	0.23240190220833742
BiteNet	BiteNet	0.5397489539748954	0.7344632768361582	0.44675232549938954	0.21958925750394945	0.7909604519774012	0.45755600468758034	0.7344632768361582	0.7401129943502824	0.6247122210388548	0.2396551724137931	0.7909604519774012	0.45854723280187154	0.1363203050524309	0.8135593220338984	0.4625189566171418
BiteNet	BiteNet R$^+$	0.5230125523012552	0.7175141242937854	0.4912229901382533	0.1944055944055944	0.7966101694915254	0.5235406435040512	0.7175141242937854	0.7288135593220338	0.623566540005832	0.21439509954058192	0.8022598870056498	0.5260172002963532	0.052521008403361345	0.8587570621468926	0.5316886676717751
