# Supplementary material for: Spatiotemporal identification of druggable binding sites using deep learning
Source: Commun Biol. 2020 Oct 27;3:618. doi: 10.1038/s42003-020-01350-0 (PMC7591901; doi:10.1038/s42003-020-01350-0)
Supplement: Supplementary file 7 — Supplementary Data 1 [file 42003_2020_1350_MOESM7_ESM.tar › ./raw_data/tables/Table_S06_2.csv]

metrics	method	tp_top_1	fp_top_1	fn_top_1	tp_top_3	fp_top_3	fn_top_3	tp_top_n	fp_top_n	fn_top_n	tp_top_n+2	fp_top_n+2	fn_top_n+2	tp_all	fp_all	fn_all
P2Rank_criterion	Fpocket	2490	1519	6771	4788	7208	4612	4656	4818	4496	6006	11435	3492	8905	99369	2052
P2Rank_criterion	SiteHound	1608	1270	4900	3366	5268	3418	3159	3577	3282	4511	7981	2437	10637	276793	181
P2Rank_criterion	MetaPocket 2.0	1677	898	3114	2948	4777	1913	2637	2227	2075	3424	6359	1552	4009	12422	1344
P2Rank_criterion	DeepSite	2760	1228	6379	4250	5306	4905	3961	2374	5015	4324	5639	4823	4346	6791	4814
P2Rank_criterion	P2Rank	3699	842	6475	6199	7001	3796	6553	4044	3280	7311	11702	2710	8321	48776	2220
P2Rank_criterion	BiteNet	4128	414	6254	7400	4790	3212	8182	2118	2240	9368	7855	1741	10492	18811	1457
P2Rank_criterion	BiteNet R$^+$	4160	382	6269	7759	5763	3152	8490	2194	2066	9999	9583	1549	13145	51252	1071
BiteNet_criterion	Fpocket	1656	2353	3504	3168	8828	2168	2722	2499	2420	3730	9488	1666	5783	102491	745
BiteNet_criterion	SiteHound	1126	1752	2532	2312	6322	1624	1832	1874	1820	2821	6641	1182	6928	280502	3
BiteNet_criterion	MetaPocket 2.0	1231	1344	1525	2081	5644	773	1717	1082	1022	2328	5568	595	2775	13656	454
BiteNet_criterion	DeepSite	1918	2070	3216	2872	6684	2367	2616	1400	2482	2916	6159	2321	2935	8202	2314
BiteNet_criterion	P2Rank	2630	1911	3121	4252	8948	1514	4308	1586	1373	4826	9801	992	5464	51633	742
BiteNet_criterion	BiteNet	2892	1650	2939	5029	7161	1067	5078	794	757	6007	7595	348	6894	22409	171
BiteNet_criterion	BiteNet R$^+$	2904	1638	2943	5233	8289	1042	5148	748	704	6272	8632	314	8653	55744	84
BiteNet	Fpocket	906	3103	4321	1608	10388	3616	1444	3789	3778	1876	11354	3346	2418	105856	2813
BiteNet	SiteHound	748	2130	2961	1398	7236	2316	1193	2521	2514	1662	7808	2049	2858	284572	867
BiteNet	MetaPocket 2.0	677	1898	2140	1101	6624	1719	914	1896	1902	1241	6666	1580	1415	15016	1436
BiteNet	DeepSite	1086	2902	4126	1554	8002	3706	1431	2595	3782	1571	7508	3689	1577	9560	3685
BiteNet	P2Rank	1622	2919	4285	2507	10693	3393	2589	3318	3304	2832	11805	3062	2998	54099	2902
BiteNet	BiteNet	2566	1976	3341	4158	8032	1744	4369	1515	1529	4735	8873	1163	4900	24403	998
BiteNet	BiteNet R$^+$	2599	1943	3308	4281	9241	1621	4493	1416	1407	4850	10067	1050	5065	59332	835
