# Supplementary material for: Spatiotemporal identification of druggable binding sites using deep learning
Source: Commun Biol. 2020 Oct 27;3:618. doi: 10.1038/s42003-020-01350-0 (PMC7591901; doi:10.1038/s42003-020-01350-0)
Supplement: Supplementary file 7 — Supplementary Data 1 [file 42003_2020_1350_MOESM7_ESM.tar › ./raw_data/tables/Figure_06_1_table.csv]

method	coach420_top_n	coach420_all	holo4k_top_n	holo4k_all
fpocket	0.4327239394187927	0.4772031605243683	0.4040563404560089	0.452650785446167
sitehound	0.33267927169799805	0.3423854410648346	0.321003258228302	0.3612034320831299
metapocket2	0.43577495217323303	0.4922746419906616	0.3685445785522461	0.414630264043808
deepsite	0.39610591530799866	0.3970317244529724	0.41641661524772644	0.39864397048950195
p2rank	0.5647677779197693	0.541318416595459	0.5969151258468628	0.6055042147636414
bitenet	0.681098461151123	0.7052192091941833	0.7506524920463562	0.7647945880889893
bitenet_bitenet_criterion	0.7774399883290278	0.8361891166990615	0.8206612198611847	0.8657027622180907
bitenet_all	0.6612568105869967	0.6837051148743157	0.7472191662195906	0.7725064871762285
