# Supplementary material for: Spatiotemporal identification of druggable binding sites using deep learning
Source: Commun Biol. 2020 Oct 27;3:618. doi: 10.1038/s42003-020-01350-0 (PMC7591901; doi:10.1038/s42003-020-01350-0)
Supplement: Supplementary file 7 — Supplementary Data 1 [file 42003_2020_1350_MOESM7_ESM.tar › ./raw_data/tables/Table_S04_1.csv]

metrics	method	prec_top_1	rec_top_1	ap_top_1	prec_top_3	rec_top_3	ap_top_3	prec_top_n	rec_top_n	ap_top_n	prec_top_n+2	rec_top_n+2	ap_top_n+2	prec_all	rec_all	ap_all
P2Rank_criterion	Fpocket	0.6777645659928656	0.38326127239036445	0.27435773321394613	0.36914217633042096	0.6207535515750463	0.40704824398437744	0.5395839801303943	0.5855466337245213	0.40405634219988557	0.3209820067093626	0.7001235330450896	0.43997188207382204	0.06946458528817993	0.8054354539839407	0.4526507982472086
P2Rank_criterion	SiteHound	0.6076099881093936	0.3560840024706609	0.2210499565498686	0.3398731668648434	0.5938851142680667	0.3081153548394537	0.48764669549104384	0.55775169857937	0.32100324540549097	0.3047561345046955	0.6948733786287832	0.33912214558614273	0.020751305159389857	0.9651019147621989	0.3612034276629259
P2Rank_criterion	MetaPocket 2.0	0.6676575505350772	0.3885114268066708	0.244541989999971	0.35434007134363854	0.6210623841877703	0.37987856822044935	0.5334828580583146	0.5849289684990735	0.36854457384217015	0.3141774550047363	0.689005558987029	0.40690378944766253	0.1967487227124942	0.7288449660284126	0.41463027491379495
P2Rank_criterion	DeepSite	0.7334919690660321	0.42093885114268065	0.3184825173865297	0.4146341463414634	0.5840024706609018	0.39539524706648455	0.6490880253766852	0.5617665225447808	0.4164166292610708	0.4031657355679702	0.5889437924644843	0.3986307057625031	0.3500402576489533	0.5901791229153799	0.39864397935221185
P2Rank_criterion	P2Rank	0.8466111771700356	0.5009264978381717	0.4118929606642018	0.43078192696513307	0.73100679431748	0.5784063660396636	0.6532615579480684	0.7263743051266214	0.5969151068062989	0.35834535834535836	0.7794935145151328	0.6043944813759309	0.14171753187889044	0.8134651019147622	0.6055042253888341
P2Rank_criterion	BiteNet	0.9221165279429251	0.5114268066707844	0.4936933376967926	0.5300846488217799	0.7649783817171093	0.7170136332495813	0.7804076265614727	0.7844348363187152	0.7506524634189596	0.46136824635810436	0.8242742433600988	0.7606644202497717	0.31930879038317056	0.8390982087708462	0.7647945759652157
P2Rank_criterion	BiteNet R$^+$	0.9304399524375743	0.5142063001852996	0.5001579787881995	0.4723336006415397	0.7748610253242743	0.7348810812737783	0.7517048977061377	0.7977146386658431	0.7686478090048461	0.3968644328312327	0.8471278567016677	0.7849886442237188	0.12542669988006275	0.8894379246448425	0.7908294635992368
BiteNet_criterion	Fpocket	0.4518430439952438	0.44931662870159456	0.2137392227762647	0.2398729150119142	0.7124145785876993	0.3080685326403436	0.5973804100227791	0.621867881548975	0.40954824797424927	0.2606060606060606	0.784738041002278	0.3368927724383984	0.043333617674656655	0.893507972665148	0.3407068788126422
BiteNet_criterion	SiteHound	0.4227110582639715	0.42084282460136674	0.18558130825450356	0.2350376535869996	0.6970387243735763	0.2519590762563393	0.5615034168564921	0.587129840546697	0.3453389697006905	0.256640625	0.7739179954441914	0.2856695273306088	0.01237349432729606	0.9994305239179955	0.2836059988996001
BiteNet_criterion	MetaPocket 2.0	0.4762187871581451	0.4777904328018223	0.20735498705341984	0.24237019421323822	0.7317767653758542	0.31508569504581013	0.6111111111111112	0.6440774487471527	0.4039063466155828	0.258974358974359	0.784738041002278	0.33401143861568955	0.1301439851370181	0.8348519362186788	0.33881941501893864
BiteNet_criterion	DeepSite	0.5080309339678762	0.5022779043280182	0.2698367021610376	0.27891813571601065	0.6725512528473804	0.3133004042046058	0.7000646412411118	0.6355353075170843	0.47487973812652	0.29794871794871797	0.6765375854214123	0.3237004604032651	0.23510466988727857	0.678246013667426	0.31388103624653907
BiteNet_criterion	P2Rank	0.5980975029726516	0.60250569476082	0.35271588029303513	0.2927584072622241	0.8490888382687927	0.4770527929809838	0.7855105533371364	0.8251708428246014	0.6834355777843701	0.2994361659283125	0.8883826879271071	0.5085195326803691	0.09318909772164138	0.9197038724373576	0.49573783085355466
BiteNet_criterion	BiteNet	0.643281807372176	0.6287015945330297	0.45295463600869895	0.35552505147563485	0.9060364464692483	0.6419374424168759	0.8856489422527158	0.9031890660592256	0.859733427423903	0.36588078291814946	0.9578587699316629	0.679398401226027	0.20861507638367144	0.9698177676537585	0.6755697447852111
BiteNet_criterion	BiteNet R$^+$	0.6510107015457788	0.6332574031890661	0.475123122773348	0.31535685645549316	0.9100227790432802	0.6763293432197847	0.8929384965831435	0.907744874715262	0.8789736106435002	0.3266430539157812	0.9601366742596811	0.7134865406823485	0.07906633453270596	0.9908883826879271	0.7110758672523753
BiteNet	Fpocket	0.2657550535077289	0.2552467385138968	0.06408316387437792	0.14356632247815726	0.41179807146908676	0.09774351727589081	0.34656834940442427	0.3482699943278503	0.12375651929532328	0.15540804373291683	0.45320476460578557	0.10802094795194088	0.026443743069180244	0.5292115711854793	0.11076662325301977
BiteNet	SiteHound	0.2966706302021403	0.2841747022121384	0.08101602679660906	0.17043202536662702	0.4895065229722065	0.1157484180083306	0.396483267158253	0.39818491208167894	0.15275148008984796	0.186268773161693	0.5439591605218378	0.13205413781319572	0.010200659141948844	0.7958026091888826	0.13858476063065053
BiteNet	MetaPocket 2.0	0.2699167657550535	0.26091888825865	0.05661434934253502	0.140110978993262	0.40442427680090753	0.08705081892691617	0.3354249857387336	0.3369256948383437	0.10442975287270097	0.1536340358479417	0.44583096993760635	0.09546802629626194	0.08109614491407338	0.4985819625638117	0.09906149509628182
BiteNet	DeepSite	0.3087447947650208	0.29608621667612023	0.09670813374941767	0.16324559285196813	0.3823028927963698	0.10433757425203842	0.41468126207340633	0.36585365853658536	0.16072810591323275	0.17448116833205227	0.38513896766874645	0.10806839784210362	0.13747987117552335	0.38627339761769713	0.10476807296095796
BiteNet	P2Rank	0.4048751486325803	0.3891094724900737	0.13465943189288873	0.1933154528574376	0.5348837209302325	0.17240245669465054	0.5159090909090909	0.5184344866704481	0.24619457966393596	0.19694226513779922	0.5592739648326716	0.18322083452840143	0.06158215990814045	0.5819625638116847	0.17770208889287273
BiteNet	BiteNet	0.574910820451843	0.5501985252410664	0.3728515294268093	0.3166323495767559	0.7867271695972774	0.5208581811473896	0.7823361823361823	0.7804878048780488	0.687768741507789	0.32525566918630505	0.8315371525808282	0.5463019052735377	0.1853243175557225	0.8411798071469087	0.5426300149712125
BiteNet	BiteNet R$^+$	0.5856123662306778	0.5609756097560976	0.39617778211655386	0.2840817963111468	0.8060124787294385	0.5657836190455106	0.7952353942144073	0.7975042541123085	0.7235881636351044	0.29455688740420516	0.8525241066364152	0.5939926861811125	0.07159332041701263	0.8825865002836075	0.5913050896350271
