# Supplementary material for: Spatiotemporal identification of druggable binding sites using deep learning
Source: Commun Biol. 2020 Oct 27;3:618. doi: 10.1038/s42003-020-01350-0 (PMC7591901; doi:10.1038/s42003-020-01350-0)
Supplement: Supplementary file 7 — Supplementary Data 1 [file 42003_2020_1350_MOESM7_ESM.tar › ./raw_data/tables/Table_S06_1.csv]

metrics	method	prec_top_1	rec_top_1	ap_top_1	prec_top_3	rec_top_3	ap_top_3	prec_top_n	rec_top_n	ap_top_n	prec_top_n+2	rec_top_n+2	ap_top_n+2	prec_all	rec_all	ap_all
P2Rank_criterion	Fpocket	0.6211025193315041	0.2866624525916561	0.19020718328707317	0.37362454151383795	0.5141171512852929	0.31475378082691674	0.4777285201604391	0.5263379688158449	0.33251442995072944	0.3156929075167708	0.6321112515802781	0.36261006447691513	0.0638380405268116	0.7838179519595448	0.38303552700698834
P2Rank_criterion	SiteHound	0.5587213342599027	0.27256532066508316	0.143326412656853	0.33611304146397963	0.4925771971496437	0.21740056942536332	0.43542161520190026	0.5127672209026128	0.23525601168424992	0.30075248158821644	0.6382125890736342	0.2575054005748363	0.020512820512820513	0.9731294536817102	0.2894858540991243
P2Rank_criterion	MetaPocket 2.0	0.6512621359223301	0.3778221778221778	0.23198208088875769	0.3545631067961165	0.6177822177822178	0.3709329800494552	0.5263157894736842	0.5854145854145855	0.3626680010212192	0.3138096698354288	0.68991008991009	0.3997532368082568	0.19937922220193538	0.7314685314685314	0.40812315863590354
P2Rank_criterion	DeepSite	0.6920762286860582	0.3260433174854728	0.22892911652520725	0.4281079949769778	0.48177496038034867	0.303962719623552	0.6211523283346487	0.47015319598520866	0.3217208125441947	0.4172438020676503	0.49043845747490755	0.30959371588332624	0.37379904821765286	0.4913893291072372	0.3097647612134796
P2Rank_criterion	P2Rank	0.8145782867209865	0.39694514296358385	0.3095448986285849	0.45916666666666667	0.6464561795659868	0.49655899468050974	0.6121543833160329	0.6945142963583869	0.5434181482235342	0.37106190501235997	0.7476017509546429	0.5579959391974345	0.13210851708496069	0.7932383347303716	0.5630256190852613
P2Rank_criterion	BiteNet	0.9088507265521797	0.4175281736052901	0.4000155369347526	0.5695652173913044	0.700847536555835	0.6552654078155103	0.759126213592233	0.7913756170252398	0.7472191662195906	0.48284271032921094	0.8378504237682779	0.7643759305834561	0.29341705627410164	0.8643010151811493	0.7725064871762285
P2Rank_criterion	BiteNet R$^+$	0.9158960810215764	0.4161311353264413	0.40218349247500623	0.5221121135926639	0.7064356896712303	0.6662739469893791	0.7529015350056159	0.8075812610598864	0.7698356062323654	0.4369318762128485	0.8557325137375431	0.7841688623636749	0.14014628010621613	0.9002514668901928	0.7916127330850004
BiteNet_criterion	Fpocket	0.4130705911698678	0.32886420226010343	0.13888898940788033	0.24599866622207403	0.5847538785673243	0.2291370607666778	0.514843899636085	0.5364872629764413	0.32031677945122716	0.2598729005901044	0.6809040413713848	0.2647274958689065	0.0401389068474426	0.8573070293047309	0.2760925234048276
BiteNet_criterion	SiteHound	0.3912439193884642	0.3167835941716136	0.11958805929424116	0.23280055594162613	0.5617916891527253	0.17385248107290918	0.48057204533189424	0.5089044792228818	0.23347537735821533	0.2557598816317903	0.6810577441985969	0.21415010850249097	0.012409978081619873	0.999190501888829	0.22102532310252834
BiteNet_criterion	MetaPocket 2.0	0.47805825242718447	0.4576813655761024	0.1982910302872875	0.25216828478964404	0.7251066856330014	0.31210945249082395	0.6052161486245088	0.6365576102418208	0.3931151219262252	0.2683637284701115	0.7884068278805121	0.3352440947898163	0.13754488466922282	0.8385490753911806	0.33959082285315373
BiteNet_criterion	DeepSite	0.4809428284854564	0.3822512485593546	0.18979659798272747	0.28913771452490583	0.5453323088743757	0.23697787752007055	0.650398406374502	0.5232424126008451	0.35185873263253925	0.3090909090909091	0.5541682673837879	0.24836392352528944	0.25231211277722904	0.5555128697656551	0.24042851611069446
BiteNet_criterion	P2Rank	0.5791675842325479	0.47146486028789164	0.26694329706797837	0.3146969696969697	0.7436071126164268	0.4105023969991197	0.7259925347811333	0.7674851820491109	0.6031613857463518	0.3185205441990839	0.8320067739204065	0.4726970460238946	0.08595898208312171	0.8743437764606266	0.4506332574613356
BiteNet_criterion	BiteNet	0.6367239101717305	0.5022861981371719	0.36362044083829576	0.3855619360131255	0.8193056731583404	0.5823660877682312	0.8486035422343324	0.8718035563082134	0.816569230297787	0.39633877370974857	0.9410668924640135	0.6723819289482579	0.18998054806675085	0.9710414902624894	0.6637667905455195
BiteNet_criterion	BiteNet R$^+$	0.6393659180977543	0.5016088060965284	0.38150264753785973	0.35231474633929893	0.8235393734123624	0.6168591217095002	0.860753052917232	0.8807790008467401	0.8436241285914311	0.3665458937198068	0.9468247248094835	0.7145822189721999	0.08840473935121201	0.985774767146486	0.701768341060955
BiteNet	Fpocket	0.22599151908206536	0.17427861647238677	0.03628814062332134	0.13404468156052018	0.3090005732849226	0.060915642034411265	0.27594114274794573	0.27804318746416967	0.08215650459251346	0.14179894179894179	0.3605962163195108	0.07136296561351975	0.022202929604521863	0.46244983756927194	0.07617667420561121
BiteNet	SiteHound	0.2599027102154274	0.20274636510500807	0.047493283000288676	0.16122307157748436	0.3764135702746365	0.07373004551737983	0.3212170166935918	0.32310177705977383	0.09382481396501886	0.17486800422386484	0.4483037156704362	0.08929192808576672	0.009863271057300909	0.7665589660743134	0.09965350408705977
BiteNet	MetaPocket 2.0	0.2629126213592233	0.24194119730782856	0.051674842258361456	0.1421359223300971	0.39107332624867164	0.08341344309747652	0.32526690391459073	0.32624867162592985	0.09849911696384499	0.15619071708612622	0.44031172511512573	0.09322033003020783	0.083926723875601	0.49132128940843073	0.09647997363259318
BiteNet	DeepSite	0.2723169508525577	0.2092755845151399	0.05872081641325065	0.15843449141900376	0.28976619394403985	0.06838215659761909	0.35494287133631397	0.27520122652357226	0.09965592489702585	0.16863090648749862	0.29302414718282865	0.07127209832930566	0.1374696956092305	0.29379072441548487	0.0690001120053458
BiteNet	P2Rank	0.3571900462453204	0.2759378168300101	0.08082883156072178	0.18984848484848485	0.42666441365326124	0.11653208300065179	0.4382935500253936	0.4417032781345049	0.17492715512530854	0.19334563093530094	0.4825954714430551	0.13838616735516152	0.052367024537191095	0.5096316323082122	0.1309418164311759
BiteNet	BiteNet	0.5649493615147512	0.43545116593443733	0.29485893131469976	0.3410992616899098	0.7053058465697871	0.46934491926056165	0.7425220938137321	0.741635687732342	0.6457907524006071	0.3479570840681952	0.803480905711389	0.5343619551562211	0.16721837354537078	0.8313619466035823	0.5285361534280596
BiteNet	BiteNet R$^+$	0.5722148833113166	0.44102737411287596	0.31728419388501955	0.31659517822807276	0.7260898952348767	0.5182704641215955	0.7603655440852937	0.7622507603920243	0.6906327926954368	0.32513239927599386	0.8225751943224062	0.5900351268638135	0.0786527322701368	0.8589050354849611	0.5791725362419169
