# Supplementary material for: Spatiotemporal identification of druggable binding sites using deep learning
Source: Commun Biol. 2020 Oct 27;3:618. doi: 10.1038/s42003-020-01350-0 (PMC7591901; doi:10.1038/s42003-020-01350-0)
Supplement: Supplementary file 7 — Supplementary Data 1 [file 42003_2020_1350_MOESM7_ESM.tar › ./raw_data/tables/Table_S04_2.csv]

metrics	method	tp_top_1	fp_top_1	fn_top_1	tp_top_3	fp_top_3	fn_top_3	tp_top_n	fp_top_n	fn_top_n	tp_top_n+2	fp_top_n+2	fn_top_n+2	tp_all	fp_all	fn_all
P2Rank_criterion	Fpocket	1140	542	1997	2014	3022	1228	1788	1433	1342	2322	4236	971	3156	32013	630
P2Rank_criterion	SiteHound	1022	660	2085	2023	3023	1315	1700	1538	1432	2440	4162	988	4934	132214	113
P2Rank_criterion	MetaPocket 2.0	1123	559	1980	1939	3107	1227	1719	1402	1344	2227	4107	1007	2591	8174	878
P2Rank_criterion	DeepSite	1233	448	1875	1813	2328	1347	1653	869	1419	1829	2467	1331	1839	3129	1327
P2Rank_criterion	P2Rank	1424	258	1616	2151	2696	871	2080	1078	886	2325	3912	714	2603	13944	604
P2Rank_criterion	BiteNet	1551	131	1582	2503	1868	761	2461	581	698	2811	2612	569	3012	4974	521
P2Rank_criterion	BiteNet R$^+$	1565	117	1573	2631	2357	729	2566	660	655	3043	3463	495	4032	17646	358
BiteNet_criterion	Fpocket	760	922	967	1313	3723	505	1058	698	664	1463	3652	378	2023	33146	187
BiteNet_criterion	SiteHound	711	971	1017	1383	3663	532	1014	742	725	1554	3566	397	3140	134008	1
BiteNet_criterion	MetaPocket 2.0	801	881	917	1313	3733	471	1079	667	625	1444	3626	378	1709	9056	290
BiteNet_criterion	DeepSite	854	827	874	1219	2922	575	1084	463	640	1226	2674	568	1234	3734	565
BiteNet_criterion	P2Rank	1006	676	698	1463	3384	265	1388	365	307	1549	3417	196	1724	14823	141
BiteNet_criterion	BiteNet	1082	600	652	1680	2691	165	1570	179	170	1837	2659	74	1987	5999	53
BiteNet_criterion	BiteNet R$^+$	1095	587	644	1747	3241	158	1587	169	162	1932	3150	70	2656	19022	16
BiteNet	Fpocket	447	1235	1313	723	4313	1037	611	1152	1149	796	4326	964	938	34231	830
BiteNet	SiteHound	499	1183	1262	863	4183	900	699	1064	1061	958	4169	804	1405	135743	360
BiteNet	MetaPocket 2.0	454	1228	1303	708	4338	1050	588	1165	1169	784	4293	977	894	9871	884
BiteNet	DeepSite	519	1162	1241	700	3441	1089	644	909	1118	705	3198	1084	707	4261	1082
BiteNet	P2Rank	681	1001	1077	938	3909	820	908	852	849	980	3991	777	1021	15526	737
BiteNet	BiteNet	967	715	793	1384	2987	376	1373	382	387	1463	3035	297	1480	6506	280
BiteNet	BiteNet R$^+$	985	697	774	1417	3571	342	1402	361	357	1499	3590	260	1552	20126	207
