# Supplementary material for: Spatiotemporal identification of druggable binding sites using deep learning
Source: Commun Biol. 2020 Oct 27;3:618. doi: 10.1038/s42003-020-01350-0 (PMC7591901; doi:10.1038/s42003-020-01350-0)
Supplement: Supplementary file 7 — Supplementary Data 1 [file 42003_2020_1350_MOESM7_ESM.tar › ./raw_data/tables/Figure_06_2_table.csv]

name	n	time
bitenet	1	3.504
bitenet	1	3.584
bitenet	1	3.52
bitenet	1	3.477
bitenet	1	3.482
bitenet	1	3.515
bitenet	1	3.488
bitenet	1	3.525
bitenet	1	3.506
bitenet	1	3.494
bitenet	10	4.312
bitenet	10	4.185
bitenet	10	4.215
bitenet	10	4.206
bitenet	10	4.976
bitenet	10	4.927
bitenet	10	4.652
bitenet	10	4.531
bitenet	10	4.92
bitenet	10	5.034
bitenet	100	10.114
bitenet	100	10.258
bitenet	100	9.962
bitenet	100	10.817
bitenet	100	11.887
bitenet	100	11.845
bitenet	100	10.772
bitenet	100	11.173
bitenet	100	11.607
bitenet	100	11.879
bitenet	1000	64.321
bitenet	1000	63.797
bitenet	1000	63.951
bitenet	1000	64.046
bitenet	1000	63.995
bitenet	1000	63.624
bitenet	1000	64.025
bitenet	1000	63.891
bitenet	1000	63.599000000000004
bitenet	1000	63.701
bitenet	10000	647.41
bitenet	10000	645.859
bitenet	10000	643.405
bitenet	10000	651.793
bitenet	10000	643.813
bitenet	10000	646.919
bitenet	10000	636.192
bitenet	10000	641.989
bitenet	10000	647.255
bitenet	10000	655.882
p2rank_threads2	1	5.175
p2rank_threads2	1	5.146
p2rank_threads2	1	5.092
p2rank_threads2	1	5.057
p2rank_threads2	1	5.247
p2rank_threads2	1	5.227
p2rank_threads2	1	5.057
p2rank_threads2	1	5.271
p2rank_threads2	1	4.963
p2rank_threads2	1	4.979
p2rank_threads2	10	8.841
p2rank_threads2	10	8.619
p2rank_threads2	10	8.437
p2rank_threads2	10	8.357
p2rank_threads2	10	8.747
p2rank_threads2	10	8.657
p2rank_threads2	10	8.446
p2rank_threads2	10	8.757
p2rank_threads2	10	8.152
p2rank_threads2	10	8.255
p2rank_threads2	100	38.691
p2rank_threads2	100	38.391
p2rank_threads2	100	38.417
p2rank_threads2	100	38.066
p2rank_threads2	100	37.806
p2rank_threads2	100	38.691
p2rank_threads2	100	37.997
p2rank_threads2	100	37.618
p2rank_threads2	100	38.234
p2rank_threads2	100	38.067
p2rank_threads2	1000	330.349
p2rank_threads2	1000	331.267
p2rank_threads2	1000	329.89300000000003
p2rank_threads2	1000	330.068
p2rank_threads2	1000	329.512
p2rank_threads2	1000	330.931
p2rank_threads2	1000	330.626
p2rank_threads2	1000	329.049
p2rank_threads2	1000	329.574
p2rank_threads2	1000	335.948
p2rank_threads2	10000	3543.709
p2rank_threads2	10000	3291.035
p2rank_threads2	10000	3271.266
p2rank_threads2	10000	3299.668
p2rank_threads2	10000	3324.534
p2rank_threads2	10000	3281.953
p2rank_threads2	10000	3294.556
p2rank_threads2	10000	3291.338
p2rank_threads2	10000	3282.143
p2rank_threads2	10000	3330.868
p2rank_threads4	1	5.514
p2rank_threads4	1	5.131
p2rank_threads4	1	5.1
p2rank_threads4	1	5.17
p2rank_threads4	1	5.014
p2rank_threads4	1	5.246
p2rank_threads4	1	5.328
p2rank_threads4	1	5.189
p2rank_threads4	1	5.106
p2rank_threads4	1	5.214
p2rank_threads4	10	7.761
p2rank_threads4	10	7.68
p2rank_threads4	10	7.635
p2rank_threads4	10	7.682
p2rank_threads4	10	7.706
p2rank_threads4	10	7.429
p2rank_threads4	10	7.626
p2rank_threads4	10	7.838
p2rank_threads4	10	7.871
p2rank_threads4	10	7.965
p2rank_threads4	100	23.69
p2rank_threads4	100	23.096
p2rank_threads4	100	22.955
p2rank_threads4	100	23.43
p2rank_threads4	100	22.896
p2rank_threads4	100	23.525
p2rank_threads4	100	23.511
p2rank_threads4	100	23.032
p2rank_threads4	100	23.781
p2rank_threads4	100	23.184
p2rank_threads4	1000	178.19
p2rank_threads4	1000	178.508
p2rank_threads4	1000	188.466
p2rank_threads4	1000	151.187
p2rank_threads4	1000	175.005
p2rank_threads4	1000	147.53300000000002
p2rank_threads4	1000	177.076
p2rank_threads4	1000	178.99099999999999
p2rank_threads4	1000	182.656
p2rank_threads4	1000	175.465
p2rank_threads4	10000	1746.857
p2rank_threads4	10000	1764.914
p2rank_threads4	10000	1836.037
p2rank_threads4	10000	1866.482
p2rank_threads4	10000	1730.899
p2rank_threads4	10000	1762.018
p2rank_threads4	10000	1777.253
p2rank_threads4	10000	1726.424
p2rank_threads4	10000	1745.389
p2rank_threads4	10000	1732.705
p2rank_threads8	1	5.338
p2rank_threads8	1	5.243
p2rank_threads8	1	5.364
p2rank_threads8	1	5.171
p2rank_threads8	1	5.158
p2rank_threads8	1	5.088
p2rank_threads8	1	5.142
p2rank_threads8	1	5.078
p2rank_threads8	1	5.06
p2rank_threads8	1	5.045
p2rank_threads8	10	7.583
p2rank_threads8	10	7.648
p2rank_threads8	10	7.922
p2rank_threads8	10	7.536
p2rank_threads8	10	7.515
p2rank_threads8	10	7.791
p2rank_threads8	10	7.481
p2rank_threads8	10	7.802
p2rank_threads8	10	7.664
p2rank_threads8	10	7.65
p2rank_threads8	100	19.13
p2rank_threads8	100	18.019
p2rank_threads8	100	17.902
p2rank_threads8	100	17.894
p2rank_threads8	100	18.208
p2rank_threads8	100	17.569
p2rank_threads8	100	16.989
p2rank_threads8	100	17.267
p2rank_threads8	100	17.885
p2rank_threads8	100	18.303
p2rank_threads8	1000	113.61
p2rank_threads8	1000	107.581
p2rank_threads8	1000	106.7
p2rank_threads8	1000	111.083
p2rank_threads8	1000	110.916
p2rank_threads8	1000	107.62
p2rank_threads8	1000	107.82300000000001
p2rank_threads8	1000	109.364
p2rank_threads8	1000	109.211
p2rank_threads8	1000	109.554
p2rank_threads8	10000	1024.867
p2rank_threads8	10000	1018.081
p2rank_threads8	10000	1015.92
p2rank_threads8	10000	1017.008
p2rank_threads8	10000	1017.81
p2rank_threads8	10000	1014.128
p2rank_threads8	10000	1021.284
p2rank_threads8	10000	1005.881
p2rank_threads8	10000	1009.89
p2rank_threads8	10000	1042.397
fpocket	1	0.738381
fpocket	1	0.742064
fpocket	1	0.74319
fpocket	1	0.737895
fpocket	1	0.740616
fpocket	1	0.74272
fpocket	1	0.744135
fpocket	1	0.7441230000000001
fpocket	1	0.7368020000000001
fpocket	1	0.736548
fpocket	10	7.3838099999999995
fpocket	10	7.42064
fpocket	10	7.431900000000001
fpocket	10	7.37895
fpocket	10	7.40616
fpocket	10	7.4272
fpocket	10	7.44135
fpocket	10	7.441230000000001
fpocket	10	7.3680200000000005
fpocket	10	7.36548
fpocket	100	73.8381
fpocket	100	74.2064
fpocket	100	74.319
fpocket	100	73.7895
fpocket	100	74.0616
fpocket	100	74.272
fpocket	100	74.4135
fpocket	100	74.4123
fpocket	100	73.6802
fpocket	100	73.65480000000001
fpocket	1000	738.381
fpocket	1000	742.064
fpocket	1000	743.19
fpocket	1000	737.895
fpocket	1000	740.616
fpocket	1000	742.72
fpocket	1000	744.135
fpocket	1000	744.123
fpocket	1000	736.802
fpocket	1000	736.548
