# Supplementary material for: Spatiotemporal identification of druggable binding sites using deep learning
Source: Commun Biol. 2020 Oct 27;3:618. doi: 10.1038/s42003-020-01350-0 (PMC7591901; doi:10.1038/s42003-020-01350-0)
Supplement: Supplementary file 7 — Supplementary Data 1 [file 42003_2020_1350_MOESM7_ESM.tar › ./raw_data/tables/Table_S08_2.csv]

metrics	method	tp_top_1	fp_top_1	fn_top_1	tp_top_3	fp_top_3	fn_top_3	tp_top_n	fp_top_n	fn_top_n	tp_top_n+2	fp_top_n+2	fn_top_n+2	tp_all	fp_all	fn_all
P2Rank_criterion	Fpocket	2297	1390	6156	4374	6661	4221	4215	4434	4144	5454	10520	3210	8082	90636	1905
P2Rank_criterion	SiteHound	1492	1163	4445	3102	4863	3089	2870	3285	2985	4095	7370	2218	9601	252876	174
P2Rank_criterion	MetaPocket 2.0	1544	815	2824	2691	4386	1754	2387	2047	1907	3114	5828	1430	3653	11423	1235
P2Rank_criterion	DeepSite	2570	1096	5766	3906	4892	4452	3633	2170	4558	3969	5216	4382	3988	6280	4374
P2Rank_criterion	P2Rank	3410	758	5860	5663	6449	3452	5967	3686	2988	6658	10715	2466	7563	44345	2022
P2Rank_criterion	BiteNet	3806	363	5638	6736	4419	2912	7439	1950	2040	8490	7213	1587	9473	17044	1334
P2Rank_criterion	BiteNet R$^+$	3832	337	5652	7058	5347	2858	7718	2026	1875	9050	8856	1413	11854	46832	977
BiteNet_criterion	Fpocket	1480	2207	3049	2793	8242	1896	2367	2218	2147	3256	8682	1476	5056	93662	670
BiteNet_criterion	SiteHound	1015	1640	2198	2069	5896	1393	1610	1648	1587	2490	6078	1020	6057	256420	2
BiteNet_criterion	MetaPocket 2.0	1104	1255	1320	1841	5236	674	1509	954	896	2047	5082	526	2445	12631	400
BiteNet_criterion	DeepSite	1739	1927	2765	2561	6237	2040	2330	1205	2142	2594	5714	2005	2610	7658	1999
BiteNet_criterion	P2Rank	2352	1816	2685	3753	8359	1301	3782	1380	1196	4235	8946	862	4777	47131	645
BiteNet_criterion	BiteNet	2583	1586	2517	4417	6738	915	4451	697	655	5244	6992	302	5978	20539	151
BiteNet_criterion	BiteNet R$^+$	2593	1576	2522	4585	7820	898	4510	662	604	5456	7982	280	7511	51175	69
BiteNet	Fpocket	811	2876	3779	1430	9605	3157	1270	3326	3315	1664	10285	2921	2139	96579	2454
BiteNet	SiteHound	686	1969	2575	1275	6690	1991	1079	2187	2180	1503	7073	1760	2549	259928	724
BiteNet	MetaPocket 2.0	622	1737	1858	984	6093	1498	818	1655	1661	1102	6037	1381	1259	13817	1249
BiteNet	DeepSite	1011	2655	3564	1420	7378	3202	1311	2233	3265	1431	6880	3191	1436	8832	3188
BiteNet	P2Rank	1483	2685	3690	2251	9861	2916	2329	2845	2832	2542	10648	2620	2681	49227	2487
BiteNet	BiteNet	2304	1865	2869	3675	7480	1493	3856	1303	1310	4174	8067	992	4315	22202	851
BiteNet	BiteNet R$^+$	2319	1850	2854	3776	8629	1392	3952	1232	1214	4262	9188	904	4445	54241	721
