# Supplementary material for: Spatiotemporal identification of druggable binding sites using deep learning
Source: Commun Biol. 2020 Oct 27;3:618. doi: 10.1038/s42003-020-01350-0 (PMC7591901; doi:10.1038/s42003-020-01350-0)
Supplement: Supplementary file 7 — Supplementary Data 1 [file 42003_2020_1350_MOESM7_ESM.tar › ./raw_data/tables/Table_S11_2.csv]

metrics	method	tp_top_1	fp_top_1	fn_top_1	tp_top_3	fp_top_3	fn_top_3	tp_top_n	fp_top_n	fn_top_n	tp_top_n+2	fp_top_n+2	fn_top_n+2	tp_all	fp_all	fn_all
P2Rank_criterion	Fpocket	172	66	112	240	472	75	186	100	99	246	514	71	318	3237	41
P2Rank_criterion	SiteHound	104	63	87	171	330	47	112	87	79	175	358	45	338	9866	7
P2Rank_criterion	MetaPocket 2.0	186	50	90	249	459	52	194	90	84	253	503	52	311	1173	40
P2Rank_criterion	DeepSite	163	75	119	212	414	92	172	104	115	212	424	92	215	546	92
P2Rank_criterion	P2Rank	206	31	68	242	432	49	213	70	62	245	468	46	266	1296	41
P2Rank_criterion	BiteNet	213	25	66	283	340	38	230	54	53	290	364	32	315	734	27
P2Rank_criterion	BiteNet R$^+$	214	24	66	297	411	36	229	57	55	304	452	31	413	2335	17
BiteNet_criterion	Fpocket	169	69	82	229	483	52	172	80	79	230	496	52	303	3252	20
BiteNet_criterion	SiteHound	103	64	75	169	332	35	108	70	68	173	339	32	325	9879	1
BiteNet_criterion	MetaPocket 2.0	179	57	68	237	471	31	180	70	67	237	485	31	297	1187	20
BiteNet_criterion	DeepSite	158	80	93	202	424	69	160	91	93	202	426	69	206	555	68
BiteNet_criterion	P2Rank	203	34	46	238	436	28	205	45	44	240	446	27	262	1300	21
BiteNet_criterion	BiteNet	206	32	45	266	357	22	210	42	42	267	366	21	297	752	13
BiteNet_criterion	BiteNet R$^+$	208	30	42	283	425	17	211	41	40	286	436	14	393	2355	4
BiteNet	Fpocket	91	147	161	111	601	141	92	160	160	111	615	141	132	3423	120
BiteNet	SiteHound	71	96	107	104	397	74	75	103	103	105	407	73	140	10064	38
BiteNet	MetaPocket 2.0	99	137	150	124	584	126	99	151	150	124	598	126	147	1337	107
BiteNet	DeepSite	89	149	163	106	520	151	89	162	163	106	522	151	108	653	150
BiteNet	P2Rank	133	104	119	144	530	109	134	116	118	144	542	109	149	1413	104
BiteNet	BiteNet	176	62	75	196	427	55	177	75	74	196	437	55	202	847	49
BiteNet	BiteNet R$^+$	177	61	73	200	508	50	179	73	71	202	520	48	212	2536	38
