# Supplementary material for: Spatiotemporal identification of druggable binding sites using deep learning
Source: Commun Biol. 2020 Oct 27;3:618. doi: 10.1038/s42003-020-01350-0 (PMC7591901; doi:10.1038/s42003-020-01350-0)
Supplement: Supplementary file 7 — Supplementary Data 1 [file 42003_2020_1350_MOESM7_ESM.tar › ./raw_data/tables/Table_S08_1.csv]

metrics	method	prec_top_1	rec_top_1	ap_top_1	prec_top_3	rec_top_3	ap_top_3	prec_top_n	rec_top_n	ap_top_n	prec_top_n+2	rec_top_n+2	ap_top_n+2	prec_all	rec_all	ap_all
P2Rank_criterion	Fpocket	0.6229997287767833	0.2897196261682243	0.19097804665496543	0.37063887630267334	0.5129802699896158	0.3119348267738145	0.4742744825991444	0.5218645436713972	0.327127324820985	0.3137598597721297	0.6296296296296297	0.3589428311934513	0.06367633055775036	0.7802007615091727	0.37891744697332436
P2Rank_criterion	SiteHound	0.5619585687382298	0.2778229082047116	0.1470247489478872	0.3349654739485248	0.4981316003249391	0.22087420613428485	0.43428107229894397	0.5150284321689683	0.23809426050260338	0.29829917139119055	0.639642567018684	0.25895065921921623	0.020409407300449184	0.9717303005686434	0.2905434460786165
P2Rank_criterion	MetaPocket 2.0	0.6545146248410343	0.38165097438143203	0.23410960776818734	0.35212660731948564	0.6159404423034816	0.36928214249095953	0.523680649526387	0.582439238011824	0.3594147403062974	0.31156340863341536	0.6868841690387563	0.3973549585024034	0.19759883258158661	0.7295817823516532	0.40585436664371094
P2Rank_criterion	DeepSite	0.7010365521003818	0.3326388888888889	0.2368905105837248	0.4269152080018186	0.4847222222222222	0.3080385426746885	0.6217473720489402	0.4724537037037037	0.3257565978632866	0.41491562329885684	0.4928240740740741	0.31333357072447904	0.3716400467471757	0.49375	0.31347301289948526
P2Rank_criterion	P2Rank	0.8181381957773513	0.4008792556998262	0.3126039297456016	0.45739762219286656	0.6470708516511604	0.49734876878686524	0.613280845333057	0.6945097638278295	0.5438504636622669	0.37069015138433203	0.7478785400265822	0.5590330302861419	0.13258071973491561	0.793272671505981	0.5640042398324058
P2Rank_criterion	BiteNet	0.9129287598944591	0.4235763214395256	0.40664621131480266	0.5663827879874496	0.7022799304774563	0.6573770939717362	0.7565235914367877	0.7914323688784378	0.7476728044477347	0.4810545755588104	0.8377466516716082	0.7650892742011667	0.29433948033337104	0.8636131274920765	0.7728883354684555
P2Rank_criterion	BiteNet R$^+$	0.9191652674502279	0.42214497495143644	0.4079621513939418	0.5174526400644901	0.7078008383600859	0.6672157591639508	0.749384236453202	0.8083018096309171	0.7697105771200584	0.43331844074611864	0.8555362437378591	0.7839122798189222	0.1395051630712606	0.9001124629383499	0.7912024068606839
BiteNet_criterion	Fpocket	0.40141036072687825	0.3350054525627045	0.13542211242075958	0.2355233348436792	0.5864776444929116	0.21923377480962217	0.5103598691384951	0.5317339149400218	0.3138789379762877	0.25163343943709165	0.6780806979280262	0.2525021261478172	0.038493486496890134	0.8538713195201745	0.26264864426098644
BiteNet_criterion	SiteHound	0.3822975517890772	0.32535297728667895	0.11989735842404943	0.2251098556183302	0.5724370779619399	0.17242184415474335	0.48281154082259053	0.5128913443830571	0.23819699592054852	0.24941643323996265	0.6869244935543278	0.21208180012809313	0.01192485436819226	0.9993861264579497	0.21597211189558754
BiteNet_criterion	MetaPocket 2.0	0.46799491309877067	0.4668820678513732	0.196886045018231	0.24289953370072065	0.7277867528271406	0.30451056015198413	0.6057653268371904	0.6381260096930533	0.39504672279241	0.26090615794641603	0.7875605815831987	0.32591970239134854	0.13173255505439108	0.8384491114701131	0.3299193322543933
BiteNet_criterion	DeepSite	0.47435897435897434	0.3949671772428884	0.1944059747334476	0.2794953398499659	0.5536105032822757	0.2364976622701175	0.657991513437058	0.5312910284463895	0.36422430827290914	0.29971112181030335	0.5612691466083151	0.2478176518504623	0.24289053369692248	0.562582056892779	0.2390993302589642
BiteNet_criterion	P2Rank	0.564299424184261	0.4808584686774942	0.26407399681539445	0.3027575957727873	0.7484532095901005	0.3997223800123379	0.7285935683843472	0.768754833720031	0.6083045250451247	0.31059858887793035	0.8333333333333334	0.4603572904428085	0.08303151729983818	0.8752900232018561	0.43633799271619506
BiteNet_criterion	BiteNet	0.619573039098105	0.5133410672853829	0.36098356634367457	0.36996862393545493	0.8230858468677494	0.5672976424070469	0.8480963480963482	0.8733565351894819	0.820618627035045	0.38558352402745993	0.9416086620262955	0.653984812550415	0.18358034468454199	0.9708043310131477	0.6429967261186609
BiteNet_criterion	BiteNet R$^+$	0.6219716958503239	0.5123743232791956	0.3787070959669091	0.33679967754937523	0.8263727764887858	0.6005252255088613	0.8594354215003867	0.8832173240525909	0.8465921624150538	0.3547402887334425	0.945862335653519	0.6947719650088148	0.0848243192584262	0.9866589327146171	0.6802645485652369
BiteNet	Fpocket	0.21996202874966098	0.17776327241079198	0.03549614832492856	0.12958767557770728	0.31309834638816364	0.059339335530113946	0.2763272410791993	0.27872062663185376	0.08178150576169528	0.13925851535693362	0.3644473455178416	0.06959711690118964	0.021536092708523268	0.4660574412532637	0.07379893063014503
BiteNet	SiteHound	0.2583804143126177	0.21157379056950398	0.048893001796066524	0.15932203389830507	0.39038579301898346	0.07584071786689128	0.3303735456215554	0.33251684017146355	0.09920382910363276	0.17455690298507462	0.46111451316595226	0.0918144163539804	0.009638939792819943	0.7783221065523577	0.10111986215196136
BiteNet	MetaPocket 2.0	0.26367104705383637	0.252614641995173	0.054392207197643365	0.1387593613112901	0.39742558326629124	0.08467060767213846	0.33077234128588756	0.33185840707964603	0.10337671581113884	0.1536629780081244	0.4444891391794047	0.0939457478136596	0.08152029716105068	0.497586484312148	0.09721119759356303
BiteNet	DeepSite	0.27577741407528644	0.2220039292730845	0.0632342937957271	0.15696749261195728	0.3010259768609474	0.07139897409248856	0.36935665914221216	0.2872735210652696	0.10850558370334727	0.16748887017206113	0.30342719930146256	0.07433139157522638	0.13546941955590183	0.3040820781488758	0.07170294956934559
BiteNet	P2Rank	0.35580614203454897	0.2881944444444444	0.08368730595678109	0.18576618229854688	0.4375	0.11745330421407849	0.45013529184383455	0.4537037037037037	0.18425036653624657	0.19257012888551933	0.49459876543209874	0.14037568944372067	0.051494952608461125	0.5202546296296297	0.13172957166594418
BiteNet	BiteNet	0.5526505157112017	0.44656635802469136	0.2935730259814878	0.3294486777229942	0.7119984567901234	0.45905050941882486	0.7474316728048072	0.7472993827160493	0.6524903643608825	0.3409852136263377	0.808641975308642	0.5223825963934551	0.16272579854433006	0.8358410493827161	0.5144635988916738
BiteNet	BiteNet R$^+$	0.5562485008395298	0.4494598765432099	0.31335022612650376	0.30439338976219266	0.7314814814814815	0.5055003909115443	0.7623456790123457	0.7658179012345679	0.692829553837687	0.31687732342007435	0.8256172839506173	0.5747804949542167	0.07574208499471766	0.8609182098765432	0.5616808001132809
