# Supplementary material for: Spatiotemporal identification of druggable binding sites using deep learning
Source: Commun Biol. 2020 Oct 27;3:618. doi: 10.1038/s42003-020-01350-0 (PMC7591901; doi:10.1038/s42003-020-01350-0)
Supplement: Supplementary file 7 — Supplementary Data 1 [file 42003_2020_1350_MOESM7_ESM.tar › ./raw_data/tables/Table_S11_1.csv]

metrics	method	prec_top_1	rec_top_1	ap_top_1	prec_top_3	rec_top_3	ap_top_3	prec_top_n	rec_top_n	ap_top_n	prec_top_n+2	rec_top_n+2	ap_top_n+2	prec_all	rec_all	ap_all
P2Rank_criterion	Fpocket	0.7226890756302521	0.6083916083916084	0.4728539973645629	0.29213483146067415	0.7377622377622378	0.5211240668543369	0.6433566433566433	0.6538461538461539	0.5035444210977205	0.2776315789473684	0.7517482517482518	0.5252431181972013	0.06779184247538678	0.8566433566433567	0.5422742252597018
P2Rank_criterion	SiteHound	0.6227544910179641	0.5628140703517588	0.40186896161973745	0.28542914171656686	0.7638190954773869	0.4334167850378318	0.5527638190954773	0.6030150753768844	0.4140472149369741	0.27204502814258913	0.7738693467336684	0.4333720710990749	0.017836142689141514	0.964824120603015	0.43551069318168323
P2Rank_criterion	MetaPocket 2.0	0.788135593220339	0.6830985915492958	0.5776328327173261	0.3163841807909605	0.8169014084507042	0.6575739819704552	0.676056338028169	0.704225352112676	0.5933897472841575	0.2962962962962963	0.8169014084507042	0.6573045672670443	0.15902964959568733	0.8591549295774648	0.6672107745930267
P2Rank_criterion	DeepSite	0.6848739495798319	0.583916083916084	0.4616144811101268	0.3146964856230032	0.6783216783216783	0.4758828853333996	0.6123188405797102	0.5979020979020979	0.4676091470442919	0.30974842767295596	0.6783216783216783	0.47585447666519964	0.2614980289093298	0.6783216783216783	0.47441824462974075
P2Rank_criterion	P2Rank	0.869198312236287	0.7622377622377622	0.6716831007282112	0.33382789317507416	0.8286713286713286	0.6659171083330078	0.7491166077738516	0.7832167832167832	0.6760328175659879	0.31977559607293127	0.8391608391608392	0.6693838249142233	0.14916773367477593	0.8566433566433567	0.6662692534774509
P2Rank_criterion	BiteNet	0.8949579831932774	0.7692307692307693	0.739197379603443	0.3868378812199037	0.8671328671328671	0.7964162380343329	0.795774647887324	0.8146853146853147	0.7740321350331425	0.37767584097859325	0.8881118881118881	0.8059003089229292	0.2402287893231649	0.9055944055944056	0.8089838443041083
P2Rank_criterion	BiteNet R$^+$	0.8991596638655462	0.7692307692307693	0.7333476762489934	0.3432203389830508	0.8741258741258742	0.8023664525505129	0.7832167832167832	0.8076923076923077	0.7654417161559253	0.328042328042328	0.8916083916083916	0.8082840998386331	0.09534206695778748	0.9405594405594405	0.8154523556929325
BiteNet_criterion	Fpocket	0.7100840336134454	0.6746031746031746	0.5146518039106825	0.2794943820224719	0.7936507936507936	0.5546096701232067	0.6825396825396826	0.6865079365079365	0.5216950852746912	0.2741046831955923	0.7936507936507936	0.5545177524228564	0.06497890295358649	0.9206349206349206	0.5770151581654622
BiteNet_criterion	SiteHound	0.6167664670658682	0.5786516853932584	0.4089173247291178	0.2834331337325349	0.8033707865168539	0.44211316601142997	0.6067415730337079	0.6179775280898876	0.44013055302321263	0.283203125	0.8202247191011236	0.44678763103004376	0.01715013720109761	0.9943820224719101	0.4402050448842748
BiteNet_criterion	MetaPocket 2.0	0.7584745762711864	0.728	0.5836048355631446	0.3050847457627119	0.876	0.6699675316927345	0.72	0.732	0.586532771337593	0.29916897506925205	0.876	0.6698412455266336	0.15296495956873316	0.92	0.6798100683042277
BiteNet_criterion	DeepSite	0.6638655462184874	0.6309523809523809	0.4840685641028994	0.3019169329073482	0.7261904761904762	0.49369457819421814	0.6374501992031872	0.6309523809523809	0.48254838063603334	0.30095541401273884	0.7261904761904762	0.49369457819421814	0.25229960578186594	0.7301587301587301	0.4935989534538187
BiteNet_criterion	P2Rank	0.8565400843881856	0.8174603174603174	0.6990769914438033	0.327893175074184	0.8888888888888888	0.6931339986834231	0.82	0.8253968253968254	0.6992129187984222	0.3236151603498542	0.8928571428571429	0.6949406526022777	0.14596670934699105	0.9166666666666666	0.6938752802724087
BiteNet_criterion	BiteNet	0.865546218487395	0.8214285714285714	0.7717932811552833	0.36757624398073835	0.9126984126984127	0.8228113491953237	0.8293650793650794	0.8333333333333334	0.7774399883290278	0.36334913112164297	0.9166666666666666	0.8241535224671961	0.22688274547187798	0.9484126984126984	0.8361891166990615
BiteNet_criterion	BiteNet R$^+$	0.8739495798319328	0.8333333333333334	0.780251813875405	0.3290960451977401	0.9325396825396826	0.8441924177402239	0.8333333333333334	0.8412698412698413	0.786552024150632	0.3268698060941828	0.9444444444444444	0.8486865013973163	0.08951965065502183	0.9841269841269841	0.8564020310373867
BiteNet	Fpocket	0.38235294117647056	0.3611111111111111	0.13276530669995593	0.15589887640449437	0.44047619047619047	0.14918397567357267	0.36507936507936506	0.36507936507936506	0.1339401190668869	0.15289256198347106	0.44047619047619047	0.1491398364416148	0.03713080168776371	0.5238095238095238	0.1557391129547889
BiteNet	SiteHound	0.4251497005988024	0.398876404494382	0.1898013309842296	0.20758483033932135	0.5842696629213483	0.22730811562057418	0.42134831460674155	0.42134831460674155	0.20655592640691542	0.205078125	0.5898876404494382	0.22816056878171342	0.013720109760878087	0.7865168539325843	0.2342699035509542
BiteNet	MetaPocket 2.0	0.4194915254237288	0.4	0.15667681230725963	0.17372881355932204	0.496	0.18885727429557603	0.396	0.4	0.15663937913556877	0.1703601108033241	0.496	0.18881036681737381	0.09568733153638814	0.572	0.19973857031197784
BiteNet	DeepSite	0.3739495798319328	0.3531746031746032	0.16810444927115625	0.16613418530351437	0.4007936507936508	0.17529593996780324	0.3545816733067729	0.3531746031746032	0.1640688541179558	0.16560509554140126	0.4007936507936508	0.17529593996780324	0.14191852825229961	0.40476190476190477	0.1759548304516214
BiteNet	P2Rank	0.5611814345991561	0.5277777777777778	0.29367321972063204	0.21216617210682492	0.5674603174603174	0.286716431137743	0.536	0.5317460317460317	0.29329778854368344	0.20845481049562684	0.5674603174603174	0.28629770836047463	0.09475032010243278	0.5873015873015873	0.2871729514863445
BiteNet	BiteNet	0.7394957983193278	0.7023809523809523	0.5956762830914663	0.3146067415730337	0.7817460317460317	0.6333709977395185	0.7023809523809523	0.7063492063492064	0.594145980280928	0.30963665086887837	0.7817460317460317	0.633286482325845	0.19256434699714015	0.8055555555555556	0.6394990336011424
BiteNet	BiteNet R$^+$	0.7436974789915967	0.7103174603174603	0.6130809569147072	0.2824858757062147	0.8015873015873016	0.6641698707176912	0.7103174603174603	0.7182539682539683	0.619274314638739	0.27977839335180055	0.8095238095238095	0.6666521900907494	0.07714701601164484	0.8492063492063492	0.6718734303210395
