# Supplementary material for: Spatiotemporal identification of druggable binding sites using deep learning
Source: Commun Biol. 2020 Oct 27;3:618. doi: 10.1038/s42003-020-01350-0 (PMC7591901; doi:10.1038/s42003-020-01350-0)
Supplement: Supplementary file 7 — Supplementary Data 1 [file 42003_2020_1350_MOESM7_ESM.tar › ./raw_data/tables/Table_S12_2.csv]

metrics	method	tp_top_1	fp_top_1	fn_top_1	tp_top_3	fp_top_3	fn_top_3	tp_top_n	fp_top_n	fn_top_n	tp_top_n+2	fp_top_n+2	fn_top_n+2	tp_all	fp_all	fn_all
P2Rank_criterion	Fpocket	1634	895	4231	3130	4442	2854	3016	2990	2792	3890	7141	2148	5819	61897	1247
P2Rank_criterion	SiteHound	1055	771	3097	2216	3262	2112	2045	2265	2035	2935	5027	1488	7015	174397	110
P2Rank_criterion	MetaPocket 2.0	1145	500	1911	1953	2982	1152	1764	1343	1248	2290	3948	902	2661	7792	787
P2Rank_criterion	DeepSite	1835	681	3940	2747	3299	3049	2559	1413	3115	2785	3509	3007	2800	4287	3001
P2Rank_criterion	P2Rank	2428	420	3972	3975	4322	2302	4228	2456	1946	4666	7313	1643	5296	30274	1371
P2Rank_criterion	BiteNet	2693	155	3868	4766	2820	1959	5374	1130	1241	6079	4695	981	6731	11169	839
P2Rank_criterion	BiteNet R$^+$	2708	140	3878	4954	3544	1928	5530	1233	1158	6413	5944	886	8465	31445	613
BiteNet_criterion	Fpocket	1480	1049	3050	2793	4779	1897	2367	2219	2148	3256	6370	1477	5056	62660	671
BiteNet_criterion	SiteHound	1015	811	2199	2069	3409	1394	1610	1649	1588	2490	4421	1021	6059	175353	2
BiteNet_criterion	MetaPocket 2.0	1104	541	1320	1841	3094	674	1509	954	896	2047	3654	526	2445	8008	400
BiteNet_criterion	DeepSite	1740	776	2765	2562	3484	2040	2331	1205	2142	2595	3585	2005	2611	4476	1999
BiteNet_criterion	P2Rank	2353	495	2685	3754	4543	1301	3783	1380	1196	4236	6340	862	4778	30792	645
BiteNet_criterion	BiteNet	2584	264	2517	4418	3168	915	4452	697	655	5245	4465	302	5979	11921	151
BiteNet_criterion	BiteNet R$^+$	2594	254	2522	4586	3912	898	4511	662	604	5457	5358	280	7513	32397	69
BiteNet	Fpocket	807	1722	3779	1426	6146	3157	1266	3326	3315	1660	7972	2921	2135	65581	2454
BiteNet	SiteHound	686	1140	2572	1273	4205	1990	1079	2184	2177	1501	5414	1759	2547	178865	723
BiteNet	MetaPocket 2.0	619	1026	1857	981	3954	1497	815	1654	1660	1099	4608	1380	1255	9198	1249
BiteNet	DeepSite	1010	1506	3561	1419	4627	3199	1310	2230	3262	1430	4751	3188	1435	5652	3185
BiteNet	P2Rank	1480	1368	3688	2248	6049	2914	2326	2843	2830	2539	8043	2618	2678	32892	2485
BiteNet	BiteNet	2301	547	2867	3671	3915	1492	3853	1301	1308	4170	5543	991	4311	13589	850
BiteNet	BiteNet R$^+$	2316	532	2852	3772	4726	1391	3949	1230	1212	4258	6563	903	4440	35470	721
