# Supplementary material for: Spatiotemporal identification of druggable binding sites using deep learning
Source: Commun Biol. 2020 Oct 27;3:618. doi: 10.1038/s42003-020-01350-0 (PMC7591901; doi:10.1038/s42003-020-01350-0)
Supplement: Supplementary file 7 — Supplementary Data 1 [file 42003_2020_1350_MOESM7_ESM.tar › ./raw_data/tables/Table_S09_1.csv]

metrics	method	prec_top_1	rec_top_1	ap_top_1	prec_top_3	rec_top_3	ap_top_3	prec_top_n	rec_top_n	ap_top_n	prec_top_n+2	rec_top_n+2	ap_top_n+2	prec_all	rec_all	ap_all
P2Rank_criterion	Fpocket	0.6511627906976745	0.49193548387096775	0.37074965156557	0.2815533980582524	0.6350806451612904	0.42698409482528127	0.5101626016260162	0.5584677419354839	0.40892790103581084	0.25836909871244634	0.6653225806451613	0.4376127824844362	0.06646236353189044	0.7600806451612904	0.45039667993331817
P2Rank_criterion	SiteHound	0.5738396624472574	0.4322766570605187	0.2822634977469362	0.28270042194092826	0.6397694524495677	0.324731283531851	0.4610951008645533	0.5302593659942363	0.32485219238303664	0.2557856272838002	0.6714697406340058	0.3302960363620412	0.020104954678661486	0.9365994236311239	0.334811244370331
P2Rank_criterion	MetaPocket 2.0	0.7243401759530792	0.5557809330628803	0.44319890276482227	0.30009775171065495	0.6876267748478702	0.5126551199363228	0.5469387755102041	0.6085192697768763	0.4767581530782023	0.2728055077452668	0.7119675456389453	0.5197228980895172	0.1574074074074074	0.7626774847870182	0.5302296002968704
P2Rank_criterion	DeepSite	0.6637426900584795	0.4798387096774194	0.37614153796157357	0.31376975169300225	0.5685483870967742	0.38792602364446066	0.5388026607538803	0.5100806451612904	0.389632886971569	0.3016216216216216	0.5705645161290323	0.38844142412568694	0.26454033771106944	0.5725806451612904	0.388308882082706
P2Rank_criterion	P2Rank	0.8157894736842105	0.6209677419354839	0.5296177378967896	0.3298647242455775	0.7016129032258065	0.5397326225935171	0.6430107526881721	0.6673387096774194	0.5515693335644694	0.3080568720379147	0.719758064516129	0.5459112438477978	0.1464160839160839	0.7399193548387096	0.5419167460402128
P2Rank_criterion	BiteNet	0.8546511627906976	0.6532258064516129	0.6117448616312503	0.38048245614035087	0.7701612903225806	0.6785036532426145	0.6865671641791045	0.7217741935483871	0.6604541560823717	0.36004056795131845	0.7883064516129032	0.6858913260296263	0.23174603174603176	0.8084677419354839	0.6903380611655636
P2Rank_criterion	BiteNet R$^+$	0.8604651162790697	0.6512096774193549	0.6116038120009221	0.34307992202729043	0.7782258064516129	0.6925500260957628	0.6612576064908722	0.7298387096774194	0.6735932348882341	0.3094017094017094	0.8044354838709677	0.7022650343308297	0.09440902403138794	0.8508064516129032	0.7081441324945751
BiteNet_criterion	Fpocket	0.4738372093023256	0.6721311475409836	0.3526483103058405	0.18737864077669902	0.7950819672131147	0.3803722456524039	0.680327868852459	0.6844262295081968	0.5190562809997105	0.2075268817204301	0.7950819672131147	0.382065821224919	0.04271212411415438	0.9180327868852459	0.39435229144599493
BiteNet_criterion	SiteHound	0.4219409282700422	0.5714285714285714	0.29719703484137244	0.19549929676511954	0.8	0.3264317170390365	0.6	0.6114285714285714	0.4308570536672829	0.21879815100154082	0.8171428571428572	0.33611333285329087	0.011722210863490765	0.9942857142857143	0.323945772139164
BiteNet_criterion	MetaPocket 2.0	0.5073313782991202	0.7272727272727273	0.4031612602185315	0.20527859237536658	0.8801652892561983	0.4640135708414804	0.71900826446281	0.731404958677686	0.5959321179121587	0.22727272727272727	0.8801652892561983	0.4652283683850253	0.10231481481481482	0.9256198347107438	0.4705700314723377
BiteNet_criterion	DeepSite	0.4590643274853801	0.6475409836065574	0.3776062235980607	0.2110609480812641	0.7418032786885246	0.3735783165932194	0.654320987654321	0.6475409836065574	0.49623108307956665	0.22860635696821516	0.7418032786885246	0.37605645591024517	0.17823639774859287	0.7459016393442623	0.3738240419681932
BiteNet_criterion	P2Rank	0.5760233918128655	0.819672131147541	0.4815824527478694	0.222684703433923	0.889344262295082	0.4801425718675201	0.8223140495867769	0.8278688524590164	0.701445403650491	0.2437641723356009	0.8934426229508197	0.48427283282847244	0.09659090909090909	0.9180327868852459	0.48119549307772896
BiteNet_criterion	BiteNet	0.5813953488372093	0.8237704918032787	0.5207910611930515	0.24342105263157895	0.9139344262295082	0.5513019869216882	0.8319672131147541	0.8360655737704918	0.781103448465092	0.2673860911270983	0.9180327868852459	0.5540987740194554	0.14666666666666667	0.9508196721311475	0.5603443541890604
BiteNet_criterion	BiteNet R$^+$	0.5872093023255814	0.8360655737704918	0.5658616877963843	0.2202729044834308	0.9344262295081968	0.6060790976937158	0.8360655737704918	0.8442622950819673	0.7903382702434665	0.2473002159827214	0.9467213114754098	0.611235566733189	0.05860716037273173	0.9877049180327869	0.6143167394096493
BiteNet	Fpocket	0.24709302325581395	0.3483606557377049	0.08466586227131585	0.10194174757281553	0.430327868852459	0.09569664170362327	0.3524590163934426	0.3524590163934426	0.12397229137219952	0.11290322580645161	0.430327868852459	0.09630646246202247	0.023750239417736067	0.5081967213114754	0.09959569645353994
BiteNet	SiteHound	0.2869198312236287	0.38857142857142857	0.13482276543554594	0.1420534458509142	0.5771428571428572	0.16549226388916827	0.4114285714285714	0.4114285714285714	0.1962965238102149	0.15716486902927582	0.5828571428571429	0.1694557684015863	0.009336877257547877	0.7828571428571428	0.16978431108045589
BiteNet	MetaPocket 2.0	0.2756598240469208	0.3925619834710744	0.10554233320765084	0.11534701857282502	0.49173553719008267	0.12792824076556192	0.3884297520661157	0.3925619834710744	0.15532241319860224	0.1277056277056277	0.49173553719008267	0.12835879957401275	0.06342592592592593	0.5702479338842975	0.13519087207530625
BiteNet	DeepSite	0.260233918128655	0.36475409836065575	0.13405166984326364	0.11738148984198646	0.4139344262295082	0.13661582743865253	0.3662551440329218	0.36475409836065575	0.17004931892885627	0.1271393643031785	0.4139344262295082	0.13730221342977678	0.10131332082551595	0.4180327868852459	0.1371437920047883
BiteNet	P2Rank	0.3742690058479532	0.5245901639344263	0.20057156647693491	0.1425598335067638	0.5614754098360656	0.19705634067153802	0.5330578512396694	0.5286885245901639	0.29053803586532484	0.15532879818594103	0.5614754098360656	0.1979585725786737	0.062062937062937064	0.5819672131147541	0.19778623758714436
BiteNet	BiteNet	0.4941860465116279	0.7008196721311475	0.3999619326796978	0.20723684210526316	0.7786885245901639	0.4222027664121504	0.7008196721311475	0.7049180327868853	0.5919833678261791	0.22661870503597123	0.7786885245901639	0.4234102731478452	0.12380952380952381	0.8032786885245902	0.4263082014021115
BiteNet	BiteNet R$^+$	0.5	0.7131147540983607	0.4477580626118435	0.18908382066276802	0.8032786885245902	0.48020430978999784	0.7131147540983607	0.7213114754098361	0.6243458810747737	0.21166306695464362	0.8114754098360656	0.48341890509123064	0.05051495831289848	0.8524590163934426	0.4853455064251247
