# Supplementary material for: Spatiotemporal identification of druggable binding sites using deep learning
Source: Commun Biol. 2020 Oct 27;3:618. doi: 10.1038/s42003-020-01350-0 (PMC7591901; doi:10.1038/s42003-020-01350-0)
Supplement: Supplementary file 7 — Supplementary Data 1 [file 42003_2020_1350_MOESM7_ESM.tar › ./raw_data/tables/Table_S10_1.csv]

metrics	method	prec_top_1	rec_top_1	ap_top_1	prec_top_3	rec_top_3	ap_top_3	prec_top_n	rec_top_n	ap_top_n	prec_top_n+2	rec_top_n+2	ap_top_n+2	prec_all	rec_all	ap_all
P2Rank_criterion	Fpocket	0.6240065771444231	0.2913837508780145	0.1928079819108295	0.37081120673869256	0.5151018496839148	0.3141546738018258	0.4760675739089629	0.5235307890423788	0.3292181329186423	0.31444148598960314	0.6319363146804027	0.36135669826207895	0.06388052337831865	0.7824865371107469	0.381373536727456
P2Rank_criterion	SiteHound	0.5654490106544902	0.28116229156348027	0.15002266426156516	0.3367579908675799	0.5035496120191514	0.22509876476906118	0.43833580980683506	0.5190688459633482	0.24207023564138924	0.3000972332714576	0.6440482086841671	0.2628612381130228	0.02045015878173217	0.9734191844147267	0.2943630353977
P2Rank_criterion	MetaPocket 2.0	0.6572407883461868	0.3830493472007081	0.2361594295066635	0.3533276206798058	0.6176145164859482	0.37249447001651487	0.5257637938896489	0.5842000442575791	0.3626398353052577	0.312832108535896	0.6890905067492809	0.4009734037978662	0.19839088166275562	0.7320203584863908	0.4095950583759577
P2Rank_criterion	DeepSite	0.7025909592061742	0.33482090428655314	0.23898357018803937	0.42763686445541144	0.4878449794480329	0.3107020022629003	0.6231505657093125	0.47563123899001764	0.3288850265498261	0.4155858430424269	0.49606576629477395	0.3160758871071265	0.37212502457243957	0.4970052847915443	0.3162185916625422
P2Rank_criterion	P2Rank	0.8191747572815534	0.40265808327276503	0.31535603051156424	0.4573170731707317	0.648738448759215	0.5002245471484722	0.6148911557471869	0.6954625687882878	0.5463590416807722	0.37125853316996327	0.7492472225106427	0.5619838881586424	0.13323151030958116	0.7952445228948188	0.5672773019613283
P2Rank_criterion	BiteNet	0.9121572433875274	0.42456650399750806	0.40740536190114096	0.5660343106108741	0.703353753504309	0.6580745967223666	0.7571042679632631	0.7922334129373897	0.7481656755325616	0.48124717577948484	0.8389575329664625	0.7659692426436304	0.29444359523081626	0.8651230401827432	0.773998307541721
P2Rank_criterion	BiteNet R$^+$	0.9184663916525115	0.4231128647077147	0.4087650950450503	0.5169235788271755	0.7085453223964282	0.6676690065712991	0.7509107942125534	0.8095732530370678	0.7708241332835619	0.43355773038411494	0.8568165299553525	0.7849262129275298	0.13964329494639066	0.9016716851832624	0.7922941537165828
BiteNet_criterion	Fpocket	0.4003836667580159	0.33599290780141844	0.13575571310517348	0.23466398095586888	0.5875443262411347	0.21924502697714313	0.5110815602836879	0.5323581560283688	0.31562597496430955	0.25131467345207803	0.6795212765957447	0.2526953245014547	0.03849276911533441	0.8550531914893617	0.26249339380468995
BiteNet_criterion	SiteHound	0.3839421613394216	0.32865168539325845	0.12187418540491217	0.22577371892440384	0.5774032459425718	0.17488050830157204	0.48782771535580527	0.517478152309613	0.24342728309165274	0.250354609929078	0.6916354556803995	0.21477258190953422	0.011913464922968619	0.9993757802746567	0.21742208755384632
BiteNet_criterion	MetaPocket 2.0	0.46872322193658955	0.4702258726899384	0.19882229206328247	0.2430734075978292	0.7318275154004107	0.3075832586456635	0.6102394715111478	0.6418891170431211	0.4011626462406643	0.2617220801364024	0.7921971252566735	0.3293376320879635	0.1318806570566544	0.8435318275154005	0.33341411445000935
BiteNet_criterion	DeepSite	0.47381477398015437	0.39693128752501666	0.1952946078589501	0.27912314931711235	0.5565932844118301	0.23781705998392458	0.6614942528735632	0.5345786079608628	0.36871733607082036	0.2995257205399489	0.5643762508338893	0.24931573624316347	0.2424808334971496	0.5657104736490994	0.24046362473560648
BiteNet_criterion	P2Rank	0.5626213592233009	0.4822904368358914	0.26485985449520905	0.3011192783160708	0.7487209759937032	0.3991048792718181	0.7292610837438424	0.7697756788665879	0.612027324056902	0.3097984925396093	0.8343171979535616	0.46038522245711033	0.0830640897609117	0.8766233766233766	0.43599293370943254
BiteNet_criterion	BiteNet	0.6161125940305751	0.512987012987013	0.3592234869489256	0.3676136879368249	0.8213301849665486	0.5634830046429423	0.8483590351917754	0.8728846910665092	0.8203581315413359	0.38455796981257256	0.9411648957103502	0.6508655998187128	0.18285692448792418	0.9704840613931524	0.639710083907031
BiteNet_criterion	BiteNet R$^+$	0.6185391895171075	0.512396694214876	0.3772102860543187	0.3347198434059212	0.8252656434474617	0.5969344751061129	0.8602912239275876	0.8833136560409288	0.8469973018064292	0.3538333836402053	0.9460842188114915	0.6920823049705526	0.08449731521607763	0.98642266824085	0.6768741000569989
BiteNet	Fpocket	0.21923814743765416	0.17820030952907362	0.0355248657407808	0.1290056766160044	0.3135087331417201	0.05931117540875991	0.276365244306876	0.2787972584567765	0.08212077466897169	0.13897127362087958	0.3650232146805218	0.06960593695649453	0.021512781243897175	0.46628344019456114	0.07369798280272218
BiteNet	SiteHound	0.2598934550989346	0.21419676214196762	0.04982944778088253	0.1604515474378488	0.39570361145703614	0.07750422713504053	0.3343711083437111	0.33655043586550437	0.10176779254863623	0.17583845063769485	0.4663760896637609	0.09371207212409449	0.009654548197314828	0.7808219178082192	0.10254346579470017
BiteNet	MetaPocket 2.0	0.2643530419880034	0.25480572597137013	0.055172599405170115	0.13867466438160525	0.39959100204498976	0.08571191861062293	0.3334703947368421	0.334560327198364	0.10552222000403158	0.15394438138479002	0.4470347648261759	0.09510731818720679	0.08146161582299698	0.5002044989775051	0.09837480211567566
BiteNet	DeepSite	0.275909592061742	0.22338065661047027	0.0635838835072312	0.15689200045908414	0.3027950310559006	0.07172451779152204	0.3714531384350817	0.28904170363797693	0.10974114318085879	0.1675176270362266	0.3052351375332742	0.07469779443501123	0.13534499705130726	0.3059006211180124	0.07203590611039998
BiteNet	P2Rank	0.35558252427184467	0.28975265017667845	0.0842921880433169	0.18501503508185768	0.43835885355319987	0.11776104317425118	0.4513465696874386	0.4552414605418139	0.1861805396943174	0.19229882407193913	0.4958775029446408	0.14090615259031508	0.051557696449901116	0.5215940321947389	0.13206196735788717
BiteNet	BiteNet	0.5505945158942004	0.44758539458186103	0.293308597125171	0.3277661795407098	0.7120141342756183	0.4573373463472324	0.7480765436969816	0.7479387514723204	0.6536955809759132	0.3402967752632015	0.809383588535532	0.5210595067552538	0.16218281870987467	0.8366705928543384	0.5130181011142076
BiteNet	BiteNet R$^+$	0.5532637709293861	0.4497447978013349	0.31220172194170676	0.3023407552401925	0.7308598351001178	0.5027031823228777	0.7626619552414605	0.7661955241460542	0.6932928449824574	0.3156664656212304	0.8254809579897919	0.5723485327546667	0.07538113572402838	0.8606203376521397	0.5588403718094342
