# Supplementary material for: Spatiotemporal identification of druggable binding sites using deep learning
Source: Commun Biol. 2020 Oct 27;3:618. doi: 10.1038/s42003-020-01350-0 (PMC7591901; doi:10.1038/s42003-020-01350-0)
Supplement: Supplementary file 7 — Supplementary Data 1 [file 42003_2020_1350_MOESM7_ESM.tar › ./raw_data/tables/Table_S12_1.csv]

metrics	method	prec_top_1	rec_top_1	ap_top_1	prec_top_3	rec_top_3	ap_top_3	prec_top_n	rec_top_n	ap_top_n	prec_top_n+2	rec_top_n+2	ap_top_n+2	prec_all	rec_all	ap_all
P2Rank_criterion	Fpocket	0.6461051799130091	0.2975261497592562	0.19871201498090288	0.3849709455890121	0.5261497592561847	0.32665748288521895	0.4881784881784882	0.5364436327411589	0.3421481275039715	0.3232707823406763	0.6433670928108915	0.3760233453032297	0.06561226298068404	0.7929603187780176	0.396028188357931
P2Rank_criterion	SiteHound	0.5777656078860898	0.2814385150812065	0.15180342938868788	0.3484848484848485	0.5099767981438516	0.23013338238952136	0.44501160092807424	0.5278422273781903	0.2456652886985208	0.3082140165787491	0.6547563805104408	0.2685821756749762	0.020737327188940093	0.974477958236659	0.3074393001707301
P2Rank_criterion	MetaPocket 2.0	0.6960486322188449	0.4070741545144276	0.2627493803255044	0.3677811550151976	0.6425690350605027	0.4057582659487655	0.5497264242034117	0.6127831213155446	0.39722955444354047	0.3275088169285027	0.7201365187713311	0.438667282271933	0.2064479096909978	0.7558175612783121	0.445536771938662
P2Rank_criterion	DeepSite	0.7293322734499205	0.343989343989344	0.25434066045057063	0.4354945418458485	0.4923409923409923	0.3257471625637606	0.6399798590130916	0.4813519813519814	0.3413363130122096	0.4232602478551001	0.49933399933399936	0.3301235776695087	0.3764639480739382	0.5003330003330003	0.3302106567725608
P2Rank_criterion	P2Rank	0.8525280898876404	0.41502209131075113	0.3392852643343244	0.4682415330842473	0.6609720176730486	0.5358948290329629	0.6265709156193896	0.7134020618556701	0.5855987451752066	0.3749060856498873	0.7580265095729013	0.5993031998096222	0.13384874894574078	0.7980854197349043	0.6032405287230994
P2Rank_criterion	BiteNet	0.9455758426966292	0.43033873343151696	0.4200788614497103	0.5875296598998154	0.7114874815905744	0.6794402531481263	0.7859778597785978	0.8172312223858615	0.7861154562543556	0.4986077594208279	0.8555228276877761	0.7987455364889032	0.3080446927374302	0.8764359351988218	0.8053187979701413
P2Rank_criterion	BiteNet R$^+$	0.9508426966292135	0.4288659793814433	0.4215211942115575	0.5324782301718052	0.7160530191458027	0.6885882340846757	0.7730297205382227	0.8294550810014728	0.8035944751858483	0.4450109249817917	0.8695139911634757	0.8143834599363298	0.14452518165873215	0.909720176730486	0.8218505485817276
BiteNet_criterion	Fpocket	0.5852115460656386	0.3349324029655473	0.2016271440815763	0.34323824617010035	0.5863497601395552	0.3287348169163584	0.510248582642826	0.5316179677278674	0.3137115416086476	0.31207147309370453	0.677932839075447	0.3651845000636192	0.05611672278338945	0.8536851286524204	0.39365314627890174
BiteNet_criterion	SiteHound	0.5558598028477546	0.32525314513654496	0.1676473962574846	0.3273092369477912	0.5722614298864682	0.24253764409410422	0.48266339367904265	0.5127339674746855	0.23812192508795094	0.3092171899869773	0.6867137158637618	0.2730463097394214	0.017259056732740943	0.9993863148204971	0.3074751812375074
BiteNet_criterion	MetaPocket 2.0	0.6711246200607903	0.4668820678513732	0.28553354818726556	0.34832826747720363	0.7277867528271406	0.4356174587927775	0.6057653268371904	0.6381260096930533	0.39504672279241	0.32625855113138047	0.7875605815831987	0.4602409134308746	0.1899933033578877	0.8384491114701131	0.47218257081300863
BiteNet_criterion	DeepSite	0.6915739268680445	0.39509954058192953	0.27896039969583075	0.4068805822031095	0.5537081601400131	0.34577677496040465	0.6580882352941176	0.5313935681470138	0.36428919993321646	0.40307443365695794	0.5613651279807482	0.3507285498540201	0.35205305488923383	0.56267775103916	0.3506206944797681
BiteNet_criterion	P2Rank	0.8261938202247191	0.4809588246665378	0.3751804450349475	0.4420875015065686	0.7485018364585347	0.5723194672315021	0.7286461359674608	0.7687995360525807	0.608346995119907	0.38719742813918306	0.8333655519041175	0.6251441690575575	0.12119763845937588	0.875314131065146	0.6291013026832497
BiteNet_criterion	BiteNet	0.9073033707865169	0.5134351440170114	0.4875965718863341	0.5441602952807804	0.8231200463947419	0.7601577913736881	0.8481258496795494	0.873381016818094	0.8206612198611847	0.48599382080329556	0.9416199497390296	0.8533022074737401	0.2720111731843575	0.9708099748695148	0.8657027622180907
BiteNet_criterion	BiteNet R$^+$	0.910814606741573	0.5124685868934854	0.49414293198496856	0.4917627677100494	0.8264063406147303	0.7769175122947349	0.8594625942393196	0.8832398994780591	0.8466171629764888	0.4408691631992603	0.945872801082544	0.8712581597180491	0.1247557003257329	0.9866615116953412	0.8846643194605229
BiteNet	Fpocket	0.3190984578884935	0.17704703832752614	0.05206264496046364	0.18832540940306391	0.3125	0.08797061082530543	0.27569686411149824	0.2780923344947735	0.08143173862613676	0.1723421926910299	0.36389372822299654	0.09927057078586066	0.031336759406934846	0.4655923344947735	0.10953885269136386
BiteNet	SiteHound	0.37568455640744797	0.21176831136990498	0.06867440874883647	0.23128879152975537	0.39013178057002756	0.10665044693709116	0.33067729083665337	0.33282255593012566	0.09944016125015526	0.21619667389732466	0.46092552865461234	0.11750659653498423	0.013935131082839062	0.7784247624885076	0.14418483195857767
BiteNet	MetaPocket 2.0	0.3762917933130699	0.2518130539887188	0.07714547399561135	0.19837892603850052	0.39685737308622077	0.11933208029231708	0.33009315512353177	0.3311845286059629	0.10283429973433213	0.19169441037322588	0.44399677679290894	0.13007211432456028	0.11719123696546446	0.4967767929089444	0.13731440250673177
BiteNet	DeepSite	0.4014308426073132	0.2219794625300415	0.09050284584896626	0.22825008269930533	0.30107057024251693	0.10429611011957864	0.3694915254237288	0.2873060956958707	0.10852804104578123	0.22504449118265651	0.303473891195106	0.10509453614098847	0.19613376605051502	0.30412934236399386	0.10505627722187606
BiteNet	P2Rank	0.5196629213483146	0.28789341571731997	0.11863586944916568	0.2708207785946728	0.43734311643174356	0.1686986808234571	0.4499903269491198	0.45356246379609966	0.18408476963523815	0.23974673974673974	0.49449700714423633	0.189370267353444	0.07506325555243182	0.5201776404711335	0.19077290575130723
BiteNet	BiteNet	0.807935393258427	0.446418227457038	0.39500321786161263	0.4839177432111785	0.7119134968140568	0.6126945167420592	0.7475746992627086	0.7474415910407415	0.6528824135066013	0.4293215278492742	0.8086503185943232	0.6796497809901588	0.24083798882681565	0.8358756516702066	0.6897492470586208
BiteNet	BiteNet R$^+$	0.8132022471910112	0.44931453948638733	0.40639253997568775	0.4438691456813368	0.7314153311450087	0.6499036300082611	0.7625024135933578	0.765977988028577	0.6932071698005757	0.3934941317807966	0.8256420158331724	0.7166264788659027	0.1112503132047106	0.8607839351226105	0.7244510586324547
