# Supplementary material for: Spatiotemporal identification of druggable binding sites using deep learning
Source: Commun Biol. 2020 Oct 27;3:618. doi: 10.1038/s42003-020-01350-0 (PMC7591901; doi:10.1038/s42003-020-01350-0)
Supplement: Supplementary file 7 — Supplementary Data 1 [file 42003_2020_1350_MOESM7_ESM.tar › ./raw_data/tables/Table_S09_2.csv]

metrics	method	tp_top_1	fp_top_1	fn_top_1	tp_top_3	fp_top_3	fn_top_3	tp_top_n	fp_top_n	fn_top_n	tp_top_n+2	fp_top_n+2	fn_top_n+2	tp_all	fp_all	fn_all
P2Rank_criterion	Fpocket	224	120	252	330	700	181	255	237	219	345	820	166	448	4773	119
P2Rank_criterion	SiteHound	136	101	197	239	472	125	162	185	163	251	570	114	498	14175	22
P2Rank_criterion	MetaPocket 2.0	247	94	219	341	682	154	271	219	193	358	804	142	441	1719	117
P2Rank_criterion	DeepSite	227	115	258	302	584	214	248	203	243	303	622	213	307	759	212
P2Rank_criterion	P2Rank	279	63	188	342	619	148	301	164	165	351	704	139	381	1907	129
P2Rank_criterion	BiteNet	294	50	172	398	514	114	326	143	138	408	578	105	448	1127	95
P2Rank_criterion	BiteNet R$^+$	296	48	173	430	596	110	333	160	134	444	726	97	575	3503	74
BiteNet_criterion	Fpocket	163	181	80	223	807	50	166	78	77	224	706	50	295	4926	20
BiteNet_criterion	SiteHound	100	137	75	166	545	35	105	70	68	170	479	32	322	14351	1
BiteNet_criterion	MetaPocket 2.0	173	168	66	231	792	29	174	68	65	231	693	29	291	1869	18
BiteNet_criterion	DeepSite	157	185	86	200	686	63	159	84	86	200	618	63	203	863	62
BiteNet_criterion	P2Rank	197	145	44	231	730	27	199	43	42	233	649	26	255	2033	20
BiteNet_criterion	BiteNet	200	144	43	258	654	21	204	40	40	259	575	20	289	1286	12
BiteNet_criterion	BiteNet R$^+$	202	142	40	276	750	16	205	39	38	279	647	13	381	3697	3
BiteNet	Fpocket	85	259	159	105	925	139	86	158	158	105	825	139	124	5097	120
BiteNet	SiteHound	68	169	107	101	610	74	72	103	103	102	547	73	137	14536	38
BiteNet	MetaPocket 2.0	94	247	147	119	904	123	94	148	147	119	805	123	142	2018	104
BiteNet	DeepSite	89	253	155	106	780	143	89	154	155	106	712	143	108	958	142
BiteNet	P2Rank	128	214	116	138	823	107	129	113	115	138	744	107	143	2145	102
BiteNet	BiteNet	170	174	73	189	723	54	171	73	72	189	645	54	195	1380	48
BiteNet	BiteNet R$^+$	172	172	70	194	832	48	174	70	68	196	730	46	206	3872	36
