# Supplementary material for: Spatiotemporal identification of druggable binding sites using deep learning
Source: Commun Biol. 2020 Oct 27;3:618. doi: 10.1038/s42003-020-01350-0 (PMC7591901; doi:10.1038/s42003-020-01350-0)
Supplement: Supplementary file 7 — Supplementary Data 1 [file 42003_2020_1350_MOESM7_ESM.tar › ./raw_data/tables/Figure_05_2_table.csv]

step	time	rmsd	site_1	site_2
0	0.0	4.225229347917104	0.605	0.0
1	0.2	5.560203640322951	0.646	0.0
2	0.4	3.769623363165736	0.573	0.0
3	0.6	3.809951900168271	0.649	0.0
4	0.8	3.7675583311005547	0.585	0.148
5	1.0	4.263413711990879	0.593	0.136
6	1.2	4.434623093883324	0.648	0.179
7	1.4	4.7205272429712055	0.45	0.139
8	1.6	4.487667184881245	0.573	0.0
9	1.8	4.678016127619268	0.471	0.105
10	2.0	4.14041101435215	0.65	0.182
11	2.2	5.124620749793525	0.694	0.0
12	2.4	3.7106384619040615	0.495	0.122
13	2.6	4.229908967649143	0.542	0.0
14	2.8	3.794362735379447	0.59	0.0
15	3.0	4.306809360443329	0.562	0.156
16	3.2	4.881663408630582	0.651	0.105
17	3.4	4.324090012481648	0.412	0.101
18	3.6	5.484579649310955	0.56	0.121
19	3.8	6.00793349954413	0.648	0.307
20	4.0	5.634022746314536	0.616	0.0
21	4.2	4.587227868527189	0.452	0.141
22	4.4	4.754424131053317	0.498	0.169
23	4.6	4.235462313099297	0.621	0.0
24	4.8	4.946633704188577	0.638	0.0
25	5.0	6.624579963801478	0.716	0.0
26	5.2	5.208579386289246	0.402	0.115
27	5.4	6.152013256217163	0.412	0.0
28	5.6	6.191650255136144	0.65	0.125
29	5.8	7.029470388154389	0.599	0.189
30	6.0	6.8138515113978455	0.53	0.0
31	6.2	7.8270563466354295	0.523	0.0
32	6.4	6.967050378703762	0.442	0.0
33	6.6	7.562779440227257	0.725	0.205
34	6.8	6.71807678078469	0.737	0.311
35	7.0	3.989176434493016	0.471	0.296
36	7.2	4.303163438766146	0.608	0.15
37	7.4	5.748512063410635	0.572	0.0
38	7.6	4.949670125841963	0.746	0.261
39	7.8	4.659610904962747	0.636	0.0
40	8.0	5.015205634607416	0.742	0.0
41	8.2	4.999814660377106	0.781	0.0
42	8.4	4.802613393491845	0.652	0.107
43	8.6	5.130376188789732	0.815	0.0
44	8.8	4.671669127718103	0.67	0.0
45	9.0	5.169581604378462	0.755	0.0
46	9.2	6.963554678317432	0.603	0.0
47	9.4	5.3384683925735334	0.469	0.0
48	9.6	4.5437733028574145	0.704	0.0
49	9.8	4.7509476886044855	0.668	0.0
50	10.0	4.344514395923771	0.495	0.0
51	10.2	3.816744104651515	0.545	0.0
52	10.4	4.694834713299007	0.593	0.0
53	10.6	3.5452132342509755	0.682	0.118
54	10.8	3.175680906794738	0.662	0.0
55	11.0	1.7614335429333265	0.598	0.0
56	11.2	2.7016800031622488	0.695	0.0
57	11.4	2.8157056356447283	0.78	0.0
58	11.6	2.7965361605253487	0.692	0.0
59	11.8	3.8587503028720245	0.627	0.0
60	12.0	3.3519535499941457	0.717	0.0
61	12.2	3.5478685690483793	0.774	0.121
62	12.4	2.794151095171798	0.763	0.2
63	12.6	2.7603757577420773	0.7	0.18
64	12.8	5.136320068955834	0.571	0.36
65	13.0	5.109571218076788	0.527	0.202
66	13.2	6.962478902779429	0.605	0.268
67	13.4	7.218701451374143	0.663	0.144
68	13.6	4.511718375893271	0.712	0.17
69	13.8	3.4864770132234515	0.721	0.209
70	14.0	4.660188394796932	0.654	0.0
71	14.2	4.931164900334354	0.766	0.0
72	14.4	4.861209184498922	0.725	0.0
73	14.6	3.660752628855787	0.713	0.0
74	14.8	4.514579038121789	0.638	0.0
75	15.0	4.783160092556008	0.685	0.0
76	15.2	7.433217495176274	0.477	0.0
77	15.4	6.7466084836746765	0.608	0.0
78	15.6	4.168467909791154	0.606	0.0
79	15.8	3.3612350234189434	0.631	0.0
80	16.0	3.8438726325162897	0.346	0.0
81	16.2	5.2510372023895515	0.678	0.0
82	16.4	2.360845262742664	0.454	0.0
83	16.6	4.52847573342685	0.626	0.0
84	16.8	7.0254526744313095	0.573	0.0
85	17.0	6.160210557332008	0.555	0.0
86	17.2	4.68270433085407	0.329	0.0
87	17.4	2.975557689026582	0.462	0.0
88	17.6	3.504292818045021	0.467	0.0
89	17.8	4.265563847744098	0.417	0.0
90	18.0	3.7627273431237533	0.555	0.0
91	18.2	4.442353335697055	0.542	0.163
92	18.4	4.093029601894858	0.468	0.0
93	18.6	6.453244917465764	0.325	0.0
94	18.8	5.754850349669909	0.323	0.0
95	19.0	5.625253660362827	0.348	0.0
96	19.2	6.66792815792964	0.471	0.0
97	19.4	4.293135206810133	0.385	0.0
98	19.6	5.368943783168796	0.333	0.0
99	19.8	4.662519624568065	0.343	0.109
100	20.0	6.27040775981714	0.392	0.202
101	20.2	5.678990877609221	0.478	0.15
102	20.4	1.9664767365694293	0.363	0.508
103	20.6	3.69520513218228	0.48	0.113
104	20.8	4.3884147431582585	0.414	0.0
105	21.0	3.0543189918130698	0.42	0.0
106	21.2	5.168309212205552	0.303	0.0
107	21.4	4.361375689683534	0.402	0.0
108	21.6	3.962165653658522	0.361	0.0
109	21.8	4.683608942198048	0.421	0.0
110	22.0	3.3500562162727228	0.595	0.0
111	22.2	2.7506734271469795	0.56	0.0
112	22.4	4.59230824060393	0.293	0.0
113	22.6	5.323050404608247	0.531	0.0
114	22.8	6.741920853058591	0.62	0.0
115	23.0	6.997296508730623	0.421	0.0
116	23.2	4.3177785002099185	0.36	0.0
117	23.4	4.650383322809262	0.203	0.0
118	23.6	4.764542779382141	0.453	0.0
119	23.8	5.1177708619848605	0.354	0.0
120	24.0	5.418782711420875	0.578	0.0
121	24.2	5.515828916910405	0.551	0.0
122	24.4	9.396955054082014	0.399	0.0
123	24.6	11.50733650082769	0.264	0.0
124	24.8	11.631472708661779	0.484	0.0
125	25.0	13.907172076458204	0.3	0.123
126	25.2	14.024434842751909	0.352	0.0
127	25.4	11.12536471048253	0.434	0.174
128	25.6	14.10000215740786	0.736	0.0
129	25.8	7.38237774175985	0.405	0.0
130	26.0	8.235155328946444	0.682	0.14
131	26.2	5.440265915648678	0.675	0.0
132	26.4	6.77083177926649	0.641	0.0
133	26.6	4.961412866768019	0.566	0.0
134	26.8	4.331243013937369	0.551	0.0
135	27.0	4.431596384046471	0.633	0.0
136	27.2	6.456198125420835	0.563	0.123
137	27.4	5.734669397184113	0.633	0.165
138	27.6	4.919921332783813	0.697	0.192
139	27.8	5.923950404871315	0.508	0.177
140	28.0	6.293856762401335	0.602	0.0
141	28.2	5.808320781471075	0.491	0.0
142	28.4	5.355888823193238	0.705	0.0
143	28.6	4.398270703249461	0.774	0.0
144	28.8	3.9578716229298987	0.41	0.0
145	29.0	4.448143179585585	0.709	0.0
146	29.2	5.680119300216106	0.405	0.0
147	29.4	4.606724488451637	0.613	0.0
148	29.6	4.270350985391892	0.593	0.0
149	29.8	4.221651676162277	0.443	0.0
150	30.0	6.19800447268615	0.772	0.0
151	30.2	5.238910310822639	0.708	0.0
152	30.4	6.323577067004382	0.66	0.0
153	30.6	5.444952414493056	0.38	0.0
154	30.8	7.233835168174106	0.649	0.0
155	31.0	10.220817466343508	0.594	0.0
156	31.2	6.723942758832983	0.482	0.0
157	31.4	5.091276939392882	0.524	0.0
158	31.6	4.515581635985558	0.662	0.0
159	31.8	3.4383985992982615	0.589	0.0
160	32.0	4.768421081186099	0.678	0.0
161	32.2	4.202347601713235	0.766	0.0
162	32.4	5.839975722940228	0.631	0.0
163	32.6	5.003387834929323	0.706	0.0
164	32.8	4.7523457695581754	0.409	0.0
165	33.0	7.893840032433912	0.752	0.0
166	33.2	5.265869460393624	0.674	0.0
167	33.4	4.534443750202442	0.595	0.0
168	33.6	3.107190738734105	0.553	0.0
169	33.8	3.4267299827742113	0.508	0.0
170	34.0	4.253659064980848	0.615	0.0
171	34.2	3.7597625680520044	0.645	0.0
172	34.4	3.36025466733922	0.591	0.0
173	34.6	3.7852349749553182	0.631	0.0
174	34.8	5.603706225933198	0.539	0.0
175	35.0	3.8695097575266226	0.85	0.0
176	35.2	3.980809678868735	0.574	0.0
177	35.4	3.8375264900144344	0.669	0.0
178	35.6	3.7915990303193645	0.545	0.0
179	35.8	3.771302914009793	0.7	0.0
180	36.0	3.570939528287687	0.505	0.0
181	36.2	3.287178599759791	0.643	0.0
182	36.4	3.788298812812453	0.68	0.0
183	36.6	3.9961471795303973	0.694	0.285
184	36.8	4.297494295207818	0.675	0.136
185	37.0	3.9017288170998623	0.657	0.129
186	37.2	4.684814465443108	0.757	0.0
187	37.4	5.6370781328849775	0.759	0.115
188	37.6	4.060088932985336	0.731	0.198
189	37.8	3.6714106769401313	0.69	0.0
190	38.0	4.263801617266715	0.875	0.0
191	38.2	4.485861334706944	0.831	0.0
192	38.4	3.8944570678240917	0.71	0.0
193	38.6	4.054421789251367	0.63	0.202
194	38.8	3.49348963464095	0.773	0.12
195	39.0	3.9958752250954053	0.711	0.0
196	39.2	3.9590885583640034	0.681	0.19
197	39.4	4.734526857284028	0.796	0.0
198	39.6	3.8154493075439397	0.75	0.0
199	39.8	3.7365815680077192	0.624	0.149
200	40.0	4.801807040713944	0.711	0.0
201	40.2	4.527796883712461	0.606	0.0
202	40.4	3.9734351624845683	0.566	0.0
203	40.6	5.765086717596386	0.641	0.0
204	40.8	6.167728742515354	0.689	0.0
205	41.0	5.001319088672385	0.718	0.0
206	41.2	4.867706528248829	0.736	0.0
207	41.4	4.75529479125309	0.684	0.0
208	41.6	3.945422159862144	0.663	0.0
209	41.8	4.375556502838384	0.744	0.305
210	42.0	4.470184247513603	0.666	0.0
211	42.2	4.196192614702942	0.733	0.0
212	42.4	5.505530257798178	0.728	0.0
213	42.6	4.645932739353183	0.74	0.12
214	42.8	4.145227836055879	0.558	0.116
215	43.0	4.074457461046196	0.689	0.0
216	43.2	4.301225359109163	0.581	0.0
217	43.4	4.921741834579501	0.675	0.0
218	43.6	3.122293853833666	0.602	0.0
219	43.8	4.058315908242448	0.573	0.0
220	44.0	4.345759708432747	0.431	0.0
221	44.2	5.223055352503214	0.776	0.0
222	44.4	5.084210142656131	0.308	0.111
223	44.6	4.269657790919837	0.547	0.0
224	44.8	4.9264298028751226	0.673	0.107
225	45.0	5.962687102829561	0.443	0.202
226	45.2	5.305469321119831	0.723	0.0
227	45.4	7.1977240323439196	0.76	0.19
228	45.6	5.774538203627733	0.621	0.115
229	45.8	7.497384107577952	0.717	0.0
230	46.0	5.9800199527259075	0.774	0.0
231	46.2	8.429541293365995	0.622	0.0
232	46.4	5.680389323420093	0.782	0.0
233	46.6	8.103071074116743	0.734	0.0
234	46.8	6.9185019530852	0.771	0.0
235	47.0	6.288568650982907	0.79	0.0
236	47.2	3.6886630733573367	0.533	0.0
237	47.4	4.046762860454015	0.71	0.0
238	47.6	4.045459723566653	0.648	0.0
239	47.8	3.3121731943034773	0.606	0.0
240	48.0	3.3134139204810356	0.519	0.0
241	48.2	3.086510728734593	0.482	0.107
242	48.4	1.9165532584972016	0.541	0.0
243	48.6	4.300156853498199	0.759	0.0
244	48.8	5.466433607023873	0.699	0.0
245	49.0	4.423389548556767	0.716	0.148
246	49.2	6.567432911486422	0.589	0.0
247	49.4	4.424214311762739	0.658	0.0
248	49.6	4.3152809569055	0.74	0.0
249	49.8	3.4055938033072866	0.471	0.0
250	50.0	4.310753379884717	0.708	0.133
251	50.2	5.323296474401457	0.642	0.0
252	50.4	6.723436133023332	0.797	0.223
253	50.6	5.163994944898522	0.527	0.186
254	50.8	5.634855775577799	0.672	0.0
255	51.0	7.041135590740138	0.725	0.158
256	51.2	4.378954076870839	0.47	0.136
257	51.4	4.070153987738823	0.666	0.101
258	51.6	2.796135088245691	0.635	0.118
259	51.8	3.1686233507727737	0.7	0.0
260	52.0	3.097408153854203	0.707	0.147
261	52.2	5.640690784519437	0.571	0.0
262	52.4	5.507706260904467	0.695	0.0
263	52.6	6.898543781650136	0.822	0.0
264	52.8	3.5477382125138894	0.738	0.0
265	53.0	4.528296998734733	0.631	0.0
266	53.2	3.433566118347294	0.756	0.129
267	53.4	3.8132246733203057	0.697	0.0
268	53.6	6.000976860127127	0.682	0.0
269	53.8	7.662680079796659	0.554	0.0
270	54.0	4.559850295668299	0.687	0.136
271	54.2	4.504338072486347	0.823	0.226
272	54.4	6.06064149741232	0.702	0.17
273	54.6	5.479645912744957	0.805	0.0
274	54.8	5.600772777943796	0.611	0.0
275	55.0	5.54828385940475	0.746	0.12
276	55.2	4.711031905090566	0.835	0.0
277	55.4	4.77058967984436	0.708	0.0
278	55.6	4.9467848401764964	0.727	0.0
279	55.8	5.0351545083511375	0.526	0.0
280	56.0	5.764000695968471	0.469	0.0
281	56.2	4.689015049776579	0.514	0.0
282	56.4	4.4025036402774544	0.718	0.0
283	56.6	3.672714255343893	0.48	0.107
284	56.8	4.038955060485942	0.53	0.0
285	57.0	2.7291876917924256	0.643	0.1
286	57.2	4.384767706343609	0.555	0.0
287	57.4	6.154162412686131	0.637	0.0
288	57.6	3.8771628119831396	0.542	0.0
289	57.8	4.314754224949406	0.664	0.0
290	58.0	6.205776060126364	0.618	0.0
291	58.2	5.290195184076389	0.473	0.12
292	58.4	4.556565751730545	0.482	0.111
293	58.6	5.073845154980466	0.597	0.0
294	58.8	4.429376766350009	0.624	0.0
295	59.0	5.4885855047515415	0.479	0.0
296	59.2	3.750686725266954	0.635	0.0
297	59.4	3.9281379133041514	0.588	0.0
298	59.6	3.3450662404922924	0.718	0.0
299	59.8	4.6071815078133715	0.718	0.124
300	60.0	3.6913425842393344	0.637	0.0
301	60.2	5.287840442172493	0.82	0.0
302	60.4	4.251599283817354	0.731	0.119
303	60.6	4.9002223082542375	0.769	0.0
304	60.8	3.885459313441108	0.558	0.0
305	61.0	4.824725491835002	0.651	0.0
306	61.2	5.089476990519876	0.688	0.105
307	61.4	6.460710643635207	0.705	0.0
308	61.6	6.24707019407398	0.529	0.135
309	61.8	5.684223271380729	0.784	0.157
310	62.0	6.867211186967113	0.708	0.0
311	62.2	7.4653524247645215	0.788	0.225
312	62.4	10.196855114675676	0.695	0.0
313	62.6	8.319319520577915	0.803	0.235
314	62.8	8.05086134590191	0.867	0.3
315	63.0	6.129206947617184	0.823	0.108
316	63.2	7.447367451426207	0.806	0.111
317	63.4	7.235779273707325	0.701	0.1
318	63.6	6.065469803295332	0.676	0.0
319	63.8	7.938675245288488	0.805	0.0
320	64.0	6.230333453806866	0.842	0.147
321	64.2	10.328697094616713	0.83	0.0
322	64.4	10.457686159822533	0.605	0.35
323	64.6	10.907158001872554	0.831	0.124
324	64.8	9.164827962830577	0.755	0.274
325	65.0	12.599352973664958	0.777	0.181
326	65.2	8.234607410667039	0.816	0.11
327	65.4	7.7952674688717405	0.738	0.148
328	65.6	8.41822134595731	0.808	0.123
329	65.8	9.145592213790069	0.76	0.18
330	66.0	8.42305118668964	0.883	0.118
331	66.2	6.24601528934148	0.837	0.193
332	66.4	2.927451692732307	0.838	0.167
333	66.6	4.121672618875437	0.895	0.117
334	66.8	2.887834242289111	0.681	0.0
335	67.0	6.098057893834927	0.685	0.0
336	67.2	5.927371868382625	0.683	0.0
337	67.4	6.941638949642043	0.802	0.0
338	67.6	7.396687169425494	0.775	0.0
339	67.8	6.579271681090071	0.76	0.0
340	68.0	6.593066467734781	0.597	0.103
341	68.2	3.008510894269377	0.829	0.0
342	68.4	5.928648796337368	0.862	0.198
343	68.6	5.3255562640647	0.848	0.0
344	68.8	4.667019026989414	0.829	0.155
345	69.0	5.763261202828759	0.7	0.151
346	69.2	6.323168919487678	0.764	0.0
347	69.4	4.505407762587915	0.822	0.0
348	69.6	4.766975674104076	0.713	0.183
349	69.8	5.294291034468755	0.766	0.0
350	70.0	5.259074485235023	0.801	0.105
351	70.2	4.161033198317456	0.505	0.0
352	70.4	8.237565800097595	0.81	0.164
353	70.6	7.214057127353426	0.846	0.156
354	70.8	2.883363610221575	0.788	0.0
355	71.0	4.772426901090265	0.753	0.114
356	71.2	6.644534560307822	0.73	0.207
357	71.4	8.057559947641955	0.867	0.0
358	71.6	7.755830742566771	0.754	0.0
359	71.8	8.119393110960486	0.487	0.0
360	72.0	9.270291600718062	0.68	0.17
361	72.2	8.605323049172824	0.649	0.167
362	72.4	7.896703360511038	0.68	0.288
363	72.6	7.53483429161062	0.752	0.117
364	72.8	8.845438468560719	0.566	0.171
365	73.0	9.197437069029071	0.619	0.177
366	73.2	6.79776312835471	0.666	0.219
367	73.4	7.761773584519442	0.52	0.139
368	73.6	8.463203670652003	0.585	0.128
369	73.8	6.583881760975058	0.57	0.0
370	74.0	8.260585448929303	0.649	0.162
371	74.2	5.37417192675125	0.731	0.0
372	74.4	3.6835966864304304	0.645	0.0
373	74.6	7.150051015432073	0.699	0.144
374	74.8	9.565944918637479	0.617	0.103
375	75.0	9.995699100417825	0.652	0.0
376	75.2	13.03220659440368	0.693	0.0
377	75.4	13.74233916609314	0.559	0.0
378	75.6	11.654686789006547	0.431	0.0
379	75.8	8.127816421132124	0.413	0.0
380	76.0	7.258802038312262	0.634	0.214
381	76.2	9.27310507188497	0.616	0.0
382	76.4	7.272197356939735	0.619	0.163
383	76.6	4.446683437265352	0.767	0.157
384	76.8	8.727500375698217	0.721	0.107
385	77.0	6.356838058883914	0.646	0.0
386	77.2	3.7251513682961583	0.595	0.0
387	77.4	4.589273997288405	0.49	0.0
388	77.6	4.340695029528681	0.417	0.0
389	77.8	4.456142122309246	0.765	0.0
390	78.0	5.566325333085554	0.569	0.136
391	78.2	6.320715130043139	0.393	0.0
392	78.4	7.656903377141114	0.635	0.107
393	78.6	7.649124191911206	0.534	0.0
394	78.8	7.795840096106544	0.497	0.104
395	79.0	8.83761056982634	0.58	0.188
396	79.2	7.065608867661814	0.564	0.121
397	79.4	7.415014142803018	0.621	0.101
398	79.6	9.115767138495876	0.628	0.161
399	79.8	6.910518654874975	0.612	0.132
400	80.0	5.752692708242704	0.549	0.0
401	80.2	7.1404854722910835	0.584	0.0
402	80.4	9.214360485591909	0.609	0.229
403	80.6	8.480889663052752	0.564	0.103
404	80.8	13.318880703564446	0.698	0.0
405	81.0	10.184320024237937	0.622	0.0
406	81.2	8.785278213775449	0.539	0.0
407	81.4	10.2711580064336	0.586	0.118
408	81.6	8.693391410775057	0.673	0.104
409	81.8	6.579687573628594	0.761	0.0
410	82.0	7.054475523603793	0.526	0.115
411	82.2	7.407745164849002	0.573	0.0
412	82.4	10.431849358709725	0.603	0.0
413	82.6	8.424412409350133	0.705	0.144
414	82.8	8.799286990317384	0.691	0.0
415	83.0	6.938066064451068	0.685	0.148
416	83.2	5.794590001593082	0.778	0.0
417	83.4	4.715323981363182	0.772	0.116
418	83.6	7.046084489740558	0.742	0.0
419	83.8	6.375720042927012	0.794	0.106
420	84.0	9.097724255840713	0.706	0.0
421	84.2	10.23665528506046	0.74	0.136
422	84.4	9.392349366880005	0.755	0.0
423	84.6	10.760671595124764	0.691	0.179
424	84.8	8.00071225115497	0.758	0.0
425	85.0	8.581304677866589	0.797	0.0
426	85.2	4.706446944119576	0.646	0.0
427	85.4	5.03828039063801	0.714	0.16
428	85.6	4.342394386345223	0.706	0.136
429	85.8	4.400859217208328	0.774	0.0
430	86.0	4.189803509171849	0.798	0.165
431	86.2	4.962726093779001	0.72	0.0
432	86.4	4.644704403572147	0.601	0.102
433	86.6	6.617022956620106	0.549	0.0
434	86.8	3.4538393455010707	0.673	0.0
435	87.0	5.204897101813711	0.646	0.0
436	87.2	4.444231753914282	0.583	0.164
437	87.4	4.085245550453487	0.702	0.0
438	87.6	5.173181217919734	0.673	0.0
439	87.8	2.8799066646388467	0.716	0.0
440	88.0	7.8728773280881885	0.834	0.0
441	88.2	6.144757920043515	0.713	0.0
442	88.4	7.307293246006007	0.748	0.0
443	88.6	6.025104491832485	0.458	0.107
444	88.8	4.646779398024639	0.49	0.0
445	89.0	5.457655887904735	0.576	0.0
446	89.2	4.810420989600335	0.583	0.0
447	89.4	5.339102711905927	0.499	0.0
448	89.6	4.011613417044631	0.787	0.0
449	89.8	4.986597344366571	0.493	0.0
450	90.0	2.8235518781204467	0.715	0.0
451	90.2	4.354931371947785	0.565	0.0
452	90.4	6.528806855055906	0.779	0.0
453	90.6	9.986690498718156	0.679	0.0
454	90.8	6.456171992812865	0.623	0.0
455	91.0	5.380055075693929	0.709	0.0
456	91.2	7.203281019817898	0.643	0.0
457	91.4	4.738141405162207	0.699	0.0
458	91.6	5.650354019840817	0.579	0.0
459	91.8	5.187204469428236	0.727	0.0
460	92.0	4.9128573717497925	0.567	0.0
461	92.2	3.8645701454447074	0.557	0.0
462	92.4	4.788361567269777	0.535	0.0
463	92.6	4.058985950737113	0.529	0.0
464	92.8	3.9057791522227068	0.667	0.0
465	93.0	4.780824697522127	0.823	0.0
466	93.2	2.446044949026133	0.79	0.0
467	93.4	3.2407364940077628	0.767	0.0
468	93.6	7.040054786296944	0.733	0.0
469	93.8	6.179358111272056	0.622	0.0
470	94.0	7.321279430632753	0.731	0.0
471	94.2	6.248526734271547	0.569	0.0
472	94.4	5.997834437254728	0.839	0.0
473	94.6	4.589213171717865	0.606	0.0
474	94.8	5.317911846709663	0.758	0.0
475	95.0	4.961504137324437	0.739	0.0
476	95.2	6.951761500478224	0.85	0.12
477	95.4	5.559009656362475	0.685	0.0
478	95.6	6.599766401879311	0.722	0.0
479	95.8	6.496307988713186	0.57	0.124
480	96.0	6.708545455692594	0.656	0.0
481	96.2	6.086871830898137	0.556	0.124
482	96.4	5.731605520257282	0.54	0.0
483	96.6	6.117702921555299	0.576	0.0
484	96.8	4.3656460947593425	0.627	0.0
485	97.0	4.612490277869157	0.359	0.0
486	97.2	4.226793485259392	0.611	0.0
487	97.4	3.5646456181680923	0.521	0.107
488	97.6	5.826931253925068	0.455	0.0
489	97.8	5.651872090262437	0.447	0.0
490	98.0	9.204743221678225	0.414	0.0
491	98.2	5.303774122102225	0.489	0.193
492	98.4	3.5929065137303873	0.498	0.0
493	98.6	7.653541674620726	0.382	0.0
494	98.8	5.636588131615501	0.491	0.0
495	99.0	5.732524457713307	0.578	0.0
496	99.2	4.340763326791585	0.671	0.176
497	99.4	5.262736463867918	0.659	0.0
498	99.6	7.985571645571935	0.719	0.0
499	99.8	6.56999617598823	0.437	0.0
500	100.0	5.5410325301478105	0.541	0.0
501	100.2	7.930299489822641	0.386	0.0
502	100.4	5.745625653907826	0.555	0.0
503	100.6	4.145153687459157	0.53	0.0
504	100.8	4.789048966767174	0.667	0.0
505	101.0	4.981392704135308	0.73	0.0
506	101.2	5.889697731022577	0.727	0.0
507	101.4	7.007430459162616	0.619	0.0
508	101.6	7.703480260205448	0.673	0.0
509	101.8	5.6472748682578064	0.423	0.202
510	102.0	4.222659697968063	0.502	0.0
511	102.2	5.150672332114758	0.564	0.0
512	102.4	4.339949376090838	0.503	0.0
513	102.6	3.3643671098504884	0.706	0.0
514	102.8	4.281256865760918	0.497	0.0
515	103.0	4.606608631493454	0.357	0.152
516	103.2	4.842463011442369	0.404	0.0
517	103.4	3.5904839402231	0.478	0.0
518	103.6	5.590347557676987	0.622	0.19
519	103.8	4.7487466958892215	0.455	0.104
520	104.0	4.324708287470817	0.637	0.312
521	104.2	5.914538693008423	0.623	0.147
522	104.4	4.739193683166213	0.684	0.0
523	104.6	4.22747306481662	0.626	0.102
524	104.8	5.236928617475254	0.643	0.0
525	105.0	4.741865364594141	0.573	0.283
526	105.2	4.383133628716734	0.427	0.154
527	105.4	3.762441673032124	0.689	0.0
528	105.6	3.7707828748028267	0.745	0.176
529	105.8	3.0097136821101866	0.528	0.101
530	106.0	3.3006286661596773	0.377	0.0
531	106.2	4.6060797553003265	0.567	0.1
532	106.4	4.218257886371755	0.637	0.11
533	106.6	5.010690967352956	0.434	0.0
534	106.8	6.305176677503278	0.648	0.0
535	107.0	4.356352135172845	0.632	0.128
536	107.2	3.7297590070438855	0.741	0.1
537	107.4	3.9493101628243266	0.735	0.0
538	107.6	3.711685774643041	0.68	0.0
539	107.8	4.330473551183521	0.627	0.0
540	108.0	4.148033173365873	0.471	0.0
541	108.2	4.478573845283368	0.496	0.16
542	108.4	5.786909553614845	0.674	0.1
543	108.6	5.722784853616399	0.686	0.0
544	108.8	4.804307931007077	0.598	0.0
545	109.0	6.108802952348765	0.459	0.211
546	109.2	4.69262449212192	0.575	0.0
547	109.4	5.371683887569033	0.628	0.0
548	109.6	5.17182441352904	0.632	0.139
549	109.8	4.7607981114482	0.578	0.0
550	110.0	4.3401700056168595	0.555	0.0
551	110.2	4.466652469149158	0.391	0.0
552	110.4	5.637429610563887	0.45	0.129
553	110.6	5.6125532413398975	0.508	0.112
554	110.8	5.005844753682314	0.542	0.0
555	111.0	4.913772875280636	0.36	0.122
556	111.2	5.371732062118092	0.556	0.0
557	111.4	5.5960928284412175	0.501	0.123
558	111.6	6.349234609679342	0.522	0.115
559	111.8	5.93896264284639	0.511	0.127
560	112.0	5.6585381512835315	0.542	0.117
561	112.2	5.571524213116527	0.694	0.0
562	112.4	5.857211135896395	0.689	0.0
563	112.6	5.652682169651302	0.559	0.0
564	112.8	6.290919374744143	0.573	0.0
565	113.0	5.834834476993006	0.494	0.0
566	113.2	5.5246960625393235	0.575	0.0
567	113.4	5.029721342290618	0.526	0.1
568	113.6	4.892084556837709	0.521	0.0
569	113.8	4.629447965133101	0.596	0.0
570	114.0	4.24630955363743	0.728	0.137
571	114.2	4.022125827279495	0.614	0.153
572	114.4	4.656127140828793	0.487	0.167
573	114.6	3.3818084306421765	0.65	0.0
574	114.8	5.793791065725554	0.595	0.162
575	115.0	7.012953469930214	0.654	0.333
576	115.2	6.247302807787333	0.729	0.217
577	115.4	5.6693442804674286	0.575	0.318
578	115.6	3.525789585969538	0.645	0.146
579	115.8	3.104042481788869	0.641	0.0
580	116.0	4.6348405277480955	0.622	0.0
581	116.2	6.1143930796395285	0.604	0.0
582	116.4	5.514205556659433	0.48	0.103
583	116.6	4.064563303515059	0.478	0.289
584	116.8	4.7809324334897	0.49	0.325
585	117.0	3.090638054926929	0.412	0.0
586	117.2	5.7077252806366525	0.507	0.168
587	117.4	3.201005905107212	0.623	0.246
588	117.6	3.108512471700693	0.556	0.0
589	117.8	3.408292063803731	0.571	0.61
590	118.0	4.493501099661182	0.482	0.314
591	118.2	3.4041874694769305	0.421	0.0
592	118.4	3.490296420121433	0.349	0.0
593	118.6	4.147409426150858	0.411	0.384
594	118.8	3.2053971913838133	0.337	0.194
595	119.0	2.5600335064335624	0.598	0.199
596	119.2	2.880944589670204	0.46	0.176
597	119.4	3.060869812574731	0.492	0.127
598	119.6	3.232980952933574	0.343	0.0
599	119.8	3.815883703699089	0.457	0.118
600	120.0	3.713145194567204	0.345	0.18
601	120.2	3.2739267647963683	0.34	0.0
602	120.4	4.568850125458949	0.601	0.228
603	120.6	3.9886775522055866	0.572	0.366
604	120.8	4.613019252547619	0.481	0.103
605	121.0	3.500687388013069	0.622	0.0
606	121.2	2.943899154528102	0.561	0.0
607	121.4	2.760125764316502	0.42	0.0
608	121.6	4.8218549905774095	0.628	0.0
609	121.8	4.082843727301169	0.321	0.0
610	122.0	4.350497503070053	0.508	0.0
611	122.2	4.263646989520827	0.711	0.0
612	122.4	3.9711384669969023	0.513	0.0
613	122.6	4.367857936355932	0.46	0.0
614	122.8	4.385598453282915	0.657	0.0
615	123.0	5.505159485059219	0.26	0.0
616	123.2	4.128967115109571	0.303	0.0
617	123.4	4.11093156113216	0.398	0.0
618	123.6	4.660437700591411	0.358	0.0
619	123.8	3.774487050953083	0.326	0.0
620	124.0	3.8444721524669347	0.454	0.182
621	124.2	5.258773521280889	0.384	0.0
622	124.4	5.683656609470262	0.457	0.0
623	124.6	5.8172315228659235	0.587	0.0
624	124.8	4.070607691176926	0.506	0.0
625	125.0	4.407099094766731	0.512	0.0
626	125.2	4.2854618967067	0.503	0.0
627	125.4	4.633807843515417	0.414	0.0
628	125.6	4.286714936106376	0.411	0.0
629	125.8	4.910882939022397	0.326	0.0
630	126.0	4.273402400824781	0.435	0.0
631	126.2	4.674341970785166	0.591	0.0
632	126.4	4.553464217854494	0.61	0.0
633	126.6	4.384236331734408	0.494	0.0
634	126.8	6.053876004521813	0.361	0.0
635	127.0	6.390515005104732	0.463	0.0
636	127.2	5.4990231969528	0.561	0.0
637	127.4	6.171982139158679	0.369	0.0
638	127.6	5.756526976208179	0.614	0.0
639	127.8	5.614545459883082	0.426	0.0
640	128.0	4.314710044646684	0.361	0.0
641	128.2	3.235657105645235	0.347	0.0
642	128.4	3.172660386386125	0.322	0.0
643	128.6	3.5307825717404713	0.402	0.0
644	128.8	4.171264322945144	0.293	0.0
645	129.0	3.250922933952757	0.298	0.0
646	129.2	5.385950602812608	0.445	0.0
647	129.4	4.324587362450751	0.471	0.0
648	129.6	4.373696912063494	0.298	0.0
649	129.8	3.0056040844562357	0.308	0.0
650	130.0	3.7635607284483594	0.35	0.0
651	130.2	4.0269425903065725	0.411	0.0
652	130.4	3.2800259791272994	0.471	0.0
653	130.6	3.5543503240527317	0.409	0.0
654	130.8	3.438821722693509	0.446	0.0
655	131.0	3.6437235108814163	0.619	0.0
656	131.2	4.194659538646283	0.447	0.0
657	131.4	4.131318334873567	0.597	0.0
658	131.6	3.8614437734641434	0.519	0.0
659	131.8	2.855465048622772	0.39	0.116
660	132.0	2.9619737722505244	0.508	0.0
661	132.2	3.0668885685709637	0.355	0.0
662	132.4	3.325950427509406	0.594	0.0
663	132.6	2.410257954426247	0.485	0.0
664	132.8	5.336358416751188	0.707	0.0
665	133.0	4.2677616088530534	0.504	0.0
666	133.2	3.8397525064693303	0.633	0.0
667	133.4	5.146367759871399	0.506	0.0
668	133.6	3.9775247865349628	0.452	0.0
669	133.8	2.810830251372583	0.522	0.0
670	134.0	3.5872932947200966	0.567	0.0
671	134.2	3.8193408330782366	0.554	0.0
672	134.4	3.8552513248368467	0.689	0.0
673	134.6	3.4954064374055647	0.699	0.0
674	134.8	3.8914726513959357	0.6	0.0
675	135.0	5.669010416151793	0.555	0.0
676	135.2	3.5071990944965625	0.46	0.0
677	135.4	3.0942760410352874	0.544	0.0
678	135.6	5.29195320857231	0.492	0.101
679	135.8	5.75453225692041	0.578	0.0
680	136.0	3.09428249831443	0.624	0.0
681	136.2	3.909393001976937	0.48	0.0
682	136.4	3.5437188284563783	0.763	0.221
683	136.6	2.563757532259779	0.61	0.25
684	136.8	3.538552178041003	0.837	0.135
685	137.0	3.5886240473369444	0.726	0.121
686	137.2	2.8619754044136645	0.772	0.198
687	137.4	2.3108056016787732	0.622	0.0
688	137.6	2.9496476579839146	0.554	0.183
689	137.8	4.293941017930815	0.621	0.195
690	138.0	4.631713236228712	0.496	0.0
691	138.2	3.4957117873188555	0.59	0.231
692	138.4	3.4326730398162346	0.716	0.111
693	138.6	2.9910137565244885	0.615	0.158
694	138.8	3.2663618183356893	0.596	0.176
695	139.0	3.2356311161087663	0.621	0.242
696	139.2	3.415837454508778	0.582	0.142
697	139.4	3.1260243132251855	0.724	0.415
698	139.6	4.027461229212825	0.575	0.168
699	139.8	4.622694636687835	0.746	0.0
700	140.0	2.543918062169308	0.58	0.181
701	140.2	1.7912263382072902	0.579	0.101
702	140.4	3.5299231939236293	0.67	0.443
703	140.6	3.268928985276561	0.669	0.241
704	140.8	3.7033172877502665	0.624	0.105
705	141.0	2.219379115456617	0.49	0.0
706	141.2	2.2436077667662304	0.676	0.0
707	141.4	1.7965013750255672	0.562	0.0
708	141.6	3.74157918464918	0.665	0.101
709	141.8	2.4501105875232994	0.66	0.0
710	142.0	3.2619327657272446	0.686	0.119
711	142.2	3.223791762912889	0.671	0.0
712	142.4	2.7685092843441947	0.559	0.113
713	142.6	5.1670594340797456	0.702	0.0
714	142.8	5.016124918871014	0.664	0.0
715	143.0	3.8953061672632026	0.65	0.0
716	143.2	4.068922455868997	0.524	0.258
717	143.4	3.1371276700640096	0.725	0.11
718	143.6	4.675628613135216	0.725	0.0
719	143.8	3.816331238940418	0.673	0.0
720	144.0	3.9799413809282407	0.557	0.174
721	144.2	3.017989501540099	0.79	0.0
722	144.4	3.4693101926256547	0.586	0.0
723	144.6	5.502232897765235	0.525	0.0
724	144.8	3.778564045333558	0.75	0.0
725	145.0	4.968581898209867	0.571	0.0
726	145.2	4.482603283685304	0.399	0.0
727	145.4	5.509844724629839	0.529	0.0
728	145.6	3.997016780401666	0.488	0.0
729	145.8	3.338921545012702	0.514	0.0
730	146.0	2.9703245914009555	0.619	0.0
731	146.2	3.515712804192418	0.559	0.0
732	146.4	4.245497804752261	0.513	0.0
733	146.6	4.5920211820511305	0.606	0.0
734	146.8	3.0984313015066616	0.38	0.0
735	147.0	1.8355168326999889	0.523	0.0
736	147.2	2.9550905203986573	0.465	0.0
737	147.4	3.1842168302474683	0.632	0.101
738	147.6	3.646860589067499	0.545	0.0
739	147.8	5.109596103564597	0.552	0.0
740	148.0	4.803072573965674	0.756	0.0
741	148.2	3.259524503905823	0.575	0.0
742	148.4	3.696689010621532	0.651	0.0
743	148.6	5.564314486178307	0.697	0.0
744	148.8	5.496553605541727	0.696	0.0
745	149.0	3.0951219144506235	0.545	0.0
746	149.2	5.604473915068882	0.709	0.0
747	149.4	3.105623236893243	0.556	0.0
748	149.6	2.2448397744883706	0.683	0.0
749	149.8	3.2460246425194867	0.672	0.0
750	150.0	3.289261855977343	0.514	0.0
751	150.2	4.444613716395247	0.641	0.0
752	150.4	5.192290651728895	0.714	0.0
753	150.6	4.78335187687136	0.559	0.0
754	150.8	4.754704094318725	0.412	0.0
755	151.0	4.592551296614036	0.505	0.0
756	151.2	3.3005844652405893	0.476	0.0
757	151.4	3.832071693165787	0.311	0.0
758	151.6	4.91698087295446	0.299	0.0
759	151.8	3.0019287151398606	0.555	0.0
760	152.0	4.36540465982966	0.417	0.0
761	152.2	3.990584626361939	0.57	0.0
762	152.4	3.4733596980040438	0.708	0.0
763	152.6	3.477932012413231	0.497	0.118
764	152.8	3.4922203596216908	0.628	0.0
765	153.0	3.579721510881641	0.439	0.0
766	153.2	2.398504225977357	0.456	0.233
767	153.4	4.454535337141658	0.462	0.0
768	153.6	4.429838579487123	0.52	0.0
769	153.8	2.060002118855097	0.677	0.235
770	154.0	2.0362659086625308	0.578	0.118
771	154.2	2.546948804942886	0.536	0.113
772	154.4	2.214691505287755	0.275	0.0
773	154.6	2.6239573279209387	0.512	0.0
774	154.8	3.310522258977803	0.41	0.0
775	155.0	2.3985768093744144	0.387	0.0
776	155.2	2.936146649282654	0.42	0.0
777	155.4	3.4234645633115597	0.441	0.0
778	155.6	3.002765809242581	0.654	0.454
779	155.8	2.5618401852355097	0.685	0.566
780	156.0	4.052905599709455	0.557	0.591
781	156.2	3.6699854627820057	0.596	0.364
782	156.4	4.097296981566781	0.722	0.135
783	156.6	3.735262487429766	0.685	0.659
784	156.8	2.898985073074067	0.641	0.631
785	157.0	4.132878794969223	0.571	0.54
786	157.2	4.11195394723953	0.716	0.403
787	157.4	3.4507349392239997	0.557	0.447
788	157.6	3.40656032308893	0.475	0.479
789	157.8	3.403800868835823	0.503	0.224
790	158.0	3.4941841249290584	0.647	0.444
791	158.2	3.6528748756758365	0.59	0.351
792	158.4	2.7536696436017434	0.767	0.558
793	158.6	3.9844234906657148	0.603	0.442
794	158.8	3.2412768900735727	0.673	0.367
795	159.0	3.6044756843489036	0.641	0.336
796	159.2	2.331960682558779	0.597	0.278
797	159.4	3.530845802508764	0.578	0.145
798	159.6	2.7983544968706613	0.606	0.336
799	159.8	2.381714899467136	0.617	0.216
800	160.0	2.5406953001958943	0.623	0.371
801	160.2	2.6127055200261307	0.548	0.332
802	160.4	2.7415951714683833	0.574	0.327
803	160.6	3.1586690362843113	0.648	0.253
804	160.8	3.1433621503544975	0.634	0.266
805	161.0	4.097456417095857	0.711	0.351
806	161.2	3.7492096917008744	0.614	0.487
807	161.4	3.590300875688382	0.636	0.337
808	161.6	3.384613705316865	0.574	0.401
809	161.8	3.5631935526645204	0.753	0.13
810	162.0	3.888010091715461	0.712	0.297
811	162.2	3.5412835897409813	0.663	0.355
812	162.4	2.0505201596561453	0.602	0.449
813	162.6	2.525302051673723	0.747	0.504
814	162.8	2.299831064787695	0.773	0.436
815	163.0	3.1994276540646696	0.617	0.351
816	163.2	2.0935724597115097	0.484	0.179
817	163.4	2.830302210039814	0.625	0.217
818	163.6	3.321944421146673	0.606	0.187
819	163.8	3.339476082481913	0.576	0.214
820	164.0	2.7988714236724084	0.667	0.284
821	164.2	2.664998269787199	0.493	0.343
822	164.4	3.842273991381113	0.539	0.471
823	164.6	2.806876776079376	0.603	0.358
824	164.8	3.0432171565939066	0.417	0.282
825	165.0	2.384936580917826	0.438	0.542
826	165.2	2.2355587327682227	0.39	0.363
827	165.4	2.2364830493782546	0.591	0.567
828	165.6	2.0005535691324896	0.387	0.485
829	165.8	1.8617073912053796	0.657	0.339
830	166.0	2.6379436428719933	0.453	0.558
831	166.2	2.7110337199350765	0.623	0.57
832	166.4	1.2517826370695317	0.549	0.579
833	166.6	2.2271955162617063	0.52	0.453
834	166.8	1.9668245092025871	0.605	0.714
835	167.0	2.760721429575747	0.563	0.401
836	167.2	1.6558137821778127	0.417	0.547
837	167.4	1.8198228371018665	0.559	0.407
838	167.6	1.8044193394275059	0.44	0.622
839	167.8	1.675433153601631	0.611	0.645
840	168.0	2.32002837873268	0.486	0.393
841	168.2	2.4154209680651424	0.543	0.298
842	168.4	1.8338797646230114	0.496	0.596
843	168.6	1.9256711160495434	0.446	0.535
844	168.8	1.60505620501277	0.36	0.27
845	169.0	1.984340316783517	0.692	0.372
846	169.2	1.8588897929527037	0.603	0.527
847	169.4	1.6544719698158217	0.752	0.402
848	169.6	2.1776707297448556	0.569	0.286
849	169.8	1.8677119536263451	0.578	0.186
850	170.0	2.601898018844845	0.667	0.123
851	170.2	2.2035420379399926	0.588	0.346
852	170.4	1.9598261642458212	0.698	0.47
853	170.6	2.279245146013255	0.478	0.274
854	170.8	1.7563755606361608	0.564	0.281
855	171.0	2.4406994883959445	0.707	0.486
856	171.2	1.8889842863874589	0.646	0.31
857	171.4	1.6991916007141428	0.606	0.304
858	171.6	2.9901131282946447	0.59	0.521
859	171.8	1.692512049117006	0.754	0.416
860	172.0	2.2226944339865935	0.588	0.411
861	172.2	2.7690781195248424	0.716	0.211
862	172.4	1.4205716346663946	0.646	0.503
863	172.6	1.8595748719885559	0.744	0.505
864	172.8	1.4019182360140523	0.704	0.329
865	173.0	1.8958515612218951	0.636	0.553
866	173.2	2.2399470253920066	0.649	0.501
867	173.4	2.5344804112480337	0.678	0.487
868	173.6	2.1865530790850363	0.627	0.483
869	173.8	2.3651531216947665	0.619	0.635
870	174.0	1.742429889999164	0.544	0.499
871	174.2	1.1358840419333083	0.584	0.207
872	174.4	1.5572664811898778	0.434	0.523
873	174.6	1.5120644795485747	0.6	0.582
874	174.8	1.4794668057170972	0.535	0.562
875	175.0	1.4554411475240936	0.663	0.395
876	175.2	1.6854024276953126	0.463	0.456
877	175.4	1.6221784005716666	0.563	0.35
878	175.6	1.3352280881931762	0.535	0.313
879	175.8	1.5862435966675328	0.519	0.325
880	176.0	1.055952587714051	0.576	0.635
881	176.2	1.5530977222453684	0.55	0.661
882	176.4	1.4011733063869207	0.701	0.501
883	176.6	1.9998380728980276	0.329	0.137
884	176.8	1.8250130667768525	0.581	0.475
885	177.0	1.7213202768423872	0.708	0.365
886	177.2	1.869153047756524	0.72	0.485
887	177.4	2.657553752278587	0.746	0.353
888	177.6	3.217306019113662	0.755	0.229
889	177.8	1.0720154531885258	0.721	0.393
890	178.0	2.2197940815253547	0.737	0.298
891	178.2	2.3361931506593137	0.604	0.169
892	178.4	1.9899417964164172	0.651	0.248
893	178.6	3.2145401757094256	0.616	0.114
894	178.8	3.9806846383309176	0.662	0.237
895	179.0	2.6427752311135912	0.646	0.429
896	179.2	1.902575870366277	0.539	0.494
897	179.4	2.1410871474848943	0.652	0.277
898	179.6	2.079268520117111	0.526	0.591
899	179.8	2.4900862059939315	0.645	0.589
900	180.0	1.8544175205775537	0.474	0.499
901	180.2	1.7367503654904601	0.499	0.584
902	180.4	2.496705127700806	0.584	0.482
903	180.6	1.8947768417415283	0.574	0.523
904	180.8	1.3683857178487735	0.54	0.193
905	181.0	1.588387187477837	0.55	0.612
906	181.2	1.7831385298294964	0.602	0.484
907	181.4	1.8090694067064566	0.649	0.613
908	181.6	1.663132832798166	0.599	0.566
909	181.8	1.2826600304031264	0.638	0.421
910	182.0	1.92177500658571	0.62	0.471
911	182.2	1.4920977946858087	0.631	0.626
912	182.4	1.7659287152497851	0.553	0.627
913	182.6	1.5460194614416256	0.469	0.248
914	182.8	1.2953428522378756	0.796	0.425
915	183.0	1.467853408041825	0.648	0.132
916	183.2	1.520044178274518	0.557	0.41
917	183.4	1.3991440566467797	0.708	0.388
918	183.6	2.659085769994549	0.703	0.516
919	183.8	2.030561057742108	0.756	0.652
920	184.0	2.4995338661688478	0.591	0.332
921	184.2	2.775452364705616	0.659	0.213
922	184.4	1.9752795800136107	0.507	0.161
923	184.6	1.531401366957323	0.695	0.51
924	184.8	3.463830647180047	0.578	0.419
925	185.0	3.7985433451316233	0.551	0.191
926	185.2	3.708604692805637	0.662	0.421
927	185.4	3.9025173339020864	0.566	0.315
928	185.6	4.036026604533225	0.576	0.224
929	185.8	3.3135968980805037	0.627	0.244
930	186.0	2.5084204815667848	0.571	0.188
931	186.2	2.813457945138418	0.683	0.365
932	186.4	2.3908074495737814	0.474	0.244
933	186.6	2.4619602869525012	0.495	0.251
934	186.8	2.801484159557214	0.47	0.285
935	187.0	2.5768565314036183	0.626	0.383
936	187.2	2.8007007150555174	0.559	0.346
937	187.4	2.9967328765569845	0.641	0.449
938	187.6	3.1770549623432705	0.488	0.259
939	187.8	3.3943983136512936	0.73	0.316
940	188.0	2.224305409560476	0.509	0.465
941	188.2	1.350556781016631	0.516	0.35
942	188.4	1.9524423903152697	0.447	0.21
943	188.6	2.523321427516222	0.603	0.264
944	188.8	2.7443386344379506	0.482	0.178
945	189.0	2.3141945559551607	0.617	0.321
946	189.2	2.2783276007989945	0.692	0.381
947	189.4	2.5078356088343394	0.678	0.149
948	189.6	2.745027442514237	0.519	0.471
949	189.8	2.420577086699833	0.663	0.115
950	190.0	2.0964270601281374	0.737	0.542
951	190.2	1.5993721898666227	0.701	0.243
952	190.4	2.902629403903684	0.763	0.319
953	190.6	2.320003314450758	0.638	0.374
954	190.8	2.8030078882169143	0.458	0.143
955	191.0	2.8159169117547234	0.712	0.59
956	191.2	2.6569119015021476	0.738	0.265
957	191.4	2.837489750504617	0.698	0.403
958	191.6	3.017019130517116	0.603	0.384
959	191.8	3.0887157076202407	0.769	0.504
960	192.0	2.6775403293239592	0.744	0.177
961	192.2	2.711991407734362	0.589	0.249
962	192.4	2.821135573111474	0.618	0.172
963	192.6	2.904546993938988	0.538	0.269
964	192.8	2.7642106791541794	0.664	0.275
965	193.0	2.586101803239531	0.505	0.177
966	193.2	3.1559391984597878	0.562	0.172
967	193.4	2.374240775555948	0.585	0.309
968	193.6	3.00469708597015	0.689	0.253
969	193.8	3.269517351087545	0.703	0.204
970	194.0	2.632114316951299	0.605	0.172
971	194.2	2.3810209090915717	0.666	0.117
972	194.4	3.1692385925092474	0.558	0.221
973	194.6	2.5807839906521144	0.533	0.0
974	194.8	1.8678633790962207	0.71	0.104
975	195.0	2.1053609304953502	0.727	0.154
976	195.2	1.5860007752401961	0.722	0.254
977	195.4	1.7097414397449846	0.61	0.106
978	195.6	1.8936457314529564	0.601	0.0
979	195.8	2.6939718002653623	0.737	0.0
980	196.0	3.9129385470273492	0.815	0.27
981	196.2	2.0008145770457477	0.659	0.176
982	196.4	2.543210050771221	0.719	0.106
983	196.6	2.386616781757967	0.727	0.0
984	196.8	2.4757589912931257	0.62	0.0
985	197.0	3.1422183418426703	0.611	0.19
986	197.2	2.749163048121418	0.579	0.18
987	197.4	2.3784238255420864	0.747	0.113
988	197.6	3.6199407381846394	0.533	0.123
989	197.8	3.8257818168112707	0.698	0.119
990	198.0	3.2846749628007332	0.838	0.139
991	198.2	3.0314176937119712	0.609	0.0
992	198.4	2.1254808949241353	0.605	0.172
993	198.6	2.462869160527006	0.643	0.129
994	198.8	2.506520982513663	0.814	0.214
995	199.0	2.831102767915713	0.767	0.137
996	199.2	2.206870768864538	0.8	0.136
997	199.4	2.3677362154466257	0.704	0.113
998	199.6	1.9189188298687894	0.845	0.119
999	199.8	2.634121254001277	0.653	0.128
1000	200.0	2.579987101499979	0.673	0.117
1001	200.2	2.6727674079851216	0.786	0.139
1002	200.4	1.6908698301003997	0.728	0.289
1003	200.6	1.6078294904835988	0.667	0.189
1004	200.8	1.9799964095611386	0.71	0.164
1005	201.0	2.624642851656202	0.673	0.0
1006	201.2	3.2175349968716365	0.664	0.109
1007	201.4	4.077390884518709	0.66	0.0
1008	201.6	2.8399584123550583	0.773	0.143
1009	201.8	2.574275921072274	0.613	0.172
1010	202.0	2.1839455646547132	0.662	0.179
1011	202.2	2.0505753202226567	0.772	0.124
1012	202.4	1.6105065788828692	0.637	0.0
1013	202.6	1.6763505368340328	0.615	0.205
1014	202.8	1.7122195269864646	0.69	0.129
1015	203.0	1.9842414875557615	0.645	0.0
1016	203.2	1.7461201447781323	0.643	0.0
1017	203.4	1.7783093569191666	0.757	0.238
1018	203.6	2.4043753794514906	0.571	0.111
1019	203.8	2.570967590895986	0.494	0.142
1020	204.0	2.368032902867379	0.691	0.162
1021	204.2	2.0730192347530827	0.757	0.103
1022	204.4	2.2671222228369725	0.526	0.0
1023	204.6	4.065322890966045	0.627	0.0
1024	204.8	2.8161236079605105	0.669	0.0
1025	205.0	2.773399850645867	0.648	0.0
1026	205.2	2.705941581732689	0.695	0.16
1027	205.4	3.3510363341062117	0.754	0.148
1028	205.6	4.934744634920333	0.611	0.121
1029	205.8	4.606871588080409	0.593	0.13
1030	206.0	3.3359198448244767	0.56	0.0
1031	206.2	4.619251799466555	0.569	0.19
1032	206.4	3.7305363726069958	0.652	0.137
1033	206.6	4.833616416631031	0.592	0.189
1034	206.8	4.915818883588979	0.674	0.123
1035	207.0	3.633232491550224	0.623	0.106
1036	207.2	3.502673833235295	0.678	0.127
1037	207.4	2.955171751750435	0.487	0.0
1038	207.6	2.6224335242408885	0.597	0.0
1039	207.8	2.6166124284320356	0.516	0.0
1040	208.0	3.767297773914845	0.575	0.0
1041	208.2	3.0047436844461024	0.469	0.0
1042	208.4	4.592991896560996	0.565	0.0
1043	208.6	2.8625920188812253	0.517	0.0
1044	208.8	2.9350291091507934	0.51	0.0
1045	209.0	3.2845426353032754	0.584	0.0
1046	209.2	3.8873777223534605	0.624	0.0
1047	209.4	3.9301952886831826	0.547	0.0
1048	209.6	3.1541384556147	0.385	0.0
1049	209.8	3.018401869781421	0.671	0.0
1050	210.0	1.7174022851115136	0.721	0.0
1051	210.2	2.614610223012457	0.65	0.0
1052	210.4	2.3342994334489293	0.593	0.0
1053	210.6	3.2145950609826053	0.578	0.261
1054	210.8	3.060774191687456	0.757	0.0
1055	211.0	2.304072271374913	0.631	0.0
1056	211.2	4.724416571602386	0.431	0.0
1057	211.4	3.2801378807242996	0.528	0.0
1058	211.6	2.4882199307122663	0.52	0.0
1059	211.8	2.061553399934438	0.54	0.133
1060	212.0	4.0077997873092714	0.464	0.0
1061	212.2	2.250497238493918	0.616	0.0
1062	212.4	2.594670488171379	0.627	0.0
1063	212.6	2.4772021322893174	0.491	0.0
1064	212.8	2.3017805025064293	0.549	0.124
1065	213.0	2.613247182416205	0.659	0.0
1066	213.2	1.9723944885040736	0.565	0.0
1067	213.4	2.784416579852279	0.483	0.0
1068	213.6	2.953349273997022	0.678	0.0
1069	213.8	2.446218503374137	0.472	0.0
1070	214.0	2.294108206941481	0.566	0.0
1071	214.2	3.9099388297844584	0.628	0.0
1072	214.4	3.1201414614114453	0.581	0.0
1073	214.6	2.4179976588659553	0.585	0.102
1074	214.8	2.6540938069506392	0.467	0.0
1075	215.0	2.575150832870036	0.572	0.0
1076	215.2	2.6421827792092625	0.625	0.0
1077	215.4	2.8195651968931745	0.434	0.0
1078	215.6	2.2623548557034536	0.632	0.0
1079	215.8	2.145631375791576	0.523	0.0
1080	216.0	2.6231163825507724	0.664	0.0
1081	216.2	3.5658455280401236	0.646	0.0
1082	216.4	2.9793426544289927	0.616	0.0
1083	216.6	2.349806740058637	0.672	0.0
1084	216.8	2.9858061074963502	0.526	0.0
1085	217.0	2.541552431063299	0.649	0.0
1086	217.2	1.9671041003766832	0.656	0.0
1087	217.4	2.6750363944077957	0.688	0.0
1088	217.6	2.7834036679486505	0.631	0.0
1089	217.8	3.2546433481402772	0.678	0.101
1090	218.0	3.073569344401349	0.529	0.0
1091	218.2	2.2807512089290345	0.691	0.0
1092	218.4	2.5810511861085774	0.546	0.0
1093	218.6	2.9081738386722167	0.686	0.0
1094	218.8	2.234484919918628	0.508	0.0
1095	219.0	4.117804787178783	0.74	0.0
1096	219.2	3.8360581548438164	0.53	0.0
1097	219.4	2.8877811778952793	0.712	0.0
1098	219.6	3.224239148451343	0.586	0.0
1099	219.8	2.7211646406858123	0.675	0.0
1100	220.0	2.5088207001746845	0.546	0.142
1101	220.2	2.459852630335555	0.565	0.0
1102	220.4	3.8964667566230746	0.703	0.0
1103	220.6	2.6711303159898425	0.538	0.135
1104	220.8	4.157090046835645	0.555	0.0
1105	221.0	3.417601434737341	0.589	0.0
1106	221.2	3.735856972093215	0.64	0.0
1107	221.4	2.7751345734824286	0.647	0.105
1108	221.6	3.107211861917972	0.46	0.0
1109	221.8	4.880621872854038	0.549	0.0
1110	222.0	6.086632112658344	0.717	0.0
1111	222.2	3.657149692511575	0.674	0.0
1112	222.4	3.6172959386985464	0.637	0.0
1113	222.6	2.71704785221939	0.434	0.0
1114	222.8	3.4136038699270954	0.612	0.0
1115	223.0	3.553527845083143	0.477	0.0
1116	223.2	3.1878996471030887	0.511	0.0
1117	223.4	3.6045315432235787	0.687	0.0
1118	223.6	2.90954395183442	0.518	0.0
1119	223.8	2.4588680499431534	0.589	0.0
1120	224.0	4.021069932788411	0.717	0.0
1121	224.2	6.718220024434951	0.565	0.0
1122	224.4	7.029379157707493	0.681	0.0
1123	224.6	6.327929440965957	0.458	0.0
1124	224.8	8.00311453909898	0.608	0.109
1125	225.0	7.041822518953278	0.671	0.0
1126	225.2	8.393409737435004	0.816	0.0
1127	225.4	6.074728595634951	0.703	0.0
1128	225.6	6.951031302260118	0.634	0.0
1129	225.8	7.781529518744611	0.557	0.0
1130	226.0	6.192163010208953	0.485	0.0
1131	226.2	6.470899519954221	0.564	0.0
1132	226.4	5.608834682556619	0.648	0.0
1133	226.6	7.2620073928675195	0.649	0.0
1134	226.8	7.396343155056	0.523	0.209
1135	227.0	7.340911196953856	0.578	0.0
1136	227.2	7.262933588412294	0.327	0.0
1137	227.4	7.030821681965325	0.613	0.0
1138	227.6	5.742323947535308	0.56	0.0
1139	227.8	5.524502705645775	0.493	0.0
1140	228.0	6.9626418425856835	0.48	0.0
1141	228.2	6.166074247951445	0.543	0.0
1142	228.4	5.1635578120855765	0.616	0.0
1143	228.6	7.825869754568417	0.609	0.0
1144	228.8	6.162748889395867	0.489	0.0
1145	229.0	4.709550609897667	0.375	0.0
1146	229.2	5.033328811097581	0.516	0.0
1147	229.4	4.200903324751265	0.587	0.0
1148	229.6	4.913364261013653	0.578	0.0
1149	229.8	4.497896015534653	0.529	0.0
1150	230.0	3.571777011210597	0.5	0.0
1151	230.2	2.738337829237156	0.498	0.111
1152	230.4	2.515883829479711	0.54	0.22
1153	230.6	2.866610208422355	0.618	0.0
1154	230.8	2.6309572206767737	0.427	0.0
1155	231.0	2.8602486595628807	0.497	0.0
1156	231.2	2.108490623052425	0.439	0.0
1157	231.4	2.5312561925850168	0.391	0.119
1158	231.6	2.6589684761846573	0.533	0.0
1159	231.8	3.393785951812335	0.516	0.0
1160	232.0	2.5327258695548758	0.687	0.137
1161	232.2	2.8629839000103994	0.544	0.0
1162	232.4	2.5747700643091407	0.491	0.0
1163	232.6	3.318650180207874	0.586	0.2
1164	232.8	2.3873279033524053	0.465	0.126
1165	233.0	3.2476119361001237	0.641	0.0
1166	233.2	1.8888081491710558	0.598	0.125
1167	233.4	2.6744384068494167	0.589	0.0
1168	233.6	2.2746062737249155	0.524	0.0
1169	233.8	2.473631932661213	0.549	0.16
1170	234.0	2.7523677597093568	0.52	0.0
1171	234.2	3.063980608569104	0.568	0.27
1172	234.4	4.063994868391506	0.516	0.345
1173	234.6	3.707382277610949	0.577	0.275
1174	234.8	3.702297925233396	0.382	0.335
1175	235.0	4.35064318120393	0.621	0.22
1176	235.2	3.9583274385306986	0.487	0.26
1177	235.4	4.293974719137706	0.679	0.378
1178	235.6	4.984761613203658	0.46	0.294
1179	235.8	4.700565450460455	0.574	0.142
1180	236.0	4.772110087169248	0.541	0.504
1181	236.2	5.083747412081342	0.576	0.19
1182	236.4	4.689680941122887	0.516	0.321
1183	236.6	4.196860514978727	0.387	0.248
1184	236.8	3.6886265138175087	0.47	0.257
1185	237.0	4.206943952766516	0.633	0.188
1186	237.2	3.7836163035927015	0.387	0.181
1187	237.4	3.172661586630576	0.496	0.212
1188	237.6	4.183638635300765	0.287	0.402
1189	237.8	4.398155041587751	0.513	0.347
1190	238.0	4.036066348678809	0.624	0.207
1191	238.2	3.16474209866993	0.485	0.423
1192	238.4	3.7226598895942344	0.516	0.449
1193	238.6	3.2559330363008083	0.428	0.45
1194	238.8	3.613401705738133	0.302	0.148
1195	239.0	2.654157260906934	0.372	0.129
1196	239.2	2.9463808546726007	0.29	0.245
1197	239.4	3.834198452007276	0.4	0.389
1198	239.6	3.629995672862433	0.415	0.147
1199	239.8	3.8159325943380127	0.428	0.161
1200	240.0	3.8266389926205133	0.476	0.203
1201	240.2	3.5023450445960127	0.48	0.509
1202	240.4	4.409620460549156	0.408	0.315
1203	240.6	3.839703017751666	0.441	0.294
1204	240.8	3.319672809178638	0.557	0.201
1205	241.0	3.289032441715382	0.334	0.139
1206	241.2	3.1172824971990827	0.319	0.146
1207	241.4	2.3641159329387795	0.507	0.117
1208	241.6	3.098380058342987	0.461	0.0
1209	241.8	4.7898421649035035	0.426	0.21
1210	242.0	3.8296533516225377	0.389	0.142
1211	242.2	4.986351932133726	0.434	0.0
1212	242.4	3.93471006748353	0.409	0.0
1213	242.6	3.4627307002566616	0.428	0.0
1214	242.8	2.7744038544061596	0.411	0.0
1215	243.0	2.0472180797212345	0.214	0.0
1216	243.2	2.2685944682570005	0.455	0.0
1217	243.4	2.4210662490613	0.353	0.109
1218	243.6	2.7353794607078763	0.457	0.118
1219	243.8	2.525496700434641	0.646	0.0
1220	244.0	3.001538534703913	0.511	0.0
1221	244.2	3.274096320265335	0.426	0.0
1222	244.4	1.9779969254747347	0.481	0.0
1223	244.6	2.892375712811615	0.429	0.0
1224	244.8	2.929212276870484	0.349	0.119
1225	245.0	2.390401778990302	0.509	0.169
1226	245.2	2.599670008836457	0.674	0.0
1227	245.4	2.5156983381235296	0.322	0.14
1228	245.6	3.711388106326423	0.607	0.124
1229	245.8	2.4403677170408122	0.472	0.115
1230	246.0	2.741399491648836	0.486	0.0
1231	246.2	3.0950598266632894	0.311	0.149
1232	246.4	2.705158155900959	0.326	0.0
1233	246.6	3.2189149472541567	0.284	0.0
1234	246.8	3.0380485271696185	0.474	0.15
1235	247.0	3.357385962275934	0.455	0.257
1236	247.2	2.8535882637588927	0.611	0.346
1237	247.4	2.711961768633778	0.564	0.169
1238	247.6	2.9805993602902245	0.366	0.12
1239	247.8	3.3216192911458853	0.467	0.401
1240	248.0	2.519440150732896	0.423	0.309
1241	248.2	2.7737801212875546	0.26	0.5
1242	248.4	2.9301206778689175	0.25	0.1
1243	248.6	2.9509074360959286	0.269	0.148
1244	248.8	3.405318003872765	0.152	0.164
1245	249.0	3.9032919044378414	0.2	0.28
1246	249.2	3.4314376336675556	0.45	0.153
1247	249.4	3.018271048366308	0.265	0.0
1248	249.6	3.3958428928571993	0.415	0.166
1249	249.8	3.735814342972124	0.41	0.161
1250	250.0	4.366451980333975	0.376	0.0
1251	250.2	2.7796480132383663	0.391	0.201
1252	250.4	3.483943365081261	0.386	0.234
1253	250.6	3.8343966955783917	0.38	0.146
1254	250.8	3.6585481395032224	0.377	0.167
1255	251.0	3.5805991402888826	0.398	0.173
1256	251.2	2.976302787961096	0.468	0.141
1257	251.4	2.2866410593994075	0.691	0.288
1258	251.6	3.5474699720584306	0.445	0.244
1259	251.8	2.4496588319218024	0.324	0.248
1260	252.0	1.8812169056889734	0.368	0.19
1261	252.2	2.8379357736687307	0.371	0.149
1262	252.4	3.3554847413181204	0.321	0.315
1263	252.6	3.3177892962125375	0.295	0.262
1264	252.8	3.107120093103699	0.46	0.392
1265	253.0	3.747587783765876	0.325	0.146
1266	253.2	4.196124277961002	0.311	0.187
1267	253.4	3.208205323220054	0.466	0.215
1268	253.6	2.57092194580198	0.49	0.321
1269	253.8	1.8386181456803363	0.407	0.199
1270	254.0	2.0240164504951523	0.423	0.336
1271	254.2	2.0860209457092007	0.567	0.29
1272	254.4	1.7187263702921147	0.472	0.246
1273	254.6	1.90107730116374	0.588	0.29
1274	254.8	1.6670683380563605	0.544	0.322
1275	255.0	2.2934154541793665	0.558	0.326
1276	255.2	2.401793846013851	0.544	0.238
1277	255.4	3.702635757365118	0.736	0.114
1278	255.6	3.342347780775702	0.57	0.157
1279	255.8	3.5371546569506274	0.534	0.14
1280	256.0	1.7157805903491121	0.607	0.169
1281	256.2	1.657485799712927	0.494	0.223
1282	256.4	1.5939048398312563	0.57	0.13
1283	256.6	3.335810270829074	0.656	0.126
1284	256.8	2.6929788701361925	0.437	0.172
1285	257.0	1.5051192489093674	0.503	0.168
1286	257.2	1.8528850957274032	0.563	0.145
1287	257.4	2.7826695275456728	0.516	0.0
1288	257.6	2.375295457937815	0.685	0.0
1289	257.8	1.6033184890544192	0.511	0.125
1290	258.0	3.0349304700900905	0.581	0.0
1291	258.2	3.1574782235492154	0.605	0.109
1292	258.4	2.8360276476030277	0.776	0.15
1293	258.6	2.6318896356752908	0.574	0.168
1294	258.8	2.008040359872035	0.533	0.128
1295	259.0	1.9819851028624706	0.459	0.168
1296	259.2	1.8335320254310403	0.564	0.148
1297	259.4	2.492010691063546	0.497	0.224
1298	259.6	1.6821842742398967	0.427	0.269
1299	259.8	3.585575107440056	0.43	0.147
1300	260.0	4.840210822338994	0.406	0.117
1301	260.2	5.8273087437110505	0.633	0.169
1302	260.4	3.342878163980669	0.62	0.16
1303	260.6	2.69736538829443	0.531	0.108
1304	260.8	2.474923009029778	0.438	0.0
1305	261.0	3.0190859842011806	0.327	0.0
1306	261.2	1.8214134679984824	0.521	0.0
1307	261.4	3.5947376163810647	0.46	0.147
1308	261.6	2.894489933639002	0.609	0.0
1309	261.8	3.130152910177675	0.72	0.0
1310	262.0	1.956514656578442	0.724	0.0
1311	262.2	1.8146668302163638	0.644	0.0
1312	262.4	1.6138378728980194	0.543	0.0
1313	262.6	1.353091868012387	0.596	0.0
1314	262.8	2.202806847346981	0.669	0.215
1315	263.0	1.7160924878102428	0.628	0.109
1316	263.2	2.2132005857962262	0.406	0.0
1317	263.4	3.084310110791593	0.485	0.0
1318	263.6	2.59274607628548	0.474	0.132
1319	263.8	2.7545065854658985	0.651	0.0
1320	264.0	2.879169272632081	0.524	0.0
1321	264.2	3.5712988219886475	0.453	0.0
1322	264.4	2.2695494283006923	0.553	0.0
1323	264.6	2.4138889353139774	0.455	0.0
1324	264.8	2.887890802314684	0.545	0.0
1325	265.0	2.448533266027594	0.521	0.101
1326	265.2	3.440477869810567	0.353	0.0
1327	265.4	2.8549297666218965	0.337	0.0
1328	265.6	2.744798667992337	0.208	0.0
1329	265.8	2.5737259081558213	0.325	0.0
1330	266.0	4.650468840141283	0.421	0.0
1331	266.2	4.322452362736344	0.424	0.145
1332	266.4	3.473360278561311	0.446	0.0
1333	266.6	3.3188697162964993	0.375	0.0
1334	266.8	2.810345760394752	0.236	0.0
1335	267.0	2.717354393091974	0.284	0.0
1336	267.2	2.606922129698642	0.436	0.0
1337	267.4	1.6129238302497426	0.466	0.0
1338	267.6	2.1575408711728383	0.33	0.0
1339	267.8	1.8830017559239036	0.236	0.132
1340	268.0	2.3947539781324627	0.415	0.0
1341	268.2	1.824682980170804	0.311	0.0
1342	268.4	1.4031960479228318	0.333	0.249
1343	268.6	2.1692456945041987	0.524	0.143
1344	268.8	2.153744036809795	0.336	0.174
1345	269.0	2.0857405226097163	0.483	0.0
1346	269.2	2.7752811638811945	0.431	0.0
1347	269.4	2.460612633890695	0.453	0.0
1348	269.6	1.9751115161554793	0.352	0.0
1349	269.8	2.4574892530601753	0.342	0.146
1350	270.0	2.8280722169107553	0.584	0.114
1351	270.2	2.2473445358494777	0.392	0.0
1352	270.4	2.9197061071332606	0.458	0.133
1353	270.6	1.5617787535371328	0.285	0.119
1354	270.8	2.282756519231466	0.26	0.159
1355	271.0	1.9618930225358895	0.347	0.125
1356	271.2	2.3839087654587914	0.256	0.0
1357	271.4	3.4784234808584658	0.407	0.0
1358	271.6	3.1234911126714477	0.303	0.13
1359	271.8	2.1198208166464236	0.351	0.0
1360	272.0	2.958776330998175	0.328	0.0
1361	272.2	1.68099775082576	0.32	0.0
1362	272.4	2.3356100328326987	0.335	0.19
1363	272.6	2.5395267896426126	0.425	0.0
1364	272.8	3.4717392168317476	0.329	0.0
1365	273.0	2.2630731563379713	0.324	0.213
1366	273.2	1.9980443041650133	0.285	0.0
1367	273.4	3.129170110029176	0.267	0.183
1368	273.6	2.4764379983216327	0.404	0.119
1369	273.8	2.2340299687797947	0.402	0.101
1370	274.0	1.5084385453694324	0.435	0.0
1371	274.2	1.2827506467426741	0.295	0.0
1372	274.4	2.044481968464139	0.366	0.0
1373	274.6	1.8154119125817563	0.25	0.102
1374	274.8	2.219270413862122	0.255	0.0
1375	275.0	1.4129358799809355	0.357	0.102
1376	275.2	1.9121330720722591	0.255	0.0
1377	275.4	1.735950560976966	0.33	0.189
1378	275.6	1.8056424747337152	0.137	0.0
1379	275.8	1.6488714748180788	0.274	0.155
1380	276.0	1.9048671333258378	0.132	0.218
1381	276.2	1.6125199668337429	0.23	0.0
1382	276.4	1.7074332984318166	0.154	0.132
1383	276.6	2.2264470550773234	0.261	0.13
1384	276.8	2.512482750438302	0.148	0.133
1385	277.0	2.2949647472782697	0.392	0.189
1386	277.2	3.269150355119051	0.225	0.0
1387	277.4	1.7011126611996499	0.246	0.0
1388	277.6	2.14745653131938	0.196	0.259
1389	277.8	2.959715462517049	0.257	0.133
1390	278.0	3.0500299237517763	0.102	0.137
1391	278.2	2.120061863815831	0.279	0.0
1392	278.4	2.192224777623182	0.304	0.0
1393	278.6	2.4116118681936576	0.275	0.0
1394	278.8	1.9779725410442413	0.365	0.0
1395	279.0	1.8981333284720185	0.258	0.0
1396	279.2	2.173671412251057	0.272	0.116
1397	279.4	2.6584937308617556	0.285	0.0
1398	279.6	2.202128083631549	0.28	0.0
1399	279.8	2.1485200619045326	0.134	0.0
1400	280.0	2.2288591866482395	0.258	0.286
1401	280.2	2.326747682858524	0.185	0.0
1402	280.4	2.111461130540001	0.1	0.0
1403	280.6	2.213521267227572	0.191	0.151
1404	280.8	3.480647196486057	0.285	0.113
1405	281.0	3.038173707000021	0.162	0.0
1406	281.2	1.778944092889095	0.416	0.256
1407	281.4	2.294544756931645	0.307	0.0
1408	281.6	2.5951493979754816	0.314	0.165
1409	281.8	1.9140159875164973	0.387	0.0
1410	282.0	2.1728135942036646	0.429	0.0
1411	282.2	1.8916362892843575	0.241	0.0
1412	282.4	3.0553748375301684	0.257	0.124
1413	282.6	2.2172182431624763	0.153	0.11
1414	282.8	2.225226042099431	0.356	0.126
1415	283.0	1.8902438771640693	0.165	0.115
1416	283.2	2.1384752844097243	0.275	0.0
1417	283.4	2.332295880136137	0.363	0.0
1418	283.6	2.9497269237751063	0.398	0.114
1419	283.8	2.397251446122726	0.23	0.0
1420	284.0	2.4235619553471808	0.355	0.0
1421	284.2	2.0514564503054893	0.358	0.0
1422	284.4	1.8944090921957026	0.395	0.0
1423	284.6	2.2602614680399804	0.566	0.0
1424	284.8	2.246111092046095	0.271	0.0
1425	285.0	2.355994225010167	0.284	0.101
1426	285.2	2.638038147113303	0.366	0.0
1427	285.4	1.7997730230590874	0.327	0.0
1428	285.6	2.0889588476903382	0.521	0.0
1429	285.8	2.1919112168023016	0.453	0.0
1430	286.0	2.4378198583403874	0.199	0.173
1431	286.2	2.1401054665161943	0.349	0.112
1432	286.4	2.0895585930780323	0.299	0.0
1433	286.6	2.470118023938835	0.255	0.128
1434	286.8	2.28491121579428	0.274	0.0
1435	287.0	2.0174872550712672	0.145	0.0
1436	287.2	1.8670908537749296	0.336	0.113
1437	287.4	2.5992355598269166	0.335	0.0
1438	287.6	2.097068132089416	0.328	0.0
1439	287.8	1.8294484837906062	0.205	0.168
1440	288.0	2.250263869388431	0.194	0.114
1441	288.2	2.1874005259882687	0.343	0.0
1442	288.4	2.1842375451387497	0.159	0.0
1443	288.6	3.04677651425445	0.33	0.242
1444	288.8	2.414493965875667	0.329	0.0
1445	289.0	2.4386276788262493	0.437	0.196
1446	289.2	2.2815896110223237	0.356	0.17
1447	289.4	2.4276547747710646	0.308	0.145
1448	289.6	2.730760146461056	0.245	0.118
1449	289.8	3.2449233626832408	0.227	0.0
1450	290.0	2.43926911879486	0.321	0.129
1451	290.2	2.332966802030197	0.253	0.227
1452	290.4	3.104089444738585	0.339	0.165
1453	290.6	3.520564300559644	0.428	0.329
1454	290.8	3.0237058313485563	0.304	0.0
1455	291.0	2.4892708083580954	0.39	0.195
1456	291.2	2.96172060570372	0.172	0.246
1457	291.4	2.417313557540427	0.319	0.105
1458	291.6	3.2875540540232957	0.413	0.235
1459	291.8	2.468787109847669	0.652	0.233
1460	292.0	3.136065605355501	0.632	0.151
1461	292.2	2.8907181631203276	0.439	0.147
1462	292.4	2.3608609469719957	0.444	0.203
1463	292.6	2.3519158925158767	0.473	0.0
1464	292.8	2.887573177292439	0.28	0.0
1465	293.0	2.786987511016599	0.738	0.174
1466	293.2	3.3040744450507615	0.79	0.129
1467	293.4	3.5879051751814393	0.822	0.319
1468	293.6	2.7871402615404923	0.71	0.111
1469	293.8	2.7242046278455296	0.698	0.169
1470	294.0	2.4019869983320574	0.733	0.206
1471	294.2	3.403962257291127	0.739	0.0
1472	294.4	2.1881210920059377	0.636	0.0
1473	294.6	3.4397873546876054	0.818	0.0
1474	294.8	2.227730115183112	0.745	0.0
1475	295.0	2.8131607511058614	0.715	0.0
1476	295.2	3.2480211082817414	0.744	0.0
1477	295.4	2.28941112253102	0.522	0.0
1478	295.6	2.7446153108461746	0.729	0.123
1479	295.8	3.1837448033182936	0.587	0.143
1480	296.0	2.8807831386404277	0.689	0.207
1481	296.2	3.415596903910062	0.574	0.26
1482	296.4	3.3696436141304322	0.876	0.0
1483	296.6	3.198120736903549	0.677	0.222
1484	296.8	3.0876230766207913	0.754	0.266
1485	297.0	2.7840194363040536	0.707	0.113
1486	297.2	3.934133415914965	0.698	0.191
1487	297.4	3.08389020219896	0.722	0.289
1488	297.6	2.943875894521328	0.789	0.0
1489	297.8	4.136565368738146	0.682	0.0
1490	298.0	4.2029370940339135	0.696	0.0
1491	298.2	3.8960847271451566	0.683	0.0
1492	298.4	3.861331694931328	0.745	0.121
1493	298.6	3.057583597743078	0.809	0.0
1494	298.8	2.9009228844563424	0.641	0.0
1495	299.0	4.652340830599418	0.591	0.407
1496	299.2	3.762106366327578	0.745	0.184
1497	299.4	5.096492026660346	0.677	0.0
1498	299.6	2.997832572042676	0.724	0.137
1499	299.8	3.3702990383134046	0.633	0.0
1500	300.0	3.598849550138384	0.699	0.148
1501	300.2	3.0490035420660404	0.812	0.0
1502	300.4	3.3182488839182933	0.75	0.0
1503	300.6	3.056315995580913	0.558	0.0
1504	300.8	2.5469888684361197	0.727	0.174
1505	301.0	3.496615131988366	0.837	0.127
1506	301.2	3.032000580011076	0.756	0.124
1507	301.4	3.830822718791943	0.796	0.0
1508	301.6	3.027478076510215	0.815	0.116
1509	301.8	2.6592258070371706	0.779	0.313
1510	302.0	2.4764002340847497	0.782	0.137
1511	302.2	2.389720217966164	0.606	0.303
1512	302.4	3.1666379296256375	0.828	0.308
1513	302.6	2.774381478788335	0.714	0.285
1514	302.8	2.920265982748832	0.835	0.113
1515	303.0	2.831226779126631	0.713	0.0
1516	303.2	3.1550189595309885	0.728	0.0
1517	303.4	3.4373781798414336	0.802	0.264
1518	303.6	3.0278382723384514	0.702	0.189
1519	303.8	2.9723256540018457	0.805	0.0
1520	304.0	3.415109814829348	0.728	0.113
1521	304.2	3.6257403296171793	0.722	0.11
1522	304.4	3.106981682940052	0.676	0.0
1523	304.6	4.656598745194821	0.669	0.108
1524	304.8	2.8275978718969634	0.778	0.117
1525	305.0	2.5099790108995443	0.732	0.101
1526	305.2	3.12597789037187	0.621	0.0
1527	305.4	2.931047139142426	0.722	0.221
1528	305.6	3.8166495884602445	0.731	0.103
1529	305.8	2.9247702927698023	0.839	0.0
1530	306.0	2.570300039027546	0.646	0.0
1531	306.2	2.390289842421051	0.759	0.0
1532	306.4	2.546804598689552	0.738	0.0
1533	306.6	2.179661325577613	0.547	0.165
1534	306.8	2.2272214660311636	0.686	0.0
1535	307.0	3.163602975396487	0.679	0.0
1536	307.2	2.515260240822509	0.735	0.0
1537	307.4	2.0458971600956635	0.777	0.115
1538	307.6	2.359307779075519	0.755	0.0
1539	307.8	3.627875770294168	0.613	0.0
1540	308.0	3.146395248981364	0.784	0.0
1541	308.2	2.7277546768129657	0.845	0.0
1542	308.4	2.410243580241167	0.744	0.0
1543	308.6	2.99883651605085	0.867	0.0
1544	308.8	2.3573765200297356	0.847	0.117
1545	309.0	1.743494859649723	0.559	0.16
1546	309.2	1.9422520611956526	0.764	0.0
1547	309.4	1.7457276696445259	0.714	0.0
1548	309.6	2.342045031057261	0.79	0.172
1549	309.8	1.909110121643722	0.678	0.0
1550	310.0	1.5261806852605957	0.655	0.129
1551	310.2	2.176461139025345	0.728	0.0
1552	310.4	1.8444396746539315	0.735	0.116
1553	310.6	1.4408257313516437	0.651	0.0
1554	310.8	1.5501469182891174	0.665	0.0
1555	311.0	2.835729722994594	0.778	0.106
1556	311.2	2.178196731602199	0.633	0.0
1557	311.4	1.2797427660227276	0.75	0.0
1558	311.6	1.6908474646146376	0.729	0.0
1559	311.8	1.5901776360087896	0.761	0.0
1560	312.0	2.0873033106439034	0.769	0.106
1561	312.2	1.3546916213893465	0.475	0.0
1562	312.4	1.318740280710631	0.622	0.117
1563	312.6	1.5503491782095413	0.64	0.0
1564	312.8	1.535171175105565	0.714	0.0
1565	313.0	2.970057232771366	0.719	0.168
1566	313.2	1.2823010267800827	0.517	0.107
1567	313.4	1.1713705698347552	0.701	0.159
1568	313.6	2.399925857871708	0.69	0.0
1569	313.8	1.8851585192796128	0.554	0.14
1570	314.0	1.53686124119502	0.77	0.111
1571	314.2	1.7817891097328264	0.62	0.109
1572	314.4	1.897493007233492	0.709	0.101
1573	314.6	1.2129019127695366	0.481	0.0
1574	314.8	1.185369616802075	0.435	0.147
1575	315.0	1.5920914907265071	0.496	0.152
1576	315.2	1.9256314300038713	0.703	0.137
1577	315.4	1.2400279872723647	0.588	0.125
1578	315.6	1.6257102314257919	0.59	0.0
1579	315.8	2.3571931402557476	0.442	0.146
1580	316.0	2.885514550653183	0.481	0.15
1581	316.2	1.6575753841266196	0.48	0.137
1582	316.4	1.4250665609454896	0.575	0.0
1583	316.6	1.5691472741488484	0.554	0.0
1584	316.8	1.7301387927977783	0.629	0.0
1585	317.0	1.7478953854385877	0.523	0.0
1586	317.2	1.8404573902463763	0.327	0.0
1587	317.4	1.7808660582705276	0.372	0.0
1588	317.6	1.65770995729048	0.408	0.0
1589	317.8	1.2463013948780595	0.476	0.0
1590	318.0	1.5297775030212732	0.604	0.0
1591	318.2	1.412109925342218	0.626	0.0
1592	318.4	2.4031104466399364	0.506	0.444
1593	318.6	2.4298173549543782	0.452	0.626
1594	318.8	2.7731657888875385	0.651	0.0
1595	319.0	2.1468631449454327	0.608	0.0
1596	319.2	2.3097916437080936	0.546	0.0
1597	319.4	2.6314934335729383	0.706	0.236
1598	319.6	1.5963639660765019	0.645	0.156
1599	319.8	1.8903696525911255	0.459	0.231
1600	320.0	1.738969302354485	0.707	0.0
1601	320.2	2.3972369479321904	0.57	0.0
1602	320.4	2.564080896155822	0.425	0.108
1603	320.6	2.5165193250673634	0.446	0.175
1604	320.8	2.4522737947413193	0.702	0.266
1605	321.0	2.5939751314343766	0.223	0.105
1606	321.2	2.8226269270065583	0.41	0.0
1607	321.4	2.008469964417876	0.664	0.0
1608	321.6	1.8707370475547178	0.484	0.0
1609	321.8	1.6538529605137209	0.594	0.0
1610	322.0	1.4105709131744313	0.681	0.1
1611	322.2	1.9167310734196665	0.438	0.107
1612	322.4	2.0620304425720173	0.58	0.0
1613	322.6	1.5634955991603414	0.483	0.292
1614	322.8	1.620689368418959	0.65	0.103
1615	323.0	3.153716455479552	0.561	0.0
1616	323.2	2.1493591862968735	0.408	0.233
1617	323.4	1.4177840395534536	0.586	0.258
1618	323.6	2.6529934888784137	0.517	0.108
1619	323.8	2.8303343232017233	0.468	0.111
1620	324.0	3.809072972419767	0.67	0.199
1621	324.2	2.180529286520821	0.429	0.209
1622	324.4	2.366035442431867	0.722	0.174
1623	324.6	2.4114135449332426	0.345	0.213
1624	324.8	2.622289123105281	0.408	0.151
1625	325.0	2.131526562664364	0.511	0.103
1626	325.2	2.866292985067999	0.209	0.171
1627	325.4	1.9975307677933913	0.238	0.116
1628	325.6	2.4729843179913744	0.107	0.246
1629	325.8	1.9696333176745768	0.205	0.236
1630	326.0	2.203285187616156	0.361	0.254
1631	326.2	1.9966920533175003	0.463	0.139
1632	326.4	1.8426676704576996	0.38	0.204
1633	326.6	1.9574591843206477	0.377	0.341
1634	326.8	1.3579547843172102	0.368	0.228
1635	327.0	1.621692612914437	0.537	0.198
1636	327.2	2.3200021409607596	0.32	0.136
1637	327.4	1.786472505254768	0.48	0.221
1638	327.6	1.8567865751833883	0.273	0.193
1639	327.8	1.9935379132101423	0.394	0.195
1640	328.0	3.308025784455891	0.262	0.113
1641	328.2	1.5963026907905045	0.707	0.232
1642	328.4	4.468375661541481	0.395	0.0
1643	328.6	2.0025946134405888	0.534	0.102
1644	328.8	1.571347426573768	0.628	0.0
1645	329.0	2.5621029017318007	0.426	0.0
1646	329.2	2.3328564588289624	0.634	0.141
1647	329.4	2.981552097167684	0.433	0.104
1648	329.6	2.9889137626349767	0.59	0.103
1649	329.8	2.9192773544203146	0.704	0.0
1650	330.0	2.3426893932908626	0.656	0.0
1651	330.2	2.4579264793342626	0.743	0.0
1652	330.4	3.148171162283154	0.555	0.0
1653	330.6	3.767124533028311	0.676	0.0
1654	330.8	3.1992048764351226	0.562	0.45
1655	331.0	2.7449180358038494	0.533	0.423
1656	331.2	1.8227266748610471	0.506	0.433
1657	331.4	2.4628307595757595	0.63	0.363
1658	331.6	2.070300634154678	0.365	0.686
1659	331.8	2.5914275581954853	0.688	0.499
1660	332.0	1.736392891618284	0.467	0.393
1661	332.2	2.4689987618339377	0.583	0.602
1662	332.4	2.1773689265946676	0.519	0.153
1663	332.6	1.5138550732525595	0.547	0.228
1664	332.8	1.6065740213066788	0.594	0.23
1665	333.0	2.328839620558115	0.378	0.361
1666	333.2	3.326352862769712	0.657	0.33
1667	333.4	3.269737371597108	0.601	0.351
1668	333.6	3.154936415563711	0.59	0.339
1669	333.8	1.8227650634149901	0.455	0.408
1670	334.0	1.739273911273752	0.348	0.538
1671	334.2	2.1857349271040363	0.614	0.583
1672	334.4	1.44364749820117	0.493	0.259
1673	334.6	2.2306331784663738	0.49	0.403
1674	334.8	1.6751643458553531	0.489	0.526
1675	335.0	2.0930686989666047	0.308	0.426
1676	335.2	4.025053710511204	0.705	0.193
1677	335.4	2.333935222262767	0.662	0.138
1678	335.6	2.6063345250682053	0.622	0.113
1679	335.8	2.563113649145799	0.652	0.139
1680	336.0	3.2685357127896353	0.42	0.161
1681	336.2	2.3036425198069472	0.477	0.52
1682	336.4	2.4069296524890866	0.479	0.251
1683	336.6	2.69358907170108	0.395	0.26
1684	336.8	2.6301905060517914	0.44	0.172
1685	337.0	2.281302506005339	0.494	0.219
1686	337.2	2.4506524368522746	0.581	0.172
1687	337.4	2.313648338190679	0.611	0.231
1688	337.6	2.4778243472727213	0.623	0.237
1689	337.8	3.8835000003218703	0.702	0.488
1690	338.0	2.547616748428811	0.618	0.149
1691	338.2	2.5674127577680217	0.708	0.282
1692	338.4	2.40335828276029	0.813	0.249
1693	338.6	1.8322661983354098	0.605	0.311
1694	338.8	2.772085669953671	0.636	0.327
1695	339.0	2.191929889710493	0.669	0.331
1696	339.2	2.780327861933508	0.861	0.365
1697	339.4	2.924894097842476	0.708	0.288
1698	339.6	2.9992760534054317	0.714	0.432
1699	339.8	3.2537265673858484	0.529	0.387
1700	340.0	2.70802264239403	0.514	0.479
1701	340.2	2.356811934816554	0.451	0.362
1702	340.4	2.5914325381316607	0.438	0.288
1703	340.6	1.8294189463033748	0.326	0.26
1704	340.8	3.1993392232322755	0.525	0.362
1705	341.0	3.142277937584652	0.532	0.329
1706	341.2	3.3136357748844034	0.583	0.444
1707	341.4	2.164236575634119	0.589	0.238
1708	341.6	1.7949291407932357	0.621	0.0
1709	341.8	3.7117570238870674	0.478	0.0
1710	342.0	3.055075617133927	0.58	0.175
1711	342.2	3.2471797465502648	0.52	0.104
1712	342.4	6.675424308634807	0.634	0.123
1713	342.6	2.5814316386757685	0.584	0.101
1714	342.8	2.4498591032508896	0.723	0.382
1715	343.0	1.8387709551406206	0.553	0.525
1716	343.2	2.782364867815911	0.377	0.562
1717	343.4	1.20538314707399	0.257	0.567
1718	343.6	2.8859536405341837	0.494	0.242
1719	343.8	1.9668145430412964	0.388	0.422
1720	344.0	2.022393984358326	0.393	0.195
1721	344.2	1.8286380137447928	0.647	0.389
1722	344.4	2.057457993647741	0.499	0.465
1723	344.6	1.445706812697944	0.503	0.315
1724	344.8	1.415130202821456	0.313	0.151
1725	345.0	2.1003575392805156	0.534	0.372
1726	345.2	1.5377827634292187	0.472	0.37
1727	345.4	2.134258869132037	0.45	0.377
1728	345.6	1.306321884206281	0.325	0.676
1729	345.8	1.367855052056871	0.733	0.326
1730	346.0	1.4685288464352697	0.272	0.603
1731	346.2	1.6133109408526933	0.398	0.642
1732	346.4	1.2831497881799507	0.267	0.462
1733	346.6	1.0257766862998254	0.517	0.682
1734	346.8	1.4763291988704612	0.41	0.499
1735	347.0	1.6991175360315722	0.606	0.525
1736	347.2	1.2174953817289198	0.588	0.472
1737	347.4	1.454317589004376	0.667	0.669
1738	347.6	2.0940865999956255	0.488	0.585
1739	347.8	1.5004349080454122	0.47	0.562
1740	348.0	2.6241647650966953	0.573	0.324
1741	348.2	1.606613895793339	0.532	0.279
1742	348.4	1.5704175840461196	0.366	0.586
1743	348.6	2.0260604420124046	0.634	0.63
1744	348.8	2.851612136444707	0.38	0.336
1745	349.0	1.8436702301387833	0.42	0.544
1746	349.2	1.216743152204893	0.532	0.595
1747	349.4	1.3892463258004308	0.395	0.219
1748	349.6	1.095585713428552	0.503	0.517
1749	349.8	1.9089355226637443	0.649	0.315
1750	350.0	1.402838443511494	0.543	0.295
1751	350.2	1.9399278130496882	0.601	0.323
1752	350.4	1.7345072943688502	0.723	0.552
1753	350.6	1.497749867092298	0.258	0.503
1754	350.8	1.6480021757892942	0.31	0.568
1755	351.0	2.3326681258070665	0.474	0.386
1756	351.2	1.306287825289664	0.535	0.499
1757	351.4	1.9613769302058575	0.629	0.382
1758	351.6	1.3299252584144527	0.613	0.467
1759	351.8	1.2670962242096107	0.278	0.599
1760	352.0	1.7751510966499444	0.612	0.26
1761	352.2	1.1890283121234955	0.546	0.226
1762	352.4	1.621464674732773	0.345	0.233
1763	352.6	1.469264231416103	0.398	0.217
1764	352.8	1.3841219802075786	0.637	0.127
1765	353.0	2.4836714653852168	0.52	0.35
1766	353.2	1.9049125657838606	0.698	0.574
1767	353.4	1.785461230851848	0.661	0.354
1768	353.6	1.457464156023656	0.628	0.575
1769	353.8	1.9324548081310349	0.676	0.462
1770	354.0	1.673830418951172	0.624	0.367
1771	354.2	1.6198417312734603	0.704	0.489
1772	354.4	1.0918268750127005	0.381	0.684
1773	354.6	1.95963691347562	0.325	0.586
1774	354.8	1.50859024780795	0.638	0.626
1775	355.0	1.3253716794144021	0.465	0.556
1776	355.2	2.6762826624875116	0.479	0.476
1777	355.4	2.166127188021863	0.717	0.333
1778	355.6	1.7886083681699314	0.544	0.232
1779	355.8	1.3139564010674987	0.56	0.392
1780	356.0	1.4165507791264513	0.518	0.292
1781	356.2	1.489221518948745	0.623	0.178
1782	356.4	1.8520690975315277	0.72	0.335
1783	356.6	1.4686512177419797	0.594	0.2
1784	356.8	2.8348097557695557	0.595	0.519
1785	357.0	2.67246808081383	0.433	0.473
1786	357.2	2.276055749777178	0.362	0.464
1787	357.4	1.915525864196631	0.531	0.3
1788	357.6	1.7314806068885809	0.547	0.46
1789	357.8	1.9096836787312443	0.614	0.385
1790	358.0	1.1797735804355653	0.528	0.67
1791	358.2	1.8933582385209118	0.822	0.294
1792	358.4	1.7087315818319762	0.545	0.38
1793	358.6	1.3557483009854763	0.538	0.569
1794	358.8	1.2209774681837893	0.601	0.402
1795	359.0	1.4725270245822328	0.642	0.371
1796	359.2	1.6969170490646441	0.542	0.37
1797	359.4	1.8829675602539622	0.425	0.276
1798	359.6	1.3026367437816313	0.605	0.261
1799	359.8	1.3367555243480402	0.706	0.45
1800	360.0	1.4505019803502526	0.36	0.367
1801	360.2	2.662487527083463	0.513	0.556
1802	360.4	1.2372839281062393	0.363	0.345
1803	360.6	1.2864412318363956	0.369	0.654
1804	360.8	1.4561488868330066	0.32	0.47
1805	361.0	1.6259962019001584	0.164	0.69
1806	361.2	1.567681982707673	0.325	0.605
1807	361.4	1.542563567571854	0.418	0.463
1808	361.6	1.7150006521500258	0.417	0.474
1809	361.8	1.3169818340029418	0.505	0.323
1810	362.0	1.587034718576992	0.595	0.59
1811	362.2	1.86365757320283	0.529	0.55
1812	362.4	1.4453701219324415	0.541	0.48
1813	362.6	2.70748630715605	0.573	0.263
1814	362.8	2.226479927591704	0.556	0.607
1815	363.0	2.051018490934751	0.478	0.473
1816	363.2	1.8509002332480022	0.657	0.255
1817	363.4	1.8968173812501032	0.554	0.626
1818	363.6	1.7650034983587835	0.657	0.312
1819	363.8	2.238273950293505	0.471	0.422
1820	364.0	1.482770715902328	0.509	0.415
1821	364.2	1.8037069093952016	0.676	0.386
1822	364.4	2.16960259339844	0.366	0.442
1823	364.6	1.7128937080274393	0.505	0.346
1824	364.8	1.4575702483606892	0.568	0.53
1825	365.0	1.8544968388521164	0.347	0.454
1826	365.2	1.5861358989695662	0.451	0.264
1827	365.4	2.0309715466449165	0.724	0.292
1828	365.6	2.692835473036507	0.546	0.381
1829	365.8	2.0358923249784704	0.13	0.37
1830	366.0	2.2737686404884614	0.641	0.358
1831	366.2	2.484920913668581	0.711	0.239
1832	366.4	1.5562373147575348	0.73	0.208
1833	366.6	2.0460457613788225	0.677	0.243
1834	366.8	2.145480330252412	0.476	0.333
1835	367.0	2.335858090790726	0.457	0.304
1836	367.2	1.8071867068993572	0.645	0.37
1837	367.4	2.0342703158933912	0.634	0.284
1838	367.6	2.0917090751718432	0.565	0.34
1839	367.8	1.855819925935703	0.497	0.385
1840	368.0	2.2541296690047568	0.727	0.476
1841	368.2	3.2189988346291374	0.798	0.432
1842	368.4	3.0413593706186703	0.611	0.501
1843	368.6	3.179923745597132	0.673	0.416
1844	368.8	3.2549084413486193	0.555	0.511
1845	369.0	2.097864450310122	0.491	0.306
1846	369.2	1.9805571445066277	0.601	0.343
1847	369.4	2.0111231272522185	0.65	0.293
1848	369.6	1.9210763404762163	0.743	0.416
1849	369.8	2.7447971251305607	0.684	0.378
1850	370.0	2.579536606307659	0.741	0.35
1851	370.2	1.7319340611094995	0.524	0.429
1852	370.4	2.2226801722526353	0.614	0.453
1853	370.6	2.510168223166275	0.774	0.446
1854	370.8	3.0169416826067437	0.635	0.545
1855	371.0	3.2277455103417387	0.602	0.213
1856	371.2	3.1336833423056256	0.534	0.38
1857	371.4	3.462658297667594	0.531	0.257
1858	371.6	3.445779610511783	0.577	0.407
1859	371.8	2.632228068635486	0.443	0.311
1860	372.0	3.364702288279007	0.423	0.463
1861	372.2	2.4075892291681003	0.569	0.235
1862	372.4	2.3420815775248434	0.476	0.317
1863	372.6	2.847798666431893	0.617	0.321
1864	372.8	2.4834838983648577	0.752	0.397
1865	373.0	2.6459700245432236	0.493	0.489
1866	373.2	1.9263073175687102	0.736	0.258
1867	373.4	2.5777925800539627	0.759	0.219
1868	373.6	2.434718866856092	0.331	0.42
1869	373.8	2.0285568864497003	0.62	0.286
1870	374.0	2.8294797880970997	0.661	0.419
1871	374.2	2.3009019196284757	0.704	0.357
1872	374.4	2.245836299932335	0.56	0.32
1873	374.6	2.6588638566947185	0.636	0.252
1874	374.8	2.4063029655859016	0.559	0.243
1875	375.0	2.650455574607649	0.701	0.326
1876	375.2	2.4762371541186248	0.45	0.237
1877	375.4	3.0863210972724073	0.565	0.269
1878	375.6	2.698385752920162	0.488	0.394
1879	375.8	2.9152291746855017	0.521	0.204
1880	376.0	2.5214891047070296	0.563	0.18
1881	376.2	2.5509789934454576	0.464	0.313
1882	376.4	2.3505708235248424	0.418	0.426
1883	376.6	2.0325210760361747	0.536	0.269
1884	376.8	2.675987642937884	0.538	0.398
1885	377.0	2.479961733890767	0.484	0.313
1886	377.2	3.002700995484109	0.509	0.387
1887	377.4	2.012958081057267	0.499	0.295
1888	377.6	2.643550416668605	0.527	0.309
1889	377.8	2.349621961747252	0.389	0.351
1890	378.0	2.548106631188392	0.623	0.334
1891	378.2	2.8392116559883323	0.306	0.298
1892	378.4	2.1059672776125926	0.758	0.118
1893	378.6	2.7918119160938746	0.4	0.3
1894	378.8	2.077509909046768	0.517	0.127
1895	379.0	3.0057762777224046	0.488	0.0
1896	379.2	2.6184759757287748	0.655	0.112
1897	379.4	2.460714871644266	0.602	0.147
1898	379.6	2.4333483675406016	0.48	0.201
1899	379.8	2.8113022734968856	0.358	0.0
1900	380.0	2.5446585800886456	0.352	0.148
1901	380.2	2.9812773539363566	0.501	0.164
1902	380.4	2.343905273256578	0.593	0.0
1903	380.6	1.9232119174784776	0.401	0.105
1904	380.8	2.831781788412995	0.537	0.116
1905	381.0	2.753647352915538	0.47	0.204
1906	381.2	3.931069807038854	0.49	0.248
1907	381.4	2.824123442105532	0.539	0.0
1908	381.6	2.301327184881585	0.564	0.14
1909	381.8	2.792027898796187	0.58	0.347
1910	382.0	1.7583080410404477	0.657	0.132
1911	382.2	2.320614081108165	0.71	0.108
1912	382.4	2.71322341796271	0.387	0.214
1913	382.6	1.9570048815888244	0.481	0.127
1914	382.8	2.0648948268843483	0.334	0.184
1915	383.0	3.310713863093768	0.385	0.0
1916	383.2	2.6814272811147144	0.554	0.155
1917	383.4	1.9906679822675104	0.417	0.0
1918	383.6	2.14230221089661	0.654	0.295
1919	383.8	2.7646733113968436	0.719	0.313
1920	384.0	2.7895140359982498	0.711	0.201
1921	384.2	4.046514990936646	0.514	0.184
1922	384.4	3.8962757379242943	0.569	0.152
1923	384.6	2.4698294305983968	0.589	0.155
1924	384.8	2.3423095159011837	0.674	0.209
1925	385.0	2.6455354095095265	0.622	0.192
1926	385.2	1.7866506542008274	0.576	0.269
1927	385.4	2.097114899242528	0.539	0.113
1928	385.6	3.012113884954801	0.613	0.0
1929	385.8	2.816891573364823	0.46	0.0
1930	386.0	1.8561412490870672	0.574	0.0
1931	386.2	2.116348249306751	0.574	0.163
1932	386.4	2.712008968890728	0.613	0.0
1933	386.6	2.034818305924388	0.673	0.0
1934	386.8	1.6605859718786002	0.659	0.138
1935	387.0	1.8178093930693742	0.518	0.0
1936	387.2	2.0327811451463464	0.459	0.0
1937	387.4	1.626692136188496	0.507	0.154
1938	387.6	1.8143652848947613	0.457	0.112
1939	387.8	2.09583991195952	0.379	0.165
1940	388.0	2.147305881724234	0.548	0.196
1941	388.2	2.842170219216291	0.641	0.0
1942	388.4	1.7066610933797748	0.61	0.114
1943	388.6	2.3835902192123952	0.767	0.0
1944	388.8	1.569983192834002	0.479	0.168
1945	389.0	1.974292404294826	0.494	0.208
1946	389.2	1.9665397325076432	0.294	0.167
1947	389.4	1.7797650979132027	0.455	0.219
1948	389.6	1.5858122879143024	0.494	0.158
1949	389.8	1.452813119971905	0.617	0.128
1950	390.0	1.376733009360383	0.373	0.287
1951	390.2	1.7950119382437282	0.458	0.111
1952	390.4	1.6726809338323438	0.676	0.0
1953	390.6	1.555260900942346	0.649	0.133
1954	390.8	1.626671485253708	0.581	0.121
1955	391.0	2.660334081082443	0.524	0.198
1956	391.2	2.4552461000312675	0.624	0.139
1957	391.4	3.5938413021880233	0.589	0.116
1958	391.6	2.8014368175098996	0.524	0.257
1959	391.8	3.474514489329767	0.483	0.185
1960	392.0	3.2327161581342865	0.508	0.405
1961	392.2	3.809097484107948	0.712	0.151
1962	392.4	2.7568160184407007	0.781	0.223
1963	392.6	2.2549882179570244	0.73	0.18
1964	392.8	1.7538562688312709	0.704	0.218
1965	393.0	1.7695714052507878	0.755	0.143
1966	393.2	1.7114810866614905	0.652	0.161
1967	393.4	1.9369767025170324	0.643	0.12
1968	393.6	1.8071593987094086	0.478	0.0
1969	393.8	1.8487796646115646	0.507	0.0
1970	394.0	1.785340919299447	0.678	0.102
1971	394.2	2.682565552000779	0.548	0.138
1972	394.4	1.9313787402073677	0.638	0.168
1973	394.6	2.7420113634884884	0.513	0.123
1974	394.8	2.17716676931425	0.744	0.201
1975	395.0	2.8512819511855088	0.699	0.129
1976	395.2	2.1206544854640397	0.796	0.109
1977	395.4	2.541803623813463	0.339	0.133
1978	395.6	2.2306186792779594	0.67	0.116
1979	395.8	2.101809457014062	0.743	0.0
1980	396.0	1.9956071195957505	0.748	0.264
1981	396.2	2.1697267648758807	0.6	0.0
1982	396.4	2.8192001800433135	0.635	0.0
1983	396.6	1.8421894961821224	0.624	0.0
1984	396.8	2.0468637227170245	0.598	0.0
1985	397.0	2.4028330491057828	0.689	0.143
1986	397.2	2.385162133869257	0.79	0.168
1987	397.4	1.8166929144223831	0.627	0.0
1988	397.6	2.224277666808372	0.758	0.0
1989	397.8	1.8889802999899161	0.582	0.135
1990	398.0	2.110459713434788	0.677	0.0
1991	398.2	2.6965352176160686	0.42	0.0
1992	398.4	2.415414877116091	0.389	0.0
1993	398.6	2.8605017733727665	0.512	0.0
1994	398.8	2.8439504446115524	0.571	0.0
1995	399.0	3.145010831087271	0.549	0.0
1996	399.2	1.9558079508143813	0.568	0.103
1997	399.4	1.9413723640201659	0.532	0.135
1998	399.6	2.18263594930247	0.581	0.151
[truncated: 501 more rows]
