# Supplementary material for: Spatiotemporal identification of druggable binding sites using deep learning
Source: Commun Biol. 2020 Oct 27;3:618. doi: 10.1038/s42003-020-01350-0 (PMC7591901; doi:10.1038/s42003-020-01350-0)
Supplement: Supplementary file 7 — Supplementary Data 1 [file 42003_2020_1350_MOESM7_ESM.tar › ./raw_data/tables/Table_S10_2.csv]

metrics	method	tp_top_1	fp_top_1	fn_top_1	tp_top_3	fp_top_3	fn_top_3	tp_top_n	fp_top_n	fn_top_n	tp_top_n+2	fp_top_n+2	fn_top_n+2	tp_all	fp_all	fn_all
P2Rank_criterion	Fpocket	2277	1372	6053	4332	6590	4142	4169	4355	4070	5399	10375	3144	7994	89297	1858
P2Rank_criterion	SiteHound	1486	1142	4354	3087	4797	3007	2849	3208	2913	4064	7249	2156	9478	249053	161
P2Rank_criterion	MetaPocket 2.0	1534	800	2788	2671	4331	1728	2371	2015	1879	3093	5752	1405	3630	11285	1211
P2Rank_criterion	DeepSite	2549	1079	5664	3874	4839	4361	3605	2140	4465	3937	5161	4291	3956	6218	4283
P2Rank_criterion	P2Rank	3375	745	5753	5596	6376	3383	5893	3616	2933	6577	10562	2415	7481	43588	1972
P2Rank_criterion	BiteNet	3759	362	5542	6642	4375	2857	7336	1919	2001	8373	7118	1551	9348	16820	1299
P2Rank_criterion	BiteNet R$^+$	3785	336	5556	6965	5296	2807	7619	1988	1834	8933	8744	1379	11714	46205	947
BiteNet_criterion	Fpocket	1461	2188	2996	2755	8167	1861	2333	2179	2110	3213	8577	1446	4984	92307	654
BiteNet_criterion	SiteHound	1009	1619	2151	2054	5830	1354	1599	1605	1546	2466	5994	988	5961	252570	2
BiteNet_criterion	MetaPocket 2.0	1094	1240	1290	1822	5180	653	1495	927	872	2027	5011	506	2423	12492	381
BiteNet_criterion	DeepSite	1719	1909	2712	2532	6181	1994	2306	1174	2093	2565	5658	1959	2581	7593	1953
BiteNet_criterion	P2Rank	2318	1802	2631	3689	8283	1277	3722	1353	1170	4166	8836	842	4706	46363	627
BiteNet_criterion	BiteNet	2539	1582	2475	4328	6689	908	4371	687	646	5145	6913	299	5871	20297	150
BiteNet_criterion	BiteNet R$^+$	2549	1572	2478	4499	7762	888	4433	649	593	5361	7891	274	7388	50531	69
BiteNet	Fpocket	800	2849	3717	1409	9513	3105	1250	3273	3262	1640	10161	2872	2106	95185	2414
BiteNet	SiteHound	683	1945	2524	1271	6613	1941	1074	2138	2131	1495	6973	1714	2515	256016	704
BiteNet	MetaPocket 2.0	617	1717	1822	973	6029	1468	811	1621	1627	1090	5958	1352	1245	13670	1222
BiteNet	DeepSite	1001	2627	3501	1406	7307	3143	1298	2191	3205	1417	6809	3132	1422	8752	3129
BiteNet	P2Rank	1465	2655	3618	2216	9756	2861	2296	2791	2775	2503	10508	2568	2640	48429	2437
BiteNet	BiteNet	2269	1852	2814	3611	7406	1467	3792	1277	1284	4105	7958	971	4244	21924	832
BiteNet	BiteNet R$^+$	2280	1841	2803	3707	8554	1371	3885	1209	1191	4187	9077	889	4366	53553	710
