# Supplementary material for: Spatiotemporal identification of druggable binding sites using deep learning
Source: Commun Biol. 2020 Oct 27;3:618. doi: 10.1038/s42003-020-01350-0 (PMC7591901; doi:10.1038/s42003-020-01350-0)
Supplement: Supplementary file 7 — Supplementary Data 1 [file 42003_2020_1350_MOESM7_ESM.tar › ./raw_data/tables/Table_S14.csv]

number	method	precision_tscore	precision_pvalue	recall_tscore	recall_pvalue	ap_tscore	ap_pvalue
top_1	Fpocket	19.77323676801506	5.764755724912919e-28	10.769535486559377	1.198018280858129e-15	14.760403443446327	1.2338972129898193e-21
top_1	SiteHound	23.624096189112592	4.418730161433005e-32	12.531575189154449	2.123260853360094e-18	19.034825438672566	4.152631555640448e-27
top_1	MetaPocket 2.0	21.445326252006232	8.010621179420691e-30	9.859345015859121	3.6443927523713534e-14	16.685792101494673	3.2580688980923005e-24
top_1	DeepSite	17.396102892171392	4.07174148787613e-25	8.412530387409499	9.724251379170967e-12	13.173088713724697	2.3301878488818645e-19
top_1	P2Rank	7.896542115495927	7.358179850073323e-11	1.1178566850190528	0.26808420519489723	5.406844860451106	1.1711993869614508e-06
top_3	Fpocket	17.835645985593935	1.1567701689683153e-25	9.929555877046596	2.791702384697923e-14	16.964017614994226	1.4328698629074033e-24
top_3	SiteHound	16.429411141781866	7.000936276341073e-24	10.483124727720988	3.4750370872102718e-15	22.298125172979127	9.97718986459493e-31
top_3	MetaPocket 2.0	19.361669070690972	1.7211039508894233e-27	10.181300367850767	1.0779655297803276e-14	19.74887608675574	6.147438506616699e-28
top_3	DeepSite	14.618761038119512	1.944227665233891e-21	13.854898774959418	2.3584894213571286e-20	21.065090187365318	2.07036657456339e-29
top_3	P2Rank	13.394622218443903	1.099855779436527e-19	2.945697825305845	0.004581079324419144	8.14001053169904	2.8282399343988053e-11
top_n	Fpocket	19.525629489679066	1.1109294882653182e-27	13.05361962619223	3.5023738317229995e-19	17.679728202079257	1.8032408453740508e-25
top_n	SiteHound	21.812844362232614	3.239044566180811e-30	14.770745911751698	1.1937213992072198e-21	22.145283132562135	1.4425436776301484e-30
top_n	MetaPocket 2.0	21.394173520415293	9.095229562521534e-30	13.261446332155993	1.7259066134932134e-19	20.54806587133121	7.691616013798836e-29
top_n	DeepSite	14.113627336569415	1.0044044502335907e-20	16.542260821132018	4.994876912444411e-24	20.833258768840142	3.7178105418347613e-29
top_n	P2Rank	13.86704782041285	2.2653898002337494e-20	4.25980169435207	7.323666266768647e-05	8.389313320417058	1.064878160847771e-11
top_n+2	Fpocket	19.758049073242507	6.000404044074507e-28	9.073287320449536	7.431999987098029e-13	17.2154803419712	6.8720026798960065e-25
top_n+2	SiteHound	16.72697401302368	2.883435079901897e-24	8.634866833633431	4.080908881440143e-12	22.39381483838659	7.928689621056618e-31
top_n+2	MetaPocket 2.0	19.2010582823453	2.649630395888835e-27	9.554559071413825	1.1655271742772003e-13	20.140746111675817	2.2015970125242844e-28
top_n+2	DeepSite	11.481402707247817	8.849523962677329e-17	18.07796391451346	5.833000095483954e-26	23.656362194435037	4.10321896638496e-32
top_n+2	P2Rank	18.307985543525778	3.063230593727073e-26	3.7498124564023674	0.0004005208663988541	9.053832232043206	8.013135236359178e-13
all	Fpocket	42.86527481831941	1.040773807592828e-46	2.681386438813494	0.009454847886736317	17.191069393826975	7.377780382426078e-25
all	SiteHound	52.849058445737626	5.022262566979547e-52	-13.016048247670671	3.982741373323639e-19	22.228969924488446	1.1785538874591431e-30
all	MetaPocket 2.0	18.317952122815086	2.979310792261733e-26	8.076717773476007	3.625671179870686e-11	20.34559796174417	1.2947394122705895e-28
all	DeepSite	1.179396883073613	0.24289565369656355	18.98538376650134	4.7489712398250884e-27	24.336486533756585	8.772549542673367e-33
all	P2Rank	30.669740212624596	2.2926084221167367e-38	2.3265706823245647	0.02338295742105053	9.563435247103651	1.1265877712242256e-13
